# Supplementary material for: Practical Aspects of Model-Based Collision Detection
Source: Front Robot AI. 2020 Nov 23;7:571574. doi: 10.3389/frobt.2020.571574 (PMC7805958; doi:10.3389/frobt.2020.571574)
Supplement: Supplementary file 1 [file Data_Sheet_1.ZIP › jointwise_motion/ur-20_01_22-joint_6.csv]

366.3770	-1.3647	-2.0964	-0.3118	-1.9590	0.9892	0.3912	-0.0000	0.0000	-0.0000	0.0000	0.0000	0.0000	0.1209	5.8196	3.1674	0.3178	0.0107	0.0173	-0.0000	6.1590	3.3111	0.3111	-0.0431	0.0000	-0.0000	73.7594	32.5761	3.3488	-0.4637	0.0000
366.3870	-1.3647	-2.0965	-0.3118	-1.9590	0.9892	0.3912	-0.0000	0.0000	-0.0000	0.0000	0.0000	0.0000	0.0696	5.9014	3.1831	0.3369	0.0329	0.0004	-0.0000	6.1589	3.3111	0.3111	-0.0431	0.0000	-0.0000	73.7581	32.5765	3.3488	-0.4637	0.0000
366.3970	-1.3647	-2.0965	-0.3118	-1.9591	0.9892	0.3912	-0.0000	0.0000	-0.0000	0.0000	0.0000	0.0000	0.1177	5.8490	3.1778	0.3192	0.0224	0.0154	0.0000	6.1593	3.3112	0.3111	-0.0431	0.0000	0.0000	73.7636	32.5777	3.3488	-0.4637	0.0000
366.4070	-1.3647	-2.0965	-0.3118	-1.9591	0.9892	0.3912	-0.0000	0.0000	-0.0000	0.0000	0.0000	0.0000	0.1163	5.8689	3.1488	0.3102	0.0138	0.0193	-0.0000	6.1589	3.3111	0.3111	-0.0431	0.0000	-0.0000	73.7586	32.5761	3.3488	-0.4636	0.0000
366.4190	-1.3647	-2.0965	-0.3118	-1.9591	0.9892	0.3912	-0.0000	0.0000	-0.0000	0.0000	0.0000	0.0000	0.0229	5.8904	3.2125	0.2969	0.0386	0.0011	0.0000	6.1591	3.3111	0.3111	-0.0431	0.0000	0.0000	73.7601	32.5768	3.3488	-0.4637	0.0000
366.4290	-1.3647	-2.0965	-0.3118	-1.9591	0.9892	0.3912	-0.0000	0.0000	-0.0000	0.0000	0.0000	0.0000	0.1451	5.8753	3.2170	0.3249	0.0417	0.0146	0.0000	6.1593	3.3112	0.3111	-0.0431	0.0000	0.0000	73.7630	32.5771	3.3488	-0.4637	0.0000
366.4390	-1.3647	-2.0965	-0.3118	-1.9591	0.9892	0.3912	-0.0000	0.0000	-0.0000	0.0000	0.0000	0.0000	0.1750	5.8947	3.1741	0.3214	0.0111	-0.0007	0.0000	6.1589	3.3111	0.3111	-0.0431	0.0000	0.0000	73.7586	32.5761	3.3488	-0.4636	0.0000
366.4490	-1.3647	-2.0964	-0.3118	-1.9591	0.9892	0.3912	-0.0000	0.0000	-0.0000	0.0000	0.0000	0.0000	0.1170	5.9150	3.1741	0.2959	0.0222	0.0125	0.0000	6.1591	3.3112	0.3111	-0.0431	0.0000	0.0000	73.7604	32.5771	3.3488	-0.4637	0.0000
366.4610	-1.3647	-2.0965	-0.3118	-1.9591	0.9892	0.3912	-0.0000	0.0000	-0.0000	0.0000	0.0000	0.0000	0.1467	5.9391	3.1699	0.3175	0.0453	0.0206	-0.0000	6.1589	3.3110	0.3111	-0.0431	0.0000	-0.0000	73.7580	32.5755	3.3488	-0.4636	0.0000
366.4710	-1.3647	-2.0965	-0.3118	-1.9591	0.9892	0.3912	-0.0000	0.0000	-0.0000	0.0000	0.0000	0.0000	0.1456	5.9208	3.2003	0.3330	0.0171	0.0306	-0.0000	6.1591	3.3111	0.3111	-0.0431	0.0000	-0.0000	73.7609	32.5768	3.3488	-0.4637	0.0000
366.4810	-1.3647	-2.0965	-0.3118	-1.9591	0.9892	0.3912	-0.0000	0.0000	-0.0000	0.0000	0.0000	0.0000	0.1339	5.8902	3.2033	0.3319	0.0475	0.0028	0.0000	6.1593	3.3112	0.3111	-0.0431	0.0000	0.0000	73.7624	32.5774	3.3488	-0.4637	0.0000
366.4930	-1.3647	-2.0965	-0.3118	-1.9591	0.9892	0.3913	-0.0000	0.0000	-0.0000	0.0000	0.0000	0.0000	0.1018	5.8970	3.2135	0.3256	0.0241	0.0001	0.0000	6.1592	3.3111	0.3111	-0.0431	0.0000	0.0000	73.7618	32.5768	3.3488	-0.4637	0.0000
366.5030	-1.3647	-2.0965	-0.3118	-1.9591	0.9892	0.3912	-0.0000	0.0000	-0.0000	0.0000	0.0000	0.0000	0.1079	5.9103	3.2229	0.3175	0.0168	0.0173	-0.0000	6.1588	3.3110	0.3111	-0.0431	0.0000	-0.0000	73.7574	32.5758	3.3488	-0.4636	0.0000
366.5150	-1.3647	-2.0965	-0.3118	-1.9591	0.9892	0.3912	-0.0000	0.0000	-0.0000	0.0000	0.0000	0.0000	0.1680	5.8948	3.2152	0.3066	0.0224	0.0082	0.0000	6.1592	3.3112	0.3111	-0.0431	0.0000	0.0000	73.7613	32.5771	3.3488	-0.4637	0.0000
366.5250	-1.3647	-2.0965	-0.3118	-1.9590	0.9892	0.3912	-0.0000	0.0000	-0.0000	0.0000	0.0000	0.0000	0.1599	5.8362	3.2027	0.3349	0.0219	0.0007	-0.0000	6.1590	3.3111	0.3111	-0.0431	0.0000	-0.0000	73.7597	32.5764	3.3488	-0.4637	0.0000
366.5350	-1.3647	-2.0965	-0.3118	-1.9591	0.9892	0.3912	-0.0000	0.0000	-0.0000	0.0000	0.0000	0.0000	0.1499	5.8954	3.1855	0.3168	0.0323	-0.0062	0.0000	6.1590	3.3111	0.3111	-0.0431	0.0000	0.0000	73.7597	32.5764	3.3488	-0.4636	0.0000
366.5450	-1.3647	-2.0965	-0.3118	-1.9590	0.9892	0.3912	-0.0000	0.0000	-0.0000	0.0000	0.0000	0.0000	0.0947	5.8901	3.1826	0.3069	0.0255	0.0226	-0.0000	6.1590	3.3112	0.3111	-0.0431	0.0000	-0.0000	73.7596	32.5771	3.3488	-0.4636	0.0000
366.5550	-1.3647	-2.0965	-0.3118	-1.9591	0.9892	0.3912	-0.0000	0.0000	-0.0000	0.0000	0.0000	0.0000	0.1508	5.9287	3.1690	0.3157	0.0363	0.0109	-0.0000	6.1588	3.3110	0.3111	-0.0431	0.0000	-0.0000	73.7568	32.5752	3.3488	-0.4636	0.0000
366.5650	-1.3647	-2.0965	-0.3118	-1.9590	0.9892	0.3912	-0.0000	0.0000	-0.0000	0.0000	0.0000	0.0000	0.1276	5.9393	3.1125	0.3283	0.0247	0.0147	-0.0000	6.1587	3.3110	0.3111	-0.0431	0.0000	-0.0000	73.7559	32.5752	3.3488	-0.4637	0.0000
366.5770	-1.3647	-2.0964	-0.3118	-1.9590	0.9892	0.3912	-0.0000	0.0000	-0.0000	0.0000	0.0000	0.0000	0.1661	5.8516	3.1698	0.3333	0.0448	0.0122	0.0000	6.1590	3.3111	0.3111	-0.0431	0.0000	0.0000	73.7593	32.5768	3.3488	-0.4637	0.0000
366.5870	-1.3647	-2.0965	-0.3118	-1.9591	0.9892	0.3913	-0.0000	0.0000	-0.0000	0.0000	0.0000	0.0000	0.1987	5.8698	3.1491	0.3064	0.0471	0.0005	0.0000	6.1590	3.3111	0.3111	-0.0431	0.0000	0.0000	73.7597	32.5764	3.3488	-0.4636	0.0000
366.5970	-1.3647	-2.0964	-0.3118	-1.9591	0.9892	0.3912	-0.0000	0.0000	-0.0000	0.0000	0.0000	0.0000	0.1122	5.8450	3.2071	0.3223	0.0386	0.0008	0.0000	6.1590	3.3111	0.3111	-0.0431	0.0000	0.0000	73.7594	32.5761	3.3488	-0.4636	0.0000
366.6090	-1.3647	-2.0965	-0.3118	-1.9591	0.9892	0.3912	-0.0000	0.0000	-0.0000	0.0000	0.0000	0.0000	0.1287	5.9247	3.2112	0.3508	0.0005	0.0229	-0.0000	6.1587	3.3109	0.3111	-0.0431	0.0000	-0.0000	73.7561	32.5745	3.3488	-0.4637	0.0000
366.6190	-1.3647	-2.0965	-0.3118	-1.9591	0.9892	0.3912	-0.0000	0.0000	-0.0000	0.0000	0.0000	0.0000	0.1673	5.8581	3.1663	0.3048	0.0482	0.0119	0.0000	6.1591	3.3111	0.3111	-0.0431	0.0000	0.0000	73.7603	32.5761	3.3488	-0.4636	0.0000
366.6310	-1.3647	-2.0965	-0.3119	-1.9590	0.9892	0.3912	-0.0000	0.0000	-0.0000	0.0000	0.0000	0.0000	0.1460	5.9006	3.1651	0.2860	0.0518	0.0190	0.0000	6.1593	3.3112	0.3111	-0.0431	0.0000	0.0000	73.7636	32.5777	3.3488	-0.4637	0.0000
366.6410	-1.3647	-2.0965	-0.3118	-1.9590	0.9892	0.3912	-0.0000	0.0000	-0.0000	0.0000	0.0000	0.0000	0.0885	5.9150	3.1278	0.3459	0.0392	0.0099	-0.0000	6.1588	3.3110	0.3111	-0.0431	0.0000	-0.0000	73.7571	32.5755	3.3488	-0.4637	0.0000
366.6530	-1.3647	-2.0964	-0.3118	-1.9591	0.9892	0.3912	-0.0000	0.0000	-0.0000	0.0000	0.0000	0.0000	0.2452	5.8673	3.1839	0.3091	0.0241	0.0314	0.0000	6.1591	3.3112	0.3111	-0.0431	0.0000	0.0000	73.7604	32.5771	3.3488	-0.4637	0.0000
366.6630	-1.3647	-2.0965	-0.3118	-1.9590	0.9892	0.3912	-0.0000	0.0000	-0.0000	0.0000	0.0000	0.0000	0.2082	5.8951	3.2050	0.3131	0.0234	0.0409	0.0000	6.1589	3.3110	0.3111	-0.0431	0.0000	0.0000	73.7583	32.5758	3.3488	-0.4637	0.0000
366.6750	-1.3647	-2.0965	-0.3118	-1.9590	0.9892	0.3912	-0.0000	0.0000	-0.0000	0.0000	0.0000	0.0000	0.0469	5.9004	3.1364	0.3114	0.0358	0.0097	0.0000	6.1592	3.3111	0.3111	-0.0431	0.0000	0.0000	73.7618	32.5768	3.3488	-0.4637	0.0000
366.6850	-1.3647	-2.0965	-0.3119	-1.9591	0.9892	0.3912	-0.0000	0.0000	-0.0000	0.0000	0.0000	0.0000	0.1133	5.9389	3.1652	0.3160	0.0650	-0.0068	-0.0000	6.1588	3.3110	0.3111	-0.0431	0.0000	-0.0000	73.7574	32.5758	3.3488	-0.4636	0.0000
366.6950	-1.3647	-2.0965	-0.3118	-1.9591	0.9892	0.3912	-0.0000	0.0000	-0.0000	0.0000	0.0000	0.0000	0.1536	5.8860	3.1376	0.3054	0.0142	0.0338	0.0000	6.1589	3.3110	0.3111	-0.0431	0.0000	0.0000	73.7585	32.5751	3.3488	-0.4637	0.0000
366.7070	-1.3647	-2.0965	-0.3118	-1.9590	0.9892	0.3912	-0.0000	0.0000	-0.0000	0.0000	0.0000	0.0000	0.2220	5.9650	3.2065	0.3319	0.0340	0.0131	0.0000	6.1589	3.3110	0.3111	-0.0431	0.0000	0.0000	73.7583	32.5758	3.3488	-0.4637	0.0000
366.7170	-1.3647	-2.0965	-0.3118	-1.9590	0.9892	0.3912	-0.0000	0.0000	-0.0000	0.0000	0.0000	0.0000	0.1355	5.9084	3.1480	0.3440	0.0297	0.0038	0.0000	6.1590	3.3110	0.3111	-0.0431	0.0000	0.0000	73.7591	32.5758	3.3488	-0.4637	0.0000
366.7270	-1.3647	-2.0965	-0.3119	-1.9591	0.9892	0.3912	-0.0000	0.0000	-0.0000	0.0000	0.0000	0.0000	0.0917	5.8322	3.1856	0.3400	0.0121	0.0111	-0.0000	6.1588	3.3110	0.3111	-0.0431	0.0000	-0.0000	73.7566	32.5758	3.3488	-0.4636	0.0000
366.7370	-1.3647	-2.0964	-0.3118	-1.9590	0.9892	0.3912	-0.0000	0.0000	-0.0000	0.0000	0.0000	0.0000	0.0607	5.8927	3.1943	0.3279	0.0171	0.0345	-0.0000	6.1589	3.3110	0.3111	-0.0431	0.0000	-0.0000	73.7580	32.5755	3.3488	-0.4636	0.0000
366.7490	-1.3647	-2.0965	-0.3118	-1.9590	0.9892	0.3912	-0.0000	0.0000	-0.0000	0.0000	0.0000	0.0000	0.1868	5.9175	3.1130	0.3239	0.0377	0.0205	0.0000	6.1591	3.3111	0.3111	-0.0431	0.0000	0.0000	73.7606	32.5765	3.3488	-0.4636	0.0000
366.7590	-1.3647	-2.0965	-0.3118	-1.9591	0.9892	0.3912	-0.0000	0.0000	-0.0000	0.0000	0.0000	0.0000	0.0980	5.8503	3.1925	0.3234	0.0322	0.0272	0.0000	6.1592	3.3111	0.3111	-0.0431	0.0000	0.0000	73.7615	32.5764	3.3488	-0.4636	0.0000
366.7690	-1.3648	-2.0965	-0.3118	-1.9591	0.9892	0.3912	-0.0000	0.0000	-0.0000	0.0000	0.0000	0.0000	0.1665	5.8927	3.1560	0.3065	0.0429	-0.0003	-0.0000	6.1588	3.3110	0.3111	-0.0431	0.0000	-0.0000	73.7571	32.5755	3.3488	-0.4637	0.0000
366.7790	-1.3647	-2.0964	-0.3118	-1.9591	0.9892	0.3912	-0.0000	0.0000	-0.0000	0.0000	0.0000	0.0000	0.0887	5.9163	3.2015	0.3158	0.0140	0.0257	0.0000	6.1593	3.3112	0.3111	-0.0431	0.0000	0.0000	73.7630	32.5771	3.3488	-0.4636	0.0000
366.7910	-1.3647	-2.0965	-0.3118	-1.9590	0.9892	0.3912	-0.0000	0.0000	-0.0000	0.0000	0.0000	0.0000	0.1003	5.8857	3.2080	0.3254	0.0202	0.0143	-0.0000	6.1589	3.3111	0.3111	-0.0431	0.0000	-0.0000	73.7581	32.5765	3.3488	-0.4637	0.0000
366.8010	-1.3647	-2.0964	-0.3118	-1.9590	0.9892	0.3912	-0.0000	0.0000	-0.0000	0.0000	0.0000	0.0000	0.1717	5.8740	3.1937	0.3419	0.0337	0.0333	0.0000	6.1589	3.3110	0.3111	-0.0431	0.0000	0.0000	73.7580	32.5755	3.3488	-0.4637	0.0000
366.8110	-1.3647	-2.0964	-0.3119	-1.9591	0.9892	0.3912	-0.0000	0.0000	-0.0000	0.0000	0.0000	0.0000	0.2454	5.9365	3.2008	0.3461	0.0318	0.0294	-0.0000	6.1590	3.3111	0.3111	-0.0431	0.0000	-0.0000	73.7594	32.5761	3.3488	-0.4637	0.0000
366.8230	-1.3647	-2.0965	-0.3118	-1.9591	0.9892	0.3912	-0.0000	0.0000	-0.0000	0.0000	0.0000	0.0000	0.1955	5.9101	3.1653	0.3345	0.0158	0.0213	-0.0000	6.1588	3.3110	0.3111	-0.0431	0.0000	-0.0000	73.7574	32.5758	3.3488	-0.4637	0.0000
366.8330	-1.3647	-2.0965	-0.3118	-1.9590	0.9892	0.3912	-0.0000	0.0000	-0.0000	0.0000	0.0000	0.0000	0.1286	5.8778	3.2232	0.3311	0.0366	-0.0027	0.0000	6.1591	3.3110	0.3111	-0.0431	0.0000	0.0000	73.7608	32.5758	3.3488	-0.4637	0.0000
366.8450	-1.3647	-2.0965	-0.3118	-1.9590	0.9892	0.3912	-0.0000	0.0000	-0.0000	0.0000	0.0000	0.0000	0.1535	5.8699	3.1537	0.3211	0.0150	0.0161	0.0000	6.1592	3.3111	0.3111	-0.0431	0.0000	0.0000	73.7615	32.5764	3.3488	-0.4637	0.0000
366.8550	-1.3647	-2.0965	-0.3118	-1.9591	0.9892	0.3912	-0.0000	0.0000	-0.0000	0.0000	0.0000	0.0000	0.1218	5.9129	3.1919	0.3340	0.0211	-0.0056	-0.0000	6.1586	3.3110	0.3111	-0.0431	0.0000	-0.0000	73.7551	32.5752	3.3488	-0.4637	0.0000
366.8670	-1.3647	-2.0964	-0.3118	-1.9591	0.9892	0.3912	-0.0000	0.0000	-0.0000	0.0000	0.0000	0.0000	0.1243	5.8940	3.1919	0.3029	-0.0013	-0.0084	0.0000	6.1589	3.3110	0.3111	-0.0431	0.0000	0.0000	73.7583	32.5758	3.3488	-0.4637	0.0000
366.8770	-1.3647	-2.0965	-0.3118	-1.9591	0.9892	0.3912	-0.0000	0.0000	-0.0000	0.0000	0.0000	0.0000	0.1690	5.8949	3.1911	0.3040	0.0388	-0.0177	0.0000	6.1589	3.3111	0.3111	-0.0431	0.0000	0.0000	73.7586	32.5761	3.3488	-0.4637	0.0000
366.8870	-1.3647	-2.0965	-0.3118	-1.9590	0.9892	0.3912	-0.0000	0.0000	-0.0000	0.0000	0.0000	0.0000	0.1392	5.8977	3.1845	0.3144	0.0239	0.0172	0.0000	6.1592	3.3111	0.3111	-0.0431	0.0000	0.0000	73.7615	32.5764	3.3488	-0.4637	0.0000
366.8990	-1.3647	-2.0965	-0.3118	-1.9590	0.9892	0.3912	-0.0000	0.0000	-0.0000	0.0000	0.0000	0.0000	0.1017	5.8836	3.1712	0.3134	0.0146	0.0253	0.0000	6.1589	3.3110	0.3111	-0.0431	0.0000	0.0000	73.7584	32.5751	3.3488	-0.4636	0.0000
366.9090	-1.3647	-2.0965	-0.3118	-1.9591	0.9892	0.3912	-0.0000	0.0000	-0.0000	0.0000	0.0000	0.0000	0.1435	5.8243	3.1703	0.3434	0.0007	0.0020	-0.0000	6.1589	3.3111	0.3111	-0.0431	0.0000	-0.0000	73.7577	32.5761	3.3488	-0.4637	0.0000
366.9190	-1.3647	-2.0965	-0.3118	-1.9591	0.9892	0.3912	-0.0000	0.0000	-0.0000	0.0000	0.0000	0.0000	0.1055	5.8757	3.1721	0.3311	0.0152	-0.0123	-0.0000	6.1588	3.3110	0.3111	-0.0431	0.0000	-0.0000	73.7574	32.5758	3.3488	-0.4637	0.0000
366.9290	-1.3647	-2.0964	-0.3118	-1.9590	0.9892	0.3912	-0.0000	0.0000	-0.0000	0.0000	0.0000	0.0000	0.0980	5.8868	3.1963	0.3496	0.0217	0.0190	0.0000	6.1591	3.3112	0.3111	-0.0431	0.0000	0.0000	73.7610	32.5777	3.3488	-0.4637	0.0000
366.9390	-1.3647	-2.0965	-0.3118	-1.9590	0.9892	0.3912	-0.0000	0.0000	-0.0000	0.0000	0.0000	0.0000	0.0764	5.8697	3.1618	0.3238	0.0061	0.0138	0.0000	6.1590	3.3110	0.3111	-0.0431	0.0000	0.0000	73.7591	32.5758	3.3488	-0.4637	0.0000
366.9490	-1.3647	-2.0965	-0.3118	-1.9591	0.9892	0.3912	-0.0000	0.0000	-0.0000	0.0000	0.0000	0.0000	0.1056	5.8619	3.1876	0.3161	0.0153	0.0233	-0.0000	6.1591	3.3111	0.3111	-0.0431	0.0000	-0.0000	73.7601	32.5768	3.3488	-0.4637	0.0000
366.9590	-1.3647	-2.0965	-0.3118	-1.9591	0.9892	0.3912	-0.0000	0.0000	-0.0000	0.0000	0.0000	0.0000	0.1642	5.8326	3.1899	0.3092	0.0211	0.0110	0.0000	6.1591	3.3111	0.3111	-0.0431	0.0000	0.0000	73.7611	32.5761	3.3488	-0.4637	0.0000
366.9710	-1.3647	-2.0965	-0.3118	-1.9591	0.9892	0.3912	-0.0000	0.0000	-0.0000	0.0000	0.0000	0.0000	0.0875	5.8733	3.1557	0.3164	0.0150	0.0090	0.0000	6.1591	3.3111	0.3111	-0.0431	0.0000	0.0000	73.7601	32.5768	3.3488	-0.4637	0.0000
366.9810	-1.3647	-2.0965	-0.3118	-1.9590	0.9892	0.3912	-0.0000	0.0000	-0.0000	0.0000	0.0000	0.0000	0.1964	5.9007	3.2325	0.3240	0.0268	0.0118	-0.0000	6.1588	3.3110	0.3111	-0.0431	0.0000	-0.0000	73.7568	32.5752	3.3488	-0.4637	0.0000
366.9910	-1.3647	-2.0965	-0.3118	-1.9590	0.9892	0.3912	-0.0000	0.0000	-0.0000	0.0000	0.0000	0.0000	0.1150	5.8785	3.1764	0.3073	0.0282	0.0256	0.0000	6.1592	3.3111	0.3111	-0.0431	0.0000	0.0000	73.7615	32.5765	3.3488	-0.4637	0.0000
367.0030	-1.3647	-2.0965	-0.3118	-1.9591	0.9892	0.3912	-0.0000	0.0000	-0.0000	0.0000	0.0000	0.0000	0.1234	5.8279	3.1785	0.3269	0.0376	0.0092	0.0000	6.1590	3.3111	0.3111	-0.0431	0.0000	0.0000	73.7589	32.5764	3.3488	-0.4637	0.0000
367.0130	-1.3647	-2.0965	-0.3118	-1.9591	0.9892	0.3912	-0.0000	0.0000	-0.0000	0.0000	0.0000	0.0000	0.1748	5.8859	3.2023	0.3227	0.0161	0.0089	0.0000	6.1589	3.3111	0.3111	-0.0431	0.0000	0.0000	73.7586	32.5761	3.3488	-0.4636	0.0000
367.0250	-1.3647	-2.0965	-0.3118	-1.9591	0.9892	0.3912	-0.0000	0.0000	-0.0000	0.0000	0.0000	0.0000	0.1432	5.8464	3.1753	0.3258	0.0140	0.0225	0.0000	6.1591	3.3112	0.3111	-0.0431	0.0000	0.0000	73.7607	32.5774	3.3488	-0.4636	0.0000
367.0350	-1.3647	-2.0965	-0.3118	-1.9591	0.9892	0.3912	-0.0000	0.0000	-0.0000	0.0000	0.0000	0.0000	0.1807	5.9388	3.1440	0.3073	0.0258	0.0292	-0.0000	6.1589	3.3110	0.3111	-0.0431	0.0000	-0.0000	73.7588	32.5755	3.3488	-0.4636	0.0000
367.0450	-1.3647	-2.0965	-0.3118	-1.9590	0.9892	0.3912	-0.0000	0.0000	-0.0000	0.0000	0.0000	0.0000	0.2106	5.8733	3.1665	0.3206	0.0173	0.0119	-0.0000	6.1588	3.3110	0.3111	-0.0431	0.0000	-0.0000	73.7571	32.5755	3.3488	-0.4637	0.0000
367.0570	-1.3648	-2.0965	-0.3118	-1.9591	0.9892	0.3912	-0.0000	0.0000	-0.0000	0.0000	0.0000	0.0000	0.0915	5.8570	3.1873	0.3037	0.0229	0.0132	-0.0000	6.1589	3.3110	0.3111	-0.0431	0.0000	-0.0000	73.7583	32.5758	3.3488	-0.4636	0.0000
367.0670	-1.3647	-2.0965	-0.3118	-1.9591	0.9892	0.3912	-0.0000	0.0000	-0.0000	0.0000	0.0000	0.0000	0.0634	5.8359	3.1366	0.3111	0.0160	0.0357	0.0000	6.1590	3.3110	0.3111	-0.0431	0.0000	0.0000	73.7591	32.5758	3.3488	-0.4637	0.0000
367.0790	-1.3647	-2.0965	-0.3118	-1.9590	0.9892	0.3912	-0.0000	0.0000	-0.0000	0.0000	0.0000	0.0000	0.1776	5.9299	3.1950	0.3192	0.0127	0.0222	-0.0000	6.1590	3.3111	0.3111	-0.0431	0.0000	-0.0000	73.7597	32.5764	3.3488	-0.4636	0.0000
367.0890	-1.3647	-2.0965	-0.3118	-1.9591	0.9892	0.3912	-0.0000	0.0000	-0.0000	0.0000	0.0000	0.0000	0.1840	5.9165	3.1847	0.3135	0.0353	0.0178	-0.0000	6.1591	3.3111	0.3111	-0.0431	0.0000	-0.0000	73.7606	32.5765	3.3488	-0.4637	0.0000
367.1010	-1.3647	-2.0965	-0.3118	-1.9590	0.9892	0.3912	-0.0000	0.0000	-0.0000	0.0000	0.0000	0.0000	0.0910	5.9344	3.1414	0.3175	0.0169	0.0237	0.0000	6.1592	3.3111	0.3111	-0.0431	0.0000	0.0000	73.7615	32.5764	3.3488	-0.4637	0.0000
367.1110	-1.3647	-2.0965	-0.3118	-1.9590	0.9892	0.3913	-0.0000	0.0000	-0.0000	0.0000	0.0000	0.0000	0.2026	5.8037	3.1494	0.3224	0.0181	-0.0000	0.0000	6.1595	3.3113	0.3111	-0.0431	0.0000	0.0000	73.7655	32.5787	3.3489	-0.4637	0.0000
367.1230	-1.3647	-2.0965	-0.3118	-1.9591	0.9892	0.3912	-0.0000	0.0000	-0.0000	0.0000	0.0000	0.0000	0.1385	5.9103	3.1623	0.3242	0.0048	0.0029	-0.0000	6.1589	3.3110	0.3111	-0.0431	0.0000	-0.0000	73.7583	32.5758	3.3488	-0.4637	0.0000
367.1330	-1.3647	-2.0965	-0.3118	-1.9591	0.9892	0.3912	-0.0000	0.0000	-0.0000	0.0000	0.0000	0.0000	0.2048	5.8707	3.1547	0.3373	0.0149	0.0099	0.0000	6.1591	3.3111	0.3111	-0.0431	0.0000	0.0000	73.7607	32.5765	3.3488	-0.4637	0.0000
367.1450	-1.3647	-2.0965	-0.3118	-1.9591	0.9892	0.3912	-0.0000	0.0000	-0.0000	0.0000	0.0000	0.0000	0.1949	5.9369	3.1723	0.3038	0.0286	-0.0028	-0.0000	6.1588	3.3110	0.3111	-0.0431	0.0000	-0.0000	73.7571	32.5755	3.3488	-0.4636	0.0000
367.1550	-1.3648	-2.0965	-0.3118	-1.9591	0.9892	0.3912	-0.0000	0.0000	-0.0000	0.0000	0.0000	0.0000	0.2138	5.9145	3.1828	0.3028	0.0377	0.0194	0.0000	6.1590	3.3110	0.3111	-0.0431	0.0000	0.0000	73.7597	32.5755	3.3488	-0.4636	0.0000
367.1670	-1.3647	-2.0965	-0.3118	-1.9590	0.9892	0.3912	-0.0000	0.0000	-0.0000	0.0000	0.0000	0.0000	0.1054	5.8939	3.1743	0.3053	-0.0030	0.0018	0.0000	6.1591	3.3111	0.3111	-0.0431	0.0000	0.0000	73.7609	32.5768	3.3488	-0.4636	0.0000
367.1770	-1.3647	-2.0964	-0.3118	-1.9590	0.9892	0.3912	-0.0000	0.0000	-0.0000	0.0000	0.0000	0.0000	0.2490	5.8799	3.2013	0.3095	0.0232	0.0116	-0.0000	6.1588	3.3110	0.3111	-0.0431	0.0000	-0.0000	73.7568	32.5751	3.3488	-0.4636	0.0000
367.1870	-1.3647	-2.0964	-0.3118	-1.9591	0.9892	0.3912	-0.0000	0.0000	-0.0000	0.0000	0.0000	0.0000	0.0963	5.8433	3.1814	0.3118	0.0196	0.0207	0.0000	6.1589	3.3110	0.3111	-0.0431	0.0000	0.0000	73.7588	32.5755	3.3488	-0.4637	0.0000
367.1990	-1.3647	-2.0965	-0.3118	-1.9590	0.9892	0.3912	-0.0000	0.0000	-0.0000	0.0000	0.0000	0.0000	0.2520	5.8379	3.1914	0.3369	0.0310	0.0368	0.0000	6.1593	3.3112	0.3111	-0.0431	0.0000	0.0000	73.7630	32.5771	3.3488	-0.4637	0.0000
367.2090	-1.3647	-2.0965	-0.3118	-1.9591	0.9892	0.3912	-0.0000	0.0000	-0.0000	0.0000	0.0000	0.0000	0.1573	5.8431	3.2029	0.3434	0.0216	-0.0092	0.0000	6.1589	3.3111	0.3111	-0.0431	0.0000	0.0000	73.7586	32.5761	3.3488	-0.4637	0.0000
367.2210	-1.3647	-2.0965	-0.3118	-1.9591	0.9892	0.3912	-0.0000	0.0000	-0.0000	0.0000	0.0000	0.0000	0.1531	5.8627	3.1667	0.3029	0.0497	0.0328	-0.0000	6.1591	3.3111	0.3111	-0.0431	0.0000	-0.0000	73.7609	32.5768	3.3488	-0.4637	0.0000
367.2310	-1.3647	-2.0965	-0.3118	-1.9590	0.9892	0.3912	-0.0000	0.0000	-0.0000	0.0000	0.0000	0.0000	0.1607	5.8411	3.1873	0.3081	0.0493	0.0119	0.0000	6.1592	3.3112	0.3111	-0.0431	0.0000	0.0000	73.7613	32.5771	3.3488	-0.4636	0.0000
367.2430	-1.3647	-2.0965	-0.3118	-1.9591	0.9892	0.3912	-0.0000	0.0000	-0.0000	0.0000	0.0000	0.0000	0.2534	5.8259	3.1690	0.2955	0.0204	0.0224	0.0000	6.1590	3.3111	0.3111	-0.0431	0.0000	0.0000	73.7593	32.5768	3.3488	-0.4636	0.0000
367.2530	-1.3647	-2.0965	-0.3118	-1.9590	0.9892	0.3912	-0.0000	0.0000	-0.0000	0.0000	0.0000	0.0000	0.1885	5.8297	3.1628	0.3053	0.0138	-0.0099	0.0000	6.1593	3.3113	0.3111	-0.0431	0.0000	0.0000	73.7631	32.5780	3.3488	-0.4637	0.0000
367.2650	-1.3647	-2.0965	-0.3118	-1.9591	0.9892	0.3912	-0.0000	0.0000	-0.0000	0.0000	0.0000	0.0000	0.1714	5.8760	3.2114	0.3034	0.0428	0.0426	0.0000	6.1593	3.3112	0.3111	-0.0431	0.0000	0.0000	73.7630	32.5771	3.3488	-0.4637	0.0000
367.2750	-1.3647	-2.0964	-0.3118	-1.9591	0.9892	0.3912	-0.0000	0.0000	-0.0000	0.0000	0.0000	0.0000	0.1662	5.8346	3.1593	0.2990	0.0112	-0.0109	0.0000	6.1593	3.3112	0.3111	-0.0431	0.0000	0.0000	73.7629	32.5771	3.3488	-0.4637	0.0000
367.2870	-1.3647	-2.0965	-0.3118	-1.9591	0.9892	0.3912	-0.0000	0.0000	-0.0000	0.0000	0.0000	0.0000	0.0967	5.8381	3.1637	0.3089	0.0306	-0.0074	0.0000	6.1591	3.3111	0.3111	-0.0431	0.0000	0.0000	73.7609	32.5768	3.3488	-0.4637	0.0000
367.2970	-1.3647	-2.0965	-0.3118	-1.9590	0.9892	0.3912	-0.0000	0.0000	-0.0000	0.0000	0.0000	0.0000	0.0964	5.9072	3.2045	0.3101	0.0194	0.0080	0.0000	6.1591	3.3111	0.3111	-0.0431	0.0000	0.0000	73.7603	32.5761	3.3488	-0.4637	0.0000
367.3070	-1.3647	-2.0965	-0.3118	-1.9591	0.9892	0.3912	-0.0000	0.0000	-0.0000	0.0000	0.0000	0.0000	0.1268	5.8492	3.1689	0.3286	0.0273	0.0128	0.0000	6.1588	3.3110	0.3111	-0.0431	0.0000	0.0000	73.7571	32.5755	3.3488	-0.4636	0.0000
367.3190	-1.3647	-2.0965	-0.3118	-1.9591	0.9892	0.3912	-0.0000	0.0000	-0.0000	0.0000	0.0000	0.0000	0.2678	5.8088	3.1733	0.3230	0.0459	-0.0002	0.0000	6.1590	3.3111	0.3111	-0.0431	0.0000	0.0000	73.7590	32.5765	3.3488	-0.4637	0.0000
367.3290	-1.3647	-2.0965	-0.3118	-1.9591	0.9892	0.3912	-0.0000	0.0000	-0.0000	0.0000	0.0000	0.0000	0.1271	5.8661	3.1398	0.3281	0.0167	0.0059	0.0000	6.1593	3.3112	0.3111	-0.0431	0.0000	0.0000	73.7630	32.5771	3.3489	-0.4637	0.0000
367.3410	-1.3647	-2.0965	-0.3118	-1.9590	0.9892	0.3912	-0.0000	0.0000	-0.0000	0.0000	0.0000	0.0000	0.1316	5.8592	3.1397	0.3339	0.0270	0.0146	0.0000	6.1592	3.3112	0.3111	-0.0431	0.0000	0.0000	73.7621	32.5771	3.3488	-0.4637	0.0000
367.3510	-1.3648	-2.0964	-0.3118	-1.9591	0.9892	0.3912	-0.0000	0.0000	-0.0000	0.0000	0.0000	0.0000	0.1195	5.8658	3.1651	0.3224	0.0314	0.0078	-0.0000	6.1588	3.3110	0.3111	-0.0431	0.0000	-0.0000	73.7576	32.5751	3.3488	-0.4637	0.0000
367.3630	-1.3648	-2.0965	-0.3118	-1.9590	0.9892	0.3912	-0.0000	0.0000	-0.0000	0.0000	0.0000	0.0000	0.2093	5.8228	3.1588	0.3077	0.0396	0.0496	0.0000	6.1591	3.3111	0.3111	-0.0431	0.0000	0.0000	73.7603	32.5761	3.3488	-0.4636	0.0000
367.3730	-1.3647	-2.0965	-0.3118	-1.9591	0.9891	0.3912	-0.0000	0.0000	-0.0000	0.0000	0.0000	0.0000	0.1070	5.9352	3.1776	0.3060	0.0023	0.0161	0.0000	6.1592	3.3111	0.3111	-0.0431	0.0000	0.0000	73.7618	32.5768	3.3488	-0.4637	0.0000
367.3850	-1.3647	-2.0964	-0.3119	-1.9591	0.9892	0.3912	-0.0000	0.0000	-0.0000	0.0000	0.0000	0.0000	0.1410	5.8707	3.1764	0.3377	0.0304	0.0306	0.0000	6.1590	3.3111	0.3111	-0.0431	0.0000	0.0000	73.7597	32.5764	3.3488	-0.4637	0.0000
367.3950	-1.3647	-2.0965	-0.3118	-1.9590	0.9892	0.3912	-0.0000	0.0000	-0.0000	0.0000	0.0000	0.0000	0.1483	5.8980	3.1762	0.2976	0.0302	0.0092	-0.0000	6.1590	3.3111	0.3111	-0.0431	0.0000	-0.0000	73.7589	32.5764	3.3488	-0.4637	0.0000
367.4070	-1.3647	-2.0965	-0.3118	-1.9591	0.9892	0.3912	-0.0000	0.0000	-0.0000	0.0000	0.0000	0.0000	0.1307	5.8484	3.1813	0.3207	0.0143	0.0049	0.0000	6.1589	3.3111	0.3111	-0.0431	0.0000	0.0000	73.7586	32.5761	3.3488	-0.4637	0.0000
367.4170	-1.3647	-2.0965	-0.3118	-1.9591	0.9892	0.3912	-0.0000	0.0000	-0.0000	0.0000	0.0000	0.0000	0.0985	5.8790	3.1904	0.3248	0.0162	0.0051	-0.0000	6.1590	3.3111	0.3111	-0.0431	0.0000	-0.0000	73.7589	32.5764	3.3488	-0.4636	0.0000
367.4290	-1.3647	-2.0965	-0.3118	-1.9591	0.9892	0.3912	-0.0000	0.0000	-0.0000	0.0000	0.0000	0.0000	0.1933	5.8487	3.1552	0.3358	-0.0143	0.0024	-0.0000	6.1589	3.3110	0.3111	-0.0431	0.0000	-0.0000	73.7583	32.5758	3.3488	-0.4636	0.0000
367.4390	-1.3647	-2.0965	-0.3118	-1.9591	0.9892	0.3912	-0.0000	0.0000	-0.0000	0.0000	0.0000	0.0000	0.1546	5.8593	3.1801	0.3096	0.0453	0.0189	0.0000	6.1591	3.3111	0.3111	-0.0431	0.0000	0.0000	73.7601	32.5768	3.3488	-0.4637	0.0000
367.4510	-1.3647	-2.0965	-0.3118	-1.9590	0.9892	0.3912	-0.0000	0.0000	-0.0000	0.0000	0.0000	0.0000	0.2048	5.9341	3.2004	0.3124	0.0034	0.0097	-0.0000	6.1589	3.3111	0.3111	-0.0431	0.0000	-0.0000	73.7586	32.5761	3.3488	-0.4637	0.0000
367.4610	-1.3647	-2.0965	-0.3118	-1.9591	0.9892	0.3912	-0.0000	0.0000	-0.0000	0.0000	0.0000	0.0000	0.2047	5.9216	3.1972	0.3168	0.0388	0.0163	-0.0000	6.1590	3.3111	0.3111	-0.0431	0.0000	-0.0000	73.7589	32.5764	3.3488	-0.4637	0.0000
367.4710	-1.3647	-2.0965	-0.3118	-1.9591	0.9892	0.3912	-0.0000	0.0000	-0.0000	0.0000	0.0000	0.0000	0.2393	5.8851	3.1268	0.3141	0.0320	0.0210	0.0000	6.1590	3.3110	0.3111	-0.0431	0.0000	0.0000	73.7597	32.5755	3.3488	-0.4637	0.0000
367.4830	-1.3647	-2.0965	-0.3118	-1.9590	0.9892	0.3912	-0.0000	0.0000	-0.0000	0.0000	0.0000	0.0000	0.1051	5.9145	3.1714	0.3405	0.0117	0.0210	0.0000	6.1591	3.3111	0.3111	-0.0431	0.0000	0.0000	73.7601	32.5768	3.3488	-0.4637	0.0000
367.4930	-1.3647	-2.0964	-0.3118	-1.9590	0.9892	0.3912	-0.0000	0.0000	-0.0000	0.0000	0.0000	0.0000	0.1893	5.9196	3.1255	0.3195	0.0317	0.0269	-0.0000	6.1589	3.3110	0.3111	-0.0431	0.0000	-0.0000	73.7583	32.5758	3.3488	-0.4637	0.0000
367.5050	-1.3647	-2.0965	-0.3118	-1.9590	0.9892	0.3912	-0.0000	0.0000	-0.0000	0.0000	0.0000	0.0000	0.2200	5.9292	3.1633	0.3504	0.0127	0.0238	0.0000	6.1589	3.3111	0.3111	-0.0431	0.0000	0.0000	73.7577	32.5761	3.3488	-0.4636	0.0000
367.5150	-1.3647	-2.0965	-0.3118	-1.9590	0.9892	0.3912	-0.0000	0.0000	-0.0000	0.0000	0.0000	0.0000	0.2293	5.8854	3.1738	0.3180	0.0226	0.0338	0.0000	6.1590	3.3111	0.3111	-0.0431	0.0000	0.0000	73.7593	32.5768	3.3488	-0.4637	0.0000
367.5270	-1.3647	-2.0965	-0.3118	-1.9590	0.9892	0.3912	-0.0000	0.0000	-0.0000	0.0000	0.0000	0.0000	0.1516	5.9387	3.1946	0.3191	0.0140	0.0378	0.0000	6.1590	3.3110	0.3111	-0.0431	0.0000	0.0000	73.7591	32.5758	3.3488	-0.4636	0.0000
367.5370	-1.3647	-2.0964	-0.3118	-1.9591	0.9892	0.3912	-0.0000	0.0000	-0.0000	0.0000	0.0000	0.0000	0.1621	5.9392	3.1530	0.3065	0.0216	0.0242	0.0000	6.1590	3.3111	0.3111	-0.0431	0.0000	0.0000	73.7594	32.5761	3.3488	-0.4637	0.0000
367.5490	-1.3647	-2.0964	-0.3118	-1.9591	0.9892	0.3912	-0.0000	0.0000	-0.0000	0.0000	0.0000	0.0000	0.2083	5.9478	3.1922	0.3377	0.0309	0.0183	-0.0000	6.1587	3.3109	0.3111	-0.0431	0.0000	-0.0000	73.7558	32.5742	3.3488	-0.4636	0.0000
367.5590	-1.3647	-2.0965	-0.3118	-1.9591	0.9892	0.3912	-0.0000	0.0000	-0.0000	0.0000	0.0000	0.0000	0.1503	5.8733	3.1679	0.3263	0.0030	0.0219	0.0000	6.1593	3.3112	0.3111	-0.0431	0.0000	0.0000	73.7624	32.5774	3.3489	-0.4636	0.0000
367.5690	-1.3647	-2.0964	-0.3118	-1.9591	0.9892	0.3912	-0.0000	0.0000	-0.0000	0.0000	0.0000	0.0000	0.2196	5.8460	3.1486	0.3070	0.0329	0.0121	0.0000	6.1591	3.3111	0.3111	-0.0431	0.0000	0.0000	73.7609	32.5768	3.3488	-0.4637	0.0000
367.5810	-1.3647	-2.0965	-0.3118	-1.9590	0.9892	0.3912	-0.0000	0.0000	-0.0000	0.0000	0.0000	0.0000	0.2086	5.9517	3.1824	0.3147	0.0334	0.0396	0.0000	6.1592	3.3111	0.3111	-0.0431	0.0000	0.0000	73.7618	32.5768	3.3488	-0.4637	0.0000
367.5910	-1.3647	-2.0965	-0.3118	-1.9590	0.9892	0.3912	-0.0000	0.0000	-0.0000	0.0000	0.0000	0.0000	0.1338	5.8413	3.1536	0.3099	0.0085	0.0116	0.0000	6.1592	3.3111	0.3111	-0.0431	0.0000	0.0000	73.7618	32.5768	3.3488	-0.4637	0.0000
367.6010	-1.3647	-2.0965	-0.3118	-1.9591	0.9892	0.3912	-0.0000	0.0000	-0.0000	0.0000	0.0000	0.0000	0.1365	5.8293	3.1958	0.3409	0.0189	0.0281	0.0000	6.1593	3.3111	0.3111	-0.0431	0.0000	0.0000	73.7626	32.5768	3.3488	-0.4637	0.0000
367.6130	-1.3647	-2.0965	-0.3118	-1.9590	0.9892	0.3912	-0.0000	0.0000	-0.0000	0.0000	0.0000	0.0000	0.2793	5.8335	3.1824	0.3237	0.0399	0.0071	-0.0000	6.1589	3.3110	0.3111	-0.0431	0.0000	-0.0000	73.7583	32.5758	3.3488	-0.4636	0.0000
367.6230	-1.3647	-2.0965	-0.3118	-1.9591	0.9892	0.3912	-0.0000	0.0000	-0.0000	0.0000	0.0000	0.0000	0.2404	5.8727	3.1812	0.3184	0.0575	0.0345	0.0000	6.1592	3.3111	0.3111	-0.0431	0.0000	0.0000	73.7615	32.5764	3.3488	-0.4637	0.0000
367.6330	-1.3647	-2.0964	-0.3118	-1.9591	0.9892	0.3912	-0.0000	0.0000	-0.0000	0.0000	0.0000	0.0000	0.2033	5.8551	3.1670	0.3308	0.0210	0.0376	-0.0000	6.1589	3.3111	0.3111	-0.0431	0.0000	-0.0000	73.7577	32.5761	3.3488	-0.4637	0.0000
367.6430	-1.3647	-2.0965	-0.3118	-1.9591	0.9892	0.3912	-0.0000	0.0000	-0.0000	0.0000	0.0000	0.0000	0.1517	5.8428	3.2000	0.3257	0.0250	0.0062	0.0000	6.1593	3.3112	0.3111	-0.0431	0.0000	0.0000	73.7636	32.5777	3.3488	-0.4637	0.0000
367.6530	-1.3647	-2.0965	-0.3118	-1.9590	0.9892	0.3912	-0.0000	0.0000	-0.0000	0.0000	0.0000	0.0000	0.1601	5.8500	3.1913	0.3136	0.0346	0.0211	0.0000	6.1591	3.3112	0.3111	-0.0431	0.0000	0.0000	73.7604	32.5771	3.3488	-0.4637	0.0000
367.6630	-1.3647	-2.0965	-0.3118	-1.9591	0.9892	0.3912	-0.0000	0.0000	-0.0000	0.0000	0.0000	0.0000	0.1874	5.9100	3.1724	0.3546	0.0048	0.0225	0.0000	6.1592	3.3112	0.3111	-0.0431	0.0000	0.0000	73.7613	32.5771	3.3488	-0.4637	0.0000
367.6730	-1.3647	-2.0965	-0.3118	-1.9591	0.9892	0.3912	-0.0000	0.0000	-0.0000	0.0000	0.0000	0.0000	0.2859	5.9525	3.1985	0.3305	0.0284	0.0359	0.0000	6.1592	3.3112	0.3111	-0.0431	0.0000	0.0000	73.7613	32.5771	3.3488	-0.4637	0.0000
367.6850	-1.3647	-2.0965	-0.3118	-1.9591	0.9892	0.3912	-0.0000	0.0000	-0.0000	0.0000	0.0000	0.0000	0.2305	5.8927	3.1576	0.3331	0.0142	0.0401	-0.0000	6.1590	3.3110	0.3111	-0.0431	0.0000	-0.0000	73.7597	32.5755	3.3488	-0.4636	0.0000
367.6950	-1.3647	-2.0965	-0.3118	-1.9591	0.9892	0.3912	-0.0000	0.0000	-0.0000	0.0000	0.0000	0.0000	0.2038	5.8508	3.1705	0.3152	0.0227	0.0096	0.0000	6.1588	3.3109	0.3111	-0.0431	0.0000	0.0000	73.7573	32.5748	3.3488	-0.4636	0.0000
367.7050	-1.3647	-2.0965	-0.3118	-1.9591	0.9892	0.3912	-0.0000	0.0000	-0.0000	0.0000	0.0000	0.0000	0.1978	5.8658	3.1678	0.3241	0.0152	0.0322	0.0000	6.1590	3.3110	0.3111	-0.0431	0.0000	0.0000	73.7591	32.5758	3.3488	-0.4637	0.0000
367.7150	-1.3647	-2.0965	-0.3118	-1.9591	0.9892	0.3913	-0.0000	0.0000	-0.0000	0.0000	0.0000	0.0000	0.1643	5.8686	3.1935	0.3281	0.0436	0.0269	0.0000	6.1592	3.3111	0.3111	-0.0431	0.0000	0.0000	73.7615	32.5764	3.3488	-0.4637	0.0000
367.7250	-1.3647	-2.0965	-0.3118	-1.9591	0.9892	0.3912	-0.0000	0.0000	-0.0000	0.0000	0.0000	0.0000	0.2131	5.8986	3.1424	0.3135	0.0159	0.0329	0.0000	6.1590	3.3110	0.3111	-0.0431	0.0000	0.0000	73.7600	32.5758	3.3488	-0.4637	0.0000
367.7370	-1.3647	-2.0964	-0.3118	-1.9591	0.9892	0.3912	-0.0000	0.0000	-0.0000	0.0000	0.0000	0.0000	0.1164	5.8782	3.1771	0.3263	0.0289	0.0192	0.0000	6.1591	3.3111	0.3111	-0.0431	0.0000	0.0000	73.7609	32.5768	3.3488	-0.4637	0.0000
367.7470	-1.3647	-2.0965	-0.3118	-1.9590	0.9892	0.3912	-0.0000	0.0000	-0.0000	0.0000	0.0000	0.0000	0.2221	5.8770	3.1858	0.3390	0.0234	0.0352	0.0000	6.1591	3.3112	0.3111	-0.0431	0.0000	0.0000	73.7604	32.5771	3.3488	-0.4637	0.0000
367.7570	-1.3647	-2.0965	-0.3118	-1.9591	0.9892	0.3912	-0.0000	0.0000	-0.0000	0.0000	0.0000	0.0000	0.2053	5.9144	3.1788	0.3223	0.0138	0.0192	0.0000	6.1592	3.3111	0.3111	-0.0431	0.0000	0.0000	73.7618	32.5768	3.3488	-0.4637	0.0000
367.7690	-1.3647	-2.0965	-0.3118	-1.9591	0.9892	0.3912	-0.0000	0.0000	-0.0000	0.0000	0.0000	0.0000	0.1182	5.8454	3.2004	0.3089	0.0416	0.0330	0.0000	6.1591	3.3111	0.3111	-0.0431	0.0000	0.0000	73.7609	32.5767	3.3488	-0.4637	0.0000
367.7790	-1.3647	-2.0964	-0.3118	-1.9591	0.9892	0.3912	-0.0000	0.0000	-0.0000	0.0000	0.0000	0.0000	0.1152	5.9396	3.1911	0.3323	0.0256	0.0205	-0.0000	6.1592	3.3112	0.3111	-0.0431	0.0000	-0.0000	73.7616	32.5774	3.3488	-0.4637	0.0000
367.7910	-1.3647	-2.0965	-0.3118	-1.9591	0.9892	0.3912	-0.0000	0.0000	-0.0000	0.0000	0.0000	0.0000	0.0729	5.9058	3.2044	0.3421	0.0247	0.0209	-0.0000	6.1588	3.3110	0.3111	-0.0431	0.0000	-0.0000	73.7568	32.5752	3.3488	-0.4636	0.0000
367.8010	-1.3647	-2.0965	-0.3118	-1.9591	0.9892	0.3912	-0.0000	0.0000	-0.0000	0.0000	0.0000	0.0000	0.2119	5.8795	3.1610	0.3308	0.0227	0.0070	0.0000	6.1591	3.3111	0.3111	-0.0431	0.0000	0.0000	73.7606	32.5764	3.3488	-0.4636	0.0000
367.8130	-1.3647	-2.0965	-0.3118	-1.9590	0.9892	0.3912	-0.0000	0.0000	-0.0000	0.0000	0.0000	0.0000	0.2056	5.9453	3.1783	0.3256	0.0124	0.0119	-0.0000	6.1589	3.3111	0.3111	-0.0431	0.0000	-0.0000	73.7586	32.5761	3.3488	-0.4637	0.0000
367.8230	-1.3647	-2.0965	-0.3118	-1.9591	0.9892	0.3912	-0.0000	0.0000	-0.0000	0.0000	0.0000	0.0000	0.1708	5.9002	3.1738	0.3103	0.0129	0.0191	-0.0000	6.1588	3.3110	0.3111	-0.0431	0.0000	-0.0000	73.7571	32.5755	3.3488	-0.4636	0.0000
367.8350	-1.3647	-2.0965	-0.3118	-1.9591	0.9892	0.3912	-0.0000	0.0000	-0.0000	0.0000	0.0000	0.0000	0.1643	5.8573	3.1936	0.3313	0.0404	0.0531	0.0000	6.1590	3.3111	0.3111	-0.0431	0.0000	0.0000	73.7594	32.5761	3.3488	-0.4636	0.0000
367.8450	-1.3647	-2.0965	-0.3118	-1.9591	0.9892	0.3912	-0.0000	0.0000	-0.0000	0.0000	0.0000	0.0000	0.1507	5.8731	3.1749	0.3157	0.0147	0.0343	0.0000	6.1592	3.3112	0.3111	-0.0431	0.0000	0.0000	73.7613	32.5771	3.3488	-0.4636	0.0000
367.8550	-1.3647	-2.0965	-0.3118	-1.9590	0.9892	0.3912	-0.0000	0.0000	-0.0000	0.0000	0.0000	0.0000	0.1796	5.9180	3.1686	0.3300	-0.0046	0.0211	-0.0000	6.1589	3.3110	0.3111	-0.0431	0.0000	-0.0000	73.7576	32.5751	3.3488	-0.4636	0.0000
367.8650	-1.3647	-2.0965	-0.3118	-1.9590	0.9892	0.3912	-0.0000	0.0000	-0.0000	0.0000	0.0000	0.0000	0.2523	5.8686	3.2156	0.3138	0.0105	0.0280	-0.0000	6.1588	3.3110	0.3111	-0.0431	0.0000	-0.0000	73.7571	32.5755	3.3488	-0.4637	0.0000
367.8770	-1.3648	-2.0965	-0.3118	-1.9591	0.9892	0.3912	-0.0000	0.0000	-0.0000	0.0000	0.0000	0.0000	0.0950	5.9531	3.1761	0.3097	0.0284	0.0166	-0.0000	6.1589	3.3110	0.3111	-0.0431	0.0000	-0.0000	73.7583	32.5758	3.3488	-0.4637	0.0000
367.8870	-1.3647	-2.0964	-0.3118	-1.9590	0.9892	0.3912	-0.0000	0.0000	-0.0000	0.0000	0.0000	0.0000	0.2637	5.8512	3.1520	0.2981	0.0127	0.0508	0.0000	6.1591	3.3111	0.3111	-0.0431	0.0000	0.0000	73.7606	32.5765	3.3488	-0.4637	0.0000
367.8970	-1.3647	-2.0965	-0.3118	-1.9590	0.9892	0.3912	-0.0000	0.0000	-0.0000	0.0000	0.0000	0.0000	0.1504	5.8922	3.1495	0.3231	0.0066	0.0212	0.0000	6.1592	3.3111	0.3111	-0.0431	0.0000	0.0000	73.7618	32.5768	3.3488	-0.4636	0.0000
367.9070	-1.3647	-2.0965	-0.3118	-1.9590	0.9892	0.3912	-0.0000	0.0000	-0.0000	0.0000	0.0000	0.0000	0.1976	5.8673	3.1803	0.3370	0.0309	0.0180	0.0000	6.1591	3.3112	0.3111	-0.0431	0.0000	0.0000	73.7607	32.5774	3.3488	-0.4637	0.0000
367.9170	-1.3647	-2.0965	-0.3118	-1.9591	0.9892	0.3912	-0.0000	0.0000	-0.0000	0.0000	0.0000	0.0000	0.1835	5.8244	3.1942	0.3144	0.0287	0.0252	0.0000	6.1592	3.3111	0.3111	-0.0431	0.0000	0.0000	73.7618	32.5768	3.3488	-0.4637	0.0000
367.9290	-1.3647	-2.0965	-0.3119	-1.9591	0.9892	0.3912	-0.0000	0.0000	-0.0000	0.0000	0.0000	0.0000	0.2151	5.9112	3.1378	0.3364	0.0483	0.0209	-0.0000	6.1589	3.3110	0.3111	-0.0431	0.0000	-0.0000	73.7583	32.5758	3.3488	-0.4636	0.0000
367.9390	-1.3647	-2.0964	-0.3118	-1.9590	0.9892	0.3912	-0.0000	0.0000	-0.0000	0.0000	0.0000	0.0000	0.2224	5.8459	3.1626	0.3280	0.0028	0.0153	0.0000	6.1591	3.3111	0.3111	-0.0431	0.0000	0.0000	73.7610	32.5768	3.3488	-0.4636	0.0000
367.9490	-1.3647	-2.0965	-0.3118	-1.9590	0.9892	0.3912	-0.0000	0.0000	-0.0000	0.0000	0.0000	0.0000	0.1483	5.9153	3.1498	0.3153	0.0335	0.0361	-0.0000	6.1590	3.3111	0.3111	-0.0431	0.0000	-0.0000	73.7597	32.5764	3.3488	-0.4636	0.0000
367.9590	-1.3647	-2.0965	-0.3118	-1.9591	0.9892	0.3912	-0.0000	0.0000	-0.0000	0.0000	0.0000	0.0000	0.1029	5.8665	3.1520	0.3274	0.0284	0.0354	-0.0000	6.1591	3.3111	0.3111	-0.0431	0.0000	-0.0000	73.7606	32.5764	3.3488	-0.4637	0.0000
367.9710	-1.3647	-2.0965	-0.3118	-1.9591	0.9892	0.3912	-0.0000	0.0000	-0.0000	0.0000	0.0000	0.0000	0.1830	5.8241	3.1049	0.3265	0.0391	0.0166	0.0000	6.1589	3.3110	0.3111	-0.0431	0.0000	0.0000	73.7583	32.5758	3.3488	-0.4637	0.0000
367.9810	-1.3647	-2.0965	-0.3118	-1.9591	0.9892	0.3912	-0.0000	0.0000	-0.0000	0.0000	0.0000	0.0000	0.2253	5.8921	3.1587	0.3316	0.0151	0.0151	-0.0000	6.1588	3.3110	0.3111	-0.0431	0.0000	-0.0000	73.7574	32.5758	3.3488	-0.4637	0.0000
367.9930	-1.3647	-2.0965	-0.3118	-1.9590	0.9892	0.3912	-0.0000	0.0000	-0.0000	0.0000	0.0000	0.0000	0.1470	5.8649	3.2054	0.3135	0.0295	0.0198	0.0000	6.1586	3.3110	0.3111	-0.0431	0.0000	0.0000	73.7551	32.5752	3.3488	-0.4636	0.0000
368.0030	-1.3647	-2.0964	-0.3118	-1.9590	0.9892	0.3912	-0.0000	0.0000	-0.0000	0.0000	0.0000	0.0000	0.1823	5.9064	3.1919	0.3436	0.0140	0.0284	0.0000	6.1589	3.3110	0.3111	-0.0431	0.0000	0.0000	73.7583	32.5758	3.3488	-0.4636	0.0000
368.0150	-1.3647	-2.0965	-0.3119	-1.9591	0.9892	0.3912	-0.0000	0.0000	-0.0000	0.0000	0.0000	0.0000	0.1832	5.8973	3.1378	0.3211	0.0416	0.0185	0.0000	6.1593	3.3112	0.3111	-0.0431	0.0000	0.0000	73.7636	32.5777	3.3488	-0.4637	0.0000
368.0250	-1.3647	-2.0964	-0.3118	-1.9590	0.9892	0.3912	-0.0000	0.0000	-0.0000	0.0000	0.0000	0.0000	0.1650	5.8648	3.1906	0.3361	0.0280	0.0189	0.0000	6.1590	3.3111	0.3111	-0.0431	0.0000	0.0000	73.7597	32.5764	3.3488	-0.4636	0.0000
368.0370	-1.3647	-2.0965	-0.3118	-1.9591	0.9892	0.3912	-0.0000	0.0000	-0.0000	0.0000	0.0000	0.0000	0.1650	5.8993	3.1797	0.3252	0.0487	0.0254	0.0000	6.1591	3.3112	0.3111	-0.0431	0.0000	0.0000	73.7604	32.5771	3.3488	-0.4637	0.0000
368.0470	-1.3647	-2.0965	-0.3118	-1.9590	0.9892	0.3912	-0.0000	0.0000	-0.0000	0.0000	0.0000	0.0000	0.1815	5.9253	3.1450	0.3350	-0.0033	0.0448	0.0022	6.1604	3.3116	0.3112	-0.0433	-0.0001	0.0176	73.7723	32.5811	3.3494	-0.4643	-0.0003
368.0570	-1.3647	-2.0964	-0.3118	-1.9591	0.9892	0.3912	-0.0000	0.0000	-0.0000	0.0000	0.0000	0.0000	0.1932	5.8801	3.2145	0.3230	0.0337	0.0352	0.0200	6.1689	3.3150	0.3121	-0.0451	-0.0008	0.1170	73.8321	32.6041	3.3527	-0.4681	-0.0019
368.0670	-1.3647	-2.0965	-0.3118	-1.9591	0.9892	0.3912	-0.0000	0.0000	-0.0000	0.0000	0.0000	0.0000	0.2967	5.9775	3.1767	0.3153	0.0179	0.0121	0.0657	6.1907	3.3230	0.3144	-0.0506	-0.0028	0.3043	73.9597	32.6531	3.3590	-0.4753	-0.0050
368.0790	-1.3647	-2.0965	-0.3118	-1.9591	0.9892	0.3912	-0.0000	0.0000	-0.0000	0.0000	0.0000	0.0000	0.4192	5.9585	3.2110	0.3402	0.0158	0.0234	0.1741	6.2384	3.3399	0.3200	-0.0646	-0.0079	0.6449	74.1762	32.7379	3.3704	-0.4883	-0.0106
368.0890	-1.3647	-2.0965	-0.3118	-1.9591	0.9892	0.3912	-0.0000	0.0000	-0.0000	0.0000	0.0000	0.0000	0.6782	6.0682	3.2501	0.3512	-0.0295	0.0117	0.3230	6.3023	3.3615	0.3279	-0.0847	-0.0153	1.0253	74.4212	32.8319	3.3831	-0.5028	-0.0168
368.0990	-1.3647	-2.0965	-0.3118	-1.9590	0.9892	0.3912	0.0019	0.0000	-0.0000	0.0000	-0.0012	0.0000	0.8892	6.3333	3.2557	0.3748	-0.0709	-0.0248	0.5377	6.3927	3.3915	0.3393	-0.1145	-0.0262	1.4934	74.7236	32.9485	3.3987	-0.5208	-0.0244
368.1090	-1.3646	-2.0964	-0.3118	-1.9590	0.9892	0.3912	0.0038	0.0000	-0.0000	0.0004	-0.0022	-0.0012	1.1385	6.4458	3.3868	0.4081	-0.1185	-0.0505	0.8302	6.5141	3.4311	0.3551	-0.1558	-0.0413	2.0494	75.0848	33.0883	3.4173	-0.5421	-0.0336
368.1190	-1.3646	-2.0965	-0.3118	-1.9590	0.9891	0.3912	0.0070	0.0009	0.0003	0.0012	-0.0068	-0.0008	1.4753	6.7108	3.4535	0.4201	-0.1140	-0.0767	1.2123	6.6704	3.4812	0.3758	-0.2106	-0.0613	2.6929	75.4994	33.2482	3.4388	-0.5667	-0.0441
368.1290	-1.3645	-2.0965	-0.3118	-1.9590	0.9891	0.3912	0.0110	0.0019	0.0008	0.0026	-0.0077	-0.0019	1.7886	6.9447	3.5290	0.4655	-0.2105	-0.0987	1.6958	6.8663	3.5433	0.4021	-0.2808	-0.0868	3.4240	75.9690	33.4300	3.4632	-0.5947	-0.0561
368.1410	-1.3644	-2.0964	-0.3118	-1.9590	0.9890	0.3912	0.0165	0.0075	0.0009	0.0091	-0.0138	-0.0055	1.7375	6.8277	3.6886	0.3949	-0.2601	-0.1113	1.8288	7.1601	3.6353	0.4422	-0.3796	-0.1259	4.4170	76.6100	33.6774	3.4964	-0.6328	-0.0723
368.1510	-1.3642	-2.0963	-0.3118	-1.9589	0.9888	0.3911	0.0191	0.0073	0.0014	0.0078	-0.0145	-0.0072	1.9141	7.3523	3.8943	0.4500	-0.2937	-0.1148	1.9156	7.4583	3.7278	0.4833	-0.3839	-0.1661	5.3401	77.1990	33.9066	3.5272	-0.6682	-0.0875
368.1630	-1.3639	-2.0962	-0.3118	-1.9588	0.9887	0.3910	0.0260	0.0100	0.0052	0.0079	-0.0163	-0.0099	1.8915	7.7472	3.9093	0.5274	-0.3187	-0.1650	2.0319	7.8877	3.8600	0.5430	-0.3897	-0.2248	6.5628	77.9843	34.2105	3.5681	-0.7152	-0.1075
368.1730	-1.3636	-2.0961	-0.3117	-1.9588	0.9885	0.3909	0.0333	0.0127	0.0081	0.0107	-0.0209	-0.0129	1.8676	7.8315	3.9784	0.5502	-0.3732	-0.1990	2.1391	7.9739	3.9889	0.6022	-0.3951	-0.2831	7.6772	78.7011	34.4865	3.6053	-0.7580	-0.1258
368.1850	-1.3631	-2.0960	-0.3117	-1.9586	0.9882	0.3907	0.0422	0.0150	0.0097	0.0143	-0.0276	-0.0151	1.9365	8.0672	4.2138	0.5738	-0.4342	-0.1614	2.2803	8.0594	4.1680	0.6312	-0.4023	-0.3075	9.1277	79.6298	34.8453	3.6538	-0.8140	-0.1497
368.1950	-1.3627	-2.0958	-0.3115	-1.9585	0.9879	0.3906	0.0506	0.0182	0.0127	0.0142	-0.0357	-0.0146	2.0361	8.2108	4.2257	0.5897	-0.4734	-0.2140	2.4084	8.1364	4.2312	0.6363	-0.4089	-0.3105	10.4299	80.4599	35.1664	3.6974	-0.8643	-0.1711
368.2070	-1.3620	-2.0955	-0.3113	-1.9583	0.9875	0.3904	0.0570	0.0216	0.0129	0.0165	-0.0425	-0.0160	2.1424	8.2153	4.3390	0.6345	-0.4824	-0.2498	2.1807	7.9829	4.1580	0.6281	-0.4005	-0.3071	7.4603	78.5262	34.4186	3.5980	-0.7513	-0.1226
368.2170	-1.3614	-2.0953	-0.3112	-1.9581	0.9870	0.3903	0.0644	0.0239	0.0142	0.0200	-0.0501	-0.0170	2.2510	8.4050	4.4237	0.6150	-0.4767	-0.2593	2.1947	7.9871	4.1593	0.6288	-0.4020	-0.3079	7.4528	78.5077	34.4108	3.5977	-0.7516	-0.1226
368.2270	-1.3607	-2.0950	-0.3111	-1.9580	0.9865	0.3901	0.0727	0.0274	0.0157	0.0199	-0.0567	-0.0192	2.1878	8.4330	4.4104	0.6520	-0.4837	-0.2834	2.2087	7.9908	4.1604	0.6296	-0.4035	-0.3087	7.4441	78.4822	34.4009	3.5973	-0.7519	-0.1226
368.2370	-1.3599	-2.0947	-0.3109	-1.9578	0.9859	0.3899	0.0814	0.0312	0.0171	0.0217	-0.0617	-0.0209	1.9434	8.3802	4.5229	0.6932	-0.5012	-0.3103	2.2225	7.9944	4.1614	0.6303	-0.4050	-0.3095	7.4347	78.4562	34.3909	3.5969	-0.7524	-0.1226
368.2490	-1.3589	-2.0943	-0.3107	-1.9575	0.9851	0.3896	0.0884	0.0343	0.0195	0.0254	-0.0703	-0.0240	1.9627	8.4138	4.5560	0.7161	-0.4252	-0.3627	2.2391	7.9979	4.1624	0.6312	-0.4068	-0.3104	7.4217	78.4146	34.3760	3.5963	-0.7529	-0.1226
368.2590	-1.3579	-2.0939	-0.3105	-1.9573	0.9844	0.3893	0.0945	0.0380	0.0213	0.0285	-0.0706	-0.0282	2.0785	8.2225	4.5983	0.7009	-0.4800	-0.3459	2.2528	8.0012	4.1632	0.6320	-0.4083	-0.3112	7.4105	78.3843	34.3634	3.5958	-0.7534	-0.1226
368.2690	-1.3569	-2.0936	-0.3103	-1.9570	0.9836	0.3891	0.1033	0.0403	0.0237	0.0311	-0.0762	-0.0317	1.8510	8.2558	4.5205	0.6873	-0.4652	-0.2955	2.2664	8.0039	4.1638	0.6327	-0.4099	-0.3120	7.3982	78.3483	34.3497	3.5953	-0.7539	-0.1226
368.2790	-1.3559	-2.0931	-0.3100	-1.9566	0.9829	0.3888	0.1077	0.0429	0.0264	0.0329	-0.0822	-0.0334	2.1512	8.2507	4.5144	0.6739	-0.4530	-0.2973	2.2799	8.0062	4.1643	0.6334	-0.4114	-0.3128	7.3847	78.3057	34.3336	3.5947	-0.7544	-0.1226
368.2890	-1.3548	-2.0927	-0.3097	-1.9563	0.9820	0.3884	0.1153	0.0454	0.0287	0.0332	-0.0849	-0.0354	2.1545	8.3278	4.5205	0.7282	-0.4588	-0.3254	2.2934	8.0087	4.1646	0.6341	-0.4129	-0.3136	7.3707	78.2663	34.3166	3.5940	-0.7550	-0.1226
368.3010	-1.3533	-2.0921	-0.3094	-1.9559	0.9809	0.3880	0.1242	0.0475	0.0307	0.0376	-0.0952	-0.0382	2.1290	8.3409	4.4885	0.6992	-0.4187	-0.2415	2.3095	8.0109	4.1649	0.6350	-0.4148	-0.3145	7.3524	78.2094	34.2949	3.5932	-0.7557	-0.1226
368.3110	-1.3521	-2.0916	-0.3090	-1.9555	0.9800	0.3876	0.1313	0.0510	0.0319	0.0411	-0.0992	-0.0375	2.3000	8.3935	4.5071	0.6413	-0.3346	-0.3052	2.3229	8.0133	4.1653	0.6357	-0.4163	-0.3153	7.3371	78.1696	34.2783	3.5925	-0.7564	-0.1226
368.3210	-1.3507	-2.0910	-0.3087	-1.9551	0.9790	0.3872	0.1392	0.0546	0.0336	0.0404	-0.1012	-0.0371	2.2513	8.2091	4.5182	0.7011	-0.3949	-0.3314	2.3361	8.0143	4.1651	0.6364	-0.4178	-0.3161	7.3196	78.1123	34.2560	3.5917	-0.7570	-0.1226
368.3330	-1.3490	-2.0903	-0.3083	-1.9545	0.9777	0.3867	0.1448	0.0590	0.0358	0.0444	-0.1021	-0.0407	2.7487	8.0645	4.5161	0.6634	-0.4623	-0.3445	2.3519	8.0161	4.1650	0.6372	-0.4197	-0.3170	7.2984	78.0504	34.2313	3.5907	-0.7579	-0.1226
368.3430	-1.3475	-2.0897	-0.3079	-1.9541	0.9767	0.3863	0.1549	0.0603	0.0375	0.0439	-0.1092	-0.0430	2.5738	7.9654	4.4341	0.6515	-0.4708	-0.3556	2.3650	8.0172	4.1648	0.6379	-0.4212	-0.3178	7.2796	77.9937	34.2087	3.5898	-0.7586	-0.1226
368.3550	-1.3455	-2.0890	-0.3074	-1.9536	0.9753	0.3857	0.1635	0.0613	0.0395	0.0470	-0.1199	-0.0475	2.4749	8.2811	4.2679	0.7116	-0.4298	-0.3548	2.3806	8.0181	4.1643	0.6388	-0.4231	-0.3188	7.2558	77.9217	34.1795	3.5887	-0.7595	-0.1226
368.3650	-1.3439	-2.0883	-0.3070	-1.9531	0.9740	0.3853	0.1713	0.0629	0.0412	0.0504	-0.1252	-0.0507	2.4342	8.3704	4.2653	0.6472	-0.3603	-0.3175	2.3936	8.0191	4.1641	0.6395	-0.4246	-0.3195	7.2356	77.8645	34.1572	3.5877	-0.7603	-0.1226
368.3750	-1.3421	-2.0876	-0.3066	-1.9526	0.9727	0.3848	0.1774	0.0681	0.0427	0.0509	-0.1262	-0.0500	2.6453	8.3025	4.1963	0.6783	-0.3801	-0.3461	2.4064	8.0197	4.1635	0.6401	-0.4262	-0.3203	7.2142	77.8020	34.1311	3.5866	-0.7612	-0.1226
368.3870	-1.3399	-2.0868	-0.3061	-1.9520	0.9712	0.3841	0.1872	0.0721	0.0430	0.0539	-0.1330	-0.0540	2.2297	8.0446	4.2319	0.6462	-0.4290	-0.3392	2.4218	8.0200	4.1628	0.6410	-0.4281	-0.3213	7.1874	77.7219	34.0995	3.5853	-0.7622	-0.1226
368.3970	-1.3380	-2.0861	-0.3056	-1.9515	0.9698	0.3835	0.1926	0.0734	0.0433	0.0556	-0.1372	-0.0571	2.5029	8.0680	4.3731	0.6657	-0.4262	-0.2869	2.4345	8.0201	4.1622	0.6416	-0.4296	-0.3221	7.1643	77.6541	34.0731	3.5842	-0.7631	-0.1226
368.4090	-1.3356	-2.0852	-0.3051	-1.9508	0.9681	0.3828	0.2002	0.0761	0.0426	0.0576	-0.1435	-0.0628	2.5609	8.1374	4.5163	0.6880	-0.4372	-0.2375	2.4497	8.0199	4.1613	0.6424	-0.4315	-0.3230	7.1354	77.5687	34.0396	3.5828	-0.7643	-0.1226
368.4190	-1.3335	-2.0844	-0.3047	-1.9502	0.9666	0.3822	0.2087	0.0818	0.0443	0.0594	-0.1469	-0.0587	2.2454	7.8676	4.5102	0.6766	-0.4528	-0.2427	2.4622	8.0193	4.1603	0.6431	-0.4331	-0.3238	7.1102	77.4924	34.0100	3.5816	-0.7652	-0.1226
368.4290	-1.3314	-2.0836	-0.3042	-1.9496	0.9651	0.3816	0.2145	0.0832	0.0469	0.0597	-0.1572	-0.0575	2.2536	7.8527	4.4600	0.6787	-0.3817	-0.3127	2.4748	8.0192	4.1595	0.6438	-0.4347	-0.3246	7.0849	77.4216	33.9814	3.5803	-0.7662	-0.1226
368.4390	-1.3292	-2.0827	-0.3037	-1.9490	0.9635	0.3811	0.2201	0.0822	0.0499	0.0630	-0.1624	-0.0615	2.3176	8.3670	4.4492	0.6698	-0.3715	-0.3057	2.4872	8.0184	4.1584	0.6444	-0.4362	-0.3254	7.0582	77.3423	33.9505	3.5790	-0.7673	-0.1226
368.4490	-1.3269	-2.0819	-0.3032	-1.9484	0.9619	0.3804	0.2267	0.0847	0.0501	0.0657	-0.1614	-0.0642	2.3203	8.3217	4.4668	0.6740	-0.4865	-0.3424	2.4996	8.0175	4.1572	0.6451	-0.4378	-0.3262	7.0309	77.2628	33.9184	3.5776	-0.7683	-0.1226
368.4610	-1.3241	-2.0808	-0.3026	-1.9475	0.9599	0.3796	0.2338	0.0909	0.0539	0.0682	-0.1720	-0.0664	2.4430	8.1590	4.4474	0.6616	-0.4797	-0.3016	2.5144	8.0166	4.1559	0.6458	-0.4397	-0.3271	6.9974	77.1683	33.8813	3.5759	-0.7696	-0.1226
368.4710	-1.3217	-2.0799	-0.3021	-1.9468	0.9582	0.3789	0.2419	0.0929	0.0556	0.0690	-0.1834	-0.0679	2.5788	8.2857	4.4307	0.6959	-0.3895	-0.3296	2.5266	8.0152	4.1545	0.6465	-0.4413	-0.3279	6.9682	77.0825	33.8465	3.5743	-0.7707	-0.1226
368.4810	-1.3193	-2.0790	-0.3015	-1.9461	0.9563	0.3782	0.2488	0.0956	0.0583	0.0719	-0.1820	-0.0741	2.5505	8.1789	4.4030	0.6386	-0.4300	-0.2977	2.5387	8.0134	4.1528	0.6471	-0.4429	-0.3287	6.9379	76.9913	33.8103	3.5727	-0.7719	-0.1226
368.4910	-1.3168	-2.0781	-0.3009	-1.9454	0.9545	0.3775	0.2544	0.1021	0.0591	0.0712	-0.1865	-0.0779	2.8102	7.9621	4.3649	0.6903	-0.5017	-0.2658	2.5508	8.0115	4.1511	0.6477	-0.4444	-0.3295	6.9069	76.8992	33.7727	3.5711	-0.7731	-0.1226
368.5010	-1.3142	-2.0770	-0.3003	-1.9447	0.9526	0.3767	0.2635	0.1019	0.0595	0.0752	-0.1953	-0.0760	2.6317	8.0744	4.4728	0.6600	-0.4357	-0.2722	2.5628	8.0096	4.1495	0.6484	-0.4460	-0.3303	6.8754	76.8072	33.7368	3.5693	-0.7743	-0.1226
368.5110	-1.3115	-2.0760	-0.2996	-1.9439	0.9506	0.3760	0.2690	0.1024	0.0619	0.0763	-0.1992	-0.0757	2.8810	8.3719	4.4834	0.6897	-0.4386	-0.3137	2.5748	8.0074	4.1476	0.6490	-0.4476	-0.3310	6.8429	76.7107	33.6977	3.5675	-0.7755	-0.1226
368.5230	-1.3082	-2.0747	-0.2989	-1.9429	0.9482	0.3750	0.2805	0.1094	0.0641	0.0803	-0.2056	-0.0802	2.7540	8.2285	4.4056	0.6747	-0.3780	-0.3151	2.5890	8.0043	4.1452	0.6497	-0.4496	-0.3320	6.8027	76.5913	33.6495	3.5653	-0.7771	-0.1226
368.5330	-1.3054	-2.0737	-0.2982	-1.9421	0.9461	0.3742	0.2873	0.1116	0.0646	0.0809	-0.2030	-0.0803	2.7624	7.9832	4.4776	0.6623	-0.4833	-0.3574	2.6008	8.0011	4.1428	0.6503	-0.4511	-0.3328	6.7679	76.4830	33.6058	3.5633	-0.7784	-0.1226
368.5450	-1.3018	-2.0722	-0.2974	-1.9411	0.9436	0.3732	0.2974	0.1153	0.0657	0.0835	-0.2149	-0.0868	2.5879	7.9638	4.4896	0.6585	-0.4049	-0.3030	2.6148	7.9976	4.1404	0.6510	-0.4531	-0.3337	6.7259	76.3584	33.5576	3.5610	-0.7800	-0.1226
368.5550	-1.2988	-2.0711	-0.2968	-1.9403	0.9414	0.3723	0.3019	0.1201	0.0668	0.0846	-0.2196	-0.0900	2.7597	7.7097	4.6383	0.6527	-0.3653	-0.2529	2.6265	7.9941	4.1379	0.6516	-0.4547	-0.3345	6.6894	76.2464	33.5123	3.5588	-0.7813	-0.1226
368.5670	-1.2951	-2.0697	-0.2959	-1.9393	0.9388	0.3713	0.3108	0.1181	0.0716	0.0866	-0.2234	-0.0870	2.5975	8.3127	4.4042	0.6965	-0.4403	-0.3089	2.6404	7.9899	4.1349	0.6523	-0.4566	-0.3355	6.6451	76.1134	33.4591	3.5562	-0.7830	-0.1226
368.5770	-1.2919	-2.0684	-0.2952	-1.9383	0.9365	0.3704	0.3173	0.1239	0.0752	0.0910	-0.2295	-0.0894	2.7975	7.9451	4.1671	0.6064	-0.4424	-0.3276	2.6518	7.9858	4.1321	0.6529	-0.4582	-0.3362	6.6069	75.9948	33.4109	3.5539	-0.7844	-0.1226
368.5870	-1.2887	-2.0672	-0.2945	-1.9374	0.9342	0.3694	0.3248	0.1248	0.0769	0.0909	-0.2386	-0.0952	2.6178	8.0110	4.2250	0.6507	-0.4426	-0.3193	2.6632	7.9814	4.1292	0.6534	-0.4598	-0.3370	6.5678	75.8727	33.3620	3.5516	-0.7858	-0.1226
368.5990	-1.2847	-2.0657	-0.2935	-1.9363	0.9313	0.3683	0.3313	0.1297	0.0786	0.0937	-0.2415	-0.0963	2.8811	7.8655	4.2123	0.6613	-0.4737	-0.3071	2.6768	7.9758	4.1256	0.6541	-0.4617	-0.3380	6.5198	75.7222	33.3019	3.5487	-0.7875	-0.1226
368.6090	-1.2814	-2.0644	-0.2928	-1.9353	0.9289	0.3673	0.3403	0.1303	0.0755	0.0926	-0.2465	-0.1021	2.7548	7.9444	4.4887	0.6672	-0.5078	-0.2633	2.6881	7.9714	4.1227	0.6546	-0.4634	-0.3388	6.4795	75.6008	33.2529	3.5461	-0.7889	-0.1226
368.6210	-1.2773	-2.0628	-0.2919	-1.9341	0.9259	0.3661	0.3499	0.1330	0.0781	0.1002	-0.2571	-0.0990	2.7302	8.1167	4.4689	0.6317	-0.4093	-0.2820	2.7015	7.9650	4.1188	0.6553	-0.4653	-0.3397	6.4294	75.4411	33.1900	3.5430	-0.7907	-0.1226
368.6310	-1.2737	-2.0614	-0.2911	-1.9331	0.9234	0.3651	0.3549	0.1351	0.0814	0.0990	-0.2590	-0.0993	2.9420	8.2056	4.2635	0.6794	-0.4941	-0.3050	2.7126	7.9601	4.1156	0.6558	-0.4669	-0.3405	6.3874	75.3132	33.1383	3.5403	-0.7923	-0.1226
368.6430	-1.2694	-2.0597	-0.2901	-1.9319	0.9201	0.3639	0.3639	0.1390	0.0833	0.1046	-0.2644	-0.1017	2.8732	8.2130	4.4165	0.6581	-0.4782	-0.3033	2.7259	7.9535	4.1115	0.6564	-0.4689	-0.3414	6.3356	75.1505	33.0736	3.5370	-0.7941	-0.1225
368.6530	-1.2657	-2.0583	-0.2893	-1.9309	0.9174	0.3629	0.3702	0.1450	0.0859	0.1066	-0.2734	-0.1076	2.8173	7.9096	4.3945	0.6743	-0.3787	-0.2851	2.7369	7.9474	4.1078	0.6569	-0.4705	-0.3422	6.2912	75.0078	33.0168	3.5340	-0.7957	-0.1225
368.6650	-1.2611	-2.0565	-0.2882	-1.9296	0.9142	0.3615	0.3767	0.1437	0.0878	0.1094	-0.2680	-0.1096	2.8822	8.3041	4.3612	0.6636	-0.5497	-0.2616	2.7499	7.9400	4.1032	0.6575	-0.4724	-0.3432	6.2372	74.8359	32.9476	3.5304	-0.7976	-0.1225
368.6750	-1.2574	-2.0550	-0.2873	-1.9285	0.9113	0.3604	0.3850	0.1479	0.0899	0.1130	-0.2839	-0.1082	2.9102	8.1555	4.2793	0.6440	-0.3986	-0.3285	2.7608	7.9335	4.0992	0.6580	-0.4741	-0.3440	6.1912	74.6892	32.8875	3.5272	-0.7992	-0.1225
368.6870	-1.2527	-2.0532	-0.2862	-1.9272	0.9079	0.3591	0.3936	0.1531	0.0904	0.1115	-0.2812	-0.1128	3.0751	7.9452	4.3510	0.6812	-0.4965	-0.2961	2.7737	7.9253	4.0942	0.6586	-0.4754	-0.3449	6.1351	74.5078	32.8144	3.5233	-0.8011	-0.1225
368.6970	-1.2487	-2.0516	-0.2853	-1.9261	0.9050	0.3580	0.4010	0.1565	0.0911	0.1137	-0.2887	-0.1142	3.1853	7.6315	4.3594	0.7413	-0.4551	-0.3193	2.7843	7.9180	4.0899	0.6590	-0.4770	-0.3457	6.0873	74.3509	32.7515	3.5199	-0.8027	-0.1225
368.7070	-1.2447	-2.0501	-0.2844	-1.9249	0.9021	0.3568	0.4109	0.1550	0.0953	0.1176	-0.2971	-0.1197	2.8495	8.0219	4.3156	0.6616	-0.4164	-0.2751	2.7950	7.9113	4.0857	0.6595	-0.4787	-0.3465	6.0394	74.2005	32.6901	3.5165	-0.8044	-0.1225
368.7190	-1.2397	-2.0482	-0.2832	-1.9235	0.8985	0.3554	0.4190	0.1605	0.0967	0.1202	-0.2946	-0.1198	2.9419	7.7896	4.2084	0.6568	-0.5179	-0.2953	2.8077	7.9024	4.0803	0.6600	-0.4806	-0.3474	5.9807	74.0109	32.6122	3.5122	-0.8063	-0.1225
368.7290	-1.2355	-2.0466	-0.2822	-1.9223	0.8955	0.3542	0.4240	0.1653	0.0993	0.1243	-0.3110	-0.1217	3.2261	7.5492	4.0240	0.6548	-0.4101	-0.2865	2.8182	7.8948	4.0758	0.6605	-0.4823	-0.3482	5.9310	73.8506	32.5473	3.5085	-0.8080	-0.1225
368.7410	-1.2303	-2.0446	-0.2811	-1.9208	0.8918	0.3527	0.4329	0.1631	0.0982	0.1250	-0.3133	-0.1239	2.9674	8.0059	4.2837	0.6916	-0.4544	-0.3028	2.8307	7.8852	4.0700	0.6610	-0.4842	-0.3492	5.8703	73.6527	32.4658	3.5040	-0.8100	-0.1225
368.7510	-1.2259	-2.0429	-0.2800	-1.9196	0.8887	0.3514	0.4408	0.1681	0.1012	0.1256	-0.3184	-0.1284	3.0222	7.9247	4.1091	0.6934	-0.4952	-0.2571	2.8411	7.8771	4.0651	0.6614	-0.4858	-0.3499	5.8190	73.4859	32.3973	3.5000	-0.8116	-0.1225
368.7610	-1.2215	-2.0413	-0.2790	-1.9183	0.8854	0.3501	0.4471	0.1716	0.1010	0.1281	-0.3284	-0.1261	3.1113	7.8493	4.2312	0.6463	-0.3856	-0.2998	2.8514	7.8686	4.0600	0.6618	-0.4875	-0.3507	5.7670	73.3152	32.3272	3.4959	-0.8133	-0.1225
368.7730	-1.2161	-2.0392	-0.2778	-1.9168	0.8815	0.3486	0.4568	0.1752	0.1024	0.1312	-0.3318	-0.1305	2.8547	7.6839	4.3022	0.6677	-0.4754	-0.2607	2.8637	7.8578	4.0538	0.6623	-0.4894	-0.3517	5.7035	73.1030	32.2414	3.4909	-0.8154	-0.1225
368.7830	-1.2114	-2.0374	-0.2767	-1.9155	0.8782	0.3473	0.4617	0.1761	0.1052	0.1351	-0.3374	-0.1316	2.8729	7.9761	4.2018	0.6054	-0.4315	-0.3003	2.8739	7.8489	4.0485	0.6627	-0.4911	-0.3525	5.6501	72.9267	32.1692	3.4866	-0.8171	-0.1225
368.7950	-1.2058	-2.0353	-0.2754	-1.9138	0.8741	0.3457	0.4681	0.1805	0.1088	0.1357	-0.3405	-0.1338	2.9772	8.0015	4.0547	0.5905	-0.4366	-0.2966	2.8860	7.8377	4.0419	0.6631	-0.4930	-0.3534	5.5850	72.7098	32.0796	3.4812	-0.8192	-0.1225
368.8050	-1.2011	-2.0334	-0.2743	-1.9125	0.8707	0.3444	0.4741	0.1863	0.1067	0.1339	-0.3493	-0.1350	3.1103	7.6505	4.1381	0.6449	-0.3989	-0.3258	2.8961	7.8279	4.0362	0.6634	-0.4947	-0.3542	5.5298	72.5224	32.0032	3.4765	-0.8209	-0.1225
368.8170	-1.1953	-2.0312	-0.2730	-1.9108	0.8665	0.3427	0.4815	0.1857	0.1081	0.1354	-0.3480	-0.1372	3.3091	7.9910	4.2651	0.6654	-0.5430	-0.3375	2.9081	7.8158	4.0292	0.6638	-0.4966	-0.3551	5.4628	72.2939	31.9102	3.4708	-0.8229	-0.1225
368.8270	-1.1905	-2.0293	-0.2719	-1.9094	0.8630	0.3413	0.4897	0.1880	0.1090	0.1367	-0.3593	-0.1433	3.4614	7.9571	4.2871	0.6299	-0.4194	-0.2822	2.9181	7.8058	4.0234	0.6642	-0.4983	-0.3559	5.4067	72.1057	31.8330	3.4659	-0.8247	-0.1225
368.8390	-1.1845	-2.0271	-0.2706	-1.9077	0.8587	0.3396	0.5005	0.1945	0.1124	0.1388	-0.3656	-0.1423	3.4292	7.6222	4.2560	0.6688	-0.4697	-0.3203	2.9276	7.7929	4.0161	0.6645	-0.5002	-0.3569	5.3380	71.8678	31.7361	3.4599	-0.8267	-0.1225
368.8490	-1.1795	-2.0251	-0.2694	-1.9063	0.8549	0.3381	0.5086	0.1933	0.1146	0.1404	-0.3726	-0.1467	3.1004	7.9937	4.2400	0.6386	-0.4226	-0.3047	2.9290	7.7820	4.0098	0.6648	-0.5019	-0.3577	5.2802	71.6679	31.6540	3.4546	-0.8284	-0.1225
368.8610	-1.1733	-2.0227	-0.2681	-1.9045	0.8504	0.3364	0.5166	0.1979	0.1178	0.1435	-0.3710	-0.1511	3.0670	7.9375	4.1021	0.6489	-0.5334	-0.3029	2.9306	7.7683	4.0019	0.6652	-0.5038	-0.3586	5.2098	71.4199	31.5523	3.4482	-0.8306	-0.1225
368.8710	-1.1680	-2.0207	-0.2669	-1.9031	0.8466	0.3349	0.5217	0.2055	0.1160	0.1422	-0.3771	-0.1521	3.0627	7.2875	4.3694	0.7172	-0.4249	-0.2869	2.6518	7.5542	3.9008	0.6538	-0.4914	-0.3536	1.8030	68.7935	30.5393	3.3177	-0.6830	-0.0612
368.8830	-1.1618	-2.0182	-0.2655	-1.9014	0.8420	0.3330	0.5189	0.1997	0.1163	0.1445	-0.3748	-0.1483	2.9826	7.4622	4.2731	0.7029	-0.4634	-0.3213	2.3722	7.3277	3.7946	0.6415	-0.4777	-0.3479	-1.5454	66.0817	29.4942	3.1860	-0.5348	0.0001
368.8930	-1.1566	-2.0162	-0.2642	-1.8999	0.8382	0.3316	0.5215	0.2027	0.1209	0.1479	-0.3780	-0.1509	2.9349	7.2134	3.9409	0.7148	-0.4197	-0.2884	2.3724	7.3067	3.7843	0.6410	-0.4778	-0.3479	-1.5429	65.8294	29.3924	3.1801	-0.5356	0.0001
368.9030	-1.1514	-2.0142	-0.2631	-1.8984	0.8346	0.3300	0.5261	0.2043	0.1234	0.1500	-0.3794	-0.1496	2.7215	6.7870	3.7131	0.6493	-0.4804	-0.2594	2.3726	7.2848	3.7736	0.6404	-0.4778	-0.3479	-1.5403	65.5678	29.2879	3.1740	-0.5364	0.0001
368.9150	-1.1451	-2.0118	-0.2616	-1.8966	0.8300	0.3283	0.5274	0.2004	0.1213	0.1499	-0.3793	-0.1493	2.3472	7.1781	3.7844	0.6423	-0.4647	-0.3223	2.3729	7.2590	3.7610	0.6397	-0.4779	-0.3479	-1.5371	65.2587	29.1634	3.1666	-0.5373	0.0001
368.9250	-1.1397	-2.0098	-0.2604	-1.8951	0.8263	0.3268	0.5250	0.2026	0.1189	0.1509	-0.3812	-0.1485	2.1839	6.9512	3.9112	0.6251	-0.4771	-0.3450	2.3731	7.2378	3.7506	0.6391	-0.4780	-0.3479	-1.5345	65.0047	29.0617	3.1605	-0.5381	0.0001
368.9370	-1.1335	-2.0073	-0.2590	-1.8934	0.8216	0.3250	0.5215	0.1991	0.1182	0.1518	-0.3800	-0.1498	2.5015	7.2391	4.1704	0.6564	-0.4204	-0.2998	2.3734	7.2123	3.7381	0.6384	-0.4781	-0.3479	-1.5312	64.6995	28.9380	3.1529	-0.5389	0.0001
368.9470	-1.1283	-2.0054	-0.2579	-1.8919	0.8178	0.3235	0.5206	0.2003	0.1195	0.1539	-0.3845	-0.1474	2.6517	7.1605	3.9608	0.6385	-0.3675	-0.3076	2.3736	7.1911	3.7276	0.6378	-0.4781	-0.3479	-1.5285	64.4456	28.8353	3.1465	-0.5396	0.0001
368.9590	-1.1221	-2.0030	-0.2564	-1.8900	0.8132	0.3217	0.5218	0.2018	0.1202	0.1518	-0.3789	-0.1491	2.9324	7.0142	3.9255	0.6710	-0.4756	-0.3168	2.3739	7.1657	3.7151	0.6371	-0.4782	-0.3479	-1.5252	64.1418	28.7117	3.1387	-0.5404	0.0001
368.9690	-1.1168	-2.0010	-0.2552	-1.8886	0.8094	0.3202	0.5237	0.1989	0.1198	0.1490	-0.3781	-0.1544	2.6899	7.3334	3.9722	0.6862	-0.4303	-0.2531	2.3741	7.1439	3.7043	0.6365	-0.4782	-0.3479	-1.5223	63.8796	28.6053	3.1320	-0.5410	0.0001
368.9810	-1.1104	-1.9986	-0.2538	-1.8868	0.8049	0.3183	0.5229	0.2015	0.1185	0.1511	-0.3725	-0.1479	2.6961	7.2147	3.9526	0.6700	-0.5110	-0.3398	2.3744	7.1184	3.6916	0.6358	-0.4783	-0.3479	-1.5188	63.5744	28.4813	3.1240	-0.5417	0.0001
368.9910	-1.1052	-1.9966	-0.2526	-1.8853	0.8011	0.3168	0.5212	0.2027	0.1204	0.1505	-0.3815	-0.1488	2.7158	7.0444	3.8671	0.6424	-0.4070	-0.3169	2.3747	7.0970	3.6810	0.6351	-0.4784	-0.3479	-1.5159	63.3186	28.3765	3.1171	-0.5422	0.0001
369.0030	-1.0989	-1.9942	-0.2511	-1.8834	0.7966	0.3150	0.5203	0.2003	0.1209	0.1473	-0.3776	-0.1533	2.7824	7.2260	3.9144	0.6313	-0.4741	-0.2394	2.3750	7.0708	3.6679	0.6343	-0.4784	-0.3479	-1.5122	63.0042	28.2481	3.1087	-0.5427	0.0001
369.0130	-1.0937	-1.9921	-0.2499	-1.8819	0.7928	0.3135	0.5211	0.2006	0.1209	0.1476	-0.3810	-0.1504	2.6767	7.2043	3.7493	0.6317	-0.4204	-0.3060	2.3752	7.0488	3.6570	0.6337	-0.4785	-0.3479	-1.5091	62.7415	28.1400	3.1015	-0.5432	0.0001
369.0250	-1.0875	-1.9897	-0.2484	-1.8801	0.7883	0.3118	0.5227	0.2058	0.1202	0.1479	-0.3774	-0.1481	2.6937	6.5609	3.7903	0.5947	-0.5012	-0.3515	2.3756	7.0218	3.6435	0.6329	-0.4785	-0.3479	-1.5052	62.4176	28.0075	3.0928	-0.5436	0.0001
369.0350	-1.0823	-1.9876	-0.2472	-1.8787	0.7844	0.3102	0.5243	0.2015	0.1204	0.1480	-0.3801	-0.1526	2.5801	6.9395	3.7370	0.6325	-0.4435	-0.3122	2.3758	6.9997	3.6325	0.6322	-0.4785	-0.3479	-1.5020	62.1534	27.8990	3.0854	-0.5440	0.0001
369.0450	-1.0771	-1.9856	-0.2460	-1.8771	0.7807	0.3087	0.5252	0.2030	0.1212	0.1483	-0.3783	-0.1484	2.6099	6.7005	3.6641	0.5915	-0.4551	-0.3272	2.3761	6.9775	3.6213	0.6315	-0.4786	-0.3479	-1.4987	61.8874	27.7895	3.0779	-0.5443	0.0001
369.0570	-1.0708	-1.9831	-0.2445	-1.8753	0.7761	0.3070	0.5253	0.2044	0.1218	0.1457	-0.3808	-0.1506	2.8461	6.3004	3.5944	0.6090	-0.4150	-0.3347	2.3764	6.9509	3.6080	0.6306	-0.4786	-0.3479	-1.4947	61.5691	27.6585	3.0688	-0.5447	0.0001
369.0670	-1.0655	-1.9811	-0.2434	-1.8739	0.7723	0.3055	0.5244	0.1993	0.1199	0.1458	-0.3804	-0.1518	2.7681	6.8934	3.6341	0.6543	-0.4937	-0.3278	2.3767	6.9291	3.5971	0.6299	-0.4786	-0.3479	-1.4913	61.3075	27.5510	3.0614	-0.5449	0.0001
369.0790	-1.0592	-1.9787	-0.2419	-1.8721	0.7677	0.3036	0.5239	0.2020	0.1191	0.1444	-0.3782	-0.1496	2.7798	6.5877	3.6885	0.6473	-0.4429	-0.2897	2.3771	6.9022	3.5836	0.6291	-0.4786	-0.3479	-1.4872	60.9861	27.4185	3.0521	-0.5452	0.0001
369.0890	-1.0539	-1.9767	-0.2407	-1.8706	0.7640	0.3021	0.5247	0.2015	0.1154	0.1452	-0.3797	-0.1506	2.5473	6.5085	3.8281	0.6520	-0.4671	-0.2908	2.3773	6.8804	3.5726	0.6284	-0.4787	-0.3479	-1.4837	60.7247	27.3098	3.0443	-0.5454	0.0001
369.1010	-1.0475	-1.9743	-0.2393	-1.8689	0.7594	0.3004	0.5224	0.2011	0.1192	0.1486	-0.3778	-0.1514	2.3448	6.5842	3.6413	0.6541	-0.4304	-0.3064	2.3777	6.8542	3.5593	0.6275	-0.4787	-0.3479	-1.4796	60.4108	27.1792	3.0350	-0.5457	0.0001
369.1110	-1.0422	-1.9723	-0.2381	-1.8674	0.7556	0.2988	0.5191	0.2020	0.1191	0.1493	-0.3809	-0.1503	2.5164	6.5995	3.5922	0.6541	-0.4090	-0.2817	2.3780	6.8317	3.5482	0.6267	-0.4787	-0.3479	-1.4759	60.1419	27.0696	3.0270	-0.5458	0.0001
369.1210	-1.0371	-1.9703	-0.2369	-1.8659	0.7517	0.2973	0.5193	0.2000	0.1170	0.1504	-0.3741	-0.1476	2.6369	6.6558	3.7099	0.6338	-0.4475	-0.3734	2.3783	6.8100	3.5371	0.6260	-0.4787	-0.3479	-1.4724	59.8809	26.9611	3.0189	-0.5459	0.0001
369.1310	-1.0320	-1.9683	-0.2358	-1.8644	0.7479	0.2958	0.5212	0.1998	0.1163	0.1492	-0.3739	-0.1488	2.8200	6.8630	3.8995	0.6334	-0.4755	-0.3607	2.3786	6.7878	3.5259	0.6252	-0.4787	-0.3479	-1.4687	59.6161	26.8508	3.0108	-0.5460	0.0001
369.1410	-1.0268	-1.9663	-0.2346	-1.8629	0.7441	0.2943	0.5239	0.2002	0.1181	0.1513	-0.3761	-0.1533	2.8911	6.7893	3.7417	0.6356	-0.3962	-0.2747	2.3789	6.7656	3.5147	0.6245	-0.4787	-0.3479	-1.4650	59.3500	26.7407	3.0026	-0.5460	0.0001
369.1510	-1.0216	-1.9643	-0.2335	-1.8614	0.7404	0.2928	0.5253	0.2013	0.1189	0.1508	-0.3805	-0.1482	2.8243	6.6495	3.8041	0.6220	-0.4336	-0.3375	2.3792	6.7432	3.5034	0.6237	-0.4787	-0.3479	-1.4612	59.0812	26.6296	2.9943	-0.5460	0.0001
369.1610	-1.0163	-1.9622	-0.2323	-1.8599	0.7367	0.2914	0.5261	0.1994	0.1194	0.1508	-0.3783	-0.1482	2.6779	6.9005	3.7407	0.5996	-0.4812	-0.3340	2.3795	6.7213	3.4923	0.6229	-0.4787	-0.3479	-1.4575	58.8192	26.5197	2.9859	-0.5459	0.0001
369.1730	-1.0101	-1.9598	-0.2308	-1.8581	0.7322	0.2895	0.5243	0.2017	0.1189	0.1523	-0.3843	-0.1538	2.8327	6.7874	3.7042	0.5993	-0.4538	-0.3238	2.3799	6.6937	3.4783	0.6220	-0.4787	-0.3479	-1.4527	58.4884	26.3819	2.9755	-0.5458	0.0001
369.1830	-1.0048	-1.9578	-0.2296	-1.8567	0.7284	0.2879	0.5255	0.2017	0.1183	0.1492	-0.3812	-0.1493	2.8071	6.5551	3.7670	0.6292	-0.4707	-0.2967	2.3803	6.6713	3.4669	0.6212	-0.4787	-0.3479	-1.4488	58.2209	26.2702	2.9668	-0.5457	0.0001
369.1930	-0.9996	-1.9557	-0.2284	-1.8552	0.7245	0.2865	0.5255	0.2015	0.1189	0.1493	-0.3864	-0.1497	2.8363	6.6472	3.7630	0.6017	-0.3887	-0.2572	2.3806	6.6483	3.4551	0.6203	-0.4787	-0.3479	-1.4448	57.9450	26.1544	2.9579	-0.5455	0.0001
369.2030	-0.9943	-1.9537	-0.2272	-1.8536	0.7207	0.2850	0.5273	0.2036	0.1199	0.1517	-0.3797	-0.1479	2.4633	6.3308	3.7120	0.5784	-0.4134	-0.3133	2.3809	6.6257	3.4436	0.6195	-0.4787	-0.3479	-1.4407	57.6745	26.0405	2.9489	-0.5454	0.0001
369.2130	-0.9890	-1.9517	-0.2260	-1.8521	0.7168	0.2835	0.5269	0.2043	0.1244	0.1494	-0.3774	-0.1500	2.3779	6.0478	3.2488	0.5780	-0.4564	-0.2678	2.3813	6.6027	3.4319	0.6186	-0.4786	-0.3479	-1.4366	57.3993	25.9253	2.9399	-0.5451	0.0001
369.2250	-0.9828	-1.9493	-0.2245	-1.8503	0.7123	0.2817	0.5238	0.2016	0.1230	0.1497	-0.3732	-0.1487	2.5932	6.3459	3.4254	0.5711	-0.4639	-0.3150	2.3817	6.5754	3.4178	0.6176	-0.4786	-0.3479	-1.4316	57.0719	25.7869	2.9289	-0.5448	0.0001
369.2350	-0.9776	-1.9472	-0.2233	-1.8489	0.7085	0.2802	0.5238	0.2026	0.1206	0.1479	-0.3823	-0.1478	2.6583	6.2392	3.4633	0.5785	-0.3867	-0.3384	2.3820	6.5528	3.4061	0.6168	-0.4786	-0.3479	-1.4274	56.8007	25.6717	2.9198	-0.5445	0.0001
369.2450	-0.9723	-1.9453	-0.2221	-1.8473	0.7047	0.2787	0.5237	0.1998	0.1160	0.1493	-0.3766	-0.1542	2.8310	6.4009	3.6966	0.5566	-0.4243	-0.2268	2.3824	6.5300	3.3944	0.6159	-0.4785	-0.3479	-1.4232	56.5278	25.5569	2.9106	-0.5441	0.0001
369.2570	-0.9660	-1.9428	-0.2206	-1.8456	0.7002	0.2770	0.5254	0.2005	0.1200	0.1461	-0.3805	-0.1475	2.5829	6.3348	3.4258	0.5961	-0.4069	-0.3512	2.3828	6.5025	3.3802	0.6149	-0.4785	-0.3479	-1.4180	56.1986	25.4174	2.8992	-0.5437	0.0001
369.2670	-0.9607	-1.9408	-0.2195	-1.8441	0.6964	0.2754	0.5239	0.2023	0.1204	0.1447	-0.3735	-0.1490	2.5288	6.3265	3.3908	0.6107	-0.4933	-0.3277	2.3832	6.4798	3.3686	0.6140	-0.4785	-0.3479	-1.4137	55.9267	25.3025	2.8898	-0.5433	0.0001
369.2790	-0.9544	-1.9384	-0.2180	-1.8423	0.6918	0.2736	0.5230	0.1979	0.1184	0.1441	-0.3811	-0.1546	2.4661	6.5474	3.3746	0.6158	-0.4002	-0.2319	2.3836	6.4523	3.3544	0.6129	-0.4784	-0.3479	-1.4084	55.5977	25.1635	2.8784	-0.5427	0.0001
369.2890	-0.9491	-1.9364	-0.2168	-1.8408	0.6881	0.2721	0.5202	0.1994	0.1170	0.1444	-0.3793	-0.1500	2.5495	6.5460	3.5229	0.6481	-0.4457	-0.2644	2.3840	6.4296	3.3427	0.6120	-0.4784	-0.3479	-1.4041	55.3264	25.0480	2.8688	-0.5423	0.0001
369.2990	-0.9440	-1.9344	-0.2156	-1.8393	0.6843	0.2706	0.5211	0.2018	0.1177	0.1454	-0.3831	-0.1522	2.7853	6.3870	3.4781	0.6113	-0.4069	-0.2572	2.3844	6.4066	3.3308	0.6111	-0.4783	-0.3479	-1.3996	55.0507	24.9313	2.8591	-0.5418	0.0001
369.3110	-0.9378	-1.9320	-0.2142	-1.8376	0.6798	0.2687	0.5225	0.2005	0.1187	0.1492	-0.3774	-0.1528	2.9034	6.5036	3.4522	0.6246	-0.5176	-0.2516	2.3848	6.3787	3.3165	0.6100	-0.4783	-0.3479	-1.3940	54.7160	24.7901	2.8473	-0.5411	0.0001
369.3210	-0.9326	-1.9299	-0.2130	-1.8361	0.6759	0.2673	0.5259	0.2017	0.1209	0.1493	-0.3834	-0.1467	2.8508	6.3674	3.2878	0.6440	-0.3961	-0.2913	2.3852	6.3561	3.3047	0.6091	-0.4782	-0.3479	-1.3895	54.4462	24.6743	2.8375	-0.5405	0.0001
369.3330	-0.9263	-1.9275	-0.2115	-1.8343	0.6715	0.2655	0.5281	0.2056	0.1191	0.1491	-0.3816	-0.1497	2.5876	5.8273	3.2458	0.6420	-0.4662	-0.3026	2.3857	6.3282	3.2902	0.6080	-0.4781	-0.3479	-1.3839	54.1111	24.5313	2.8254	-0.5397	0.0001
369.3430	-0.9210	-1.9255	-0.2103	-1.8329	0.6676	0.2640	0.5265	0.2015	0.1180	0.1484	-0.3869	-0.1494	2.6638	6.2513	3.3619	0.6322	-0.3700	-0.2861	2.3861	6.3051	3.2782	0.6071	-0.4781	-0.3479	-1.3792	53.8346	24.4133	2.8153	-0.5391	0.0001
369.3550	-0.9147	-1.9231	-0.2089	-1.8310	0.6630	0.2622	0.5239	0.2022	0.1181	0.1521	-0.3839	-0.1473	2.7153	6.0167	3.3911	0.6007	-0.4350	-0.3249	2.3866	6.2770	3.2635	0.6059	-0.4780	-0.3479	-1.3735	53.4984	24.2694	2.8029	-0.5383	0.0001
369.3650	-0.9094	-1.9211	-0.2077	-1.8296	0.6591	0.2607	0.5235	0.2052	0.1178	0.1522	-0.3760	-0.1492	2.7591	5.5115	3.3715	0.6094	-0.4814	-0.3107	2.3870	6.2539	3.2515	0.6050	-0.4779	-0.3479	-1.3687	53.2212	24.1512	2.7926	-0.5376	0.0001
369.3750	-0.9042	-1.9191	-0.2066	-1.8281	0.6553	0.2592	0.5239	0.1989	0.1171	0.1530	-0.3758	-0.1493	2.5721	6.2072	3.3576	0.5891	-0.4605	-0.3183	2.3874	6.2308	3.2396	0.6040	-0.4779	-0.3479	-1.3639	52.9452	24.0334	2.7823	-0.5368	0.0001
369.3850	-0.8989	-1.9171	-0.2053	-1.8265	0.6515	0.2577	0.5223	0.2009	0.1193	0.1525	-0.3766	-0.1539	2.5739	6.0399	3.1863	0.5625	-0.4271	-0.2227	2.3878	6.2076	3.2275	0.6030	-0.4778	-0.3479	-1.3590	52.6676	23.9147	2.7718	-0.5361	0.0001
369.3950	-0.8936	-1.9150	-0.2042	-1.8251	0.6478	0.2562	0.5215	0.2041	0.1166	0.1512	-0.3767	-0.1474	2.4930	5.6377	3.3576	0.5377	-0.4802	-0.3173	2.3882	6.1842	3.2153	0.6020	-0.4777	-0.3479	-1.3541	52.3873	23.7948	2.7611	-0.5352	0.0001
369.4070	-0.8874	-1.9126	-0.2028	-1.8233	0.6433	0.2544	0.5198	0.2005	0.1182	0.1522	-0.3775	-0.1476	2.6860	6.1084	3.4447	0.5622	-0.4784	-0.3329	2.3887	6.1562	3.2007	0.6009	-0.4776	-0.3479	-1.3481	52.0522	23.6508	2.7484	-0.5341	0.0001
369.4170	-0.8822	-1.9106	-0.2016	-1.8218	0.6396	0.2529	0.5211	0.2004	0.1203	0.1521	-0.3816	-0.1543	2.8540	6.0952	3.2999	0.5470	-0.4975	-0.2283	2.3891	6.1327	3.1885	0.5999	-0.4775	-0.3479	-1.3430	51.7705	23.5309	2.7376	-0.5332	0.0001
369.4270	-0.8771	-1.9086	-0.2004	-1.8203	0.6358	0.2514	0.5242	0.2026	0.1205	0.1498	-0.3851	-0.1493	2.8096	5.7882	3.2206	0.5569	-0.3563	-0.2927	2.3895	6.1092	3.1762	0.5988	-0.4774	-0.3479	-1.3379	51.4885	23.4104	2.7267	-0.5323	0.0001
369.4370	-0.8718	-1.9066	-0.1992	-1.8188	0.6319	0.2500	0.5260	0.1994	0.1183	0.1482	-0.3857	-0.1528	2.8088	6.1405	3.3709	0.5929	-0.4153	-0.2759	2.3899	6.0859	3.1639	0.5978	-0.4773	-0.3479	-1.3328	51.2092	23.2890	2.7158	-0.5313	0.0001
369.4470	-0.8666	-1.9046	-0.1981	-1.8173	0.6281	0.2484	0.5272	0.2004	0.1174	0.1485	-0.3789	-0.1522	2.6482	6.0635	3.4459	0.5899	-0.4327	-0.3231	2.3904	6.0622	3.1516	0.5968	-0.4773	-0.3479	-1.3276	50.9260	23.1684	2.7048	-0.5303	0.0001
369.4590	-0.8602	-1.9021	-0.1966	-1.8155	0.6235	0.2466	0.5248	0.2023	0.1208	0.1484	-0.3779	-0.1499	2.4745	5.9236	3.3491	0.5536	-0.4312	-0.2952	2.3909	6.0345	3.1370	0.5956	-0.4771	-0.3479	-1.3215	50.5936	23.0239	2.6913	-0.5291	0.0001
369.4690	-0.8549	-1.9002	-0.1954	-1.8140	0.6197	0.2451	0.5231	0.2003	0.1187	0.1476	-0.3756	-0.1516	2.5925	6.1794	3.4117	0.5761	-0.4191	-0.3002	2.3913	6.0108	3.1246	0.5945	-0.4770	-0.3479	-1.3162	50.3098	22.9020	2.6801	-0.5280	0.0001
369.4810	-0.8486	-1.8977	-0.1940	-1.8122	0.6152	0.2433	0.5203	0.2015	0.1225	0.1443	-0.3801	-0.1504	2.7954	6.0934	3.1368	0.5788	-0.4063	-0.3157	2.3919	5.9828	3.1097	0.5933	-0.4769	-0.3479	-1.3099	49.9745	22.7562	2.6665	-0.5266	0.0001
369.4910	-0.8434	-1.8957	-0.1928	-1.8107	0.6114	0.2418	0.5197	0.2035	0.1200	0.1429	-0.3763	-0.1499	2.8418	5.6582	3.1534	0.5879	-0.4632	-0.2769	2.3923	5.9586	3.0970	0.5922	-0.4768	-0.3479	-1.3044	49.6856	22.6308	2.6550	-0.5254	0.0001
369.5010	-0.8382	-1.8937	-0.1915	-1.8092	0.6076	0.2403	0.5209	0.2021	0.1219	0.1450	-0.3792	-0.1489	2.7063	5.7663	3.0426	0.5998	-0.4533	-0.3299	2.3928	5.9345	3.0843	0.5911	-0.4767	-0.3479	-1.2989	49.3972	22.5056	2.6434	-0.5242	0.0001
369.5130	-0.8319	-1.8912	-0.1901	-1.8074	0.6030	0.2385	0.5232	0.2052	0.1222	0.1479	-0.3735	-0.1499	2.6505	5.5122	3.0164	0.5742	-0.5220	-0.3264	2.3933	5.9056	3.0690	0.5898	-0.4766	-0.3479	-1.2922	49.0507	22.3555	2.6294	-0.5227	0.0001
369.5230	-0.8267	-1.8892	-0.1888	-1.8060	0.5992	0.2370	0.5252	0.2027	0.1201	0.1501	-0.3823	-0.1525	2.5575	5.3349	3.0263	0.5377	-0.4101	-0.2659	2.3938	5.8815	3.0562	0.5887	-0.4764	-0.3479	-1.2866	48.7621	22.2295	2.6176	-0.5214	0.0001
369.5350	-0.8205	-1.8868	-0.1874	-1.8042	0.5946	0.2352	0.5241	0.1994	0.1225	0.1495	-0.3768	-0.1467	2.7995	5.7825	2.9112	0.5609	-0.4406	-0.3419	2.3944	5.8527	3.0409	0.5874	-0.4763	-0.3479	-1.2799	48.4167	22.0784	2.6034	-0.5199	0.0001
369.5450	-0.8153	-1.8848	-0.1862	-1.8027	0.5908	0.2337	0.5253	0.2026	0.1185	0.1487	-0.3825	-0.1476	2.7110	5.5040	3.0627	0.5942	-0.3936	-0.3611	2.3948	5.8289	3.0283	0.5863	-0.4762	-0.3479	-1.2743	48.1323	21.9552	2.5916	-0.5185	0.0001
369.5550	-0.8100	-1.8827	-0.1850	-1.8013	0.5871	0.2322	0.5246	0.1998	0.1181	0.1496	-0.3748	-0.1532	2.6816	5.7126	3.1205	0.5752	-0.5303	-0.2701	2.3953	5.8053	3.0158	0.5852	-0.4760	-0.3479	-1.2687	47.8496	21.8322	2.5798	-0.5172	0.0001
369.5650	-0.8047	-1.8807	-0.1838	-1.7998	0.5834	0.2307	0.5239	0.2011	0.1178	0.1497	-0.3843	-0.1478	2.4493	5.6417	3.1619	0.5911	-0.3863	-0.3115	2.3958	5.7813	3.0030	0.5841	-0.4759	-0.3479	-1.2629	47.5619	21.7059	2.5677	-0.5158	0.0001
369.5750	-0.7994	-1.8787	-0.1826	-1.7983	0.5796	0.2292	0.5214	0.2025	0.1198	0.1512	-0.3803	-0.1486	2.5041	5.4872	2.9275	0.5742	-0.4777	-0.3418	2.3963	5.7569	2.9901	0.5829	-0.4758	-0.3479	-1.2571	47.2694	21.5787	2.5555	-0.5143	0.0001
369.5850	-0.7941	-1.8767	-0.1814	-1.7968	0.5757	0.2277	0.5187	0.2003	0.1201	0.1504	-0.3853	-0.1516	2.4668	5.5208	2.9103	0.5540	-0.3854	-0.2830	2.3968	5.7327	2.9772	0.5818	-0.4756	-0.3479	-1.2513	46.9801	21.4520	2.5432	-0.5128	0.0001
369.5970	-0.7879	-1.8743	-0.1800	-1.7950	0.5712	0.2258	0.5180	0.2003	0.1188	0.1485	-0.3767	-0.1491	2.8535	5.6403	2.9535	0.5653	-0.4449	-0.2824	2.3973	5.7044	2.9621	0.5804	-0.4755	-0.3479	-1.2444	46.6408	21.3034	2.5285	-0.5111	0.0001
369.6070	-0.7827	-1.8722	-0.1788	-1.7935	0.5673	0.2243	0.5217	0.2021	0.1153	0.1506	-0.3804	-0.1494	2.8561	5.5050	3.2026	0.5050	-0.3930	-0.2818	2.3978	5.6802	2.9492	0.5793	-0.4753	-0.3479	-1.2385	46.3513	21.1764	2.5161	-0.5095	0.0001
369.6170	-0.7776	-1.8703	-0.1776	-1.7920	0.5635	0.2229	0.5243	0.2004	0.1164	0.1492	-0.3763	-0.1490	2.8201	5.5276	3.1962	0.5241	-0.3993	-0.2902	2.3983	5.6562	2.9364	0.5781	-0.4752	-0.3479	-1.2325	46.0632	21.0508	2.5036	-0.5080	0.0001
369.6270	-0.7723	-1.8682	-0.1764	-1.7905	0.5597	0.2214	0.5256	0.2012	0.1210	0.1509	-0.3784	-0.1517	2.7332	5.4631	3.0488	0.5166	-0.4066	-0.2401	2.3988	5.6319	2.9236	0.5770	-0.4750	-0.3479	-1.2265	45.7730	20.9247	2.4911	-0.5064	0.0001
369.6370	-0.7671	-1.8662	-0.1752	-1.7890	0.5559	0.2199	0.5267	0.2017	0.1196	0.1504	-0.3703	-0.1476	2.6087	5.5455	3.0044	0.5410	-0.4750	-0.3056	2.3993	5.6076	2.9105	0.5758	-0.4749	-0.3479	-1.2205	45.4819	20.7955	2.4782	-0.5047	0.0001
369.6490	-0.7608	-1.8638	-0.1738	-1.7872	0.5513	0.2181	0.5258	0.1997	0.1180	0.1486	-0.3763	-0.1468	2.7744	5.4748	3.0706	0.5184	-0.4301	-0.3396	2.3999	5.5782	2.8948	0.5743	-0.4747	-0.3479	-1.2131	45.1292	20.6418	2.4629	-0.5026	0.0001
369.6590	-0.7556	-1.8617	-0.1726	-1.7857	0.5476	0.2166	0.5263	0.2019	0.1188	0.1470	-0.3779	-0.1538	2.6688	5.3971	3.0519	0.5656	-0.4572	-0.2832	2.4005	5.5539	2.8819	0.5731	-0.4745	-0.3479	-1.2070	44.8388	20.5146	2.4501	-0.5009	0.0001
369.6710	-0.7492	-1.8593	-0.1712	-1.7838	0.5431	0.2148	0.5245	0.2052	0.1205	0.1472	-0.3845	-0.1471	2.6895	4.8407	2.8916	0.5088	-0.3964	-0.3477	2.4011	5.5247	2.8662	0.5717	-0.4743	-0.3479	-1.1996	44.4885	20.3601	2.4346	-0.4988	0.0001
369.6810	-0.7440	-1.8573	-0.1699	-1.7824	0.5393	0.2133	0.5235	0.1993	0.1196	0.1456	-0.3812	-0.1492	2.6442	5.2115	2.8414	0.5494	-0.4875	-0.3179	2.4016	5.5005	2.8532	0.5705	-0.4742	-0.3479	-1.1934	44.1991	20.2322	2.4216	-0.4970	0.0001
369.6930	-0.7376	-1.8549	-0.1685	-1.7806	0.5347	0.2115	0.5219	0.2009	0.1204	0.1436	-0.3813	-0.1535	2.5251	5.2092	2.8043	0.5746	-0.4241	-0.2381	2.4022	5.4710	2.8374	0.5690	-0.4740	-0.3479	-1.1858	43.8456	20.0767	2.4060	-0.4948	0.0001
369.7030	-0.7324	-1.8529	-0.1673	-1.7791	0.5308	0.2100	0.5217	0.2038	0.1190	0.1412	-0.3778	-0.1517	2.4906	4.8150	2.9421	0.6146	-0.4518	-0.3237	2.4028	5.4463	2.8241	0.5678	-0.4738	-0.3479	-1.1794	43.5500	19.9456	2.3926	-0.4930	0.0001
369.7150	-0.7262	-1.8505	-0.1659	-1.7774	0.5263	0.2082	0.5211	0.1992	0.1206	0.1463	-0.3768	-0.1481	2.7826	5.2662	2.9607	0.5981	-0.4126	-0.3221	2.4034	5.4175	2.8087	0.5664	-0.4736	-0.3479	-1.1720	43.2047	19.7942	2.3771	-0.4908	0.0001
369.7250	-0.7210	-1.8484	-0.1647	-1.7759	0.5226	0.2067	0.5236	0.1995	0.1196	0.1467	-0.3815	-0.1526	2.5261	5.3366	2.9051	0.5779	-0.3884	-0.2665	2.4039	5.3927	2.7954	0.5651	-0.4734	-0.3479	-1.1655	42.9080	19.6634	2.3638	-0.4889	0.0001
369.7350	-0.7158	-1.8464	-0.1635	-1.7745	0.5188	0.2052	0.5241	0.2031	0.1204	0.1482	-0.3774	-0.1483	2.7401	4.9029	2.7344	0.5811	-0.4762	-0.2809	2.4045	5.3683	2.7823	0.5639	-0.4732	-0.3479	-1.1591	42.6155	19.5344	2.3505	-0.4870	0.0001
369.7470	-0.7095	-1.8440	-0.1621	-1.7727	0.5143	0.2034	0.5262	0.1992	0.1212	0.1518	-0.3806	-0.1493	2.7882	5.3170	2.8017	0.5759	-0.4334	-0.2773	2.4051	5.3392	2.7665	0.5624	-0.4730	-0.3479	-1.1514	42.2676	19.3790	2.3344	-0.4846	0.0001
369.7570	-0.7042	-1.8420	-0.1609	-1.7712	0.5104	0.2019	0.5268	0.1997	0.1196	0.1554	-0.3805	-0.1508	2.4832	5.3059	2.9347	0.5380	-0.4074	-0.2822	2.4056	5.3145	2.7532	0.5611	-0.4728	-0.3479	-1.1448	41.9715	19.2479	2.3208	-0.4826	0.0001
369.7670	-0.6990	-1.8400	-0.1597	-1.7698	0.5066	0.2004	0.5239	0.2027	0.1171	0.1534	-0.3849	-0.1494	2.5981	4.9099	2.9938	0.5395	-0.3711	-0.3028	2.4062	5.2898	2.7398	0.5598	-0.4726	-0.3479	-1.1382	41.6755	19.1163	2.3070	-0.4805	0.0001
369.7770	-0.6938	-1.8380	-0.1585	-1.7683	0.5028	0.1989	0.5224	0.1997	0.1197	0.1533	-0.3767	-0.1495	2.9698	5.2697	2.8325	0.5265	-0.4347	-0.2848	2.4067	5.2654	2.7267	0.5586	-0.4724	-0.3479	-1.1317	41.3839	18.9874	2.2935	-0.4785	0.0001
369.7870	-0.6886	-1.8359	-0.1573	-1.7667	0.4990	0.1974	0.5241	0.2003	0.1220	0.1536	-0.3752	-0.1495	2.9079	5.1346	2.6451	0.5710	-0.4628	-0.3360	2.4073	5.2406	2.7131	0.5573	-0.4722	-0.3479	-1.1250	41.0860	18.8539	2.2796	-0.4763	0.0001
369.7990	-0.6822	-1.8335	-0.1558	-1.7649	0.4945	0.1956	0.5266	0.2038	0.1219	0.1532	-0.3729	-0.1540	2.7192	4.7076	2.6082	0.5188	-0.4990	-0.2414	2.4080	5.2104	2.6967	0.5557	-0.4720	-0.3479	-1.1168	40.7251	18.6924	2.2625	-0.4736	0.0001
369.8090	-0.6769	-1.8315	-0.1546	-1.7634	0.4908	0.1941	0.5247	0.2009	0.1190	0.1509	-0.3823	-0.1478	2.4006	4.9614	2.7102	0.5239	-0.4202	-0.2976	2.4085	5.1856	2.6833	0.5544	-0.4718	-0.3479	-1.1101	40.4276	18.5604	2.2486	-0.4714	0.0001
369.8190	-0.6716	-1.8295	-0.1533	-1.7619	0.4869	0.1926	0.5215	0.2018	0.1224	0.1515	-0.3801	-0.1480	2.3358	4.7924	2.5163	0.4862	-0.4569	-0.3172	2.4091	5.1608	2.6698	0.5531	-0.4716	-0.3479	-1.1033	40.1313	18.4274	2.2344	-0.4692	0.0001
369.8310	-0.6654	-1.8271	-0.1519	-1.7601	0.4824	0.1908	0.5191	0.2035	0.1200	0.1466	-0.3830	-0.1542	2.7269	4.4934	2.5667	0.5119	-0.4481	-0.2440	2.4098	5.1314	2.6538	0.5515	-0.4713	-0.3479	-1.0952	39.7784	18.2702	2.2176	-0.4665	0.0001
369.8410	-0.6602	-1.8251	-0.1507	-1.7586	0.4786	0.1893	0.5212	0.1996	0.1194	0.1493	-0.3761	-0.1474	2.8469	5.0850	2.6129	0.4863	-0.4675	-0.3462	2.4103	5.1073	2.6406	0.5502	-0.4711	-0.3479	-1.0886	39.4905	18.1402	2.2035	-0.4643	0.0001
369.8530	-0.6539	-1.8227	-0.1493	-1.7568	0.4740	0.1875	0.5219	0.2019	0.1197	0.1490	-0.3832	-0.1488	2.8181	4.9037	2.6462	0.5070	-0.3583	-0.3422	2.4110	5.0770	2.6241	0.5486	-0.4709	-0.3479	-1.0801	39.1271	17.9786	2.1862	-0.4615	0.0001
369.8630	-0.6487	-1.8207	-0.1482	-1.7553	0.4702	0.1860	0.5233	0.2006	0.1167	0.1480	-0.3799	-0.1520	2.7473	4.8019	2.6821	0.5033	-0.3864	-0.3109	2.4116	5.0522	2.6107	0.5473	-0.4706	-0.3479	-1.0732	38.8307	17.8465	2.1718	-0.4591	0.0001
369.8750	-0.6424	-1.8182	-0.1467	-1.7535	0.4656	0.1842	0.5255	0.2017	0.1171	0.1487	-0.3825	-0.1486	2.7643	4.7982	2.6239	0.5170	-0.3441	-0.3391	2.4123	5.0217	2.5943	0.5457	-0.4704	-0.3479	-1.0647	38.4651	17.6847	2.1544	-0.4563	0.0001
369.8850	-0.6373	-1.8162	-0.1455	-1.7520	0.4618	0.1827	0.5256	0.2045	0.1202	0.1491	-0.3757	-0.1512	2.7584	4.5555	2.4489	0.4990	-0.4814	-0.3165	2.4129	4.9965	2.5807	0.5443	-0.4702	-0.3479	-1.0576	38.1633	17.5509	2.1399	-0.4538	0.0001
369.8950	-0.6320	-1.8141	-0.1444	-1.7505	0.4580	0.1812	0.5267	0.2001	0.1189	0.1461	-0.3771	-0.1517	2.7899	4.7635	2.5738	0.5123	-0.4139	-0.3144	2.4135	4.9719	2.5672	0.5430	-0.4699	-0.3479	-1.0506	37.8685	17.4185	2.1254	-0.4514	0.0001
369.9070	-0.6257	-1.8117	-0.1429	-1.7487	0.4535	0.1794	0.5266	0.2003	0.1178	0.1447	-0.3774	-0.1511	2.7487	4.7822	2.5769	0.5383	-0.4439	-0.3106	2.4142	4.9416	2.5507	0.5413	-0.4696	-0.3479	-1.0420	37.5052	17.2558	2.1077	-0.4484	0.0001
369.9170	-0.6204	-1.8097	-0.1418	-1.7473	0.4497	0.1779	0.5252	0.2017	0.1177	0.1424	-0.3818	-0.1511	2.5216	4.6067	2.6145	0.5404	-0.3919	-0.2934	2.4148	4.9167	2.5372	0.5400	-0.4694	-0.3479	-1.0349	37.2079	17.1235	2.0932	-0.4460	0.0001
369.9290	-0.6140	-1.8073	-0.1404	-1.7455	0.4453	0.1761	0.5239	0.1997	0.1183	0.1459	-0.3824	-0.1506	2.2854	4.7666	2.7065	0.5776	-0.4442	-0.2921	2.4155	4.8864	2.5208	0.5383	-0.4691	-0.3479	-1.0263	36.8452	16.9616	2.0755	-0.4429	0.0001
369.9390	-0.6088	-1.8053	-0.1392	-1.7441	0.4414	0.1745	0.5217	0.2002	0.1206	0.1481	-0.3799	-0.1511	2.5272	4.6348	2.4964	0.5195	-0.4652	-0.2595	2.4161	4.8618	2.5073	0.5370	-0.4689	-0.3479	-1.0191	36.5499	16.8288	2.0607	-0.4404	0.0001
369.9490	-0.6036	-1.8032	-0.1380	-1.7426	0.4376	0.1730	0.5206	0.2034	0.1224	0.1498	-0.3811	-0.1461	2.6653	4.4327	2.3848	0.5233	-0.3915	-0.3549	2.4168	4.8365	2.4934	0.5356	-0.4687	-0.3479	-1.0118	36.2477	16.6918	2.0457	-0.4378	0.0001
369.9590	-0.5984	-1.8012	-0.1368	-1.7411	0.4337	0.1716	0.5211	0.2002	0.1181	0.1510	-0.3820	-0.1461	2.8758	4.7194	2.5736	0.5254	-0.3535	-0.3543	2.4174	4.8116	2.4797	0.5342	-0.4684	-0.3479	-1.0046	35.9483	16.5575	2.0307	-0.4352	0.0001
369.9690	-0.5932	-1.7993	-0.1355	-1.7396	0.4300	0.1700	0.5226	0.2008	0.1201	0.1527	-0.3798	-0.1524	2.7972	4.4250	2.5302	0.4903	-0.4325	-0.2501	2.4180	4.7864	2.4659	0.5328	-0.4682	-0.3479	-0.9973	35.6477	16.4217	2.0156	-0.4325	0.0001
369.9790	-0.5880	-1.7973	-0.1343	-1.7381	0.4262	0.1685	0.5232	0.2060	0.1213	0.1499	-0.3756	-0.1474	2.8808	4.1647	2.4606	0.5139	-0.4639	-0.2781	2.4186	4.7613	2.4521	0.5314	-0.4679	-0.3479	-0.9899	35.3464	16.2859	2.0005	-0.4299	0.0001
369.9890	-0.5828	-1.7952	-0.1331	-1.7366	0.4224	0.1670	0.5272	0.2021	0.1194	0.1496	-0.3773	-0.1491	2.5917	4.3958	2.4774	0.5238	-0.4571	-0.2641	2.4192	4.7358	2.4381	0.5300	-0.4677	-0.3479	-0.9824	35.0407	16.1486	1.9852	-0.4271	0.0001
370.0010	-0.5764	-1.7928	-0.1317	-1.7348	0.4178	0.1652	0.5265	0.2000	0.1215	0.1500	-0.3805	-0.1505	2.4395	4.4756	2.3056	0.5284	-0.4135	-0.2894	2.4200	4.7054	2.4213	0.5282	-0.4674	-0.3479	-0.9734	34.6766	15.9832	1.9667	-0.4238	0.0001
370.0110	-0.5712	-1.7908	-0.1305	-1.7333	0.4141	0.1637	0.5249	0.2036	0.1204	0.1495	-0.3832	-0.1482	2.5504	4.2907	2.3276	0.5285	-0.3869	-0.2800	2.4206	4.6803	2.4075	0.5268	-0.4671	-0.3479	-0.9660	34.3761	15.8471	1.9515	-0.4211	0.0001
370.0210	-0.5660	-1.7888	-0.1293	-1.7318	0.4102	0.1622	0.5243	0.1986	0.1191	0.1506	-0.3789	-0.1487	2.6507	4.5919	2.5062	0.4914	-0.4178	-0.3027	2.4212	4.6546	2.3935	0.5254	-0.4668	-0.3479	-0.9584	34.0681	15.7094	1.9358	-0.4183	0.0001
370.0310	-0.5607	-1.7868	-0.1281	-1.7303	0.4064	0.1607	0.5227	0.2000	0.1191	0.1516	-0.3776	-0.1505	2.7672	4.4493	2.4182	0.4653	-0.3850	-0.2923	2.4218	4.6294	2.3796	0.5239	-0.4666	-0.3479	-0.9509	33.7671	15.5724	1.9202	-0.4154	0.0001
370.0430	-0.5543	-1.7844	-0.1266	-1.7285	0.4018	0.1589	0.5208	0.2044	0.1192	0.1518	-0.3752	-0.1493	2.4676	4.0703	2.3885	0.4560	-0.3928	-0.2788	2.4226	4.5987	2.3627	0.5222	-0.4663	-0.3479	-0.9417	33.3997	15.4062	1.9015	-0.4120	0.0001
370.0530	-0.5491	-1.7823	-0.1254	-1.7270	0.3981	0.1574	0.5184	0.2000	0.1198	0.1518	-0.3800	-0.1468	2.6459	4.3662	2.3061	0.4224	-0.4081	-0.3274	2.4233	4.5730	2.3485	0.5207	-0.4660	-0.3479	-0.9340	33.0915	15.2663	1.8857	-0.4090	0.0001
370.0650	-0.5429	-1.7799	-0.1239	-1.7252	0.3936	0.1557	0.5193	0.2006	0.1187	0.1468	-0.3821	-0.1490	2.7208	4.2462	2.2801	0.4858	-0.4393	-0.3222	2.4240	4.5422	2.3315	0.5190	-0.4657	-0.3479	-0.9247	32.7226	15.0998	1.8668	-0.4055	0.0001
370.0750	-0.5377	-1.7778	-0.1227	-1.7237	0.3899	0.1541	0.5225	0.2030	0.1178	0.1487	-0.3846	-0.1527	2.9894	4.0318	2.3487	0.4519	-0.4740	-0.2830	2.4247	4.5163	2.3172	0.5175	-0.4654	-0.3479	-0.9168	32.4125	14.9589	1.8508	-0.4025	0.0001
370.0870	-0.5315	-1.7754	-0.1213	-1.7219	0.3853	0.1524	0.5250	0.1995	0.1173	0.1480	-0.3805	-0.1515	2.9241	4.4408	2.4140	0.4787	-0.4680	-0.3327	2.4255	4.4861	2.3006	0.5157	-0.4651	-0.3479	-0.9076	32.0511	14.7949	1.8320	-0.3989	0.0001
370.0970	-0.5262	-1.7734	-0.1201	-1.7205	0.3814	0.1509	0.5259	0.2004	0.1198	0.1467	-0.3860	-0.1481	2.7273	4.3076	2.1912	0.4541	-0.3519	-0.3221	2.4261	4.4607	2.2865	0.5142	-0.4648	-0.3479	-0.8999	31.7460	14.6563	1.8160	-0.3959	0.0001
370.1090	-0.5199	-1.7710	-0.1187	-1.7186	0.3768	0.1490	0.5263	0.2022	0.1188	0.1450	-0.3780	-0.1555	2.6961	3.9038	2.2202	0.4866	-0.3954	-0.2228	2.4269	4.4292	2.2693	0.5124	-0.4644	-0.3479	-0.8903	31.3697	14.4876	1.7966	-0.3923	0.0001
370.1190	-0.5147	-1.7690	-0.1175	-1.7171	0.3729	0.1475	0.5266	0.2002	0.1182	0.1431	-0.3792	-0.1482	2.4847	4.2206	2.1398	0.5032	-0.3656	-0.3305	2.4275	4.4042	2.2553	0.5109	-0.4641	-0.3479	-0.8826	31.0702	14.3501	1.7806	-0.3892	0.0001
370.1310	-0.5084	-1.7666	-0.1161	-1.7154	0.3684	0.1458	0.5258	0.2033	0.1189	0.1444	-0.3726	-0.1491	2.6705	3.9832	2.2057	0.5116	-0.4840	-0.3216	2.4283	4.3737	2.2385	0.5092	-0.4638	-0.3479	-0.8732	30.7045	14.1844	1.7614	-0.3856	0.0001
370.1410	-0.5031	-1.7645	-0.1149	-1.7139	0.3647	0.1442	0.5263	0.2028	0.1168	0.1494	-0.3758	-0.1537	2.5037	3.7079	2.2653	0.4731	-0.4365	-0.2493	2.4290	4.3485	2.2247	0.5077	-0.4635	-0.3479	-0.8654	30.4027	14.0482	1.7456	-0.3825	0.0001
370.1510	-0.4979	-1.7625	-0.1137	-1.7125	0.3609	0.1427	0.5222	0.1999	0.1190	0.1504	-0.3779	-0.1475	2.5794	4.0489	2.1652	0.4503	-0.4314	-0.3075	2.4296	4.3229	2.2105	0.5062	-0.4632	-0.3479	-0.8574	30.0962	13.9084	1.7294	-0.3794	0.0001
370.1630	-0.4916	-1.7602	-0.1123	-1.7107	0.3563	0.1409	0.5220	0.2025	0.1196	0.1492	-0.3827	-0.1482	2.6132	3.9534	2.0976	0.4965	-0.3418	-0.2853	2.4304	4.2925	2.1936	0.5044	-0.4629	-0.3479	-0.8479	29.7317	13.7422	1.7101	-0.3757	0.0001
370.1730	-0.4863	-1.7581	-0.1111	-1.7092	0.3525	0.1395	0.5204	0.2001	0.1164	0.1496	-0.3775	-0.1506	2.6548	4.0577	2.4456	0.5169	-0.4358	-0.3141	2.4311	4.2668	2.1794	0.5029	-0.4626	-0.3479	-0.8399	29.4243	13.6031	1.6938	-0.3725	0.0001
370.1850	-0.4801	-1.7558	-0.1097	-1.7074	0.3480	0.1376	0.5211	0.2001	0.1167	0.1524	-0.3785	-0.1478	2.6973	4.1220	2.2843	0.4633	-0.4007	-0.3367	2.4319	4.2367	2.1627	0.5011	-0.4622	-0.3479	-0.8305	29.0636	13.4389	1.6742	-0.3687	0.0001
370.1950	-0.4749	-1.7537	-0.1086	-1.7059	0.3441	0.1361	0.5231	0.2034	0.1188	0.1528	-0.3784	-0.1513	3.0952	3.8331	2.2979	0.4672	-0.4042	-0.2832	2.4326	4.2111	2.1486	0.4996	-0.4619	-0.3479	-0.8225	28.7579	13.3001	1.6581	-0.3655	0.0001
370.2070	-0.4686	-1.7513	-0.1071	-1.7042	0.3396	0.1343	0.5275	0.2001	0.1207	0.1519	-0.3759	-0.1528	2.8392	4.2022	2.1934	0.5009	-0.4445	-0.2833	2.4334	4.1805	2.1317	0.4977	-0.4616	-0.3479	-0.8128	28.3907	13.1338	1.6385	-0.3616	0.0001
370.2170	-0.4634	-1.7493	-0.1059	-1.7027	0.3359	0.1328	0.5279	0.2018	0.1191	0.1530	-0.3814	-0.1498	2.7400	4.0768	2.1826	0.4653	-0.4400	-0.2649	2.4341	4.1542	2.1170	0.4962	-0.4613	-0.3479	-0.8045	28.0755	12.9888	1.6215	-0.3582	0.0001
370.2270	-0.4581	-1.7472	-0.1047	-1.7012	0.3321	0.1313	0.5269	0.2049	0.1190	0.1504	-0.3781	-0.1498	2.3870	3.7412	2.2452	0.5236	-0.4701	-0.2647	2.4348	4.1279	2.1025	0.4946	-0.4610	-0.3479	-0.7962	27.7613	12.8460	1.6048	-0.3549	0.0001
370.2390	-0.4518	-1.7448	-0.1033	-1.6993	0.3276	0.1295	0.5213	0.2006	0.1191	0.1498	-0.3807	-0.1506	2.4244	3.9971	2.2024	0.4845	-0.4699	-0.3096	2.4356	4.0967	2.0852	0.4927	-0.4606	-0.3479	-0.7862	27.3871	12.6759	1.5845	-0.3508	0.0001
370.2490	-0.4466	-1.7427	-0.1021	-1.6978	0.3237	0.1280	0.5202	0.2007	0.1214	0.1498	-0.3803	-0.1520	2.8654	3.8720	2.1363	0.4383	-0.4251	-0.2341	2.4363	4.0700	2.0703	0.4911	-0.4603	-0.3479	-0.7777	27.0675	12.5294	1.5673	-0.3473	0.0001
370.2610	-0.4403	-1.7403	-0.1006	-1.6960	0.3192	0.1262	0.5254	0.2045	0.1214	0.1529	-0.3849	-0.1486	2.9196	3.4608	1.9833	0.4110	-0.3429	-0.3135	2.4371	4.0387	2.0531	0.4892	-0.4599	-0.3479	-0.7677	26.6928	12.3603	1.5471	-0.3432	0.0001
370.2710	-0.4351	-1.7382	-0.0994	-1.6945	0.3153	0.1247	0.5280	0.2000	0.1195	0.1493	-0.3806	-0.1491	2.8004	3.7892	2.0998	0.4077	-0.3167	-0.3411	2.4378	4.0128	2.0384	0.4876	-0.4596	-0.3479	-0.7594	26.3821	12.2157	1.5299	-0.3398	0.0001
370.2830	-0.4288	-1.7358	-0.0979	-1.6927	0.3107	0.1229	0.5272	0.2021	0.1214	0.1491	-0.3798	-0.1526	2.3165	3.5355	1.8652	0.4259	-0.3494	-0.2985	2.4387	3.9814	2.0209	0.4857	-0.4592	-0.3479	-0.7493	26.0070	12.0435	1.5093	-0.3356	0.0001
370.2930	-0.4234	-1.7338	-0.0967	-1.6912	0.3069	0.1215	0.5212	0.2042	0.1206	0.1468	-0.3708	-0.1481	2.5153	3.1688	1.9251	0.4291	-0.4733	-0.3464	2.4394	3.9550	2.0063	0.4841	-0.4588	-0.3479	-0.7408	25.6909	11.8994	1.4920	-0.3320	0.0001
370.3050	-0.4172	-1.7314	-0.0953	-1.6894	0.3024	0.1196	0.5184	0.1999	0.1191	0.1466	-0.3763	-0.1481	2.8059	3.5498	1.9309	0.4891	-0.4291	-0.3136	2.4402	3.9246	1.9892	0.4822	-0.4584	-0.3479	-0.7309	25.3261	11.7313	1.4718	-0.3279	0.0001
370.3150	-0.4120	-1.7295	-0.0941	-1.6879	0.2987	0.1181	0.5213	0.2002	0.1200	0.1488	-0.3803	-0.1542	2.9108	3.5881	1.8471	0.4017	-0.4564	-0.2411	2.4409	3.8986	1.9745	0.4807	-0.4581	-0.3479	-0.7224	25.0147	11.5873	1.4547	-0.3243	0.0001
370.3270	-0.4058	-1.7271	-0.0926	-1.6861	0.2942	0.1163	0.5234	0.1995	0.1179	0.1425	-0.3859	-0.1476	2.7492	3.5567	2.0258	0.4735	-0.3704	-0.3049	2.4418	3.8679	1.9574	0.4788	-0.4577	-0.3479	-0.7124	24.6469	11.4186	1.4343	-0.3201	0.0001
370.3370	-0.4005	-1.7251	-0.0914	-1.6847	0.2904	0.1148	0.5241	0.2011	0.1209	0.1440	-0.3822	-0.1471	2.5832	3.5322	1.7941	0.4810	-0.4421	-0.3238	2.4425	3.8420	1.9429	0.4772	-0.4574	-0.3479	-0.7040	24.3369	11.2764	1.4173	-0.3166	0.0001
370.3490	-0.3942	-1.7227	-0.0900	-1.6829	0.2858	0.1130	0.5255	0.2038	0.1183	0.1455	-0.3800	-0.1531	2.6710	3.2990	1.8579	0.4847	-0.4142	-0.2534	2.4433	3.8110	1.9257	0.4753	-0.4570	-0.3479	-0.6939	23.9660	11.1068	1.3968	-0.3124	0.0001
370.3590	-0.3890	-1.7207	-0.0888	-1.6814	0.2819	0.1115	0.5242	0.2008	0.1184	0.1494	-0.3770	-0.1478	2.5922	3.5058	1.8732	0.4793	-0.4437	-0.2915	2.4440	3.7851	1.9111	0.4737	-0.4567	-0.3479	-0.6853	23.6554	10.9633	1.3794	-0.3087	0.0001
370.3690	-0.3838	-1.7187	-0.0876	-1.6800	0.2781	0.1100	0.5239	0.2009	0.1198	0.1473	-0.3775	-0.1483	2.7497	3.5154	1.7703	0.4780	-0.3787	-0.3087	2.4447	3.7592	1.8968	0.4721	-0.4563	-0.3479	-0.6769	23.3455	10.8221	1.3623	-0.3052	0.0001
370.3810	-0.3775	-1.7162	-0.0862	-1.6782	0.2736	0.1082	0.5240	0.2034	0.1177	0.1485	-0.3808	-0.1498	2.8569	3.3905	1.8850	0.4932	-0.3951	-0.3223	2.4456	3.7277	1.8791	0.4701	-0.4559	-0.3479	-0.6665	22.9686	10.6487	1.3413	-0.3008	0.0001
370.3910	-0.3722	-1.7142	-0.0850	-1.6767	0.2699	0.1067	0.5253	0.1989	0.1158	0.1494	-0.3777	-0.1483	2.6801	3.5966	2.0644	0.4696	-0.4522	-0.2951	2.4463	3.7016	1.8646	0.4685	-0.4556	-0.3479	-0.6579	22.6558	10.5058	1.3241	-0.2971	0.0001
370.4030	-0.3660	-1.7118	-0.0836	-1.6749	0.2653	0.1049	0.5266	0.2006	0.1188	0.1542	-0.3811	-0.1521	2.5677	3.5228	1.8621	0.4255	-0.4385	-0.2890	2.4472	3.6705	1.8472	0.4666	-0.4552	-0.3479	-0.6476	22.2835	10.3341	1.3030	-0.2927	0.0001
370.4130	-0.3607	-1.7098	-0.0824	-1.6735	0.2615	0.1034	0.5257	0.2061	0.1204	0.1524	-0.3807	-0.1505	2.5519	3.1092	1.7913	0.4306	-0.4149	-0.2968	2.4479	3.6439	1.8323	0.4649	-0.4548	-0.3479	-0.6387	21.9641	10.1875	1.2852	-0.2889	0.0001
370.4250	-0.3544	-1.7073	-0.0809	-1.6716	0.2569	0.1016	0.5226	0.2004	0.1190	0.1513	-0.3845	-0.1494	2.5632	3.5112	1.8188	0.4543	-0.3348	-0.2958	2.4488	3.6123	1.8146	0.4629	-0.4544	-0.3479	-0.6282	21.5864	10.0142	1.2641	-0.2844	0.0001
370.4350	-0.3492	-1.7053	-0.0797	-1.6702	0.2531	0.1001	0.5229	0.2013	0.1176	0.1518	-0.3801	-0.1500	2.7684	3.3099	1.8506	0.4186	-0.3292	-0.2915	2.4495	3.5862	1.7998	0.4613	-0.4541	-0.3479	-0.6195	21.2736	9.8686	1.2461	-0.2806	0.0001
370.4470	-0.3429	-1.7028	-0.0782	-1.6684	0.2485	0.0983	0.5245	0.2055	0.1185	0.1504	-0.3807	-0.1501	2.9121	2.8251	1.8234	0.4119	-0.3347	-0.2860	2.4504	3.5542	1.7818	0.4593	-0.4536	-0.3479	-0.6088	20.8900	9.6912	1.2247	-0.2760	0.0001
370.4570	-0.3377	-1.7009	-0.0771	-1.6668	0.2447	0.0968	0.5266	0.2015	0.1194	0.1508	-0.3735	-0.1509	2.7323	3.1479	1.7149	0.3961	-0.5178	-0.2670	2.4511	3.5281	1.7674	0.4577	-0.4533	-0.3479	-0.6001	20.5778	9.5490	1.2071	-0.2722	0.0001
370.4690	-0.3314	-1.6984	-0.0756	-1.6650	0.2403	0.0950	0.5262	0.2020	0.1210	0.1491	-0.3795	-0.1498	2.1346	3.0949	1.4835	0.3920	-0.4212	-0.3213	2.4520	3.4965	1.7494	0.4557	-0.4528	-0.3479	-0.5895	20.1993	9.3727	1.1856	-0.2676	0.0001
370.4790	-0.3261	-1.6964	-0.0744	-1.6636	0.2364	0.0935	0.5198	0.2016	0.1179	0.1477	-0.3805	-0.1504	2.4252	2.8693	1.5996	0.4095	-0.4682	-0.3248	2.4528	3.4699	1.7346	0.4540	-0.4525	-0.3479	-0.5805	19.8812	9.2265	1.1677	-0.2637	0.0001
370.4890	-0.3209	-1.6944	-0.0732	-1.6621	0.2327	0.0920	0.5175	0.2002	0.1164	0.1473	-0.3842	-0.1533	2.9322	3.2196	1.8321	0.3899	-0.3716	-0.2684	2.4535	3.4446	1.7205	0.4524	-0.4521	-0.3479	-0.5720	19.5781	9.0876	1.1501	-0.2600	0.0001
370.5010	-0.3146	-1.6919	-0.0718	-1.6603	0.2281	0.0903	0.5216	0.2011	0.1174	0.1435	-0.3818	-0.1527	2.8272	3.1408	1.7620	0.4511	-0.4309	-0.3277	2.4544	3.4132	1.7028	0.4504	-0.4517	-0.3479	-0.5614	19.2016	8.9143	1.1287	-0.2553	0.0001
370.5110	-0.3093	-1.6900	-0.0707	-1.6588	0.2243	0.0887	0.5218	0.2008	0.1176	0.1455	-0.3798	-0.1485	2.5326	3.0291	1.6605	0.3952	-0.3854	-0.3230	2.4551	3.3865	1.6879	0.4487	-0.4513	-0.3479	-0.5524	18.8821	8.7669	1.1104	-0.2514	0.0000
370.5230	-0.3031	-1.6876	-0.0692	-1.6570	0.2197	0.0869	0.5209	0.2013	0.1194	0.1461	-0.3777	-0.1559	2.7475	3.2294	1.5343	0.3899	-0.4060	-0.2056	2.4560	3.3554	1.6703	0.4467	-0.4509	-0.3479	-0.5418	18.5092	8.5937	1.0889	-0.2467	0.0000
370.5330	-0.2979	-1.6855	-0.0680	-1.6555	0.2158	0.0854	0.5239	0.2019	0.1201	0.1453	-0.3776	-0.1477	2.7199	3.0883	1.6102	0.3812	-0.3373	-0.2996	2.4567	3.3289	1.6554	0.4450	-0.4505	-0.3479	-0.5328	18.1926	8.4476	1.0708	-0.2428	0.0000
370.5450	-0.2916	-1.6831	-0.0666	-1.6537	0.2113	0.0836	0.5250	0.1999	0.1162	0.1449	-0.3772	-0.1492	2.6794	3.0495	1.6425	0.4373	-0.3818	-0.2995	2.4576	3.2977	1.6379	0.4430	-0.4501	-0.3479	-0.5222	17.8185	8.2753	1.0495	-0.2381	0.0000
370.5550	-0.2864	-1.6811	-0.0654	-1.6522	0.2075	0.0821	0.5255	0.2003	0.1192	0.1483	-0.3752	-0.1535	2.6553	3.1021	1.5951	0.4130	-0.4357	-0.2435	2.4584	3.2717	1.6233	0.4413	-0.4497	-0.3479	-0.5134	17.5075	8.1313	1.0315	-0.2342	0.0000
370.5670	-0.2801	-1.6788	-0.0640	-1.6505	0.2030	0.0803	0.5237	0.2053	0.1191	0.1485	-0.3797	-0.1475	2.6611	2.7414	1.5536	0.4098	-0.4251	-0.2834	2.4593	3.2398	1.6053	0.4393	-0.4493	-0.3479	-0.5025	17.1257	7.9548	1.0096	-0.2294	0.0000
370.5770	-0.2748	-1.6767	-0.0628	-1.6490	0.1993	0.0788	0.5240	0.2004	0.1197	0.1490	-0.3796	-0.1487	2.6570	3.0656	1.5072	0.3966	-0.4528	-0.2954	2.4600	3.2131	1.5902	0.4376	-0.4489	-0.3479	-0.4933	16.8051	7.8062	0.9914	-0.2254	0.0000
370.5890	-0.2686	-1.6743	-0.0613	-1.6472	0.1947	0.0770	0.5253	0.2019	0.1188	0.1503	-0.3871	-0.1512	2.5302	2.9826	1.5387	0.4285	-0.3494	-0.2757	2.4610	3.1814	1.5724	0.4356	-0.4485	-0.3479	-0.4825	16.4258	7.6310	0.9696	-0.2205	0.0000
370.5990	-0.2633	-1.6722	-0.0601	-1.6457	0.1909	0.0755	0.5243	0.2066	0.1199	0.1520	-0.3840	-0.1470	2.7498	2.3567	1.4706	0.3908	-0.3535	-0.3122	2.4617	3.1545	1.5572	0.4339	-0.4481	-0.3479	-0.4733	16.1040	7.4813	0.9509	-0.2164	0.0000
370.6090	-0.2581	-1.6702	-0.0589	-1.6442	0.1870	0.0739	0.5235	0.2015	0.1175	0.1502	-0.3839	-0.1495	2.8728	2.6860	1.6128	0.3945	-0.3407	-0.3145	2.4625	3.1281	1.5423	0.4322	-0.4477	-0.3479	-0.4642	15.7877	7.3350	0.9328	-0.2124	0.0000
370.6210	-0.2518	-1.6678	-0.0574	-1.6425	0.1825	0.0721	0.5225	0.2016	0.1205	0.1532	-0.3741	-0.1515	2.9353	2.7386	1.3434	0.3565	-0.4767	-0.2806	2.4634	3.0964	1.5245	0.4301	-0.4473	-0.3479	-0.4533	15.4077	7.1593	0.9107	-0.2075	0.0000
370.6310	-0.2466	-1.6657	-0.0562	-1.6410	0.1787	0.0707	0.5239	0.2038	0.1199	0.1510	-0.3779	-0.1492	2.7467	2.3518	1.3038	0.3447	-0.3872	-0.2706	2.4642	3.0691	1.5093	0.4284	-0.4469	-0.3479	-0.4439	15.0804	7.0096	0.8921	-0.2034	0.0000
370.6410	-0.2414	-1.6637	-0.0550	-1.6394	0.1749	0.0691	0.5242	0.1995	0.1192	0.1497	-0.3780	-0.1492	2.6140	2.7272	1.2709	0.4060	-0.4518	-0.2964	2.4649	3.0423	1.4940	0.4267	-0.4465	-0.3479	-0.4346	14.7601	6.8600	0.8735	-0.1992	0.0000
370.6510	-0.2361	-1.6617	-0.0539	-1.6380	0.1712	0.0677	0.5246	0.2003	0.1163	0.1514	-0.3820	-0.1468	2.7336	2.6156	1.4711	0.4045	-0.3929	-0.3394	2.4657	3.0160	1.4792	0.4250	-0.4461	-0.3479	-0.4255	14.4449	6.7143	0.8552	-0.1951	0.0000
370.6610	-0.2309	-1.6596	-0.0527	-1.6365	0.1674	0.0661	0.5240	0.2034	0.1171	0.1502	-0.3768	-0.1540	2.6310	2.2190	1.4485	0.3566	-0.4665	-0.2510	2.4665	2.9892	1.4643	0.4232	-0.4457	-0.3479	-0.4163	14.1239	6.5671	0.8367	-0.1910	0.0000
370.6710	-0.2256	-1.6576	-0.0515	-1.6350	0.1636	0.0647	0.5223	0.1986	0.1202	0.1508	-0.3830	-0.1499	2.8609	2.8069	1.3957	0.3771	-0.3600	-0.3252	2.4672	2.9627	1.4494	0.4215	-0.4453	-0.3479	-0.4071	13.8065	6.4205	0.8181	-0.1869	0.0000
370.6830	-0.2193	-1.6552	-0.0501	-1.6332	0.1589	0.0629	0.5250	0.1994	0.1181	0.1503	-0.3799	-0.1481	2.5803	2.7340	1.3745	0.3623	-0.3844	-0.3498	2.4682	2.9311	1.4317	0.4195	-0.4449	-0.3479	-0.3961	13.4280	6.2463	0.7961	-0.1820	0.0000
370.6930	-0.2140	-1.6532	-0.0489	-1.6317	0.1551	0.0614	0.5225	0.2023	0.1181	0.1491	-0.3815	-0.1528	2.6911	2.3644	1.4473	0.3955	-0.3242	-0.2931	2.4689	2.9052	1.4171	0.4178	-0.4445	-0.3479	-0.3871	13.1178	6.1028	0.7777	-0.1779	0.0000
370.7030	-0.2088	-1.6512	-0.0478	-1.6302	0.1514	0.0599	0.5204	0.1986	0.1177	0.1482	-0.3747	-0.1499	2.6547	2.7417	1.5218	0.3804	-0.4733	-0.3393	2.4697	2.8791	1.4024	0.4161	-0.4441	-0.3479	-0.3781	12.8059	5.9584	0.7594	-0.1738	0.0000
370.7130	-0.2036	-1.6491	-0.0466	-1.6287	0.1476	0.0584	0.5212	0.1989	0.1198	0.1463	-0.3797	-0.1529	2.5252	2.7875	1.4601	0.3921	-0.3871	-0.2882	2.4705	2.8518	1.3870	0.4143	-0.4437	-0.3479	-0.3686	12.4791	5.8068	0.7405	-0.1695	0.0000
370.7230	-0.1984	-1.6471	-0.0454	-1.6272	0.1439	0.0569	0.5244	0.2035	0.1181	0.1460	-0.3805	-0.1526	3.0704	2.2178	1.5006	0.3975	-0.4709	-0.3006	2.4712	2.8255	1.3722	0.4126	-0.4433	-0.3479	-0.3594	12.1633	5.6609	0.7219	-0.1653	0.0000
370.7330	-0.1933	-1.6451	-0.0442	-1.6257	0.1401	0.0554	0.5275	0.1974	0.1183	0.1463	-0.3834	-0.1547	2.2742	2.3081	1.2228	0.3363	-0.3577	-0.2043	2.1282	2.3999	1.1756	0.3879	-0.4104	-0.3360	-4.4182	7.1125	3.7408	0.4624	0.1786	0.1224
370.7450	-0.1871	-1.6428	-0.0428	-1.6240	0.1356	0.0537	0.5172	0.1958	0.1173	0.1416	-0.3722	-0.1470	2.2668	2.3277	1.1143	0.3440	-0.4294	-0.3080	2.1229	2.3601	1.1545	0.3849	-0.4081	-0.3351	-4.3910	6.7197	3.5577	0.4394	0.1840	0.1224
370.7550	-0.1819	-1.6408	-0.0416	-1.6225	0.1318	0.0522	0.5072	0.1983	0.1150	0.1405	-0.3687	-0.1452	1.8807	1.6739	1.1528	0.3730	-0.3251	-0.3103	2.1185	2.3283	1.1378	0.3824	-0.4063	-0.3343	-4.3698	6.4074	3.4135	0.4214	0.1883	0.1224
370.7650	-0.1769	-1.6389	-0.0404	-1.6211	0.1282	0.0507	0.4957	0.1905	0.1146	0.1376	-0.3600	-0.1480	2.2168	1.9951	1.0426	0.3922	-0.3578	-0.2117	2.1099	2.2963	1.1210	0.3800	-0.4044	-0.3335	-4.3491	6.0933	3.2680	0.4034	0.1925	0.1224
370.7770	-0.1710	-1.6366	-0.0391	-1.6195	0.1238	0.0490	0.4871	0.1885	0.1137	0.1405	-0.3561	-0.1371	2.2142	1.8582	0.8531	0.3424	-0.2865	-0.2980	2.0943	2.2587	1.1012	0.3770	-0.4022	-0.3326	-4.3255	5.7264	3.0976	0.3819	0.1976	0.1224
370.7870	-0.1661	-1.6348	-0.0379	-1.6181	0.1203	0.0476	0.4789	0.1879	0.1104	0.1374	-0.3405	-0.1363	2.4168	1.4941	0.9806	0.3545	-0.4411	-0.2900	2.0812	2.2270	1.0844	0.3746	-0.4003	-0.3318	-4.3064	5.4166	2.9534	0.3641	0.2018	0.1224
370.7990	-0.1604	-1.6325	-0.0366	-1.6165	0.1162	0.0460	0.4726	0.1810	0.1073	0.1339	-0.3374	-0.1369	2.1891	1.9458	0.9602	0.4212	-0.3545	-0.2864	2.0654	2.1909	1.0655	0.3718	-0.3981	-0.3309	-4.2852	5.0673	2.7914	0.3437	0.2065	0.1224
370.8090	-0.1557	-1.6307	-0.0355	-1.6151	0.1128	0.0446	0.4654	0.1792	0.1075	0.1359	-0.3321	-0.1311	2.0310	1.7613	0.8720	0.3605	-0.4161	-0.2833	2.0522	2.1601	1.0491	0.3694	-0.3962	-0.3301	-4.2678	4.7672	2.6505	0.3261	0.2107	0.1224
370.8210	-0.1502	-1.6286	-0.0342	-1.6135	0.1088	0.0431	0.4583	0.1789	0.1044	0.1313	-0.3327	-0.1305	2.3695	1.3554	0.9304	0.3206	-0.3413	-0.2726	2.0362	2.1242	1.0305	0.3666	-0.3940	-0.3291	-4.2482	4.4216	2.4916	0.3061	0.2154	0.1224
370.8310	-0.1456	-1.6268	-0.0332	-1.6122	0.1055	0.0417	0.4529	0.1724	0.1022	0.1299	-0.3231	-0.1278	2.2151	1.8491	0.9260	0.3331	-0.4512	-0.3107	2.0229	2.0949	1.0151	0.3642	-0.3922	-0.3283	-4.2327	4.1395	2.3611	0.2896	0.2193	0.1224
370.8430	-0.1403	-1.6247	-0.0319	-1.6107	0.1017	0.0401	0.4450	0.1704	0.1026	0.1280	-0.3264	-0.1311	2.2455	1.6539	0.6769	0.3175	-0.2614	-0.1877	2.0067	2.0602	0.9969	0.3615	-0.3900	-0.3274	-4.2151	3.8074	2.2059	0.2700	0.2239	0.1224
370.8550	-0.1351	-1.6227	-0.0307	-1.6092	0.0979	0.0387	0.4379	0.1681	0.0979	0.1249	-0.3189	-0.1216	2.1319	1.5477	0.7333	0.3762	-0.3193	-0.3174	1.9905	2.0265	0.9792	0.3588	-0.3878	-0.3264	-4.1985	3.4869	2.0559	0.2510	0.2284	0.1224
370.8650	-0.1307	-1.6211	-0.0298	-1.6080	0.0947	0.0374	0.4329	0.1615	0.0935	0.1228	-0.3112	-0.1219	2.1553	1.7675	1.0129	0.3124	-0.3715	-0.2636	1.9770	1.9978	0.9642	0.3565	-0.3860	-0.3257	-4.1850	3.2120	1.9293	0.2352	0.2321	0.1224
370.8750	-0.1265	-1.6195	-0.0288	-1.6068	0.0917	0.0362	0.4253	0.1600	0.0928	0.1223	-0.3070	-0.1185	2.2735	1.7809	0.8506	0.3228	-0.2909	-0.2498	1.9634	1.9706	0.9502	0.3544	-0.3842	-0.3249	-4.1726	2.9566	1.8113	0.2201	0.2356	0.1224
370.8850	-0.1224	-1.6178	-0.0279	-1.6056	0.0886	0.0350	0.4173	0.1560	0.0916	0.1191	-0.2978	-0.1205	2.1556	1.7295	0.9170	0.2945	-0.3933	-0.2076	1.9497	1.9432	0.9359	0.3521	-0.3824	-0.3241	-4.1606	2.6969	1.6911	0.2046	0.2392	0.1224
370.8970	-0.1174	-1.6159	-0.0268	-1.6042	0.0851	0.0336	0.4067	0.1584	0.0903	0.1175	-0.2929	-0.1129	1.8695	1.2059	0.8342	0.2590	-0.3374	-0.2850	1.9333	1.9109	0.9190	0.3495	-0.3802	-0.3231	-4.1470	2.3940	1.5498	0.1866	0.2434	0.1224
370.9070	-0.1134	-1.6144	-0.0258	-1.6030	0.0822	0.0325	0.3984	0.1517	0.0903	0.1131	-0.2869	-0.1139	2.0028	1.6689	0.8008	0.2894	-0.3526	-0.2673	1.9195	1.8846	0.9054	0.3474	-0.3784	-0.3223	-4.1363	2.1485	1.4365	0.1721	0.2468	0.1224
370.9170	-0.1094	-1.6129	-0.0250	-1.6019	0.0794	0.0314	0.3883	0.1491	0.0875	0.1118	-0.2827	-0.1102	2.0274	1.6208	0.7424	0.2783	-0.3569	-0.3542	1.9057	1.8585	0.8919	0.3453	-0.3766	-0.3216	-4.1261	1.9044	1.3230	0.1577	0.2501	0.1224
370.9270	-0.1056	-1.6114	-0.0240	-1.6008	0.0765	0.0303	0.3823	0.1475	0.0861	0.1065	-0.2818	-0.1134	2.1690	1.5324	0.8128	0.2970	-0.2713	-0.2029	1.8918	1.8334	0.8788	0.3432	-0.3749	-0.3208	-4.1166	1.6733	1.2146	0.1438	0.2533	0.1224
370.9370	-0.1018	-1.6100	-0.0232	-1.5997	0.0738	0.0292	0.3780	0.1487	0.0841	0.1054	-0.2714	-0.1075	2.2515	1.1043	0.8063	0.2921	-0.4038	-0.2837	1.8779	1.8080	0.8657	0.3412	-0.3731	-0.3200	-4.1074	1.4385	1.1069	0.1300	0.2565	0.1224
370.9470	-0.0980	-1.6086	-0.0224	-1.5987	0.0711	0.0281	0.3700	0.1403	0.0825	0.1042	-0.2717	-0.1033	1.8914	1.4739	0.8541	0.2994	-0.2648	-0.3277	1.8640	1.7840	0.8532	0.3391	-0.3713	-0.3192	-4.0990	1.2206	1.0038	0.1168	0.2596	0.1224
370.9590	-0.0936	-1.6069	-0.0214	-1.5974	0.0679	0.0269	0.3623	0.1399	0.0818	0.1022	-0.2596	-0.1033	1.9039	1.3866	0.8406	0.2690	-0.3569	-0.2654	1.8472	1.7548	0.8382	0.3367	-0.3692	-0.3182	-4.0893	0.9544	0.8805	0.1008	0.2633	0.1224
370.9690	-0.0901	-1.6056	-0.0206	-1.5964	0.0652	0.0259	0.3530	0.1360	0.0811	0.1006	-0.2548	-0.1052	2.0094	1.4950	0.6669	0.2612	-0.3600	-0.2329	1.8332	1.7309	0.8259	0.3347	-0.3675	-0.3175	-4.0818	0.7380	0.7801	0.0879	0.2663	0.1224
370.9790	-0.0865	-1.6042	-0.0198	-1.5954	0.0626	0.0248	0.3465	0.1373	0.0801	0.0954	-0.2523	-0.1047	1.7325	1.0136	0.6660	0.3090	-0.3058	-0.2151	1.8191	1.7074	0.8137	0.3328	-0.3657	-0.3167	-4.0746	0.5252	0.6806	0.0751	0.2692	0.1224
370.9910	-0.0824	-1.6026	-0.0189	-1.5942	0.0597	0.0236	0.3390	0.1281	0.0771	0.0927	-0.2393	-0.0939	1.9116	1.5932	0.7687	0.3398	-0.3727	-0.2901	1.8022	1.6793	0.7994	0.3305	-0.3636	-0.3157	-4.0665	0.2724	0.5637	0.0601	0.2727	0.1224
371.0010	-0.0791	-1.6014	-0.0181	-1.5933	0.0573	0.0227	0.3302	0.1287	0.0777	0.0940	-0.2400	-0.0943	2.0657	1.5101	0.5454	0.2788	-0.3642	-0.2963	1.7881	1.6570	0.7878	0.3286	-0.3619	-0.3149	-4.0603	0.0747	0.4704	0.0482	0.2754	0.1224
371.0110	-0.0758	-1.6001	-0.0173	-1.5923	0.0549	0.0217	0.3286	0.1258	0.0728	0.0902	-0.2387	-0.0952	2.1365	1.3235	0.8158	0.3450	-0.3039	-0.2694	1.7739	1.6341	0.7760	0.3267	-0.3602	-0.3142	-4.0543	-0.1302	0.3748	0.0360	0.2782	0.1224
371.0230	-0.0720	-1.5986	-0.0164	-1.5912	0.0522	0.0206	0.3197	0.1262	0.0702	0.0892	-0.2305	-0.0936	2.0157	0.9772	0.7425	0.2935	-0.3827	-0.2408	1.7569	1.6076	0.7625	0.3244	-0.3581	-0.3132	-4.0476	-0.3650	0.2657	0.0220	0.2814	0.1224
371.0330	-0.0689	-1.5973	-0.0158	-1.5904	0.0500	0.0197	0.3155	0.1219	0.0697	0.0856	-0.2264	-0.0932	1.7161	0.9172	0.8404	0.3298	-0.3744	-0.2078	1.7426	1.5859	0.7515	0.3226	-0.3564	-0.3124	-4.0425	-0.5557	0.1784	0.0108	0.2840	0.1224
371.0450	-0.0651	-1.5959	-0.0149	-1.5894	0.0473	0.0187	0.3060	0.1147	0.0700	0.0876	-0.2254	-0.0847	1.9066	1.2933	0.6522	0.2840	-0.3180	-0.3002	1.7255	1.5601	0.7383	0.3204	-0.3543	-0.3115	-4.0367	-0.7812	0.0723	-0.0028	0.2871	0.1224
371.0550	-0.0621	-1.5948	-0.0142	-1.5885	0.0450	0.0178	0.2966	0.1145	0.0684	0.0851	-0.2169	-0.0832	1.6123	1.1843	0.6168	0.2422	-0.3005	-0.3032	1.7112	1.5390	0.7276	0.3186	-0.3526	-0.3107	-4.0323	-0.9642	-0.0123	-0.0136	0.2896	0.1224
371.0650	-0.0592	-1.5937	-0.0136	-1.5877	0.0430	0.0170	0.2879	0.1120	0.0693	0.0812	-0.2086	-0.0838	1.6725	1.0982	0.4719	0.2924	-0.4100	-0.2778	1.6969	1.5182	0.7170	0.3168	-0.3509	-0.3099	-4.0281	-1.1435	-0.0959	-0.0242	0.2920	0.1224
371.0750	-0.0564	-1.5925	-0.0128	-1.5868	0.0409	0.0162	0.2799	0.1099	0.0664	0.0804	-0.2094	-0.0783	1.5023	1.0621	0.4766	0.2899	-0.2896	-0.3085	1.6826	1.4977	0.7066	0.3151	-0.3492	-0.3091	-4.0243	-1.3203	-0.1786	-0.0347	0.2944	0.1224
371.0850	-0.0536	-1.5914	-0.0122	-1.5861	0.0388	0.0154	0.2733	0.1074	0.0623	0.0771	-0.1996	-0.0815	1.9413	0.7148	0.6387	0.3298	-0.2831	-0.2558	1.6682	1.4776	0.6964	0.3134	-0.3475	-0.3083	-4.0207	-1.4917	-0.2577	-0.0449	0.2968	0.1224
371.0970	-0.0504	-1.5902	-0.0115	-1.5852	0.0365	0.0145	0.2674	0.1008	0.0605	0.0762	-0.1918	-0.0802	1.4085	1.0989	0.6106	0.3243	-0.3438	-0.2007	1.6510	1.4537	0.6844	0.3113	-0.3455	-0.3074	-4.0167	-1.6948	-0.3513	-0.0567	0.2995	0.1224
371.1070	-0.0478	-1.5892	-0.0109	-1.5844	0.0346	0.0137	0.2593	0.0984	0.0600	0.0778	-0.1863	-0.0744	1.9424	1.1267	0.5459	0.2745	-0.3336	-0.2616	1.6366	1.4348	0.6749	0.3097	-0.3438	-0.3066	-4.0137	-1.8513	-0.4252	-0.0663	0.3016	0.1224
371.1170	-0.0452	-1.5881	-0.0103	-1.5837	0.0327	0.0130	0.2557	0.0972	0.0575	0.0724	-0.1813	-0.0707	1.5907	0.8952	0.5889	0.2894	-0.3177	-0.2887	1.6221	1.4161	0.6655	0.3080	-0.3421	-0.3058	-4.0109	-2.0058	-0.4970	-0.0757	0.3038	0.1224
371.1270	-0.0428	-1.5872	-0.0097	-1.5830	0.0309	0.0123	0.2455	0.0917	0.0576	0.0732	-0.1780	-0.0703	1.6542	1.1523	0.4567	0.2489	-0.2422	-0.2699	1.6077	1.3980	0.6564	0.3064	-0.3405	-0.3050	-4.0084	-2.1535	-0.5659	-0.0846	0.3058	0.1224
371.1390	-0.0399	-1.5861	-0.0091	-1.5821	0.0289	0.0114	0.2401	0.0929	0.0533	0.0679	-0.1657	-0.0665	1.5121	0.7999	0.6408	0.2745	-0.3333	-0.2605	1.5903	1.3767	0.6458	0.3045	-0.3385	-0.3041	-4.0057	-2.3255	-0.6464	-0.0951	0.3082	0.1224
371.1490	-0.0376	-1.5852	-0.0086	-1.5815	0.0272	0.0107	0.2307	0.0909	0.0506	0.0653	-0.1612	-0.0683	1.5396	0.5631	0.6535	0.2868	-0.3814	-0.2445	1.5758	1.3591	0.6371	0.3029	-0.3368	-0.3033	-4.0036	-2.4668	-0.7113	-0.1036	0.3101	0.1224
371.1610	-0.0348	-1.5842	-0.0080	-1.5808	0.0252	0.0100	0.2216	0.0817	0.0526	0.0644	-0.1636	-0.0663	1.6869	1.1762	0.3956	0.2658	-0.2555	-0.2166	1.5584	1.3387	0.6269	0.3011	-0.3349	-0.3023	-4.0013	-2.6275	-0.7869	-0.1132	0.3123	0.1223
371.1710	-0.0327	-1.5834	-0.0074	-1.5801	0.0237	0.0093	0.2140	0.0818	0.0510	0.0616	-0.1539	-0.0633	1.3745	1.1364	0.4029	0.2719	-0.2746	-0.1723	1.5439	1.3222	0.6187	0.2996	-0.3332	-0.3015	-3.9996	-2.7556	-0.8475	-0.1211	0.3141	0.1223
371.1830	-0.0301	-1.5824	-0.0068	-1.5794	0.0218	0.0086	0.2043	0.0793	0.0480	0.0622	-0.1466	-0.0568	1.7026	0.9325	0.3725	0.2334	-0.3268	-0.2270	1.5265	1.3022	0.6088	0.2978	-0.3312	-0.3006	-3.9977	-2.9124	-0.9209	-0.1305	0.3162	0.1223
371.1930	-0.0281	-1.5816	-0.0064	-1.5788	0.0204	0.0080	0.1987	0.0755	0.0459	0.0568	-0.1434	-0.0559	1.4397	1.0433	0.3614	0.2811	-0.3238	-0.2297	1.5119	1.2864	0.6009	0.2963	-0.3296	-0.2998	-3.9963	-3.0325	-0.9775	-0.1377	0.3179	0.1223
371.2030	-0.0262	-1.5809	-0.0059	-1.5782	0.0190	0.0075	0.1898	0.0739	0.0440	0.0562	-0.1375	-0.0529	1.4111	0.9030	0.4062	0.2085	-0.3287	-0.2828	1.4974	1.2709	0.5933	0.2949	-0.3280	-0.2990	-3.9951	-3.1487	-1.0324	-0.1449	0.3195	0.1223
371.2150	-0.0239	-1.5800	-0.0054	-1.5776	0.0174	0.0069	0.1819	0.0730	0.0394	0.0538	-0.1343	-0.0536	1.4021	0.7097	0.5557	0.2038	-0.3113	-0.2566	1.4799	1.2528	0.5845	0.2932	-0.3261	-0.2981	-3.9938	-3.2815	-1.0950	-0.1531	0.3213	0.1223
371.2250	-0.0221	-1.5793	-0.0050	-1.5771	0.0160	0.0063	0.1768	0.0705	0.0374	0.0504	-0.1312	-0.0500	1.2824	0.5708	0.5776	0.2276	-0.2502	-0.2502	1.4653	1.2378	0.5773	0.2918	-0.3244	-0.2973	-3.9928	-3.3918	-1.1450	-0.1596	0.3228	0.1223
371.2370	-0.0201	-1.5785	-0.0046	-1.5765	0.0145	0.0058	0.1672	0.0644	0.0377	0.0493	-0.1214	-0.0474	1.2616	0.8043	0.5218	0.2226	-0.2566	-0.2523	1.4478	1.2210	0.5692	0.2902	-0.3225	-0.2963	-3.9918	-3.5099	-1.2000	-0.1669	0.3244	0.1223
371.2470	-0.0185	-1.5779	-0.0042	-1.5761	0.0134	0.0053	0.1602	0.0601	0.0345	0.0457	-0.1112	-0.0469	1.2729	0.9346	0.5974	0.2665	-0.3538	-0.2038	1.4332	1.2071	0.5625	0.2889	-0.3209	-0.2956	-3.9911	-3.6073	-1.2461	-0.1727	0.3258	0.1223
371.2570	-0.0169	-1.5773	-0.0039	-1.5756	0.0123	0.0048	0.1534	0.0584	0.0339	0.0447	-0.1083	-0.0457	1.5224	0.9993	0.4612	0.2134	-0.3610	-0.1863	1.4186	1.1930	0.5557	0.2875	-0.3193	-0.2948	-3.9904	-3.7064	-1.2921	-0.1786	0.3271	0.1223
371.2670	-0.0154	-1.5767	-0.0035	-1.5752	0.0112	0.0044	0.1495	0.0578	0.0325	0.0418	-0.1081	-0.0451	1.0655	0.7542	0.5401	0.2430	-0.3048	-0.1490	1.4040	1.1800	0.5495	0.2863	-0.3177	-0.2940	-3.9899	-3.7937	-1.3329	-0.1840	0.3283	0.1223
371.2790	-0.0137	-1.5761	-0.0031	-1.5747	0.0099	0.0039	0.1397	0.0547	0.0320	0.0409	-0.1053	-0.0402	1.3932	0.6586	0.3962	0.2166	-0.2319	-0.1809	1.3865	1.1645	0.5423	0.2847	-0.3158	-0.2930	-3.9893	-3.8955	-1.3796	-0.1902	0.3297	0.1223
371.2890	-0.0124	-1.5756	-0.0028	-1.5743	0.0089	0.0035	0.1321	0.0516	0.0304	0.0384	-0.0976	-0.0352	1.1543	0.7102	0.3951	0.1861	-0.2224	-0.2136	1.3718	1.1524	0.5365	0.2835	-0.3143	-0.2922	-3.9889	-3.9715	-1.4161	-0.1951	0.3308	0.1223
371.2990	-0.0111	-1.5751	-0.0025	-1.5739	0.0080	0.0032	0.1238	0.0471	0.0294	0.0355	-0.0892	-0.0330	1.5722	0.8758	0.3701	0.1908	-0.2622	-0.2475	1.3572	1.1397	0.5306	0.2823	-0.3127	-0.2915	-3.9885	-4.0541	-1.4537	-0.1997	0.3318	0.1223
371.3090	-0.0098	-1.5746	-0.0022	-1.5736	0.0071	0.0028	0.1215	0.0448	0.0276	0.0343	-0.0831	-0.0318	1.1166	0.9565	0.3693	0.1905	-0.2632	-0.2494	1.3426	1.1282	0.5253	0.2811	-0.3111	-0.2907	-3.9882	-4.1226	-1.4858	-0.2040	0.3328	0.1223
371.3210	-0.0085	-1.5741	-0.0019	-1.5732	0.0061	0.0024	0.1099	0.0439	0.0258	0.0336	-0.0783	-0.0286	1.1770	0.7314	0.3509	0.1915	-0.2876	-0.2626	1.3250	1.1144	0.5188	0.2797	-0.3092	-0.2897	-3.9879	-4.2048	-1.5256	-0.2090	0.3339	0.1223
371.3310	-0.0074	-1.5737	-0.0017	-1.5729	0.0054	0.0022	0.1034	0.0426	0.0234	0.0297	-0.0762	-0.0296	1.2092	0.4447	0.3727	0.1742	-0.2641	-0.2617	1.3104	1.1028	0.5135	0.2786	-0.3077	-0.2889	-3.9877	-4.2737	-1.5571	-0.2131	0.3348	0.1223
371.3410	-0.0065	-1.5733	-0.0015	-1.5726	0.0047	0.0018	0.0961	0.0399	0.0226	0.0262	-0.0720	-0.0287	1.3291	0.2773	0.3324	0.2059	-0.2670	-0.2298	1.2957	1.0918	0.5085	0.2774	-0.3061	-0.2882	-3.9876	-4.3360	-1.5862	-0.2169	0.3357	0.1223
371.3530	-0.0054	-1.5728	-0.0012	-1.5723	0.0039	0.0015	0.0882	0.0340	0.0212	0.0241	-0.0647	-0.0257	1.4037	0.5105	0.2694	0.2197	-0.2344	-0.2046	1.2782	1.0794	0.5030	0.2761	-0.3043	-0.2872	-3.9874	-4.4012	-1.6152	-0.2206	0.3365	0.1223
371.3630	-0.0046	-1.5725	-0.0010	-1.5721	0.0033	0.0013	0.0832	0.0300	0.0194	0.0247	-0.0576	-0.0223	1.1306	0.6277	0.2376	0.1812	-0.2838	-0.2320	1.2635	1.0691	0.4982	0.2751	-0.3027	-0.2864	-3.9873	-4.4559	-1.6425	-0.2239	0.3373	0.1223
371.3750	-0.0036	-1.5722	-0.0008	-1.5718	0.0026	0.0011	0.0747	0.0259	0.0181	0.0216	-0.0524	-0.0197	0.7314	0.6970	0.1740	0.1656	-0.2622	-0.2492	1.2459	1.0577	0.4931	0.2738	-0.3009	-0.2855	-3.9872	-4.5094	-1.6685	-0.2274	0.3380	0.1223
371.3850	-0.0029	-1.5719	-0.0006	-1.5716	0.0021	0.0009	0.0647	0.0235	0.0160	0.0184	-0.0458	-0.0181	0.8854	0.6980	0.1581	0.1593	-0.2809	-0.2653	1.2313	1.0484	0.4891	0.2728	-0.2994	-0.2847	-3.9872	-4.5512	-1.6878	-0.2298	0.3386	0.1223
371.3970	-0.0022	-1.5717	-0.0004	-1.5714	0.0016	0.0007	0.0575	0.0205	0.0129	0.0162	-0.0426	-0.0159	0.9973	0.7769	0.2355	0.1776	-0.2241	-0.2670	1.2137	1.0381	0.4846	0.2716	-0.2975	-0.2837	-3.9871	-4.5911	-1.7072	-0.2323	0.3391	0.1223
371.4070	-0.0017	-1.5715	-0.0003	-1.5713	0.0012	0.0005	0.0506	0.0188	0.0112	0.0135	-0.0374	-0.0157	0.9919	0.7349	0.2420	0.1833	-0.2230	-0.2424	1.1990	1.0295	0.4810	0.2707	-0.2960	-0.2830	-3.9871	-4.6248	-1.7224	-0.2344	0.3396	0.1223
371.4190	-0.0012	-1.5713	-0.0002	-1.5711	0.0008	0.0004	0.0417	0.0153	0.0085	0.0121	-0.0307	-0.0138	1.0143	0.7294	0.2296	0.1761	-0.2081	-0.2087	1.1814	1.0200	0.4231	0.2696	-0.2942	-0.2820	-3.9871	-4.6547	-1.7367	-0.2362	0.3400	0.1223
371.4290	-0.0008	-1.5712	-0.0001	-1.5710	0.0006	0.0002	0.0348	0.0138	0.0060	0.0107	-0.0242	-0.0115	0.9186	0.5906	0.2601	0.1661	-0.2095	-0.2103	1.1668	1.0126	0.3177	0.2515	-0.2927	-0.2665	-3.9871	-4.6739	-1.7452	-0.2376	0.3403	0.1223
371.4410	-0.0005	-1.5710	-0.0001	-1.5709	0.0003	0.0001	0.0262	0.0108	0.0034	0.0042	-0.0186	-0.0050	0.7487	0.5958	0.2089	0.1627	-0.1781	-0.2238	1.1492	0.9373	0.1916	0.1821	-0.2909	-0.1961	-3.9871	-4.6926	-1.7531	-0.2386	0.3405	0.1223
371.4510	-0.0002	-1.5709	-0.0001	-1.5710	0.0001	0.0001	0.0192	0.0064	0.0013	0.0017	-0.0135	-0.0016	1.0611	0.3413	0.1310	0.1880	-0.1750	-0.2253	1.1345	0.5607	0.0865	0.1243	-0.2894	-0.1375	-3.9871	-4.7045	-1.7593	-0.2392	0.3407	0.1223
371.4610	-0.0001	-1.5709	-0.0001	-1.5709	0.0000	0.0001	0.0125	0.0021	0.0006	0.0005	-0.0073	-0.0008	0.9287	0.1628	0.0788	0.1340	-0.1551	-0.1712	1.1199	0.1848	-0.0181	0.0666	-0.2174	-0.0789	-3.9871	-4.7093	-1.7604	-0.2395	0.3407	0.1223
371.4710	-0.0001	-1.5709	-0.0001	-1.5709	0.0001	0.0001	0.0041	-0.0001	0.0003	0.0001	0.0027	-0.0001	0.4642	-0.0256	-0.0891	0.1320	-0.0797	-0.1396	0.2131	-0.1910	-0.1228	0.0089	-0.0556	-0.0202	-3.9871	-4.7128	-1.7620	-0.2397	0.3407	0.1223
371.4810	-0.0001	-1.5709	-0.0002	-1.5709	0.0000	0.0001	-0.0035	-0.0029	-0.0024	-0.0015	0.0062	0.0006	0.8653	0.1181	0.0700	0.1520	-0.0772	-0.1252	0.0000	0.0020	0.0012	0.0001	-0.0000	0.0000	0.0000	0.0239	0.0114	0.0014	-0.0004	0.0000
371.4910	-0.0000	-1.5710	-0.0001	-1.5709	0.0001	0.0001	0.0023	-0.0012	-0.0004	0.0002	0.0013	0.0001	0.4744	0.1959	0.0251	0.1314	-0.0344	-0.1350	0.0000	0.0024	0.0014	0.0001	-0.0000	0.0000	0.0000	0.0293	0.0139	0.0015	-0.0004	0.0000
371.5030	-0.0000	-1.5710	-0.0002	-1.5709	0.0001	0.0001	0.0001	-0.0012	-0.0014	0.0002	0.0006	0.0000	0.7587	0.2516	0.1603	0.1667	-0.0409	-0.1599	0.0000	0.0026	0.0015	0.0002	-0.0000	0.0000	0.0000	0.0309	0.0145	0.0017	-0.0004	0.0000
371.5130	-0.0000	-1.5710	-0.0002	-1.5710	0.0001	0.0001	0.0003	-0.0011	-0.0010	0.0005	0.0004	-0.0003	0.8977	0.4405	0.1630	0.1681	-0.0685	-0.1892	0.0000	0.0030	0.0019	0.0002	-0.0000	0.0000	0.0000	0.0359	0.0185	0.0019	-0.0005	0.0000
371.5230	-0.0000	-1.5710	-0.0002	-1.5709	0.0001	0.0001	0.0004	-0.0003	-0.0006	0.0011	0.0003	-0.0004	1.0411	0.3370	0.1544	0.2396	-0.0404	-0.1941	0.0000	0.0026	0.0016	0.0002	-0.0000	0.0000	-0.0000	0.0312	0.0159	0.0016	-0.0004	0.0000
371.5330	-0.0001	-1.5710	-0.0002	-1.5709	0.0001	0.0001	0.0004	-0.0001	-0.0001	0.0015	0.0001	-0.0007	1.0410	0.3167	0.1554	0.1920	-0.0663	-0.2239	0.0000	0.0030	0.0018	0.0002	-0.0000	0.0000	0.0000	0.0362	0.0179	0.0018	-0.0005	0.0000
371.5450	-0.0000	-1.5710	-0.0002	-1.5709	0.0000	0.0001	0.0004	0.0004	0.0004	0.0023	0.0000	-0.0010	1.1902	0.3721	0.2131	0.1961	-0.0669	-0.1835	0.0000	0.0028	0.0016	0.0001	-0.0000	0.0000	0.0000	0.0331	0.0158	0.0016	-0.0004	0.0000
371.5550	-0.0000	-1.5710	-0.0001	-1.5709	0.0001	0.0001	0.0014	0.0003	0.0004	0.0020	0.0000	-0.0018	1.0263	0.3651	0.2074	0.1914	-0.1083	-0.2259	0.0000	0.0024	0.0014	0.0001	-0.0000	0.0000	0.0000	0.0286	0.0142	0.0014	-0.0004	0.0000
371.5670	-0.0000	-1.5709	-0.0002	-1.5708	0.0001	0.0001	0.0006	0.0003	0.0003	0.0018	-0.0002	-0.0013	1.1222	0.4419	0.2383	0.2183	-0.0793	-0.2104	0.0000	0.0026	0.0015	0.0001	-0.0000	0.0000	0.0000	0.0315	0.0152	0.0014	-0.0004	0.0000
371.5770	0.0000	-1.5710	-0.0002	-1.5709	0.0001	0.0001	0.0004	0.0002	0.0003	0.0012	-0.0002	-0.0013	1.1320	0.4006	0.2870	0.2114	-0.1141	-0.2193	0.0000	0.0024	0.0014	0.0001	-0.0000	0.0007	-0.0000	0.0288	0.0135	0.0012	-0.0003	0.0036
371.5870	-0.0000	-1.5710	-0.0002	-1.5708	0.0000	0.0001	0.0003	0.0001	0.0002	0.0015	-0.0002	-0.0010	1.2086	0.5741	0.2817	0.2091	-0.0910	-0.2440	-0.0000	0.0025	0.0015	0.0001	-0.0000	0.0071	-0.0000	0.0303	0.0150	0.0012	-0.0003	0.0119
371.5990	-0.0000	-1.5710	-0.0002	-1.5708	0.0001	0.0000	0.0003	0.0001	0.0002	0.0010	-0.0003	-0.0007	1.1550	0.5495	0.3181	0.1996	-0.0930	-0.2016	-0.0000	0.0026	0.0015	0.0001	-0.0000	0.0139	-0.0000	0.0314	0.0151	0.0013	-0.0003	0.0119
371.6090	-0.0000	-1.5710	-0.0002	-1.5708	0.0001	0.0000	0.0003	0.0002	0.0012	0.0012	-0.0003	-0.0005	1.0320	0.5392	0.3078	0.2018	-0.1593	-0.2124	-0.0000	0.0026	0.0015	0.0001	-0.0000	0.0196	-0.0000	0.0315	0.0151	0.0014	-0.0004	0.0119
371.6210	-0.0000	-1.5709	-0.0001	-1.5708	0.0000	0.0001	0.0002	0.0010	0.0011	0.0005	-0.0004	-0.0001	1.1382	0.5767	0.3080	0.2108	-0.0925	-0.2009	0.0000	0.0020	0.0011	0.0001	-0.0000	0.0264	-0.0000	0.0241	0.0108	0.0008	-0.0002	0.0119
371.6310	-0.0000	-1.5709	-0.0001	-1.5708	0.0000	0.0000	0.0002	0.0006	0.0017	0.0003	-0.0004	-0.0001	1.1276	0.5250	0.2300	0.1833	-0.1387	-0.1618	0.0000	0.0018	0.0009	0.0001	-0.0000	0.0320	-0.0000	0.0216	0.0092	0.0007	-0.0002	0.0119
371.6430	-0.0000	-1.5709	-0.0001	-1.5708	0.0000	0.0000	0.0001	0.0005	0.0011	0.0002	-0.0004	-0.0000	1.1381	0.5966	0.3464	0.1811	-0.1409	-0.1274	0.0000	0.0019	0.0010	0.0001	-0.0000	0.0388	-0.0000	0.0226	0.0103	0.0008	-0.0002	0.0119
371.6530	-0.0000	-1.5710	-0.0001	-1.5708	0.0000	0.0000	0.0001	0.0003	0.0007	0.0001	-0.0004	0.0000	1.1424	0.6933	0.4031	0.1949	-0.1679	-0.1420	0.0000	0.0019	0.0010	0.0001	-0.0000	0.0445	-0.0000	0.0227	0.0103	0.0008	-0.0002	0.0119
371.6650	0.0000	-1.5710	-0.0001	-1.5708	0.0000	0.0000	0.0001	0.0001	0.0003	0.0001	-0.0004	0.0003	0.9992	0.7730	0.4710	0.1731	-0.1590	-0.0713	0.0000	0.0021	0.0012	0.0001	-0.0000	0.0513	-0.0000	0.0248	0.0114	0.0010	-0.0003	0.0119
371.6750	0.0000	-1.5710	-0.0001	-1.5708	0.0000	0.0001	0.0001	0.0001	0.0002	0.0001	-0.0003	0.0007	1.0524	0.7103	0.5097	0.1726	-0.1711	-0.0703	0.0000	0.0024	0.0013	0.0001	-0.0000	0.0570	-0.0000	0.0287	0.0124	0.0010	-0.0003	0.0119
371.6850	-0.0000	-1.5710	-0.0001	-1.5708	0.0000	0.0001	0.0001	0.0001	0.0002	0.0001	-0.0004	0.0016	1.0828	0.8468	0.5245	0.1882	-0.1507	-0.0397	-0.0000	0.0023	0.0014	0.0001	-0.0000	0.0686	-0.0000	0.0278	0.0135	0.0012	-0.0003	0.0238
371.6970	-0.0000	-1.5710	-0.0001	-1.5708	0.0000	0.0001	0.0001	0.0001	0.0022	0.0001	-0.0006	0.0021	0.9991	0.8673	0.4265	0.1943	-0.1609	0.0033	0.0000	0.0019	0.0010	0.0001	-0.0000	0.0822	-0.0000	0.0227	0.0103	0.0008	-0.0002	0.0238
371.7070	-0.0000	-1.5710	-0.0000	-1.5707	0.0000	0.0001	0.0001	0.0001	0.0012	0.0001	-0.0005	0.0035	0.9579	0.8792	0.4676	0.1825	-0.1671	0.0129	-0.0000	0.0019	0.0009	0.0001	-0.0000	0.0935	-0.0000	0.0226	0.0093	0.0007	-0.0002	0.0238
371.7190	0.0000	-1.5709	-0.0000	-1.5708	0.0000	0.0001	0.0001	0.0011	0.0020	0.0001	-0.0005	0.0046	0.9819	0.8141	0.4072	0.1768	-0.1612	0.0315	0.0000	0.0017	0.0008	0.0001	-0.0000	0.1071	0.0000	0.0205	0.0082	0.0006	-0.0002	0.0238
371.7290	-0.0000	-1.5709	-0.0000	-1.5708	0.0000	0.0002	0.0001	0.0008	0.0024	0.0000	-0.0003	0.0049	1.0003	0.8754	0.3933	0.1778	-0.1809	0.0493	0.0000	0.0016	0.0007	0.0001	-0.0000	0.1184	-0.0000	0.0196	0.0073	0.0006	-0.0002	0.0238
371.7410	0.0000	-1.5709	-0.0000	-1.5708	0.0000	0.0002	0.0001	0.0005	0.0005	0.0000	-0.0003	0.0055	1.0527	0.8841	0.3133	0.1298	-0.1775	0.0493	0.0000	0.0016	0.0007	0.0000	-0.0000	0.1319	-0.0000	0.0191	0.0067	0.0005	-0.0001	0.0238
371.7510	0.0000	-1.5709	-0.0000	-1.5708	0.0000	0.0003	0.0001	0.0006	0.0003	0.0000	-0.0002	0.0063	1.0177	0.8910	0.3264	0.1657	-0.1746	0.0716	0.0000	0.0015	0.0006	0.0000	-0.0000	0.1432	-0.0000	0.0180	0.0057	0.0004	-0.0001	0.0238
371.7630	0.0001	-1.5709	-0.0000	-1.5708	-0.0000	0.0003	0.0000	0.0007	0.0002	0.0000	-0.0002	0.0064	1.0182	0.9664	0.3494	0.1339	-0.1660	0.1148	0.0000	0.0014	0.0006	0.0000	-0.0000	0.1568	-0.0000	0.0170	0.0056	0.0003	-0.0001	0.0238
371.7730	-0.0000	-1.5709	-0.0000	-1.5708	0.0000	0.0004	0.0000	0.0006	0.0002	0.0000	-0.0002	0.0073	1.0839	0.9991	0.3230	0.1551	-0.1729	0.0976	0.0000	0.0015	0.0007	0.0000	-0.0000	0.1681	-0.0000	0.0175	0.0071	0.0005	-0.0001	0.0238
371.7830	-0.0000	-1.5709	0.0000	-1.5708	0.0000	0.0005	0.0000	0.0008	0.0001	0.0000	-0.0002	0.0086	0.9378	0.8966	0.3311	0.1519	-0.1836	0.0891	0.0000	0.0009	0.0004	0.0000	-0.0000	0.1842	-0.0000	0.0106	0.0042	0.0003	-0.0001	0.0356
371.7950	0.0000	-1.5709	-0.0000	-1.5708	0.0000	0.0006	0.0000	0.0010	0.0001	0.0000	-0.0001	0.0097	1.0014	0.8884	0.3607	0.1670	-0.1741	0.1266	0.0000	0.0011	0.0005	0.0000	-0.0000	0.2045	-0.0000	0.0131	0.0047	0.0004	-0.0001	0.0356
371.8050	0.0000	-1.5709	-0.0000	-1.5708	-0.0000	0.0007	0.0000	0.0009	0.0000	0.0000	-0.0001	0.0094	1.0874	0.9446	0.2953	0.1741	-0.1512	0.1072	0.0000	0.0003	0.0001	0.0000	-0.0000	0.2214	-0.0000	0.0042	0.0006	0.0000	-0.0000	0.0356
371.8170	-0.0000	-1.5709	-0.0000	-1.5708	-0.0000	0.0008	0.0000	0.0007	0.0000	0.0000	-0.0002	0.0093	0.9963	0.9792	0.3352	0.1698	-0.1700	0.1104	0.0000	0.0007	0.0003	0.0000	-0.0000	0.2417	-0.0000	0.0086	0.0031	0.0002	-0.0000	0.0356
371.8270	0.0000	-1.5709	0.0000	-1.5708	0.0000	0.0009	0.0000	0.0005	0.0000	0.0000	-0.0001	0.0090	0.9766	0.9609	0.3810	0.1522	-0.1826	0.1108	0.0000	0.0010	0.0004	0.0000	-0.0000	0.2586	-0.0000	0.0115	0.0041	0.0002	-0.0001	0.0356
371.8390	0.0000	-1.5709	0.0000	-1.5708	-0.0000	0.0010	0.0000	0.0004	0.0000	0.0000	-0.0001	0.0103	1.0299	0.9954	0.3044	0.1698	-0.1635	0.1275	0.0000	0.0009	0.0004	0.0000	-0.0000	0.2789	0.0000	0.0106	0.0041	0.0002	-0.0001	0.0356
371.8490	-0.0000	-1.5709	-0.0000	-1.5708	0.0000	0.0011	0.0000	0.0004	0.0000	0.0000	-0.0000	0.0104	1.0100	1.0349	0.3752	0.1303	-0.1337	0.1437	0.0000	0.0011	0.0005	0.0000	-0.0000	0.2946	0.0000	0.0137	0.0053	0.0005	-0.0001	0.0356
371.8610	-0.0000	-1.5709	-0.0000	-1.5708	-0.0000	0.0012	0.0000	0.0004	-0.0000	0.0000	-0.0001	0.0111	0.9647	1.0536	0.3447	0.1535	-0.1785	0.1642	0.0000	0.0008	0.0004	0.0000	-0.0000	0.2948	0.0000	0.0101	0.0037	0.0003	-0.0001	0.0356
371.8710	-0.0000	-1.5709	0.0000	-1.5708	-0.0000	0.0013	0.0000	0.0011	-0.0000	0.0000	-0.0001	0.0111	0.9361	1.0286	0.3432	0.1487	-0.1621	0.1669	0.0000	0.0007	0.0004	0.0000	-0.0000	0.2951	0.0000	0.0081	0.0036	0.0002	-0.0001	0.0356
371.8830	0.0000	-1.5709	0.0000	-1.5708	-0.0000	0.0014	0.0000	0.0011	-0.0000	0.0000	-0.0000	0.0109	1.0119	0.9350	0.3900	0.1613	-0.1758	0.1674	0.0000	0.0008	0.0005	0.0000	-0.0000	0.2965	-0.0000	0.0100	0.0045	0.0002	-0.0001	0.0472
371.8930	0.0000	-1.5708	0.0000	-1.5708	-0.0000	0.0015	0.0000	0.0013	0.0000	0.0000	-0.0000	0.0124	0.9633	0.9284	0.3570	0.1344	-0.1820	0.2041	0.0000	0.0004	0.0001	0.0000	-0.0000	0.2968	0.0000	0.0047	0.0011	0.0000	-0.0000	0.0472
371.9050	0.0000	-1.5708	-0.0000	-1.5708	-0.0000	0.0017	0.0000	0.0013	0.0000	0.0000	-0.0001	0.0139	1.0627	0.9271	0.3401	0.1414	-0.1482	0.2257	0.0000	0.0002	0.0001	0.0000	-0.0000	0.2971	-0.0000	0.0026	0.0011	0.0001	-0.0000	0.0472
371.9150	0.0000	-1.5708	-0.0000	-1.5708	-0.0000	0.0018	0.0000	0.0010	0.0000	0.0000	-0.0001	0.0150	0.8229	0.9926	0.3243	0.1493	-0.1854	0.1996	0.0000	0.0003	0.0002	0.0000	-0.0000	0.2974	0.0000	0.0037	0.0021	0.0002	-0.0000	0.0472
371.9270	0.0000	-1.5708	-0.0000	-1.5708	-0.0000	0.0020	0.0000	0.0009	0.0000	0.0000	-0.0000	0.0169	1.0542	0.8649	0.3525	0.1520	-0.1711	0.2198	0.0000	0.0004	0.0003	0.0000	-0.0000	0.2978	0.0000	0.0052	0.0027	0.0002	-0.0001	0.0472
371.9370	0.0000	-1.5708	-0.0000	-1.5708	-0.0000	0.0022	-0.0000	0.0006	0.0000	0.0000	-0.0000	0.0179	0.7800	0.8865	0.3560	0.1536	-0.1468	0.1692	0.0000	-0.0002	-0.0002	-0.0000	0.0000	0.2981	-0.0000	-0.0029	-0.0015	-0.0002	0.0001	0.0472
371.9470	0.0000	-1.5708	-0.0000	-1.5708	0.0000	0.0024	-0.0000	0.0004	0.0000	0.0000	-0.0000	0.0174	0.9419	0.9519	0.3165	0.1504	-0.1658	0.1911	0.0000	0.0003	0.0002	0.0000	-0.0000	0.2984	0.0000	0.0032	0.0016	0.0001	-0.0000	0.0472
371.9590	0.0000	-1.5708	-0.0000	-1.5708	-0.0000	0.0026	-0.0000	0.0003	0.0000	0.0000	-0.0000	0.0168	0.9192	0.9687	0.3516	0.1449	-0.1417	0.2085	0.0000	-0.0001	-0.0000	-0.0000	0.0000	0.2988	-0.0000	-0.0007	-0.0004	-0.0000	0.0000	0.0472
371.9690	0.0000	-1.5708	-0.0000	-1.5708	-0.0000	0.0027	-0.0000	0.0003	0.0000	0.0000	-0.0000	0.0170	0.9616	0.9192	0.3544	0.1746	-0.1657	0.2276	0.0000	0.0003	0.0001	0.0000	-0.0000	0.2991	-0.0000	0.0038	0.0012	0.0002	-0.0000	0.0472
371.9810	0.0000	-1.5708	0.0000	-1.5708	0.0000	0.0030	-0.0000	0.0002	0.0000	0.0000	-0.0000	0.0187	0.8366	0.9497	0.3762	0.1383	-0.1379	0.2281	0.0000	0.0003	0.0001	0.0000	-0.0000	0.3005	-0.0000	0.0033	0.0007	0.0001	-0.0000	0.0587
371.9910	-0.0000	-1.5708	0.0000	-1.5708	-0.0000	0.0031	-0.0000	0.0002	0.0000	0.0000	-0.0000	0.0209	0.8068	0.9376	0.3774	0.1230	-0.1465	0.2580	0.0000	0.0002	0.0001	-0.0000	0.0000	0.3009	0.0000	0.0021	0.0005	-0.0000	0.0000	0.0587
372.0030	0.0000	-1.5708	-0.0000	-1.5708	-0.0000	0.0034	-0.0000	0.0002	0.0000	0.0000	-0.0000	0.0218	0.9576	0.8800	0.3808	0.1268	-0.1886	0.2607	0.0000	0.0001	0.0001	0.0000	-0.0000	0.3014	-0.0000	0.0012	0.0006	0.0001	-0.0000	0.0587
372.0130	-0.0000	-1.5708	-0.0000	-1.5708	-0.0000	0.0036	-0.0000	0.0001	0.0000	0.0000	-0.0000	0.0220	0.8346	0.8682	0.3305	0.1250	-0.1544	0.2832	0.0000	0.0004	0.0003	0.0000	-0.0000	0.3017	-0.0000	0.0053	0.0027	0.0003	-0.0001	0.0587
372.0250	-0.0000	-1.5708	-0.0000	-1.5708	0.0000	0.0039	-0.0000	0.0001	-0.0000	0.0000	-0.0000	0.0219	0.9122	0.9087	0.3289	0.1302	-0.1588	0.3002	0.0000	0.0002	0.0001	0.0000	-0.0000	0.3022	-0.0000	0.0028	0.0012	0.0002	-0.0000	0.0587
372.0350	0.0000	-1.5708	-0.0000	-1.5708	0.0000	0.0041	-0.0000	0.0001	-0.0000	0.0000	-0.0000	0.0242	0.9372	0.8981	0.3503	0.1256	-0.1793	0.3347	0.0000	0.0001	0.0000	-0.0000	0.0000	0.3026	0.0000	0.0007	0.0001	-0.0000	0.0000	0.0587
372.0470	-0.0000	-1.5708	-0.0000	-1.5708	0.0000	0.0044	-0.0000	0.0001	-0.0000	0.0000	0.0000	0.0266	0.9232	0.8644	0.3499	0.1544	-0.1888	0.3291	0.0000	0.0002	0.0001	0.0000	-0.0000	0.3030	-0.0000	0.0022	0.0006	0.0001	-0.0000	0.0587
372.0570	0.0000	-1.5708	-0.0000	-1.5708	-0.0000	0.0047	-0.0000	0.0001	-0.0000	0.0000	0.0000	0.0295	0.9001	0.9049	0.3503	0.1373	-0.1385	0.3028	0.0000	0.0000	-0.0000	-0.0000	0.0000	0.3034	-0.0000	0.0002	-0.0005	-0.0001	0.0000	0.0587
372.0690	0.0000	-1.5708	0.0000	-1.5708	-0.0000	0.0050	-0.0000	0.0001	-0.0000	0.0000	0.0000	0.0311	0.8454	0.8949	0.3631	0.1328	-0.1461	0.2532	0.0000	0.0005	0.0002	0.0000	-0.0000	0.3038	-0.0000	0.0058	0.0022	0.0002	-0.0000	0.0587
372.0790	-0.0000	-1.5708	0.0000	-1.5708	-0.0000	0.0054	-0.0000	0.0001	-0.0000	0.0000	0.0000	0.0294	0.9716	0.9151	0.3497	0.1198	-0.1319	0.2761	0.0000	0.0000	0.0001	0.0000	-0.0000	0.3053	-0.0000	0.0003	0.0006	0.0000	-0.0000	0.0699
372.0890	-0.0000	-1.5708	-0.0000	-1.5708	-0.0000	0.0057	-0.0000	0.0001	-0.0000	0.0000	0.0000	0.0330	0.9540	0.8965	0.3808	0.1462	-0.1234	0.2118	0.0000	0.0002	0.0001	0.0000	-0.0000	0.3057	-0.0000	0.0022	0.0006	0.0000	-0.0000	0.0699
372.1010	0.0000	-1.5708	0.0000	-1.5708	0.0000	0.0061	-0.0000	0.0001	-0.0000	0.0000	0.0000	0.0329	0.9982	0.8755	0.3481	0.1232	-0.1664	0.2336	0.0000	-0.0003	-0.0001	-0.0000	0.0000	0.3062	-0.0000	-0.0038	-0.0014	-0.0002	0.0000	0.0699
372.1110	-0.0000	-1.5708	-0.0000	-1.5708	-0.0000	0.0064	-0.0000	0.0000	-0.0000	0.0000	0.0000	0.0311	0.9564	0.9934	0.3697	0.1339	-0.1504	0.2688	0.0000	-0.0001	0.0001	-0.0000	0.0000	0.3067	-0.0000	-0.0008	0.0006	-0.0000	0.0000	0.0699
372.1230	-0.0000	-1.5708	-0.0000	-1.5708	0.0000	0.0068	-0.0000	0.0000	-0.0000	0.0000	0.0000	0.0316	1.0248	0.8919	0.3610	0.1603	-0.1472	0.2783	0.0000	0.0000	0.0001	0.0000	0.0000	0.3072	-0.0000	0.0002	0.0006	0.0000	0.0000	0.0699
372.1330	-0.0000	-1.5708	-0.0000	-1.5708	-0.0000	0.0071	-0.0000	0.0000	-0.0000	0.0000	0.0000	0.0329	0.9260	0.9075	0.3760	0.1283	-0.1537	0.3252	0.0000	-0.0001	0.0001	0.0000	0.0000	0.3077	-0.0000	-0.0007	0.0006	0.0000	0.0000	0.0699
372.1430	0.0000	-1.5708	-0.0000	-1.5708	-0.0000	0.0075	-0.0000	0.0000	-0.0000	0.0000	0.0000	0.0374	0.9121	0.8535	0.3682	0.1487	-0.1542	0.2465	0.0000	-0.0002	-0.0001	-0.0000	0.0000	0.3081	-0.0000	-0.0023	-0.0010	-0.0001	0.0000	0.0699
372.1530	0.0000	-1.5708	-0.0000	-1.5708	-0.0000	0.0079	-0.0000	0.0000	-0.0000	0.0000	0.0000	0.0376	0.9819	0.8380	0.3592	0.1251	-0.1429	0.2412	0.0000	0.0002	0.0001	0.0000	0.0000	0.3086	-0.0000	0.0026	0.0011	0.0000	0.0000	0.0699
372.1630	0.0000	-1.5708	-0.0000	-1.5708	-0.0000	0.0082	-0.0000	0.0000	-0.0000	0.0000	0.0000	0.0373	1.0020	0.8772	0.3353	0.1399	-0.1697	0.2952	0.0000	0.0001	0.0001	0.0000	-0.0000	0.3090	0.0000	0.0008	0.0012	0.0001	-0.0000	0.0699
372.1730	0.0000	-1.5708	-0.0000	-1.5708	0.0000	0.0087	-0.0000	0.0000	-0.0000	0.0000	0.0000	0.0391	0.9544	0.8702	0.3369	0.1259	-0.1264	0.2762	0.0000	-0.0000	0.0001	0.0000	-0.0000	0.3095	-0.0000	-0.0002	0.0011	0.0001	-0.0000	0.0699
372.1850	0.0000	-1.5708	-0.0000	-1.5708	-0.0000	0.0091	-0.0000	0.0000	-0.0000	0.0000	0.0000	0.0392	0.8177	0.9298	0.3405	0.1219	-0.1561	0.3229	0.0000	0.0004	0.0002	0.0000	-0.0000	0.3111	0.0000	0.0042	0.0017	0.0002	-0.0000	0.0808
372.1950	0.0000	-1.5708	-0.0000	-1.5708	0.0000	0.0095	-0.0000	0.0000	-0.0000	0.0000	0.0000	0.0424	0.9230	0.8903	0.3538	0.1138	-0.1483	0.3342	0.0000	0.0001	0.0000	-0.0000	0.0000	0.3116	-0.0000	0.0007	0.0001	-0.0000	0.0000	0.0808
372.2050	0.0000	-1.5708	-0.0000	-1.5708	-0.0000	0.0100	-0.0000	0.0000	-0.0000	0.0000	0.0000	0.0465	0.9185	0.9285	0.3788	0.1281	-0.1369	0.2976	0.0000	0.0002	0.0001	0.0000	-0.0000	0.3121	-0.0000	0.0027	0.0011	0.0000	-0.0000	0.0808
372.2150	-0.0000	-1.5708	-0.0000	-1.5708	0.0000	0.0104	-0.0000	0.0000	-0.0000	0.0000	0.0000	0.0485	0.9218	0.8602	0.4128	0.1224	-0.1248	0.2517	0.0000	0.0000	0.0001	0.0000	-0.0000	0.3126	-0.0000	0.0005	0.0008	0.0002	-0.0000	0.0808
372.2250	0.0000	-1.5708	0.0000	-1.5708	0.0000	0.0109	-0.0000	0.0000	-0.0000	0.0000	0.0000	0.0471	0.9665	0.9380	0.3796	0.1544	-0.1487	0.2965	0.0000	0.0003	0.0002	0.0000	-0.0000	0.3131	0.0000	0.0037	0.0021	0.0001	-0.0000	0.0808
372.2350	0.0000	-1.5708	-0.0000	-1.5708	0.0000	0.0114	-0.0000	0.0000	-0.0000	0.0000	0.0000	0.0494	0.8320	0.9244	0.2983	0.1007	-0.1289	0.2516	0.0000	0.0004	0.0002	0.0000	-0.0000	0.3136	0.0000	0.0052	0.0016	0.0001	-0.0000	0.0808
372.2470	0.0000	-1.5708	0.0000	-1.5708	-0.0000	0.0120	-0.0000	0.0000	-0.0000	0.0000	0.0000	0.0473	0.8976	0.9381	0.3572	0.1260	-0.1567	0.3156	0.0000	0.0002	0.0001	0.0000	-0.0000	0.3143	-0.0000	0.0028	0.0012	0.0002	-0.0000	0.0808
372.2570	0.0000	-1.5708	-0.0000	-1.5708	0.0000	0.0125	-0.0000	0.0000	-0.0000	0.0000	0.0000	0.0509	0.9089	0.8769	0.3547	0.1223	-0.1723	0.2549	0.0000	-0.0001	-0.0000	0.0000	0.0000	0.3148	-0.0000	-0.0017	-0.0003	0.0000	0.0000	0.0808
372.2670	0.0000	-1.5708	0.0000	-1.5708	-0.0000	0.0130	-0.0000	0.0000	-0.0000	0.0000	0.0000	0.0529	0.9256	0.8949	0.3954	0.1269	-0.1403	0.2502	0.0000	-0.0000	0.0000	-0.0000	0.0000	0.3153	-0.0000	-0.0003	0.0001	-0.0000	0.0000	0.0808
372.2770	0.0000	-1.5708	-0.0000	-1.5708	-0.0000	0.0135	-0.0000	0.0000	-0.0000	0.0000	0.0000	0.0514	0.9377	0.8726	0.3857	0.1142	-0.1553	0.2743	0.0000	0.0003	0.0001	0.0000	-0.0000	0.3161	-0.0000	0.0033	0.0007	0.0001	-0.0000	0.0841
372.2890	0.0000	-1.5708	-0.0000	-1.5708	0.0000	0.0141	-0.0000	0.0000	-0.0000	0.0000	0.0000	0.0527	0.8856	0.8950	0.3284	0.1227	-0.1299	0.2818	0.0000	-0.0001	-0.0000	0.0000	-0.0000	0.3175	-0.0000	-0.0006	-0.0003	0.0001	-0.0000	0.0915
372.2990	0.0000	-1.5708	-0.0000	-1.5708	-0.0000	0.0147	-0.0000	0.0000	-0.0000	0.0000	0.0000	0.0538	1.0315	0.9630	0.3583	0.1198	-0.1290	0.3451	0.0000	0.0002	0.0001	0.0000	-0.0000	0.3181	0.0000	0.0029	0.0013	0.0002	-0.0001	0.0915
372.3110	0.0000	-1.5708	0.0000	-1.5708	-0.0000	0.0154	-0.0000	0.0000	-0.0000	0.0000	0.0000	0.0622	1.0016	0.9385	0.4328	0.1185	-0.1504	0.2712	0.0000	0.0003	0.0002	0.0000	-0.0000	0.3188	-0.0000	0.0039	0.0023	0.0003	-0.0001	0.0915
372.3210	-0.0000	-1.5708	0.0000	-1.5708	-0.0000	0.0160	-0.0000	0.0000	-0.0000	0.0000	0.0000	0.0620	1.0621	0.8995	0.3812	0.1396	-0.1368	0.2747	0.0000	0.0004	0.0003	0.0000	-0.0000	0.3194	0.0000	0.0051	0.0026	0.0001	-0.0000	0.0915
372.3330	-0.0000	-1.5708	-0.0000	-1.5708	-0.0000	0.0167	-0.0000	0.0000	-0.0000	0.0000	0.0000	0.0629	1.0466	0.8744	0.3086	0.1354	-0.1364	0.2469	0.0000	-0.0004	-0.0003	-0.0000	0.0000	0.3201	-0.0000	-0.0053	-0.0030	-0.0003	0.0001	0.0915
372.3430	-0.0000	-1.5708	-0.0000	-1.5708	0.0000	0.0174	-0.0000	0.0000	-0.0000	0.0000	0.0000	0.0612	1.0423	0.9489	0.3362	0.1116	-0.1153	0.3080	0.0000	0.0003	0.0002	0.0000	0.0000	0.3207	-0.0000	0.0041	0.0015	0.0000	0.0000	0.0915
372.3550	0.0000	-1.5708	-0.0000	-1.5708	-0.0000	0.0181	-0.0000	0.0000	-0.0000	0.0000	0.0000	0.0682	0.8863	0.9261	0.4155	0.1391	-0.1142	0.2255	0.0000	-0.0002	-0.0001	-0.0000	0.0000	0.3214	-0.0000	-0.0022	-0.0009	-0.0001	0.0000	0.0915
372.3650	-0.0000	-1.5708	-0.0000	-1.5708	0.0000	0.0188	-0.0000	0.0000	-0.0000	0.0000	0.0000	0.0664	0.9479	0.9716	0.3921	0.1202	-0.1468	0.2865	0.0000	-0.0001	-0.0001	0.0000	0.0000	0.3219	-0.0000	-0.0011	-0.0008	0.0000	0.0000	0.0915
372.3770	0.0000	-1.5708	-0.0000	-1.5708	-0.0000	0.0196	-0.0000	0.0000	0.0000	0.0000	0.0000	0.0667	0.8855	0.9231	0.3396	0.0992	-0.1663	0.3192	0.0000	-0.0001	-0.0000	-0.0000	0.0000	0.3229	-0.0000	-0.0017	-0.0004	-0.0000	0.0000	0.0946
372.3870	0.0000	-1.5708	0.0001	-1.5708	-0.0000	0.0203	-0.0000	0.0000	0.0000	0.0000	0.0000	0.0696	0.9132	0.9455	0.4145	0.0944	-0.1278	0.3336	0.0000	0.0004	0.0002	0.0000	-0.0000	0.3243	0.0000	0.0046	0.0021	0.0001	-0.0000	0.1017
372.3970	0.0000	-1.5708	-0.0000	-1.5708	-0.0000	0.0210	-0.0000	0.0000	0.0000	0.0000	0.0000	0.0744	1.0197	0.8911	0.3880	0.1269	-0.1410	0.3039	0.0000	-0.0001	-0.0000	0.0000	-0.0000	0.3249	-0.0000	-0.0016	-0.0003	0.0001	-0.0000	0.1017
372.4070	0.0000	-1.5708	0.0000	-1.5708	0.0000	0.0217	-0.0000	0.0000	0.0000	0.0000	0.0000	0.0769	1.0814	0.8773	0.3596	0.1047	-0.1252	0.2798	0.0000	-0.0001	-0.0000	0.0000	0.0000	0.3255	0.0000	-0.0007	-0.0003	0.0000	0.0000	0.1017
372.4190	-0.0000	-1.5708	0.0000	-1.5708	-0.0000	0.0226	-0.0000	0.0000	-0.0000	0.0000	0.0000	0.0750	1.0013	0.9078	0.3776	0.1294	-0.1355	0.2912	0.0000	-0.0000	0.0000	0.0000	-0.0000	0.3263	-0.0000	-0.0002	0.0002	0.0001	-0.0000	0.1017
372.4290	-0.0000	-1.5708	-0.0000	-1.5708	-0.0000	0.0234	-0.0000	0.0000	-0.0000	0.0000	0.0000	0.0804	1.0710	0.9364	0.3535	0.1314	-0.1204	0.2157	0.0000	0.0004	0.0002	0.0000	-0.0000	0.3270	0.0000	0.0047	0.0021	0.0001	-0.0000	0.1017
372.4390	-0.0000	-1.5708	-0.0000	-1.5708	0.0000	0.0242	-0.0000	0.0000	-0.0000	0.0000	0.0000	0.0793	1.0254	0.9114	0.3435	0.1009	-0.1245	0.2954	0.0000	-0.0004	-0.0002	-0.0000	0.0000	0.3276	-0.0000	-0.0051	-0.0018	-0.0001	0.0000	0.1017
372.4490	-0.0000	-1.5708	0.0000	-1.5708	-0.0000	0.0249	-0.0000	0.0000	-0.0000	0.0000	0.0000	0.0774	0.9349	0.9533	0.3800	0.0893	-0.1226	0.3594	0.0000	0.0001	0.0001	0.0000	-0.0000	0.3283	0.0000	0.0008	0.0012	0.0001	-0.0000	0.1017
372.4590	-0.0000	-1.5708	-0.0000	-1.5708	-0.0000	0.0257	-0.0000	0.0000	-0.0000	0.0000	0.0000	0.0834	0.9371	0.9614	0.3558	0.1232	-0.1166	0.3106	0.0000	-0.0000	0.0000	-0.0000	0.0000	0.3289	-0.0000	-0.0003	0.0001	-0.0000	0.0000	0.1017
372.4690	-0.0000	-1.5708	-0.0000	-1.5708	0.0000	0.0265	-0.0000	0.0000	-0.0000	0.0000	0.0000	0.0868	0.9922	0.8623	0.3909	0.1244	-0.1518	0.2611	0.0000	0.0001	0.0000	0.0000	-0.0000	0.3296	-0.0000	0.0008	0.0002	0.0001	-0.0000	0.1017
372.4810	0.0000	-1.5708	-0.0000	-1.5708	0.0000	0.0276	-0.0000	0.0000	-0.0000	-0.0000	0.0000	0.0850	1.0681	0.9342	0.3830	0.1453	-0.1138	0.2908	0.0000	-0.0001	-0.0000	-0.0000	0.0000	0.3313	-0.0000	-0.0017	-0.0004	-0.0000	0.0000	0.1116
372.4910	-0.0000	-1.5708	-0.0000	-1.5708	0.0000	0.0285	-0.0000	0.0000	-0.0000	-0.0000	0.0000	0.0897	0.8422	0.9704	0.4150	0.1143	-0.1062	0.2645	0.0000	0.0002	0.0000	0.0000	-0.0000	0.3320	-0.0000	0.0018	0.0002	0.0001	-0.0000	0.1116
372.5010	0.0000	-1.5708	0.0000	-1.5708	0.0000	0.0294	-0.0000	0.0000	-0.0000	0.0000	0.0000	0.0894	0.9896	0.9946	0.3785	0.0845	-0.1237	0.2437	0.0000	0.0000	-0.0000	0.0000	-0.0000	0.3327	0.0000	0.0004	-0.0002	0.0001	-0.0000	0.1116
372.5130	0.0000	-1.5708	-0.0000	-1.5708	-0.0000	0.0305	-0.0000	0.0000	-0.0000	0.0000	0.0000	0.0899	0.8805	0.9792	0.4263	0.1261	-0.1351	0.3222	0.0000	0.0003	0.0002	0.0000	-0.0000	0.3336	-0.0000	0.0042	0.0016	0.0001	-0.0000	0.1116
372.5230	-0.0000	-1.5707	0.0000	-1.5708	-0.0000	0.0314	-0.0000	0.0000	-0.0000	0.0000	0.0000	0.0941	1.0096	0.9674	0.3950	0.1146	-0.1181	0.3016	0.0000	-0.0004	-0.0002	-0.0000	0.0000	0.3343	-0.0000	-0.0053	-0.0020	-0.0003	0.0001	0.1116
372.5350	-0.0000	-1.5708	0.0000	-1.5708	-0.0000	0.0325	-0.0000	0.0000	-0.0000	0.0000	0.0000	0.0957	0.9458	0.9280	0.3408	0.1158	-0.1257	0.2718	0.0000	0.0004	0.0002	0.0000	-0.0000	0.3351	0.0000	0.0042	0.0016	0.0001	-0.0000	0.1116
372.5450	-0.0000	-1.5708	0.0000	-1.5708	-0.0000	0.0335	-0.0000	0.0000	-0.0000	0.0000	0.0000	0.0994	1.0329	0.9294	0.3708	0.1190	-0.1006	0.2700	-0.0000	-0.0003	-0.0002	-0.0000	0.0000	0.3359	-0.0000	-0.0042	-0.0019	-0.0001	0.0000	0.1116
372.5570	-0.0000	-1.5708	0.0000	-1.5708	0.0000	0.0347	-0.0000	0.0000	-0.0000	0.0000	0.0000	0.0976	1.0191	0.8872	0.3558	0.0910	-0.1023	0.2894	0.0000	0.0007	0.0003	0.0000	-0.0000	0.3367	0.0000	0.0081	0.0026	0.0002	-0.0000	0.1116
372.5670	0.0000	-1.5708	0.0000	-1.5708	0.0000	0.0357	-0.0000	0.0000	-0.0000	0.0000	0.0000	0.0978	0.9147	0.9016	0.3360	0.0951	-0.1187	0.3875	0.0000	0.0004	0.0002	0.0000	-0.0000	0.3374	-0.0000	0.0048	0.0022	0.0002	-0.0000	0.1116
372.5770	-0.0000	-1.5708	0.0000	-1.5708	-0.0000	0.0367	-0.0000	0.0000	-0.0000	0.0000	0.0000	0.1046	0.8883	0.9612	0.3463	0.1110	-0.1146	0.2768	0.0000	-0.0001	-0.0000	0.0000	0.0000	0.3384	0.0000	-0.0007	-0.0003	0.0000	0.0000	0.1145
372.5890	0.0000	-1.5708	0.0000	-1.5708	0.0000	0.0380	-0.0000	0.0000	-0.0000	0.0000	0.0000	0.1036	0.9731	0.8883	0.3591	0.1070	-0.1242	0.2762	0.0000	-0.0000	0.0000	-0.0000	0.0000	0.3399	-0.0000	-0.0003	0.0001	-0.0000	0.0000	0.1210
372.5990	0.0000	-1.5708	-0.0000	-1.5708	0.0000	0.0391	-0.0000	0.0000	-0.0000	0.0000	0.0000	0.1072	0.7943	0.9769	0.3727	0.1201	-0.1183	0.2540	0.0000	0.0002	-0.0000	-0.0000	0.0000	0.3407	0.0000	0.0022	-0.0004	-0.0000	0.0000	0.1210
372.6090	-0.0000	-1.5708	0.0000	-1.5708	-0.0000	0.0401	-0.0000	0.0000	-0.0000	0.0000	0.0000	0.1070	0.9011	0.8604	0.3287	0.1209	-0.1334	0.3175	0.0000	0.0001	0.0001	0.0000	0.0000	0.3415	-0.0000	0.0012	0.0006	0.0000	0.0000	0.1210
372.6190	-0.0000	-1.5708	-0.0000	-1.5708	-0.0000	0.0412	-0.0000	0.0000	-0.0000	-0.0000	0.0000	0.1101	0.8058	0.8857	0.3820	0.1010	-0.1235	0.3214	0.0000	0.0001	0.0001	0.0000	0.0000	0.3423	-0.0000	0.0017	0.0011	0.0001	0.0000	0.1210
372.6290	-0.0000	-1.5708	0.0000	-1.5708	0.0000	0.0424	-0.0000	0.0000	-0.0000	-0.0000	0.0000	0.1174	0.8376	0.9207	0.4193	0.1131	-0.1355	0.2365	0.0000	0.0002	0.0001	0.0000	-0.0000	0.3430	-0.0000	0.0023	0.0007	0.0001	-0.0000	0.1210
372.6390	0.0000	-1.5708	0.0000	-1.5708	0.0000	0.0435	-0.0000	0.0000	-0.0000	-0.0000	0.0000	0.1133	0.9688	0.9366	0.4030	0.1076	-0.1242	0.3083	0.0000	-0.0003	-0.0002	-0.0000	0.0000	0.3438	0.0000	-0.0041	-0.0018	-0.0001	0.0000	0.1210
372.6510	0.0000	-1.5708	0.0000	-1.5708	0.0000	0.0449	-0.0000	0.0000	-0.0000	-0.0000	0.0000	0.1155	0.7451	0.9704	0.3703	0.0900	-0.1168	0.2755	0.0000	-0.0001	-0.0000	-0.0000	0.0000	0.3447	-0.0000	-0.0007	-0.0004	-0.0000	0.0000	0.1210
372.6610	0.0000	-1.5708	0.0000	-1.5708	-0.0000	0.0461	-0.0000	0.0000	-0.0000	-0.0000	0.0000	0.1147	0.8038	0.9420	0.3634	0.1181	-0.1093	0.3247	0.0000	-0.0001	-0.0000	0.0000	-0.0000	0.3455	-0.0000	-0.0006	-0.0003	0.0001	-0.0000	0.1210
372.6710	-0.0000	-1.5708	0.0000	-1.5708	0.0000	0.0473	-0.0000	0.0000	-0.0000	-0.0000	0.0000	0.1209	0.8124	0.8622	0.3783	0.0998	-0.1137	0.2909	0.0000	-0.0003	-0.0001	-0.0000	0.0000	0.3463	0.0000	-0.0037	-0.0014	-0.0001	0.0001	0.1210
372.6810	0.0000	-1.5708	0.0000	-1.5708	-0.0000	0.0485	-0.0000	0.0000	-0.0000	-0.0000	0.0000	0.1224	0.8147	0.8364	0.4007	0.1031	-0.0808	0.2440	0.0000	0.0001	0.0000	0.0000	-0.0000	0.3479	-0.0000	0.0008	0.0002	0.0001	-0.0000	0.1300
372.6930	-0.0000	-1.5708	0.0000	-1.5708	0.0000	0.0501	-0.0000	0.0000	-0.0000	-0.0000	0.0000	0.1247	0.7263	0.8999	0.3285	0.0923	-0.1185	0.2912	0.0000	0.0000	0.0001	0.0000	-0.0000	0.3489	-0.0000	0.0003	0.0007	0.0001	-0.0000	0.1300
372.7030	-0.0000	-1.5708	0.0000	-1.5708	0.0000	0.0513	-0.0000	0.0000	-0.0000	-0.0000	0.0000	0.1255	0.8846	0.9084	0.3747	0.1304	-0.1146	0.3437	0.0000	-0.0001	-0.0000	0.0000	-0.0000	0.3497	-0.0000	-0.0016	-0.0003	0.0001	-0.0000	0.1300
372.7150	0.0000	-1.5708	-0.0000	-1.5708	0.0000	0.0528	-0.0000	0.0000	-0.0000	0.0000	0.0000	0.1314	0.8280	0.8431	0.3325	0.1103	-0.0942	0.2785	0.0000	-0.0000	0.0000	0.0000	-0.0000	0.3507	-0.0000	-0.0001	0.0002	0.0001	-0.0000	0.1300
372.7250	0.0000	-1.5708	-0.0000	-1.5708	-0.0000	0.0542	-0.0000	0.0000	-0.0000	0.0000	0.0000	0.1333	0.7968	1.0363	0.3182	0.1320	-0.1045	0.3042	0.0000	0.0002	0.0001	0.0000	-0.0000	0.3516	0.0000	0.0023	0.0007	0.0002	-0.0000	0.1300
372.7370	-0.0000	-1.5708	-0.0000	-1.5708	-0.0000	0.0558	-0.0000	0.0000	-0.0000	0.0000	0.0000	0.1345	0.8232	0.8983	0.4058	0.1134	-0.1376	0.3165	0.0000	0.0004	0.0003	0.0000	-0.0000	0.3526	0.0000	0.0053	0.0028	0.0003	-0.0001	0.1300
372.7470	-0.0000	-1.5708	0.0000	-1.5708	0.0000	0.0570	-0.0000	0.0000	-0.0000	0.0000	0.0000	0.1403	0.7539	0.9107	0.3699	0.1147	-0.1109	0.2814	0.0000	0.0004	0.0002	0.0000	-0.0000	0.3534	-0.0000	0.0047	0.0021	0.0001	-0.0000	0.1300
372.7590	0.0000	-1.5708	0.0000	-1.5708	-0.0000	0.0588	-0.0000	0.0000	-0.0000	0.0000	0.0000	0.1422	0.7350	0.9137	0.4440	0.1031	-0.1457	0.2848	0.0000	-0.0002	-0.0001	-0.0000	0.0000	0.3544	-0.0000	-0.0022	-0.0009	-0.0000	0.0000	0.1300
372.7690	0.0000	-1.5708	-0.0000	-1.5708	-0.0000	0.0602	-0.0000	0.0000	-0.0000	0.0000	0.0000	0.1441	0.7413	0.7775	0.4185	0.1104	-0.1301	0.2900	0.0000	-0.0001	-0.0000	-0.0000	0.0000	0.3552	-0.0000	-0.0007	-0.0004	-0.0000	0.0000	0.1300
372.7790	0.0000	-1.5708	-0.0000	-1.5708	0.0000	0.0617	-0.0000	0.0000	-0.0000	0.0000	0.0000	0.1420	0.8784	0.8647	0.3641	0.1095	-0.1255	0.3614	-0.0000	-0.0000	0.0000	-0.0000	0.0000	0.3568	-0.0000	-0.0003	0.0001	-0.0000	0.0000	0.1384
372.7890	-0.0000	-1.5708	0.0000	-1.5708	-0.0000	0.0631	-0.0000	0.0000	-0.0000	0.0000	0.0000	0.1497	0.7566	0.8769	0.3829	0.1022	-0.1338	0.2691	-0.0000	-0.0004	-0.0002	-0.0000	0.0000	0.3577	-0.0000	-0.0046	-0.0023	-0.0000	0.0000	0.1384
372.7990	0.0000	-1.5708	0.0000	-1.5708	0.0000	0.0646	-0.0000	0.0000	-0.0000	0.0000	0.0000	0.1497	0.8701	0.9194	0.3575	0.1067	-0.1063	0.3171	0.0000	-0.0000	0.0000	0.0000	0.0000	0.3586	-0.0000	-0.0002	0.0001	0.0000	0.0000	0.1384
372.8110	-0.0000	-1.5708	0.0000	-1.5708	-0.0000	0.0664	-0.0000	0.0000	-0.0000	0.0000	0.0000	0.1490	0.7745	0.8876	0.3580	0.1198	-0.1028	0.3792	0.0000	-0.0000	0.0000	0.0000	-0.0000	0.3597	-0.0000	-0.0002	0.0002	0.0001	-0.0000	0.1384
372.8210	0.0000	-1.5708	0.0000	-1.5708	-0.0000	0.0679	-0.0000	0.0000	-0.0000	0.0000	0.0000	0.1566	0.7448	0.8537	0.3557	0.0927	-0.1117	0.3442	0.0000	-0.0002	-0.0001	-0.0000	0.0000	0.3605	-0.0000	-0.0026	-0.0013	-0.0000	0.0000	0.1384
372.8310	-0.0000	-1.5708	-0.0000	-1.5708	0.0000	0.0695	-0.0000	0.0000	-0.0000	0.0000	0.0000	0.1572	0.7000	0.8743	0.3713	0.1329	-0.1195	0.3296	0.0000	-0.0002	0.0000	0.0000	-0.0000	0.3614	-0.0000	-0.0021	0.0002	0.0001	-0.0000	0.1384
372.8410	0.0000	-1.5708	0.0000	-1.5708	0.0000	0.0711	-0.0000	0.0000	-0.0000	0.0000	0.0000	0.1588	0.7155	0.8661	0.4153	0.0791	-0.1150	0.3075	0.0000	0.0002	0.0000	0.0000	-0.0000	0.3623	-0.0000	0.0019	0.0004	0.0002	-0.0000	0.1384
372.8510	0.0000	-1.5708	-0.0000	-1.5708	-0.0000	0.0726	-0.0000	0.0000	-0.0000	0.0000	0.0000	0.1609	0.6950	0.8925	0.3883	0.1441	-0.1129	0.3124	0.0000	0.0002	0.0001	0.0000	-0.0000	0.3632	-0.0000	0.0023	0.0007	0.0001	-0.0000	0.1384
372.8630	-0.0000	-1.5708	-0.0000	-1.5708	-0.0000	0.0747	-0.0000	0.0000	-0.0000	0.0000	0.0000	0.1633	0.7611	0.9284	0.3635	0.0872	-0.1314	0.2839	-0.0000	-0.0003	-0.0001	-0.0000	0.0000	0.3643	-0.0000	-0.0036	-0.0013	-0.0000	0.0000	0.1384
372.8730	-0.0000	-1.5708	0.0000	-1.5708	-0.0000	0.0764	-0.0000	0.0000	-0.0000	0.0000	0.0000	0.1664	0.7362	0.9582	0.3900	0.0903	-0.0927	0.2865	0.0000	-0.0001	-0.0000	-0.0000	0.0000	0.3651	-0.0000	-0.0007	-0.0004	-0.0000	0.0000	0.1384
372.8830	-0.0000	-1.5708	0.0000	-1.5708	0.0000	0.0780	-0.0000	0.0000	-0.0000	0.0000	0.0000	0.1673	0.7627	0.9243	0.3716	0.0992	-0.1019	0.3180	-0.0000	-0.0001	-0.0001	-0.0000	0.0000	0.3668	-0.0000	-0.0008	-0.0015	-0.0001	0.0001	0.1463
372.8950	0.0000	-1.5708	0.0000	-1.5708	-0.0000	0.0800	-0.0000	0.0000	-0.0000	0.0000	0.0000	0.1717	0.8336	0.8990	0.3414	0.1152	-0.1265	0.2887	0.0000	0.0000	-0.0000	0.0000	0.0000	0.3679	0.0000	0.0003	-0.0003	0.0000	0.0000	0.1463
372.9050	0.0000	-1.5708	0.0000	-1.5708	0.0000	0.0818	-0.0000	0.0000	-0.0000	0.0000	0.0000	0.1698	0.8830	0.8530	0.3812	0.1409	-0.1037	0.3592	0.0000	-0.0003	-0.0001	-0.0000	0.0000	0.3688	0.0000	-0.0032	-0.0009	-0.0000	0.0000	0.1463
372.9170	-0.0000	-1.5708	0.0000	-1.5708	-0.0000	0.0839	-0.0000	0.0000	-0.0000	0.0000	0.0000	0.1771	0.8306	0.8819	0.3844	0.1118	-0.0802	0.3085	0.0000	-0.0001	-0.0001	0.0000	0.0000	0.3700	-0.0000	-0.0016	-0.0013	0.0000	0.0000	0.1463
372.9270	-0.0000	-1.5708	-0.0000	-1.5708	0.0000	0.0856	-0.0000	0.0000	-0.0000	0.0000	0.0000	0.1811	0.9285	0.9152	0.3505	0.1013	-0.1195	0.3286	0.0000	-0.0001	-0.0001	0.0000	0.0000	0.3709	-0.0000	-0.0011	-0.0007	0.0001	0.0000	0.1463
372.9370	0.0000	-1.5708	-0.0000	-1.5708	0.0000	0.0874	-0.0000	0.0000	-0.0000	0.0000	0.0000	0.1772	0.9087	0.8915	0.3811	0.1022	-0.1169	0.3755	0.0000	-0.0001	-0.0001	-0.0000	0.0000	0.3718	-0.0000	-0.0017	-0.0013	-0.0000	0.0000	0.1463
372.9490	-0.0000	-1.5708	0.0000	-1.5708	-0.0000	0.0896	-0.0000	0.0000	-0.0000	0.0000	0.0000	0.1867	0.8075	0.8943	0.3637	0.1148	-0.0828	0.3150	0.0000	-0.0000	0.0000	0.0000	-0.0000	0.3730	0.0000	-0.0001	0.0003	0.0002	-0.0000	0.1463
372.9590	-0.0000	-1.5708	0.0000	-1.5708	-0.0000	0.0914	-0.0000	0.0000	-0.0000	0.0000	0.0000	0.1876	0.9059	0.9356	0.4012	0.1159	-0.0932	0.2940	-0.0000	-0.0002	-0.0000	-0.0000	0.0000	0.3739	-0.0000	-0.0018	-0.0005	-0.0001	0.0000	0.1463
372.9690	-0.0000	-1.5708	-0.0000	-1.5708	0.0000	0.0933	-0.0000	0.0000	-0.0000	0.0000	0.0000	0.1879	0.9304	0.9159	0.4167	0.1275	-0.1254	0.3527	0.0000	-0.0001	-0.0000	0.0000	0.0000	0.3748	-0.0000	-0.0007	-0.0003	0.0000	0.0000	0.1463
372.9790	-0.0000	-1.5708	-0.0000	-1.5708	0.0000	0.0952	-0.0000	0.0000	-0.0000	0.0000	0.0000	0.1915	0.8020	0.8479	0.3426	0.0962	-0.1079	0.3448	-0.0000	0.0005	0.0003	0.0000	-0.0000	0.3764	-0.0000	0.0058	0.0032	0.0003	-0.0001	0.1536
372.9890	0.0000	-1.5708	0.0000	-1.5708	0.0000	0.0971	-0.0000	0.0000	-0.0000	0.0000	0.0000	0.1952	0.9262	0.7927	0.3623	0.1185	-0.0902	0.3227	0.0000	-0.0000	0.0000	0.0000	0.0000	0.3774	-0.0000	-0.0002	0.0001	0.0000	0.0000	0.1536
373.0010	-0.0000	-1.5708	0.0000	-1.5708	0.0000	0.0995	-0.0000	0.0000	-0.0000	0.0000	0.0000	0.2008	0.7246	0.8259	0.3959	0.1342	-0.0942	0.3285	-0.0000	0.0000	-0.0000	0.0000	-0.0000	0.3786	-0.0000	0.0005	-0.0001	0.0002	-0.0000	0.1536
373.0110	-0.0000	-1.5708	-0.0000	-1.5708	-0.0000	0.1015	-0.0000	0.0000	-0.0000	0.0000	0.0000	0.2021	0.8610	0.9610	0.3531	0.1108	-0.1299	0.2879	-0.0000	0.0003	0.0001	0.0000	-0.0000	0.3796	-0.0000	0.0039	0.0013	0.0002	-0.0000	0.1536
373.0210	-0.0000	-1.5708	-0.0000	-1.5708	0.0000	0.1034	-0.0000	0.0000	-0.0000	0.0000	0.0000	0.2003	0.7940	0.9184	0.3263	0.0943	-0.1215	0.3743	0.0000	-0.0002	-0.0001	-0.0000	0.0000	0.3806	0.0000	-0.0027	-0.0013	-0.0001	0.0000	0.1536
373.0310	-0.0000	-1.5708	-0.0000	-1.5708	0.0000	0.1055	-0.0000	0.0000	-0.0000	0.0000	0.0000	0.2070	0.8028	0.8588	0.3748	0.1073	-0.1348	0.2906	0.0000	-0.0002	-0.0001	-0.0000	0.0000	0.3815	-0.0000	-0.0022	-0.0008	-0.0000	0.0000	0.1536
373.0410	0.0000	-1.5708	0.0000	-1.5708	0.0000	0.1076	-0.0000	0.0000	-0.0000	0.0000	0.0000	0.2081	0.7789	0.9156	0.3388	0.0811	-0.0769	0.2942	0.0000	0.0000	0.0001	0.0000	-0.0000	0.3825	0.0000	0.0004	0.0008	0.0002	-0.0000	0.1536
373.0530	-0.0000	-1.5708	-0.0000	-1.5708	0.0000	0.1101	-0.0000	0.0000	-0.0000	0.0000	0.0000	0.2119	0.7227	0.8698	0.4061	0.1081	-0.0799	0.2843	0.0000	-0.0001	-0.0000	0.0000	0.0000	0.3837	-0.0000	-0.0017	-0.0003	0.0001	0.0000	0.1536
373.0630	0.0000	-1.5708	-0.0000	-1.5708	0.0000	0.1122	-0.0000	0.0000	-0.0000	0.0000	0.0000	0.2116	0.8729	0.9397	0.3667	0.1103	-0.1056	0.3117	-0.0000	0.0001	0.0001	0.0000	-0.0000	0.3847	-0.0000	0.0014	0.0008	0.0002	-0.0000	0.1536
373.0730	0.0000	-1.5708	0.0000	-1.5708	-0.0000	0.1143	-0.0000	0.0000	0.0000	0.0000	0.0000	0.2137	0.7439	0.8928	0.3987	0.1418	-0.0882	0.3104	0.0000	-0.0002	-0.0002	0.0000	0.0000	0.3857	0.0000	-0.0021	-0.0018	0.0000	0.0000	0.1536
373.0850	-0.0000	-1.5708	0.0000	-1.5708	0.0000	0.1170	-0.0000	0.0000	0.0000	0.0000	0.0000	0.2174	0.7484	0.9364	0.3493	0.1207	-0.0900	0.3074	0.0000	-0.0001	-0.0001	0.0000	0.0000	0.3875	0.0000	-0.0011	-0.0008	0.0000	0.0000	0.1603
373.0950	0.0000	-1.5708	-0.0000	-1.5708	-0.0000	0.1191	-0.0000	0.0000	0.0000	0.0000	0.0000	0.2161	0.8699	0.9154	0.3314	0.1340	-0.0991	0.4100	-0.0000	-0.0001	-0.0000	0.0000	-0.0000	0.3885	-0.0000	-0.0016	-0.0002	0.0001	-0.0000	0.1603
373.1070	0.0000	-1.5708	-0.0000	-1.5708	-0.0000	0.1218	-0.0000	0.0000	0.0000	0.0000	0.0000	0.2239	0.8562	0.8001	0.3572	0.1335	-0.1192	0.3264	-0.0000	0.0000	-0.0000	-0.0000	0.0000	0.3898	-0.0000	0.0002	-0.0004	-0.0001	0.0000	0.1603
373.1170	0.0000	-1.5708	-0.0000	-1.5708	-0.0000	0.1240	-0.0000	0.0000	-0.0000	0.0000	0.0000	0.2222	0.8638	0.9152	0.4073	0.0958	-0.1126	0.3976	0.0000	0.0001	0.0000	0.0000	-0.0000	0.3908	-0.0000	0.0008	0.0002	0.0001	-0.0000	0.1603
373.1290	-0.0000	-1.5708	-0.0000	-1.5708	-0.0000	0.1268	-0.0000	0.0000	-0.0000	0.0000	0.0000	0.2276	0.7370	0.8699	0.3972	0.1253	-0.0787	0.3487	0.0000	0.0001	0.0000	0.0000	-0.0000	0.3920	0.0000	0.0009	0.0003	0.0002	-0.0000	0.1603
373.1390	0.0000	-1.5708	-0.0000	-1.5708	0.0000	0.1291	-0.0000	0.0000	-0.0000	0.0000	0.0000	0.2285	0.8122	0.7993	0.3993	0.1306	-0.1095	0.3816	0.0000	0.0000	-0.0000	-0.0000	0.0000	0.3930	-0.0000	0.0003	-0.0003	-0.0000	0.0000	0.1603
373.1510	0.0000	-1.5708	-0.0000	-1.5708	0.0000	0.1319	-0.0000	0.0000	-0.0000	0.0000	0.0000	0.2353	0.7016	0.9040	0.3299	0.1192	-0.1071	0.3630	-0.0000	-0.0002	-0.0001	0.0000	0.0000	0.3943	-0.0000	-0.0021	-0.0008	0.0000	0.0000	0.1603
373.1610	-0.0000	-1.5708	-0.0000	-1.5708	-0.0000	0.1342	-0.0000	0.0000	-0.0000	0.0000	0.0000	0.2332	0.7801	0.8930	0.3750	0.0981	-0.0909	0.3725	-0.0000	0.0000	0.0001	0.0000	0.0000	0.3953	-0.0000	0.0003	0.0006	0.0000	0.0000	0.1603
373.1710	0.0000	-1.5708	-0.0000	-1.5708	0.0000	0.1366	-0.0000	0.0000	-0.0000	0.0000	0.0000	0.2428	0.7664	0.7284	0.3891	0.1021	-0.1016	0.3373	-0.0000	0.0001	0.0000	0.0000	-0.0000	0.3963	-0.0000	0.0008	0.0002	0.0001	-0.0000	0.1603
373.1830	0.0000	-1.5708	0.0000	-1.5708	0.0000	0.1395	-0.0000	0.0000	-0.0000	0.0000	0.0000	0.2400	0.8975	0.8228	0.3689	0.1226	-0.0916	0.3162	0.0000	-0.0001	-0.0000	-0.0000	0.0000	0.3658	0.0000	-0.0008	-0.0005	-0.0001	0.0000	-0.1664
373.1930	0.0000	-1.5708	-0.0000	-1.5708	0.0000	0.1419	-0.0000	0.0000	-0.0000	0.0000	0.0000	0.2386	0.7937	0.9675	0.3387	0.1073	-0.0900	0.2860	-0.0000	-0.0001	-0.0001	-0.0000	0.0000	0.3697	-0.0000	-0.0008	-0.0005	-0.0001	0.0000	-0.1131
373.2050	0.0000	-1.5708	-0.0000	-1.5708	-0.0000	0.1448	-0.0000	0.0000	-0.0000	0.0000	0.0000	0.2335	0.6006	0.9919	0.3592	0.1170	-0.0988	0.3789	-0.0000	0.0002	0.0001	0.0000	-0.0000	0.3803	-0.0000	0.0028	0.0012	0.0002	-0.0000	0.0000
373.2150	0.0000	-1.5708	-0.0000	-1.5708	-0.0000	0.1472	-0.0000	0.0000	-0.0000	0.0000	0.0000	0.2370	0.6845	0.8864	0.3578	0.0903	-0.0870	0.3262	0.0000	-0.0001	-0.0001	-0.0000	0.0000	0.3803	0.0000	-0.0012	-0.0008	-0.0000	0.0000	0.0000
373.2270	0.0000	-1.5708	0.0000	-1.5708	0.0000	0.1500	-0.0000	0.0000	-0.0000	0.0000	0.0000	0.2347	0.7333	0.8693	0.3518	0.1144	-0.0779	0.3998	0.0000	0.0004	0.0002	0.0000	-0.0000	0.3803	0.0000	0.0043	0.0017	0.0002	-0.0000	0.0000
373.2370	-0.0000	-1.5708	-0.0000	-1.5708	0.0000	0.1524	-0.0000	0.0000	-0.0000	0.0000	0.0000	0.2389	0.7272	0.8943	0.3866	0.1222	-0.0969	0.3535	0.0000	-0.0001	0.0000	0.0000	-0.0000	0.3803	0.0000	-0.0012	0.0001	0.0000	-0.0000	0.0000
373.2490	0.0000	-1.5708	-0.0000	-1.5708	0.0000	0.1552	-0.0000	0.0000	-0.0000	0.0000	0.0000	0.2357	0.7608	0.8386	0.3589	0.1089	-0.0955	0.3943	-0.0000	0.0001	0.0000	-0.0000	0.0000	0.3803	-0.0000	0.0006	0.0000	-0.0001	0.0000	0.0000
373.2590	-0.0000	-1.5708	-0.0000	-1.5708	0.0000	0.1576	-0.0000	0.0000	-0.0000	0.0000	0.0000	0.2379	0.7652	0.7752	0.3582	0.1159	-0.1113	0.3352	0.0000	0.0001	0.0000	-0.0000	0.0000	0.3803	0.0000	0.0007	0.0001	-0.0001	0.0000	0.0000
373.2690	0.0000	-1.5708	0.0000	-1.5708	0.0000	0.1600	-0.0000	0.0000	-0.0000	0.0000	0.0000	0.2360	0.7963	0.8668	0.3932	0.1144	-0.1105	0.3769	0.0000	-0.0005	-0.0002	-0.0000	0.0000	0.3803	0.0000	-0.0057	-0.0024	-0.0002	0.0001	0.0000
373.2810	-0.0000	-1.5708	-0.0000	-1.5708	0.0000	0.1628	-0.0000	0.0000	-0.0000	0.0000	0.0000	0.2360	0.8482	0.7926	0.3993	0.1115	-0.0911	0.3020	0.0000	-0.0002	-0.0001	-0.0000	0.0000	0.3638	0.0000	-0.0023	-0.0010	-0.0002	0.0000	-0.1718
373.2910	-0.0000	-1.5708	0.0000	-1.5708	-0.0000	0.1652	-0.0000	0.0000	-0.0000	0.0000	0.0000	0.2301	0.7782	0.9576	0.4364	0.1055	-0.1086	0.3295	0.0000	0.0003	0.0001	-0.0000	-0.0000	0.3627	0.0000	0.0031	0.0006	-0.0000	-0.0000	-0.1718
373.3030	-0.0000	-1.5708	0.0000	-1.5708	0.0000	0.1680	-0.0000	0.0000	-0.0000	0.0000	0.0000	0.2304	0.8240	0.8666	0.4479	0.0918	-0.0852	0.2963	0.0000	-0.0000	0.0000	-0.0000	-0.0000	0.3614	0.0000	-0.0003	0.0000	-0.0001	-0.0000	-0.1718
373.3130	0.0000	-1.5708	-0.0000	-1.5708	-0.0000	0.1703	-0.0000	0.0000	-0.0000	0.0000	0.0000	0.2248	0.8638	0.9495	0.3607	0.1311	-0.1181	0.2956	0.0000	-0.0002	-0.0001	-0.0000	0.0000	0.3603	0.0000	-0.0023	-0.0009	-0.0001	0.0000	-0.1718
373.3250	-0.0000	-1.5708	0.0000	-1.5708	-0.0000	0.1730	-0.0000	0.0000	-0.0000	0.0000	0.0000	0.2228	0.6711	0.8769	0.3609	0.1090	-0.1174	0.2361	-0.0000	0.0002	0.0001	-0.0000	-0.0000	0.3590	-0.0000	0.0026	0.0010	-0.0000	-0.0000	-0.1718
373.3350	0.0000	-1.5708	0.0000	-1.5708	-0.0000	0.1752	-0.0000	0.0000	-0.0000	0.0000	0.0000	0.2197	0.6879	0.8053	0.3256	0.1265	-0.0695	0.2940	0.0000	-0.0001	-0.0001	-0.0000	0.0000	0.3579	0.0000	-0.0014	-0.0010	-0.0002	0.0000	-0.1718
373.3450	0.0000	-1.5708	0.0000	-1.5708	0.0000	0.1774	-0.0000	0.0000	-0.0000	0.0000	0.0000	0.2213	0.7994	0.8859	0.3847	0.1041	-0.0809	0.2941	0.0000	-0.0001	-0.0000	-0.0000	0.0000	0.3568	0.0000	-0.0008	-0.0005	-0.0001	0.0000	-0.1718
373.3570	0.0000	-1.5708	0.0000	-1.5708	-0.0000	0.1801	-0.0000	0.0000	-0.0000	0.0000	0.0000	0.2144	0.7705	0.7333	0.3887	0.1191	-0.0855	0.2671	0.0000	-0.0000	-0.0001	-0.0000	0.0000	0.3555	0.0000	-0.0003	-0.0009	-0.0001	0.0000	-0.1718
373.3670	0.0000	-1.5708	-0.0000	-1.5708	-0.0000	0.1821	-0.0000	0.0000	-0.0000	0.0000	0.0000	0.2127	0.8972	0.8544	0.3906	0.0996	-0.1183	0.3083	-0.0000	-0.0002	-0.0001	-0.0000	0.0000	0.3544	-0.0000	-0.0023	-0.0010	-0.0001	0.0000	-0.1718
373.3790	0.0000	-1.5708	0.0000	-1.5708	-0.0000	0.1847	-0.0000	0.0000	-0.0000	0.0000	0.0000	0.2111	0.8623	0.8749	0.3460	0.0997	-0.0923	0.2797	0.0000	0.0002	0.0001	-0.0000	-0.0000	0.3528	0.0000	0.0021	0.0005	-0.0001	-0.0000	-0.1765
373.3890	-0.0000	-1.5708	0.0000	-1.5708	0.0000	0.1867	-0.0000	0.0000	-0.0000	0.0000	0.0000	0.2072	0.9077	0.8686	0.3532	0.1384	-0.0906	0.3176	-0.0000	-0.0001	-0.0001	-0.0000	0.0000	0.3516	-0.0000	-0.0018	-0.0014	-0.0001	0.0000	-0.1765
373.4010	-0.0000	-1.5708	-0.0000	-1.5708	0.0000	0.1892	-0.0000	0.0000	-0.0000	0.0000	0.0000	0.2067	0.6932	0.8789	0.3729	0.1027	-0.0948	0.2866	0.0000	-0.0001	-0.0001	-0.0000	0.0000	0.3503	0.0000	-0.0009	-0.0005	-0.0002	0.0000	-0.1765
373.4110	0.0000	-1.5708	0.0000	-1.5707	0.0000	0.1912	-0.0000	0.0000	-0.0000	0.0000	0.0000	0.1974	0.8836	0.8578	0.3817	0.0979	-0.1020	0.3492	0.0000	-0.0002	-0.0000	-0.0000	-0.0000	0.3492	0.0000	-0.0018	-0.0005	-0.0001	-0.0000	-0.1765
373.4230	-0.0000	-1.5708	0.0000	-1.5708	0.0000	0.1936	-0.0000	0.0000	-0.0000	0.0000	0.0000	0.1984	0.7031	0.8744	0.4135	0.1143	-0.0688	0.3020	0.0000	-0.0002	-0.0001	-0.0000	0.0000	0.3478	0.0000	-0.0019	-0.0006	-0.0002	0.0000	-0.1765
373.4330	-0.0000	-1.5708	0.0000	-1.5708	0.0000	0.1956	-0.0000	0.0000	-0.0000	0.0000	0.0000	0.1951	0.8229	0.7770	0.3744	0.1236	-0.0938	0.2812	0.0000	0.0000	0.0000	-0.0000	0.0000	0.3467	0.0000	0.0001	0.0005	-0.0001	0.0000	-0.1765
373.4450	-0.0000	-1.5708	0.0000	-1.5708	0.0000	0.1978	-0.0000	0.0000	-0.0000	0.0000	0.0000	0.1953	0.8936	0.8281	0.3996	0.1049	-0.0872	0.2705	0.0000	0.0001	0.0000	-0.0000	-0.0000	0.3453	0.0000	0.0016	0.0000	-0.0001	-0.0000	-0.1765
373.4550	-0.0000	-1.5708	0.0000	-1.5708	0.0000	0.1998	-0.0000	0.0000	-0.0000	0.0000	0.0000	0.1911	0.7601	0.8485	0.3886	0.1048	-0.0965	0.2734	0.0000	0.0000	-0.0000	-0.0000	-0.0000	0.3442	0.0000	0.0002	-0.0004	-0.0001	-0.0000	-0.1765
373.4650	0.0000	-1.5708	-0.0000	-1.5708	0.0000	0.2017	-0.0000	0.0000	-0.0000	0.0000	0.0000	0.1840	0.7787	0.8574	0.3381	0.1155	-0.0864	0.2979	0.0000	0.0001	-0.0000	-0.0000	0.0000	0.3431	0.0000	0.0006	-0.0000	-0.0001	0.0000	-0.1765
373.4770	0.0000	-1.5708	0.0000	-1.5708	0.0000	0.2038	-0.0000	0.0000	-0.0000	0.0000	0.0000	0.1818	0.8238	0.8107	0.3663	0.0953	-0.1059	0.2812	0.0000	-0.0001	-0.0000	-0.0000	0.0000	0.3525	0.0000	-0.0008	-0.0004	-0.0001	0.0000	-0.0622
373.4870	0.0000	-1.5708	0.0000	-1.5708	-0.0000	0.2056	-0.0000	0.0000	-0.0000	0.0000	0.0000	0.1782	0.7474	0.8813	0.4006	0.1139	-0.1022	0.2677	0.0000	0.0000	-0.0001	-0.0000	0.0000	0.3403	0.0000	0.0001	-0.0005	-0.0002	0.0000	-0.1806
373.4990	-0.0000	-1.5708	-0.0000	-1.5708	0.0000	0.2077	-0.0000	0.0000	-0.0000	0.0000	0.0000	0.1765	0.7503	0.8297	0.3621	0.1170	-0.1270	0.2808	0.0000	0.0005	0.0002	-0.0000	-0.0000	0.3390	0.0000	0.0055	0.0019	-0.0001	-0.0000	-0.1806
373.5090	-0.0000	-1.5708	-0.0000	-1.5708	-0.0000	0.2095	-0.0000	0.0000	-0.0000	0.0000	0.0000	0.1727	0.8527	0.7968	0.3848	0.1372	-0.0830	0.2878	0.0000	-0.0002	-0.0001	-0.0000	0.0000	0.3378	0.0000	-0.0019	-0.0005	-0.0002	0.0000	-0.1806
373.5210	-0.0000	-1.5708	0.0000	-1.5708	-0.0000	0.2115	-0.0000	0.0000	-0.0000	0.0000	0.0000	0.1661	0.8958	0.9186	0.3676	0.1014	-0.1152	0.2985	-0.0000	-0.0002	-0.0001	-0.0000	0.0000	0.3364	-0.0000	-0.0028	-0.0005	-0.0002	0.0000	-0.1806
373.5310	0.0000	-1.5708	0.0000	-1.5708	-0.0000	0.2132	-0.0000	0.0000	-0.0000	0.0000	0.0000	0.1670	0.8704	0.8496	0.3532	0.1261	-0.0785	0.2927	0.0000	-0.0001	-0.0001	-0.0000	0.0000	0.3353	0.0000	-0.0009	-0.0005	-0.0002	0.0000	-0.1806
373.5430	0.0000	-1.5708	0.0000	-1.5708	0.0000	0.2152	-0.0000	0.0000	-0.0000	0.0000	0.0000	0.1646	0.6938	0.8365	0.3882	0.1385	-0.0975	0.2581	0.0000	0.0000	-0.0000	-0.0000	0.0000	0.3339	0.0000	0.0001	-0.0005	-0.0001	0.0000	-0.1806
373.5530	0.0000	-1.5708	-0.0000	-1.5708	-0.0000	0.2168	-0.0000	0.0000	-0.0000	0.0000	0.0000	0.1561	0.8308	0.7828	0.3360	0.1152	-0.1028	0.2411	0.0000	0.0001	0.0000	-0.0000	-0.0000	0.3327	0.0000	0.0017	0.0001	-0.0001	-0.0000	-0.1806
373.5650	0.0000	-1.5708	-0.0000	-1.5708	0.0000	0.2187	-0.0000	0.0000	-0.0000	0.0000	0.0000	0.1563	0.8379	0.8534	0.3689	0.1134	-0.0692	0.2628	0.0000	0.0001	0.0000	-0.0000	0.0000	0.3314	0.0000	0.0010	0.0004	-0.0002	0.0000	-0.1806
373.5750	0.0000	-1.5708	0.0000	-1.5708	0.0000	0.2202	-0.0000	0.0000	-0.0000	0.0000	0.0000	0.1529	0.9542	0.8719	0.3879	0.1184	-0.1042	0.2835	-0.0000	-0.0004	-0.0002	-0.0000	0.0000	0.3302	-0.0000	-0.0043	-0.0020	-0.0002	0.0000	-0.1806
373.5870	0.0000	-1.5708	-0.0000	-1.5708	0.0000	0.2220	-0.0000	0.0000	-0.0000	0.0000	0.0000	0.1456	0.8738	0.8632	0.3626	0.1087	-0.0698	0.3070	-0.0000	-0.0001	-0.0001	-0.0000	0.0000	0.3286	-0.0000	-0.0009	-0.0005	-0.0002	0.0000	-0.1839
373.5970	-0.0000	-1.5708	0.0000	-1.5708	-0.0000	0.2235	-0.0000	0.0000	-0.0000	0.0000	0.0000	0.1466	0.8007	0.8010	0.3813	0.1352	-0.0849	0.2857	0.0000	0.0003	0.0001	-0.0000	-0.0000	0.3274	0.0000	0.0035	0.0010	-0.0001	-0.0000	-0.1839
373.6090	0.0000	-1.5708	-0.0000	-1.5708	-0.0000	0.2252	-0.0000	0.0000	-0.0000	0.0000	0.0000	0.1450	0.7857	0.8208	0.3548	0.1240	-0.0914	0.2836	0.0000	-0.0002	-0.0001	-0.0000	-0.0000	0.3260	0.0000	-0.0022	-0.0009	-0.0001	-0.0000	-0.1839
373.6190	-0.0000	-1.5708	0.0000	-1.5708	0.0000	0.2267	-0.0000	0.0000	-0.0000	0.0000	0.0000	0.1387	0.8540	0.8521	0.3549	0.0978	-0.0837	0.2692	0.0000	-0.0001	-0.0000	-0.0000	0.0000	0.3249	0.0000	-0.0008	-0.0005	-0.0001	0.0000	-0.1839
373.6290	0.0000	-1.5708	0.0000	-1.5708	0.0000	0.2280	-0.0000	0.0000	-0.0000	0.0000	0.0000	0.1366	0.9920	0.8845	0.4046	0.1235	-0.0884	0.2886	0.0000	-0.0001	-0.0000	-0.0000	0.0000	0.3237	0.0000	-0.0008	-0.0004	-0.0001	0.0000	-0.1839
373.6410	-0.0000	-1.5708	-0.0000	-1.5708	0.0000	0.2297	-0.0000	0.0000	-0.0000	0.0000	0.0000	0.1345	0.9200	0.7670	0.3572	0.0938	-0.0833	0.2446	0.0000	0.0002	0.0001	-0.0000	0.0000	0.3223	0.0000	0.0025	0.0009	-0.0001	0.0000	-0.1839
373.6510	0.0000	-1.5708	0.0000	-1.5708	0.0000	0.2310	-0.0000	0.0000	-0.0000	0.0000	0.0000	0.1332	0.8982	0.8785	0.3741	0.1150	-0.0757	0.1992	0.0000	0.0001	0.0000	-0.0000	0.0000	0.3211	0.0000	0.0006	0.0000	-0.0001	0.0000	-0.1839
373.6610	0.0000	-1.5708	0.0000	-1.5708	0.0000	0.2323	-0.0000	0.0000	-0.0000	0.0000	0.0000	0.1252	0.8985	0.7911	0.3162	0.1096	-0.0881	0.2595	0.0000	0.0000	-0.0000	-0.0000	0.0000	0.3199	0.0000	0.0006	-0.0000	-0.0001	0.0000	-0.1839
373.6730	0.0000	-1.5708	0.0000	-1.5708	0.0000	0.2338	-0.0000	0.0000	-0.0000	0.0000	0.0000	0.1238	0.7936	0.8562	0.3249	0.1219	-0.0752	0.2525	0.0000	-0.0000	-0.0000	-0.0000	0.0000	0.3185	0.0000	-0.0004	-0.0001	-0.0002	0.0000	-0.1839
373.6830	-0.0000	-1.5708	0.0000	-1.5708	-0.0000	0.2350	-0.0000	0.0000	-0.0000	0.0000	0.0000	0.1215	0.8725	0.8094	0.3439	0.1070	-0.0939	0.2548	0.0000	-0.0001	-0.0001	-0.0000	-0.0000	0.3172	0.0000	-0.0012	-0.0009	-0.0001	-0.0000	-0.1865
373.6930	-0.0000	-1.5708	0.0000	-1.5708	0.0000	0.2362	-0.0000	0.0000	-0.0000	0.0000	0.0000	0.1195	0.8957	0.8703	0.3838	0.1383	-0.0702	0.2285	0.0000	-0.0005	-0.0002	-0.0000	0.0000	0.3160	0.0000	-0.0057	-0.0024	-0.0002	0.0000	-0.1865
373.7030	0.0000	-1.5708	0.0000	-1.5708	0.0000	0.2374	-0.0000	0.0000	-0.0000	0.0000	0.0000	0.1133	0.9562	0.7888	0.3974	0.1111	-0.0857	0.2853	0.0000	-0.0002	-0.0001	-0.0000	-0.0000	0.3148	0.0000	-0.0027	-0.0013	-0.0001	-0.0000	-0.1865
373.7130	0.0000	-1.5708	0.0000	-1.5708	-0.0000	0.2385	-0.0000	0.0000	-0.0000	0.0000	0.0000	0.1124	0.8348	0.8163	0.3635	0.0949	-0.0843	0.2722	-0.0000	-0.0002	-0.0002	-0.0000	0.0000	0.3136	-0.0000	-0.0028	-0.0015	-0.0002	0.0000	-0.1865
373.7230	-0.0000	-1.5708	-0.0000	-1.5708	-0.0000	0.2396	-0.0000	0.0000	-0.0000	0.0000	0.0000	0.1142	0.8977	0.8211	0.3425	0.1192	-0.0796	0.1886	0.0000	-0.0002	-0.0001	-0.0000	0.0000	0.3124	0.0000	-0.0029	-0.0006	-0.0002	0.0000	-0.1865
373.7330	0.0000	-1.5708	-0.0000	-1.5708	-0.0000	0.2407	-0.0000	0.0000	-0.0000	0.0000	0.0000	0.1057	0.9694	0.8787	0.3422	0.1136	-0.0724	0.2436	0.0000	0.0000	-0.0000	-0.0000	-0.0000	0.3112	0.0000	0.0002	-0.0004	-0.0000	-0.0000	-0.1865
373.7430	-0.0000	-1.5708	0.0000	-1.5708	0.0000	0.2417	-0.0000	0.0000	-0.0000	0.0000	0.0000	0.1018	0.9990	0.9313	0.3563	0.1354	-0.0843	0.2280	0.0000	-0.0002	-0.0001	-0.0000	0.0000	0.3100	0.0000	-0.0028	-0.0014	-0.0002	0.0000	-0.1865
373.7550	-0.0000	-1.5708	-0.0000	-1.5708	0.0000	0.2429	-0.0000	0.0000	-0.0000	0.0000	0.0000	0.0952	0.8788	0.8674	0.3884	0.1087	-0.0859	0.3159	0.0000	-0.0000	-0.0000	-0.0000	-0.0000	0.3086	0.0000	-0.0004	-0.0000	-0.0001	-0.0000	-0.1865
373.7650	-0.0000	-1.5708	0.0000	-1.5708	0.0000	0.2439	-0.0000	0.0000	-0.0000	0.0000	0.0000	0.0972	0.8838	0.8552	0.3541	0.0913	-0.0905	0.2460	-0.0000	0.0001	0.0000	-0.0000	-0.0000	0.3074	-0.0000	0.0007	0.0000	-0.0001	-0.0000	-0.1865
373.7750	-0.0000	-1.5708	0.0000	-1.5708	-0.0000	0.2448	-0.0000	0.0000	-0.0000	0.0000	0.0000	0.0958	1.0217	0.8707	0.3457	0.0921	-0.0622	0.1880	0.0000	0.0003	0.0002	0.0000	-0.0000	0.3062	0.0000	0.0031	0.0015	0.0000	-0.0000	-0.1865
373.7850	0.0000	-1.5708	-0.0000	-1.5708	-0.0000	0.2457	-0.0000	0.0000	-0.0000	0.0000	0.0000	0.0914	1.0141	0.8885	0.3877	0.1151	-0.0719	0.2676	0.0000	-0.0001	-0.0000	-0.0000	0.0000	0.3049	0.0000	-0.0008	-0.0005	-0.0001	0.0000	-0.1884
373.7950	0.0000	-1.5708	-0.0000	-1.5708	0.0000	0.2466	-0.0000	0.0000	-0.0000	0.0000	0.0000	0.0880	0.9144	0.8648	0.4260	0.0884	-0.0973	0.2401	0.0000	-0.0002	-0.0001	-0.0000	0.0000	0.3037	0.0000	-0.0024	-0.0011	-0.0003	0.0000	-0.1884
373.8070	-0.0000	-1.5708	0.0000	-1.5708	0.0000	0.2476	-0.0000	0.0000	-0.0000	0.0000	0.0000	0.0821	0.7607	0.9065	0.3370	0.1205	-0.0935	0.2553	0.0000	0.0001	0.0002	0.0000	-0.0000	0.3023	0.0000	0.0013	0.0017	0.0002	-0.0001	-0.1884
373.8170	-0.0000	-1.5708	-0.0000	-1.5708	0.0000	0.2485	-0.0000	0.0000	-0.0000	0.0000	0.0000	0.0802	0.8124	0.8168	0.3869	0.1178	-0.1144	0.2678	0.0000	0.0001	0.0000	-0.0000	0.0000	0.3011	0.0000	0.0006	0.0000	-0.0001	0.0000	-0.1884
373.8290	-0.0000	-1.5708	-0.0000	-1.5708	0.0000	0.2494	-0.0000	0.0000	-0.0000	0.0000	0.0000	0.0780	0.9923	0.8276	0.3974	0.0925	-0.0829	0.2576	0.0000	-0.0001	-0.0000	-0.0000	0.0000	0.2997	0.0000	-0.0008	-0.0005	-0.0001	0.0000	-0.1884
373.8390	0.0000	-1.5708	-0.0000	-1.5708	0.0000	0.2502	-0.0000	0.0000	-0.0000	0.0000	0.0000	0.0722	0.9283	0.9032	0.3738	0.1286	-0.0716	0.2390	-0.0000	0.0003	0.0002	0.0000	-0.0000	0.2985	-0.0000	0.0041	0.0015	0.0000	-0.0000	-0.1884
373.8510	-0.0000	-1.5708	0.0000	-1.5708	0.0000	0.2510	-0.0000	0.0000	-0.0000	0.0000	0.0000	0.0699	0.9751	0.8258	0.3737	0.1286	-0.0878	0.2729	0.0000	-0.0004	-0.0002	-0.0000	0.0000	0.2970	0.0000	-0.0044	-0.0020	-0.0003	0.0000	-0.1884
373.8610	0.0000	-1.5708	0.0000	-1.5708	0.0000	0.2517	-0.0000	0.0000	-0.0000	0.0000	0.0000	0.0671	0.8251	0.8032	0.3493	0.0995	-0.0901	0.2447	0.0000	-0.0001	0.0000	-0.0000	-0.0000	0.2958	0.0000	-0.0013	0.0000	-0.0001	-0.0000	-0.1884
373.8730	0.0000	-1.5708	0.0000	-1.5708	0.0000	0.2525	-0.0000	0.0000	-0.0000	0.0000	0.0000	0.0629	0.9147	0.8291	0.3771	0.0992	-0.0769	0.2489	0.0000	-0.0000	-0.0000	-0.0000	-0.0000	0.2944	0.0000	-0.0004	-0.0000	-0.0001	-0.0000	-0.1884
373.8830	-0.0000	-1.5708	-0.0000	-1.5708	-0.0000	0.2530	-0.0000	0.0000	-0.0000	0.0000	0.0000	0.0578	0.8427	0.8553	0.3124	0.1003	-0.0993	0.3326	0.0000	-0.0003	-0.0001	-0.0000	-0.0000	0.2931	0.0000	-0.0032	-0.0009	-0.0001	-0.0000	-0.1895
373.8930	-0.0000	-1.5708	0.0000	-1.5708	-0.0000	0.2536	-0.0000	0.0000	-0.0000	0.0000	0.0000	0.0588	0.8109	0.8323	0.3454	0.1202	-0.0838	0.2778	0.0000	0.0003	0.0001	0.0000	-0.0000	0.2919	0.0000	0.0037	0.0011	0.0001	-0.0000	-0.1895
373.9050	-0.0000	-1.5708	-0.0000	-1.5708	0.0000	0.2543	-0.0000	0.0000	-0.0000	0.0000	0.0000	0.0548	0.8284	0.8360	0.3468	0.0960	-0.1060	0.2531	-0.0000	-0.0002	-0.0002	-0.0000	0.0000	0.2904	-0.0000	-0.0029	-0.0015	-0.0003	0.0000	-0.1895
373.9150	0.0000	-1.5708	-0.0000	-1.5708	0.0000	0.2548	-0.0000	0.0000	-0.0000	0.0000	0.0000	0.0545	0.8797	0.7922	0.3888	0.0961	-0.0996	0.2085	0.0000	-0.0002	-0.0001	-0.0000	0.0000	0.2892	0.0000	-0.0028	-0.0014	-0.0002	0.0000	-0.1895
373.9250	-0.0000	-1.5708	-0.0000	-1.5708	0.0000	0.2554	-0.0000	0.0000	-0.0000	0.0000	0.0000	0.0485	0.8059	0.8589	0.3644	0.1123	-0.0920	0.2179	0.0000	-0.0001	-0.0001	-0.0000	0.0000	0.2880	0.0000	-0.0014	-0.0010	-0.0002	0.0000	-0.1895
373.9350	-0.0000	-1.5708	0.0000	-1.5708	0.0000	0.2558	-0.0000	0.0000	-0.0000	0.0000	0.0000	0.0447	0.9301	0.8165	0.3922	0.1026	-0.0979	0.2214	0.0000	0.0001	0.0000	-0.0000	-0.0000	0.2868	0.0000	0.0017	0.0001	-0.0001	-0.0000	-0.1895
373.9470	-0.0000	-1.5708	-0.0000	-1.5708	0.0000	0.2563	-0.0000	0.0000	-0.0000	0.0000	0.0000	0.0420	0.7917	0.8199	0.3415	0.0893	-0.0835	0.2203	0.0000	-0.0005	-0.0003	-0.0000	0.0000	0.2854	0.0000	-0.0059	-0.0026	-0.0004	0.0001	-0.1895
373.9570	0.0000	-1.5708	-0.0000	-1.5708	-0.0000	0.2567	-0.0000	0.0000	-0.0000	0.0000	0.0000	0.0373	0.8646	0.8391	0.3643	0.0896	-0.1107	0.2309	0.0000	-0.0002	-0.0002	-0.0000	0.0000	0.2842	0.0000	-0.0029	-0.0016	-0.0003	0.0000	-0.1895
373.9670	0.0000	-1.5708	0.0000	-1.5708	-0.0000	0.2570	-0.0000	0.0000	-0.0000	0.0000	0.0000	0.0332	0.8144	0.8491	0.3416	0.1062	-0.0939	0.2446	-0.0000	-0.0001	-0.0001	-0.0000	0.0000	0.2829	-0.0000	-0.0014	-0.0011	-0.0003	0.0000	-0.1895
373.9770	-0.0000	-1.5708	-0.0000	-1.5708	0.0000	0.2574	-0.0000	0.0000	-0.0000	0.0000	0.0000	0.0310	0.9138	0.8218	0.3366	0.1365	-0.0764	0.2269	0.0000	0.0000	-0.0001	-0.0000	0.0000	0.2841	0.0000	0.0001	-0.0005	-0.0002	0.0000	-0.1647
373.9870	-0.0000	-1.5708	-0.0000	-1.5708	0.0000	0.2576	-0.0000	0.0000	-0.0000	0.0000	0.0000	0.0268	0.8816	0.7440	0.3359	0.1102	-0.1137	0.2416	0.0000	0.0002	0.0001	-0.0000	0.0000	0.2805	0.0000	0.0025	0.0009	-0.0001	0.0000	-0.1899
373.9990	0.0000	-1.5708	-0.0000	-1.5708	0.0000	0.2579	-0.0000	0.0000	-0.0000	0.0000	0.0000	0.0217	0.8209	0.7748	0.3589	0.0935	-0.0806	0.2898	0.0000	-0.0003	-0.0002	-0.0000	0.0000	0.2791	0.0000	-0.0035	-0.0022	-0.0004	0.0001	-0.1899
374.0090	-0.0000	-1.5708	0.0000	-1.5708	0.0000	0.2581	-0.0000	0.0000	-0.0000	0.0000	0.0000	0.0198	0.8725	0.8456	0.3605	0.1027	-0.1045	0.3081	-0.0000	0.0001	0.0000	-0.0000	-0.0000	0.2779	-0.0000	0.0011	0.0005	-0.0001	-0.0000	-0.1899
374.0210	-0.0000	-1.5708	-0.0000	-1.5708	0.0000	0.2584	-0.0000	0.0000	-0.0000	0.0000	0.0000	0.0170	0.8204	0.7428	0.3574	0.1252	-0.1083	0.3205	-0.0000	0.0001	0.0000	-0.0000	-0.0000	0.2764	-0.0000	0.0007	0.0001	-0.0000	-0.0000	-0.1899
374.0310	-0.0000	-1.5708	-0.0000	-1.5708	0.0000	0.2585	-0.0000	0.0000	-0.0000	0.0000	0.0000	0.0161	0.9909	0.8469	0.3534	0.1006	-0.1363	0.2924	0.0000	-0.0001	-0.0000	0.0000	-0.0000	0.2752	0.0000	-0.0006	-0.0003	0.0001	-0.0000	-0.1899
374.0430	-0.0000	-1.5708	0.0000	-1.5708	0.0000	0.2587	-0.0000	0.0000	-0.0000	0.0000	0.0000	0.0133	0.9859	0.8671	0.3511	0.1011	-0.0858	0.2367	0.0000	-0.0002	-0.0002	-0.0000	0.0000	0.2737	0.0000	-0.0019	-0.0015	-0.0002	0.0000	-0.1899
374.0530	0.0000	-1.5708	0.0000	-1.5708	-0.0000	0.2588	-0.0000	0.0000	-0.0000	0.0000	0.0000	0.0067	0.8502	0.7971	0.3553	0.0990	-0.0846	0.2027	0.0000	-0.0000	-0.0000	-0.0000	-0.0000	0.1928	0.0000	-0.0004	-0.0000	-0.0001	-0.0000	-0.1899
374.0630	0.0000	-1.5708	-0.0000	-1.5708	0.0000	0.2588	-0.0000	0.0000	-0.0000	0.0000	0.0000	0.0013	0.9313	0.8281	0.3307	0.1137	-0.0982	0.1768	0.0000	-0.0001	-0.0001	-0.0000	-0.0000	0.1026	0.0000	-0.0012	-0.0008	-0.0000	-0.0000	-0.1899
374.0750	0.0000	-1.5708	0.0001	-1.5708	-0.0000	0.2588	-0.0000	0.0000	-0.0000	0.0000	0.0000	-0.0004	0.9410	0.8476	0.3937	0.1120	-0.0814	0.0844	0.0000	-0.0002	-0.0002	-0.0000	0.0000	-0.0057	0.0000	-0.0019	-0.0015	-0.0002	0.0000	-0.1899
374.0850	0.0000	-1.5708	0.0000	-1.5708	0.0000	0.2588	-0.0000	0.0000	-0.0000	0.0000	0.0000	-0.0029	1.0417	0.8329	0.3178	0.0855	-0.0596	0.0191	-0.0000	-0.0001	-0.0001	-0.0000	0.0000	-0.0956	-0.0000	-0.0009	-0.0005	-0.0001	0.0000	-0.1895
374.0970	0.0000	-1.5708	-0.0000	-1.5708	-0.0000	0.2587	-0.0000	0.0000	-0.0000	0.0000	0.0000	-0.0075	0.9582	0.8124	0.3830	0.0837	-0.0733	-0.0043	0.0000	0.0004	0.0002	0.0000	-0.0000	-0.2044	0.0000	0.0052	0.0016	0.0001	-0.0000	-0.1895
374.1070	0.0000	-1.5708	-0.0000	-1.5708	-0.0000	0.2586	-0.0000	0.0000	-0.0000	0.0000	0.0000	-0.0129	0.9682	0.7806	0.3476	0.1090	-0.0845	-0.0890	-0.0000	-0.0004	-0.0002	-0.0000	0.0000	-0.2951	-0.0000	-0.0048	-0.0015	-0.0002	0.0000	-0.1895
374.1170	-0.0000	-1.5708	0.0000	-1.5708	0.0000	0.2585	-0.0000	0.0000	-0.0000	0.0000	0.0000	-0.0145	0.9310	0.7940	0.3616	0.0857	-0.1151	-0.0372	0.0000	-0.0001	-0.0001	-0.0000	0.0000	-0.3114	0.0000	-0.0009	-0.0006	-0.0002	0.0000	-0.1895
374.1270	0.0000	-1.5708	-0.0000	-1.5708	0.0000	0.2584	-0.0000	0.0000	-0.0000	0.0000	0.0000	-0.0145	0.9956	0.8745	0.3483	0.1220	-0.0788	-0.0544	0.0000	-0.0000	-0.0000	-0.0000	0.0000	-0.3126	0.0000	-0.0004	-0.0001	-0.0002	0.0000	-0.1895
374.1370	0.0000	-1.5708	0.0000	-1.5708	0.0000	0.2582	-0.0000	0.0000	-0.0000	0.0000	0.0000	-0.0164	0.9574	0.8159	0.3319	0.1035	-0.0834	-0.0917	0.0000	-0.0002	-0.0001	-0.0000	0.0000	-0.3138	0.0000	-0.0018	-0.0005	-0.0001	0.0000	-0.1895
374.1490	0.0000	-1.5708	-0.0000	-1.5708	0.0000	0.2580	-0.0000	0.0000	-0.0000	0.0000	0.0000	-0.0195	1.0208	0.8098	0.3752	0.1031	-0.1182	-0.1117	0.0000	-0.0001	-0.0001	-0.0000	0.0000	-0.3153	0.0000	-0.0010	-0.0006	-0.0003	0.0000	-0.1895
374.1590	-0.0000	-1.5708	0.0000	-1.5708	0.0000	0.2578	-0.0000	0.0000	-0.0000	0.0000	0.0000	-0.0213	0.9683	0.8590	0.3912	0.1106	-0.0805	-0.1586	0.0000	0.0001	0.0000	-0.0000	0.0000	-0.3165	0.0000	0.0006	0.0000	-0.0001	0.0000	-0.1895
374.1690	0.0000	-1.5708	0.0000	-1.5708	-0.0000	0.2576	-0.0000	0.0000	-0.0000	0.0000	0.0000	-0.0252	0.9364	0.8929	0.3413	0.0922	-0.1049	-0.2123	-0.0000	-0.0003	-0.0000	-0.0000	0.0000	-0.3177	-0.0000	-0.0038	-0.0005	-0.0001	0.0000	-0.1895
374.1790	-0.0000	-1.5708	0.0000	-1.5708	-0.0000	0.2573	-0.0000	0.0000	-0.0000	0.0000	0.0000	-0.0284	1.0938	0.8064	0.3683	0.1134	-0.1239	-0.1839	-0.0000	-0.0003	-0.0001	-0.0000	0.0000	-0.3189	-0.0000	-0.0033	-0.0010	-0.0001	0.0000	-0.1884
374.1890	0.0000	-1.5708	0.0000	-1.5708	-0.0000	0.2570	-0.0000	0.0000	-0.0000	0.0000	0.0000	-0.0330	1.0266	0.8325	0.3425	0.1127	-0.1259	-0.2448	0.0000	-0.0001	-0.0000	-0.0000	-0.0000	-0.3201	0.0000	-0.0008	-0.0004	-0.0001	-0.0000	-0.1884
374.2010	-0.0000	-1.5708	0.0000	-1.5708	0.0000	0.2566	-0.0000	0.0000	-0.0000	0.0000	0.0000	-0.0377	0.9975	0.8071	0.3202	0.0880	-0.0848	-0.2678	0.0000	-0.0001	-0.0001	-0.0000	0.0000	-0.3215	0.0000	-0.0009	-0.0005	-0.0002	0.0000	-0.1884
374.2110	-0.0000	-1.5708	0.0000	-1.5708	0.0000	0.2562	-0.0000	0.0000	-0.0000	0.0000	0.0000	-0.0404	1.0708	0.7798	0.3559	0.0975	-0.1043	-0.3037	0.0000	0.0001	0.0000	-0.0000	-0.0000	-0.3227	0.0000	0.0006	0.0000	-0.0001	-0.0000	-0.1884
374.2230	0.0000	-1.5708	0.0000	-1.5708	-0.0000	0.2557	-0.0000	0.0000	-0.0000	0.0000	0.0000	-0.0461	1.0463	0.7965	0.2941	0.1018	-0.0995	-0.2836	-0.0000	-0.0000	-0.0000	-0.0000	0.0000	-0.3242	-0.0000	-0.0004	-0.0001	-0.0002	0.0000	-0.1884
374.2330	-0.0000	-1.5708	0.0000	-1.5708	-0.0000	0.2552	-0.0000	0.0000	-0.0000	0.0000	0.0000	-0.0488	1.0398	0.7326	0.3613	0.0995	-0.0754	-0.2628	-0.0000	-0.0006	-0.0003	-0.0000	0.0000	-0.3254	-0.0000	-0.0073	-0.0030	-0.0003	0.0000	-0.1884
374.2450	-0.0000	-1.5708	-0.0000	-1.5708	0.0000	0.2546	-0.0000	0.0000	-0.0000	0.0000	0.0000	-0.0527	1.0228	0.8278	0.3160	0.1042	-0.0727	-0.3330	-0.0000	0.0003	0.0001	0.0000	-0.0000	-0.3268	-0.0000	0.0036	0.0011	0.0000	-0.0000	-0.1884
374.2550	-0.0000	-1.5708	0.0000	-1.5708	0.0000	0.2541	-0.0000	0.0000	-0.0000	0.0000	0.0000	-0.0567	0.9608	0.7183	0.3502	0.0877	-0.1136	-0.2835	0.0000	-0.0001	-0.0000	-0.0000	-0.0000	-0.3281	0.0000	-0.0008	-0.0004	-0.0000	-0.0000	-0.1884
374.2670	-0.0000	-1.5708	-0.0000	-1.5708	-0.0000	0.2534	0.0000	0.0000	-0.0000	0.0000	0.0000	-0.0625	1.1012	0.7452	0.3683	0.0970	-0.1092	-0.2335	-0.0000	-0.0005	-0.0003	-0.0000	0.0000	-0.3295	-0.0000	-0.0062	-0.0029	-0.0002	0.0000	-0.1884
374.2770	-0.0000	-1.5708	0.0000	-1.5708	0.0000	0.2527	-0.0000	0.0000	-0.0000	0.0000	0.0000	-0.0640	0.9867	0.7469	0.3964	0.0959	-0.1118	-0.2046	0.0000	-0.0002	-0.0001	-0.0000	0.0000	-0.3307	0.0000	-0.0028	-0.0015	-0.0002	0.0000	-0.1878
374.2870	-0.0000	-1.5708	0.0000	-1.5708	0.0000	0.2521	-0.0000	0.0000	-0.0000	0.0000	0.0000	-0.0625	1.0227	0.7781	0.3484	0.1234	-0.1145	-0.2899	0.0000	0.0000	-0.0000	-0.0000	-0.0000	-0.3317	0.0000	0.0002	-0.0004	-0.0000	-0.0000	-0.1865
374.2970	-0.0000	-1.5708	0.0000	-1.5708	-0.0000	0.2514	-0.0000	0.0000	-0.0000	0.0000	0.0000	-0.0679	0.9849	0.7759	0.3105	0.1101	-0.1040	-0.3207	0.0000	-0.0001	-0.0000	-0.0000	-0.0000	-0.3329	0.0000	-0.0008	-0.0004	-0.0001	-0.0000	-0.1865
374.3090	-0.0000	-1.5708	-0.0000	-1.5708	-0.0000	0.2506	-0.0000	0.0000	-0.0000	0.0000	0.0000	-0.0717	0.9698	0.7851	0.3626	0.1136	-0.1097	-0.3091	0.0000	-0.0000	-0.0000	-0.0000	-0.0000	-0.3344	0.0000	-0.0004	-0.0000	-0.0001	-0.0000	-0.1865
374.3190	-0.0000	-1.5708	-0.0000	-1.5708	0.0000	0.2499	-0.0000	0.0000	-0.0000	0.0000	0.0000	-0.0729	1.0532	0.8810	0.3461	0.0900	-0.0919	-0.3036	-0.0000	-0.0003	-0.0001	-0.0000	0.0000	-0.3356	-0.0000	-0.0033	-0.0010	-0.0002	0.0000	-0.1865
374.3290	-0.0000	-1.5708	0.0000	-1.5708	0.0000	0.2492	-0.0000	0.0000	-0.0000	0.0000	0.0000	-0.0784	1.1149	0.7386	0.3451	0.1203	-0.1081	-0.3347	0.0000	-0.0001	0.0000	-0.0000	-0.0000	-0.3368	0.0000	-0.0013	0.0000	-0.0001	-0.0000	-0.1865
374.3390	-0.0000	-1.5708	0.0000	-1.5708	0.0000	0.2483	-0.0000	0.0000	-0.0000	0.0000	0.0000	-0.0828	1.0838	0.7829	0.2991	0.1071	-0.1053	-0.2803	-0.0000	-0.0004	-0.0002	-0.0000	0.0000	-0.3380	-0.0000	-0.0048	-0.0025	-0.0002	0.0000	-0.1865
374.3490	0.0000	-1.5708	0.0000	-1.5708	-0.0000	0.2475	-0.0000	0.0000	-0.0000	0.0000	0.0000	-0.0839	1.1360	0.7492	0.3485	0.1367	-0.1008	-0.2686	0.0000	0.0002	0.0001	-0.0000	-0.0000	-0.3392	0.0000	0.0021	0.0005	-0.0000	-0.0000	-0.1865
374.3610	0.0000	-1.5708	-0.0000	-1.5708	0.0000	0.2464	-0.0000	0.0000	-0.0000	0.0000	0.0000	-0.0864	1.1065	0.6952	0.3260	0.1083	-0.0871	-0.2926	0.0000	0.0002	-0.0001	-0.0000	0.0000	-0.3406	0.0000	0.0020	-0.0006	-0.0002	0.0000	-0.1865
374.3710	0.0000	-1.5708	-0.0000	-1.5708	0.0000	0.2456	0.0000	0.0000	-0.0000	0.0000	0.0000	-0.0898	1.0612	0.8145	0.3304	0.1222	-0.1160	-0.3283	0.0000	-0.0000	-0.0001	-0.0000	0.0000	-0.3418	0.0000	-0.0004	-0.0010	-0.0002	0.0000	-0.1865
374.3810	0.0000	-1.5708	0.0000	-1.5708	0.0000	0.2447	0.0000	0.0000	-0.0000	0.0000	0.0000	-0.0932	1.0707	0.7866	0.3934	0.1232	-0.1129	-0.3155	-0.0000	-0.0002	-0.0001	-0.0000	0.0000	-0.3428	-0.0000	-0.0027	-0.0014	-0.0001	0.0000	-0.1839
374.3910	0.0000	-1.5708	-0.0000	-1.5708	0.0000	0.2437	0.0000	0.0000	-0.0000	0.0000	0.0000	-0.0987	0.9900	0.8438	0.3321	0.1110	-0.1151	-0.2907	-0.0000	0.0003	0.0002	0.0000	-0.0000	-0.3439	-0.0000	0.0032	0.0016	0.0001	-0.0000	-0.1839
374.4030	-0.0000	-1.5708	-0.0000	-1.5708	0.0000	0.2425	0.0000	0.0000	-0.0000	0.0000	0.0000	-0.1032	1.0227	0.7196	0.3689	0.0821	-0.0863	-0.2178	-0.0000	0.0000	-0.0000	-0.0000	0.0000	-0.3454	-0.0000	0.0005	-0.0001	-0.0002	0.0000	-0.1839
374.4130	0.0000	-1.5708	0.0000	-1.5708	0.0000	0.2415	0.0000	0.0000	-0.0000	0.0000	0.0000	-0.1004	1.0949	0.7885	0.3376	0.1105	-0.1022	-0.2766	0.0000	-0.0001	-0.0001	-0.0000	-0.0000	-0.3466	0.0000	-0.0012	-0.0009	-0.0001	-0.0000	-0.1839
374.4250	-0.0000	-1.5708	0.0000	-1.5708	0.0000	0.2402	0.0000	0.0000	-0.0000	0.0000	0.0000	-0.1059	0.9966	0.7841	0.3491	0.1094	-0.1006	-0.2973	0.0000	0.0001	0.0000	-0.0000	0.0000	-0.3480	0.0000	0.0006	0.0000	-0.0001	0.0000	-0.1839
374.4350	-0.0000	-1.5708	0.0000	-1.5708	0.0000	0.2392	0.0000	0.0000	-0.0000	0.0000	0.0000	-0.1085	0.9774	0.7422	0.3242	0.1012	-0.0976	-0.3226	0.0000	0.0002	0.0001	0.0000	-0.0000	-0.3492	0.0000	0.0026	0.0010	0.0000	-0.0000	-0.1839
374.4470	0.0000	-1.5708	-0.0000	-1.5708	0.0000	0.2378	0.0000	0.0000	-0.0000	0.0000	0.0000	-0.1174	1.0468	0.8095	0.3504	0.1290	-0.0972	-0.2577	0.0000	-0.0005	-0.0002	-0.0000	0.0000	-0.3506	0.0000	-0.0057	-0.0025	-0.0002	0.0000	-0.1839
374.4570	0.0000	-1.5708	0.0000	-1.5708	0.0000	0.2367	0.0000	0.0000	-0.0000	0.0000	0.0000	-0.1155	1.0216	0.7613	0.2953	0.1013	-0.0940	-0.2726	0.0000	-0.0001	-0.0001	-0.0000	0.0000	-0.3518	0.0000	-0.0010	-0.0006	-0.0003	0.0000	-0.1839
374.4670	-0.0000	-1.5708	0.0000	-1.5708	-0.0000	0.2355	0.0000	0.0000	-0.0000	0.0000	0.0000	-0.1164	0.9767	0.7307	0.3411	0.0932	-0.0839	-0.3116	0.0000	-0.0001	-0.0000	-0.0000	0.0000	-0.3529	0.0000	-0.0014	-0.0000	-0.0002	0.0000	-0.1839
374.4770	0.0000	-1.5708	-0.0000	-1.5708	0.0000	0.2343	0.0000	0.0000	-0.0000	0.0000	0.0000	-0.1211	1.0114	0.7904	0.3836	0.0847	-0.1194	-0.3278	-0.0000	-0.0000	-0.0000	-0.0000	0.0000	-0.3540	-0.0000	-0.0004	-0.0000	-0.0001	0.0000	-0.1829
374.4870	0.0000	-1.5708	-0.0000	-1.5708	0.0000	0.2330	0.0000	0.0000	-0.0000	0.0000	0.0000	-0.1262	0.9582	0.7611	0.3896	0.0996	-0.1180	-0.2748	0.0000	-0.0005	-0.0003	-0.0000	0.0000	-0.3550	0.0000	-0.0058	-0.0025	-0.0003	0.0001	-0.1806
374.4990	0.0000	-1.5708	-0.0000	-1.5708	0.0000	0.2315	0.0000	0.0000	-0.0000	0.0000	0.0000	-0.1271	0.9700	0.7351	0.3821	0.0949	-0.1390	-0.2745	0.0000	-0.0000	-0.0001	-0.0000	0.0000	-0.3564	0.0000	-0.0004	-0.0010	-0.0002	0.0000	-0.1806
374.5090	0.0000	-1.5708	0.0000	-1.5708	0.0000	0.2302	0.0000	0.0000	-0.0000	0.0000	0.0000	-0.1293	0.9400	0.7843	0.3274	0.1083	-0.1264	-0.3416	-0.0000	0.0001	0.0001	0.0000	-0.0000	-0.3575	-0.0000	0.0007	0.0011	0.0000	-0.0000	-0.1806
374.5190	-0.0000	-1.5708	0.0000	-1.5708	0.0000	0.2289	0.0000	0.0000	-0.0000	0.0000	0.0000	-0.1339	1.0344	0.8046	0.3373	0.0901	-0.0948	-0.2939	0.0000	0.0000	0.0001	-0.0000	-0.0000	-0.3587	0.0000	0.0002	0.0006	-0.0000	-0.0000	-0.1806
374.5290	0.0000	-1.5708	0.0000	-1.5708	-0.0000	0.2276	0.0000	0.0000	-0.0000	0.0000	0.0000	-0.1387	1.0056	0.7097	0.3519	0.1095	-0.1096	-0.2774	-0.0000	-0.0002	-0.0001	-0.0000	0.0000	-0.3598	-0.0000	-0.0028	-0.0015	-0.0002	0.0000	-0.1806
374.5390	-0.0000	-1.5708	0.0000	-1.5708	0.0000	0.2261	0.0000	0.0000	-0.0000	0.0000	0.0000	-0.1406	0.9460	0.8243	0.4041	0.0737	-0.1232	-0.2692	0.0000	-0.0001	-0.0000	-0.0000	-0.0000	-0.3610	0.0000	-0.0008	-0.0004	-0.0001	-0.0000	-0.1806
374.5510	0.0000	-1.5708	-0.0000	-1.5708	0.0000	0.2244	0.0000	0.0000	-0.0000	0.0000	0.0000	-0.1426	0.8569	0.7885	0.3297	0.1113	-0.1266	-0.3086	-0.0000	-0.0001	-0.0001	-0.0000	0.0000	-0.3624	-0.0000	-0.0008	-0.0005	-0.0001	0.0000	-0.1806
374.5610	-0.0000	-1.5708	0.0000	-1.5708	0.0000	0.2230	0.0000	0.0000	-0.0000	0.0000	0.0000	-0.1482	0.9798	0.7640	0.3903	0.0802	-0.0984	-0.2766	0.0000	0.0001	0.0001	-0.0000	-0.0000	-0.3636	0.0000	0.0012	0.0006	-0.0000	-0.0000	-0.1806
374.5730	0.0000	-1.5708	-0.0000	-1.5708	-0.0000	0.2212	0.0000	0.0000	-0.0000	0.0000	0.0000	-0.1503	0.8793	0.7621	0.3421	0.1020	-0.1043	-0.2873	0.0000	-0.0004	-0.0002	-0.0000	0.0000	-0.3650	0.0000	-0.0043	-0.0020	-0.0002	0.0000	-0.1806
374.5830	0.0000	-1.5708	0.0000	-1.5708	0.0000	0.2197	0.0000	0.0000	-0.0000	0.0000	0.0000	-0.1509	0.9367	0.7968	0.3407	0.1022	-0.0966	-0.3506	0.0000	-0.0001	-0.0001	-0.0000	0.0000	-0.3657	0.0000	-0.0017	-0.0014	-0.0001	0.0000	-0.1765
374.5930	-0.0000	-1.5708	-0.0000	-1.5708	0.0000	0.2182	0.0000	0.0000	-0.0000	0.0000	0.0000	-0.1531	1.0141	0.8228	0.3555	0.1139	-0.1156	-0.3634	0.0000	0.0000	-0.0001	-0.0000	0.0000	-0.3669	0.0000	0.0001	-0.0005	-0.0002	0.0000	-0.1765
374.6050	0.0000	-1.5708	-0.0000	-1.5708	0.0000	0.2162	0.0000	0.0000	-0.0000	0.0000	0.0000	-0.1605	0.8351	0.7488	0.3469	0.0905	-0.1023	-0.2734	-0.0000	-0.0004	-0.0002	-0.0000	0.0000	-0.3682	-0.0000	-0.0053	-0.0020	-0.0002	0.0000	-0.1765
374.6150	-0.0000	-1.5708	0.0000	-1.5708	-0.0000	0.2146	0.0000	0.0000	-0.0000	0.0000	0.0000	-0.1611	0.8394	0.7826	0.3589	0.1013	-0.0921	-0.3601	-0.0000	-0.0003	-0.0001	-0.0000	0.0000	-0.3693	-0.0000	-0.0033	-0.0010	-0.0001	0.0000	-0.1765
374.6270	-0.0000	-1.5708	0.0000	-1.5708	-0.0000	0.2127	0.0000	0.0000	-0.0000	0.0000	0.0000	-0.1641	0.8367	0.7129	0.3460	0.0818	-0.1203	-0.3571	0.0000	-0.0001	-0.0001	-0.0000	0.0000	-0.3707	0.0000	-0.0014	-0.0010	-0.0002	0.0000	-0.1765
374.6370	0.0000	-1.5708	-0.0000	-1.5708	-0.0000	0.2110	0.0000	0.0000	-0.0000	0.0000	0.0000	-0.1717	0.8977	0.7672	0.3677	0.0930	-0.0996	-0.2542	0.0000	-0.0001	-0.0001	-0.0000	0.0000	-0.3718	0.0000	-0.0013	-0.0009	-0.0001	0.0000	-0.1765
374.6490	0.0001	-1.5708	-0.0000	-1.5708	0.0000	0.2089	0.0000	0.0000	-0.0000	0.0000	0.0000	-0.1719	0.8284	0.7184	0.3780	0.0984	-0.0972	-0.3184	-0.0000	0.0001	0.0000	-0.0000	-0.0000	-0.3732	-0.0000	0.0007	0.0001	-0.0000	-0.0000	-0.1765
374.6590	-0.0000	-1.5708	0.0000	-1.5708	-0.0000	0.2072	0.0000	0.0000	-0.0000	0.0000	0.0000	-0.1752	0.8220	0.6911	0.3191	0.1192	-0.0983	-0.3068	0.0000	-0.0003	-0.0002	-0.0000	0.0000	-0.3743	0.0000	-0.0033	-0.0020	-0.0002	0.0000	-0.1765
374.6710	0.0000	-1.5708	0.0000	-1.5708	-0.0000	0.2050	0.0000	0.0000	-0.0000	0.0000	0.0000	-0.1768	0.8253	0.7533	0.3340	0.1238	-0.1175	-0.2962	0.0000	0.0003	0.0002	0.0000	-0.0000	-0.3757	0.0000	0.0032	0.0016	0.0001	-0.0000	-0.1765
374.6810	0.0000	-1.5708	-0.0000	-1.5708	0.0000	0.2033	0.0000	0.0000	-0.0000	0.0000	0.0000	-0.1803	0.8649	0.7541	0.3379	0.1165	-0.1260	-0.3289	0.0000	-0.0002	-0.0001	-0.0000	-0.0000	-0.3764	0.0000	-0.0027	-0.0013	-0.0001	-0.0000	-0.1718
374.6930	0.0000	-1.5708	-0.0000	-1.5708	0.0000	0.2011	0.0000	0.0000	-0.0000	0.0000	0.0000	-0.1879	0.7553	0.6781	0.3580	0.1078	-0.1254	-0.2859	-0.0000	0.0003	0.0001	-0.0000	-0.0000	-0.3777	-0.0000	0.0036	0.0010	-0.0000	-0.0000	-0.1718
374.7030	0.0000	-1.5708	0.0000	-1.5708	0.0000	0.1992	0.0000	0.0000	-0.0000	0.0000	0.0000	-0.1870	0.7409	0.7984	0.3021	0.1202	-0.1212	-0.3372	-0.0000	-0.0001	-0.0001	-0.0000	0.0000	-0.3788	-0.0000	-0.0009	-0.0006	-0.0002	0.0000	-0.1718
374.7130	0.0000	-1.5708	0.0000	-1.5708	0.0000	0.1973	0.0000	0.0000	-0.0000	0.0000	0.0000	-0.1901	0.8394	0.7858	0.3170	0.1106	-0.1145	-0.3453	0.0000	-0.0002	-0.0001	-0.0000	0.0000	-0.3799	0.0000	-0.0023	-0.0010	-0.0002	0.0000	-0.1718
374.7250	-0.0000	-1.5708	0.0000	-1.5708	-0.0000	0.1950	0.0000	0.0000	-0.0000	0.0000	0.0000	-0.1951	0.7250	0.7700	0.2839	0.1074	-0.1099	-0.2820	0.0000	-0.0001	-0.0001	-0.0000	0.0000	-0.3812	0.0000	-0.0014	-0.0010	-0.0002	0.0000	-0.1718
374.7350	0.0000	-1.5708	0.0000	-1.5708	-0.0000	0.1931	0.0000	0.0000	-0.0000	0.0000	0.0000	-0.1969	0.6090	0.7725	0.3414	0.1018	-0.0898	-0.2965	-0.0000	-0.0003	-0.0001	-0.0000	0.0000	-0.3823	-0.0000	-0.0038	-0.0015	-0.0002	0.0000	-0.1718
374.7470	-0.0000	-1.5708	-0.0000	-1.5708	0.0000	0.1906	0.0000	0.0000	-0.0000	0.0000	0.0000	-0.2041	0.7810	0.7313	0.3530	0.1125	-0.1170	-0.2862	0.0000	-0.0002	-0.0001	-0.0000	0.0000	-0.3837	0.0000	-0.0023	-0.0009	-0.0001	0.0000	-0.1718
374.7570	0.0000	-1.5708	0.0000	-1.5708	0.0000	0.1887	0.0000	0.0000	-0.0000	0.0000	0.0000	-0.2007	0.8382	0.7386	0.2887	0.1019	-0.0938	-0.3337	0.0000	-0.0001	-0.0000	-0.0000	0.0000	-0.3848	0.0000	-0.0008	-0.0005	-0.0001	0.0000	-0.1718
374.7670	0.0000	-1.5708	-0.0000	-1.5708	0.0000	0.1866	0.0000	0.0000	-0.0000	0.0000	0.0000	-0.2051	0.8532	0.8029	0.3521	0.1162	-0.1195	-0.3682	0.0000	-0.0004	-0.0002	-0.0000	0.0000	-0.3859	0.0000	-0.0053	-0.0020	-0.0003	0.0000	-0.1718
374.7790	0.0000	-1.5708	0.0000	-1.5708	-0.0000	0.1841	0.0000	0.0000	-0.0000	0.0000	0.0000	-0.2082	0.8394	0.7445	0.3973	0.0889	-0.1015	-0.3433	0.0000	-0.0002	-0.0001	-0.0000	0.0000	-0.3867	0.0000	-0.0023	-0.0010	-0.0002	0.0000	-0.1664
374.7890	-0.0001	-1.5708	0.0000	-1.5708	0.0000	0.1820	0.0000	0.0000	-0.0000	0.0000	0.0000	-0.2110	0.7748	0.7510	0.3397	0.1021	-0.1389	-0.3532	0.0000	-0.0002	-0.0002	-0.0000	0.0000	-0.3878	0.0000	-0.0029	-0.0015	-0.0003	0.0000	-0.1664
374.8010	0.0000	-1.5708	0.0000	-1.5708	0.0000	0.1795	0.0000	0.0000	-0.0000	0.0000	0.0000	-0.2172	0.8491	0.8081	0.3521	0.1173	-0.0959	-0.3112	0.0000	-0.0000	-0.0001	-0.0000	0.0000	-0.3891	0.0000	-0.0004	-0.0010	-0.0002	0.0000	-0.1664
374.8110	0.0000	-1.5708	0.0000	-1.5708	0.0000	0.1773	0.0000	0.0000	-0.0000	0.0000	0.0000	-0.2200	0.7715	0.7182	0.3547	0.0859	-0.1228	-0.2956	0.0000	-0.0000	0.0000	-0.0000	-0.0000	-0.3901	0.0000	-0.0003	0.0000	-0.0001	-0.0000	-0.1664
374.8230	0.0000	-1.5708	0.0000	-1.5708	0.0000	0.1746	0.0000	0.0000	-0.0000	0.0000	0.0000	-0.2229	0.8161	0.7560	0.3427	0.1019	-0.1021	-0.2717	-0.0000	-0.0003	-0.0002	-0.0000	0.0000	-0.3914	-0.0000	-0.0033	-0.0020	-0.0002	0.0000	-0.1664
374.8330	-0.0000	-1.5708	0.0000	-1.5708	-0.0000	0.1724	0.0000	0.0000	-0.0000	0.0000	0.0000	-0.2225	0.7754	0.7490	0.3440	0.1037	-0.1178	-0.3146	-0.0000	-0.0003	-0.0001	-0.0000	0.0000	-0.3925	-0.0000	-0.0033	-0.0010	-0.0002	0.0000	-0.1664
374.8450	0.0000	-1.5708	0.0000	-1.5708	0.0000	0.1697	0.0000	0.0000	-0.0000	0.0000	0.0000	-0.2289	0.9053	0.7899	0.3377	0.1040	-0.0910	-0.2948	0.0000	-0.0002	-0.0001	-0.0000	0.0000	-0.3938	0.0000	-0.0023	-0.0010	-0.0002	0.0000	-0.1664
374.8550	-0.0000	-1.5708	-0.0000	-1.5708	-0.0000	0.1674	0.0000	0.0000	-0.0000	0.0000	0.0000	-0.2280	0.8490	0.8517	0.2909	0.1043	-0.1116	-0.3171	0.0000	-0.0003	-0.0002	-0.0000	0.0000	-0.3948	0.0000	-0.0041	-0.0018	-0.0001	0.0000	-0.1664
374.8670	-0.0000	-1.5708	-0.0000	-1.5708	0.0000	0.1646	0.0000	0.0000	-0.0000	0.0000	0.0000	-0.2348	0.8246	0.7117	0.3522	0.1051	-0.1304	-0.3037	0.0000	-0.0000	0.0000	0.0000	-0.0000	-0.3961	0.0000	-0.0003	0.0001	0.0000	-0.0000	-0.1664
374.8770	0.0000	-1.5708	-0.0000	-1.5708	-0.0000	0.1622	0.0000	0.0000	-0.0000	0.0000	0.0000	-0.2321	0.7800	0.7831	0.3297	0.1081	-0.1000	-0.3349	0.0000	-0.0001	-0.0002	-0.0000	0.0000	-0.3970	0.0000	-0.0009	-0.0015	-0.0002	0.0000	-0.1645
374.8870	-0.0000	-1.5708	-0.0000	-1.5708	0.0000	0.1599	0.0000	0.0000	-0.0000	0.0000	0.0000	-0.2374	0.7611	0.7666	0.3301	0.1080	-0.0991	-0.3055	0.0000	-0.0001	-0.0001	-0.0000	0.0000	-0.3976	0.0000	-0.0014	-0.0011	-0.0003	0.0000	-0.1603
374.8990	-0.0000	-1.5708	0.0000	-1.5708	-0.0000	0.1571	0.0000	0.0000	-0.0000	0.0000	0.0000	-0.2384	0.7984	0.7440	0.3095	0.1083	-0.1227	-0.3808	0.0000	0.0001	0.0000	-0.0000	-0.0000	-0.3989	0.0000	0.0007	0.0001	-0.0000	-0.0000	-0.1603
374.9090	-0.0000	-1.5708	0.0000	-1.5708	0.0000	0.1546	0.0000	0.0000	-0.0000	0.0000	0.0000	-0.2449	0.7549	0.7260	0.3314	0.1127	-0.1173	-0.3292	0.0000	-0.0001	-0.0000	-0.0000	0.0000	-0.3999	0.0000	-0.0008	-0.0004	-0.0001	0.0000	-0.1603
374.9210	-0.0000	-1.5708	0.0000	-1.5708	-0.0000	0.1517	0.0000	0.0000	-0.0000	0.0000	0.0000	-0.2469	0.8020	0.7336	0.3348	0.0939	-0.1018	-0.3389	0.0000	0.0002	0.0001	-0.0000	-0.0000	-0.4011	0.0000	0.0021	0.0006	-0.0000	-0.0000	-0.1603
374.9310	0.0000	-1.5708	0.0000	-1.5708	-0.0000	0.1492	0.0000	0.0000	-0.0000	0.0000	0.0000	-0.2536	0.7630	0.7325	0.2965	0.1348	-0.1188	-0.2949	-0.0000	-0.0002	-0.0001	-0.0000	0.0000	-0.4022	-0.0000	-0.0028	-0.0014	-0.0002	0.0000	-0.1603
374.9430	0.0000	-1.5708	-0.0000	-1.5708	0.0000	0.1462	0.0000	0.0000	-0.0000	0.0000	0.0000	-0.2559	0.8452	0.7164	0.2974	0.1028	-0.1051	-0.3605	0.0000	-0.0003	-0.0002	-0.0000	0.0000	-0.4034	0.0000	-0.0039	-0.0016	-0.0003	0.0000	-0.1603
374.9530	0.0000	-1.5708	0.0000	-1.5708	-0.0000	0.1436	0.0000	0.0000	-0.0000	0.0000	0.0000	-0.2596	0.8568	0.7602	0.3643	0.1082	-0.1113	-0.2859	0.0000	-0.0004	-0.0002	-0.0000	0.0000	-0.4044	0.0000	-0.0042	-0.0019	-0.0002	0.0000	-0.1603
374.9650	-0.0000	-1.5708	0.0000	-1.5708	0.0000	0.1405	0.0000	0.0000	-0.0000	0.0000	0.0000	-0.2574	0.9218	0.7515	0.2844	0.1096	-0.1169	-0.3448	0.0000	0.0000	-0.0000	-0.0000	0.0000	-0.4057	0.0000	0.0006	-0.0000	-0.0001	0.0000	-0.1603
374.9750	-0.0000	-1.5708	-0.0000	-1.5708	-0.0000	0.1379	0.0000	0.0000	-0.0000	0.0000	0.0000	-0.2631	0.7707	0.7759	0.3825	0.0943	-0.0874	-0.3222	-0.0000	0.0004	0.0002	0.0000	-0.0000	-0.4067	-0.0000	0.0052	0.0016	0.0001	-0.0001	-0.1603
374.9850	0.0000	-1.5708	-0.0000	-1.5708	0.0000	0.1354	0.0000	0.0000	-0.0000	0.0000	0.0000	-0.2626	0.9255	0.7638	0.2744	0.1056	-0.1082	-0.3289	0.0000	-0.0003	-0.0002	-0.0000	0.0000	-0.4071	0.0000	-0.0033	-0.0020	-0.0002	0.0000	-0.1536
374.9970	-0.0000	-1.5708	0.0000	-1.5708	0.0000	0.1321	0.0000	0.0000	-0.0000	0.0000	0.0000	-0.2667	0.6886	0.7355	0.3305	0.1057	-0.1054	-0.3364	0.0000	0.0003	0.0002	0.0000	-0.0000	-0.4083	0.0000	0.0036	0.0020	0.0000	-0.0000	-0.1536
375.0070	-0.0000	-1.5708	0.0000	-1.5708	0.0000	0.1295	0.0000	0.0000	-0.0000	0.0000	0.0000	-0.2678	0.7976	0.7262	0.3253	0.0951	-0.0844	-0.3356	0.0000	0.0002	0.0001	-0.0000	-0.0000	-0.4093	0.0000	0.0025	0.0009	-0.0001	-0.0000	-0.1536
375.0190	0.0000	-1.5708	-0.0000	-1.5708	-0.0000	0.1262	0.0000	0.0000	-0.0000	0.0000	0.0000	-0.2695	0.9135	0.6943	0.2978	0.0859	-0.0974	-0.3659	0.0000	-0.0001	-0.0000	-0.0000	0.0000	-0.4104	0.0000	-0.0008	-0.0005	-0.0001	0.0000	-0.1536
375.0290	0.0000	-1.5708	-0.0000	-1.5708	0.0000	0.1235	0.0000	0.0000	-0.0000	0.0000	0.0000	-0.2750	0.7741	0.7400	0.3299	0.0835	-0.1214	-0.3790	0.0000	-0.0004	-0.0002	-0.0000	0.0000	-0.4114	0.0000	-0.0043	-0.0020	-0.0002	0.0000	-0.1536
375.0410	-0.0000	-1.5708	-0.0000	-1.5708	0.0000	0.1202	0.0000	0.0000	-0.0000	0.0000	0.0000	-0.2777	0.7620	0.7550	0.3212	0.0846	-0.0872	-0.3710	0.0000	0.0003	0.0002	-0.0000	-0.0000	-0.4126	0.0000	0.0031	0.0015	-0.0000	-0.0000	-0.1536
375.0510	-0.0000	-1.5708	-0.0000	-1.5708	0.0000	0.1173	0.0000	0.0000	-0.0000	0.0000	0.0000	-0.2830	0.9050	0.7284	0.3158	0.1044	-0.1258	-0.3023	0.0000	-0.0000	-0.0000	-0.0000	0.0000	-0.4136	0.0000	-0.0004	-0.0001	-0.0002	0.0000	-0.1536
375.0630	0.0000	-1.5708	-0.0000	-1.5708	-0.0000	0.1139	0.0000	0.0000	-0.0000	0.0000	0.0000	-0.2824	0.8566	0.7777	0.3147	0.1088	-0.0830	-0.3618	-0.0000	-0.0000	-0.0000	-0.0000	0.0000	-0.4148	-0.0000	-0.0004	-0.0000	-0.0001	0.0000	-0.1536
375.0730	0.0000	-1.5708	0.0000	-1.5708	0.0000	0.1111	0.0000	0.0000	-0.0000	0.0000	0.0000	-0.2826	0.7677	0.7301	0.3506	0.1178	-0.1073	-0.3337	0.0000	-0.0001	-0.0001	-0.0000	-0.0000	-0.4158	0.0000	-0.0012	-0.0008	-0.0000	-0.0000	-0.1536
375.0850	0.0000	-1.5708	0.0000	-1.5708	-0.0000	0.1077	0.0000	0.0000	-0.0000	0.0000	0.0000	-0.2889	0.9338	0.7631	0.3324	0.1065	-0.1324	-0.3491	-0.0000	-0.0001	-0.0000	-0.0000	0.0000	-0.4162	-0.0000	-0.0008	-0.0005	-0.0001	0.0000	-0.1463
375.0950	-0.0000	-1.5708	0.0000	-1.5708	-0.0000	0.1048	0.0000	0.0000	-0.0000	0.0000	0.0000	-0.2912	0.9225	0.7944	0.3163	0.0987	-0.1154	-0.3691	0.0000	-0.0001	-0.0001	-0.0000	0.0000	-0.4172	0.0000	-0.0012	-0.0009	-0.0001	0.0000	-0.1463
375.1070	-0.0000	-1.5708	0.0000	-1.5708	0.0000	0.1012	0.0000	0.0000	-0.0000	0.0000	0.0000	-0.2944	0.7697	0.7694	0.3603	0.0853	-0.1049	-0.3423	0.0000	0.0001	0.0000	-0.0000	0.0000	-0.4183	0.0000	0.0010	0.0004	-0.0002	0.0000	-0.1463
375.1170	0.0000	-1.5708	0.0000	-1.5708	-0.0000	0.0983	0.0000	0.0000	-0.0000	0.0000	0.0000	-0.2948	0.8824	0.7186	0.3894	0.1073	-0.0860	-0.3674	0.0000	-0.0001	0.0000	-0.0000	-0.0000	-0.4192	0.0000	-0.0012	0.0001	-0.0000	-0.0000	-0.1463
375.1270	-0.0000	-1.5708	0.0000	-1.5708	0.0000	0.0954	0.0000	0.0000	-0.0000	0.0000	0.0000	-0.2971	0.8350	0.7657	0.3699	0.0878	-0.0827	-0.3470	0.0000	0.0001	0.0001	0.0000	-0.0000	-0.4202	0.0000	0.0012	0.0006	0.0000	-0.0000	-0.1463
375.1390	0.0000	-1.5708	0.0000	-1.5708	-0.0000	0.0918	0.0000	0.0000	-0.0000	0.0000	0.0000	-0.3057	0.8076	0.6608	0.3552	0.0922	-0.1203	-0.3239	0.0000	0.0000	0.0001	0.0000	-0.0000	-0.4213	0.0000	0.0003	0.0007	0.0001	-0.0000	-0.1463
375.1490	0.0000	-1.5708	0.0000	-1.5708	0.0000	0.0887	0.0000	0.0000	-0.0000	0.0000	0.0000	-0.3049	0.8040	0.7561	0.3547	0.0815	-0.1024	-0.3888	0.0000	-0.0002	-0.0001	-0.0000	0.0000	-0.4223	0.0000	-0.0019	-0.0005	-0.0002	0.0000	-0.1463
375.1610	-0.0000	-1.5708	-0.0000	-1.5708	0.0000	0.0851	0.0000	0.0000	-0.0000	0.0000	0.0000	-0.3059	0.7690	0.6930	0.3452	0.0997	-0.0953	-0.3988	0.0000	0.0000	0.0001	-0.0000	-0.0000	-0.4234	0.0000	0.0002	0.0006	-0.0000	-0.0000	-0.1463
375.1710	-0.0000	-1.5708	0.0000	-1.5708	0.0000	0.0820	0.0000	0.0000	-0.0000	0.0000	0.0000	-0.3116	0.7873	0.8001	0.3301	0.0990	-0.0999	-0.3315	-0.0000	-0.0002	-0.0001	-0.0000	0.0000	-0.4243	-0.0000	-0.0018	-0.0005	-0.0001	0.0000	-0.1463
375.1810	-0.0000	-1.5708	0.0000	-1.5708	0.0000	0.0788	0.0000	0.0000	-0.0000	0.0000	0.0000	-0.3113	0.8507	0.8153	0.2850	0.0742	-0.1078	-0.3507	0.0000	-0.0001	-0.0000	-0.0000	-0.0000	-0.4245	0.0000	-0.0017	-0.0004	-0.0000	-0.0000	-0.1384
375.1910	-0.0000	-1.5708	0.0000	-1.5708	0.0000	0.0757	0.0000	0.0000	-0.0000	0.0000	0.0000	-0.3155	0.8161	0.7995	0.3871	0.1135	-0.0925	-0.3165	0.0000	0.0001	0.0000	-0.0000	-0.0000	-0.4254	0.0000	0.0007	0.0001	-0.0001	-0.0000	-0.1384
375.2010	0.0000	-1.5708	0.0000	-1.5708	0.0000	0.0725	0.0000	0.0000	-0.0000	0.0000	0.0000	-0.3135	0.9355	0.7093	0.3465	0.1043	-0.1009	-0.3756	0.0000	0.0001	0.0000	-0.0000	-0.0000	-0.4263	0.0000	0.0011	0.0005	-0.0001	-0.0000	-0.1384
375.2110	0.0000	-1.5708	0.0000	-1.5708	0.0000	0.0693	0.0000	0.0000	-0.0000	0.0000	0.0000	-0.3146	0.9459	0.7469	0.3066	0.1157	-0.0977	-0.3284	0.0000	-0.0001	-0.0001	0.0000	-0.0000	-0.4272	0.0000	-0.0011	-0.0008	0.0000	-0.0000	-0.1384
375.2230	0.0000	-1.5708	0.0000	-1.5708	-0.0000	0.0655	0.0000	0.0000	-0.0000	0.0000	0.0000	-0.3231	0.8416	0.7462	0.3393	0.1112	-0.0894	-0.2965	0.0000	-0.0001	-0.0001	-0.0000	0.0000	-0.4282	0.0000	-0.0013	-0.0009	-0.0001	0.0000	-0.1384
375.2330	0.0000	-1.5708	0.0000	-1.5708	-0.0000	0.0623	0.0000	0.0000	-0.0000	0.0000	0.0000	-0.3206	0.7172	0.7583	0.3455	0.1055	-0.0989	-0.3988	0.0000	-0.0005	-0.0003	-0.0000	0.0000	-0.4291	0.0000	-0.0064	-0.0031	-0.0004	0.0001	-0.1384
375.2430	0.0000	-1.5708	0.0000	-1.5708	0.0000	0.0591	0.0000	0.0000	-0.0000	0.0000	0.0000	-0.3256	0.8613	0.7444	0.3192	0.0937	-0.0983	-0.4165	0.0000	-0.0002	-0.0002	-0.0000	0.0000	-0.4300	0.0000	-0.0029	-0.0015	-0.0003	0.0000	-0.1384
375.2530	0.0000	-1.5708	0.0000	-1.5708	0.0000	0.0559	0.0000	0.0000	-0.0000	0.0000	0.0000	-0.3323	0.8092	0.7449	0.3044	0.1139	-0.0958	-0.3727	0.0000	0.0001	0.0001	0.0000	-0.0000	-0.4309	0.0000	0.0017	0.0011	0.0000	-0.0000	-0.1384
375.2630	-0.0000	-1.5708	0.0000	-1.5708	0.0000	0.0526	0.0000	0.0000	-0.0000	0.0000	0.0000	-0.3321	0.7712	0.7225	0.3378	0.1105	-0.1175	-0.3886	-0.0000	-0.0001	-0.0000	0.0000	-0.0000	-0.4318	-0.0000	-0.0017	-0.0004	0.0000	-0.0000	-0.1384
375.2730	-0.0000	-1.5708	0.0000	-1.5708	0.0000	0.0492	0.0000	0.0000	-0.0000	0.0000	0.0000	-0.3347	0.8545	0.7015	0.2940	0.1165	-0.1224	-0.3581	0.0000	-0.0001	-0.0000	-0.0000	-0.0000	-0.4327	0.0000	-0.0008	-0.0004	-0.0001	-0.0000	-0.1384
375.2850	-0.0000	-1.5708	0.0000	-1.5708	0.0000	0.0452	0.0000	0.0000	-0.0000	0.0000	0.0000	-0.3378	0.7142	0.7380	0.3212	0.0963	-0.0997	-0.3453	-0.0000	-0.0004	-0.0002	-0.0000	0.0000	-0.4329	-0.0000	-0.0047	-0.0024	-0.0002	0.0000	-0.1300
375.2950	0.0000	-1.5708	-0.0000	-1.5708	0.0000	0.0418	0.0000	0.0000	-0.0000	0.0000	0.0000	-0.3345	0.7435	0.6933	0.3373	0.0901	-0.0748	-0.3938	0.0000	-0.0001	0.0000	0.0000	-0.0000	-0.4338	0.0000	-0.0012	0.0001	0.0000	-0.0000	-0.1300
375.3050	0.0000	-1.5708	0.0000	-1.5708	0.0000	0.0384	0.0000	0.0000	-0.0000	0.0000	0.0000	-0.3364	0.7807	0.6463	0.2953	0.0917	-0.1026	-0.3697	-0.0000	-0.0006	-0.0003	-0.0000	0.0000	-0.4346	-0.0000	-0.0074	-0.0030	-0.0004	0.0001	-0.1300
375.3170	-0.0000	-1.5708	0.0000	-1.5708	-0.0000	0.0342	0.0000	0.0000	-0.0000	0.0000	0.0000	-0.3411	0.8765	0.6413	0.2746	0.0963	-0.1004	-0.3109	-0.0000	-0.0004	-0.0002	-0.0000	0.0000	-0.4356	-0.0000	-0.0043	-0.0020	-0.0002	0.0000	-0.1300
375.3270	0.0000	-1.5708	0.0000	-1.5708	-0.0000	0.0309	0.0000	0.0000	-0.0000	0.0000	0.0000	-0.3392	0.8402	0.7059	0.3686	0.0846	-0.1223	-0.3864	0.0000	0.0003	0.0002	-0.0000	-0.0000	-0.4364	0.0000	0.0031	0.0015	-0.0000	-0.0000	-0.1300
375.3390	-0.0000	-1.5708	-0.0000	-1.5708	-0.0000	0.0268	0.0000	0.0000	-0.0000	0.0000	0.0000	-0.3449	0.8137	0.6146	0.4084	0.1039	-0.0888	-0.3937	0.0000	-0.0003	-0.0001	-0.0000	0.0000	-0.4374	0.0000	-0.0034	-0.0011	-0.0002	0.0000	-0.1300
375.3490	0.0000	-1.5708	0.0000	-1.5708	0.0000	0.0233	0.0000	0.0000	-0.0000	0.0000	0.0000	-0.3493	0.7520	0.7464	0.3365	0.1119	-0.0993	-0.3703	0.0000	-0.0001	-0.0001	-0.0000	0.0000	-0.4383	0.0000	-0.0014	-0.0010	-0.0002	0.0000	-0.1300
375.3590	-0.0000	-1.5708	0.0000	-1.5708	0.0000	0.0198	0.0000	0.0000	-0.0000	0.0000	0.0000	-0.3530	0.6959	0.7315	0.3340	0.1228	-0.1350	-0.3651	0.0000	-0.0001	-0.0001	0.0000	-0.0000	-0.4391	0.0000	-0.0016	-0.0013	0.0000	-0.0000	-0.1300
375.3710	-0.0000	-1.5708	0.0000	-1.5708	-0.0000	0.0156	0.0000	0.0000	-0.0000	0.0000	0.0000	-0.3519	0.9286	0.7368	0.3819	0.1186	-0.1266	-0.4060	0.0000	-0.0001	-0.0001	-0.0000	-0.0000	-0.4401	0.0000	-0.0012	-0.0008	-0.0000	-0.0000	-0.1300
375.3810	-0.0001	-1.5708	0.0000	-1.5708	0.0000	0.0120	0.0000	0.0000	-0.0000	0.0000	0.0000	-0.3549	0.7170	0.6974	0.3292	0.1020	-0.0970	-0.3815	-0.0000	-0.0001	-0.0000	-0.0000	0.0000	-0.4401	-0.0000	-0.0008	-0.0005	-0.0001	0.0000	-0.1210
375.3930	0.0000	-1.5708	-0.0000	-1.5708	0.0000	0.0077	0.0000	0.0000	-0.0000	0.0000	0.0000	-0.3580	0.8706	0.7331	0.3269	0.1048	-0.1108	-0.3677	-0.0000	0.0001	-0.0000	-0.0000	0.0000	-0.4410	-0.0000	0.0011	-0.0005	-0.0001	0.0000	-0.1210
375.4030	0.0000	-1.5708	-0.0000	-1.5708	-0.0000	0.0042	0.0000	0.0000	-0.0000	0.0000	0.0000	-0.3608	0.7371	0.7114	0.3038	0.1174	-0.1050	-0.3348	0.0000	-0.0003	-0.0001	-0.0000	0.0000	-0.4418	0.0000	-0.0038	-0.0015	-0.0002	0.0000	-0.1210
375.4130	-0.0000	-1.5708	0.0001	-1.5708	0.0000	0.0005	0.0000	0.0000	-0.0000	0.0000	0.0000	-0.3594	0.7807	0.6575	0.2933	0.0997	-0.1161	-0.3826	0.0000	0.0002	0.0001	-0.0000	-0.0000	-0.4426	0.0000	0.0022	0.0006	-0.0000	-0.0000	-0.1210
375.4250	0.0000	-1.5708	0.0000	-1.5708	0.0000	-0.0038	0.0000	0.0000	-0.0000	0.0000	0.0000	-0.3625	0.7993	0.7314	0.3449	0.1129	-0.1072	-0.4530	0.0000	0.0001	0.0001	-0.0000	-0.0000	-0.4435	0.0000	0.0011	0.0005	-0.0000	-0.0000	-0.1210
375.4350	-0.0000	-1.5708	-0.0000	-1.5708	0.0000	-0.0075	0.0000	0.0000	-0.0000	0.0000	0.0000	-0.3688	0.6213	0.7484	0.3496	0.0964	-0.0929	-0.3352	0.0000	0.0002	-0.0000	0.0000	-0.0000	-0.4443	0.0000	0.0022	-0.0003	0.0000	-0.0000	-0.1210
375.4450	-0.0000	-1.5708	0.0000	-1.5708	-0.0000	-0.0111	0.0000	0.0000	-0.0000	0.0000	0.0000	-0.3687	0.7674	0.7532	0.3052	0.0888	-0.1051	-0.4060	0.0000	-0.0003	-0.0002	-0.0000	0.0000	-0.4451	0.0000	-0.0038	-0.0015	-0.0002	0.0000	-0.1210
375.4550	-0.0000	-1.5708	-0.0000	-1.5708	0.0000	-0.0148	0.0000	0.0000	-0.0000	0.0000	0.0000	-0.3703	0.7813	0.6638	0.3851	0.0748	-0.1038	-0.3913	0.0000	0.0001	0.0001	-0.0000	-0.0000	-0.4459	0.0000	0.0007	0.0011	-0.0000	-0.0000	-0.1210
375.4650	0.0000	-1.5708	0.0000	-1.5708	-0.0000	-0.0185	0.0000	0.0000	-0.0000	0.0000	0.0000	-0.3718	0.7943	0.5595	0.3413	0.1190	-0.0891	-0.3683	0.0000	0.0001	0.0001	0.0000	-0.0000	-0.4466	0.0000	0.0012	0.0006	0.0000	-0.0000	-0.1210
375.4750	-0.0000	-1.5708	0.0000	-1.5708	-0.0000	-0.0223	0.0000	0.0000	-0.0000	0.0000	0.0000	-0.3790	0.7920	0.7054	0.3126	0.1016	-0.0815	-0.3077	0.0000	0.0003	0.0001	0.0000	-0.0000	-0.4474	0.0000	0.0037	0.0011	0.0001	-0.0000	-0.1210
375.4870	-0.0000	-1.5708	0.0000	-1.5708	0.0000	-0.0268	0.0000	0.0000	-0.0000	0.0000	0.0000	-0.3754	0.7331	0.7310	0.2893	0.1297	-0.1024	-0.3671	0.0000	-0.0002	-0.0001	-0.0000	0.0000	-0.4474	0.0000	-0.0028	-0.0014	-0.0002	0.0000	-0.1116
375.4970	0.0000	-1.5708	-0.0000	-1.5708	-0.0000	-0.0305	0.0000	0.0000	-0.0000	0.0000	0.0000	-0.3766	0.8488	0.6672	0.3516	0.0675	-0.1257	-0.4125	-0.0000	-0.0002	-0.0001	-0.0000	0.0000	-0.4481	-0.0000	-0.0028	-0.0015	-0.0002	0.0000	-0.1116
375.5070	-0.0000	-1.5708	0.0000	-1.5708	-0.0000	-0.0343	0.0000	0.0000	-0.0000	0.0000	0.0000	-0.3782	0.7048	0.6490	0.3393	0.1259	-0.1328	-0.4071	0.0000	-0.0002	-0.0002	-0.0000	0.0000	-0.4488	0.0000	-0.0018	-0.0015	-0.0002	0.0000	-0.1116
375.5170	0.0000	-1.5708	-0.0000	-1.5708	-0.0000	-0.0381	0.0000	0.0000	-0.0000	0.0000	0.0000	-0.3859	0.6922	0.6544	0.3122	0.0865	-0.1103	-0.3260	0.0000	-0.0003	-0.0002	-0.0000	0.0000	-0.4496	0.0000	-0.0032	-0.0019	-0.0002	0.0000	-0.1116
375.5290	-0.0000	-1.5708	0.0000	-1.5708	-0.0000	-0.0427	0.0000	0.0000	-0.0000	0.0000	0.0000	-0.3877	0.7365	0.7045	0.2792	0.0967	-0.1247	-0.3909	0.0000	-0.0001	-0.0001	-0.0000	0.0000	-0.4504	0.0000	-0.0012	-0.0009	-0.0001	0.0000	-0.1116
375.5390	-0.0000	-1.5708	0.0000	-1.5708	0.0000	-0.0466	0.0000	0.0000	-0.0000	0.0000	0.0000	-0.3838	0.6924	0.7283	0.3315	0.0918	-0.1041	-0.4063	0.0000	0.0000	0.0000	-0.0000	0.0000	-0.4511	0.0000	0.0001	0.0005	-0.0001	0.0000	-0.1116
375.5510	-0.0000	-1.5708	-0.0000	-1.5708	-0.0000	-0.0513	0.0000	0.0000	-0.0000	0.0000	0.0000	-0.3878	0.7542	0.6762	0.3846	0.0934	-0.0823	-0.3576	0.0000	-0.0002	-0.0001	-0.0000	0.0000	-0.4520	0.0000	-0.0024	-0.0011	-0.0002	0.0000	-0.1116
375.5610	-0.0000	-1.5708	0.0000	-1.5708	0.0000	-0.0552	0.0000	0.0000	-0.0000	0.0000	0.0000	-0.3879	0.7445	0.6614	0.2850	0.0999	-0.0957	-0.3763	0.0000	-0.0000	0.0000	-0.0000	-0.0000	-0.4527	0.0000	-0.0003	0.0001	-0.0000	-0.0000	-0.1116
375.5730	0.0000	-1.5708	0.0000	-1.5708	-0.0000	-0.0599	0.0000	0.0000	-0.0000	0.0000	0.0000	-0.3907	0.8670	0.6911	0.3246	0.1124	-0.1039	-0.3606	0.0000	-0.0002	-0.0001	0.0000	-0.0000	-0.4536	0.0000	-0.0021	-0.0008	0.0000	-0.0000	-0.1116
375.5830	-0.0000	-1.5708	0.0000	-1.5708	0.0000	-0.0638	0.0000	0.0000	-0.0000	0.0000	0.0000	-0.3954	0.8406	0.7051	0.2680	0.1243	-0.0846	-0.3732	0.0000	0.0000	-0.0000	-0.0000	0.0000	-0.4533	0.0000	0.0002	-0.0004	-0.0001	0.0000	-0.1017
375.5930	0.0000	-1.5708	-0.0000	-1.5708	0.0000	-0.0677	0.0000	0.0000	-0.0000	0.0000	0.0000	-0.3969	0.8116	0.7066	0.2980	0.1114	-0.0755	-0.4145	0.0000	0.0000	-0.0000	-0.0000	0.0000	-0.4540	0.0000	0.0002	-0.0004	-0.0001	0.0000	-0.1017
375.6030	0.0000	-1.5708	-0.0000	-1.5708	0.0000	-0.0716	0.0000	0.0000	-0.0000	0.0000	0.0000	-0.3980	0.8702	0.6627	0.3022	0.0903	-0.0976	-0.4209	0.0000	-0.0002	-0.0001	-0.0000	0.0000	-0.4546	0.0000	-0.0022	-0.0009	-0.0001	0.0000	-0.1017
375.6130	0.0000	-1.5708	0.0000	-1.5708	0.0000	-0.0756	0.0000	0.0000	-0.0000	0.0000	0.0000	-0.4011	0.7583	0.6208	0.3039	0.0997	-0.1081	-0.3953	0.0000	-0.0004	-0.0003	-0.0000	0.0000	-0.4553	0.0000	-0.0054	-0.0031	-0.0003	0.0001	-0.1017
375.6250	-0.0000	-1.5708	-0.0000	-1.5708	-0.0000	-0.0804	0.0000	0.0000	-0.0000	0.0000	0.0000	-0.4016	0.8157	0.6539	0.3262	0.0925	-0.1231	-0.3850	-0.0000	0.0001	0.0000	-0.0000	0.0000	-0.4561	-0.0000	0.0006	0.0000	-0.0001	0.0000	-0.1017
375.6350	0.0000	-1.5708	0.0000	-1.5708	-0.0000	-0.0845	0.0000	0.0000	-0.0000	0.0000	0.0000	-0.4060	0.7208	0.6891	0.2778	0.0836	-0.0907	-0.3353	0.0000	-0.0003	-0.0001	-0.0000	0.0000	-0.4567	0.0000	-0.0038	-0.0015	-0.0002	0.0000	-0.1017
375.6450	-0.0000	-1.5708	0.0000	-1.5708	-0.0000	-0.0886	0.0000	0.0000	-0.0000	0.0000	0.0000	-0.4013	0.7417	0.6687	0.2626	0.0626	-0.1085	-0.3997	0.0000	0.0002	0.0001	-0.0000	-0.0000	-0.4574	0.0000	0.0021	0.0005	-0.0000	-0.0000	-0.1017
375.6550	-0.0000	-1.5708	0.0000	-1.5708	-0.0000	-0.0926	0.0000	0.0000	-0.0000	0.0000	0.0000	-0.4003	0.8261	0.6805	0.3118	0.0803	-0.1089	-0.4170	0.0000	-0.0004	-0.0001	-0.0000	0.0000	-0.4580	0.0000	-0.0047	-0.0014	-0.0001	0.0000	-0.1017
375.6650	-0.0000	-1.5708	0.0000	-1.5708	0.0000	-0.0966	0.0000	0.0000	-0.0000	0.0000	0.0000	-0.4035	0.8360	0.6952	0.3605	0.1018	-0.0975	-0.4100	0.0000	-0.0001	0.0001	0.0000	-0.0000	-0.4587	0.0000	-0.0006	0.0007	0.0001	-0.0000	-0.1017
375.6770	0.0000	-1.5708	-0.0000	-1.5708	0.0000	-0.1015	0.0000	0.0000	-0.0000	0.0000	0.0000	-0.4074	0.5937	0.6444	0.3169	0.0809	-0.0983	-0.4042	0.0000	0.0001	0.0001	0.0000	-0.0000	-0.4592	0.0000	0.0012	0.0006	0.0000	-0.0000	-0.0986
375.6870	0.0000	-1.5708	0.0000	-1.5708	0.0000	-0.1056	0.0000	0.0000	-0.0000	0.0000	0.0000	-0.4159	0.6363	0.7112	0.2974	0.0930	-0.1321	-0.3380	-0.0000	-0.0004	-0.0002	-0.0000	0.0000	-0.4591	-0.0000	-0.0047	-0.0024	-0.0002	0.0000	-0.0915
375.6970	0.0000	-1.5708	0.0000	-1.5708	0.0000	-0.1097	0.0000	0.0000	-0.0000	0.0000	0.0000	-0.4143	0.6986	0.7184	0.3028	0.0825	-0.1040	-0.3892	0.0000	0.0001	0.0000	-0.0000	0.0000	-0.4597	0.0000	0.0017	0.0001	-0.0000	0.0000	-0.0915
375.7090	-0.0000	-1.5708	-0.0000	-1.5708	0.0000	-0.1147	0.0000	0.0000	-0.0000	0.0000	0.0000	-0.4150	0.7301	0.6937	0.3355	0.1036	-0.0868	-0.3748	0.0000	0.0001	-0.0000	-0.0000	0.0000	-0.4604	0.0000	0.0011	-0.0005	-0.0001	0.0000	-0.0915
375.7190	-0.0000	-1.5708	0.0000	-1.5708	0.0000	-0.1188	0.0000	0.0000	-0.0000	0.0000	0.0000	-0.4140	0.8157	0.7401	0.3986	0.0852	-0.1216	-0.3703	0.0000	0.0001	0.0000	-0.0000	-0.0000	-0.4610	0.0000	0.0007	0.0001	-0.0000	-0.0000	-0.0915
375.7310	0.0000	-1.5708	0.0000	-1.5708	0.0000	-0.1238	0.0000	0.0000	-0.0000	0.0000	0.0000	-0.4141	0.6887	0.7078	0.3306	0.0947	-0.0925	-0.3726	0.0000	-0.0002	-0.0002	-0.0000	0.0000	-0.4617	0.0000	-0.0023	-0.0019	-0.0001	0.0000	-0.0915
375.7410	-0.0000	-1.5708	0.0000	-1.5708	0.0000	-0.1280	0.0000	0.0000	-0.0000	0.0000	0.0000	-0.4151	0.6937	0.6342	0.3015	0.0996	-0.1075	-0.4060	0.0000	-0.0003	-0.0002	-0.0000	0.0000	-0.4623	0.0000	-0.0039	-0.0015	-0.0003	0.0000	-0.0915
375.7510	-0.0000	-1.5708	0.0000	-1.5708	0.0000	-0.1322	0.0000	0.0000	-0.0000	0.0000	0.0000	-0.4187	0.7212	0.6940	0.3576	0.0980	-0.1082	-0.3577	0.0000	-0.0000	0.0000	-0.0000	-0.0000	-0.4629	0.0000	-0.0003	0.0001	-0.0000	-0.0000	-0.0915
375.7630	0.0000	-1.5708	0.0000	-1.5708	0.0000	-0.1373	0.0000	0.0000	-0.0000	0.0000	0.0000	-0.4231	0.6454	0.6469	0.2938	0.1007	-0.1005	-0.3765	0.0000	-0.0001	0.0001	-0.0000	-0.0000	-0.4636	0.0000	-0.0008	0.0006	-0.0000	-0.0000	-0.0915
375.7730	-0.0000	-1.5708	0.0000	-1.5708	0.0000	-0.1415	-0.0000	0.0000	-0.0000	0.0000	0.0000	-0.4243	0.6705	0.7396	0.3196	0.0721	-0.1035	-0.4048	0.0000	0.0001	0.0001	0.0000	-0.0000	-0.4642	0.0000	0.0012	0.0006	0.0000	-0.0000	-0.0915
375.7850	-0.0000	-1.5708	0.0000	-1.5708	0.0000	-0.1466	-0.0000	0.0000	-0.0000	0.0000	0.0000	-0.4286	0.7502	0.6847	0.3060	0.0982	-0.1016	-0.3982	-0.0000	-0.0002	-0.0001	-0.0000	0.0000	-0.4638	-0.0000	-0.0028	-0.0014	-0.0002	0.0000	-0.0808
375.7950	-0.0000	-1.5708	0.0000	-1.5708	0.0000	-0.1508	0.0000	0.0000	-0.0000	0.0000	0.0000	-0.4264	0.6295	0.6557	0.3301	0.1039	-0.0867	-0.4015	0.0000	-0.0001	-0.0001	-0.0000	0.0000	-0.4643	0.0000	-0.0009	-0.0005	-0.0002	0.0000	-0.0808
375.8050	0.0000	-1.5708	0.0000	-1.5708	-0.0000	-0.1551	0.0000	0.0000	-0.0000	0.0000	0.0000	-0.4271	0.6259	0.7038	0.3038	0.0935	-0.1046	-0.3957	0.0000	0.0002	0.0001	-0.0000	0.0000	-0.4649	0.0000	0.0021	0.0005	-0.0001	0.0000	-0.0808
375.8150	0.0000	-1.5708	0.0000	-1.5708	0.0000	-0.1593	0.0001	0.0000	-0.0000	0.0000	0.0000	-0.4294	0.6329	0.6871	0.3205	0.0970	-0.0806	-0.4554	0.0000	0.0001	-0.0000	-0.0000	0.0000	-0.4654	0.0000	0.0016	-0.0000	-0.0001	0.0000	-0.0808
375.8250	-0.0000	-1.5708	-0.0000	-1.5708	-0.0000	-0.1636	0.0000	0.0000	-0.0000	0.0000	0.0000	-0.4299	0.5130	0.6652	0.2940	0.1194	-0.0900	-0.3668	0.0000	-0.0001	-0.0001	-0.0000	0.0000	-0.4659	0.0000	-0.0013	-0.0009	-0.0001	0.0000	-0.0808
375.8350	-0.0000	-1.5708	0.0000	-1.5708	-0.0000	-0.1680	0.0000	0.0000	-0.0000	0.0000	0.0000	-0.4363	0.5974	0.7133	0.3266	0.0829	-0.0965	-0.3209	0.0000	-0.0002	-0.0001	-0.0000	0.0000	-0.4664	0.0000	-0.0027	-0.0014	-0.0001	0.0000	-0.0808
375.8450	-0.0000	-1.5708	0.0000	-1.5708	0.0000	-0.1723	0.0000	0.0000	-0.0000	0.0000	0.0000	-0.4336	0.6092	0.6948	0.3083	0.1113	-0.0898	-0.4109	0.0000	-0.0002	-0.0000	-0.0000	-0.0000	-0.4669	0.0000	-0.0027	-0.0004	-0.0000	-0.0000	-0.0808
375.8570	-0.0000	-1.5708	0.0000	-1.5708	0.0000	-0.1776	0.0000	0.0000	-0.0000	0.0000	0.0000	-0.4350	0.6816	0.7512	0.3207	0.0890	-0.1001	-0.3405	0.0000	-0.0004	-0.0002	-0.0000	0.0000	-0.4676	0.0000	-0.0042	-0.0019	-0.0002	0.0000	-0.0808
375.8670	0.0000	-1.5708	0.0000	-1.5708	0.0000	-0.1820	0.0000	0.0000	-0.0000	0.0000	0.0000	-0.4333	0.7183	0.6770	0.3409	0.1093	-0.0936	-0.3690	0.0000	0.0001	0.0000	0.0000	-0.0000	-0.4681	0.0000	0.0008	0.0001	0.0000	-0.0000	-0.0808
375.8770	-0.0000	-1.5708	-0.0000	-1.5708	-0.0000	-0.1862	0.0000	0.0000	-0.0000	0.0000	0.0000	-0.4346	0.6828	0.7118	0.3697	0.0912	-0.0985	-0.4143	0.0000	-0.0002	-0.0001	-0.0000	0.0000	-0.4683	0.0000	-0.0018	-0.0015	-0.0002	0.0000	-0.0775
375.8890	-0.0000	-1.5708	-0.0000	-1.5708	0.0000	-0.1914	0.0000	0.0000	-0.0000	0.0000	0.0000	-0.4379	0.7312	0.7297	0.3249	0.0898	-0.0935	-0.4156	0.0000	-0.0002	-0.0001	-0.0000	0.0000	-0.4681	0.0000	-0.0024	-0.0011	-0.0003	0.0001	-0.0699
375.8990	0.0000	-1.5708	0.0000	-1.5708	-0.0000	-0.1958	0.0000	0.0000	-0.0000	0.0000	0.0000	-0.4424	0.7969	0.6341	0.2880	0.0701	-0.0846	-0.4364	0.0000	-0.0001	-0.0001	-0.0000	0.0000	-0.4686	0.0000	-0.0013	-0.0009	-0.0001	0.0000	-0.0699
375.9090	-0.0000	-1.5708	-0.0000	-1.5708	0.0000	-0.2003	0.0000	0.0000	-0.0000	0.0000	0.0000	-0.4435	0.7049	0.7526	0.3098	0.0665	-0.1367	-0.3889	0.0000	0.0002	0.0000	-0.0000	0.0000	-0.4690	0.0000	0.0026	0.0001	-0.0001	0.0000	-0.0699
375.9210	0.0000	-1.5708	0.0000	-1.5708	0.0000	-0.2057	0.0000	0.0000	-0.0000	0.0000	0.0000	-0.4423	0.6023	0.6789	0.3016	0.1151	-0.1074	-0.4114	0.0000	-0.0000	0.0000	-0.0000	-0.0000	-0.4696	0.0000	-0.0003	0.0001	-0.0000	-0.0000	-0.0699
375.9310	-0.0000	-1.5708	0.0000	-1.5708	0.0000	-0.2101	0.0001	0.0000	-0.0000	0.0000	0.0000	-0.4424	0.6410	0.6216	0.2894	0.0820	-0.0852	-0.3337	0.0000	-0.0003	-0.0001	-0.0000	0.0000	-0.4700	0.0000	-0.0033	-0.0010	-0.0001	0.0000	-0.0699
375.9430	0.0000	-1.5708	0.0000	-1.5708	0.0000	-0.2155	0.0001	0.0000	-0.0000	0.0000	0.0000	-0.4418	0.7090	0.7024	0.3058	0.0938	-0.1139	-0.3816	-0.0000	-0.0002	-0.0001	-0.0000	0.0000	-0.4706	-0.0000	-0.0022	-0.0009	-0.0001	0.0000	-0.0699
375.9530	-0.0000	-1.5708	0.0000	-1.5708	0.0000	-0.2199	0.0001	0.0000	-0.0000	0.0000	0.0000	-0.4447	0.7416	0.6360	0.2869	0.1148	-0.1352	-0.3645	0.0000	-0.0002	-0.0001	-0.0000	0.0000	-0.4710	0.0000	-0.0019	-0.0006	-0.0002	0.0000	-0.0699
375.9650	0.0000	-1.5708	0.0000	-1.5708	0.0000	-0.2252	0.0001	0.0000	-0.0000	0.0000	0.0000	-0.4490	0.6625	0.6922	0.3224	0.0771	-0.0774	-0.3950	0.0000	-0.0002	-0.0001	-0.0000	0.0000	-0.4715	0.0000	-0.0023	-0.0010	-0.0002	0.0000	-0.0699
375.9750	0.0000	-1.5708	0.0000	-1.5708	0.0000	-0.2296	0.0001	0.0000	-0.0000	0.0000	0.0000	-0.4529	0.8052	0.6104	0.2833	0.0938	-0.0968	-0.4101	0.0000	-0.0003	-0.0002	-0.0000	0.0000	-0.4720	0.0000	-0.0038	-0.0015	-0.0002	0.0000	-0.0699
375.9850	0.0000	-1.5708	0.0000	-1.5708	0.0000	-0.2341	0.0000	0.0000	-0.0000	0.0000	0.0000	-0.4524	0.7830	0.6214	0.2741	0.0914	-0.1174	-0.4201	0.0000	-0.0001	0.0000	0.0000	-0.0000	-0.4713	0.0000	-0.0012	0.0001	0.0000	-0.0000	-0.0587
375.9950	0.0000	-1.5708	-0.0000	-1.5708	-0.0000	-0.2386	0.0000	0.0000	-0.0000	0.0000	0.0000	-0.4521	0.6115	0.7208	0.3109	0.0868	-0.0987	-0.4012	0.0000	-0.0001	-0.0000	-0.0000	0.0000	-0.4717	0.0000	-0.0008	-0.0004	-0.0001	0.0000	-0.0587
376.0050	-0.0000	-1.5708	0.0000	-1.5708	-0.0000	-0.2432	0.0000	0.0000	-0.0000	0.0000	0.0000	-0.4509	0.7945	0.7370	0.3218	0.1001	-0.0984	-0.3951	0.0000	-0.0002	-0.0001	-0.0000	0.0000	-0.4721	0.0000	-0.0024	-0.0010	-0.0002	0.0000	-0.0587
376.0150	0.0000	-1.5708	0.0000	-1.5708	0.0000	-0.2477	0.0000	0.0000	-0.0000	-0.0000	0.0000	-0.4498	0.7588	0.6322	0.2545	0.1044	-0.0924	-0.4182	0.0000	0.0002	0.0001	-0.0000	0.0000	-0.4725	0.0000	0.0021	0.0005	-0.0001	0.0000	-0.0587
376.0270	-0.0000	-1.5708	0.0000	-1.5708	0.0000	-0.2532	0.0000	0.0000	-0.0000	0.0001	0.0000	-0.4498	0.7837	0.6934	0.3281	0.0863	-0.0895	-0.4092	0.0000	0.0001	0.0000	-0.0000	-0.0000	-0.4729	0.0000	0.0007	0.0001	-0.0000	-0.0000	-0.0587
376.0370	0.0000	-1.5708	0.0000	-1.5708	0.0000	-0.2577	0.0000	0.0000	-0.0000	0.0000	0.0000	-0.4524	0.7256	0.6739	0.2758	0.0850	-0.0833	-0.4239	0.0000	0.0001	0.0001	-0.0000	-0.0000	-0.4733	0.0000	0.0012	0.0005	-0.0000	-0.0000	-0.0587
376.0470	0.0000	-1.5708	0.0000	-1.5708	-0.0000	-0.2622	0.0000	0.0000	-0.0000	0.0000	0.0000	-0.4564	0.7341	0.6363	0.2950	0.1004	-0.0733	-0.3999	0.0000	-0.0001	-0.0000	-0.0000	0.0000	-0.4737	0.0000	-0.0008	-0.0004	-0.0001	0.0000	-0.0587
376.0570	0.0000	-1.5708	0.0000	-1.5708	0.0000	-0.2668	0.0000	0.0000	-0.0000	0.0000	0.0000	-0.4591	0.7213	0.6427	0.3233	0.0631	-0.1037	-0.3807	0.0000	0.0001	0.0000	0.0000	-0.0000	-0.4740	0.0000	0.0008	0.0002	0.0001	-0.0000	-0.0587
376.0690	-0.0000	-1.5708	-0.0000	-1.5708	-0.0000	-0.2723	0.0000	0.0000	-0.0000	0.0000	0.0000	-0.4599	0.7413	0.7401	0.2985	0.1086	-0.1300	-0.3537	0.0000	-0.0001	-0.0000	-0.0000	-0.0000	-0.4745	0.0000	-0.0017	-0.0004	-0.0000	-0.0000	-0.0587
376.0790	-0.0000	-1.5708	0.0000	-1.5708	-0.0000	-0.2769	0.0000	0.0000	-0.0000	0.0000	0.0000	-0.4611	0.7198	0.6864	0.2959	0.0794	-0.0741	-0.3691	0.0000	0.0002	0.0000	0.0000	-0.0000	-0.4738	0.0000	0.0018	0.0002	0.0001	-0.0000	-0.0472
376.0890	0.0000	-1.5708	-0.0000	-1.5708	0.0000	-0.2815	0.0000	0.0000	-0.0000	0.0000	0.0000	-0.4597	0.7090	0.6858	0.2782	0.1076	-0.0934	-0.3767	0.0000	-0.0001	-0.0001	-0.0000	0.0000	-0.4741	0.0000	-0.0017	-0.0014	-0.0001	0.0000	-0.0472
376.1010	-0.0000	-1.5708	0.0000	-1.5708	-0.0000	-0.2869	0.0001	0.0000	-0.0000	0.0000	0.0000	-0.4633	0.6862	0.6752	0.3262	0.0691	-0.0892	-0.3813	0.0000	0.0001	0.0000	0.0000	-0.0000	-0.4745	0.0000	0.0008	0.0002	0.0001	-0.0000	-0.0472
376.1110	-0.0000	-1.5708	0.0000	-1.5708	0.0000	-0.2916	0.0001	0.0000	-0.0000	0.0000	0.0000	-0.4629	0.7220	0.6088	0.3173	0.0847	-0.0924	-0.4380	0.0000	0.0001	0.0001	0.0000	-0.0000	-0.4748	0.0000	0.0017	0.0011	0.0001	-0.0000	-0.0472
376.1230	-0.0000	-1.5708	0.0000	-1.5708	0.0000	-0.2971	0.0001	0.0000	-0.0000	0.0000	0.0000	-0.4637	0.8458	0.7648	0.2785	0.0839	-0.1095	-0.3954	0.0000	0.0000	-0.0000	-0.0000	0.0000	-0.4751	0.0000	0.0006	-0.0000	-0.0001	0.0000	-0.0472
376.1350	0.0000	-1.5708	-0.0000	-1.5708	0.0000	-0.3027	0.0000	0.0000	-0.0000	0.0000	0.0000	-0.4658	0.8252	0.6767	0.3711	0.0689	-0.0975	-0.3365	0.0000	-0.0001	-0.0000	0.0000	-0.0000	-0.4755	0.0000	-0.0017	-0.0003	0.0000	-0.0000	-0.0472
376.1450	-0.0000	-1.5708	-0.0000	-1.5708	0.0000	-0.3073	0.0000	0.0000	-0.0000	0.0000	0.0000	-0.4649	0.7764	0.6197	0.3559	0.0902	-0.0700	-0.3738	0.0000	0.0000	-0.0000	-0.0000	0.0000	-0.4758	0.0000	0.0002	-0.0004	-0.0001	0.0000	-0.0472
376.1550	-0.0000	-1.5708	0.0000	-1.5708	0.0000	-0.3120	0.0000	0.0000	-0.0000	0.0000	0.0000	-0.4625	0.6931	0.6001	0.3059	0.0966	-0.1053	-0.4334	0.0000	-0.0000	-0.0001	0.0000	-0.0000	-0.4761	0.0000	-0.0002	-0.0008	0.0000	-0.0000	-0.0472
376.1670	0.0000	-1.5708	0.0000	-1.5708	0.0000	-0.3174	0.0000	0.0000	-0.0000	0.0000	0.0000	-0.4672	0.7138	0.6873	0.2483	0.0628	-0.1035	-0.4282	0.0000	0.0001	0.0000	-0.0000	0.0000	-0.4765	0.0000	0.0011	0.0005	-0.0001	0.0000	-0.0472
376.1770	-0.0000	-1.5708	-0.0000	-1.5708	0.0000	-0.3221	0.0000	0.0000	-0.0000	-0.0000	0.0000	-0.4678	0.7745	0.7174	0.2901	0.0658	-0.1185	-0.4478	0.0000	0.0001	0.0000	-0.0000	0.0000	-0.4764	0.0000	0.0007	0.0001	-0.0000	0.0000	-0.0437
376.1890	-0.0000	-1.5708	-0.0000	-1.5708	0.0000	-0.3277	0.0000	0.0000	-0.0000	-0.0000	0.0000	-0.4686	0.7888	0.6615	0.3175	0.1042	-0.1148	-0.4286	-0.0000	-0.0000	-0.0001	-0.0000	0.0000	-0.4760	-0.0000	-0.0003	-0.0009	-0.0001	0.0000	-0.0356
376.1990	-0.0000	-1.5708	0.0000	-1.5708	0.0000	-0.3324	0.0000	0.0000	-0.0000	-0.0000	0.0000	-0.4673	0.9162	0.6817	0.3024	0.1092	-0.0878	-0.4347	0.0000	-0.0002	-0.0001	-0.0000	0.0000	-0.4762	0.0000	-0.0022	-0.0009	-0.0001	0.0000	-0.0356
376.2110	0.0000	-1.5708	0.0000	-1.5708	-0.0000	-0.3381	0.0000	0.0000	-0.0000	-0.0000	0.0000	-0.4676	0.8106	0.6703	0.2794	0.0592	-0.1145	-0.3906	-0.0000	-0.0002	-0.0001	-0.0000	0.0000	-0.4765	-0.0000	-0.0027	-0.0014	-0.0001	0.0000	-0.0356
376.2210	-0.0000	-1.5708	-0.0000	-1.5708	-0.0000	-0.3428	0.0000	0.0000	-0.0000	-0.0000	0.0000	-0.4649	0.8080	0.6552	0.3229	0.0896	-0.0961	-0.4030	0.0000	0.0001	0.0000	0.0000	-0.0000	-0.4767	0.0000	0.0007	0.0001	0.0000	-0.0000	-0.0356
376.2310	0.0000	-1.5708	-0.0000	-1.5708	0.0000	-0.3474	0.0000	0.0000	-0.0000	-0.0000	0.0000	-0.4660	0.7572	0.6665	0.3359	0.0653	-0.0933	-0.4218	-0.0000	-0.0003	-0.0001	-0.0000	0.0000	-0.4769	-0.0000	-0.0037	-0.0014	-0.0001	0.0000	-0.0356
376.2430	0.0000	-1.5708	0.0000	-1.5708	-0.0000	-0.3531	0.0000	0.0000	-0.0000	0.0000	0.0000	-0.4684	0.7799	0.6330	0.3106	0.0728	-0.0805	-0.4029	-0.0000	0.0001	0.0001	0.0000	-0.0000	-0.4772	-0.0000	0.0013	0.0007	0.0001	-0.0000	-0.0356
376.2530	0.0000	-1.5708	-0.0000	-1.5708	-0.0000	-0.3578	0.0000	0.0000	-0.0000	0.0000	0.0000	-0.4681	0.7836	0.6254	0.3429	0.0839	-0.1040	-0.4302	-0.0000	0.0001	0.0000	-0.0000	-0.0000	-0.4774	-0.0000	0.0017	0.0001	-0.0000	-0.0000	-0.0356
376.2650	0.0000	-1.5708	0.0000	-1.5708	0.0000	-0.3634	0.0000	0.0000	-0.0000	0.0000	0.0000	-0.4718	0.6830	0.6947	0.3415	0.0873	-0.0946	-0.4282	0.0000	0.0003	0.0001	0.0000	-0.0000	-0.4777	0.0000	0.0037	0.0012	0.0001	-0.0000	-0.0356
376.2750	0.0000	-1.5708	0.0000	-1.5708	0.0000	-0.3682	0.0000	0.0000	-0.0000	0.0000	0.0000	-0.4702	0.6744	0.6168	0.2397	0.0708	-0.1132	-0.3950	-0.0000	-0.0003	-0.0001	-0.0000	0.0000	-0.4779	-0.0000	-0.0038	-0.0015	-0.0002	0.0000	-0.0356
376.2870	-0.0000	-1.5708	-0.0000	-1.5708	0.0000	-0.3738	0.0001	0.0000	-0.0000	0.0000	0.0000	-0.4701	0.7553	0.7476	0.3535	0.1015	-0.1033	-0.4261	0.0000	0.0002	0.0001	0.0000	-0.0000	-0.4770	0.0000	0.0027	0.0011	0.0001	-0.0000	-0.0238
376.2970	-0.0000	-1.5708	0.0000	-1.5708	-0.0000	-0.3785	0.0001	0.0000	-0.0000	0.0000	0.0000	-0.4713	0.6829	0.7349	0.2826	0.0916	-0.0914	-0.4515	0.0000	0.0000	-0.0000	-0.0000	0.0000	-0.4772	0.0000	0.0002	-0.0004	-0.0001	0.0000	-0.0238
376.3070	0.0000	-1.5708	-0.0000	-1.5708	0.0000	-0.3832	0.0000	0.0000	-0.0000	0.0000	0.0000	-0.4733	0.6353	0.7003	0.2736	0.0916	-0.1018	-0.4117	-0.0000	-0.0001	-0.0001	-0.0000	0.0000	-0.4773	-0.0000	-0.0013	-0.0009	-0.0001	0.0000	-0.0238
376.3190	-0.0000	-1.5708	0.0000	-1.5708	0.0000	-0.3889	0.0001	0.0000	-0.0000	0.0000	0.0000	-0.4742	0.7799	0.6235	0.2885	0.0846	-0.0965	-0.4356	0.0000	0.0001	0.0001	0.0000	-0.0000	-0.4775	0.0000	0.0017	0.0011	0.0000	-0.0000	-0.0238
376.3290	0.0000	-1.5708	0.0000	-1.5708	0.0000	-0.3937	0.0001	0.0000	-0.0000	0.0000	0.0000	-0.4734	0.6832	0.6715	0.2881	0.0995	-0.0997	-0.4092	-0.0000	-0.0002	-0.0001	-0.0000	0.0000	-0.4777	-0.0000	-0.0022	-0.0009	-0.0001	0.0000	-0.0238
376.3410	-0.0000	-1.5708	-0.0000	-1.5708	0.0000	-0.3995	0.0000	0.0000	-0.0000	0.0000	0.0000	-0.4725	0.7123	0.6558	0.2917	0.0747	-0.1127	-0.3836	0.0000	0.0001	0.0001	0.0000	-0.0000	-0.4779	0.0000	0.0012	0.0006	0.0000	-0.0000	-0.0238
376.3510	-0.0000	-1.5708	0.0000	-1.5708	-0.0000	-0.4042	0.0000	0.0000	-0.0000	0.0000	0.0000	-0.4720	0.7669	0.6462	0.3107	0.0728	-0.1099	-0.4047	0.0000	0.0000	-0.0000	0.0000	-0.0000	-0.4780	0.0000	0.0003	-0.0003	0.0001	-0.0000	-0.0238
376.3630	0.0000	-1.5708	0.0000	-1.5708	0.0000	-0.4098	0.0000	0.0000	-0.0000	0.0000	0.0000	-0.4745	0.6488	0.6361	0.3498	0.0681	-0.1067	-0.3960	0.0000	0.0002	0.0001	0.0000	-0.0000	-0.4782	0.0000	0.0022	0.0006	0.0001	-0.0000	-0.0238
376.3730	-0.0000	-1.5708	-0.0000	-1.5708	-0.0000	-0.4145	0.0000	0.0000	-0.0000	0.0000	0.0000	-0.4759	0.7515	0.6625	0.2629	0.0929	-0.1077	-0.4108	0.0000	-0.0002	-0.0001	-0.0000	0.0000	-0.4783	0.0000	-0.0019	-0.0005	-0.0002	0.0000	-0.0238
376.3850	-0.0000	-1.5708	-0.0000	-1.5708	-0.0000	-0.4203	0.0000	0.0000	-0.0000	0.0000	0.0000	-0.4755	0.7022	0.5942	0.3248	0.1034	-0.0764	-0.4136	0.0000	-0.0006	-0.0003	-0.0000	0.0000	-0.4774	0.0000	-0.0068	-0.0025	-0.0003	0.0001	-0.0119
376.3950	0.0000	-1.5708	0.0000	-1.5708	0.0000	-0.4250	0.0000	0.0000	-0.0000	0.0000	0.0000	-0.4763	0.6140	0.6662	0.3265	0.0875	-0.0901	-0.4315	0.0000	0.0000	-0.0000	0.0000	-0.0000	-0.4774	0.0000	0.0003	-0.0003	0.0001	-0.0000	-0.0119
376.4050	-0.0000	-1.5708	-0.0000	-1.5708	-0.0000	-0.4298	0.0000	0.0000	-0.0000	0.0000	0.0000	-0.4749	0.7942	0.6589	0.2565	0.0948	-0.1093	-0.3841	-0.0000	0.0001	0.0001	0.0000	-0.0000	-0.4775	-0.0000	0.0013	0.0007	0.0001	-0.0000	-0.0119
376.4170	-0.0000	-1.5708	0.0000	-1.5708	-0.0000	-0.4355	0.0000	0.0000	-0.0000	0.0000	0.0000	-0.4737	0.7713	0.5956	0.3137	0.0784	-0.0911	-0.4268	0.0000	-0.0003	-0.0002	-0.0000	0.0000	-0.4776	0.0000	-0.0032	-0.0019	-0.0001	0.0000	-0.0119
376.4290	0.0000	-1.5708	0.0000	-1.5708	-0.0000	-0.4412	0.0000	0.0000	-0.0000	0.0000	0.0000	-0.4755	0.8270	0.6119	0.2856	0.0913	-0.0815	-0.4403	0.0000	-0.0003	-0.0002	-0.0000	0.0000	-0.4777	0.0000	-0.0042	-0.0019	-0.0001	0.0000	-0.0119
376.4390	-0.0000	-1.5708	0.0000	-1.5708	0.0000	-0.4459	0.0001	0.0000	-0.0000	0.0000	0.0000	-0.4775	0.7689	0.6705	0.3200	0.0832	-0.1021	-0.4181	-0.0000	0.0001	0.0000	-0.0000	0.0000	-0.4778	-0.0000	0.0017	0.0001	-0.0001	0.0000	-0.0119
376.4510	-0.0000	-1.5708	0.0000	-1.5708	-0.0000	-0.4517	0.0000	0.0000	-0.0000	0.0000	0.0000	-0.4792	0.7272	0.6473	0.2737	0.0937	-0.0868	-0.3925	0.0000	-0.0001	-0.0000	-0.0000	0.0000	-0.4779	0.0000	-0.0018	-0.0004	-0.0001	0.0000	-0.0119
376.4610	0.0000	-1.5708	0.0000	-1.5708	0.0000	-0.4565	0.0001	0.0000	-0.0000	0.0000	0.0000	-0.4771	0.8332	0.6831	0.3342	0.1110	-0.1104	-0.3977	-0.0000	-0.0002	-0.0001	-0.0000	0.0000	-0.4779	-0.0000	-0.0027	-0.0014	-0.0001	0.0000	-0.0119
376.4730	0.0000	-1.5708	-0.0000	-1.5708	0.0000	-0.4624	0.0001	0.0000	-0.0000	0.0000	0.0000	-0.4761	0.7331	0.6301	0.2996	0.0671	-0.0821	-0.3895	-0.0000	0.0003	0.0001	0.0000	-0.0000	-0.4780	-0.0000	0.0037	0.0011	0.0001	-0.0000	-0.0119
376.4830	0.0000	-1.5708	0.0000	-1.5708	0.0000	-0.4671	0.0000	0.0000	-0.0000	0.0000	0.0000	-0.4747	0.6644	0.5618	0.3246	0.0799	-0.0957	-0.3961	0.0000	-0.0003	-0.0001	-0.0000	0.0000	-0.4769	0.0000	-0.0032	-0.0009	-0.0000	0.0000	-0.0000
376.4950	-0.0000	-1.5708	-0.0000	-1.5708	0.0000	-0.4728	0.0000	0.0000	-0.0000	0.0000	0.0000	-0.4776	0.6907	0.6336	0.3007	0.0712	-0.0725	-0.4059	0.0000	-0.0002	-0.0001	-0.0000	0.0000	-0.4769	0.0000	-0.0028	-0.0014	-0.0002	0.0000	-0.0000
376.5050	-0.0000	-1.5708	-0.0000	-1.5708	0.0000	-0.4775	0.0000	0.0000	-0.0000	0.0000	0.0000	-0.4770	0.6740	0.6699	0.2646	0.0707	-0.0981	-0.4195	-0.0000	0.0002	0.0001	0.0000	-0.0000	-0.4769	-0.0000	0.0023	0.0007	0.0001	-0.0000	-0.0000
376.5170	-0.0000	-1.5708	0.0000	-1.5708	0.0000	-0.4832	0.0001	0.0000	-0.0000	0.0000	0.0000	-0.4798	0.8272	0.6503	0.2887	0.0859	-0.1046	-0.4254	0.0000	-0.0002	-0.0001	-0.0000	0.0000	-0.4769	0.0000	-0.0022	-0.0008	-0.0000	0.0000	-0.0000
376.5270	-0.0000	-1.5708	-0.0000	-1.5708	0.0000	-0.4880	0.0001	0.0000	-0.0000	0.0000	0.0000	-0.4799	0.7696	0.6036	0.3335	0.0807	-0.0716	-0.4064	0.0000	0.0000	-0.0000	0.0000	-0.0000	-0.4769	0.0000	0.0004	-0.0003	0.0001	-0.0000	-0.0000
376.5370	-0.0000	-1.5708	-0.0000	-1.5708	0.0000	-0.4929	0.0001	0.0000	-0.0000	0.0000	0.0000	-0.4754	0.6109	0.6218	0.2650	0.1045	-0.0886	-0.4060	-0.0000	-0.0003	-0.0001	0.0000	-0.0000	-0.4769	-0.0000	-0.0031	-0.0008	0.0000	-0.0000	-0.0000
376.5490	0.0000	-1.5708	0.0000	-1.5708	0.0000	-0.4986	0.0000	0.0000	-0.0000	0.0000	0.0000	-0.4743	0.6126	0.6022	0.3087	0.0809	-0.0828	-0.4106	0.0000	-0.0000	0.0000	-0.0000	0.0000	-0.4769	0.0000	-0.0003	0.0001	-0.0000	0.0000	-0.0000
376.5590	-0.0000	-1.5708	0.0000	-1.5708	0.0000	-0.5034	0.0001	0.0000	-0.0000	0.0000	0.0000	-0.4749	0.6837	0.6499	0.3214	0.1054	-0.1177	-0.4287	-0.0000	-0.0000	0.0000	0.0000	-0.0000	-0.4769	-0.0000	-0.0001	0.0002	0.0001	-0.0000	-0.0000
376.5710	0.0000	-1.5708	0.0000	-1.5708	0.0000	-0.5091	0.0000	0.0000	-0.0000	0.0000	0.0000	-0.4773	0.6344	0.6216	0.2921	0.0789	-0.0998	-0.4321	0.0000	-0.0001	-0.0000	-0.0000	0.0000	-0.4769	0.0000	-0.0017	-0.0004	-0.0000	0.0000	-0.0000
376.5810	0.0000	-1.5708	0.0000	-1.5708	-0.0000	-0.5138	0.0000	0.0000	-0.0000	0.0000	0.0000	-0.4785	0.5777	0.6091	0.2864	0.0792	-0.0745	-0.4272	0.0000	0.0001	0.0000	0.0000	-0.0000	-0.4781	0.0000	0.0008	0.0002	0.0001	-0.0000	-0.0119
376.5930	0.0000	-1.5708	0.0000	-1.5708	0.0000	-0.5196	-0.0000	0.0000	-0.0000	0.0000	0.0000	-0.4816	0.6661	0.6977	0.2903	0.0906	-0.0730	-0.3787	0.0000	-0.0001	-0.0000	-0.0000	0.0000	-0.4782	0.0000	-0.0008	-0.0004	-0.0001	0.0000	-0.0119
376.6030	-0.0000	-1.5708	-0.0000	-1.5708	-0.0000	-0.5244	-0.0000	0.0000	-0.0000	0.0000	0.0000	-0.4776	0.8489	0.6249	0.3356	0.0770	-0.0798	-0.3709	0.0000	0.0000	0.0001	0.0000	-0.0000	-0.4783	0.0000	0.0004	0.0007	0.0001	-0.0000	-0.0119
376.6150	-0.0000	-1.5708	0.0000	-1.5708	-0.0000	-0.5302	-0.0000	0.0000	-0.0000	0.0000	0.0000	-0.4776	0.6398	0.6241	0.3200	0.0843	-0.0824	-0.3943	0.0000	-0.0002	-0.0001	-0.0000	0.0000	-0.4784	0.0000	-0.0022	-0.0008	-0.0000	0.0000	-0.0119
376.6250	0.0000	-1.5708	-0.0000	-1.5708	0.0000	-0.5349	0.0000	0.0000	-0.0000	0.0000	0.0000	-0.4767	0.6971	0.5848	0.3329	0.0954	-0.0715	-0.4081	-0.0000	0.0003	0.0002	0.0000	-0.0000	-0.4784	-0.0000	0.0038	0.0022	0.0002	-0.0001	-0.0119
376.6350	-0.0000	-1.5708	0.0000	-1.5708	-0.0000	-0.5397	0.0000	0.0000	-0.0000	0.0000	0.0000	-0.4772	0.6822	0.6919	0.2623	0.0935	-0.1119	-0.4233	-0.0000	-0.0001	-0.0000	-0.0000	0.0000	-0.4785	-0.0000	-0.0008	-0.0004	-0.0001	0.0000	-0.0119
376.6470	-0.0000	-1.5708	-0.0000	-1.5708	0.0000	-0.5454	0.0000	0.0000	-0.0000	0.0000	0.0000	-0.4791	0.7018	0.5602	0.2485	0.0857	-0.0873	-0.4074	0.0000	-0.0002	-0.0000	0.0000	-0.0000	-0.4786	0.0000	-0.0026	-0.0003	0.0000	-0.0000	-0.0119
376.6570	-0.0000	-1.5708	0.0000	-1.5708	0.0000	-0.5502	0.0000	0.0000	-0.0000	0.0000	0.0000	-0.4788	0.6741	0.6136	0.2361	0.0923	-0.1109	-0.4040	0.0000	0.0000	-0.0000	0.0000	-0.0000	-0.4787	0.0000	0.0003	-0.0003	0.0001	-0.0000	-0.0119
376.6670	0.0000	-1.5708	0.0000	-1.5708	0.0000	-0.5551	0.0000	0.0000	-0.0000	0.0000	0.0000	-0.4776	0.6447	0.6088	0.2958	0.0802	-0.1012	-0.4144	0.0000	0.0000	-0.0000	-0.0000	0.0000	-0.4788	0.0000	0.0001	-0.0005	-0.0001	0.0000	-0.0119
376.6770	-0.0000	-1.5708	-0.0000	-1.5708	-0.0000	-0.5599	0.0001	0.0000	-0.0000	0.0000	0.0000	-0.4776	0.6390	0.6025	0.3008	0.1048	-0.1104	-0.4161	0.0000	-0.0000	-0.0000	-0.0000	0.0000	-0.4792	0.0000	-0.0004	-0.0000	-0.0001	0.0000	-0.0155
376.6870	-0.0000	-1.5708	0.0000	-1.5708	0.0000	-0.5646	0.0000	0.0000	-0.0000	0.0000	0.0000	-0.4778	0.6897	0.6041	0.2881	0.0948	-0.1110	-0.4101	0.0000	-0.0001	-0.0001	-0.0000	0.0000	-0.4801	0.0000	-0.0012	-0.0008	-0.0000	0.0000	-0.0238
376.6990	-0.0000	-1.5708	0.0000	-1.5708	-0.0000	-0.5703	0.0000	0.0000	-0.0000	0.0000	0.0000	-0.4794	0.7193	0.5540	0.2936	0.0493	-0.0745	-0.4174	-0.0000	-0.0001	-0.0000	-0.0000	0.0000	-0.4803	-0.0000	-0.0007	-0.0004	-0.0000	0.0000	-0.0238
376.7090	0.0000	-1.5708	0.0000	-1.5708	0.0000	-0.5752	0.0000	0.0000	-0.0000	0.0000	0.0000	-0.4818	0.5884	0.5739	0.3220	0.0722	-0.1109	-0.4350	-0.0000	-0.0001	-0.0001	-0.0000	0.0000	-0.4804	-0.0000	-0.0012	-0.0009	-0.0001	0.0000	-0.0238
376.7190	0.0000	-1.5708	0.0000	-1.5708	-0.0000	-0.5800	0.0000	0.0000	-0.0000	0.0000	0.0000	-0.4832	0.6031	0.6546	0.3032	0.0910	-0.0931	-0.3944	0.0000	-0.0004	-0.0002	-0.0000	0.0000	-0.4806	0.0000	-0.0051	-0.0018	-0.0001	0.0000	-0.0238
376.7290	0.0000	-1.5708	0.0000	-1.5708	0.0000	-0.5848	0.0000	0.0000	-0.0000	0.0000	0.0000	-0.4821	0.7293	0.5686	0.2233	0.1099	-0.1069	-0.3977	0.0000	-0.0002	-0.0000	-0.0000	0.0000	-0.4807	0.0000	-0.0018	-0.0005	-0.0001	0.0000	-0.0238
376.7390	-0.0000	-1.5708	-0.0000	-1.5708	-0.0000	-0.5896	0.0000	0.0000	-0.0000	0.0000	0.0000	-0.4804	0.7505	0.6601	0.2865	0.0781	-0.0989	-0.4061	0.0000	0.0000	0.0001	0.0000	-0.0000	-0.4809	0.0000	0.0003	0.0006	0.0000	-0.0000	-0.0238
376.7490	0.0000	-1.5708	-0.0000	-1.5708	0.0000	-0.5945	0.0000	0.0000	-0.0000	0.0000	0.0000	-0.4808	0.6870	0.6379	0.3300	0.0835	-0.1011	-0.4262	0.0000	0.0001	0.0001	0.0000	-0.0000	-0.4810	0.0000	0.0014	0.0007	0.0002	-0.0000	-0.0238
376.7610	0.0000	-1.5708	0.0000	-1.5708	-0.0000	-0.6003	0.0001	0.0000	-0.0000	0.0000	0.0000	-0.4824	0.7153	0.6247	0.3166	0.0788	-0.0786	-0.4420	0.0000	-0.0002	-0.0002	-0.0000	0.0000	-0.4812	0.0000	-0.0028	-0.0015	-0.0002	0.0001	-0.0238
376.7710	-0.0000	-1.5708	0.0000	-1.5708	0.0000	-0.6050	0.0001	0.0000	-0.0000	0.0000	0.0000	-0.4832	0.7406	0.6026	0.2624	0.0741	-0.1029	-0.4059	-0.0000	-0.0002	-0.0001	-0.0000	0.0000	-0.4814	-0.0000	-0.0024	-0.0010	-0.0002	0.0001	-0.0238
376.7810	-0.0000	-1.5708	0.0000	-1.5708	-0.0000	-0.6099	0.0000	-0.0000	-0.0000	0.0000	0.0000	-0.4845	0.8075	0.6532	0.3034	0.0977	-0.1140	-0.4061	0.0000	0.0001	0.0001	-0.0000	0.0000	-0.4827	0.0000	0.0011	0.0005	-0.0000	0.0000	-0.0356
376.7910	-0.0000	-1.5708	-0.0000	-1.5708	0.0000	-0.6147	0.0000	-0.0000	-0.0000	0.0000	0.0000	-0.4862	0.6811	0.6332	0.2940	0.0688	-0.0908	-0.3795	0.0000	-0.0002	-0.0001	0.0000	-0.0000	-0.4829	0.0000	-0.0021	-0.0008	0.0000	-0.0000	-0.0356
376.8030	-0.0000	-1.5708	-0.0000	-1.5708	-0.0000	-0.6206	0.0001	-0.0001	-0.0000	0.0000	0.0000	-0.4824	0.7403	0.6009	0.3072	0.0841	-0.0725	-0.4146	-0.0000	-0.0003	-0.0002	-0.0000	0.0000	-0.4797	-0.0000	-0.0032	-0.0019	-0.0001	0.0000	0.0000
376.8130	-0.0000	-1.5708	0.0000	-1.5708	-0.0000	-0.6255	0.0000	-0.0000	-0.0000	0.0000	0.0000	-0.4818	0.7396	0.6196	0.2954	0.0778	-0.0810	-0.4221	0.0000	0.0001	0.0000	-0.0000	0.0000	-0.4797	0.0000	0.0011	0.0005	-0.0001	0.0000	0.0000
376.8230	-0.0000	-1.5708	0.0000	-1.5708	-0.0000	-0.6302	0.0000	-0.0001	-0.0000	0.0000	0.0000	-0.4840	0.6377	0.6092	0.2788	0.1042	-0.1448	-0.4078	0.0000	0.0002	-0.0000	-0.0000	0.0000	-0.4797	0.0000	0.0022	-0.0004	-0.0000	0.0000	0.0000
376.8350	0.0000	-1.5708	0.0000	-1.5708	0.0000	-0.6360	0.0000	-0.0000	-0.0000	0.0000	0.0000	-0.4851	0.6368	0.5670	0.3205	0.0778	-0.0997	-0.4601	0.0000	0.0002	0.0001	0.0000	-0.0000	-0.4797	0.0000	0.0028	0.0012	0.0002	-0.0000	0.0000
376.8450	-0.0000	-1.5708	0.0000	-1.5708	0.0000	-0.6409	0.0000	-0.0000	-0.0000	0.0000	0.0000	-0.4876	0.6723	0.6025	0.3060	0.0821	-0.0955	-0.4112	-0.0000	0.0004	0.0002	0.0000	-0.0000	-0.4797	-0.0000	0.0053	0.0017	0.0001	-0.0000	0.0000
376.8570	0.0000	-1.5708	-0.0000	-1.5708	0.0000	-0.6468	0.0000	-0.0000	-0.0000	0.0000	0.0000	-0.4866	0.8084	0.5768	0.3026	0.0911	-0.0954	-0.4018	-0.0000	-0.0002	-0.0001	-0.0000	0.0000	-0.4797	-0.0000	-0.0022	-0.0009	-0.0001	0.0000	0.0000
376.8670	-0.0000	-1.5708	0.0000	-1.5708	-0.0000	-0.6516	0.0000	-0.0000	-0.0000	0.0000	0.0000	-0.4831	0.7078	0.6265	0.3107	0.0605	-0.0962	-0.3998	-0.0000	-0.0002	-0.0001	-0.0000	0.0000	-0.4797	-0.0000	-0.0022	-0.0008	-0.0000	0.0000	0.0000
376.8790	-0.0000	-1.5708	0.0000	-1.5708	0.0000	-0.6575	0.0001	-0.0000	-0.0000	0.0000	0.0000	-0.4814	0.6750	0.6150	0.3080	0.0866	-0.0874	-0.4227	-0.0000	-0.0001	0.0000	-0.0000	0.0000	-0.4752	-0.0000	-0.0012	0.0001	-0.0000	0.0000	0.0472
376.8890	-0.0000	-1.5708	0.0000	-1.5708	0.0000	-0.6622	0.0001	-0.0000	-0.0000	0.0000	0.0000	-0.4811	0.8053	0.6685	0.2768	0.1000	-0.1018	-0.4393	-0.0000	-0.0001	-0.0000	-0.0000	0.0000	-0.4749	-0.0000	-0.0017	-0.0004	-0.0000	0.0000	0.0472
376.8990	0.0000	-1.5708	-0.0000	-1.5708	0.0000	-0.6671	0.0000	-0.0000	-0.0000	0.0000	0.0000	-0.4823	0.7039	0.5145	0.3278	0.0882	-0.0658	-0.3812	-0.0000	-0.0000	0.0000	0.0000	-0.0000	-0.4746	-0.0000	-0.0002	0.0001	0.0000	-0.0000	0.0472
376.9110	-0.0000	-1.5708	0.0000	-1.5708	0.0000	-0.6729	0.0000	-0.0000	-0.0000	0.0000	0.0000	-0.4815	0.7665	0.6028	0.2678	0.0662	-0.1325	-0.4188	-0.0000	-0.0001	-0.0000	-0.0000	0.0000	-0.4742	-0.0000	-0.0007	-0.0004	-0.0000	0.0000	0.0472
376.9210	0.0000	-1.5708	-0.0000	-1.5708	0.0000	-0.6778	0.0001	-0.0000	-0.0000	0.0000	0.0000	-0.4808	0.7748	0.6453	0.2942	0.0917	-0.0967	-0.3760	-0.0000	-0.0003	-0.0001	0.0000	-0.0000	-0.4739	-0.0000	-0.0036	-0.0012	0.0000	-0.0000	0.0472
376.9310	-0.0000	-1.5708	0.0000	-1.5708	0.0000	-0.6826	0.0001	-0.0000	-0.0000	0.0000	0.0000	-0.4767	0.6759	0.6202	0.2519	0.0687	-0.1076	-0.4137	-0.0000	-0.0001	-0.0000	-0.0000	0.0000	-0.4736	-0.0000	-0.0018	-0.0004	-0.0001	0.0000	0.0472
376.9410	0.0000	-1.5708	0.0000	-1.5708	-0.0000	-0.6873	0.0001	-0.0000	-0.0000	0.0000	0.0000	-0.4787	0.7341	0.5201	0.2574	0.0771	-0.0975	-0.3907	0.0000	0.0003	0.0001	0.0000	-0.0000	-0.4733	0.0000	0.0033	0.0008	0.0002	-0.0000	0.0472
376.9510	0.0000	-1.5708	0.0000	-1.5708	0.0000	-0.6921	0.0001	-0.0000	-0.0000	0.0000	0.0000	-0.4793	0.8579	0.5460	0.2978	0.0877	-0.0635	-0.3700	-0.0000	-0.0000	0.0000	0.0000	-0.0000	-0.4730	-0.0000	-0.0002	0.0002	0.0001	-0.0000	0.0472
376.9630	0.0000	-1.5708	-0.0000	-1.5708	0.0000	-0.6978	0.0001	-0.0000	-0.0000	0.0000	0.0000	-0.4798	0.6557	0.6304	0.3012	0.0822	-0.0826	-0.3986	-0.0000	-0.0001	-0.0000	0.0000	-0.0000	-0.4727	-0.0000	-0.0016	-0.0003	0.0001	-0.0000	0.0472
376.9730	-0.0000	-1.5708	0.0000	-1.5708	0.0000	-0.7025	0.0000	-0.0000	-0.0000	0.0000	0.0000	-0.4821	0.6035	0.5855	0.3147	0.0644	-0.0955	-0.4199	-0.0000	0.0001	0.0000	0.0000	-0.0000	-0.4770	-0.0000	0.0007	0.0001	0.0000	-0.0000	0.0000
376.9830	-0.0000	-1.5708	0.0000	-1.5708	-0.0000	-0.7074	0.0001	-0.0000	-0.0000	0.0000	0.0000	-0.4825	0.7943	0.6706	0.3196	0.0681	-0.1092	-0.3490	-0.0000	0.0003	0.0001	0.0000	-0.0000	-0.4713	-0.0000	0.0032	0.0007	0.0001	-0.0000	0.0587
376.9930	-0.0000	-1.5708	-0.0000	-1.5708	-0.0000	-0.7123	0.0001	-0.0000	-0.0000	0.0000	0.0000	-0.4775	0.7427	0.5800	0.2959	0.0902	-0.0819	-0.3260	-0.0000	0.0001	0.0000	0.0000	0.0000	-0.4709	-0.0000	0.0007	0.0001	0.0000	0.0000	0.0587
377.0030	0.0000	-1.5708	-0.0000	-1.5708	0.0000	-0.7171	0.0001	-0.0000	-0.0000	0.0000	0.0000	-0.4726	0.7740	0.5623	0.2971	0.0606	-0.0986	-0.3802	-0.0000	0.0001	0.0001	0.0000	-0.0000	-0.4706	-0.0000	0.0008	0.0012	0.0001	-0.0000	0.0587
377.0150	0.0001	-1.5708	0.0000	-1.5708	0.0000	-0.7227	0.0001	-0.0000	-0.0000	0.0000	0.0000	-0.4710	0.8493	0.5900	0.2997	0.0899	-0.1035	-0.3794	-0.0000	0.0001	0.0000	0.0000	-0.0000	-0.4701	-0.0000	0.0008	0.0002	0.0000	-0.0000	0.0587
377.0250	0.0000	-1.5708	0.0000	-1.5708	-0.0000	-0.7274	0.0000	-0.0000	-0.0000	0.0000	0.0000	-0.4741	0.7382	0.6261	0.2837	0.0937	-0.0967	-0.4277	-0.0000	-0.0001	-0.0000	0.0000	0.0000	-0.4697	-0.0000	-0.0007	-0.0003	0.0000	0.0000	0.0587
377.0370	0.0000	-1.5708	0.0000	-1.5708	0.0000	-0.7330	0.0000	-0.0000	-0.0000	0.0000	0.0000	-0.4749	0.6822	0.5421	0.2843	0.0969	-0.0956	-0.4214	0.0000	-0.0001	-0.0001	-0.0000	0.0000	-0.4693	0.0000	-0.0012	-0.0008	-0.0000	0.0000	0.0587
377.0470	0.0000	-1.5708	0.0000	-1.5708	0.0000	-0.7377	0.0000	-0.0000	-0.0000	0.0000	0.0000	-0.4772	0.8666	0.6159	0.2970	0.0745	-0.0926	-0.3540	-0.0000	-0.0002	-0.0001	-0.0000	0.0000	-0.4689	-0.0000	-0.0027	-0.0013	-0.0001	0.0000	0.0587
377.0590	-0.0000	-1.5708	0.0000	-1.5708	0.0000	-0.7434	0.0000	-0.0000	-0.0000	0.0000	0.0000	-0.4734	0.7441	0.5763	0.2990	0.0791	-0.0959	-0.3431	-0.0000	-0.0001	-0.0000	-0.0000	0.0000	-0.4684	-0.0000	-0.0018	-0.0005	-0.0001	0.0000	0.0587
377.0710	0.0000	-1.5708	0.0000	-1.5708	-0.0000	-0.7491	0.0000	-0.0000	-0.0000	0.0000	0.0000	-0.4680	0.7146	0.5724	0.2814	0.0932	-0.0639	-0.3710	-0.0000	-0.0002	-0.0001	-0.0000	0.0000	-0.4736	-0.0000	-0.0027	-0.0013	-0.0001	0.0000	0.0000
377.0810	0.0000	-1.5708	0.0000	-1.5708	-0.0000	-0.7538	0.0000	-0.0000	-0.0000	0.0000	0.0000	-0.4708	0.6716	0.5968	0.3216	0.0826	-0.0870	-0.3738	-0.0000	0.0003	0.0002	0.0000	-0.0000	-0.4669	-0.0000	0.0034	0.0018	0.0003	-0.0001	0.0699
377.0910	-0.0000	-1.5708	-0.0000	-1.5708	0.0000	-0.7584	0.0000	-0.0000	-0.0000	0.0000	0.0000	-0.4701	0.7933	0.6650	0.2636	0.1103	-0.0763	-0.3726	-0.0000	0.0002	0.0000	0.0000	-0.0000	-0.4665	-0.0000	0.0018	0.0002	0.0001	-0.0000	0.0699
377.1010	0.0000	-1.5708	0.0000	-1.5708	0.0000	-0.7631	0.0000	-0.0000	-0.0000	0.0000	0.0000	-0.4656	0.6584	0.6081	0.2763	0.0775	-0.0968	-0.4061	-0.0000	-0.0001	-0.0001	-0.0000	0.0000	-0.4660	-0.0000	-0.0012	-0.0009	-0.0001	0.0000	0.0699
377.1110	-0.0000	-1.5708	-0.0000	-1.5708	-0.0000	-0.7678	0.0000	-0.0000	-0.0000	0.0000	0.0000	-0.4641	0.7165	0.5426	0.2825	0.0879	-0.0900	-0.4143	-0.0000	-0.0001	-0.0000	0.0000	0.0000	-0.4656	-0.0000	-0.0007	-0.0003	0.0000	0.0000	0.0699
377.1230	-0.0000	-1.5708	-0.0000	-1.5708	0.0000	-0.7734	0.0000	-0.0000	-0.0000	0.0000	0.0000	-0.4615	0.7914	0.5501	0.2596	0.1046	-0.1040	-0.3708	-0.0000	0.0001	0.0001	0.0000	-0.0000	-0.4650	-0.0000	0.0013	0.0007	0.0001	-0.0000	0.0699
377.1330	-0.0000	-1.5708	0.0000	-1.5708	0.0000	-0.7780	0.0000	-0.0000	-0.0000	0.0000	0.0000	-0.4587	0.7203	0.5867	0.2790	0.0837	-0.1097	-0.4274	-0.0000	-0.0001	-0.0000	0.0000	-0.0000	-0.4646	-0.0000	-0.0016	-0.0003	0.0001	-0.0000	0.0699
377.1430	0.0000	-1.5708	-0.0000	-1.5708	0.0000	-0.7826	0.0000	-0.0000	-0.0000	0.0000	0.0000	-0.4595	0.8287	0.5607	0.2449	0.0751	-0.0980	-0.4213	-0.0000	0.0001	0.0001	0.0000	-0.0000	-0.4641	-0.0000	0.0009	0.0012	0.0001	-0.0000	0.0699
377.1530	-0.0000	-1.5708	0.0000	-1.5708	0.0000	-0.7871	0.0000	-0.0000	-0.0000	0.0000	0.0000	-0.4611	0.7718	0.5741	0.2817	0.0750	-0.0793	-0.4001	0.0000	-0.0004	-0.0003	-0.0000	0.0000	-0.4637	0.0000	-0.0048	-0.0025	-0.0002	0.0001	0.0699
377.1630	-0.0000	-1.5708	0.0000	-1.5708	0.0000	-0.7917	0.0000	-0.0000	-0.0000	0.0000	0.0000	-0.4617	0.7495	0.6472	0.2763	0.0892	-0.1052	-0.4372	-0.0000	0.0003	0.0001	0.0000	-0.0000	-0.4632	-0.0000	0.0038	0.0012	0.0002	-0.0000	0.0699
377.1750	-0.0000	-1.5708	-0.0000	-1.5708	0.0000	-0.7973	0.0001	-0.0000	-0.0000	0.0000	0.0000	-0.4629	0.8145	0.6075	0.2746	0.1012	-0.1018	-0.4255	-0.0000	-0.0001	-0.0000	-0.0000	0.0000	-0.4695	-0.0000	-0.0008	-0.0004	-0.0001	0.0000	0.0000
377.1850	0.0000	-1.5708	0.0000	-1.5708	0.0000	-0.8019	0.0001	-0.0000	-0.0000	0.0000	0.0000	-0.4599	0.8035	0.5887	0.2711	0.1241	-0.1148	-0.3731	-0.0000	0.0002	0.0001	0.0000	-0.0000	-0.4615	-0.0000	0.0027	0.0011	0.0001	-0.0000	0.0808
377.1950	0.0000	-1.5708	0.0000	-1.5708	0.0000	-0.8065	0.0000	-0.0000	-0.0000	0.0000	0.0000	-0.4570	0.6747	0.5942	0.2822	0.0931	-0.0995	-0.3636	-0.0000	-0.0001	-0.0000	0.0000	-0.0000	-0.4610	-0.0000	-0.0016	-0.0002	0.0001	-0.0000	0.0808
377.2070	-0.0000	-1.5708	0.0000	-1.5708	-0.0000	-0.8120	0.0000	-0.0000	-0.0000	0.0000	0.0000	-0.4514	0.7739	0.5727	0.2356	0.0761	-0.0884	-0.3872	-0.0000	0.0001	0.0001	0.0000	-0.0000	-0.4604	-0.0000	0.0013	0.0007	0.0001	-0.0000	0.0808
377.2170	0.0000	-1.5708	-0.0000	-1.5708	0.0000	-0.8165	0.0002	-0.0000	-0.0000	0.0000	0.0000	-0.4503	0.6645	0.6124	0.3040	0.0684	-0.0982	-0.3769	-0.0000	-0.0003	-0.0002	-0.0000	0.0000	-0.4599	-0.0000	-0.0042	-0.0019	-0.0001	0.0000	0.0808
377.2290	-0.0000	-1.5708	0.0000	-1.5708	0.0000	-0.8219	0.0001	-0.0000	-0.0000	0.0000	0.0000	-0.4520	0.7412	0.6036	0.2779	0.1065	-0.1046	-0.3699	0.0000	-0.0004	-0.0002	-0.0000	0.0000	-0.4592	0.0000	-0.0051	-0.0018	-0.0001	0.0000	0.0808
377.2390	0.0000	-1.5708	-0.0000	-1.5708	0.0000	-0.8263	0.0001	-0.0000	-0.0000	0.0000	0.0000	-0.4534	0.7884	0.6143	0.2995	0.0608	-0.1162	-0.4136	-0.0000	0.0002	0.0002	0.0000	-0.0000	-0.4587	-0.0000	0.0025	0.0019	0.0003	-0.0001	0.0808
377.2510	0.0000	-1.5708	0.0000	-1.5708	0.0000	-0.8318	0.0000	-0.0000	-0.0000	0.0000	0.0000	-0.4555	0.7827	0.4826	0.3291	0.0992	-0.1132	-0.3345	-0.0000	-0.0003	-0.0001	-0.0000	0.0000	-0.4581	-0.0000	-0.0037	-0.0014	-0.0001	0.0000	0.0808
377.2610	-0.0000	-1.5708	0.0000	-1.5708	0.0000	-0.8363	0.0000	-0.0000	-0.0000	0.0000	0.0000	-0.4511	0.7296	0.5804	0.3257	0.0832	-0.0851	-0.3451	-0.0000	-0.0001	-0.0000	0.0000	0.0000	-0.4576	-0.0000	-0.0007	-0.0003	0.0000	0.0000	0.0808
377.2710	0.0000	-1.5708	-0.0000	-1.5708	0.0000	-0.8408	0.0000	-0.0000	-0.0000	0.0000	0.0000	-0.4452	0.7588	0.5877	0.2956	0.0792	-0.0749	-0.3801	-0.0000	-0.0000	-0.0000	0.0000	-0.0000	-0.4622	-0.0000	-0.0006	-0.0002	0.0001	-0.0000	0.0264
377.2830	-0.0000	-1.5708	0.0000	-1.5708	0.0000	-0.8462	0.0000	-0.0000	-0.0000	0.0000	0.0000	-0.4449	0.8327	0.5574	0.2739	0.0892	-0.1063	-0.3804	-0.0000	-0.0002	-0.0001	-0.0000	0.0000	-0.4557	-0.0000	-0.0022	-0.0008	-0.0000	0.0000	0.0915
377.2930	0.0000	-1.5708	0.0000	-1.5708	-0.0000	-0.8506	0.0000	-0.0000	-0.0000	0.0000	0.0000	-0.4410	0.7753	0.5559	0.3335	0.0800	-0.0887	-0.4000	-0.0000	-0.0004	-0.0002	-0.0000	0.0000	-0.4552	-0.0000	-0.0051	-0.0019	-0.0001	0.0000	0.0915
377.3030	0.0000	-1.5708	0.0000	-1.5708	0.0000	-0.8550	0.0000	-0.0000	-0.0000	0.0000	0.0000	-0.4418	0.7277	0.5740	0.2743	0.0698	-0.0706	-0.3756	-0.0000	-0.0002	-0.0001	-0.0000	0.0000	-0.4546	-0.0000	-0.0027	-0.0013	-0.0001	0.0000	0.0915
377.3130	-0.0000	-1.5708	-0.0000	-1.5708	0.0000	-0.8594	0.0000	-0.0000	-0.0000	0.0000	0.0000	-0.4423	0.7108	0.5900	0.2430	0.0899	-0.0911	-0.4032	-0.0000	0.0001	0.0001	-0.0000	0.0000	-0.4540	-0.0000	0.0011	0.0005	-0.0000	0.0000	0.0915
377.3230	0.0000	-1.5708	-0.0000	-1.5708	0.0000	-0.8639	0.0000	-0.0000	-0.0000	0.0000	0.0000	-0.4400	0.7452	0.4843	0.2472	0.0573	-0.0994	-0.3706	-0.0000	-0.0001	-0.0000	-0.0000	0.0000	-0.4534	-0.0000	-0.0007	-0.0004	-0.0000	0.0000	0.0915
377.3350	-0.0000	-1.5708	-0.0000	-1.5708	-0.0000	-0.8692	0.0001	-0.0000	-0.0000	0.0000	0.0000	-0.4354	0.7031	0.5231	0.3274	0.1173	-0.1155	-0.4047	-0.0000	0.0002	0.0001	0.0000	-0.0000	-0.4527	-0.0000	0.0022	0.0006	0.0001	-0.0000	0.0915
377.3450	-0.0000	-1.5708	-0.0000	-1.5708	0.0000	-0.8735	0.0001	-0.0000	-0.0000	0.0000	0.0000	-0.4333	0.7078	0.6092	0.2378	0.0850	-0.0758	-0.3556	-0.0000	-0.0000	0.0000	-0.0000	0.0000	-0.4521	-0.0000	-0.0003	0.0001	-0.0000	0.0000	0.0915
377.3550	0.0000	-1.5708	0.0000	-1.5708	-0.0000	-0.8779	0.0000	-0.0000	-0.0000	0.0000	0.0000	-0.4366	0.6380	0.5448	0.2439	0.0749	-0.1076	-0.3836	-0.0000	0.0001	0.0000	0.0000	0.0000	-0.4515	-0.0000	0.0008	0.0002	0.0000	0.0000	0.0915
377.3650	-0.0000	-1.5708	-0.0000	-1.5708	-0.0000	-0.8821	0.0000	-0.0000	-0.0000	0.0000	0.0000	-0.4325	0.6312	0.5873	0.2891	0.0906	-0.0972	-0.4419	-0.0000	-0.0001	-0.0000	0.0000	-0.0000	-0.4509	-0.0000	-0.0017	-0.0003	0.0000	-0.0000	0.0915
377.3750	-0.0000	-1.5708	-0.0000	-1.5708	0.0000	-0.8864	0.0000	-0.0000	-0.0000	0.0000	0.0000	-0.4328	0.7495	0.6333	0.2981	0.0570	-0.0793	-0.4373	-0.0000	0.0001	0.0001	0.0000	-0.0000	-0.4591	-0.0000	0.0012	0.0006	0.0000	-0.0000	0.0000
377.3870	-0.0000	-1.5708	-0.0000	-1.5708	0.0000	-0.8916	0.0000	-0.0000	-0.0000	0.0000	0.0000	-0.4339	0.6740	0.5659	0.2540	0.0791	-0.0866	-0.3838	-0.0000	0.0003	0.0001	0.0000	-0.0000	-0.4489	-0.0000	0.0033	0.0007	0.0001	-0.0000	0.1017
377.3970	0.0000	-1.5708	0.0000	-1.5708	-0.0000	-0.8960	0.0000	-0.0000	-0.0000	0.0000	0.0000	-0.4316	0.6194	0.5623	0.2727	0.0705	-0.0719	-0.3560	-0.0000	-0.0003	-0.0001	-0.0000	0.0000	-0.4483	-0.0000	-0.0032	-0.0008	-0.0000	0.0000	0.1017
377.4090	0.0000	-1.5708	-0.0000	-1.5708	0.0000	-0.9011	-0.0000	-0.0000	-0.0000	0.0000	0.0000	-0.4271	0.6021	0.5441	0.3120	0.0800	-0.0752	-0.3790	0.0000	0.0002	0.0001	0.0000	-0.0000	-0.4475	0.0000	0.0024	0.0008	0.0002	-0.0000	0.1017
377.4190	-0.0000	-1.5708	0.0000	-1.5708	0.0000	-0.9054	-0.0000	-0.0000	-0.0000	0.0000	0.0000	-0.4225	0.6481	0.5180	0.2744	0.0642	-0.0867	-0.3913	-0.0000	-0.0003	-0.0002	-0.0000	0.0000	-0.4468	-0.0000	-0.0031	-0.0018	-0.0000	0.0000	0.1017
377.4310	-0.0000	-1.5708	0.0000	-1.5708	0.0000	-0.9105	-0.0000	-0.0000	-0.0000	0.0000	0.0000	-0.4195	0.8015	0.6191	0.3012	0.1075	-0.0777	-0.3929	-0.0000	0.0000	0.0001	0.0000	-0.0000	-0.4461	-0.0000	0.0004	0.0008	0.0002	-0.0000	0.1017
377.4410	0.0000	-1.5708	0.0001	-1.5708	0.0000	-0.9147	0.0000	-0.0000	-0.0000	0.0000	0.0000	-0.4220	0.6252	0.4953	0.2566	0.0792	-0.0648	-0.3756	-0.0000	-0.0002	-0.0001	0.0000	-0.0000	-0.4454	-0.0000	-0.0021	-0.0007	0.0001	-0.0000	0.1017
377.4530	0.0000	-1.5708	0.0000	-1.5708	0.0000	-0.9197	0.0000	-0.0000	-0.0000	0.0000	0.0000	-0.4207	0.6414	0.6012	0.2599	0.0928	-0.0668	-0.3543	-0.0000	0.0002	0.0001	0.0000	0.0000	-0.4446	-0.0000	0.0026	0.0011	0.0000	0.0000	0.1017
377.4630	-0.0000	-1.5708	0.0000	-1.5708	-0.0000	-0.9240	0.0000	-0.0000	-0.0000	0.0000	0.0000	-0.4223	0.5903	0.5713	0.2780	0.0630	-0.0661	-0.3807	-0.0000	-0.0002	-0.0002	-0.0000	0.0000	-0.4440	-0.0000	-0.0022	-0.0019	-0.0001	0.0000	0.1017
377.4730	0.0000	-1.5708	0.0000	-1.5708	0.0000	-0.9281	0.0000	-0.0000	-0.0000	0.0000	0.0000	-0.4159	0.5942	0.6058	0.2654	0.0801	-0.0586	-0.3877	-0.0000	-0.0004	-0.0003	-0.0000	0.0000	-0.4511	-0.0000	-0.0052	-0.0029	-0.0002	0.0000	0.0192
377.4830	-0.0000	-1.5708	-0.0000	-1.5708	0.0000	-0.9323	0.0000	-0.0000	-0.0000	0.0000	0.0000	-0.4154	0.6239	0.5491	0.2397	0.0919	-0.0838	-0.3678	0.0000	0.0005	0.0002	0.0000	-0.0000	-0.4420	0.0000	0.0057	0.0021	0.0002	-0.0000	0.1116
377.4930	0.0000	-1.5708	0.0000	-1.5708	0.0000	-0.9365	0.0000	-0.0000	-0.0000	0.0000	0.0000	-0.4114	0.5043	0.6045	0.3190	0.0775	-0.0833	-0.3632	0.0000	0.0000	-0.0000	-0.0000	0.0000	-0.4413	0.0000	0.0003	-0.0003	-0.0000	0.0000	0.1116
377.5050	0.0000	-1.5708	-0.0000	-1.5708	-0.0000	-0.9415	-0.0000	-0.0000	-0.0000	0.0000	0.0000	-0.4095	0.5634	0.5286	0.2645	0.0896	-0.0773	-0.3645	-0.0000	-0.0001	-0.0000	0.0000	-0.0000	-0.4405	-0.0000	-0.0006	-0.0003	0.0001	-0.0000	0.1116
377.5150	-0.0000	-1.5708	-0.0000	-1.5708	-0.0000	-0.9455	-0.0000	-0.0000	-0.0000	0.0000	0.0000	-0.4116	0.4901	0.5513	0.2759	0.0768	-0.0862	-0.3538	-0.0000	0.0002	0.0002	0.0000	-0.0000	-0.4397	-0.0000	0.0023	0.0016	0.0001	-0.0000	0.1116
377.5250	0.0000	-1.5708	0.0000	-1.5708	0.0000	-0.9495	-0.0000	-0.0000	-0.0000	0.0000	0.0000	-0.4069	0.6339	0.5054	0.2420	0.1028	-0.0991	-0.4209	-0.0000	0.0001	0.0000	0.0000	-0.0000	-0.4390	-0.0000	0.0008	0.0002	0.0001	-0.0000	0.1116
377.5350	0.0000	-1.5708	0.0000	-1.5708	-0.0000	-0.9536	-0.0000	-0.0000	-0.0000	0.0000	0.0000	-0.4064	0.5864	0.6082	0.3029	0.0797	-0.0967	-0.3819	-0.0000	-0.0002	-0.0001	0.0000	-0.0000	-0.4383	-0.0000	-0.0020	-0.0007	0.0001	-0.0000	0.1116
377.5450	0.0000	-1.5708	0.0000	-1.5708	0.0000	-0.9577	-0.0000	-0.0000	-0.0000	0.0000	0.0000	-0.4043	0.6137	0.5054	0.2866	0.0626	-0.0854	-0.3637	-0.0000	0.0004	0.0002	0.0000	-0.0000	-0.4376	-0.0000	0.0042	0.0016	0.0001	-0.0000	0.1116
377.5570	0.0000	-1.5708	0.0000	-1.5708	-0.0000	-0.9626	-0.0000	-0.0000	-0.0000	0.0000	0.0000	-0.3991	0.6418	0.6495	0.2741	0.0781	-0.0809	-0.3886	-0.0000	-0.0000	0.0000	0.0000	-0.0000	-0.4367	-0.0000	-0.0002	0.0002	0.0001	-0.0000	0.1116
377.5670	0.0000	-1.5708	0.0000	-1.5708	0.0000	-0.9666	-0.0000	-0.0000	-0.0000	0.0000	0.0000	-0.3985	0.7578	0.5652	0.3172	0.0750	-0.0907	-0.3388	-0.0000	-0.0001	-0.0001	0.0000	0.0000	-0.4360	-0.0000	-0.0011	-0.0008	0.0000	0.0000	0.1116
377.5770	-0.0000	-1.5708	0.0000	-1.5708	-0.0000	-0.9706	-0.0000	-0.0000	-0.0000	0.0000	0.0000	-0.3970	0.6378	0.5427	0.2521	0.0965	-0.0826	-0.3838	0.0000	-0.0001	-0.0001	-0.0000	0.0000	-0.4425	0.0000	-0.0017	-0.0013	-0.0000	0.0000	0.0368
377.5890	0.0000	-1.5708	0.0000	-1.5708	-0.0000	-0.9753	-0.0000	-0.0000	-0.0000	0.0000	0.0000	-0.3953	0.6149	0.6210	0.3076	0.0650	-0.1158	-0.4020	-0.0000	-0.0000	0.0000	0.0000	0.0000	-0.4338	-0.0000	-0.0002	0.0002	0.0001	0.0000	0.1210
377.5990	0.0000	-1.5708	0.0000	-1.5708	0.0000	-0.9792	-0.0000	-0.0000	-0.0000	0.0000	0.0000	-0.3961	0.7086	0.6353	0.3026	0.0638	-0.0618	-0.3683	0.0000	0.0001	0.0000	-0.0000	0.0000	-0.4330	0.0000	0.0016	0.0000	-0.0001	0.0000	0.1210
377.6110	-0.0000	-1.5708	-0.0000	-1.5708	0.0000	-0.9839	-0.0000	-0.0000	-0.0000	0.0000	0.0000	-0.3960	0.5819	0.6221	0.2318	0.0931	-0.0817	-0.4264	-0.0000	-0.0000	-0.0001	0.0000	0.0000	-0.4321	-0.0000	-0.0002	-0.0008	0.0001	0.0000	0.1210
377.6210	-0.0000	-1.5708	0.0000	-1.5708	0.0000	-0.9879	-0.0000	-0.0000	-0.0000	0.0000	0.0000	-0.3948	0.7322	0.5894	0.2510	0.0804	-0.0857	-0.3422	-0.0000	-0.0003	-0.0002	0.0000	0.0000	-0.4313	-0.0000	-0.0031	-0.0017	0.0000	0.0000	0.1210
377.6330	-0.0000	-1.5708	-0.0000	-1.5708	0.0000	-0.9926	-0.0000	-0.0000	-0.0000	0.0000	0.0000	-0.3911	0.8200	0.5787	0.3150	0.1052	-0.1185	-0.3259	0.0000	-0.0001	-0.0000	0.0000	-0.0000	-0.4304	0.0000	-0.0006	-0.0003	0.0001	-0.0000	0.1210
377.6430	0.0000	-1.5708	-0.0000	-1.5708	0.0000	-0.9965	-0.0000	-0.0000	-0.0000	0.0000	0.0000	-0.3865	0.6163	0.5727	0.2406	0.0850	-0.0815	-0.3658	-0.0000	-0.0001	-0.0000	-0.0000	0.0000	-0.4296	-0.0000	-0.0007	-0.0004	-0.0000	0.0000	0.1210
377.6550	-0.0000	-1.5708	0.0000	-1.5708	0.0000	-1.0011	-0.0000	-0.0000	-0.0000	0.0000	0.0000	-0.3834	0.7322	0.5708	0.2489	0.0756	-0.1013	-0.3605	0.0000	-0.0004	-0.0002	-0.0000	0.0000	-0.4287	0.0000	-0.0046	-0.0023	-0.0000	0.0000	0.1210
377.6650	0.0000	-1.5708	0.0000	-1.5708	0.0000	-1.0049	-0.0000	-0.0000	-0.0000	0.0000	0.0000	-0.3803	0.9268	0.5817	0.2977	0.0625	-0.0664	-0.3737	-0.0000	-0.0002	-0.0001	-0.0000	0.0000	-0.4279	-0.0000	-0.0022	-0.0008	-0.0000	0.0000	0.1210
377.6750	-0.0000	-1.5708	0.0000	-1.5708	0.0000	-1.0087	-0.0000	-0.0000	-0.0000	0.0000	0.0000	-0.3784	0.8009	0.5630	0.2578	0.0766	-0.0667	-0.3783	-0.0000	0.0003	0.0002	0.0000	-0.0000	-0.4385	-0.0000	0.0042	0.0016	0.0001	-0.0000	0.0000
377.6870	-0.0000	-1.5708	0.0000	-1.5708	0.0000	-1.0132	-0.0000	-0.0000	-0.0000	0.0000	0.0000	-0.3787	0.7191	0.5555	0.2710	0.0842	-0.0933	-0.3555	-0.0000	-0.0001	-0.0000	0.0000	0.0000	-0.4256	-0.0000	-0.0007	-0.0003	0.0000	0.0000	0.1300
377.6970	-0.0000	-1.5708	0.0000	-1.5708	0.0000	-1.0170	-0.0000	-0.0000	-0.0000	0.0000	0.0000	-0.3786	0.6482	0.5975	0.2503	0.0747	-0.0810	-0.3779	-0.0000	-0.0003	-0.0001	-0.0000	0.0000	-0.4247	-0.0000	-0.0037	-0.0014	-0.0001	0.0000	0.1300
377.7090	-0.0000	-1.5708	-0.0000	-1.5708	0.0000	-1.0216	-0.0000	-0.0000	-0.0000	0.0000	0.0000	-0.3710	0.7781	0.6463	0.2366	0.0611	-0.0769	-0.3396	-0.0000	-0.0005	-0.0003	-0.0000	0.0000	-0.4237	-0.0000	-0.0066	-0.0033	-0.0001	0.0000	0.1300
377.7190	0.0000	-1.5708	0.0000	-1.5708	0.0000	-1.0253	-0.0000	-0.0000	-0.0000	0.0000	0.0000	-0.3680	0.6511	0.6356	0.3075	0.0863	-0.0915	-0.3587	-0.0000	-0.0001	-0.0000	-0.0000	0.0000	-0.4229	-0.0000	-0.0008	-0.0004	-0.0001	0.0000	0.1300
377.7310	-0.0000	-1.5708	0.0000	-1.5708	0.0000	-1.0297	-0.0000	-0.0000	-0.0000	0.0000	0.0000	-0.3655	0.7551	0.5970	0.2753	0.0687	-0.0619	-0.3876	0.0000	0.0001	0.0001	0.0000	-0.0000	-0.4219	0.0000	0.0009	0.0012	0.0002	-0.0000	0.1300
377.7410	-0.0000	-1.5708	-0.0000	-1.5708	0.0000	-1.0334	-0.0000	-0.0000	-0.0000	0.0000	0.0000	-0.3684	0.7269	0.5631	0.2839	0.0746	-0.0806	-0.3132	-0.0000	-0.0000	0.0000	0.0000	-0.0000	-0.4211	-0.0000	-0.0001	0.0002	0.0001	-0.0000	0.1300
377.7530	0.0000	-1.5708	0.0000	-1.5708	0.0000	-1.0378	-0.0000	-0.0000	-0.0000	0.0000	0.0000	-0.3635	0.7585	0.4676	0.2887	0.0762	-0.0795	-0.3659	-0.0000	0.0004	0.0003	0.0000	-0.0000	-0.4201	-0.0000	0.0042	0.0026	0.0002	-0.0000	0.1300
377.7630	-0.0000	-1.5708	-0.0000	-1.5708	0.0000	-1.0413	-0.0000	-0.0000	-0.0000	0.0000	0.0000	-0.3628	0.7380	0.5315	0.2686	0.0922	-0.0894	-0.3572	-0.0000	-0.0002	-0.0001	-0.0000	0.0000	-0.4192	-0.0000	-0.0026	-0.0013	-0.0000	0.0000	0.1300
377.7730	0.0000	-1.5708	-0.0000	-1.5708	-0.0000	-1.0449	-0.0000	-0.0000	-0.0000	0.0000	0.0000	-0.3605	0.7602	0.5095	0.2836	0.0675	-0.1087	-0.4036	-0.0000	0.0003	0.0001	0.0000	-0.0000	-0.4185	-0.0000	0.0033	0.0007	0.0001	-0.0000	0.1288
377.7850	-0.0000	-1.5708	-0.0000	-1.5708	-0.0000	-1.0492	-0.0000	-0.0000	-0.0000	0.0000	0.0000	-0.3641	0.6794	0.5428	0.2634	0.1278	-0.0841	-0.3021	-0.0000	0.0001	0.0000	0.0000	-0.0000	-0.4168	-0.0000	0.0008	0.0002	0.0001	-0.0000	0.1384
377.7950	0.0000	-1.5708	0.0000	-1.5708	0.0000	-1.0529	-0.0000	-0.0000	-0.0000	0.0000	0.0000	-0.3568	0.7257	0.5189	0.2505	0.0895	-0.0886	-0.3568	-0.0000	0.0001	0.0000	0.0000	0.0000	-0.4159	-0.0000	0.0007	0.0001	0.0000	0.0000	0.1384
377.8070	-0.0000	-1.5708	0.0000	-1.5708	0.0000	-1.0572	-0.0000	-0.0000	-0.0000	0.0000	0.0000	-0.3514	0.7442	0.5803	0.2858	0.0785	-0.0677	-0.3566	0.0000	0.0000	-0.0000	-0.0000	0.0000	-0.4149	0.0000	0.0003	-0.0003	-0.0000	0.0000	0.1384
377.8170	0.0000	-1.5708	-0.0000	-1.5708	0.0000	-1.0607	-0.0000	-0.0000	-0.0000	0.0000	0.0000	-0.3482	0.6576	0.6367	0.2111	0.0811	-0.0903	-0.3695	0.0000	0.0002	0.0001	0.0000	-0.0000	-0.4140	0.0000	0.0023	0.0007	0.0002	-0.0000	0.1384
377.8290	0.0000	-1.5708	-0.0000	-1.5708	0.0000	-1.0649	-0.0000	-0.0000	-0.0000	0.0000	0.0000	-0.3492	0.7546	0.5717	0.2555	0.0893	-0.0619	-0.2886	-0.0000	0.0004	0.0002	0.0000	-0.0000	-0.4129	-0.0000	0.0042	0.0016	0.0001	-0.0000	0.1384
377.8390	-0.0000	-1.5708	0.0000	-1.5708	0.0000	-1.0683	-0.0000	-0.0000	-0.0000	0.0000	0.0000	-0.3439	0.8054	0.6646	0.2582	0.0731	-0.0964	-0.3791	0.0000	0.0001	0.0001	0.0000	-0.0000	-0.4120	0.0000	0.0013	0.0007	0.0001	-0.0000	0.1384
377.8510	0.0000	-1.5708	-0.0000	-1.5708	-0.0000	-1.0724	-0.0000	-0.0000	-0.0000	0.0000	0.0000	-0.3445	0.6412	0.5273	0.2647	0.0982	-0.0887	-0.3629	-0.0000	-0.0000	-0.0001	0.0000	0.0000	-0.4110	-0.0000	-0.0002	-0.0008	0.0000	0.0000	0.1384
377.8610	-0.0000	-1.5708	-0.0000	-1.5708	0.0000	-1.0758	-0.0000	-0.0000	-0.0000	0.0000	0.0000	-0.3424	0.8352	0.5153	0.2440	0.1018	-0.0923	-0.3596	-0.0000	-0.0001	-0.0000	0.0000	-0.0000	-0.4101	-0.0000	-0.0006	-0.0002	0.0001	-0.0000	0.1384
377.8730	-0.0000	-1.5708	0.0000	-1.5708	0.0000	-1.0798	-0.0000	-0.0000	-0.0000	0.0000	0.0000	-0.3456	0.8049	0.5607	0.2356	0.0827	-0.0801	-0.3092	0.0000	0.0004	0.0002	0.0000	-0.0000	-0.4090	0.0000	0.0047	0.0021	0.0002	-0.0000	0.1384
377.8830	0.0000	-1.5708	-0.0000	-1.5708	-0.0000	-1.0833	-0.0000	-0.0000	-0.0000	0.0000	0.0000	-0.3365	0.7341	0.5947	0.2517	0.0925	-0.0676	-0.3466	-0.0000	-0.0002	-0.0001	0.0000	-0.0000	-0.4076	-0.0000	-0.0020	-0.0007	0.0001	-0.0000	0.1463
377.8950	0.0000	-1.5708	0.0000	-1.5708	0.0000	-1.0873	-0.0000	-0.0000	-0.0000	0.0000	0.0000	-0.3318	0.7878	0.4832	0.2448	0.0933	-0.1009	-0.3734	-0.0000	-0.0000	0.0000	0.0000	-0.0000	-0.4065	-0.0000	-0.0002	0.0002	0.0001	-0.0000	0.1463
377.9050	-0.0000	-1.5708	0.0000	-1.5708	0.0000	-1.0907	-0.0000	-0.0000	-0.0000	0.0000	0.0000	-0.3311	0.8132	0.5979	0.2513	0.0742	-0.1109	-0.2903	-0.0000	-0.0001	-0.0000	0.0000	0.0000	-0.4056	-0.0000	-0.0017	-0.0003	0.0000	0.0000	0.1463
377.9150	-0.0000	-1.5708	0.0000	-1.5708	0.0000	-1.0940	-0.0000	-0.0000	-0.0000	0.0000	0.0000	-0.3274	0.7415	0.6434	0.2708	0.1033	-0.0659	-0.3874	-0.0000	-0.0001	-0.0001	-0.0000	0.0000	-0.4046	-0.0000	-0.0017	-0.0013	-0.0000	0.0000	0.1463
377.9270	-0.0000	-1.5708	-0.0000	-1.5708	0.0000	-1.0979	-0.0000	-0.0000	-0.0000	0.0000	-0.0000	-0.3228	0.7557	0.6747	0.2453	0.0618	-0.0699	-0.3452	-0.0000	0.0003	0.0001	0.0000	-0.0000	-0.4035	-0.0000	0.0038	0.0012	0.0001	-0.0000	0.1463
377.9370	-0.0000	-1.5708	0.0000	-1.5708	0.0000	-1.1011	-0.0000	-0.0000	-0.0000	0.0000	-0.0001	-0.3263	0.8269	0.5454	0.2109	0.0992	-0.0794	-0.3201	-0.0000	-0.0000	-0.0000	0.0000	-0.0000	-0.4025	-0.0000	-0.0006	-0.0002	0.0001	-0.0000	0.1463
377.9490	0.0000	-1.5708	0.0000	-1.5708	0.0000	-1.1049	-0.0000	-0.0000	-0.0000	0.0000	-0.0000	-0.3226	0.7676	0.5999	0.2667	0.0993	-0.0910	-0.3583	-0.0000	0.0001	0.0000	0.0000	0.0000	-0.4014	-0.0000	0.0007	0.0001	0.0000	0.0000	0.1463
377.9590	-0.0000	-1.5708	0.0000	-1.5708	-0.0000	-1.1081	-0.0000	-0.0000	-0.0000	0.0000	-0.0000	-0.3191	0.6753	0.5572	0.2473	0.1065	-0.0865	-0.3862	0.0000	-0.0002	-0.0001	0.0000	0.0000	-0.4005	0.0000	-0.0021	-0.0008	0.0000	0.0000	0.1463
377.9710	0.0000	-1.5708	0.0000	-1.5708	-0.0000	-1.1120	-0.0000	-0.0000	-0.0000	0.0000	-0.0000	-0.3173	0.7146	0.5834	0.2304	0.0962	-0.0745	-0.2950	-0.0000	0.0001	0.0001	0.0000	0.0000	-0.3993	-0.0000	0.0012	0.0006	0.0001	0.0000	0.1463
377.9810	-0.0000	-1.5708	0.0000	-1.5708	0.0000	-1.1152	-0.0000	-0.0000	-0.0000	0.0000	-0.0000	-0.3141	0.6730	0.5487	0.2660	0.0938	-0.0764	-0.3218	0.0000	-0.0003	-0.0001	-0.0000	0.0000	-0.3980	0.0000	-0.0032	-0.0009	-0.0000	0.0000	0.1536
377.9910	-0.0000	-1.5708	-0.0000	-1.5708	0.0000	-1.1183	-0.0000	-0.0000	-0.0000	0.0000	-0.0000	-0.3081	0.7204	0.5812	0.2364	0.0524	-0.0818	-0.3677	-0.0000	0.0002	0.0001	0.0000	0.0000	-0.3970	-0.0000	0.0022	0.0006	0.0000	0.0000	0.1536
378.0030	-0.0000	-1.5708	0.0000	-1.5708	0.0000	-1.1220	-0.0000	-0.0000	-0.0000	0.0000	0.0000	-0.3060	0.7069	0.5611	0.2788	0.1000	-0.0948	-0.3019	-0.0000	0.0002	0.0002	0.0000	-0.0000	-0.3958	-0.0000	0.0024	0.0018	0.0003	-0.0000	0.1536
378.0130	0.0000	-1.5708	-0.0000	-1.5708	0.0000	-1.1251	-0.0000	-0.0000	-0.0000	0.0000	0.0000	-0.3019	0.6321	0.6574	0.3059	0.0789	-0.0947	-0.3616	-0.0000	-0.0003	-0.0001	0.0000	0.0000	-0.3948	-0.0000	-0.0040	-0.0007	0.0001	0.0000	0.1536
378.0250	-0.0000	-1.5708	0.0000	-1.5708	0.0000	-1.1287	-0.0000	-0.0000	-0.0000	0.0000	-0.0000	-0.2995	0.6687	0.5247	0.2472	0.0788	-0.0995	-0.3577	-0.0000	-0.0001	-0.0000	0.0000	0.0000	-0.3936	-0.0000	-0.0006	-0.0003	0.0001	0.0000	0.1536
378.0350	-0.0000	-1.5708	0.0000	-1.5708	0.0000	-1.1317	-0.0000	-0.0000	-0.0000	0.0000	-0.0000	-0.3035	0.6837	0.5330	0.2690	0.0861	-0.0713	-0.3178	-0.0000	-0.0001	-0.0001	-0.0000	0.0000	-0.3926	-0.0000	-0.0012	-0.0008	-0.0000	0.0000	0.1536
378.0470	0.0000	-1.5708	0.0000	-1.5708	0.0000	-1.1352	-0.0000	-0.0000	-0.0000	0.0000	-0.0000	-0.2972	0.7222	0.5487	0.2451	0.0830	-0.0884	-0.3838	-0.0000	0.0001	0.0001	0.0000	-0.0000	-0.3914	-0.0000	0.0013	0.0007	0.0001	-0.0000	0.1536
378.0570	0.0000	-1.5708	0.0000	-1.5708	-0.0000	-1.1382	-0.0000	-0.0000	-0.0000	0.0000	-0.0000	-0.2943	0.6958	0.5898	0.3031	0.0676	-0.0804	-0.3787	0.0000	0.0001	0.0000	0.0000	-0.0000	-0.3904	0.0000	0.0009	0.0003	0.0002	-0.0000	0.1536
378.0690	0.0000	-1.5708	-0.0000	-1.5708	-0.0000	-1.1417	-0.0000	-0.0000	-0.0000	0.0000	-0.0000	-0.2951	0.7223	0.5546	0.2695	0.1121	-0.0714	-0.3170	-0.0000	-0.0002	-0.0001	0.0000	0.0000	-0.3893	-0.0000	-0.0026	-0.0013	0.0000	0.0000	0.1536
378.0790	-0.0000	-1.5708	0.0000	-1.5708	-0.0000	-1.1446	-0.0000	-0.0000	-0.0000	0.0000	-0.0000	-0.2902	0.7736	0.6025	0.2577	0.0868	-0.0749	-0.3386	-0.0000	0.0003	0.0001	0.0000	-0.0000	-0.3879	-0.0000	0.0034	0.0008	0.0002	-0.0000	0.1603
378.0910	0.0000	-1.5708	-0.0000	-1.5708	0.0000	-1.1481	-0.0000	-0.0000	-0.0000	0.0000	-0.0000	-0.2872	0.7662	0.5240	0.2898	0.0765	-0.0760	-0.3120	-0.0000	-0.0003	-0.0002	-0.0000	0.0000	-0.3866	-0.0000	-0.0041	-0.0017	-0.0000	0.0000	0.1603
378.1010	0.0000	-1.5708	0.0001	-1.5708	0.0000	-1.1510	-0.0000	-0.0000	-0.0000	0.0000	-0.0000	-0.2812	0.7064	0.5523	0.2642	0.0576	-0.0817	-0.3429	-0.0000	-0.0001	-0.0000	-0.0000	0.0000	-0.3856	-0.0000	-0.0007	-0.0004	-0.0000	0.0000	0.1603
378.1130	-0.0000	-1.5708	0.0000	-1.5708	-0.0000	-1.1544	-0.0000	-0.0000	-0.0000	0.0000	-0.0000	-0.2750	0.8892	0.6585	0.2771	0.0760	-0.0767	-0.3301	-0.0000	-0.0000	-0.0001	-0.0000	0.0000	-0.3844	-0.0000	-0.0003	-0.0009	-0.0000	0.0000	0.1603
378.1230	-0.0000	-1.5708	0.0000	-1.5707	0.0000	-1.1572	-0.0000	-0.0000	-0.0000	0.0000	0.0000	-0.2781	0.7773	0.5937	0.3280	0.0907	-0.0634	-0.3057	0.0000	0.0002	0.0002	0.0000	-0.0000	-0.3833	0.0000	0.0028	0.0022	0.0002	-0.0000	0.1603
378.1330	0.0000	-1.5708	-0.0000	-1.5708	0.0000	-1.1599	-0.0000	-0.0000	-0.0000	0.0000	0.0000	-0.2739	0.7454	0.5426	0.2797	0.0862	-0.0665	-0.3660	-0.0000	-0.0002	-0.0002	-0.0000	0.0000	-0.3823	-0.0000	-0.0022	-0.0018	-0.0000	0.0000	0.1603
378.1450	0.0000	-1.5708	0.0000	-1.5708	0.0000	-1.1631	-0.0000	-0.0000	-0.0000	0.0000	0.0000	-0.2757	0.8730	0.5396	0.2352	0.1149	-0.0747	-0.2374	-0.0000	-0.0001	-0.0001	-0.0000	0.0000	-0.3811	-0.0000	-0.0012	-0.0009	-0.0001	0.0000	0.1603
378.1550	0.0000	-1.5708	-0.0000	-1.5708	0.0000	-1.1658	-0.0000	-0.0000	-0.0000	0.0000	-0.0000	-0.2700	0.8399	0.5417	0.2597	0.0749	-0.0618	-0.3386	0.0000	0.0000	-0.0000	0.0000	0.0000	-0.3800	0.0000	0.0004	-0.0002	0.0001	0.0000	0.1603
378.1650	-0.0000	-1.5708	-0.0000	-1.5708	0.0000	-1.1685	-0.0000	-0.0000	-0.0000	0.0000	-0.0000	-0.2711	0.8813	0.5478	0.2520	0.0854	-0.0526	-0.3058	-0.0000	0.0002	0.0001	0.0000	-0.0000	-0.3790	-0.0000	0.0028	0.0012	0.0002	-0.0000	0.1603
378.1750	0.0000	-1.5708	-0.0000	-1.5708	0.0000	-1.1712	-0.0000	-0.0000	-0.0000	0.0000	-0.0000	-0.2654	0.8495	0.5512	0.2487	0.0982	-0.0626	-0.3663	-0.0000	0.0002	0.0001	0.0000	0.0000	-0.3830	-0.0000	0.0022	0.0006	0.0000	0.0000	0.1068
378.1850	-0.0000	-1.5708	0.0000	-1.5708	0.0000	-1.1738	-0.0000	-0.0000	-0.0000	0.0000	-0.0000	-0.2657	0.9657	0.6158	0.2739	0.0785	-0.1016	-0.2857	-0.0000	0.0002	0.0000	0.0000	-0.0000	-0.3766	-0.0000	0.0019	0.0003	0.0002	-0.0000	0.1664
378.1970	-0.0000	-1.5708	0.0000	-1.5708	0.0000	-1.1770	-0.0000	-0.0000	-0.0000	0.0000	0.0000	-0.2591	0.8141	0.5560	0.2384	0.1009	-0.0877	-0.3252	-0.0000	-0.0003	-0.0002	-0.0000	0.0000	-0.3753	-0.0000	-0.0041	-0.0018	-0.0001	0.0000	0.1664
378.2070	-0.0000	-1.5708	0.0000	-1.5708	0.0000	-1.1796	-0.0000	-0.0000	-0.0000	0.0000	0.0000	-0.2563	0.8549	0.5885	0.2828	0.0516	-0.0643	-0.3113	-0.0000	0.0001	0.0001	0.0000	-0.0000	-0.3742	-0.0000	0.0018	0.0011	0.0001	-0.0000	0.1664
378.2170	0.0000	-1.5708	0.0000	-1.5708	0.0000	-1.1822	-0.0000	-0.0000	-0.0000	0.0000	-0.0000	-0.2502	0.9050	0.5417	0.2490	0.0871	-0.0825	-0.3347	-0.0000	0.0000	-0.0000	0.0000	-0.0000	-0.3731	-0.0000	0.0004	-0.0002	0.0001	-0.0000	0.1664
378.2270	0.0000	-1.5708	-0.0000	-1.5708	-0.0000	-1.1847	-0.0000	-0.0000	-0.0000	0.0000	-0.0000	-0.2477	0.9803	0.5966	0.2173	0.0796	-0.0929	-0.3381	-0.0000	-0.0001	-0.0001	0.0000	0.0000	-0.3721	-0.0000	-0.0016	-0.0013	0.0000	0.0000	0.1664
378.2370	0.0000	-1.5708	-0.0000	-1.5708	0.0000	-1.1872	-0.0000	-0.0000	-0.0000	0.0000	-0.0000	-0.2442	0.9634	0.5929	0.2756	0.0786	-0.0830	-0.3474	0.0000	-0.0002	-0.0001	0.0000	0.0000	-0.3710	0.0000	-0.0021	-0.0008	0.0000	0.0000	0.1664
378.2470	-0.0000	-1.5707	-0.0000	-1.5708	-0.0000	-1.1896	-0.0000	-0.0000	-0.0000	0.0000	-0.0000	-0.2429	0.8862	0.5844	0.2851	0.1178	-0.0777	-0.3146	-0.0000	0.0001	0.0001	0.0000	-0.0000	-0.3699	-0.0000	0.0013	0.0007	0.0001	-0.0000	0.1664
378.2590	0.0000	-1.5708	0.0000	-1.5708	-0.0000	-1.1925	-0.0000	-0.0000	-0.0000	0.0000	0.0000	-0.2409	0.9017	0.6084	0.2505	0.0718	-0.0772	-0.3414	0.0000	-0.0001	-0.0000	0.0000	0.0000	-0.3686	0.0000	-0.0007	-0.0003	0.0000	0.0000	0.1664
378.2690	-0.0000	-1.5708	0.0000	-1.5708	-0.0000	-1.1949	-0.0000	-0.0000	-0.0000	0.0000	0.0000	-0.2404	0.8557	0.6294	0.2839	0.0919	-0.0620	-0.3299	-0.0000	0.0000	0.0001	0.0000	-0.0000	-0.3676	-0.0000	0.0003	0.0007	0.0001	-0.0000	0.1664
378.2790	-0.0000	-1.5708	0.0000	-1.5708	0.0000	-1.1972	-0.0000	-0.0000	-0.0000	0.0000	0.0000	-0.2371	0.8789	0.5979	0.2876	0.0902	-0.0900	-0.4047	-0.0000	-0.0002	-0.0001	0.0000	0.0000	-0.3662	-0.0000	-0.0021	-0.0007	0.0001	0.0000	0.1718
378.2890	-0.0000	-1.5708	0.0000	-1.5708	0.0000	-1.1996	-0.0000	-0.0000	-0.0000	0.0000	0.0000	-0.2384	0.8475	0.5747	0.2770	0.0710	-0.0906	-0.2961	0.0000	0.0002	0.0001	0.0000	-0.0000	-0.3651	0.0000	0.0028	0.0012	0.0002	-0.0000	0.1718
378.3010	0.0000	-1.5708	-0.0000	-1.5708	0.0000	-1.2024	-0.0000	-0.0000	-0.0000	0.0000	0.0000	-0.2330	0.7480	0.5956	0.2376	0.1039	-0.0687	-0.3479	-0.0000	0.0001	0.0000	0.0000	-0.0000	-0.3638	-0.0000	0.0009	0.0003	0.0001	-0.0000	0.1718
378.3110	-0.0000	-1.5708	-0.0000	-1.5708	0.0000	-1.2047	-0.0000	-0.0000	-0.0000	0.0000	0.0000	-0.2325	0.8894	0.5857	0.2862	0.0976	-0.0802	-0.2738	0.0000	-0.0000	-0.0001	0.0000	0.0000	-0.3627	0.0000	-0.0002	-0.0008	0.0001	0.0000	0.1718
378.3230	0.0000	-1.5708	-0.0000	-1.5708	-0.0000	-1.2075	-0.0000	-0.0000	-0.0000	0.0000	0.0000	-0.2248	0.8477	0.5780	0.2499	0.1090	-0.0749	-0.3226	-0.0000	-0.0001	-0.0000	0.0000	0.0000	-0.3613	-0.0000	-0.0016	-0.0003	0.0001	0.0000	0.1718
378.3330	0.0000	-1.5708	0.0000	-1.5708	0.0000	-1.2097	-0.0000	-0.0000	-0.0000	0.0000	0.0000	-0.2254	0.8240	0.5122	0.2783	0.1042	-0.0806	-0.2526	-0.0000	-0.0001	-0.0000	-0.0000	0.0000	-0.3602	-0.0000	-0.0017	-0.0004	-0.0000	0.0000	0.1718
378.3450	-0.0000	-1.5708	0.0000	-1.5708	0.0000	-1.2124	-0.0000	-0.0000	-0.0000	0.0000	0.0000	-0.2178	0.7810	0.5281	0.2680	0.0899	-0.0768	-0.3115	-0.0000	-0.0001	-0.0000	0.0000	-0.0000	-0.3589	-0.0000	-0.0016	-0.0002	0.0002	-0.0000	0.1718
378.3550	-0.0000	-1.5708	0.0000	-1.5708	0.0000	-1.2146	-0.0000	-0.0000	-0.0000	0.0000	0.0000	-0.2170	0.7793	0.5829	0.2515	0.0693	-0.0565	-0.2884	-0.0000	-0.0003	-0.0001	0.0000	0.0000	-0.3578	-0.0000	-0.0031	-0.0008	0.0001	0.0000	0.1718
378.3650	-0.0000	-1.5708	-0.0000	-1.5708	0.0000	-1.2167	-0.0000	-0.0000	-0.0000	0.0000	0.0000	-0.2123	0.8017	0.5379	0.2571	0.0870	-0.0895	-0.3098	-0.0000	-0.0000	-0.0000	0.0000	-0.0000	-0.3567	-0.0000	-0.0006	-0.0002	0.0001	-0.0000	0.1718
378.3770	0.0000	-1.5708	0.0000	-1.5708	-0.0000	-1.2193	-0.0000	-0.0000	-0.0000	0.0000	0.0000	-0.2115	0.9210	0.5624	0.2326	0.1056	-0.0748	-0.2741	-0.0000	0.0000	-0.0000	0.0000	-0.0000	-0.3665	-0.0000	0.0003	-0.0003	0.0000	-0.0000	0.0537
378.3870	-0.0000	-1.5708	0.0000	-1.5708	-0.0000	-1.2213	-0.0000	-0.0000	-0.0000	0.0000	0.0000	-0.2029	0.7443	0.5615	0.2785	0.0847	-0.0742	-0.3025	-0.0000	0.0002	0.0001	0.0000	-0.0000	-0.3540	-0.0000	0.0023	0.0007	0.0001	-0.0000	0.1765
378.3990	-0.0000	-1.5708	-0.0000	-1.5708	0.0000	-1.2238	-0.0000	-0.0000	-0.0000	0.0000	0.0000	-0.2029	0.9077	0.5771	0.2363	0.1167	-0.0569	-0.3102	0.0000	0.0002	0.0001	0.0000	-0.0000	-0.3526	0.0000	0.0023	0.0007	0.0001	-0.0000	0.1765
378.4090	-0.0000	-1.5708	-0.0000	-1.5708	0.0000	-1.2258	-0.0000	-0.0000	-0.0000	0.0000	0.0000	-0.2004	0.8054	0.6243	0.2729	0.1037	-0.0736	-0.3090	0.0000	-0.0002	-0.0002	-0.0000	0.0000	-0.3515	0.0000	-0.0022	-0.0018	-0.0000	0.0000	0.1765
378.4190	0.0000	-1.5708	0.0000	-1.5708	0.0000	-1.2277	-0.0000	-0.0000	-0.0000	0.0000	0.0000	-0.1972	0.7851	0.5675	0.2345	0.0999	-0.0929	-0.3502	-0.0000	-0.0001	0.0000	0.0000	0.0000	-0.3503	-0.0000	-0.0012	0.0001	0.0000	0.0000	0.1765
378.4290	0.0000	-1.5708	-0.0000	-1.5708	0.0000	-1.2297	-0.0000	-0.0000	-0.0000	0.0000	0.0000	-0.1985	0.7729	0.5537	0.2409	0.0857	-0.0857	-0.2770	-0.0000	0.0001	0.0000	0.0000	-0.0000	-0.3492	-0.0000	0.0010	0.0004	0.0002	-0.0000	0.1765
378.4390	-0.0000	-1.5708	-0.0000	-1.5708	0.0000	-1.2317	-0.0000	-0.0000	-0.0000	0.0000	0.0000	-0.1909	0.8503	0.5629	0.3085	0.1117	-0.0535	-0.3384	-0.0000	0.0001	0.0000	0.0000	-0.0000	-0.3481	-0.0000	0.0009	0.0003	0.0002	-0.0000	0.1765
378.4490	-0.0000	-1.5708	0.0000	-1.5708	0.0000	-1.2335	-0.0000	-0.0000	-0.0000	0.0000	0.0000	-0.1892	0.9190	0.6515	0.2769	0.0675	-0.1108	-0.3245	0.0000	-0.0001	-0.0000	0.0000	0.0000	-0.3469	0.0000	-0.0017	-0.0004	0.0000	0.0000	0.1765
378.4610	0.0000	-1.5708	-0.0000	-1.5708	0.0000	-1.2358	-0.0000	-0.0000	-0.0000	0.0000	0.0000	-0.1878	0.7887	0.5249	0.1874	0.1163	-0.0760	-0.2587	0.0000	-0.0001	-0.0001	0.0000	0.0000	-0.3456	0.0000	-0.0011	-0.0008	0.0000	0.0000	0.1765
378.4710	-0.0000	-1.5708	-0.0000	-1.5708	0.0000	-1.2377	-0.0000	-0.0000	-0.0000	0.0000	0.0000	-0.1843	0.9295	0.5300	0.2871	0.0822	-0.0937	-0.2827	-0.0000	0.0003	0.0001	0.0000	-0.0000	-0.3444	-0.0000	0.0034	0.0008	0.0002	-0.0000	0.1765
378.4810	0.0000	-1.5708	0.0000	-1.5708	0.0000	-1.2395	-0.0000	-0.0000	-0.0000	0.0000	0.0000	-0.1819	0.8342	0.5910	0.1858	0.1147	-0.1174	-0.2702	0.0000	-0.0001	-0.0001	-0.0000	0.0000	-0.3431	0.0000	-0.0017	-0.0013	-0.0001	0.0000	0.1806
378.4910	0.0000	-1.5708	-0.0000	-1.5708	0.0000	-1.2413	-0.0000	-0.0000	-0.0000	0.0000	0.0000	-0.1780	0.7332	0.5768	0.2723	0.0750	-0.0753	-0.2961	-0.0000	-0.0002	-0.0001	-0.0000	0.0000	-0.3419	-0.0000	-0.0027	-0.0014	-0.0001	0.0000	0.1806
378.5030	-0.0000	-1.5708	-0.0000	-1.5708	-0.0000	-1.2434	-0.0000	-0.0000	-0.0000	0.0000	0.0000	-0.1722	0.8649	0.5249	0.2599	0.0997	-0.0712	-0.3113	-0.0000	-0.0002	-0.0001	-0.0000	0.0000	-0.3405	-0.0000	-0.0026	-0.0013	-0.0000	0.0000	0.1806
378.5130	0.0000	-1.5708	0.0000	-1.5708	0.0000	-1.2451	0.0000	-0.0000	-0.0000	0.0000	0.0000	-0.1726	0.8794	0.5436	0.2686	0.1207	-0.0808	-0.2610	-0.0000	-0.0001	-0.0001	0.0000	0.0000	-0.3393	-0.0000	-0.0011	-0.0007	0.0001	0.0000	0.1806
378.5250	0.0000	-1.5708	0.0000	-1.5708	-0.0000	-1.2472	0.0000	-0.0000	-0.0000	0.0000	0.0000	-0.1636	0.8371	0.5701	0.2232	0.0935	-0.0765	-0.3074	0.0000	-0.0003	-0.0001	-0.0000	0.0000	-0.3379	0.0000	-0.0036	-0.0013	-0.0000	0.0000	0.1806
378.5350	-0.0000	-1.5708	0.0000	-1.5708	-0.0000	-1.2488	0.0000	-0.0000	-0.0000	0.0000	0.0000	-0.1623	0.8446	0.5110	0.2438	0.0831	-0.0650	-0.3141	-0.0000	0.0000	-0.0000	-0.0000	0.0000	-0.3368	-0.0000	0.0003	-0.0003	-0.0000	0.0000	0.1806
378.5450	0.0000	-1.5708	0.0000	-1.5708	0.0000	-1.2505	0.0000	-0.0000	-0.0000	0.0000	0.0000	-0.1655	0.8158	0.5922	0.2649	0.0795	-0.0852	-0.2537	-0.0000	0.0004	0.0002	0.0000	-0.0000	-0.3356	-0.0000	0.0043	0.0017	0.0002	-0.0000	0.1806
378.5570	-0.0000	-1.5708	0.0000	-1.5708	0.0000	-1.2524	0.0000	-0.0000	-0.0000	0.0000	0.0000	-0.1558	0.7654	0.5877	0.2928	0.1014	-0.0772	-0.3236	-0.0000	-0.0000	-0.0000	0.0000	-0.0000	-0.3342	-0.0000	-0.0006	-0.0002	0.0001	-0.0000	0.1806
378.5670	-0.0000	-1.5708	-0.0000	-1.5708	-0.0000	-1.2539	0.0000	-0.0000	-0.0000	0.0000	0.0000	-0.1535	0.7324	0.5614	0.2469	0.0894	-0.0565	-0.3190	-0.0000	-0.0004	-0.0001	0.0000	0.0000	-0.3331	-0.0000	-0.0050	-0.0007	0.0001	0.0000	0.1806
378.5770	-0.0000	-1.5708	-0.0000	-1.5708	-0.0000	-1.2554	0.0000	-0.0000	-0.0000	0.0000	0.0000	-0.1549	0.7382	0.6247	0.2555	0.1091	-0.0798	-0.2500	-0.0000	-0.0001	0.0000	0.0000	-0.0000	-0.3411	-0.0000	-0.0011	0.0002	0.0001	-0.0000	0.0835
378.5890	-0.0000	-1.5708	-0.0000	-1.5708	0.0000	-1.2572	0.0000	-0.0000	-0.0000	0.0000	0.0000	-0.1490	0.6316	0.5864	0.3310	0.1060	-0.0831	-0.2812	-0.0000	0.0003	0.0001	0.0000	-0.0000	-0.3303	-0.0000	0.0034	0.0008	0.0002	-0.0000	0.1839
378.5990	0.0000	-1.5708	0.0000	-1.5708	-0.0000	-1.2587	0.0000	-0.0000	-0.0000	0.0000	0.0000	-0.1473	0.7272	0.5579	0.2390	0.1043	-0.0699	-0.3075	0.0000	-0.0001	0.0000	0.0000	-0.0000	-0.3291	0.0000	-0.0011	0.0003	0.0001	-0.0000	0.1839
378.6090	0.0000	-1.5708	0.0000	-1.5708	-0.0000	-1.2601	0.0000	-0.0000	-0.0000	0.0000	0.0000	-0.1447	0.6785	0.5878	0.2388	0.0948	-0.0824	-0.2983	-0.0000	0.0001	0.0000	0.0000	-0.0000	-0.3279	-0.0000	0.0009	0.0003	0.0002	-0.0000	0.1839
378.6190	0.0000	-1.5708	0.0000	-1.5708	0.0000	-1.2616	0.0000	-0.0000	-0.0000	0.0000	0.0000	-0.1418	0.7052	0.5645	0.2570	0.1008	-0.0891	-0.3166	-0.0000	-0.0000	0.0000	0.0000	0.0000	-0.3268	-0.0000	-0.0002	0.0002	0.0001	0.0000	0.1839
378.6290	-0.0000	-1.5708	0.0000	-1.5708	0.0000	-1.2630	0.0000	-0.0000	-0.0000	0.0000	0.0000	-0.1369	0.6724	0.5642	0.1892	0.0652	-0.0724	-0.3243	-0.0000	-0.0000	-0.0000	0.0000	0.0000	-0.3256	-0.0000	-0.0006	-0.0002	0.0001	0.0000	0.1839
378.6390	0.0000	-1.5708	-0.0000	-1.5708	0.0000	-1.2643	0.0000	-0.0000	-0.0000	0.0000	0.0000	-0.1326	0.7334	0.5691	0.2191	0.1042	-0.1073	-0.3109	-0.0000	-0.0000	-0.0000	0.0000	-0.0000	-0.3244	-0.0000	-0.0006	-0.0002	0.0001	-0.0000	0.1839
378.6510	0.0000	-1.5708	-0.0000	-1.5708	0.0000	-1.2659	0.0000	-0.0000	-0.0000	0.0000	0.0000	-0.1347	0.6364	0.5938	0.2671	0.0758	-0.0750	-0.2180	-0.0000	0.0002	0.0001	0.0000	-0.0000	-0.3230	-0.0000	0.0028	0.0012	0.0002	-0.0000	0.1839
378.6610	-0.0000	-1.5708	-0.0000	-1.5708	0.0000	-1.2672	0.0000	-0.0000	-0.0000	0.0000	0.0000	-0.1273	0.6837	0.5493	0.2527	0.0769	-0.0945	-0.2601	0.0000	0.0003	0.0001	0.0000	-0.0000	-0.3218	0.0000	0.0034	0.0008	0.0002	-0.0000	0.1839
378.6710	0.0000	-1.5708	-0.0000	-1.5708	0.0000	-1.2685	0.0000	-0.0000	-0.0000	0.0000	0.0000	-0.1240	0.7104	0.4954	0.2738	0.0793	-0.0887	-0.2519	-0.0000	0.0001	0.0000	0.0000	0.0000	-0.3206	-0.0000	0.0008	0.0002	0.0001	0.0000	0.1839
378.6810	0.0000	-1.5708	-0.0000	-1.5708	0.0000	-1.2697	0.0000	-0.0000	-0.0000	0.0000	0.0000	-0.1190	0.7201	0.5660	0.3088	0.1073	-0.0842	-0.2927	-0.0000	-0.0003	-0.0001	-0.0000	0.0000	-0.3193	-0.0000	-0.0036	-0.0013	-0.0000	0.0000	0.1865
378.6930	-0.0000	-1.5708	-0.0000	-1.5708	-0.0000	-1.2712	0.0000	-0.0000	-0.0000	0.0000	0.0000	-0.1211	0.6990	0.5731	0.2134	0.0722	-0.0710	-0.1866	-0.0000	-0.0002	-0.0001	-0.0000	0.0000	-0.3178	-0.0000	-0.0027	-0.0014	-0.0001	0.0000	0.1865
378.7030	0.0000	-1.5708	-0.0000	-1.5708	-0.0000	-1.2723	0.0001	-0.0000	-0.0000	0.0000	0.0000	-0.1139	0.7854	0.6195	0.2084	0.1061	-0.0616	-0.2408	-0.0000	-0.0000	-0.0000	0.0000	-0.0000	-0.3166	-0.0000	-0.0006	-0.0002	0.0001	-0.0000	0.1865
378.7150	0.0000	-1.5708	0.0000	-1.5708	-0.0000	-1.2737	0.0000	-0.0000	-0.0000	0.0000	0.0000	-0.1108	0.7425	0.5470	0.3050	0.0788	-0.0638	-0.2269	-0.0000	-0.0000	-0.0000	0.0000	-0.0000	-0.3152	-0.0000	-0.0006	-0.0002	0.0001	-0.0000	0.1865
378.7250	0.0000	-1.5708	-0.0000	-1.5708	-0.0000	-1.2748	0.0001	-0.0000	-0.0000	0.0000	0.0000	-0.1044	0.6417	0.4791	0.2743	0.0988	-0.0882	-0.2565	-0.0000	0.0000	-0.0000	0.0000	0.0000	-0.3140	-0.0000	0.0003	-0.0003	0.0000	0.0000	0.1865
378.7370	-0.0000	-1.5708	0.0000	-1.5708	0.0000	-1.2761	0.0001	-0.0000	-0.0000	0.0000	0.0000	-0.1064	0.7169	0.5423	0.2558	0.0947	-0.0692	-0.2282	-0.0000	-0.0001	-0.0001	-0.0000	0.0000	-0.3126	-0.0000	-0.0013	-0.0009	-0.0001	0.0001	0.1865
378.7470	0.0000	-1.5708	-0.0000	-1.5708	0.0000	-1.2771	0.0001	-0.0000	-0.0000	0.0000	0.0000	-0.0992	0.7952	0.5714	0.2562	0.0614	-0.0869	-0.2587	-0.0000	-0.0000	-0.0000	0.0000	-0.0000	-0.3114	-0.0000	-0.0006	-0.0002	0.0001	-0.0000	0.1865
378.7590	0.0000	-1.5708	0.0000	-1.5708	0.0000	-1.2783	0.0000	-0.0000	-0.0000	0.0000	0.0000	-0.0940	0.7300	0.5815	0.2496	0.0953	-0.0764	-0.2788	-0.0000	0.0001	0.0000	0.0000	-0.0000	-0.3099	-0.0000	0.0009	0.0003	0.0002	-0.0000	0.1865
378.7690	-0.0000	-1.5708	0.0000	-1.5708	0.0000	-1.2793	0.0001	-0.0000	-0.0000	0.0000	0.0000	-0.0939	0.7828	0.5665	0.2770	0.0683	-0.0758	-0.2528	-0.0000	-0.0001	-0.0001	-0.0000	0.0000	-0.3087	-0.0000	-0.0017	-0.0013	-0.0001	0.0000	0.1865
378.7790	0.0000	-1.5708	0.0000	-1.5708	-0.0000	-1.2801	0.0000	-0.0000	-0.0000	0.0000	0.0000	-0.0908	0.6972	0.5731	0.2582	0.1042	-0.0798	-0.3002	0.0000	-0.0004	-0.0001	0.0000	0.0000	-0.3074	0.0000	-0.0046	-0.0013	0.0000	0.0000	0.1884
378.7890	-0.0000	-1.5708	-0.0000	-1.5708	-0.0000	-1.2810	0.0000	-0.0000	-0.0000	0.0000	0.0000	-0.0903	0.6670	0.5042	0.2793	0.1223	-0.0769	-0.2362	-0.0000	0.0002	0.0000	0.0000	0.0000	-0.3062	-0.0000	0.0018	0.0002	0.0001	0.0000	0.1884
378.7990	0.0000	-1.5708	0.0000	-1.5708	0.0000	-1.2820	0.0000	-0.0000	-0.0000	0.0000	0.0000	-0.0875	0.7159	0.5667	0.2532	0.0936	-0.0695	-0.1908	-0.0000	0.0002	0.0001	0.0000	-0.0000	-0.3050	-0.0000	0.0019	0.0013	0.0002	-0.0000	0.1884
378.8110	-0.0000	-1.5708	0.0000	-1.5708	0.0000	-1.2830	0.0000	-0.0000	-0.0000	0.0000	0.0000	-0.0779	0.6186	0.5822	0.2919	0.0997	-0.0885	-0.2957	0.0000	0.0002	0.0000	0.0000	-0.0000	-0.3036	0.0000	0.0019	0.0003	0.0002	-0.0000	0.1884
378.8210	0.0000	-1.5708	-0.0000	-1.5708	0.0000	-1.2837	0.0000	-0.0000	-0.0000	0.0000	0.0000	-0.0767	0.6211	0.5285	0.1867	0.0923	-0.0666	-0.2796	0.0000	-0.0001	-0.0001	-0.0000	0.0000	-0.3023	0.0000	-0.0017	-0.0013	-0.0000	0.0000	0.1884
378.8310	0.0000	-1.5708	0.0000	-1.5708	0.0000	-1.2845	0.0000	-0.0000	-0.0000	0.0000	0.0000	-0.0755	0.5857	0.5686	0.2177	0.0861	-0.0771	-0.2554	-0.0000	0.0000	-0.0000	0.0000	0.0000	-0.3011	-0.0000	0.0003	-0.0003	0.0000	0.0000	0.1884
378.8410	0.0000	-1.5708	0.0000	-1.5708	0.0000	-1.2853	-0.0000	-0.0000	-0.0000	0.0000	0.0000	-0.0719	0.5849	0.6440	0.2446	0.0739	-0.0770	-0.2744	-0.0000	-0.0002	-0.0001	-0.0000	0.0000	-0.2999	-0.0000	-0.0022	-0.0008	-0.0000	0.0000	0.1884
378.8510	-0.0000	-1.5708	0.0000	-1.5708	0.0000	-1.2859	-0.0000	-0.0000	-0.0000	0.0000	0.0000	-0.0711	0.5419	0.5606	0.2494	0.0648	-0.0718	-0.2384	-0.0000	0.0001	0.0001	0.0000	-0.0000	-0.2987	-0.0000	0.0013	0.0007	0.0001	-0.0000	0.1884
378.8630	0.0000	-1.5708	-0.0000	-1.5708	-0.0000	-1.2868	-0.0000	-0.0000	-0.0000	0.0000	0.0000	-0.0688	0.6249	0.6579	0.2316	0.0869	-0.0853	-0.1728	0.0000	0.0003	0.0001	0.0000	-0.0000	-0.2973	0.0000	0.0038	0.0012	0.0001	-0.0000	0.1884
378.8730	-0.0000	-1.5708	0.0000	-1.5708	0.0000	-1.2874	-0.0000	-0.0000	-0.0000	0.0000	0.0000	-0.0620	0.6595	0.4995	0.2595	0.0896	-0.0999	-0.2043	-0.0000	-0.0002	-0.0001	-0.0000	0.0000	-0.2961	-0.0000	-0.0022	-0.0009	-0.0000	0.0000	0.1884
378.8850	-0.0000	-1.5708	0.0000	-1.5708	0.0000	-1.2881	-0.0000	-0.0000	-0.0000	0.0000	0.0000	-0.0595	0.5096	0.5392	0.2439	0.0853	-0.0729	-0.2410	-0.0000	-0.0002	-0.0001	0.0000	0.0000	-0.2945	-0.0000	-0.0026	-0.0013	0.0000	0.0000	0.1895
378.8950	0.0000	-1.5708	0.0000	-1.5708	0.0000	-1.2887	-0.0000	-0.0000	-0.0000	0.0000	0.0000	-0.0560	0.5258	0.6023	0.2244	0.0939	-0.1118	-0.2536	-0.0000	-0.0004	-0.0002	-0.0000	0.0000	-0.2933	-0.0000	-0.0047	-0.0024	-0.0001	0.0001	0.1895
378.9050	-0.0000	-1.5708	0.0000	-1.5708	0.0001	-1.2893	-0.0000	-0.0000	-0.0000	0.0000	0.0000	-0.0554	0.5285	0.5551	0.2660	0.0756	-0.0744	-0.2460	-0.0000	-0.0002	-0.0001	0.0000	0.0000	-0.2921	-0.0000	-0.0025	-0.0012	0.0001	0.0000	0.1895
378.9170	0.0000	-1.5709	-0.0000	-1.5708	0.0000	-1.2898	-0.0000	-0.0000	-0.0000	0.0000	0.0000	-0.0495	0.6074	0.5905	0.2124	0.0928	-0.1122	-0.2719	-0.0000	0.0002	0.0001	0.0000	-0.0000	-0.2906	-0.0000	0.0023	0.0008	0.0002	-0.0000	0.1895
378.9270	0.0000	-1.5708	0.0000	-1.5708	-0.0000	-1.2903	-0.0000	-0.0000	-0.0000	0.0000	0.0000	-0.0463	0.6122	0.5752	0.2383	0.1158	-0.1028	-0.2950	-0.0000	-0.0000	0.0000	0.0000	-0.0000	-0.2894	-0.0000	-0.0001	0.0003	0.0002	-0.0000	0.1895
378.9390	-0.0000	-1.5708	-0.0000	-1.5708	0.0000	-1.2908	-0.0000	-0.0000	-0.0000	0.0000	0.0000	-0.0442	0.6934	0.4973	0.2360	0.0895	-0.0840	-0.2516	-0.0000	0.0000	0.0001	0.0000	0.0000	-0.2880	-0.0000	0.0003	0.0007	0.0001	0.0000	0.1895
378.9490	-0.0000	-1.5708	0.0000	-1.5708	0.0000	-1.2913	-0.0000	-0.0000	-0.0000	0.0000	0.0000	-0.0423	0.8282	0.6161	0.2540	0.0972	-0.0398	-0.2399	0.0000	0.0001	0.0001	0.0000	-0.0000	-0.2867	0.0000	0.0009	0.0013	0.0002	-0.0000	0.1895
378.9590	0.0000	-1.5708	0.0000	-1.5708	0.0000	-1.2917	-0.0000	-0.0000	-0.0000	0.0000	0.0000	-0.0407	0.6074	0.5582	0.2691	0.0938	-0.0943	-0.1716	0.0000	-0.0002	0.0000	-0.0000	0.0000	-0.2855	0.0000	-0.0022	0.0001	-0.0000	0.0000	0.1895
378.9690	-0.0000	-1.5708	-0.0000	-1.5708	0.0000	-1.2921	-0.0000	-0.0000	-0.0000	0.0000	0.0000	-0.0350	0.7110	0.5928	0.3454	0.0713	-0.0835	-0.1767	-0.0000	0.0001	0.0001	0.0000	-0.0000	-0.2843	-0.0000	0.0010	0.0014	0.0003	-0.0000	0.1895
378.9810	0.0000	-1.5708	0.0000	-1.5708	0.0000	-1.2924	-0.0000	-0.0000	-0.0000	0.0000	0.0000	-0.0276	0.7715	0.5516	0.2747	0.0821	-0.0726	-0.2451	-0.0000	-0.0003	-0.0001	-0.0000	0.0000	-0.2828	-0.0000	-0.0037	-0.0014	-0.0001	0.0000	0.1899
378.9910	-0.0000	-1.5708	-0.0000	-1.5708	0.0000	-1.2927	-0.0000	-0.0000	-0.0000	0.0000	0.0000	-0.0248	0.7181	0.5134	0.2355	0.1053	-0.0777	-0.2861	-0.0000	0.0000	-0.0000	-0.0000	0.0000	-0.2816	-0.0000	0.0002	-0.0004	-0.0001	0.0000	0.1899
379.0010	-0.0000	-1.5708	0.0000	-1.5708	0.0000	-1.2929	-0.0000	-0.0000	-0.0000	0.0000	0.0000	-0.0231	0.7600	0.6317	0.2358	0.0894	-0.0723	-0.2701	-0.0000	0.0000	-0.0000	0.0000	0.0000	-0.2804	-0.0000	0.0004	-0.0002	0.0001	0.0000	0.1899
379.0110	-0.0000	-1.5708	0.0000	-1.5708	-0.0000	-1.2931	-0.0000	-0.0000	-0.0000	0.0000	0.0000	-0.0216	0.6708	0.5034	0.2598	0.0724	-0.0712	-0.2504	-0.0000	0.0001	0.0001	0.0000	-0.0000	-0.2792	-0.0000	0.0014	0.0008	0.0002	-0.0000	0.1899
379.0210	-0.0000	-1.5708	0.0000	-1.5708	0.0000	-1.2933	-0.0000	-0.0000	-0.0000	0.0000	0.0000	-0.0175	0.6170	0.5962	0.2616	0.0892	-0.0685	-0.2652	-0.0000	-0.0001	-0.0000	0.0000	-0.0000	-0.2780	-0.0000	-0.0016	-0.0002	0.0001	-0.0000	0.1899
379.0310	-0.0000	-1.5708	0.0000	-1.5708	-0.0000	-1.2935	-0.0000	-0.0000	-0.0000	0.0000	0.0000	-0.0143	0.6391	0.5274	0.2605	0.0733	-0.0706	-0.2711	-0.0000	0.0000	0.0001	0.0000	-0.0000	-0.2767	-0.0000	0.0003	0.0007	0.0001	-0.0000	0.1899
379.0430	-0.0000	-1.5708	0.0000	-1.5708	0.0000	-1.2936	-0.0000	-0.0000	-0.0000	0.0000	0.0000	-0.0112	0.6791	0.5373	0.2088	0.0967	-0.0644	-0.2900	0.0000	-0.0001	-0.0001	0.0000	0.0000	-0.2753	0.0000	-0.0011	-0.0008	0.0000	0.0000	0.1899
379.0530	-0.0000	-1.5708	-0.0000	-1.5708	0.0000	-1.2937	-0.0000	-0.0000	-0.0000	0.0000	0.0000	-0.0057	0.7145	0.4688	0.2424	0.0674	-0.0863	-0.2543	0.0000	-0.0004	-0.0002	-0.0000	0.0000	-0.1942	0.0000	-0.0046	-0.0023	-0.0001	0.0001	0.1899
379.0630	-0.0000	-1.5708	0.0000	-1.5708	0.0000	-1.2937	-0.0000	-0.0000	-0.0000	0.0000	0.0000	-0.0014	0.6137	0.5576	0.2610	0.0744	-0.1076	-0.2205	-0.0000	0.0000	-0.0000	0.0000	0.0000	-0.1034	-0.0000	0.0004	-0.0002	0.0001	0.0000	0.1899
379.0750	-0.0000	-1.5708	-0.0000	-1.5708	-0.0000	-1.2937	-0.0000	-0.0000	-0.0000	0.0000	0.0000	0.0001	0.7166	0.5816	0.2227	0.0916	-0.0725	-0.1487	-0.0000	0.0004	0.0002	0.0000	-0.0000	0.0056	-0.0000	0.0043	0.0017	0.0002	-0.0000	0.1899
379.0850	0.0000	-1.5708	0.0000	-1.5708	0.0000	-1.2937	-0.0000	-0.0000	-0.0000	0.0000	0.0000	0.0029	0.8046	0.5189	0.2733	0.1131	-0.0662	-0.0693	-0.0000	-0.0001	-0.0001	0.0000	0.0000	0.0951	-0.0000	-0.0016	-0.0013	0.0000	0.0000	0.1895
379.0970	-0.0000	-1.5708	0.0000	-1.5708	0.0000	-1.2937	-0.0000	-0.0000	-0.0000	0.0000	0.0000	0.0074	0.7209	0.5075	0.2390	0.0615	-0.0862	-0.0261	-0.0000	-0.0001	-0.0001	-0.0000	0.0000	0.2032	-0.0000	-0.0018	-0.0014	-0.0001	0.0001	0.1895
379.1070	-0.0000	-1.5708	0.0000	-1.5708	0.0000	-1.2935	-0.0000	-0.0000	-0.0000	0.0000	0.0000	0.0115	0.6712	0.6293	0.2680	0.0893	-0.0617	0.0180	-0.0000	-0.0000	0.0000	0.0000	0.0000	0.2932	-0.0000	-0.0002	0.0002	0.0001	0.0000	0.1895
379.1190	-0.0000	-1.5708	-0.0000	-1.5708	-0.0000	-1.2934	-0.0000	-0.0000	-0.0000	0.0000	0.0000	0.0124	0.7592	0.5268	0.2428	0.0608	-0.0656	0.0331	0.0000	-0.0002	-0.0002	-0.0000	0.0000	0.3101	0.0000	-0.0022	-0.0018	-0.0001	0.0000	0.1895
379.1290	-0.0000	-1.5708	0.0000	-1.5708	0.0000	-1.2933	-0.0000	-0.0000	-0.0000	0.0000	0.0000	0.0133	0.7259	0.6069	0.2796	0.1203	-0.0870	0.1129	0.0000	-0.0005	-0.0002	-0.0000	0.0000	0.3113	0.0000	-0.0055	-0.0022	-0.0000	0.0000	0.1895
379.1410	-0.0000	-1.5708	0.0000	-1.5708	-0.0000	-1.2931	-0.0000	-0.0000	-0.0000	0.0000	0.0000	0.0157	0.8456	0.5142	0.2452	0.1108	-0.0796	0.1373	0.0000	-0.0003	-0.0001	0.0000	0.0000	0.3128	0.0000	-0.0036	-0.0013	0.0000	0.0000	0.1895
379.1510	-0.0000	-1.5708	-0.0000	-1.5708	0.0000	-1.2930	-0.0000	-0.0000	-0.0000	0.0000	0.0000	0.0199	0.7505	0.5053	0.2284	0.0957	-0.0885	0.1861	-0.0000	-0.0000	0.0000	0.0000	-0.0000	0.3140	-0.0000	-0.0001	0.0002	0.0001	-0.0000	0.1895
379.1610	-0.0000	-1.5708	0.0000	-1.5708	0.0000	-1.2928	-0.0000	-0.0000	-0.0000	0.0000	0.0000	0.0251	0.7597	0.4937	0.2286	0.0772	-0.0891	0.1555	-0.0000	0.0002	0.0001	0.0000	0.0000	0.3152	-0.0000	0.0023	0.0007	0.0001	0.0000	0.1895
379.1730	0.0000	-1.5708	-0.0000	-1.5708	-0.0000	-1.2925	-0.0000	-0.0000	-0.0000	0.0000	0.0000	0.0288	0.8058	0.5959	0.2330	0.0834	-0.0709	0.1787	-0.0000	0.0001	0.0001	0.0000	-0.0000	0.3166	-0.0000	0.0013	0.0007	0.0001	-0.0000	0.1895
379.1830	0.0000	-1.5708	0.0000	-1.5708	0.0000	-1.2922	-0.0000	-0.0000	-0.0000	0.0000	0.0000	0.0307	0.8494	0.6042	0.2717	0.0999	-0.0811	0.2467	-0.0000	-0.0002	0.0000	0.0000	-0.0000	0.3177	-0.0000	-0.0021	0.0002	0.0001	-0.0000	0.1884
379.1950	0.0000	-1.5708	0.0000	-1.5708	0.0000	-1.2918	-0.0000	-0.0000	-0.0000	0.0000	0.0000	0.0340	0.6915	0.5875	0.2128	0.1048	-0.1048	0.2961	0.0000	-0.0002	-0.0002	-0.0000	0.0000	0.3192	0.0000	-0.0021	-0.0018	-0.0000	0.0000	0.1884
379.2050	-0.0000	-1.5708	0.0000	-1.5708	-0.0000	-1.2914	-0.0000	-0.0000	-0.0000	0.0000	0.0000	0.0399	0.7129	0.4955	0.2691	0.0933	-0.0896	0.3034	-0.0000	0.0001	0.0001	0.0000	-0.0000	0.3204	-0.0000	0.0014	0.0008	0.0002	-0.0000	0.1884
379.2170	0.0000	-1.5708	0.0000	-1.5708	0.0000	-1.2909	-0.0000	-0.0000	-0.0000	0.0000	0.0000	0.0466	0.8896	0.5462	0.2547	0.1153	-0.0965	0.2527	-0.0000	-0.0000	0.0000	0.0000	-0.0000	0.3218	-0.0000	-0.0001	0.0002	0.0001	-0.0000	0.1884
379.2270	-0.0000	-1.5708	-0.0000	-1.5708	-0.0000	-1.2904	-0.0000	-0.0000	-0.0000	0.0000	0.0000	0.0487	0.8804	0.5544	0.2531	0.0838	-0.0728	0.2712	-0.0000	-0.0001	-0.0001	0.0000	-0.0000	0.3230	-0.0000	-0.0010	-0.0006	0.0002	-0.0000	0.1884
379.2370	-0.0000	-1.5708	0.0000	-1.5708	-0.0000	-1.2899	-0.0000	-0.0000	-0.0000	0.0000	0.0000	0.0516	0.8874	0.5733	0.2704	0.0942	-0.0726	0.2564	-0.0000	-0.0000	0.0000	0.0000	0.0000	0.3242	-0.0000	-0.0001	0.0002	0.0001	0.0000	0.1884
379.2490	-0.0000	-1.5708	0.0000	-1.5708	0.0000	-1.2893	-0.0000	-0.0000	-0.0000	0.0000	0.0000	0.0525	0.8705	0.4608	0.2288	0.0814	-0.0817	0.3076	0.0000	-0.0001	-0.0001	-0.0000	0.0000	0.3257	0.0000	-0.0017	-0.0014	-0.0001	0.0001	0.1884
379.2610	0.0000	-1.5708	0.0000	-1.5708	0.0000	-1.2887	-0.0000	-0.0000	-0.0000	0.0000	0.0000	0.0579	0.8040	0.5526	0.2389	0.0949	-0.0926	0.3071	-0.0000	-0.0000	-0.0000	0.0000	-0.0000	0.3271	-0.0000	-0.0006	-0.0002	0.0001	-0.0000	0.1884
379.2710	-0.0000	-1.5708	0.0000	-1.5708	0.0000	-1.2881	-0.0000	-0.0000	-0.0000	0.0000	0.0000	0.0605	0.7245	0.5598	0.2266	0.1018	-0.0738	0.3109	0.0000	0.0002	0.0000	0.0000	-0.0000	0.3283	0.0000	0.0018	0.0002	0.0001	-0.0000	0.1884
379.2810	0.0000	-1.5708	0.0000	-1.5708	0.0000	-1.2875	-0.0000	-0.0000	-0.0000	0.0000	0.0000	0.0647	0.9330	0.5303	0.2429	0.0836	-0.0683	0.3001	-0.0000	0.0001	0.0001	0.0000	0.0000	0.3293	-0.0000	0.0013	0.0007	0.0001	0.0000	0.1865
379.2930	-0.0000	-1.5708	-0.0000	-1.5708	0.0000	-1.2867	-0.0000	-0.0000	-0.0000	0.0000	0.0000	0.0649	0.8907	0.5966	0.2259	0.0879	-0.0789	0.3839	-0.0000	-0.0001	-0.0001	0.0000	0.0000	0.3308	-0.0000	-0.0011	-0.0007	0.0001	0.0000	0.1865
379.3030	-0.0000	-1.5708	0.0000	-1.5708	-0.0000	-1.2860	-0.0000	-0.0000	-0.0000	0.0000	0.0000	0.0729	0.8784	0.5741	0.2084	0.0841	-0.0871	0.3325	0.0000	-0.0000	0.0000	0.0000	0.0000	0.3320	0.0000	-0.0002	0.0002	0.0001	0.0000	0.1865
379.3150	0.0000	-1.5708	0.0000	-1.5708	0.0000	-1.2851	-0.0000	-0.0000	-0.0000	0.0000	0.0000	0.0773	0.9317	0.4884	0.2116	0.1114	-0.0875	0.2660	-0.0000	0.0001	0.0001	0.0000	0.0000	0.3334	-0.0000	0.0013	0.0007	0.0001	0.0000	0.1865
379.3250	0.0000	-1.5708	0.0000	-1.5708	0.0000	-1.2843	-0.0000	-0.0000	-0.0000	0.0000	0.0000	0.0778	0.7511	0.5142	0.2134	0.0955	-0.0887	0.2632	0.0000	0.0002	0.0000	0.0000	-0.0000	0.3346	0.0000	0.0019	0.0003	0.0002	-0.0000	0.1865
379.3370	-0.0000	-1.5708	0.0000	-1.5708	-0.0000	-1.2834	-0.0000	-0.0000	-0.0000	0.0000	0.0000	0.0813	0.7517	0.5262	0.2024	0.0837	-0.0919	0.2620	-0.0000	0.0002	0.0001	0.0000	-0.0000	0.3360	-0.0000	0.0029	0.0013	0.0003	-0.0000	0.1865
379.3470	0.0000	-1.5708	0.0000	-1.5708	-0.0000	-1.2825	-0.0000	-0.0000	-0.0000	0.0000	0.0000	0.0810	0.7798	0.5493	0.2530	0.0875	-0.0686	0.3303	0.0000	-0.0002	-0.0001	0.0000	0.0000	0.3372	0.0000	-0.0021	-0.0008	0.0000	0.0000	0.1865
379.3590	0.0000	-1.5708	0.0000	-1.5708	0.0000	-1.2816	-0.0000	-0.0000	-0.0000	0.0000	0.0000	0.0818	0.7794	0.5278	0.2032	0.0758	-0.0865	0.3574	-0.0000	-0.0001	-0.0001	-0.0000	0.0000	0.3386	-0.0000	-0.0012	-0.0008	-0.0000	0.0000	0.1865
379.3690	0.0000	-1.5708	-0.0000	-1.5708	0.0000	-1.2807	-0.0000	-0.0000	-0.0000	0.0000	0.0000	0.0907	0.8069	0.5199	0.2612	0.0881	-0.0960	0.3189	-0.0000	-0.0000	0.0000	0.0000	0.0000	0.3398	-0.0000	-0.0002	0.0002	0.0001	0.0000	0.1865
379.3810	0.0000	-1.5708	-0.0000	-1.5708	-0.0000	-1.2796	-0.0000	-0.0000	-0.0000	0.0000	0.0000	0.0960	0.9831	0.6044	0.2178	0.0981	-0.0870	0.2256	0.0000	0.0003	0.0001	0.0000	-0.0000	0.3410	0.0000	0.0038	0.0012	0.0002	-0.0000	0.1839
379.3910	-0.0000	-1.5708	0.0000	-1.5708	0.0000	-1.2786	-0.0000	-0.0000	-0.0000	0.0000	0.0000	0.0948	0.8872	0.6492	0.2145	0.0716	-0.0844	0.3251	0.0000	0.0001	0.0000	0.0000	0.0000	0.3422	0.0000	0.0018	0.0002	0.0001	0.0000	0.1839
379.4030	-0.0000	-1.5708	0.0000	-1.5708	0.0000	-1.2774	-0.0000	-0.0000	-0.0000	0.0000	0.0000	0.0980	0.8609	0.5847	0.2040	0.0984	-0.0951	0.2978	-0.0000	-0.0001	-0.0001	-0.0000	0.0000	0.3436	-0.0000	-0.0007	-0.0013	-0.0000	0.0000	0.1839
379.4130	-0.0000	-1.5708	0.0000	-1.5708	0.0000	-1.2764	-0.0000	-0.0000	-0.0000	0.0000	0.0000	0.0993	0.9565	0.6635	0.2487	0.1079	-0.0936	0.3035	-0.0000	0.0002	0.0000	0.0000	-0.0000	0.3447	-0.0000	0.0019	0.0003	0.0001	-0.0000	0.1839
379.4250	0.0000	-1.5708	-0.0000	-1.5708	0.0000	-1.2751	-0.0000	-0.0000	-0.0000	0.0000	0.0000	0.1059	0.8306	0.5408	0.2612	0.1048	-0.0914	0.2697	-0.0000	-0.0002	-0.0001	-0.0000	0.0000	0.3462	-0.0000	-0.0027	-0.0014	-0.0001	0.0000	0.1839
379.4350	0.0000	-1.5708	0.0000	-1.5708	0.0000	-1.2741	-0.0000	-0.0000	-0.0000	0.0000	0.0000	0.1074	0.8018	0.5338	0.2374	0.0801	-0.0853	0.2617	-0.0000	0.0000	-0.0000	0.0000	0.0000	0.3473	-0.0000	0.0003	-0.0003	0.0000	0.0000	0.1839
379.4470	-0.0000	-1.5708	0.0000	-1.5708	-0.0000	-1.2727	-0.0000	-0.0000	-0.0000	0.0000	0.0000	0.1116	0.8937	0.6265	0.2257	0.0974	-0.0953	0.3025	-0.0000	-0.0006	-0.0002	-0.0000	0.0000	0.3487	-0.0000	-0.0067	-0.0024	-0.0002	0.0001	0.1839
379.4570	-0.0000	-1.5708	0.0000	-1.5708	0.0000	-1.2716	-0.0000	-0.0000	-0.0000	0.0000	0.0000	0.1133	0.9841	0.6219	0.2649	0.1027	-0.0748	0.2957	-0.0000	-0.0001	-0.0001	-0.0000	0.0000	0.3499	-0.0000	-0.0012	-0.0009	-0.0001	0.0000	0.1839
379.4690	-0.0000	-1.5708	0.0000	-1.5708	0.0000	-1.2702	-0.0000	-0.0000	-0.0000	0.0000	0.0000	0.1162	0.9396	0.5557	0.2140	0.0835	-0.0885	0.3454	-0.0000	-0.0001	0.0000	0.0000	-0.0000	0.3513	-0.0000	-0.0011	0.0002	0.0001	-0.0000	0.1839
379.4790	-0.0000	-1.5708	0.0000	-1.5708	-0.0000	-1.2690	-0.0000	-0.0000	-0.0000	0.0000	0.0000	0.1243	0.9876	0.5501	0.2554	0.1014	-0.0902	0.2799	-0.0000	-0.0003	-0.0001	-0.0000	0.0000	0.3522	-0.0000	-0.0037	-0.0014	-0.0001	0.0000	0.1806
379.4890	0.0000	-1.5708	0.0000	-1.5708	0.0000	-1.2677	0.0000	-0.0000	-0.0000	0.0000	0.0000	0.1265	0.8790	0.4827	0.2367	0.0926	-0.0791	0.3138	-0.0000	-0.0002	-0.0000	0.0000	0.0000	0.3533	-0.0000	-0.0026	-0.0003	0.0001	0.0000	0.1806
379.5010	-0.0000	-1.5708	-0.0000	-1.5708	0.0000	-1.2662	0.0000	-0.0000	-0.0000	0.0000	0.0000	0.1266	0.9266	0.5820	0.2599	0.0905	-0.0732	0.3508	-0.0000	-0.0001	-0.0001	0.0000	0.0000	0.3547	-0.0000	-0.0011	-0.0007	0.0001	0.0000	0.1806
379.5130	-0.0000	-1.5708	0.0000	-1.5708	-0.0000	-1.2646	0.0000	-0.0000	-0.0000	0.0000	0.0000	0.1338	0.7617	0.6432	0.2662	0.0814	-0.1015	0.3179	-0.0000	-0.0002	-0.0001	-0.0000	0.0000	0.3561	-0.0000	-0.0022	-0.0008	-0.0000	0.0000	0.1806
379.5230	0.0000	-1.5708	-0.0000	-1.5708	0.0000	-1.2633	0.0000	-0.0000	-0.0000	0.0000	0.0000	0.1368	0.9714	0.5232	0.2022	0.1253	-0.0496	0.2817	-0.0000	0.0001	0.0001	0.0000	0.0000	0.3573	-0.0000	0.0012	0.0006	0.0001	0.0000	0.1806
379.5330	0.0000	-1.5708	-0.0000	-1.5708	0.0000	-1.2620	0.0000	-0.0000	-0.0000	0.0000	0.0000	0.1402	0.7365	0.5284	0.2224	0.0890	-0.0877	0.2390	-0.0000	0.0003	0.0001	0.0000	-0.0000	0.3584	-0.0000	0.0039	0.0013	0.0002	-0.0000	0.1806
379.5450	-0.0000	-1.5708	-0.0000	-1.5708	0.0000	-1.2602	0.0000	-0.0000	-0.0000	0.0000	0.0000	0.1396	0.8064	0.6381	0.1882	0.1077	-0.0679	0.3645	-0.0000	-0.0001	-0.0001	0.0000	0.0000	0.3598	-0.0000	-0.0011	-0.0007	0.0001	0.0000	0.1806
379.5550	0.0000	-1.5708	0.0000	-1.5708	0.0000	-1.2588	0.0000	-0.0000	-0.0000	0.0000	0.0000	0.1479	0.8126	0.5250	0.1760	0.1038	-0.0995	0.2864	0.0000	0.0003	0.0001	0.0000	-0.0000	0.3609	0.0000	0.0033	0.0007	0.0001	-0.0000	0.1806
379.5670	0.0000	-1.5708	0.0000	-1.5708	-0.0000	-1.2570	0.0000	-0.0000	-0.0000	0.0000	0.0000	0.1501	0.8156	0.5817	0.2060	0.0956	-0.1030	0.3114	-0.0000	0.0000	-0.0000	0.0000	0.0000	0.3623	-0.0000	0.0004	-0.0002	0.0001	0.0000	0.1806
379.5770	0.0000	-1.5708	0.0000	-1.5708	0.0000	-1.2555	0.0000	-0.0000	-0.0000	0.0000	0.0000	0.1507	0.7550	0.5500	0.2604	0.1000	-0.0812	0.2935	-0.0000	-0.0003	-0.0002	-0.0000	0.0000	0.3634	-0.0000	-0.0037	-0.0023	-0.0001	0.0000	0.1794
379.5890	0.0000	-1.5708	-0.0000	-1.5708	-0.0000	-1.2537	0.0000	-0.0000	-0.0000	0.0000	0.0000	0.1581	0.7553	0.6222	0.2119	0.0996	-0.0602	0.2894	-0.0000	-0.0005	-0.0003	-0.0000	0.0000	0.3645	-0.0000	-0.0062	-0.0029	-0.0002	0.0001	0.1765
379.5990	0.0000	-1.5708	-0.0000	-1.5708	0.0000	-1.2522	0.0000	-0.0000	-0.0000	0.0000	0.0000	0.1602	0.7512	0.6019	0.1954	0.0975	-0.1173	0.3054	-0.0000	-0.0002	-0.0001	0.0000	0.0000	0.3656	-0.0000	-0.0026	-0.0012	0.0000	0.0000	0.1765
379.6110	-0.0000	-1.5708	0.0000	-1.5708	-0.0000	-1.2502	0.0000	-0.0000	-0.0000	0.0000	0.0000	0.1594	0.6560	0.5538	0.2151	0.0925	-0.0835	0.3496	-0.0000	0.0001	0.0001	0.0000	-0.0000	0.3669	-0.0000	0.0013	0.0007	0.0001	-0.0000	0.1765
379.6210	0.0000	-1.5708	-0.0000	-1.5708	0.0000	-1.2486	0.0000	-0.0000	-0.0000	0.0000	0.0000	0.1668	0.7904	0.5338	0.2573	0.1026	-0.0824	0.3072	-0.0000	0.0002	0.0001	0.0000	-0.0000	0.3681	-0.0000	0.0028	0.0012	0.0002	-0.0000	0.1765
379.6330	0.0000	-1.5708	0.0000	-1.5708	0.0000	-1.2466	0.0000	-0.0000	-0.0000	0.0000	0.0000	0.1700	0.8114	0.6158	0.2222	0.0966	-0.0867	0.2867	-0.0000	-0.0000	0.0000	0.0000	-0.0000	0.3694	-0.0000	-0.0001	0.0002	0.0001	-0.0000	0.1765
379.6430	-0.0000	-1.5708	0.0000	-1.5708	-0.0000	-1.2449	0.0000	-0.0000	-0.0000	0.0000	0.0000	0.1674	0.7937	0.5382	0.1933	0.1125	-0.0835	0.3523	-0.0000	-0.0000	0.0000	0.0000	-0.0000	0.3705	-0.0000	-0.0001	0.0002	0.0001	-0.0000	0.1765
379.6530	0.0000	-1.5708	-0.0000	-1.5708	-0.0000	-1.2431	0.0000	-0.0000	-0.0000	0.0000	0.0000	0.1753	0.7453	0.5498	0.2298	0.1392	-0.0587	0.2809	-0.0000	0.0001	0.0001	0.0000	-0.0000	0.3717	-0.0000	0.0014	0.0008	0.0002	-0.0000	0.1765
379.6630	0.0000	-1.5708	0.0000	-1.5708	-0.0000	-1.2414	0.0000	-0.0000	-0.0000	0.0000	0.0000	0.1747	0.8577	0.5805	0.2526	0.0899	-0.0801	0.3333	0.0000	0.0000	-0.0000	0.0000	0.0000	0.3728	0.0000	0.0003	-0.0003	0.0001	0.0000	0.1765
379.6730	0.0000	-1.5708	0.0000	-1.5708	-0.0000	-1.2396	0.0000	-0.0000	-0.0000	0.0000	0.0000	0.1744	0.7470	0.5537	0.2385	0.1041	-0.0815	0.3842	-0.0000	0.0001	0.0000	0.0000	0.0000	0.3739	-0.0000	0.0008	0.0002	0.0001	0.0000	0.1765
379.6830	-0.0000	-1.5708	-0.0000	-1.5708	0.0000	-1.2378	0.0000	-0.0000	-0.0000	0.0000	0.0000	0.1839	0.7516	0.6206	0.2238	0.0885	-0.0721	0.3016	-0.0000	0.0002	0.0001	0.0000	-0.0000	0.3746	-0.0000	0.0028	0.0012	0.0002	-0.0000	0.1718
379.6950	0.0000	-1.5708	0.0000	-1.5708	0.0000	-1.2356	0.0000	-0.0000	-0.0000	0.0000	0.0000	0.1846	0.6213	0.5170	0.2350	0.1147	-0.0856	0.3106	0.0000	-0.0002	-0.0001	-0.0000	0.0000	0.3759	0.0000	-0.0027	-0.0013	-0.0001	0.0000	0.1718
379.7050	-0.0000	-1.5708	0.0000	-1.5708	-0.0000	-1.2337	0.0000	-0.0000	-0.0000	0.0000	0.0000	0.1857	0.7306	0.5613	0.1970	0.1025	-0.0589	0.3797	-0.0000	-0.0003	-0.0001	0.0000	0.0000	0.3770	-0.0000	-0.0035	-0.0012	0.0001	0.0000	0.1718
379.7150	0.0000	-1.5708	0.0000	-1.5708	0.0000	-1.2318	0.0000	-0.0000	-0.0000	0.0000	0.0000	0.1915	0.6988	0.5354	0.2265	0.0888	-0.0964	0.3084	-0.0000	0.0002	0.0001	0.0000	-0.0000	0.3781	-0.0000	0.0028	0.0012	0.0002	-0.0000	0.1718
379.7250	0.0000	-1.5708	0.0000	-1.5708	0.0000	-1.2299	0.0000	-0.0000	-0.0000	0.0000	0.0000	0.1928	0.6237	0.5727	0.2048	0.0771	-0.0961	0.2795	-0.0000	0.0001	0.0001	0.0000	0.0000	0.3792	-0.0000	0.0013	0.0006	0.0001	0.0000	0.1718
379.7350	0.0000	-1.5708	0.0000	-1.5708	0.0000	-1.2280	0.0000	-0.0000	-0.0000	0.0000	0.0000	0.1965	0.7106	0.5103	0.2489	0.0844	-0.0848	0.3408	-0.0000	0.0000	-0.0000	0.0000	0.0000	0.3803	-0.0000	0.0004	-0.0003	0.0001	0.0000	0.1718
379.7450	0.0000	-1.5708	0.0000	-1.5708	-0.0000	-1.2260	0.0000	-0.0000	-0.0000	0.0000	0.0000	0.2011	0.6717	0.5532	0.2430	0.1000	-0.0790	0.3222	0.0000	-0.0003	-0.0002	-0.0000	0.0000	0.3814	0.0000	-0.0042	-0.0019	-0.0001	0.0001	0.1718
379.7570	0.0000	-1.5708	0.0000	-1.5708	-0.0000	-1.2236	0.0000	-0.0000	-0.0000	0.0000	0.0000	0.2000	0.7112	0.5421	0.1977	0.0829	-0.0821	0.3985	-0.0000	-0.0003	-0.0001	0.0000	0.0000	0.3827	-0.0000	-0.0036	-0.0013	0.0000	0.0000	0.1718
379.7670	-0.0000	-1.5708	0.0000	-1.5708	0.0000	-1.2215	0.0000	-0.0000	-0.0000	0.0000	0.0000	0.2066	0.7173	0.5887	0.2836	0.0955	-0.0858	0.2955	-0.0000	0.0002	0.0002	0.0000	-0.0000	0.3838	-0.0000	0.0029	0.0023	0.0003	-0.0001	0.1718
379.7770	0.0000	-1.5708	-0.0000	-1.5708	0.0000	-1.2195	0.0001	-0.0000	-0.0000	0.0000	0.0000	0.2091	0.7459	0.5667	0.2406	0.1095	-0.0681	0.3063	0.0000	-0.0003	-0.0002	-0.0000	0.0000	0.3847	0.0000	-0.0036	-0.0023	-0.0000	0.0000	0.1702
379.7870	0.0000	-1.5708	0.0000	-1.5708	0.0000	-1.2174	0.0000	-0.0000	-0.0000	0.0000	0.0000	0.2121	0.6732	0.5864	0.2376	0.1129	-0.0889	0.3165	-0.0000	0.0002	0.0001	0.0000	-0.0000	0.3854	-0.0000	0.0028	0.0012	0.0002	-0.0000	0.1664
379.7990	0.0000	-1.5708	-0.0000	-1.5708	-0.0000	-1.2147	0.0001	-0.0000	-0.0000	0.0000	0.0000	0.2146	0.6930	0.5635	0.2258	0.1223	-0.0822	0.2919	0.0000	-0.0003	-0.0001	0.0000	0.0000	0.3867	0.0000	-0.0031	-0.0008	0.0000	0.0000	0.1664
379.8090	-0.0000	-1.5708	0.0000	-1.5708	-0.0000	-1.2126	0.0000	-0.0000	-0.0000	0.0000	0.0000	0.2165	0.6196	0.6429	0.1974	0.0944	-0.0708	0.3080	-0.0000	0.0002	0.0000	0.0000	0.0000	0.3878	-0.0000	0.0018	0.0002	0.0001	0.0000	0.1664
379.8190	-0.0000	-1.5708	-0.0000	-1.5708	0.0000	-1.2104	0.0000	-0.0000	-0.0000	0.0000	0.0000	0.2185	0.6428	0.5473	0.2118	0.1154	-0.1005	0.3158	-0.0000	-0.0002	-0.0001	-0.0000	0.0000	0.3888	-0.0000	-0.0026	-0.0013	-0.0000	0.0000	0.1664
379.8310	-0.0000	-1.5708	0.0000	-1.5708	0.0000	-1.2078	0.0000	-0.0000	-0.0000	0.0000	0.0000	0.2187	0.6766	0.6036	0.2673	0.0731	-0.0776	0.3947	-0.0000	-0.0001	-0.0001	0.0000	0.0000	0.3901	-0.0000	-0.0011	-0.0007	0.0001	0.0000	0.1664
379.8410	-0.0000	-1.5708	0.0000	-1.5708	-0.0000	-1.2056	0.0000	-0.0000	-0.0000	0.0000	0.0000	0.2246	0.6882	0.4954	0.1806	0.0853	-0.0964	0.3656	-0.0000	-0.0000	0.0000	0.0000	0.0000	0.3912	-0.0000	-0.0002	0.0001	0.0000	0.0000	0.1664
379.8530	0.0000	-1.5708	0.0000	-1.5708	0.0000	-1.2028	0.0001	-0.0000	-0.0000	0.0000	0.0000	0.2246	0.7274	0.6120	0.2111	0.1143	-0.0448	0.3989	-0.0000	-0.0001	-0.0001	0.0000	0.0000	0.3925	-0.0000	-0.0016	-0.0013	0.0000	0.0000	0.1664
379.8630	-0.0000	-1.5708	0.0000	-1.5708	0.0000	-1.2006	0.0000	-0.0000	-0.0000	0.0000	0.0000	0.2322	0.7067	0.5691	0.1892	0.1081	-0.1014	0.3275	-0.0000	0.0002	0.0001	0.0000	-0.0000	0.3935	-0.0000	0.0024	0.0008	0.0002	-0.0000	0.1664
379.8750	0.0000	-1.5708	0.0000	-1.5708	0.0000	-1.1978	0.0000	-0.0000	-0.0000	0.0000	0.0000	0.2339	0.6846	0.5669	0.2239	0.1080	-0.0828	0.3574	-0.0000	0.0002	0.0001	0.0000	0.0000	0.3948	-0.0000	0.0022	0.0007	0.0001	0.0000	0.1664
379.8850	0.0000	-1.5708	-0.0000	-1.5708	-0.0000	-1.1954	0.0000	-0.0000	-0.0000	0.0000	0.0000	0.2392	0.5953	0.4930	0.1880	0.0985	-0.0552	0.3676	-0.0000	-0.0002	-0.0001	-0.0000	0.0000	0.3953	-0.0000	-0.0022	-0.0008	-0.0000	0.0000	0.1603
379.8950	-0.0000	-1.5708	0.0000	-1.5708	-0.0000	-1.1930	0.0000	-0.0000	-0.0000	0.0000	0.0000	0.2407	0.6628	0.5695	0.1889	0.0960	-0.0829	0.4166	-0.0000	-0.0001	-0.0001	-0.0000	0.0000	0.3963	-0.0000	-0.0012	-0.0008	-0.0000	0.0000	0.1603
379.9050	-0.0000	-1.5708	0.0000	-1.5708	0.0000	-1.1906	0.0000	-0.0000	-0.0000	0.0000	0.0000	0.2471	0.7876	0.5425	0.2112	0.1062	-0.0988	0.3013	-0.0000	0.0000	-0.0000	0.0000	-0.0000	0.3973	-0.0000	0.0004	-0.0002	0.0001	-0.0000	0.1603
379.9170	-0.0000	-1.5708	0.0000	-1.5708	0.0000	-1.1876	0.0000	-0.0000	-0.0000	0.0000	0.0000	0.2464	0.6345	0.4991	0.2174	0.1245	-0.0612	0.3749	-0.0000	0.0000	-0.0000	0.0000	0.0000	0.3985	-0.0000	0.0004	-0.0003	0.0001	0.0000	0.1603
379.9270	0.0000	-1.5708	0.0000	-1.5708	-0.0000	-1.1852	0.0000	-0.0000	-0.0000	0.0000	0.0000	0.2512	0.6010	0.4252	0.2304	0.1227	-0.0794	0.3488	-0.0000	-0.0000	0.0000	0.0000	-0.0000	0.3996	-0.0000	-0.0001	0.0002	0.0001	-0.0000	0.1603
379.9370	-0.0000	-1.5708	0.0000	-1.5708	0.0000	-1.1826	0.0000	-0.0000	-0.0000	0.0000	0.0000	0.2486	0.5360	0.5311	0.2223	0.1238	-0.0876	0.3717	-0.0000	0.0003	0.0001	0.0000	-0.0000	0.4006	-0.0000	0.0033	0.0007	0.0001	-0.0000	0.1603
379.9470	0.0000	-1.5708	-0.0000	-1.5708	0.0000	-1.1801	0.0000	-0.0000	-0.0000	0.0000	0.0000	0.2525	0.7340	0.5584	0.2072	0.0948	-0.0860	0.3317	0.0000	0.0001	0.0000	-0.0000	0.0000	0.4016	0.0000	0.0007	0.0001	-0.0000	0.0000	0.1603
379.9570	0.0000	-1.5708	-0.0000	-1.5708	-0.0000	-1.1775	-0.0000	-0.0000	-0.0000	0.0000	0.0000	0.2513	0.5663	0.5968	0.1973	0.1323	-0.0810	0.3620	-0.0000	-0.0000	0.0000	0.0000	-0.0000	0.4026	-0.0000	-0.0001	0.0002	0.0001	-0.0000	0.1603
379.9690	-0.0000	-1.5708	0.0000	-1.5708	0.0000	-1.1744	-0.0000	-0.0000	-0.0000	0.0000	0.0000	0.2579	0.5951	0.6098	0.2065	0.1187	-0.0554	0.3437	-0.0000	-0.0001	0.0001	0.0000	0.0000	0.4039	-0.0000	-0.0006	0.0007	0.0001	0.0000	0.1603
379.9790	-0.0000	-1.5708	0.0000	-1.5708	0.0000	-1.1718	-0.0000	-0.0000	-0.0000	0.0000	0.0000	0.2568	0.6515	0.5623	0.1801	0.0978	-0.0746	0.3913	-0.0000	-0.0001	-0.0000	0.0000	0.0000	0.4042	-0.0000	-0.0006	-0.0003	0.0001	0.0000	0.1536
379.9890	0.0000	-1.5708	0.0000	-1.5708	0.0000	-1.1692	-0.0000	-0.0000	-0.0000	0.0000	0.0000	0.2649	0.6097	0.6563	0.2066	0.1228	-0.0681	0.3168	-0.0000	0.0000	-0.0000	0.0000	0.0000	0.4052	-0.0000	0.0004	-0.0003	0.0001	0.0000	0.1536
379.9990	0.0000	-1.5708	0.0000	-1.5708	0.0000	-1.1665	-0.0000	-0.0000	-0.0000	0.0000	0.0000	0.2664	0.5835	0.6086	0.2558	0.1312	-0.0688	0.4006	-0.0000	0.0000	-0.0000	0.0000	-0.0000	0.4062	-0.0000	0.0004	-0.0002	0.0001	-0.0000	0.1536
380.0110	-0.0000	-1.5708	-0.0000	-1.5708	0.0000	-1.1634	-0.0000	-0.0000	-0.0000	0.0000	0.0000	0.2718	0.5646	0.6098	0.1906	0.0865	-0.0840	0.3433	-0.0000	-0.0002	-0.0001	0.0000	0.0000	0.4074	-0.0000	-0.0021	-0.0008	0.0000	0.0000	0.1536
380.0210	-0.0000	-1.5708	0.0000	-1.5708	-0.0000	-1.1607	-0.0000	-0.0000	-0.0000	0.0000	0.0000	0.2759	0.6184	0.5624	0.2226	0.1113	-0.0840	0.3676	-0.0000	0.0003	0.0001	0.0000	-0.0000	0.4084	-0.0000	0.0033	0.0007	0.0001	-0.0000	0.1536
380.0330	0.0000	-1.5708	-0.0000	-1.5708	-0.0000	-1.1574	-0.0000	-0.0000	-0.0000	0.0000	0.0000	0.2787	0.6179	0.5563	0.2307	0.1572	-0.0752	0.3446	0.0000	0.0002	0.0001	0.0000	-0.0000	0.4095	0.0000	0.0028	0.0012	0.0002	-0.0000	0.1536
380.0430	-0.0000	-1.5708	-0.0000	-1.5708	-0.0000	-1.1545	-0.0000	-0.0000	-0.0000	0.0000	0.0000	0.2823	0.6271	0.6133	0.2217	0.1158	-0.0385	0.3275	-0.0000	-0.0004	-0.0001	0.0000	0.0000	0.4105	-0.0000	-0.0045	-0.0013	0.0001	0.0000	0.1536
380.0550	0.0000	-1.5708	0.0000	-1.5708	-0.0000	-1.1511	-0.0000	-0.0000	-0.0000	0.0000	0.0000	0.2797	0.7444	0.5855	0.2264	0.1196	-0.0867	0.3575	-0.0000	-0.0001	-0.0000	-0.0000	0.0000	0.4117	-0.0000	-0.0008	-0.0004	-0.0001	0.0000	0.1536
380.0650	-0.0000	-1.5708	0.0000	-1.5708	0.0000	-1.1483	-0.0000	-0.0000	-0.0000	0.0000	0.0000	0.2829	0.6127	0.6014	0.2062	0.0803	-0.0961	0.3317	-0.0000	-0.0001	-0.0001	0.0000	0.0000	0.4127	-0.0000	-0.0011	-0.0007	0.0001	0.0000	0.1536
380.0770	0.0000	-1.5708	-0.0000	-1.5708	-0.0000	-1.1449	-0.0000	-0.0000	-0.0000	0.0000	0.0000	0.2846	0.7301	0.5468	0.2184	0.1090	-0.0878	0.3791	-0.0000	0.0001	0.0001	0.0000	-0.0000	0.4136	-0.0000	0.0013	0.0007	0.0001	-0.0000	0.1514
380.0870	-0.0000	-1.5708	-0.0000	-1.5708	-0.0000	-1.1420	-0.0000	-0.0000	-0.0000	0.0000	0.0000	0.2868	0.5535	0.5280	0.2231	0.1176	-0.0755	0.3446	-0.0000	0.0000	-0.0000	0.0000	-0.0000	0.4141	-0.0000	0.0004	-0.0002	0.0001	-0.0000	0.1463
380.0970	-0.0000	-1.5708	-0.0000	-1.5708	-0.0000	-1.1391	-0.0000	-0.0000	-0.0000	0.0000	0.0000	0.2929	0.5789	0.5253	0.2431	0.0923	-0.0631	0.3463	-0.0000	0.0001	0.0000	0.0000	0.0000	0.4150	-0.0000	0.0008	0.0002	0.0001	0.0000	0.1463
380.1070	-0.0000	-1.5708	-0.0000	-1.5708	-0.0000	-1.1362	-0.0000	-0.0000	-0.0000	0.0000	0.0000	0.2926	0.6122	0.6133	0.2080	0.1163	-0.1019	0.3390	0.0000	0.0000	-0.0000	0.0000	-0.0000	0.4160	0.0000	0.0004	-0.0002	0.0002	-0.0000	0.1463
380.1190	-0.0000	-1.5708	-0.0000	-1.5708	0.0000	-1.1326	-0.0000	-0.0000	-0.0000	0.0000	0.0000	0.2966	0.7164	0.5631	0.1747	0.1044	-0.0722	0.3421	-0.0000	-0.0001	-0.0001	0.0000	0.0000	0.4171	-0.0000	-0.0011	-0.0007	0.0001	0.0000	0.1463
380.1290	-0.0000	-1.5708	0.0000	-1.5708	-0.0000	-1.1297	-0.0000	-0.0000	-0.0000	0.0000	0.0000	0.2981	0.6640	0.5485	0.2089	0.0914	-0.0660	0.3777	0.0000	-0.0001	-0.0000	-0.0000	0.0000	0.4180	0.0000	-0.0007	-0.0004	-0.0000	0.0000	0.1463
380.1390	0.0000	-1.5708	0.0000	-1.5708	-0.0000	-1.1267	-0.0000	-0.0000	-0.0000	0.0000	0.0000	0.3047	0.7196	0.6722	0.2207	0.0823	-0.1053	0.3402	-0.0000	0.0002	0.0001	0.0000	-0.0000	0.4190	-0.0000	0.0028	0.0012	0.0002	-0.0000	0.1463
380.1490	-0.0000	-1.5708	0.0000	-1.5708	-0.0000	-1.1236	-0.0000	-0.0000	-0.0000	0.0000	0.0000	0.3075	0.6320	0.5318	0.2299	0.1212	-0.0687	0.3011	-0.0000	0.0000	0.0001	0.0000	-0.0000	0.4199	-0.0000	0.0004	0.0007	0.0002	-0.0000	0.1463
380.1590	0.0000	-1.5708	0.0000	-1.5708	-0.0000	-1.1206	-0.0000	-0.0000	-0.0000	0.0000	0.0000	0.3050	0.7314	0.5283	0.2246	0.1216	-0.0884	0.3307	-0.0000	0.0001	0.0001	0.0000	-0.0000	0.4208	-0.0000	0.0018	0.0012	0.0001	-0.0000	0.1463
380.1690	-0.0000	-1.5708	0.0000	-1.5708	0.0000	-1.1175	-0.0000	-0.0000	-0.0000	0.0000	0.0000	0.3083	0.6211	0.5395	0.2089	0.1085	-0.0913	0.3451	-0.0000	-0.0001	-0.0000	0.0000	0.0000	0.4218	-0.0000	-0.0007	-0.0003	0.0000	0.0000	0.1463
380.1810	0.0000	-1.5707	-0.0000	-1.5708	0.0000	-1.1137	-0.0000	-0.0000	-0.0000	0.0000	0.0000	0.3111	0.7197	0.5580	0.2039	0.1239	-0.0963	0.3636	-0.0000	0.0002	0.0001	0.0000	-0.0000	0.4221	-0.0000	0.0027	0.0012	0.0001	-0.0000	0.1384
380.1930	-0.0000	-1.5708	0.0000	-1.5708	0.0000	-1.1099	-0.0000	-0.0000	-0.0000	0.0000	0.0000	0.3102	0.6683	0.5984	0.1870	0.1283	-0.0830	0.3472	0.0000	-0.0002	-0.0001	-0.0000	0.0000	0.4232	0.0000	-0.0026	-0.0013	-0.0000	0.0000	0.1384
380.2030	0.0000	-1.5708	0.0000	-1.5708	0.0000	-1.1068	-0.0000	-0.0000	-0.0000	0.0000	0.0000	0.3153	0.8188	0.6072	0.1907	0.1069	-0.0841	0.3598	-0.0000	-0.0001	0.0000	0.0000	-0.0000	0.4241	-0.0000	-0.0011	0.0003	0.0001	-0.0000	0.1384
380.2130	-0.0000	-1.5708	-0.0000	-1.5708	0.0000	-1.1036	-0.0000	-0.0000	-0.0000	0.0000	0.0000	0.3163	0.8601	0.6463	0.1641	0.1164	-0.0754	0.3889	-0.0000	-0.0000	0.0000	0.0000	-0.0000	0.4250	-0.0000	-0.0001	0.0002	0.0001	-0.0000	0.1384
380.2250	0.0000	-1.5708	0.0000	-1.5708	0.0000	-1.0998	-0.0000	-0.0000	-0.0000	0.0000	0.0000	0.3190	0.8856	0.5380	0.1948	0.0913	-0.0830	0.3741	0.0000	-0.0001	-0.0001	-0.0000	0.0000	0.4260	0.0000	-0.0018	-0.0014	-0.0001	0.0001	0.1384
380.2350	-0.0000	-1.5708	-0.0000	-1.5708	-0.0000	-1.0966	-0.0000	-0.0000	-0.0000	0.0000	0.0000	0.3246	0.7304	0.5393	0.2220	0.1216	-0.0548	0.3704	0.0000	-0.0001	-0.0000	0.0000	-0.0000	0.4269	0.0000	-0.0016	-0.0002	0.0002	-0.0000	0.1384
380.2470	-0.0000	-1.5708	0.0000	-1.5708	0.0000	-1.0927	-0.0000	-0.0000	-0.0000	0.0000	0.0000	0.3288	0.8159	0.6108	0.1905	0.1096	-0.0659	0.3755	-0.0000	0.0001	0.0001	0.0000	-0.0000	0.4280	-0.0000	0.0008	0.0012	0.0001	-0.0000	0.1384
380.2570	-0.0000	-1.5708	0.0000	-1.5708	-0.0000	-1.0894	-0.0000	-0.0000	-0.0000	0.0000	0.0000	0.3280	0.8108	0.6181	0.1914	0.1402	-0.0623	0.3434	0.0000	-0.0002	-0.0001	-0.0000	0.0000	0.4288	0.0000	-0.0026	-0.0013	-0.0000	0.0000	0.1384
380.2690	-0.0000	-1.5708	-0.0000	-1.5708	-0.0000	-1.0854	-0.0000	-0.0000	-0.0000	0.0000	0.0000	0.3315	0.7278	0.6316	0.1802	0.1065	-0.0898	0.3259	-0.0000	0.0002	0.0001	0.0000	-0.0000	0.4299	-0.0000	0.0024	0.0008	0.0003	-0.0000	0.1384
380.2790	-0.0000	-1.5708	0.0000	-1.5708	0.0000	-1.0821	-0.0000	-0.0000	-0.0000	0.0000	0.0000	0.3332	0.7229	0.5984	0.2003	0.1088	-0.0685	0.3519	0.0000	-0.0001	-0.0000	0.0000	0.0000	0.4300	0.0000	-0.0017	-0.0003	0.0000	0.0000	0.1300
380.2890	-0.0000	-1.5708	0.0000	-1.5708	-0.0000	-1.0788	-0.0000	-0.0000	-0.0000	0.0000	0.0000	0.3299	0.6535	0.5837	0.1947	0.1493	-0.0870	0.3916	-0.0000	0.0001	0.0001	0.0000	-0.0000	0.4308	-0.0000	0.0013	0.0007	0.0002	-0.0000	0.1300
380.2990	0.0000	-1.5708	-0.0000	-1.5708	-0.0000	-1.0754	-0.0000	-0.0000	-0.0000	0.0000	0.0000	0.3379	0.6921	0.5325	0.2396	0.1115	-0.0674	0.3808	0.0000	-0.0003	-0.0001	-0.0000	0.0000	0.4316	0.0000	-0.0032	-0.0009	-0.0001	0.0000	0.1300
380.3090	-0.0000	-1.5708	-0.0000	-1.5708	-0.0000	-1.0720	-0.0000	-0.0000	-0.0000	0.0000	0.0000	0.3409	0.6648	0.5838	0.2300	0.1214	-0.0738	0.3946	-0.0000	-0.0001	-0.0000	-0.0000	0.0000	0.4325	-0.0000	-0.0008	-0.0005	-0.0001	0.0000	0.1300
380.3210	0.0000	-1.5708	0.0000	-1.5708	-0.0000	-1.0680	-0.0000	-0.0000	-0.0000	0.0000	0.0000	0.3410	0.7512	0.5830	0.2249	0.1387	-0.0748	0.4236	-0.0000	0.0001	0.0001	0.0000	-0.0000	0.4335	-0.0000	0.0017	0.0011	0.0001	-0.0000	0.1300
380.3310	-0.0000	-1.5708	-0.0000	-1.5708	-0.0000	-1.0645	-0.0000	-0.0000	-0.0000	0.0000	0.0000	0.3489	0.6696	0.5454	0.1261	0.1275	-0.0711	0.3377	-0.0000	0.0000	0.0001	0.0000	-0.0000	0.4343	-0.0000	0.0003	0.0007	0.0001	-0.0000	0.1300
380.3410	0.0000	-1.5708	0.0000	-1.5708	-0.0000	-1.0610	-0.0000	-0.0000	-0.0000	0.0000	0.0000	0.3524	0.6656	0.6319	0.2003	0.1035	-0.0736	0.3230	0.0000	-0.0001	-0.0000	-0.0000	0.0000	0.4351	0.0000	-0.0007	-0.0004	-0.0000	0.0000	0.1300
380.3510	0.0000	-1.5708	-0.0000	-1.5708	-0.0000	-1.0575	-0.0000	-0.0000	-0.0000	0.0000	0.0000	0.3491	0.7230	0.5927	0.1847	0.0974	-0.0791	0.4082	-0.0000	-0.0001	-0.0000	0.0000	0.0000	0.4360	-0.0000	-0.0006	-0.0003	0.0001	0.0000	0.1300
380.3610	0.0000	-1.5708	-0.0000	-1.5708	-0.0000	-1.0540	-0.0000	-0.0000	-0.0000	0.0000	0.0000	0.3516	0.7632	0.5870	0.2068	0.1240	-0.0984	0.3380	-0.0000	-0.0001	-0.0000	0.0000	0.0000	0.4368	-0.0000	-0.0007	-0.0003	0.0000	0.0000	0.1300
380.3730	-0.0000	-1.5708	0.0000	-1.5708	0.0000	-1.0498	-0.0000	-0.0000	-0.0000	0.0000	0.0000	0.3532	0.8404	0.5080	0.2243	0.1274	-0.0927	0.3631	-0.0000	0.0003	0.0001	0.0000	-0.0000	0.4378	-0.0000	0.0038	0.0012	0.0001	-0.0000	0.1300
380.3830	0.0000	-1.5708	0.0000	-1.5708	0.0000	-1.0462	-0.0000	-0.0000	-0.0000	0.0000	0.0000	0.3542	0.7297	0.6230	0.2058	0.1076	-0.0510	0.4078	-0.0000	-0.0000	0.0000	-0.0000	0.0000	0.4377	-0.0000	-0.0003	0.0001	-0.0000	0.0000	0.1210
380.3950	0.0000	-1.5708	0.0000	-1.5708	0.0000	-1.0420	-0.0000	-0.0000	-0.0000	0.0000	0.0000	0.3573	0.7626	0.5512	0.1693	0.1087	-0.0659	0.3989	0.0000	0.0000	0.0001	0.0000	-0.0000	0.4387	0.0000	0.0003	0.0007	0.0001	-0.0000	0.1210
380.4050	0.0000	-1.5708	-0.0000	-1.5708	0.0000	-1.0384	-0.0000	-0.0000	-0.0000	0.0000	0.0000	0.3621	0.8023	0.5448	0.2260	0.1250	-0.0737	0.4071	-0.0000	-0.0000	0.0000	0.0000	0.0000	0.4394	-0.0000	-0.0002	0.0002	0.0001	0.0000	0.1210
380.4170	0.0000	-1.5708	0.0000	-1.5708	0.0000	-1.0341	-0.0000	-0.0000	-0.0000	0.0000	0.0000	0.3669	0.6229	0.5667	0.2338	0.0873	-0.1057	0.3776	-0.0000	0.0001	0.0001	0.0000	-0.0000	0.4404	-0.0000	0.0013	0.0007	0.0001	-0.0000	0.1210
380.4270	-0.0000	-1.5708	0.0000	-1.5708	0.0000	-1.0304	-0.0000	-0.0000	-0.0000	0.0000	0.0000	0.3675	0.7020	0.4972	0.2106	0.0913	-0.1050	0.3605	-0.0000	0.0002	0.0001	0.0000	0.0000	0.4411	-0.0000	0.0022	0.0006	0.0000	0.0000	0.1210
380.4370	0.0000	-1.5708	0.0000	-1.5708	0.0000	-1.0268	-0.0000	-0.0000	-0.0000	0.0000	0.0000	0.3654	0.6610	0.4850	0.1764	0.1305	-0.0473	0.3814	-0.0000	-0.0000	0.0000	0.0000	-0.0000	0.4419	-0.0000	-0.0002	0.0002	0.0001	-0.0000	0.1210
380.4490	0.0000	-1.5708	0.0000	-1.5708	-0.0000	-1.0223	-0.0000	-0.0000	-0.0000	0.0000	0.0000	0.3680	0.6666	0.6086	0.2061	0.1084	-0.0650	0.3633	-0.0000	-0.0001	-0.0001	-0.0000	0.0000	0.4428	-0.0000	-0.0017	-0.0014	-0.0001	0.0000	0.1210
380.4590	-0.0000	-1.5708	-0.0000	-1.5708	0.0000	-1.0186	-0.0000	-0.0000	-0.0000	0.0000	0.0000	0.3683	0.7860	0.5966	0.1999	0.1419	-0.0734	0.3727	0.0000	-0.0001	-0.0001	0.0000	-0.0000	0.4436	0.0000	-0.0010	-0.0007	0.0001	-0.0000	0.1210
380.4690	0.0000	-1.5708	-0.0000	-1.5708	0.0000	-1.0148	-0.0000	-0.0000	-0.0000	0.0000	0.0000	0.3712	0.7875	0.5875	0.1973	0.1170	-0.0918	0.3592	0.0000	-0.0001	-0.0001	-0.0000	0.0000	0.4444	0.0000	-0.0012	-0.0009	-0.0001	0.0000	0.1210
380.4790	-0.0000	-1.5708	0.0000	-1.5708	0.0000	-1.0111	-0.0000	-0.0000	-0.0000	0.0000	0.0000	0.3705	0.7809	0.6028	0.2164	0.1029	-0.0904	0.4092	-0.0000	0.0001	0.0000	0.0000	-0.0000	0.4443	-0.0000	0.0008	0.0002	0.0001	-0.0000	0.1116
380.4910	0.0000	-1.5708	0.0000	-1.5708	0.0000	-1.0066	-0.0000	-0.0000	-0.0000	0.0000	0.0000	0.3751	0.6587	0.5930	0.2305	0.0966	-0.0595	0.3794	-0.0000	-0.0001	-0.0001	-0.0000	0.0000	0.4451	-0.0000	-0.0012	-0.0009	-0.0001	0.0000	0.1116
380.5010	0.0000	-1.5708	-0.0000	-1.5708	0.0000	-1.0029	-0.0000	-0.0000	-0.0000	0.0000	0.0000	0.3796	0.6870	0.5576	0.2082	0.1254	-0.0758	0.3862	-0.0000	-0.0001	-0.0000	0.0000	0.0000	0.4458	-0.0000	-0.0006	-0.0003	0.0001	0.0000	0.1116
380.5110	-0.0000	-1.5708	0.0000	-1.5708	0.0000	-0.9991	-0.0000	-0.0000	-0.0000	0.0000	0.0000	0.3829	0.6487	0.5962	0.1941	0.1144	-0.0887	0.3602	-0.0000	-0.0001	-0.0000	-0.0000	0.0000	0.4465	-0.0000	-0.0008	-0.0005	-0.0001	0.0000	0.1116
380.5210	-0.0000	-1.5708	0.0000	-1.5708	-0.0000	-0.9953	-0.0000	-0.0000	-0.0000	0.0000	0.0000	0.3812	0.6529	0.6098	0.2059	0.1116	-0.0856	0.4162	-0.0000	-0.0000	-0.0001	-0.0000	0.0000	0.4473	-0.0000	-0.0003	-0.0009	-0.0001	0.0000	0.1116
380.5310	0.0000	-1.5708	-0.0000	-1.5708	0.0000	-0.9914	-0.0000	-0.0000	-0.0000	0.0000	0.0000	0.3843	0.6990	0.5450	0.2064	0.0941	-0.0975	0.3540	-0.0000	-0.0001	-0.0000	0.0000	-0.0000	0.4480	-0.0000	-0.0006	-0.0003	0.0001	-0.0000	0.1116
380.5410	0.0000	-1.5708	-0.0000	-1.5708	0.0000	-0.9876	-0.0000	-0.0000	-0.0000	0.0000	0.0000	0.3857	0.7801	0.5102	0.2241	0.1160	-0.0877	0.3627	-0.0000	-0.0000	0.0000	0.0000	-0.0000	0.4487	-0.0000	-0.0002	0.0002	0.0001	-0.0000	0.1116
380.5530	0.0000	-1.5708	-0.0000	-1.5708	0.0000	-0.9829	-0.0000	-0.0000	-0.0000	0.0000	0.0000	0.3888	0.6141	0.5837	0.1637	0.1292	-0.0620	0.3449	-0.0000	-0.0002	-0.0001	-0.0000	0.0000	0.4495	-0.0000	-0.0027	-0.0014	-0.0001	0.0000	0.1116
380.5630	-0.0000	-1.5708	-0.0000	-1.5708	-0.0000	-0.9791	-0.0000	-0.0000	-0.0000	0.0000	0.0000	0.3902	0.6491	0.5791	0.1509	0.1285	-0.0732	0.3966	-0.0000	-0.0002	-0.0000	0.0000	0.0000	0.4503	-0.0000	-0.0026	-0.0003	0.0000	0.0000	0.1116
380.5730	-0.0000	-1.5708	-0.0000	-1.5708	0.0000	-0.9752	-0.0000	-0.0000	-0.0000	0.0000	0.0000	0.3909	0.5856	0.4848	0.2328	0.1187	-0.0906	0.4056	-0.0000	-0.0000	-0.0001	-0.0000	0.0000	0.4510	-0.0000	-0.0003	-0.0009	-0.0001	0.0000	0.1116
380.5850	0.0000	-1.5708	0.0000	-1.5708	0.0000	-0.9705	-0.0000	-0.0000	-0.0000	0.0000	0.0000	0.3982	0.7160	0.5756	0.1664	0.1065	-0.0768	0.3734	-0.0000	-0.0003	-0.0001	0.0000	0.0000	0.4508	-0.0000	-0.0036	-0.0013	0.0000	0.0000	0.1017
380.5950	-0.0000	-1.5708	-0.0000	-1.5708	-0.0000	-0.9665	-0.0000	-0.0000	-0.0000	0.0000	0.0000	0.4011	0.5601	0.5851	0.2318	0.0980	-0.0836	0.3320	-0.0000	-0.0001	-0.0000	-0.0000	0.0000	0.4515	-0.0000	-0.0007	-0.0004	-0.0000	0.0000	0.1017
380.6070	-0.0000	-1.5708	0.0000	-1.5708	-0.0000	-0.9617	-0.0000	-0.0000	-0.0000	0.0000	0.0000	0.3996	0.6341	0.5351	0.2284	0.1034	-0.0792	0.3384	-0.0000	0.0001	0.0001	0.0000	-0.0000	0.4523	-0.0000	0.0012	0.0006	0.0001	-0.0000	0.1017
380.6170	0.0000	-1.5708	0.0000	-1.5708	-0.0000	-0.9577	-0.0000	-0.0000	-0.0000	0.0000	0.0000	0.3988	0.7015	0.5980	0.1866	0.1123	-0.0772	0.3713	0.0000	-0.0003	-0.0002	-0.0000	0.0000	0.4529	0.0000	-0.0031	-0.0018	-0.0000	0.0000	0.1017
380.6290	0.0000	-1.5708	0.0000	-1.5708	0.0000	-0.9529	-0.0000	-0.0000	-0.0000	0.0000	0.0000	0.3995	0.7576	0.5957	0.2201	0.1217	-0.0796	0.3839	-0.0000	0.0001	0.0000	-0.0000	0.0000	0.4537	-0.0000	0.0007	0.0001	-0.0000	0.0000	0.1017
380.6390	0.0000	-1.5708	0.0000	-1.5708	-0.0000	-0.9488	-0.0000	-0.0000	-0.0000	0.0000	0.0000	0.3994	0.8210	0.4886	0.2133	0.1120	-0.0784	0.4118	-0.0000	-0.0001	-0.0001	-0.0000	0.0000	0.4544	-0.0000	-0.0012	-0.0008	-0.0000	0.0000	0.1017
380.6510	-0.0000	-1.5708	-0.0000	-1.5708	-0.0000	-0.9440	-0.0000	-0.0000	-0.0000	0.0000	0.0000	0.4007	0.6666	0.5367	0.2487	0.1087	-0.0875	0.4192	-0.0000	-0.0001	-0.0001	-0.0000	0.0000	0.4551	-0.0000	-0.0012	-0.0009	-0.0001	0.0000	0.1017
380.6610	-0.0000	-1.5708	0.0000	-1.5708	0.0000	-0.9400	-0.0000	-0.0000	-0.0000	0.0000	0.0000	0.4081	0.5872	0.5998	0.2296	0.1039	-0.0576	0.3574	0.0000	0.0005	0.0002	0.0000	-0.0000	0.4558	0.0000	0.0057	0.0021	0.0001	-0.0000	0.1017
380.6710	-0.0000	-1.5708	0.0000	-1.5708	-0.0000	-0.9359	-0.0000	-0.0000	-0.0000	0.0000	0.0000	0.4099	0.7262	0.5901	0.1902	0.1154	-0.0790	0.3666	-0.0000	-0.0004	-0.0002	-0.0000	0.0000	0.4564	-0.0000	-0.0047	-0.0024	-0.0001	0.0000	0.1017
380.6830	-0.0000	-1.5708	0.0000	-1.5708	0.0000	-0.9310	-0.0000	-0.0000	-0.0000	0.0000	0.0000	0.4105	0.8154	0.5986	0.1801	0.1003	-0.0810	0.3473	0.0000	-0.0000	-0.0001	0.0000	0.0000	0.4562	0.0000	-0.0002	-0.0008	0.0000	0.0000	0.0915
380.6930	0.0000	-1.5708	0.0000	-1.5708	-0.0000	-0.9269	-0.0000	-0.0000	-0.0000	0.0000	0.0000	0.4095	0.7049	0.5997	0.2285	0.1232	-0.0847	0.3694	-0.0000	0.0004	0.0002	0.0000	-0.0000	0.4568	-0.0000	0.0042	0.0016	0.0002	-0.0000	0.0915
380.7050	-0.0000	-1.5708	0.0000	-1.5708	0.0000	-0.9219	-0.0000	-0.0000	-0.0000	0.0000	0.0000	0.4119	0.6165	0.5050	0.2165	0.1185	-0.0455	0.3880	-0.0000	-0.0001	0.0000	0.0000	-0.0000	0.4575	-0.0000	-0.0011	0.0002	0.0001	-0.0000	0.0915
380.7150	-0.0000	-1.5708	-0.0000	-1.5707	0.0000	-0.9178	-0.0000	-0.0000	-0.0000	0.0000	0.0000	0.4114	0.6322	0.5103	0.2307	0.1048	-0.0871	0.4207	0.0000	-0.0002	-0.0001	-0.0000	0.0000	0.4581	0.0000	-0.0022	-0.0009	-0.0000	0.0000	0.0915
380.7270	0.0000	-1.5708	0.0000	-1.5708	-0.0000	-0.9128	-0.0000	-0.0000	-0.0000	0.0000	0.0000	0.4132	0.7730	0.5329	0.2080	0.0917	-0.0856	0.4145	-0.0000	0.0002	0.0001	0.0000	-0.0000	0.4588	-0.0000	0.0018	0.0012	0.0001	-0.0000	0.0915
380.7370	-0.0001	-1.5708	-0.0000	-1.5708	-0.0000	-0.9086	-0.0000	-0.0000	-0.0000	0.0000	0.0000	0.4195	0.6715	0.6104	0.2080	0.0903	-0.0842	0.3799	0.0000	-0.0000	0.0000	0.0000	0.0000	0.4594	0.0000	-0.0002	0.0002	0.0001	0.0000	0.0915
380.7490	0.0000	-1.5708	0.0000	-1.5708	0.0000	-0.9036	-0.0000	-0.0000	-0.0000	0.0000	0.0000	0.4224	0.6386	0.5709	0.2253	0.1281	-0.0627	0.3545	-0.0000	0.0002	0.0001	0.0000	-0.0000	0.4601	-0.0000	0.0023	0.0007	0.0001	-0.0000	0.0915
380.7590	-0.0000	-1.5708	0.0000	-1.5708	0.0000	-0.8993	-0.0000	-0.0000	-0.0000	0.0000	0.0000	0.4213	0.6736	0.5638	0.1455	0.1051	-0.0803	0.3685	0.0000	0.0004	0.0003	0.0000	-0.0000	0.4607	0.0000	0.0052	0.0026	0.0002	-0.0000	0.0915
380.7690	0.0000	-1.5708	0.0000	-1.5708	-0.0000	-0.8951	-0.0000	-0.0000	-0.0000	0.0000	0.0000	0.4218	0.5522	0.4828	0.1937	0.1073	-0.1035	0.3946	-0.0000	-0.0004	-0.0001	-0.0000	0.0000	0.4612	-0.0000	-0.0047	-0.0014	-0.0001	0.0000	0.0915
380.7810	-0.0000	-1.5708	-0.0000	-1.5708	-0.0000	-0.8900	-0.0000	-0.0000	-0.0000	0.0000	0.0000	0.4255	0.7735	0.5021	0.1943	0.1136	-0.0918	0.3769	0.0000	0.0002	0.0002	0.0000	-0.0000	0.4609	0.0000	0.0023	0.0017	0.0001	-0.0000	0.0808
380.7910	-0.0000	-1.5708	-0.0000	-1.5708	0.0000	-0.8858	-0.0000	-0.0000	-0.0000	0.0000	0.0000	0.4252	0.6551	0.6516	0.1856	0.1151	-0.0679	0.3931	-0.0000	0.0001	0.0000	0.0000	0.0000	0.4614	-0.0000	0.0018	0.0002	0.0000	0.0000	0.0808
380.8030	0.0000	-1.5708	-0.0000	-1.5708	0.0000	-0.8807	-0.0000	-0.0000	-0.0000	0.0000	0.0000	0.4252	0.7696	0.5344	0.2059	0.1241	-0.0960	0.4522	0.0000	0.0001	0.0001	0.0000	-0.0000	0.4621	0.0000	0.0013	0.0007	0.0002	-0.0000	0.0808
380.8130	0.0000	-1.5708	-0.0000	-1.5708	0.0000	-0.8765	-0.0000	-0.0000	0.0000	0.0000	0.0000	0.4296	0.7361	0.5123	0.1959	0.1226	-0.0908	0.4551	-0.0000	-0.0004	-0.0003	-0.0000	0.0000	0.4626	-0.0000	-0.0053	-0.0030	-0.0003	0.0001	0.0808
380.8250	-0.0000	-1.5708	0.0000	-1.5708	0.0000	-0.8713	-0.0000	-0.0000	0.0000	0.0000	0.0000	0.4322	0.6485	0.5846	0.1578	0.1090	-0.0829	0.4164	-0.0000	0.0003	0.0001	0.0000	0.0000	0.4632	-0.0000	0.0032	0.0006	0.0000	0.0000	0.0808
380.8350	-0.0000	-1.5708	-0.0000	-1.5708	0.0000	-0.8669	-0.0000	-0.0000	0.0000	0.0000	0.0000	0.4345	0.6778	0.5636	0.2305	0.1284	-0.0612	0.3514	-0.0000	-0.0001	-0.0000	-0.0000	0.0000	0.4637	-0.0000	-0.0018	-0.0004	-0.0001	0.0000	0.0808
380.8450	-0.0000	-1.5708	-0.0000	-1.5708	-0.0000	-0.8626	-0.0000	-0.0000	0.0000	0.0000	0.0000	0.4345	0.7780	0.5877	0.2259	0.1228	-0.0734	0.3769	0.0000	-0.0004	-0.0001	-0.0000	0.0000	0.4642	0.0000	-0.0046	-0.0014	-0.0000	0.0000	0.0808
380.8570	-0.0000	-1.5708	-0.0000	-1.5708	0.0000	-0.8573	-0.0000	-0.0000	-0.0000	0.0000	0.0000	0.4335	0.6220	0.5188	0.2102	0.1129	-0.1151	0.3624	-0.0000	0.0002	0.0001	0.0000	-0.0000	0.4648	-0.0000	0.0019	0.0013	0.0002	-0.0000	0.0808
380.8670	-0.0000	-1.5708	-0.0000	-1.5708	0.0000	-0.8531	-0.0000	-0.0000	-0.0000	0.0000	0.0000	0.4355	0.5069	0.5952	0.2794	0.0929	-0.0786	0.3909	0.0000	0.0004	0.0003	0.0000	-0.0000	0.4654	0.0000	0.0053	0.0027	0.0002	-0.0001	0.0808
380.8790	-0.0000	-1.5708	0.0000	-1.5708	-0.0000	-0.8478	-0.0000	-0.0000	-0.0000	0.0000	0.0000	0.4365	0.6009	0.5388	0.1818	0.1000	-0.1085	0.4389	-0.0000	-0.0002	-0.0001	-0.0000	0.0000	0.4649	-0.0000	-0.0018	-0.0015	-0.0002	0.0001	0.0699
380.8890	0.0000	-1.5708	-0.0000	-1.5708	-0.0000	-0.8434	-0.0000	-0.0000	-0.0000	0.0000	0.0000	0.4400	0.6828	0.5746	0.2249	0.0769	-0.0812	0.3869	-0.0000	-0.0000	0.0000	0.0000	-0.0000	0.4654	-0.0000	-0.0002	0.0002	0.0001	-0.0000	0.0699
380.9010	0.0000	-1.5708	0.0000	-1.5708	0.0000	-0.8381	-0.0000	-0.0000	-0.0000	0.0000	0.0000	0.4418	0.8080	0.5166	0.1823	0.1098	-0.0867	0.3557	-0.0000	-0.0001	-0.0000	0.0000	0.0000	0.4659	-0.0000	-0.0007	-0.0003	0.0000	0.0000	0.0699
380.9110	-0.0000	-1.5708	0.0000	-1.5708	-0.0000	-0.8337	-0.0000	-0.0000	-0.0000	0.0000	0.0000	0.4382	0.6332	0.5888	0.1640	0.1290	-0.0987	0.4514	-0.0000	-0.0002	-0.0001	-0.0000	0.0000	0.4664	-0.0000	-0.0022	-0.0009	-0.0001	0.0000	0.0699
380.9230	-0.0000	-1.5708	-0.0000	-1.5708	0.0000	-0.8284	-0.0000	-0.0000	-0.0000	0.0000	0.0000	0.4408	0.7180	0.6262	0.1750	0.1236	-0.0727	0.4147	0.0000	0.0000	0.0001	0.0000	-0.0000	0.4669	0.0000	0.0004	0.0007	0.0002	-0.0000	0.0699
380.9330	0.0000	-1.5708	0.0000	-1.5708	0.0000	-0.8240	-0.0000	-0.0000	-0.0000	0.0000	0.0000	0.4420	0.7782	0.5906	0.2170	0.1121	-0.0800	0.4183	0.0000	-0.0001	-0.0000	-0.0000	0.0000	0.4673	0.0000	-0.0007	-0.0004	-0.0000	0.0000	0.0699
380.9450	0.0000	-1.5708	0.0000	-1.5708	0.0000	-0.8187	-0.0000	-0.0000	-0.0000	0.0000	0.0000	0.4447	0.6762	0.5786	0.1988	0.1123	-0.0832	0.4279	-0.0000	-0.0000	0.0000	0.0000	0.0000	0.4679	-0.0000	-0.0002	0.0001	0.0000	0.0000	0.0699
380.9550	0.0000	-1.5708	-0.0000	-1.5708	0.0000	-0.8143	-0.0000	-0.0000	-0.0000	0.0000	0.0000	0.4468	0.6923	0.5830	0.1605	0.1410	-0.0950	0.4321	-0.0000	0.0001	0.0001	0.0000	-0.0000	0.4683	-0.0000	0.0009	0.0012	0.0002	-0.0000	0.0699
380.9650	0.0000	-1.5708	-0.0000	-1.5708	0.0000	-0.8098	-0.0000	-0.0000	-0.0000	0.0000	0.0000	0.4513	0.5591	0.6516	0.1484	0.1257	-0.0775	0.3679	-0.0000	0.0000	0.0001	0.0000	-0.0000	0.4688	-0.0000	0.0004	0.0007	0.0002	-0.0000	0.0699
380.9770	0.0000	-1.5708	-0.0000	-1.5708	0.0000	-0.8043	-0.0000	-0.0000	-0.0000	0.0000	0.0000	0.4483	0.5721	0.6707	0.2099	0.1254	-0.0926	0.3731	0.0000	0.0004	0.0002	0.0000	-0.0000	0.4690	0.0000	0.0043	0.0017	0.0002	-0.0001	0.0665
380.9870	-0.0000	-1.5708	-0.0000	-1.5708	0.0000	-0.7998	-0.0000	-0.0000	-0.0000	0.0000	0.0000	0.4490	0.6491	0.5525	0.1671	0.1062	-0.0787	0.3404	-0.0000	-0.0001	-0.0001	-0.0000	0.0000	0.4686	-0.0000	-0.0018	-0.0014	-0.0001	0.0000	0.0587
380.9990	0.0000	-1.5708	-0.0000	-1.5708	-0.0000	-0.7944	-0.0000	-0.0000	-0.0000	0.0000	0.0000	0.4493	0.7447	0.5602	0.1570	0.1376	-0.0755	0.3767	-0.0000	0.0000	-0.0000	0.0000	0.0000	0.4691	-0.0000	0.0003	-0.0003	0.0000	0.0000	0.0587
381.0090	-0.0000	-1.5708	-0.0000	-1.5708	-0.0000	-0.7900	-0.0000	-0.0000	-0.0000	0.0000	0.0000	0.4512	0.5109	0.6114	0.1932	0.0852	-0.0972	0.3766	-0.0000	0.0002	0.0000	0.0000	-0.0000	0.4695	-0.0000	0.0027	0.0002	0.0001	-0.0000	0.0587
381.0210	0.0000	-1.5708	-0.0000	-1.5708	0.0000	-0.7846	-0.0000	-0.0000	-0.0000	0.0000	0.0000	0.4571	0.6541	0.5873	0.2057	0.1082	-0.0816	0.3958	-0.0000	-0.0001	-0.0001	-0.0000	0.0000	0.4699	-0.0000	-0.0013	-0.0009	-0.0001	0.0000	0.0587
381.0310	-0.0000	-1.5708	0.0000	-1.5708	0.0000	-0.7801	-0.0000	-0.0000	-0.0000	0.0000	0.0000	0.4589	0.5923	0.5622	0.2546	0.1199	-0.0565	0.4142	-0.0000	-0.0004	-0.0002	-0.0000	0.0000	0.4703	-0.0000	-0.0051	-0.0018	-0.0001	0.0000	0.0587
381.0430	-0.0000	-1.5708	-0.0000	-1.5708	0.0000	-0.7745	-0.0000	-0.0000	-0.0000	0.0000	0.0000	0.4595	0.5170	0.6064	0.2078	0.1115	-0.0911	0.3650	-0.0000	0.0001	0.0000	0.0000	-0.0000	0.4707	-0.0000	0.0008	0.0002	0.0001	-0.0000	0.0587
381.0530	0.0000	-1.5708	0.0000	-1.5708	-0.0000	-0.7700	-0.0000	-0.0000	-0.0000	0.0000	0.0000	0.4571	0.5512	0.5740	0.1528	0.1002	-0.1084	0.3627	-0.0000	0.0002	0.0001	0.0000	0.0000	0.4711	-0.0000	0.0022	0.0006	0.0000	0.0000	0.0587
381.0650	-0.0000	-1.5708	0.0000	-1.5708	0.0000	-0.7644	-0.0000	-0.0000	-0.0000	0.0000	0.0000	0.4574	0.6721	0.5308	0.1450	0.1013	-0.0614	0.3973	0.0000	0.0001	-0.0000	-0.0000	0.0000	0.4716	0.0000	0.0012	-0.0004	-0.0000	0.0000	0.0587
381.0750	0.0000	-1.5708	0.0000	-1.5708	-0.0000	-0.7599	-0.0000	-0.0000	-0.0000	0.0000	0.0000	0.4561	0.5501	0.5529	0.2097	0.1078	-0.0789	0.3690	-0.0000	0.0002	0.0001	-0.0000	0.0000	0.4719	-0.0000	0.0021	0.0005	-0.0001	0.0000	0.0587
381.0850	0.0000	-1.5708	-0.0000	-1.5708	0.0000	-0.7553	-0.0000	-0.0000	-0.0000	0.0000	0.0000	0.4568	0.5162	0.5890	0.1986	0.1065	-0.0797	0.4036	-0.0000	-0.0004	-0.0001	-0.0000	0.0000	0.4712	-0.0000	-0.0043	-0.0010	-0.0002	0.0001	0.0472
381.0970	0.0000	-1.5708	0.0000	-1.5708	-0.0000	-0.7498	-0.0000	-0.0000	-0.0000	0.0000	0.0000	0.4611	0.6468	0.5844	0.1922	0.1098	-0.0896	0.3669	-0.0000	0.0001	0.0000	0.0000	-0.0000	0.4715	-0.0000	0.0008	0.0001	0.0000	-0.0000	0.0472
381.1070	0.0000	-1.5708	-0.0000	-1.5708	0.0000	-0.7452	-0.0000	-0.0000	-0.0000	0.0000	0.0000	0.4618	0.6022	0.5738	0.1763	0.1003	-0.0736	0.3997	-0.0000	-0.0001	-0.0000	0.0000	0.0000	0.4718	-0.0000	-0.0017	-0.0004	0.0000	0.0000	0.0472
381.1190	-0.0000	-1.5708	0.0000	-1.5708	-0.0000	-0.7397	-0.0000	-0.0000	-0.0000	0.0000	0.0000	0.4617	0.5492	0.5939	0.1922	0.1109	-0.0885	0.3818	-0.0000	-0.0001	-0.0000	0.0000	-0.0000	0.4722	-0.0000	-0.0006	-0.0002	0.0001	-0.0000	0.0472
381.1290	-0.0000	-1.5708	-0.0000	-1.5708	0.0000	-0.7350	-0.0000	-0.0000	-0.0000	0.0000	0.0000	0.4614	0.4785	0.6130	0.2024	0.0867	-0.0862	0.4282	-0.0000	0.0001	0.0000	0.0000	0.0000	0.4725	-0.0000	0.0017	0.0001	0.0000	0.0000	0.0472
381.1410	-0.0000	-1.5708	-0.0000	-1.5708	0.0000	-0.7295	-0.0000	-0.0000	-0.0000	0.0000	0.0000	0.4642	0.5431	0.5693	0.2194	0.0715	-0.0848	0.3837	-0.0000	-0.0001	-0.0001	0.0000	0.0000	0.4729	-0.0000	-0.0011	-0.0008	0.0000	0.0000	0.0472
381.1510	-0.0000	-1.5708	0.0000	-1.5708	-0.0000	-0.7249	-0.0000	-0.0000	-0.0000	0.0000	0.0000	0.4644	0.5729	0.5742	0.1979	0.0961	-0.0725	0.4237	-0.0000	-0.0001	-0.0001	0.0000	0.0000	0.4732	-0.0000	-0.0011	-0.0008	0.0000	0.0000	0.0472
381.1610	-0.0000	-1.5708	-0.0000	-1.5708	-0.0000	-0.7203	-0.0000	-0.0000	-0.0000	0.0000	0.0000	0.4663	0.6766	0.6236	0.2130	0.0922	-0.0901	0.4254	-0.0000	-0.0002	-0.0001	0.0000	-0.0000	0.4735	-0.0000	-0.0021	-0.0008	0.0001	-0.0000	0.0472
381.1710	0.0000	-1.5708	-0.0000	-1.5708	-0.0000	-0.7156	-0.0000	-0.0000	-0.0000	0.0000	0.0000	0.4651	0.7315	0.5779	0.2190	0.1138	-0.0721	0.3940	-0.0000	-0.0000	0.0000	0.0000	-0.0000	0.4738	-0.0000	-0.0002	0.0001	0.0000	-0.0000	0.0472
381.1810	0.0000	-1.5708	-0.0000	-1.5708	0.0000	-0.7108	-0.0000	-0.0000	-0.0000	0.0000	0.0000	0.4640	0.6545	0.5376	0.1734	0.1076	-0.0887	0.3413	0.0000	0.0003	0.0002	0.0000	-0.0000	0.4730	0.0000	0.0042	0.0016	0.0001	-0.0000	0.0356
381.1910	-0.0000	-1.5708	-0.0000	-1.5708	-0.0000	-0.7062	-0.0000	-0.0000	-0.0000	0.0000	0.0000	0.4640	0.6075	0.5998	0.2195	0.0995	-0.0920	0.3873	0.0000	-0.0000	0.0000	0.0000	-0.0000	0.4732	0.0000	-0.0001	0.0003	0.0002	-0.0000	0.0356
381.2030	0.0000	-1.5708	-0.0000	-1.5708	0.0000	-0.7005	-0.0000	-0.0000	-0.0000	0.0000	0.0000	0.4639	0.7117	0.5838	0.2155	0.1092	-0.0781	0.3632	-0.0000	0.0003	0.0002	0.0000	-0.0000	0.4735	-0.0000	0.0041	0.0016	0.0001	-0.0000	0.0356
381.2130	-0.0000	-1.5708	0.0000	-1.5708	-0.0000	-0.6959	-0.0000	-0.0000	-0.0000	0.0000	0.0000	0.4660	0.5269	0.5303	0.2187	0.0965	-0.0560	0.3958	-0.0000	-0.0000	0.0000	-0.0000	0.0000	0.4737	-0.0000	-0.0003	0.0000	-0.0000	0.0000	0.0356
381.2230	-0.0000	-1.5708	0.0000	-1.5708	0.0000	-0.6913	-0.0000	-0.0000	-0.0000	0.0000	0.0000	0.4702	0.5847	0.6203	0.1522	0.1027	-0.0853	0.3900	0.0000	-0.0005	-0.0002	-0.0000	0.0000	0.4739	0.0000	-0.0056	-0.0023	-0.0001	0.0000	0.0356
381.2330	0.0000	-1.5708	0.0000	-1.5708	0.0000	-0.6866	-0.0000	-0.0000	-0.0000	0.0000	0.0000	0.4737	0.5601	0.6304	0.1559	0.1028	-0.0755	0.4030	-0.0000	0.0001	0.0001	0.0000	-0.0000	0.4741	-0.0000	0.0012	0.0006	0.0000	-0.0000	0.0356
381.2430	-0.0000	-1.5708	-0.0000	-1.5708	0.0000	-0.6819	-0.0000	-0.0000	-0.0000	0.0000	0.0000	0.4729	0.5650	0.5734	0.1798	0.0970	-0.1145	0.3664	0.0000	-0.0002	-0.0000	-0.0000	0.0000	0.4744	0.0000	-0.0027	-0.0004	-0.0000	0.0000	0.0356
381.2550	-0.0000	-1.5708	-0.0000	-1.5708	-0.0000	-0.6762	-0.0000	-0.0000	-0.0000	0.0000	0.0000	0.4727	0.6262	0.6533	0.2268	0.1174	-0.0687	0.3884	-0.0000	0.0002	0.0001	0.0000	-0.0000	0.4746	-0.0000	0.0027	0.0011	0.0001	-0.0000	0.0356
381.2650	-0.0000	-1.5708	0.0000	-1.5708	-0.0000	-0.6715	-0.0000	-0.0000	-0.0000	0.0000	0.0000	0.4727	0.6995	0.5865	0.1931	0.0888	-0.0615	0.3562	0.0000	0.0001	0.0001	0.0000	-0.0000	0.4749	0.0000	0.0008	0.0012	0.0001	-0.0000	0.0356
381.2750	-0.0000	-1.5708	-0.0000	-1.5708	-0.0000	-0.6668	-0.0000	-0.0000	-0.0000	0.0000	0.0000	0.4718	0.6391	0.5380	0.1835	0.1067	-0.0845	0.3849	-0.0000	-0.0001	-0.0001	-0.0000	0.0000	0.4751	-0.0000	-0.0012	-0.0009	-0.0001	0.0000	0.0356
381.2850	-0.0000	-1.5708	-0.0000	-1.5708	-0.0000	-0.6621	-0.0000	-0.0000	-0.0000	0.0000	0.0000	0.4730	0.5977	0.6057	0.2021	0.0870	-0.0995	0.4014	-0.0000	-0.0001	-0.0000	-0.0000	0.0000	0.4742	-0.0000	-0.0008	-0.0005	-0.0001	0.0000	0.0238
381.2950	-0.0000	-1.5708	0.0000	-1.5708	0.0000	-0.6574	-0.0000	-0.0000	-0.0000	0.0000	0.0000	0.4700	0.7956	0.5273	0.1901	0.1071	-0.0917	0.4093	-0.0000	0.0001	0.0001	0.0000	-0.0000	0.4743	-0.0000	0.0017	0.0011	0.0001	-0.0000	0.0238
381.3070	-0.0000	-1.5707	0.0000	-1.5708	-0.0000	-0.6516	-0.0000	-0.0000	-0.0000	0.0000	0.0000	0.4753	0.6226	0.5809	0.1827	0.0863	-0.0988	0.3943	-0.0000	0.0000	-0.0000	0.0000	-0.0000	0.4745	-0.0000	0.0004	-0.0002	0.0001	-0.0000	0.0238
381.3170	0.0000	-1.5708	-0.0000	-1.5708	0.0000	-0.6469	-0.0000	-0.0000	-0.0000	0.0000	0.0000	0.4717	0.6406	0.5842	0.1833	0.1006	-0.0890	0.4064	-0.0000	-0.0002	-0.0001	-0.0000	0.0000	0.4746	-0.0000	-0.0023	-0.0009	-0.0001	0.0000	0.0238
381.3290	0.0000	-1.5708	0.0000	-1.5708	-0.0000	-0.6412	-0.0000	-0.0000	-0.0000	0.0000	0.0000	0.4738	0.7707	0.5578	0.1350	0.1017	-0.0761	0.3662	0.0000	0.0001	0.0001	0.0000	-0.0000	0.4748	0.0000	0.0013	0.0007	0.0001	-0.0000	0.0238
381.3390	0.0000	-1.5708	0.0000	-1.5708	-0.0000	-0.6365	-0.0000	-0.0000	-0.0000	0.0000	0.0000	0.4732	0.6488	0.6004	0.1802	0.1425	-0.0626	0.4077	-0.0000	-0.0002	-0.0001	0.0000	-0.0000	0.4750	-0.0000	-0.0021	-0.0008	0.0000	-0.0000	0.0238
381.3490	-0.0000	-1.5708	-0.0000	-1.5708	-0.0000	-0.6318	-0.0000	-0.0000	-0.0000	0.0000	0.0000	0.4735	0.6663	0.5273	0.1810	0.0832	-0.0739	0.4550	-0.0000	-0.0002	-0.0001	-0.0000	0.0000	0.4751	-0.0000	-0.0018	-0.0005	-0.0001	0.0000	0.0238
381.3610	0.0000	-1.5708	-0.0000	-1.5708	-0.0000	-0.6262	-0.0000	-0.0000	-0.0000	0.0000	0.0000	0.4764	0.6746	0.5908	0.1888	0.1081	-0.0710	0.4464	-0.0000	-0.0001	-0.0000	0.0000	-0.0000	0.4753	-0.0000	-0.0007	-0.0003	0.0000	-0.0000	0.0238
381.3710	-0.0000	-1.5708	-0.0000	-1.5708	0.0000	-0.6214	-0.0000	-0.0000	-0.0000	0.0000	0.0000	0.4785	0.6892	0.5572	0.2043	0.1004	-0.0852	0.4230	0.0000	-0.0001	-0.0000	-0.0000	0.0000	0.4755	0.0000	-0.0008	-0.0004	-0.0001	0.0000	0.0238
381.3830	-0.0000	-1.5708	0.0000	-1.5708	-0.0000	-0.6156	-0.0000	-0.0000	-0.0000	0.0000	0.0000	0.4758	0.7197	0.6147	0.1818	0.0980	-0.0858	0.4125	-0.0000	-0.0001	-0.0001	-0.0000	0.0000	0.4745	-0.0000	-0.0013	-0.0009	-0.0001	0.0000	0.0119
381.3930	-0.0000	-1.5708	0.0000	-1.5708	-0.0000	-0.6108	-0.0000	-0.0000	-0.0000	0.0000	0.0000	0.4752	0.7388	0.5789	0.1834	0.1036	-0.0620	0.4030	0.0000	0.0003	0.0002	0.0000	-0.0000	0.4746	0.0000	0.0032	0.0016	0.0001	-0.0000	0.0119
381.4050	0.0000	-1.5708	0.0000	-1.5708	-0.0000	-0.6051	-0.0000	-0.0000	-0.0000	0.0000	0.0000	0.4757	0.8029	0.5345	0.2453	0.0621	-0.0794	0.3785	-0.0000	-0.0005	-0.0002	-0.0000	0.0000	0.4747	-0.0000	-0.0057	-0.0024	-0.0002	0.0001	0.0119
381.4150	-0.0000	-1.5708	0.0000	-1.5708	-0.0000	-0.6004	-0.0000	-0.0000	-0.0000	0.0000	0.0000	0.4746	0.6932	0.5766	0.2006	0.0878	-0.0648	0.4172	0.0000	0.0002	0.0001	0.0000	-0.0000	0.4747	0.0000	0.0027	0.0012	0.0001	-0.0000	0.0119
381.4250	0.0000	-1.5708	0.0000	-1.5708	0.0000	-0.5956	-0.0000	-0.0000	-0.0000	0.0000	0.0000	0.4749	0.6377	0.5179	0.1664	0.0838	-0.0836	0.4191	0.0000	0.0001	0.0001	-0.0000	0.0000	0.4748	0.0000	0.0011	0.0005	-0.0000	0.0000	0.0119
381.4350	0.0000	-1.5708	0.0000	-1.5708	-0.0000	-0.5908	-0.0000	-0.0000	-0.0000	0.0000	0.0000	0.4767	0.7362	0.5602	0.1704	0.1117	-0.0653	0.4074	-0.0000	-0.0003	-0.0001	-0.0000	0.0000	0.4749	-0.0000	-0.0032	-0.0009	-0.0001	0.0000	0.0119
381.4450	-0.0000	-1.5708	0.0000	-1.5708	-0.0000	-0.5861	-0.0000	-0.0000	-0.0000	0.0000	0.0000	0.4767	0.7824	0.5404	0.1873	0.1115	-0.0556	0.4160	0.0000	0.0002	0.0001	0.0000	-0.0000	0.4750	0.0000	0.0028	0.0012	0.0002	-0.0000	0.0119
381.4550	0.0000	-1.5708	0.0000	-1.5708	0.0000	-0.5813	-0.0000	-0.0000	-0.0000	0.0000	0.0000	0.4751	0.8196	0.5588	0.2046	0.0816	-0.0784	0.3948	0.0000	0.0001	0.0000	0.0000	-0.0000	0.4750	0.0000	0.0008	0.0002	0.0001	-0.0000	0.0119
381.4650	0.0000	-1.5708	-0.0000	-1.5708	-0.0000	-0.5765	-0.0000	-0.0000	-0.0000	0.0000	0.0000	0.4787	0.8710	0.5042	0.1550	0.1217	-0.0502	0.3617	-0.0000	-0.0001	-0.0000	-0.0000	0.0000	0.4751	-0.0000	-0.0007	-0.0004	-0.0000	0.0000	0.0119
381.4770	0.0001	-1.5708	-0.0000	-1.5708	0.0000	-0.5708	-0.0000	-0.0000	-0.0000	0.0000	0.0000	0.4750	0.6560	0.5705	0.2015	0.0842	-0.0629	0.4086	-0.0000	-0.0003	-0.0001	-0.0000	0.0000	0.4749	-0.0000	-0.0033	-0.0010	-0.0002	0.0000	0.0083
381.4870	0.0000	-1.5708	-0.0000	-1.5708	0.0000	-0.5660	-0.0000	-0.0000	-0.0000	0.0000	0.0000	0.4782	0.7147	0.5239	0.2073	0.1016	-0.1004	0.4017	0.0000	-0.0001	-0.0000	-0.0000	0.0000	0.4741	0.0000	-0.0007	-0.0004	-0.0000	0.0000	0.0000
381.4970	0.0000	-1.5708	-0.0000	-1.5708	-0.0000	-0.5612	-0.0000	-0.0000	-0.0000	0.0000	0.0000	0.4803	0.8334	0.5435	0.1950	0.1037	-0.0909	0.3712	0.0000	0.0003	0.0002	0.0000	-0.0000	0.4741	0.0000	0.0031	0.0015	0.0000	-0.0000	0.0000
381.5070	-0.0000	-1.5708	-0.0000	-1.5708	0.0000	-0.5565	-0.0000	-0.0000	-0.0000	0.0000	0.0000	0.4796	0.7820	0.5863	0.1577	0.0978	-0.0698	0.3799	-0.0000	-0.0002	0.0000	0.0000	-0.0000	0.4741	-0.0000	-0.0022	0.0001	0.0000	-0.0000	0.0000
381.5190	-0.0000	-1.5708	0.0000	-1.5708	0.0000	-0.5507	-0.0000	-0.0000	-0.0000	0.0000	0.0000	0.4785	0.6210	0.5648	0.2184	0.1146	-0.0694	0.3519	0.0000	0.0001	0.0001	0.0000	-0.0000	0.4741	0.0000	0.0008	0.0012	0.0001	-0.0000	0.0000
381.5290	0.0000	-1.5708	0.0000	-1.5708	-0.0000	-0.5459	-0.0000	-0.0000	-0.0000	0.0000	0.0000	0.4788	0.6979	0.5626	0.1659	0.1137	-0.0574	0.3507	0.0000	-0.0000	0.0000	0.0000	-0.0000	0.4741	0.0000	-0.0002	0.0002	0.0001	-0.0000	0.0000
381.5410	0.0000	-1.5708	0.0000	-1.5708	-0.0000	-0.5402	-0.0000	-0.0000	-0.0000	0.0000	0.0000	0.4768	0.8416	0.5758	0.1971	0.0850	-0.0464	0.4081	-0.0000	-0.0001	-0.0000	-0.0000	0.0000	0.4741	-0.0000	-0.0018	-0.0004	-0.0001	0.0000	0.0000
381.5510	-0.0000	-1.5708	0.0000	-1.5708	0.0000	-0.5354	-0.0000	-0.0000	-0.0000	0.0000	0.0000	0.4810	0.8227	0.5475	0.2135	0.0817	-0.0677	0.3800	-0.0000	-0.0003	-0.0002	-0.0000	0.0000	0.4741	-0.0000	-0.0041	-0.0018	-0.0001	0.0000	0.0000
381.5630	0.0000	-1.5708	0.0000	-1.5708	-0.0000	-0.5297	-0.0000	-0.0000	-0.0000	0.0000	0.0000	0.4802	0.7339	0.5730	0.1718	0.0976	-0.0582	0.3693	0.0000	-0.0001	-0.0000	0.0000	-0.0000	0.4741	0.0000	-0.0017	-0.0003	0.0000	-0.0000	0.0000
381.5730	0.0000	-1.5708	0.0000	-1.5708	-0.0000	-0.5249	-0.0000	-0.0000	-0.0000	0.0000	0.0000	0.4780	0.7667	0.5106	0.2610	0.0668	-0.0433	0.3555	-0.0000	0.0001	0.0001	0.0000	-0.0000	0.4741	-0.0000	0.0012	0.0006	0.0001	-0.0000	0.0000
381.5850	-0.0000	-1.5708	0.0000	-1.5708	-0.0000	-0.5191	-0.0000	-0.0000	-0.0000	0.0000	0.0000	0.4755	0.7574	0.5277	0.1459	0.1016	-0.0842	0.3695	-0.0000	0.0003	0.0002	0.0000	-0.0000	0.4753	-0.0000	0.0042	0.0016	0.0001	-0.0000	0.0119
381.5950	0.0000	-1.5708	0.0000	-1.5708	0.0000	-0.5143	-0.0000	-0.0000	-0.0000	0.0000	0.0000	0.4774	0.8053	0.5662	0.2398	0.0927	-0.0816	0.3877	-0.0000	0.0002	0.0001	0.0000	-0.0000	0.4753	-0.0000	0.0027	0.0011	0.0000	-0.0000	0.0119
381.6050	-0.0000	-1.5708	-0.0000	-1.5708	-0.0000	-0.5096	-0.0000	-0.0000	-0.0000	0.0000	0.0000	0.4770	0.8439	0.5514	0.1893	0.0631	-0.0654	0.4066	-0.0000	-0.0002	-0.0001	-0.0000	0.0000	0.4754	-0.0000	-0.0022	-0.0009	-0.0001	0.0000	0.0119
381.6150	-0.0000	-1.5708	-0.0000	-1.5708	-0.0000	-0.5049	-0.0000	-0.0000	-0.0000	0.0000	0.0000	0.4812	0.6566	0.5445	0.1876	0.0860	-0.0488	0.3768	-0.0000	0.0004	0.0001	0.0000	-0.0000	0.4755	-0.0000	0.0047	0.0012	0.0001	-0.0000	0.0119
381.6250	0.0000	-1.5708	0.0000	-1.5708	-0.0000	-0.5001	-0.0000	-0.0000	-0.0000	0.0000	0.0000	0.4826	0.8259	0.5789	0.1018	0.0990	-0.0794	0.3830	-0.0000	0.0002	0.0000	0.0000	-0.0000	0.4756	-0.0000	0.0027	0.0002	0.0000	-0.0000	0.0119
381.6350	-0.0000	-1.5708	0.0000	-1.5708	-0.0000	-0.4953	-0.0000	-0.0000	-0.0000	0.0000	0.0000	0.4817	0.7494	0.5717	0.1715	0.1040	-0.0697	0.3602	-0.0000	-0.0004	-0.0002	-0.0000	0.0000	0.4757	-0.0000	-0.0042	-0.0019	-0.0002	0.0000	0.0119
381.6470	0.0000	-1.5708	-0.0000	-1.5708	-0.0000	-0.4894	-0.0000	-0.0000	-0.0000	0.0000	0.0000	0.4793	0.8037	0.6571	0.1841	0.0774	-0.0824	0.3707	0.0000	-0.0000	0.0000	-0.0000	0.0000	0.4757	0.0000	-0.0003	0.0000	-0.0001	0.0000	0.0119
381.6570	-0.0000	-1.5708	0.0000	-1.5708	0.0000	-0.4847	-0.0000	-0.0000	-0.0000	0.0000	0.0000	0.4783	0.6715	0.5317	0.1662	0.0872	-0.0670	0.3918	0.0000	0.0005	0.0003	0.0000	-0.0000	0.4758	0.0000	0.0057	0.0031	0.0002	-0.0001	0.0119
381.6670	0.0000	-1.5708	0.0000	-1.5708	-0.0000	-0.4799	-0.0000	-0.0000	-0.0000	0.0000	0.0000	0.4784	0.8614	0.5427	0.1370	0.0974	-0.0587	0.3848	-0.0000	0.0000	0.0001	-0.0000	0.0000	0.4759	-0.0000	0.0002	0.0006	-0.0000	0.0000	0.0119
381.6770	-0.0000	-1.5708	-0.0000	-1.5708	-0.0000	-0.4752	-0.0000	-0.0000	-0.0000	0.0000	0.0000	0.4797	0.8661	0.5687	0.1604	0.1008	-0.0629	0.4037	-0.0000	0.0002	0.0001	0.0000	-0.0000	0.4763	-0.0000	0.0022	0.0006	0.0000	-0.0000	0.0155
381.6870	-0.0000	-1.5708	-0.0000	-1.5708	0.0000	-0.4704	-0.0000	-0.0000	-0.0000	0.0000	0.0000	0.4805	0.8855	0.5939	0.1666	0.1342	-0.0667	0.4153	-0.0000	-0.0001	-0.0001	-0.0000	0.0000	0.4772	-0.0000	-0.0013	-0.0010	-0.0002	0.0000	0.0238
381.6990	-0.0000	-1.5708	0.0000	-1.5708	-0.0000	-0.4646	-0.0000	-0.0000	-0.0000	0.0000	0.0000	0.4847	0.9521	0.5415	0.2067	0.1154	-0.0421	0.3530	-0.0000	0.0005	0.0002	0.0000	-0.0000	0.4774	-0.0000	0.0056	0.0020	0.0001	-0.0000	0.0238
381.7090	-0.0000	-1.5708	-0.0000	-1.5708	-0.0000	-0.4597	-0.0000	-0.0000	-0.0000	0.0000	0.0000	0.4824	0.8606	0.6315	0.1765	0.0817	-0.0625	0.4079	-0.0000	-0.0003	-0.0001	-0.0000	0.0000	0.4776	-0.0000	-0.0038	-0.0015	-0.0002	0.0000	0.0238
381.7210	0.0000	-1.5708	-0.0000	-1.5708	-0.0000	-0.4539	-0.0000	-0.0000	-0.0000	0.0000	0.0000	0.4824	0.9670	0.5713	0.1960	0.0846	-0.0358	0.3466	-0.0000	0.0003	0.0001	0.0000	-0.0000	0.4778	-0.0000	0.0033	0.0007	0.0001	-0.0000	0.0238
381.7310	-0.0000	-1.5708	0.0000	-1.5708	-0.0000	-0.4491	-0.0000	-0.0000	-0.0000	0.0000	0.0000	0.4809	0.9358	0.5978	0.1908	0.1015	-0.0570	0.3869	-0.0000	0.0001	0.0001	-0.0000	0.0000	0.4779	-0.0000	0.0012	0.0005	-0.0000	0.0000	0.0238
381.7410	0.0000	-1.5708	0.0000	-1.5708	-0.0000	-0.4443	-0.0000	-0.0000	-0.0000	0.0000	0.0000	0.4809	0.9208	0.5679	0.1608	0.0928	-0.0614	0.4188	0.0000	-0.0001	-0.0001	0.0000	-0.0000	0.4781	0.0000	-0.0011	-0.0008	0.0000	-0.0000	0.0238
381.7530	0.0000	-1.5708	-0.0000	-1.5708	0.0000	-0.4386	-0.0000	-0.0000	-0.0000	0.0000	0.0000	0.4839	0.8318	0.5693	0.1830	0.0792	-0.0507	0.3788	-0.0000	-0.0001	-0.0000	0.0000	-0.0000	0.4782	-0.0000	-0.0007	-0.0003	0.0000	-0.0000	0.0238
381.7630	0.0000	-1.5708	0.0000	-1.5708	-0.0000	-0.4337	-0.0000	-0.0000	-0.0000	0.0000	0.0000	0.4860	0.9312	0.5510	0.1968	0.0957	-0.0822	0.3687	-0.0000	-0.0001	-0.0000	-0.0000	0.0000	0.4784	-0.0000	-0.0007	-0.0004	-0.0000	0.0000	0.0238
381.7750	-0.0000	-1.5708	-0.0000	-1.5708	-0.0000	-0.4280	-0.0000	-0.0000	-0.0000	0.0000	0.0000	0.4858	0.9220	0.5304	0.1484	0.1083	-0.0475	0.3647	-0.0000	0.0002	0.0000	0.0000	-0.0000	0.4786	-0.0000	0.0027	0.0001	0.0000	-0.0000	0.0238
381.7850	0.0000	-1.5708	-0.0000	-1.5708	-0.0000	-0.4231	-0.0000	-0.0000	-0.0000	0.0000	0.0000	0.4861	1.0039	0.5504	0.1995	0.0977	-0.0511	0.3519	-0.0000	-0.0000	0.0000	-0.0000	0.0000	0.4799	-0.0000	-0.0003	0.0000	-0.0001	0.0000	0.0356
381.7950	-0.0000	-1.5708	-0.0000	-1.5708	0.0000	-0.4182	-0.0000	-0.0000	-0.0000	0.0000	0.0000	0.4844	0.8816	0.5603	0.1881	0.0822	-0.0548	0.3706	-0.0000	0.0004	0.0002	0.0000	-0.0000	0.4801	-0.0000	0.0048	0.0022	0.0002	-0.0001	0.0356
381.8050	0.0000	-1.5708	0.0000	-1.5708	0.0000	-0.4134	-0.0000	-0.0000	-0.0000	0.0000	0.0000	0.4839	0.8360	0.5778	0.1248	0.0963	-0.0553	0.3855	0.0000	0.0001	0.0001	-0.0000	0.0000	0.4768	0.0000	0.0011	0.0005	-0.0001	0.0000	0.0000
381.8150	0.0000	-1.5708	0.0000	-1.5708	0.0000	-0.4086	-0.0000	-0.0000	-0.0000	0.0000	0.0000	0.4820	0.7849	0.5979	0.1972	0.0984	-0.0305	0.4269	0.0000	0.0001	-0.0001	-0.0000	0.0000	0.4768	0.0000	0.0007	-0.0009	-0.0001	0.0000	0.0000
381.8270	-0.0000	-1.5708	0.0000	-1.5708	0.0000	-0.4027	-0.0000	-0.0000	-0.0000	0.0000	0.0000	0.4867	0.7609	0.5407	0.1594	0.0858	-0.0451	0.3655	-0.0000	-0.0001	0.0000	0.0000	-0.0000	0.4768	-0.0000	-0.0012	0.0002	0.0000	-0.0000	0.0000
381.8370	-0.0000	-1.5708	0.0000	-1.5708	0.0000	-0.3978	-0.0000	-0.0000	-0.0000	0.0000	0.0000	0.4853	0.8957	0.5574	0.1572	0.0959	-0.0532	0.4015	-0.0000	0.0000	0.0001	-0.0000	0.0000	0.4768	-0.0000	0.0002	0.0005	-0.0001	0.0000	0.0000
381.8470	-0.0000	-1.5708	0.0000	-1.5708	0.0000	-0.3930	-0.0000	-0.0000	-0.0000	0.0000	0.0000	0.4833	0.8702	0.6156	0.1683	0.0905	-0.0551	0.4341	0.0000	0.0000	0.0001	-0.0000	0.0000	0.4768	0.0000	0.0002	0.0006	-0.0000	0.0000	0.0000
381.8570	-0.0000	-1.5708	0.0000	-1.5708	0.0000	-0.3881	-0.0000	-0.0000	-0.0000	0.0000	0.0000	0.4829	0.8405	0.5102	0.1822	0.0910	-0.0692	0.3950	0.0000	-0.0000	0.0001	0.0000	-0.0000	0.4768	0.0000	-0.0006	0.0007	0.0001	-0.0000	0.0000
381.8670	-0.0000	-1.5708	0.0000	-1.5708	-0.0000	-0.3833	-0.0000	-0.0000	-0.0000	0.0000	0.0000	0.4804	0.8457	0.4703	0.1786	0.0716	-0.0683	0.4374	0.0000	-0.0001	-0.0001	-0.0000	0.0000	0.4768	0.0000	-0.0012	-0.0009	-0.0001	0.0000	0.0000
381.8790	-0.0000	-1.5708	0.0000	-1.5708	-0.0000	-0.3775	-0.0000	-0.0000	-0.0000	0.0000	0.0000	0.4835	0.7847	0.4636	0.1702	0.1085	-0.0597	0.4244	0.0000	-0.0002	-0.0002	-0.0000	0.0000	0.4723	0.0000	-0.0028	-0.0015	-0.0002	0.0000	-0.0472
381.8890	0.0000	-1.5708	0.0000	-1.5708	-0.0000	-0.3727	-0.0000	-0.0000	-0.0000	0.0000	0.0000	0.4837	0.8398	0.5987	0.1896	0.0935	-0.0698	0.4278	-0.0000	0.0002	0.0002	0.0000	-0.0000	0.4720	-0.0000	0.0021	0.0015	0.0000	-0.0000	-0.0472
381.9010	-0.0000	-1.5708	0.0000	-1.5708	0.0000	-0.3669	-0.0000	-0.0000	-0.0000	0.0000	0.0000	0.4828	0.8563	0.6442	0.1293	0.0945	-0.0539	0.4071	0.0000	0.0002	0.0001	-0.0000	0.0000	0.4717	0.0000	0.0026	0.0010	-0.0000	0.0000	-0.0472
381.9110	0.0000	-1.5708	-0.0000	-1.5708	0.0000	-0.3620	-0.0000	-0.0000	-0.0000	0.0000	0.0000	0.4821	0.8212	0.5898	0.1785	0.0961	-0.0799	0.4067	0.0000	-0.0001	-0.0000	-0.0000	0.0000	0.4714	0.0000	-0.0018	-0.0004	-0.0001	0.0000	-0.0472
381.9210	0.0000	-1.5708	-0.0000	-1.5708	-0.0000	-0.3572	-0.0000	-0.0000	-0.0000	0.0000	0.0000	0.4795	0.7432	0.5440	0.1937	0.1100	-0.0738	0.3877	0.0000	0.0004	0.0002	0.0000	-0.0000	0.4711	0.0000	0.0042	0.0017	0.0002	-0.0000	-0.0472
381.9330	0.0000	-1.5708	-0.0000	-1.5708	0.0000	-0.3515	-0.0000	-0.0000	-0.0000	0.0000	0.0000	0.4789	0.7118	0.4623	0.1888	0.0925	-0.0677	0.4294	-0.0000	-0.0002	-0.0002	-0.0000	0.0000	0.4707	-0.0000	-0.0023	-0.0019	-0.0002	0.0000	-0.0472
381.9450	0.0000	-1.5708	0.0000	-1.5708	0.0000	-0.3457	-0.0000	-0.0000	-0.0000	0.0000	0.0000	0.4803	0.6876	0.5729	0.1754	0.0950	-0.0587	0.3921	0.0000	0.0001	-0.0000	0.0000	-0.0000	0.4704	0.0000	0.0013	-0.0003	0.0000	-0.0000	-0.0472
381.9550	0.0000	-1.5708	-0.0000	-1.5708	0.0000	-0.3409	-0.0000	-0.0000	-0.0000	0.0000	0.0000	0.4800	0.6902	0.6104	0.1524	0.0917	-0.0558	0.3780	0.0000	0.0000	-0.0000	-0.0000	0.0000	0.4701	0.0000	0.0002	-0.0004	-0.0001	0.0000	-0.0472
381.9650	0.0000	-1.5708	-0.0000	-1.5708	-0.0000	-0.3361	-0.0000	-0.0000	-0.0000	0.0000	0.0000	0.4766	0.8665	0.5475	0.1600	0.0858	-0.0720	0.3990	0.0000	0.0002	0.0001	-0.0000	0.0000	0.4718	0.0000	0.0021	0.0005	-0.0000	0.0000	-0.0258
381.9750	-0.0000	-1.5708	-0.0000	-1.5708	-0.0000	-0.3313	-0.0000	-0.0000	-0.0000	0.0000	0.0000	0.4745	0.7538	0.6189	0.1804	0.0914	-0.0573	0.4245	0.0000	0.0001	0.0001	0.0000	-0.0000	0.4742	0.0000	0.0012	0.0006	0.0001	-0.0000	0.0000
381.9870	0.0000	-1.5708	-0.0000	-1.5708	0.0000	-0.3256	-0.0000	-0.0000	-0.0000	0.0000	0.0000	0.4754	0.6530	0.4987	0.2234	0.1031	-0.0562	0.3655	0.0000	-0.0002	-0.0001	-0.0000	0.0000	0.4683	0.0000	-0.0022	-0.0009	-0.0000	0.0000	-0.0587
381.9970	-0.0000	-1.5708	0.0000	-1.5708	0.0000	-0.3208	-0.0000	-0.0000	-0.0000	0.0000	0.0000	0.4707	0.7104	0.5681	0.1988	0.0856	-0.0669	0.4347	-0.0000	0.0000	-0.0000	-0.0000	0.0000	0.4679	-0.0000	0.0002	-0.0004	-0.0001	0.0000	-0.0587
382.0070	-0.0000	-1.5708	0.0000	-1.5708	0.0000	-0.3161	-0.0000	-0.0000	-0.0000	0.0000	0.0000	0.4727	0.7356	0.5358	0.1366	0.0930	-0.0569	0.4320	-0.0000	0.0003	0.0001	0.0000	-0.0000	0.4676	-0.0000	0.0037	0.0011	0.0000	-0.0000	-0.0587
382.0170	-0.0000	-1.5708	0.0000	-1.5708	0.0000	-0.3114	-0.0000	-0.0000	-0.0000	0.0000	0.0000	0.4744	0.6034	0.6069	0.1748	0.1027	-0.0491	0.3980	-0.0000	0.0000	0.0001	-0.0000	0.0000	0.4672	-0.0000	0.0002	0.0005	-0.0001	0.0000	-0.0587
382.0270	-0.0001	-1.5708	0.0000	-1.5708	0.0000	-0.3066	-0.0000	-0.0000	-0.0000	0.0000	0.0000	0.4759	0.8066	0.6238	0.2251	0.1096	-0.0577	0.3887	-0.0000	0.0005	0.0003	0.0000	-0.0000	0.4668	-0.0000	0.0062	0.0026	0.0002	-0.0001	-0.0587
382.0370	-0.0000	-1.5708	-0.0000	-1.5708	0.0000	-0.3019	-0.0000	-0.0000	-0.0000	0.0000	0.0000	0.4744	0.6689	0.5039	0.2046	0.0839	-0.0696	0.3701	0.0000	0.0001	0.0001	0.0000	-0.0000	0.4664	0.0000	0.0008	0.0012	0.0001	-0.0000	-0.0587
382.0490	-0.0000	-1.5708	-0.0000	-1.5708	-0.0000	-0.2962	-0.0000	-0.0000	-0.0000	0.0000	0.0000	0.4710	0.7237	0.6598	0.1937	0.0883	-0.0723	0.3459	0.0000	0.0001	0.0000	-0.0000	0.0000	0.4660	0.0000	0.0007	0.0001	-0.0001	0.0000	-0.0587
382.0590	-0.0000	-1.5708	-0.0000	-1.5708	-0.0000	-0.2915	-0.0000	-0.0000	-0.0000	0.0000	0.0000	0.4686	0.8157	0.5853	0.1638	0.0969	-0.0495	0.3715	0.0000	-0.0003	-0.0001	-0.0000	0.0000	0.4656	0.0000	-0.0032	-0.0009	-0.0001	0.0000	-0.0587
382.0690	-0.0000	-1.5708	-0.0000	-1.5708	0.0000	-0.2869	-0.0000	-0.0000	-0.0000	0.0000	0.0000	0.4711	0.7085	0.5221	0.1236	0.1045	-0.0582	0.3995	0.0000	0.0001	0.0000	-0.0000	-0.0000	0.4708	0.0000	0.0017	0.0001	-0.0000	-0.0000	0.0000
382.0810	0.0000	-1.5708	0.0000	-1.5708	-0.0000	-0.2813	-0.0000	-0.0000	-0.0000	0.0000	0.0000	0.4715	0.7662	0.5655	0.2067	0.0676	-0.0523	0.3496	0.0000	-0.0000	0.0000	0.0000	-0.0000	0.4641	0.0000	-0.0002	0.0001	0.0000	-0.0000	-0.0699
382.0910	-0.0000	-1.5707	-0.0000	-1.5708	0.0000	-0.2765	-0.0000	-0.0000	-0.0000	0.0000	0.0000	0.4704	0.8207	0.5148	0.2095	0.1062	-0.0588	0.3721	-0.0000	-0.0000	-0.0001	-0.0000	0.0000	0.4636	-0.0000	-0.0004	-0.0010	-0.0002	0.0000	-0.0699
382.1030	-0.0000	-1.5708	0.0000	-1.5708	-0.0000	-0.2709	-0.0000	-0.0000	-0.0000	0.0000	0.0000	0.4672	0.6654	0.6115	0.1879	0.0878	-0.0528	0.3589	0.0000	0.0002	0.0001	0.0000	-0.0000	0.4631	0.0000	0.0027	0.0011	0.0001	-0.0000	-0.0699
382.1130	-0.0000	-1.5708	0.0000	-1.5708	-0.0000	-0.2663	-0.0000	-0.0000	-0.0000	0.0000	0.0000	0.4662	0.7257	0.6237	0.2174	0.0875	-0.0632	0.3640	0.0000	-0.0003	-0.0001	-0.0000	0.0000	0.4627	0.0000	-0.0034	-0.0011	-0.0002	0.0000	-0.0699
382.1230	-0.0000	-1.5708	0.0000	-1.5708	0.0000	-0.2616	-0.0000	-0.0000	-0.0000	0.0000	0.0000	0.4644	0.9000	0.5541	0.2131	0.1234	-0.0940	0.3812	-0.0000	-0.0001	-0.0000	-0.0000	0.0000	0.4622	-0.0000	-0.0008	-0.0004	-0.0001	0.0000	-0.0699
382.1350	0.0001	-1.5708	0.0000	-1.5708	0.0000	-0.2561	-0.0000	-0.0000	-0.0000	0.0000	0.0000	0.4659	0.8142	0.5954	0.1971	0.1146	-0.0729	0.3792	0.0000	0.0001	0.0001	-0.0000	0.0000	0.4617	0.0000	0.0016	0.0010	-0.0000	0.0000	-0.0699
382.1450	-0.0000	-1.5708	0.0000	-1.5708	0.0000	-0.2514	-0.0000	-0.0000	-0.0000	0.0000	0.0000	0.4642	0.7786	0.5736	0.1846	0.0997	-0.0513	0.3893	0.0000	-0.0000	0.0000	0.0000	-0.0000	0.4612	0.0000	-0.0002	0.0001	0.0000	-0.0000	-0.0699
382.1570	0.0000	-1.5708	-0.0000	-1.5708	-0.0000	-0.2459	-0.0000	-0.0000	-0.0000	0.0000	0.0000	0.4624	0.7174	0.5782	0.1982	0.0861	-0.0534	0.3758	-0.0000	-0.0002	-0.0001	-0.0000	0.0000	0.4607	-0.0000	-0.0019	-0.0005	-0.0002	0.0000	-0.0699
382.1670	0.0000	-1.5708	-0.0000	-1.5708	-0.0000	-0.2412	-0.0000	-0.0000	-0.0000	0.0000	0.0000	0.4589	0.6960	0.5623	0.1796	0.1065	-0.0777	0.3353	-0.0000	-0.0002	-0.0001	-0.0000	0.0000	0.4602	-0.0000	-0.0027	-0.0014	-0.0001	0.0000	-0.0699
382.1790	0.0000	-1.5708	0.0000	-1.5708	-0.0000	-0.2357	-0.0000	-0.0000	-0.0000	0.0000	0.0000	0.4583	0.7336	0.5808	0.1688	0.1024	-0.0564	0.3511	0.0000	-0.0004	-0.0002	-0.0000	0.0000	0.4590	0.0000	-0.0047	-0.0024	-0.0001	0.0000	-0.0808
382.1890	-0.0000	-1.5708	-0.0000	-1.5708	-0.0000	-0.2312	-0.0000	-0.0000	-0.0000	0.0000	0.0000	0.4557	0.7678	0.5749	0.1832	0.1090	-0.0773	0.3629	0.0000	0.0001	0.0001	-0.0000	0.0000	0.4585	0.0000	0.0011	0.0005	-0.0000	0.0000	-0.0808
382.2010	-0.0000	-1.5708	-0.0000	-1.5708	0.0000	-0.2258	-0.0000	-0.0000	-0.0000	0.0000	0.0000	0.4551	0.7373	0.5551	0.1701	0.1080	-0.0866	0.3827	-0.0000	0.0002	0.0001	0.0000	-0.0000	0.4579	-0.0000	0.0027	0.0011	0.0001	-0.0000	-0.0808
382.2110	0.0000	-1.5708	-0.0000	-1.5708	-0.0000	-0.2212	-0.0000	-0.0000	-0.0000	0.0000	0.0000	0.4583	0.7706	0.5572	0.1641	0.1033	-0.0739	0.3858	0.0000	0.0002	0.0000	0.0000	-0.0000	0.4574	0.0000	0.0018	0.0002	0.0001	-0.0000	-0.0808
382.2210	0.0000	-1.5708	-0.0000	-1.5708	-0.0000	-0.2167	-0.0000	-0.0000	-0.0000	0.0000	0.0000	0.4567	0.7876	0.5248	0.2483	0.0975	-0.0565	0.3893	0.0000	-0.0002	-0.0002	-0.0000	0.0000	0.4569	0.0000	-0.0019	-0.0015	-0.0002	0.0000	-0.0808
382.2330	-0.0000	-1.5708	-0.0000	-1.5708	0.0000	-0.2112	-0.0000	-0.0000	-0.0000	0.0000	0.0000	0.4526	0.7298	0.5361	0.1690	0.0846	-0.0542	0.3795	0.0000	0.0001	0.0000	-0.0000	0.0000	0.4562	0.0000	0.0007	0.0001	-0.0001	0.0000	-0.0808
382.2430	0.0000	-1.5708	-0.0000	-1.5708	-0.0000	-0.2067	-0.0000	-0.0000	-0.0000	0.0000	0.0000	0.4478	0.8014	0.6229	0.2192	0.0807	-0.0772	0.4049	0.0000	-0.0001	0.0001	-0.0000	-0.0000	0.4557	0.0000	-0.0008	0.0006	-0.0000	-0.0000	-0.0808
382.2550	0.0000	-1.5708	-0.0000	-1.5708	0.0000	-0.2013	-0.0000	-0.0000	-0.0000	0.0000	0.0000	0.4455	0.7728	0.5872	0.1643	0.0684	-0.0416	0.3465	0.0000	0.0002	0.0001	0.0000	-0.0000	0.4551	0.0000	0.0027	0.0012	0.0001	-0.0000	-0.0808
382.2650	-0.0000	-1.5708	-0.0000	-1.5708	0.0000	-0.1968	-0.0000	-0.0000	-0.0000	0.0000	0.0000	0.4414	0.7342	0.6047	0.1492	0.1128	-0.0759	0.4050	0.0000	0.0001	0.0000	-0.0000	-0.0000	0.4546	0.0000	0.0017	0.0001	-0.0000	-0.0000	-0.0808
382.2770	-0.0000	-1.5708	0.0000	-1.5708	-0.0000	-0.1915	-0.0000	-0.0000	-0.0000	0.0000	0.0000	0.4439	0.8169	0.5878	0.1423	0.0824	-0.0593	0.4452	0.0000	0.0002	0.0002	0.0000	-0.0000	0.4592	0.0000	0.0023	0.0017	0.0002	-0.0000	-0.0278
382.2870	-0.0000	-1.5708	0.0000	-1.5708	0.0000	-0.1871	-0.0000	-0.0000	-0.0000	0.0000	0.0000	0.4451	0.6524	0.5003	0.1983	0.1133	-0.0656	0.4161	0.0000	0.0002	0.0001	-0.0000	0.0000	0.4527	0.0000	0.0026	0.0010	-0.0001	0.0000	-0.0915
382.2970	-0.0000	-1.5708	-0.0000	-1.5708	0.0000	-0.1827	-0.0000	-0.0000	-0.0000	0.0000	0.0000	0.4471	0.6881	0.5668	0.1800	0.0718	-0.0636	0.3285	0.0000	0.0001	0.0001	0.0000	-0.0000	0.4522	0.0000	0.0008	0.0011	0.0000	-0.0000	-0.0915
382.3090	0.0000	-1.5708	-0.0000	-1.5708	-0.0000	-0.1773	-0.0000	-0.0000	-0.0000	0.0000	0.0000	0.4445	0.8041	0.6027	0.1592	0.0827	-0.0681	0.3221	0.0000	0.0000	-0.0001	-0.0000	0.0000	0.4515	0.0000	0.0001	-0.0005	-0.0002	0.0000	-0.0915
382.3190	0.0000	-1.5708	-0.0000	-1.5708	0.0000	-0.1728	-0.0000	-0.0000	-0.0000	0.0000	0.0000	0.4417	0.6956	0.5081	0.1902	0.0997	-0.0636	0.3554	0.0000	-0.0001	-0.0000	-0.0000	0.0000	0.4509	0.0000	-0.0008	-0.0005	-0.0001	0.0000	-0.0915
382.3310	0.0000	-1.5708	0.0000	-1.5708	-0.0000	-0.1676	-0.0000	-0.0000	-0.0000	0.0000	0.0000	0.4361	0.7314	0.6219	0.1603	0.1109	-0.0852	0.3933	0.0000	-0.0001	-0.0000	-0.0000	0.0000	0.4502	0.0000	-0.0018	-0.0004	-0.0001	0.0000	-0.0915
382.3410	-0.0000	-1.5708	0.0000	-1.5708	0.0000	-0.1632	-0.0000	-0.0000	-0.0000	0.0000	0.0000	0.4357	0.6576	0.5401	0.2224	0.0884	-0.0729	0.3999	-0.0000	0.0000	-0.0000	-0.0000	0.0000	0.4496	-0.0000	0.0002	-0.0004	-0.0001	0.0000	-0.0915
382.3530	-0.0000	-1.5708	-0.0000	-1.5708	-0.0000	-0.1580	-0.0000	-0.0000	-0.0000	0.0000	0.0000	0.4370	0.5212	0.6127	0.1534	0.0971	-0.0744	0.3589	0.0000	-0.0001	-0.0000	0.0000	-0.0000	0.4489	0.0000	-0.0007	-0.0003	0.0000	-0.0000	-0.0915
382.3630	0.0000	-1.5708	0.0000	-1.5708	-0.0000	-0.1537	-0.0000	-0.0000	-0.0000	0.0000	0.0000	0.4363	0.7540	0.5816	0.1443	0.0944	-0.0977	0.3407	-0.0000	-0.0001	-0.0000	-0.0000	0.0000	0.4483	-0.0000	-0.0008	-0.0005	-0.0001	0.0000	-0.0915
382.3750	0.0000	-1.5708	0.0000	-1.5708	-0.0000	-0.1485	-0.0000	-0.0000	-0.0000	0.0000	0.0000	0.4349	0.7577	0.5447	0.1825	0.0981	-0.0688	0.3474	-0.0000	-0.0000	0.0000	0.0000	-0.0000	0.4564	-0.0000	-0.0002	0.0001	0.0000	-0.0000	0.0000
382.3850	0.0000	-1.5708	-0.0000	-1.5708	0.0000	-0.1441	-0.0000	-0.0000	-0.0000	0.0000	0.0000	0.4320	0.8146	0.5631	0.1450	0.0895	-0.0782	0.4003	-0.0000	-0.0001	-0.0000	-0.0000	0.0000	0.4464	-0.0000	-0.0008	-0.0005	-0.0001	0.0000	-0.1017
382.3970	0.0000	-1.5708	-0.0000	-1.5708	-0.0000	-0.1390	-0.0000	-0.0000	-0.0000	0.0000	0.0000	0.4299	0.9640	0.5901	0.1595	0.0887	-0.0635	0.3866	0.0000	-0.0001	0.0000	-0.0000	-0.0000	0.4456	0.0000	-0.0013	0.0001	-0.0001	-0.0000	-0.1017
382.4070	-0.0000	-1.5708	-0.0000	-1.5708	0.0000	-0.1347	-0.0000	-0.0000	-0.0000	0.0000	0.0000	0.4250	0.7431	0.5429	0.2037	0.1044	-0.0686	0.4078	-0.0000	0.0001	0.0001	0.0000	-0.0000	0.4449	-0.0000	0.0012	0.0006	0.0000	-0.0000	-0.1017
382.4170	0.0000	-1.5708	0.0000	-1.5708	0.0000	-0.1304	-0.0000	-0.0000	-0.0000	0.0000	0.0000	0.4259	0.7549	0.5291	0.2197	0.1194	-0.0975	0.3840	0.0000	-0.0002	-0.0001	-0.0000	-0.0000	0.4443	0.0000	-0.0022	-0.0008	-0.0000	-0.0000	-0.1017
382.4290	0.0000	-1.5708	-0.0000	-1.5708	0.0000	-0.1253	-0.0000	-0.0000	-0.0000	0.0000	0.0000	0.4255	0.8499	0.5565	0.1823	0.1192	-0.0586	0.3550	-0.0000	-0.0001	0.0000	0.0000	-0.0000	0.4435	-0.0000	-0.0012	0.0002	0.0001	-0.0000	-0.1017
382.4390	0.0000	-1.5707	-0.0000	-1.5708	-0.0000	-0.1211	-0.0000	-0.0000	-0.0000	0.0000	0.0000	0.4225	0.9009	0.5348	0.1646	0.0933	-0.0770	0.3781	0.0000	0.0003	0.0001	-0.0000	-0.0000	0.4428	0.0000	0.0031	0.0006	-0.0000	-0.0000	-0.1017
382.4510	-0.0000	-1.5708	-0.0000	-1.5708	-0.0000	-0.1160	-0.0000	-0.0000	-0.0000	0.0000	0.0000	0.4197	0.7859	0.6289	0.1849	0.0985	-0.0740	0.3602	-0.0000	-0.0000	0.0000	0.0000	-0.0000	0.4421	-0.0000	-0.0002	0.0002	0.0001	-0.0000	-0.1017
382.4610	-0.0000	-1.5708	-0.0000	-1.5708	-0.0000	-0.1118	-0.0000	-0.0000	-0.0000	0.0000	0.0000	0.4183	0.9237	0.5366	0.1944	0.1274	-0.0708	0.3110	-0.0000	0.0002	0.0001	-0.0000	-0.0000	0.4414	-0.0000	0.0022	0.0006	-0.0000	-0.0000	-0.1017
382.4730	-0.0000	-1.5708	0.0000	-1.5708	0.0000	-0.1068	-0.0000	-0.0000	-0.0000	0.0000	0.0000	0.4157	0.8032	0.6413	0.1879	0.1049	-0.0790	0.3212	0.0000	0.0005	0.0003	0.0000	-0.0000	0.4484	0.0000	0.0063	0.0027	0.0002	-0.0001	-0.0192
382.4830	-0.0000	-1.5708	0.0000	-1.5708	0.0000	-0.1026	-0.0000	-0.0000	-0.0000	0.0000	0.0000	0.4128	0.9355	0.5519	0.1710	0.0962	-0.0781	0.3728	-0.0000	0.0001	0.0000	-0.0000	0.0000	0.4394	-0.0000	0.0006	0.0000	-0.0001	0.0000	-0.1116
382.4950	0.0000	-1.5708	0.0000	-1.5708	0.0000	-0.0977	-0.0000	-0.0000	-0.0000	0.0000	0.0000	0.4133	0.7261	0.5163	0.1879	0.1022	-0.0711	0.3944	0.0000	-0.0001	-0.0000	-0.0000	-0.0000	0.4385	0.0000	-0.0018	-0.0004	-0.0001	-0.0000	-0.1116
382.5050	0.0000	-1.5708	-0.0000	-1.5708	-0.0000	-0.0936	-0.0000	-0.0000	-0.0000	0.0000	0.0000	0.4117	0.7778	0.5200	0.2085	0.1105	-0.1051	0.3803	0.0000	-0.0000	-0.0001	-0.0000	0.0000	0.4378	0.0000	-0.0004	-0.0010	-0.0002	0.0000	-0.1116
382.5170	-0.0000	-1.5708	0.0000	-1.5708	0.0000	-0.0887	-0.0000	-0.0000	-0.0000	0.0000	0.0000	0.4092	0.8610	0.6423	0.1616	0.1031	-0.0536	0.3394	0.0000	0.0001	0.0000	-0.0000	-0.0000	0.4369	0.0000	0.0007	0.0001	-0.0001	-0.0000	-0.1116
382.5270	0.0000	-1.5708	-0.0000	-1.5708	0.0000	-0.0845	-0.0000	-0.0000	-0.0000	0.0000	0.0000	0.4085	0.8676	0.5374	0.1417	0.1041	-0.0833	0.3503	-0.0000	0.0003	0.0001	0.0000	-0.0000	0.4362	-0.0000	0.0036	0.0011	0.0000	-0.0000	-0.1116
382.5370	-0.0000	-1.5708	-0.0000	-1.5708	0.0000	-0.0804	-0.0000	-0.0000	-0.0000	0.0000	0.0000	0.4047	0.9432	0.5745	0.1742	0.1030	-0.0985	0.3181	-0.0000	0.0002	0.0002	0.0000	-0.0000	0.4355	-0.0000	0.0023	0.0017	0.0002	-0.0001	-0.1116
382.5490	0.0000	-1.5708	0.0000	-1.5708	0.0000	-0.0755	-0.0000	-0.0000	-0.0000	0.0000	0.0000	0.4008	0.8082	0.6078	0.1323	0.1189	-0.0741	0.3547	0.0000	-0.0002	-0.0000	-0.0000	0.0000	0.4347	0.0000	-0.0018	-0.0005	-0.0001	0.0000	-0.1116
382.5590	0.0000	-1.5708	-0.0000	-1.5708	0.0000	-0.0715	-0.0000	-0.0000	-0.0000	0.0000	0.0000	0.3982	0.7615	0.5627	0.1807	0.0933	-0.0548	0.3907	0.0000	-0.0001	-0.0000	-0.0000	-0.0000	0.4339	0.0000	-0.0007	-0.0004	-0.0000	-0.0000	-0.1116
382.5710	0.0000	-1.5708	0.0000	-1.5708	-0.0000	-0.0669	-0.0000	-0.0000	-0.0000	0.0000	0.0000	0.3979	0.7993	0.5166	0.1550	0.1349	-0.0753	0.3971	-0.0000	-0.0003	-0.0002	-0.0000	0.0000	0.4331	-0.0000	-0.0032	-0.0019	-0.0001	0.0000	-0.1116
382.5810	0.0000	-1.5708	0.0000	-1.5708	0.0000	-0.0629	-0.0000	-0.0000	-0.0000	0.0000	0.0000	0.3996	0.8610	0.5659	0.1429	0.1109	-0.1072	0.3550	0.0000	0.0001	0.0000	0.0000	-0.0000	0.4318	0.0000	0.0008	0.0001	0.0000	-0.0000	-0.1210
382.5930	-0.0000	-1.5708	0.0000	-1.5708	-0.0000	-0.0581	-0.0000	-0.0000	-0.0000	0.0000	0.0000	0.3997	0.7835	0.5209	0.1622	0.1123	-0.0768	0.3370	0.0000	0.0001	0.0002	0.0000	-0.0000	0.4309	0.0000	0.0012	0.0016	0.0001	-0.0000	-0.1210
382.6030	-0.0000	-1.5708	0.0000	-1.5708	0.0000	-0.0541	-0.0000	-0.0000	-0.0000	0.0000	0.0000	0.3976	0.8525	0.4899	0.1420	0.0957	-0.0522	0.3441	0.0000	-0.0002	-0.0001	-0.0000	0.0000	0.4301	0.0000	-0.0023	-0.0009	-0.0001	0.0000	-0.1210
382.6150	-0.0000	-1.5708	-0.0000	-1.5708	-0.0000	-0.0493	-0.0000	-0.0000	-0.0000	0.0000	0.0000	0.3943	0.8862	0.6118	0.1917	0.0801	-0.0434	0.3095	0.0000	-0.0002	-0.0001	-0.0000	-0.0000	0.4292	0.0000	-0.0027	-0.0013	-0.0001	-0.0000	-0.1210
382.6250	0.0000	-1.5708	-0.0000	-1.5708	0.0000	-0.0454	-0.0000	-0.0000	-0.0000	0.0000	0.0000	0.3905	0.8014	0.5863	0.1961	0.0992	-0.0555	0.3310	0.0000	-0.0000	-0.0000	-0.0000	0.0000	0.4284	0.0000	-0.0004	-0.0000	-0.0001	0.0000	-0.1210
382.6370	0.0000	-1.5708	0.0000	-1.5708	0.0000	-0.0408	-0.0000	-0.0000	-0.0000	0.0000	0.0000	0.3845	0.6998	0.4664	0.1811	0.0841	-0.0873	0.3780	-0.0000	0.0003	0.0001	0.0000	-0.0000	0.4275	-0.0000	0.0037	0.0011	0.0001	-0.0000	-0.1210
382.6470	-0.0000	-1.5708	0.0000	-1.5708	-0.0000	-0.0369	-0.0000	-0.0000	-0.0000	0.0000	0.0000	0.3837	0.7219	0.5687	0.1194	0.0981	-0.1005	0.3326	-0.0000	-0.0002	-0.0001	-0.0000	0.0000	0.4267	-0.0000	-0.0023	-0.0009	-0.0001	0.0000	-0.1210
382.6570	-0.0000	-1.5708	0.0000	-1.5708	-0.0000	-0.0331	-0.0000	-0.0000	-0.0000	0.0000	0.0000	0.3853	0.6948	0.5587	0.1584	0.0574	-0.0776	0.3241	0.0000	-0.0001	-0.0000	-0.0000	-0.0000	0.4259	0.0000	-0.0007	-0.0004	-0.0000	-0.0000	-0.1210
382.6690	-0.0000	-1.5708	-0.0000	-1.5708	-0.0000	-0.0285	-0.0000	-0.0000	-0.0000	0.0000	0.0000	0.3829	0.7030	0.5900	0.1709	0.0993	-0.0846	0.3394	0.0000	0.0002	0.0001	-0.0000	-0.0000	0.4250	0.0000	0.0026	0.0010	-0.0000	-0.0000	-0.1210
382.6790	0.0000	-1.5708	0.0000	-1.5708	-0.0000	-0.0247	-0.0000	-0.0000	-0.0000	0.0000	0.0000	0.3813	0.7788	0.5487	0.1890	0.0883	-0.0541	0.3803	-0.0000	0.0000	0.0001	-0.0000	-0.0000	0.4237	-0.0000	0.0002	0.0005	-0.0000	-0.0000	-0.1300
382.6890	0.0000	-1.5708	0.0000	-1.5708	-0.0000	-0.0210	-0.0000	-0.0000	-0.0000	0.0000	0.0000	0.3751	0.6550	0.5394	0.1620	0.1119	-0.0718	0.3949	0.0000	0.0002	0.0001	0.0000	-0.0000	0.4228	0.0000	0.0018	0.0012	0.0002	-0.0001	-0.1300
382.6990	0.0000	-1.5708	0.0000	-1.5708	-0.0000	-0.0171	-0.0000	-0.0000	-0.0000	0.0000	0.0000	0.3775	0.6908	0.5566	0.1553	0.1069	-0.0604	0.3063	0.0000	-0.0001	-0.0000	-0.0000	0.0000	0.4220	0.0000	-0.0018	-0.0005	-0.0001	0.0000	-0.1300
382.7090	0.0000	-1.5708	-0.0000	-1.5708	-0.0000	-0.0134	-0.0000	-0.0000	-0.0000	0.0000	0.0000	0.3731	0.6206	0.5711	0.1719	0.0796	-0.1059	0.3226	0.0000	-0.0001	-0.0001	-0.0000	0.0000	0.4212	0.0000	-0.0009	-0.0006	-0.0002	0.0000	-0.1300
382.7190	-0.0000	-1.5708	-0.0000	-1.5708	0.0000	-0.0097	-0.0000	-0.0000	-0.0000	0.0000	0.0000	0.3710	0.6914	0.6032	0.1880	0.1031	-0.0517	0.3790	0.0000	-0.0001	-0.0000	-0.0000	0.0000	0.4203	0.0000	-0.0008	-0.0004	-0.0001	0.0000	-0.1300
382.7290	0.0000	-1.5708	-0.0000	-1.5708	0.0000	-0.0060	-0.0000	-0.0000	-0.0000	0.0000	0.0000	0.3686	0.8808	0.4762	0.1684	0.1103	-0.0541	0.3571	0.0000	-0.0000	0.0000	-0.0000	-0.0000	0.4195	0.0000	-0.0003	0.0001	-0.0000	-0.0000	-0.1300
382.7410	-0.0000	-1.5708	0.0000	-1.5708	0.0000	-0.0016	-0.0000	-0.0000	-0.0000	0.0000	0.0000	0.3687	0.6572	0.5554	0.1666	0.0979	-0.0903	0.3492	-0.0000	-0.0003	-0.0001	-0.0000	0.0000	0.4185	-0.0000	-0.0032	-0.0009	-0.0001	0.0000	-0.1300
382.7510	0.0000	-1.5708	0.0000	-1.5708	0.0000	0.0021	-0.0000	-0.0000	-0.0000	0.0000	0.0000	0.3656	0.6701	0.5238	0.1794	0.1072	-0.0486	0.3047	0.0000	0.0001	0.0001	0.0000	-0.0000	0.4177	0.0000	0.0012	0.0006	0.0000	-0.0000	-0.1300
382.7610	-0.0000	-1.5708	-0.0000	-1.5708	0.0000	0.0057	-0.0000	-0.0000	-0.0000	0.0000	0.0000	0.3598	0.6906	0.5973	0.0972	0.1223	-0.0632	0.3593	0.0000	-0.0003	-0.0001	-0.0000	0.0000	0.4169	0.0000	-0.0034	-0.0011	-0.0002	0.0000	-0.1300
382.7710	-0.0000	-1.5708	0.0000	-1.5708	0.0000	0.0094	-0.0000	-0.0000	-0.0000	0.0000	0.0000	0.3603	0.8224	0.5246	0.1606	0.1242	-0.0716	0.3318	-0.0000	-0.0002	-0.0002	-0.0000	0.0000	0.4160	-0.0000	-0.0029	-0.0015	-0.0003	0.0001	-0.1300
382.7830	0.0000	-1.5708	0.0000	-1.5708	0.0000	0.0137	-0.0000	-0.0000	-0.0000	0.0000	0.0000	0.3605	0.8427	0.5750	0.1452	0.0933	-0.0829	0.3180	-0.0000	-0.0001	-0.0001	-0.0000	0.0000	0.4145	-0.0000	-0.0009	-0.0005	-0.0002	0.0000	-0.1384
382.7930	-0.0000	-1.5708	-0.0000	-1.5708	0.0000	0.0172	-0.0000	-0.0000	-0.0000	0.0000	0.0000	0.3582	0.7595	0.5877	0.1605	0.0858	-0.0855	0.2919	0.0000	0.0003	0.0002	-0.0000	-0.0000	0.4136	0.0000	0.0031	0.0015	-0.0000	-0.0000	-0.1384
382.8050	0.0000	-1.5708	0.0000	-1.5708	-0.0000	0.0215	-0.0000	-0.0000	-0.0000	0.0000	0.0000	0.3532	0.6954	0.5778	0.1897	0.1036	-0.0704	0.3867	0.0000	-0.0002	-0.0000	-0.0000	-0.0000	0.4126	0.0000	-0.0027	-0.0004	-0.0001	-0.0000	-0.1384
382.8150	-0.0000	-1.5708	0.0000	-1.5708	-0.0000	0.0250	-0.0000	-0.0000	-0.0000	0.0000	0.0000	0.3527	0.6289	0.5201	0.1978	0.0955	-0.0722	0.3408	0.0000	-0.0003	-0.0001	-0.0000	0.0000	0.4117	0.0000	-0.0034	-0.0011	-0.0002	0.0000	-0.1384
382.8250	0.0000	-1.5708	0.0000	-1.5708	0.0000	0.0284	-0.0000	-0.0000	-0.0000	0.0000	0.0000	0.3516	0.6614	0.6229	0.1911	0.1108	-0.0612	0.3399	0.0000	0.0001	0.0000	-0.0000	-0.0000	0.4108	0.0000	0.0007	0.0001	-0.0000	-0.0000	-0.1384
382.8370	-0.0000	-1.5708	0.0000	-1.5708	0.0000	0.0327	-0.0000	-0.0000	-0.0000	0.0000	0.0000	0.3498	0.7303	0.5631	0.1783	0.0956	-0.0613	0.3213	-0.0000	0.0001	0.0000	-0.0000	0.0000	0.4097	-0.0000	0.0011	0.0004	-0.0001	0.0000	-0.1384
382.8470	0.0000	-1.5708	-0.0000	-1.5708	0.0000	0.0361	-0.0000	-0.0000	-0.0000	0.0000	0.0000	0.3425	0.6496	0.5261	0.1952	0.0999	-0.0517	0.3922	0.0000	0.0001	0.0000	-0.0000	0.0000	0.4088	0.0000	0.0016	0.0000	-0.0001	0.0000	-0.1384
382.8590	0.0000	-1.5708	-0.0000	-1.5708	0.0000	0.0403	-0.0000	-0.0000	-0.0000	0.0000	0.0000	0.3416	0.7748	0.4666	0.1660	0.0898	-0.0678	0.3320	0.0000	-0.0000	-0.0000	-0.0000	0.0000	0.4078	0.0000	-0.0004	-0.0000	-0.0001	0.0000	-0.1384
382.8710	0.0000	-1.5708	-0.0000	-1.5708	0.0000	0.0444	-0.0000	-0.0000	-0.0000	0.0000	0.0000	0.3383	0.8159	0.5620	0.1558	0.1037	-0.0675	0.3378	0.0000	-0.0000	0.0000	-0.0000	-0.0000	0.4067	0.0000	-0.0003	0.0001	-0.0000	-0.0000	-0.1384
382.8810	-0.0000	-1.5708	0.0000	-1.5708	0.0000	0.0477	-0.0000	-0.0000	-0.0000	0.0000	0.0000	0.3342	0.8110	0.6082	0.1737	0.0974	-0.0856	0.3115	0.0000	0.0000	-0.0000	-0.0000	-0.0000	0.4054	0.0000	0.0002	-0.0004	-0.0001	-0.0000	-0.1463
382.8930	0.0000	-1.5708	-0.0000	-1.5708	0.0000	0.0517	-0.0000	-0.0000	-0.0000	0.0000	0.0000	0.3266	0.6285	0.6480	0.1423	0.1049	-0.0632	0.3828	0.0000	-0.0001	-0.0001	-0.0000	0.0000	0.4042	0.0000	-0.0009	-0.0005	-0.0002	0.0000	-0.1463
382.9030	-0.0000	-1.5708	0.0000	-1.5708	0.0000	0.0550	-0.0000	-0.0000	-0.0000	0.0000	0.0000	0.3316	0.7405	0.5409	0.1648	0.1023	-0.0921	0.3142	0.0000	-0.0001	-0.0000	-0.0000	0.0000	0.4033	0.0000	-0.0008	-0.0005	-0.0001	0.0000	-0.1463
382.9130	0.0000	-1.5708	-0.0000	-1.5708	-0.0000	0.0582	-0.0000	-0.0000	-0.0000	0.0000	0.0000	0.3313	0.6371	0.6098	0.1997	0.0982	-0.0748	0.3549	0.0000	-0.0002	-0.0001	-0.0000	0.0000	0.4024	0.0000	-0.0018	-0.0015	-0.0002	0.0000	-0.1463
382.9230	-0.0000	-1.5708	0.0000	-1.5708	-0.0000	0.0616	-0.0000	-0.0000	-0.0000	0.0000	0.0000	0.3271	0.5585	0.5229	0.1806	0.1163	-0.0663	0.3237	0.0000	0.0000	-0.0000	-0.0000	0.0000	0.4014	0.0000	0.0006	-0.0000	-0.0001	0.0000	-0.1463
382.9350	-0.0000	-1.5708	0.0000	-1.5708	0.0000	0.0655	-0.0000	-0.0000	-0.0000	0.0000	0.0000	0.3286	0.6739	0.6096	0.0955	0.0901	-0.0832	0.3034	0.0000	-0.0000	-0.0000	-0.0000	0.0000	0.4003	0.0000	-0.0004	-0.0000	-0.0001	0.0000	-0.1463
382.9450	-0.0000	-1.5708	0.0000	-1.5708	0.0000	0.0687	-0.0000	-0.0000	-0.0000	0.0000	0.0000	0.3252	0.6923	0.6102	0.1461	0.0941	-0.0618	0.2981	0.0000	-0.0002	-0.0001	-0.0000	0.0000	0.3994	0.0000	-0.0028	-0.0015	-0.0002	0.0000	-0.1463
382.9550	0.0000	-1.5708	0.0000	-1.5708	0.0000	0.0719	-0.0000	-0.0000	-0.0000	0.0000	0.0000	0.3200	0.5443	0.5313	0.1146	0.0990	-0.0927	0.3126	-0.0000	0.0001	0.0000	0.0000	-0.0000	0.3984	-0.0000	0.0017	0.0001	0.0000	-0.0000	-0.1463
382.9650	-0.0000	-1.5708	0.0000	-1.5708	0.0000	0.0752	-0.0000	-0.0000	-0.0000	0.0000	0.0000	0.3180	0.6073	0.5288	0.1994	0.1118	-0.0891	0.3058	0.0000	0.0003	0.0002	0.0000	-0.0000	0.3975	0.0000	0.0032	0.0016	0.0001	-0.0000	-0.1463
382.9750	0.0000	-1.5708	0.0000	-1.5708	0.0000	0.0783	-0.0000	-0.0000	-0.0000	0.0000	0.0000	0.3119	0.6444	0.4773	0.1265	0.0930	-0.0890	0.3098	-0.0000	-0.0002	-0.0000	0.0000	-0.0000	0.4053	-0.0000	-0.0027	-0.0004	0.0000	-0.0000	-0.0532
382.9850	-0.0000	-1.5708	0.0000	-1.5708	-0.0000	0.0815	-0.0000	-0.0000	-0.0000	0.0000	0.0000	0.3121	0.7145	0.5599	0.1767	0.1206	-0.0883	0.3407	-0.0000	0.0002	0.0001	0.0000	-0.0000	0.3952	-0.0000	0.0027	0.0011	0.0001	-0.0000	-0.1536
382.9970	0.0000	-1.5708	0.0000	-1.5708	0.0000	0.0852	-0.0000	-0.0000	-0.0000	0.0000	0.0000	0.3074	0.6341	0.5366	0.1608	0.0906	-0.0516	0.3280	0.0000	0.0001	0.0001	-0.0000	-0.0000	0.3940	0.0000	0.0016	0.0010	-0.0001	-0.0000	-0.1536
383.0070	0.0000	-1.5708	0.0000	-1.5708	0.0000	0.0882	-0.0000	-0.0000	-0.0000	0.0000	0.0000	0.3046	0.5775	0.5600	0.1774	0.1424	-0.0624	0.3990	0.0000	-0.0003	-0.0003	-0.0000	0.0000	0.3930	0.0000	-0.0038	-0.0025	-0.0002	0.0000	-0.1536
383.0170	-0.0000	-1.5708	0.0000	-1.5708	0.0000	0.0913	-0.0000	-0.0000	-0.0000	0.0000	0.0000	0.3069	0.5888	0.5052	0.1594	0.1189	-0.0568	0.3064	0.0000	-0.0001	-0.0002	-0.0000	0.0000	0.3920	0.0000	-0.0009	-0.0015	-0.0002	0.0000	-0.1536
383.0290	-0.0000	-1.5708	0.0000	-1.5708	0.0000	0.0949	-0.0000	-0.0000	-0.0000	0.0000	0.0000	0.3046	0.6118	0.4423	0.1888	0.0904	-0.0683	0.3069	-0.0000	0.0003	0.0002	0.0000	-0.0000	0.3909	-0.0000	0.0032	0.0016	0.0001	-0.0000	-0.1536
383.0390	-0.0000	-1.5708	-0.0000	-1.5708	0.0000	0.0979	-0.0000	-0.0000	-0.0000	0.0000	0.0000	0.2975	0.6806	0.6195	0.1827	0.0974	-0.0964	0.3567	0.0000	-0.0002	-0.0001	-0.0000	-0.0000	0.3899	0.0000	-0.0027	-0.0013	-0.0001	-0.0000	-0.1536
383.0510	-0.0000	-1.5708	0.0000	-1.5708	0.0000	0.1015	-0.0000	-0.0000	-0.0000	0.0000	0.0000	0.2995	0.6548	0.4898	0.1792	0.0854	-0.0701	0.3069	-0.0000	-0.0001	-0.0001	-0.0000	0.0000	0.3887	-0.0000	-0.0008	-0.0005	-0.0001	0.0000	-0.1536
383.0610	0.0000	-1.5708	-0.0000	-1.5708	0.0000	0.1044	-0.0000	-0.0000	-0.0000	0.0000	0.0000	0.2951	0.6724	0.5530	0.2177	0.1185	-0.0818	0.3343	-0.0000	-0.0003	-0.0003	-0.0000	0.0000	0.3877	-0.0000	-0.0038	-0.0025	-0.0002	0.0000	-0.1536
383.0730	0.0000	-1.5708	0.0000	-1.5708	-0.0000	0.1079	-0.0000	-0.0000	-0.0000	0.0000	0.0000	0.2912	0.6471	0.5830	0.1995	0.1157	-0.0670	0.2976	-0.0000	-0.0001	-0.0001	-0.0000	0.0000	0.3865	-0.0000	-0.0013	-0.0009	-0.0001	0.0000	-0.1536
383.0830	0.0000	-1.5708	-0.0000	-1.5708	0.0000	0.1108	-0.0000	-0.0000	-0.0000	0.0000	0.0000	0.2878	0.6040	0.5458	0.1681	0.1103	-0.0992	0.2635	-0.0000	-0.0003	-0.0002	-0.0000	0.0000	0.3851	-0.0000	-0.0033	-0.0020	-0.0002	0.0000	-0.1603
383.0930	0.0000	-1.5708	0.0000	-1.5708	0.0000	0.1137	-0.0000	-0.0000	-0.0000	0.0000	0.0000	0.2815	0.6473	0.5872	0.1866	0.1074	-0.0906	0.3605	-0.0000	-0.0003	-0.0001	-0.0000	0.0000	0.3841	-0.0000	-0.0037	-0.0014	-0.0001	0.0000	-0.1603
383.1050	-0.0000	-1.5708	0.0000	-1.5708	0.0000	0.1172	-0.0000	-0.0000	-0.0000	0.0000	0.0000	0.2839	0.6908	0.4767	0.1296	0.1025	-0.0642	0.3185	0.0000	0.0002	0.0000	-0.0000	0.0000	0.3829	0.0000	0.0020	0.0005	-0.0001	0.0000	-0.1603
383.1150	-0.0000	-1.5708	-0.0000	-1.5708	-0.0000	0.1199	-0.0000	-0.0000	-0.0000	0.0000	0.0000	0.2795	0.5736	0.4449	0.1598	0.0960	-0.0670	0.3372	0.0000	0.0002	0.0001	-0.0000	-0.0000	0.3819	0.0000	0.0026	0.0010	-0.0000	-0.0000	-0.1603
383.1250	-0.0000	-1.5708	0.0000	-1.5708	0.0000	0.1227	-0.0000	-0.0000	-0.0000	0.0000	0.0000	0.2762	0.6647	0.4949	0.2057	0.0877	-0.1120	0.2972	0.0000	0.0001	0.0001	0.0000	-0.0000	0.3808	0.0000	0.0008	0.0012	0.0001	-0.0000	-0.1603
383.1350	0.0000	-1.5708	-0.0000	-1.5708	0.0000	0.1256	-0.0000	-0.0000	-0.0000	0.0000	0.0000	0.2754	0.6385	0.5652	0.1390	0.1060	-0.0989	0.3265	-0.0000	-0.0002	-0.0001	-0.0000	0.0000	0.3798	-0.0000	-0.0028	-0.0014	-0.0002	0.0000	-0.1603
383.1450	0.0000	-1.5708	-0.0000	-1.5708	-0.0000	0.1282	-0.0000	-0.0000	-0.0000	0.0000	0.0000	0.2727	0.5106	0.5176	0.1685	0.0848	-0.0678	0.3245	0.0000	-0.0001	-0.0001	-0.0000	0.0000	0.3788	0.0000	-0.0013	-0.0010	-0.0002	0.0000	-0.1603
383.1550	-0.0000	-1.5708	0.0000	-1.5708	-0.0000	0.1309	-0.0000	-0.0000	-0.0000	0.0000	0.0000	0.2719	0.6953	0.4947	0.1199	0.1088	-0.1063	0.2916	0.0000	0.0004	0.0003	0.0000	-0.0000	0.3778	0.0000	0.0051	0.0025	0.0001	-0.0000	-0.1603
383.1670	-0.0000	-1.5708	-0.0000	-1.5708	0.0000	0.1342	-0.0000	-0.0000	-0.0000	0.0000	0.0000	0.2644	0.6115	0.5225	0.1957	0.0952	-0.0727	0.3354	0.0000	-0.0001	-0.0001	-0.0000	0.0000	0.3765	0.0000	-0.0008	-0.0005	-0.0001	0.0000	-0.1603
383.1770	-0.0000	-1.5708	0.0000	-1.5708	0.0000	0.1368	-0.0000	-0.0000	-0.0000	0.0000	0.0000	0.2658	0.6820	0.5510	0.1467	0.1051	-0.0792	0.2640	-0.0000	-0.0003	-0.0001	-0.0000	0.0000	0.3859	-0.0000	-0.0037	-0.0014	-0.0001	0.0000	-0.0506
383.1870	0.0000	-1.5708	-0.0000	-1.5708	-0.0000	0.1395	-0.0000	-0.0000	-0.0000	0.0000	0.0000	0.2609	0.7472	0.5871	0.1881	0.0857	-0.0630	0.3229	0.0000	-0.0001	-0.0001	-0.0000	0.0000	0.3741	0.0000	-0.0010	-0.0006	-0.0003	0.0000	-0.1664
383.1970	-0.0000	-1.5708	0.0000	-1.5708	0.0000	0.1420	-0.0000	-0.0000	-0.0000	0.0000	0.0000	0.2588	0.6937	0.5740	0.1932	0.1207	-0.0968	0.2975	0.0000	0.0001	0.0001	0.0000	-0.0000	0.3730	0.0000	0.0012	0.0006	0.0000	-0.0000	-0.1664
383.2090	0.0000	-1.5708	0.0000	-1.5708	-0.0000	0.1451	-0.0000	-0.0000	-0.0000	0.0000	0.0000	0.2531	0.6647	0.4747	0.1883	0.0995	-0.0787	0.3661	0.0000	-0.0002	-0.0001	-0.0000	0.0000	0.3718	0.0000	-0.0022	-0.0009	-0.0001	0.0000	-0.1664
383.2190	-0.0000	-1.5708	0.0000	-1.5708	-0.0000	0.1477	-0.0000	-0.0000	-0.0000	0.0000	0.0000	0.2523	0.7137	0.5381	0.1640	0.0979	-0.0734	0.3116	0.0000	-0.0003	-0.0001	-0.0000	0.0000	0.3707	0.0000	-0.0037	-0.0014	-0.0001	0.0000	-0.1664
383.2290	0.0000	-1.5708	0.0000	-1.5708	0.0000	0.1502	-0.0000	-0.0000	-0.0000	0.0000	0.0000	0.2469	0.7703	0.5559	0.1754	0.1207	-0.0931	0.3691	-0.0000	-0.0000	-0.0001	-0.0000	0.0000	0.3696	-0.0000	-0.0004	-0.0010	-0.0002	0.0000	-0.1664
383.2410	0.0000	-1.5708	0.0000	-1.5708	-0.0000	0.1532	-0.0000	-0.0000	-0.0000	0.0000	0.0000	0.2498	0.7644	0.5630	0.1350	0.1072	-0.0894	0.2744	0.0000	-0.0002	-0.0001	-0.0000	0.0000	0.3684	0.0000	-0.0018	-0.0014	-0.0002	0.0000	-0.1664
383.2510	-0.0000	-1.5708	-0.0000	-1.5708	-0.0000	0.1556	-0.0000	-0.0000	-0.0000	0.0000	0.0000	0.2441	0.7478	0.5056	0.1709	0.1175	-0.0972	0.3225	0.0000	-0.0004	-0.0003	-0.0000	0.0000	0.3673	0.0000	-0.0043	-0.0030	-0.0003	0.0001	-0.1664
383.2630	0.0000	-1.5708	-0.0000	-1.5708	0.0000	0.1585	-0.0000	-0.0000	-0.0000	0.0000	0.0000	0.2438	0.7554	0.5150	0.1589	0.1177	-0.0988	0.2814	-0.0000	0.0000	-0.0001	-0.0000	0.0000	0.3660	-0.0000	0.0006	-0.0010	-0.0002	0.0000	-0.1664
383.2730	-0.0000	-1.5708	-0.0000	-1.5708	0.0000	0.1609	-0.0000	-0.0000	-0.0000	0.0000	0.0000	0.2395	0.6580	0.4980	0.1451	0.1013	-0.0797	0.3419	0.0000	0.0001	0.0001	-0.0000	-0.0000	0.3650	0.0000	0.0016	0.0010	-0.0000	-0.0000	-0.1664
383.2830	0.0000	-1.5708	0.0000	-1.5708	0.0000	0.1634	-0.0000	-0.0000	-0.0000	0.0000	0.0000	0.2369	0.7448	0.5339	0.1918	0.1091	-0.0897	0.2959	0.0000	-0.0002	-0.0001	-0.0000	0.0000	0.3636	0.0000	-0.0019	-0.0006	-0.0002	0.0000	-0.1718
383.2950	-0.0000	-1.5708	-0.0000	-1.5708	-0.0000	0.1661	-0.0000	-0.0000	-0.0000	0.0000	0.0000	0.2313	0.7910	0.5154	0.1522	0.0975	-0.0969	0.3274	0.0000	0.0003	0.0002	0.0000	-0.0000	0.3623	0.0000	0.0041	0.0016	0.0001	-0.0000	-0.1718
383.3050	-0.0000	-1.5708	0.0000	-1.5708	0.0000	0.1685	-0.0000	-0.0000	-0.0000	0.0000	0.0000	0.2300	0.7718	0.4766	0.1322	0.0981	-0.0994	0.3056	0.0000	0.0001	0.0001	-0.0000	-0.0000	0.3612	0.0000	0.0011	0.0005	-0.0001	-0.0000	-0.1718
383.3150	-0.0000	-1.5708	0.0000	-1.5708	0.0000	0.1707	-0.0000	-0.0000	-0.0000	0.0000	0.0000	0.2234	0.8527	0.4674	0.1420	0.0541	-0.0897	0.3161	-0.0000	-0.0001	-0.0001	-0.0000	0.0000	0.3601	-0.0000	-0.0009	-0.0005	-0.0002	0.0000	-0.1718
383.3250	-0.0000	-1.5708	-0.0000	-1.5708	0.0000	0.1730	-0.0000	-0.0000	-0.0000	0.0000	0.0000	0.2228	0.8027	0.5768	0.1420	0.0999	-0.0783	0.2550	0.0000	-0.0001	-0.0000	-0.0000	-0.0000	0.3590	0.0000	-0.0008	-0.0004	-0.0001	-0.0000	-0.1718
383.3350	-0.0000	-1.5708	-0.0000	-1.5708	-0.0000	0.1752	-0.0000	-0.0000	-0.0000	0.0000	0.0000	0.2195	0.7849	0.5006	0.1409	0.0988	-0.0709	0.3210	-0.0000	0.0003	0.0002	-0.0000	-0.0000	0.3579	-0.0000	0.0031	0.0015	-0.0000	-0.0000	-0.1718
383.3450	0.0000	-1.5708	0.0000	-1.5708	0.0000	0.1774	-0.0000	-0.0000	-0.0000	0.0000	0.0000	0.2215	0.8446	0.5167	0.2141	0.1201	-0.0676	0.3182	0.0000	0.0003	-0.0000	-0.0000	0.0000	0.3568	0.0000	0.0035	-0.0001	-0.0002	0.0000	-0.1718
383.3570	-0.0000	-1.5708	-0.0000	-1.5708	0.0000	0.1800	-0.0000	-0.0000	-0.0000	0.0000	0.0000	0.2148	0.7569	0.5241	0.1427	0.0905	-0.1000	0.2641	-0.0000	0.0000	-0.0000	-0.0000	0.0000	0.3555	-0.0000	0.0005	-0.0001	-0.0002	0.0000	-0.1718
383.3670	0.0000	-1.5708	-0.0000	-1.5708	0.0000	0.1821	-0.0000	-0.0000	-0.0000	0.0000	0.0000	0.2127	0.9290	0.5556	0.1911	0.0880	-0.0766	0.3040	0.0000	0.0000	-0.0000	-0.0000	0.0000	0.3544	0.0000	0.0002	-0.0004	-0.0001	0.0000	-0.1718
383.3770	-0.0000	-1.5708	-0.0000	-1.5708	0.0000	0.1842	-0.0000	-0.0000	-0.0000	0.0000	0.0000	0.2116	0.7404	0.5615	0.1513	0.0784	-0.0931	0.2574	0.0000	-0.0000	0.0000	-0.0000	-0.0000	0.3644	0.0000	-0.0003	0.0001	-0.0000	-0.0000	-0.0537
383.3890	-0.0000	-1.5708	0.0000	-1.5708	0.0000	0.1868	-0.0000	-0.0000	-0.0000	0.0000	0.0000	0.2076	0.7664	0.5375	0.1422	0.1206	-0.1069	0.2869	0.0000	0.0001	0.0001	-0.0000	-0.0000	0.3516	0.0000	0.0011	0.0005	-0.0000	-0.0000	-0.1765
383.3990	-0.0000	-1.5708	-0.0000	-1.5708	0.0000	0.1888	-0.0000	-0.0000	-0.0000	0.0000	0.0000	0.2037	0.8220	0.5694	0.1328	0.0991	-0.0838	0.2864	-0.0000	-0.0004	-0.0002	-0.0000	0.0000	0.3505	-0.0000	-0.0054	-0.0021	-0.0003	0.0001	-0.1765
383.4090	0.0000	-1.5708	0.0000	-1.5708	0.0000	0.1908	-0.0000	-0.0000	-0.0000	0.0000	0.0000	0.2001	0.7021	0.5252	0.1144	0.0924	-0.0877	0.2917	0.0000	0.0003	0.0002	-0.0000	-0.0000	0.3494	0.0000	0.0031	0.0015	-0.0000	-0.0000	-0.1765
383.4210	-0.0000	-1.5708	-0.0000	-1.5708	0.0000	0.1932	-0.0000	-0.0000	-0.0000	0.0000	0.0000	0.2013	0.6755	0.5719	0.1838	0.0895	-0.1092	0.2753	0.0000	0.0002	0.0002	0.0000	-0.0000	0.3480	0.0000	0.0021	0.0015	0.0000	-0.0000	-0.1765
383.4310	0.0000	-1.5708	-0.0000	-1.5708	0.0000	0.1952	-0.0000	-0.0000	-0.0000	0.0000	0.0000	0.1959	0.7975	0.5248	0.1450	0.0915	-0.0926	0.2750	0.0000	-0.0001	-0.0000	-0.0000	-0.0000	0.3469	0.0000	-0.0018	-0.0005	-0.0001	-0.0000	-0.1765
383.4430	0.0000	-1.5708	0.0000	-1.5708	0.0000	0.1974	-0.0000	-0.0000	-0.0000	0.0000	0.0000	0.1950	0.6340	0.5034	0.1369	0.0845	-0.1017	0.2623	-0.0000	0.0001	0.0001	-0.0000	-0.0000	0.3456	-0.0000	0.0011	0.0005	-0.0001	-0.0000	-0.1765
383.4530	-0.0000	-1.5708	-0.0000	-1.5708	-0.0000	0.1994	-0.0000	-0.0000	-0.0000	0.0000	0.0000	0.1904	0.6608	0.5005	0.1332	0.0996	-0.0672	0.2501	-0.0000	-0.0001	-0.0001	-0.0000	0.0000	0.3444	-0.0000	-0.0013	-0.0010	-0.0002	0.0000	-0.1765
383.4650	-0.0000	-1.5708	0.0000	-1.5708	0.0000	0.2016	-0.0000	-0.0000	-0.0000	0.0000	0.0000	0.1839	0.5883	0.5229	0.1578	0.1374	-0.0869	0.2982	0.0000	0.0001	0.0000	-0.0000	0.0000	0.3431	0.0000	0.0006	0.0000	-0.0001	0.0000	-0.1765
383.4750	-0.0000	-1.5708	-0.0000	-1.5708	0.0000	0.2035	-0.0000	-0.0000	-0.0000	0.0000	0.0000	0.1838	0.6427	0.4947	0.1623	0.1324	-0.0999	0.2327	0.0000	-0.0001	-0.0001	-0.0000	-0.0000	0.3420	0.0000	-0.0012	-0.0009	-0.0001	-0.0000	-0.1765
383.4850	0.0000	-1.5708	-0.0000	-1.5708	0.0000	0.2052	-0.0000	-0.0000	-0.0000	0.0000	0.0000	0.1796	0.5949	0.5223	0.1806	0.1022	-0.0859	0.2483	0.0000	0.0000	-0.0000	-0.0000	0.0000	0.3406	0.0000	0.0006	-0.0000	-0.0002	0.0000	-0.1806
383.4950	-0.0000	-1.5708	-0.0000	-1.5708	-0.0000	0.2070	-0.0000	-0.0000	-0.0000	0.0000	0.0000	0.1735	0.8558	0.5081	0.1014	0.0821	-0.0617	0.3398	0.0000	0.0000	-0.0000	-0.0000	0.0000	0.3394	0.0000	0.0006	-0.0000	-0.0002	0.0000	-0.1806
383.5070	-0.0000	-1.5708	-0.0000	-1.5708	0.0000	0.2092	-0.0000	-0.0000	-0.0000	0.0000	0.0000	0.1736	0.7886	0.5372	0.1100	0.0965	-0.0770	0.2647	0.0000	-0.0003	-0.0002	-0.0000	0.0000	0.3380	0.0000	-0.0038	-0.0015	-0.0002	0.0000	-0.1806
383.5170	-0.0000	-1.5708	-0.0000	-1.5708	0.0000	0.2109	-0.0000	-0.0000	-0.0000	0.0000	0.0000	0.1696	0.8166	0.5484	0.2023	0.1049	-0.0970	0.2670	0.0000	-0.0000	0.0000	-0.0000	-0.0000	0.3369	0.0000	-0.0003	0.0000	-0.0001	-0.0000	-0.1806
383.5270	-0.0000	-1.5708	0.0000	-1.5708	0.0000	0.2125	-0.0000	-0.0000	-0.0000	0.0000	0.0000	0.1677	0.7977	0.5323	0.1842	0.1066	-0.0832	0.3264	0.0000	-0.0001	-0.0001	-0.0000	0.0000	0.3357	0.0000	-0.0009	-0.0005	-0.0002	0.0000	-0.1806
383.5370	0.0000	-1.5708	0.0000	-1.5708	0.0000	0.2142	-0.0000	-0.0000	-0.0000	0.0000	0.0000	0.1679	0.7825	0.5047	0.1736	0.1040	-0.0613	0.2616	0.0000	-0.0004	-0.0002	-0.0000	0.0000	0.3346	0.0000	-0.0043	-0.0020	-0.0003	0.0000	-0.1806
383.5470	-0.0000	-1.5708	-0.0000	-1.5708	0.0000	0.2158	-0.0000	-0.0000	-0.0000	0.0000	0.0000	0.1621	0.6325	0.4668	0.1698	0.1070	-0.0938	0.2366	0.0000	-0.0001	0.0001	-0.0000	-0.0000	0.3334	0.0000	-0.0008	0.0005	-0.0001	-0.0000	-0.1806
383.5590	-0.0000	-1.5708	-0.0000	-1.5708	-0.0000	0.2177	-0.0000	-0.0000	-0.0000	0.0000	0.0000	0.1579	0.7656	0.5454	0.1005	0.1010	-0.0999	0.2879	-0.0000	-0.0002	-0.0002	-0.0000	0.0000	0.3320	-0.0000	-0.0029	-0.0016	-0.0003	0.0001	-0.1806
383.5690	0.0000	-1.5708	0.0000	-1.5708	0.0000	0.2193	-0.0000	-0.0000	-0.0000	0.0000	0.0000	0.1546	0.8012	0.4897	0.1439	0.0871	-0.0785	0.2618	0.0000	0.0001	0.0001	0.0000	-0.0000	0.3309	0.0000	0.0017	0.0011	0.0001	-0.0000	-0.1806
383.5790	-0.0000	-1.5708	-0.0000	-1.5708	0.0000	0.2208	-0.0000	-0.0000	-0.0000	0.0000	0.0000	0.1515	0.7648	0.4615	0.1385	0.1050	-0.0859	0.2301	0.0000	-0.0003	-0.0001	-0.0000	0.0000	0.3295	0.0000	-0.0034	-0.0011	-0.0002	0.0000	-0.1839
383.5910	-0.0000	-1.5708	-0.0000	-1.5708	-0.0000	0.2226	-0.0000	-0.0000	-0.0000	0.0000	0.0000	0.1481	0.7665	0.5168	0.1421	0.0788	-0.0993	0.3202	-0.0000	-0.0004	-0.0002	-0.0000	0.0000	0.3281	-0.0000	-0.0043	-0.0020	-0.0002	0.0000	-0.1839
383.6010	-0.0000	-1.5708	0.0000	-1.5708	0.0000	0.2241	-0.0000	-0.0000	-0.0000	0.0000	0.0000	0.1481	0.6660	0.4998	0.1648	0.1124	-0.0832	0.2463	-0.0000	0.0000	-0.0000	-0.0000	0.0000	0.3270	-0.0000	0.0001	-0.0005	-0.0001	0.0000	-0.1839
383.6130	-0.0000	-1.5708	-0.0000	-1.5708	-0.0000	0.2258	-0.0000	-0.0000	-0.0000	0.0000	0.0000	0.1437	0.6457	0.5506	0.1885	0.0973	-0.0999	0.2226	-0.0000	-0.0003	-0.0001	-0.0000	0.0000	0.3256	-0.0000	-0.0033	-0.0010	-0.0001	0.0000	-0.1839
383.6230	-0.0000	-1.5708	0.0000	-1.5707	-0.0000	0.2272	-0.0000	-0.0000	-0.0000	0.0000	0.0000	0.1347	0.7368	0.5363	0.1632	0.0885	-0.1169	0.3350	0.0000	-0.0002	-0.0002	-0.0000	0.0000	0.3244	0.0000	-0.0023	-0.0019	-0.0002	0.0000	-0.1839
383.6330	0.0000	-1.5708	-0.0000	-1.5708	0.0000	0.2285	-0.0000	-0.0000	-0.0000	0.0000	0.0000	0.1362	0.7183	0.5604	0.1498	0.1009	-0.0892	0.2887	0.0000	0.0003	0.0002	0.0000	-0.0000	0.3232	0.0000	0.0041	0.0015	0.0000	-0.0000	-0.1839
383.6450	-0.0000	-1.5708	0.0000	-1.5708	-0.0000	0.2302	-0.0000	-0.0000	-0.0000	0.0000	0.0000	0.1326	0.7532	0.6056	0.1218	0.1085	-0.0786	0.2730	0.0000	0.0000	0.0001	0.0000	-0.0000	0.3218	0.0000	0.0002	0.0006	0.0000	-0.0000	-0.1839
383.6550	-0.0000	-1.5708	0.0000	-1.5708	0.0000	0.2315	-0.0000	-0.0000	-0.0000	0.0000	0.0000	0.1289	0.9038	0.5225	0.1514	0.1016	-0.0916	0.2332	-0.0000	-0.0002	-0.0001	-0.0000	0.0000	0.3206	-0.0000	-0.0018	-0.0015	-0.0002	0.0000	-0.1839
383.6670	-0.0000	-1.5708	-0.0000	-1.5708	-0.0000	0.2331	-0.0000	-0.0000	-0.0000	0.0000	0.0000	0.1238	0.8142	0.4954	0.1681	0.0864	-0.0858	0.2518	0.0000	0.0002	0.0000	-0.0000	0.0000	0.3192	0.0000	0.0020	0.0004	-0.0002	0.0000	-0.1839
383.6770	-0.0000	-1.5708	-0.0000	-1.5708	0.0000	0.2343	-0.0000	-0.0000	-0.0000	0.0000	0.0000	0.1238	0.8829	0.5051	0.1084	0.0899	-0.0681	0.2059	0.0000	-0.0001	-0.0001	-0.0000	0.0000	0.3255	0.0000	-0.0012	-0.0009	-0.0001	0.0000	-0.1045
383.6890	0.0000	-1.5708	0.0000	-1.5708	-0.0000	0.2357	-0.0000	-0.0000	-0.0000	0.0000	0.0000	0.1188	0.7447	0.4896	0.1380	0.1002	-0.0962	0.2642	-0.0000	0.0001	0.0000	-0.0000	-0.0000	0.3165	-0.0000	0.0017	0.0001	-0.0001	-0.0000	-0.1865
383.6990	-0.0000	-1.5708	0.0000	-1.5708	0.0000	0.2369	-0.0000	-0.0000	-0.0000	0.0000	0.0000	0.1157	0.7970	0.5737	0.1710	0.1006	-0.1170	0.2556	0.0000	-0.0002	-0.0001	-0.0000	0.0000	0.3153	0.0000	-0.0018	-0.0005	-0.0001	0.0000	-0.1865
383.7090	-0.0000	-1.5708	-0.0000	-1.5708	0.0000	0.2380	-0.0000	-0.0000	-0.0000	0.0000	0.0000	0.1089	0.7123	0.5312	0.1325	0.1071	-0.0934	0.3289	-0.0000	0.0000	0.0000	-0.0000	0.0000	0.3141	-0.0000	0.0001	0.0004	-0.0001	0.0000	-0.1865
383.7210	-0.0000	-1.5708	0.0000	-1.5708	0.0000	0.2393	-0.0000	-0.0000	-0.0000	0.0000	0.0000	0.1107	0.8427	0.5010	0.1699	0.0858	-0.0925	0.2381	-0.0000	0.0000	-0.0000	-0.0000	0.0000	0.3127	-0.0000	0.0006	-0.0000	-0.0001	0.0000	-0.1865
383.7310	0.0000	-1.5708	-0.0000	-1.5708	-0.0000	0.2405	-0.0000	-0.0000	-0.0000	0.0000	0.0000	0.1063	0.7506	0.4691	0.1746	0.1047	-0.0870	0.2450	0.0000	0.0002	0.0001	-0.0000	-0.0000	0.3115	0.0000	0.0021	0.0005	-0.0000	-0.0000	-0.1865
383.7430	0.0000	-1.5708	0.0000	-1.5708	0.0000	0.2417	-0.0000	-0.0000	-0.0000	0.0000	0.0000	0.1020	0.7948	0.4995	0.1886	0.1001	-0.0858	0.2389	0.0000	0.0001	-0.0000	-0.0000	0.0000	0.3100	0.0000	0.0011	-0.0005	-0.0001	0.0000	-0.1865
383.7530	0.0000	-1.5708	0.0000	-1.5708	-0.0000	0.2427	-0.0000	-0.0000	-0.0000	0.0000	0.0000	0.0962	0.8517	0.4439	0.1529	0.1081	-0.0906	0.2989	0.0000	0.0001	0.0001	-0.0000	-0.0000	0.3089	0.0000	0.0016	0.0010	-0.0001	-0.0000	-0.1865
383.7650	-0.0000	-1.5708	-0.0000	-1.5708	0.0000	0.2439	-0.0000	-0.0000	-0.0000	0.0000	0.0000	0.0968	0.7936	0.4578	0.1412	0.0936	-0.0924	0.2699	0.0000	0.0000	0.0001	-0.0000	-0.0000	0.3074	0.0000	0.0002	0.0006	-0.0000	-0.0000	-0.1865
383.7750	0.0000	-1.5708	0.0000	-1.5708	-0.0000	0.2448	-0.0000	-0.0000	-0.0000	0.0000	0.0000	0.0959	0.7289	0.5652	0.1120	0.1048	-0.1172	0.2051	0.0000	0.0000	-0.0000	-0.0000	0.0000	0.3062	0.0000	0.0005	-0.0001	-0.0002	0.0000	-0.1865
383.7870	0.0000	-1.5708	0.0000	-1.5708	0.0000	0.2459	-0.0000	-0.0000	-0.0000	0.0000	0.0000	0.0899	0.7975	0.5772	0.1492	0.0984	-0.0844	0.2287	0.0000	-0.0002	-0.0002	-0.0000	0.0000	0.3047	0.0000	-0.0024	-0.0020	-0.0003	0.0000	-0.1884
383.7970	0.0000	-1.5708	-0.0000	-1.5708	0.0000	0.2468	-0.0000	-0.0000	-0.0000	0.0000	0.0000	0.0868	0.6886	0.4903	0.1535	0.1124	-0.1031	0.2337	0.0000	0.0004	0.0003	0.0000	-0.0000	0.3035	0.0000	0.0047	0.0031	0.0002	-0.0001	-0.1884
383.8090	0.0000	-1.5708	-0.0000	-1.5708	0.0000	0.2478	-0.0000	-0.0000	-0.0000	0.0000	0.0000	0.0795	0.6959	0.5292	0.1214	0.1095	-0.1023	0.2763	0.0000	-0.0002	-0.0001	-0.0000	0.0000	0.3021	0.0000	-0.0028	-0.0014	-0.0002	0.0000	-0.1884
383.8190	0.0000	-1.5708	-0.0000	-1.5708	0.0000	0.2486	-0.0000	-0.0000	-0.0000	0.0000	0.0000	0.0808	0.7248	0.5203	0.1509	0.0900	-0.0944	0.2595	0.0000	0.0002	0.0002	-0.0000	-0.0000	0.3009	0.0000	0.0021	0.0015	-0.0001	-0.0000	-0.1884
383.8310	0.0000	-1.5708	-0.0000	-1.5708	0.0000	0.2495	-0.0000	-0.0000	-0.0000	0.0000	0.0000	0.0783	0.7196	0.5138	0.1475	0.1200	-0.1118	0.1911	0.0000	-0.0000	-0.0001	-0.0000	0.0000	0.2994	0.0000	-0.0003	-0.0009	-0.0001	0.0000	-0.1884
383.8410	0.0000	-1.5708	0.0000	-1.5708	-0.0000	0.2503	-0.0000	-0.0000	-0.0000	0.0000	0.0000	0.0718	0.7853	0.5108	0.1314	0.1059	-0.0851	0.2769	0.0000	0.0001	0.0000	-0.0000	-0.0000	0.2982	0.0000	0.0017	0.0001	-0.0001	-0.0000	-0.1884
383.8510	-0.0000	-1.5708	-0.0000	-1.5708	0.0000	0.2510	-0.0000	-0.0000	-0.0000	0.0000	0.0000	0.0703	0.7661	0.5170	0.1740	0.1051	-0.1099	0.2500	0.0000	-0.0001	-0.0000	-0.0000	0.0000	0.2970	0.0000	-0.0008	-0.0005	-0.0001	0.0000	-0.1884
383.8630	0.0000	-1.5708	0.0000	-1.5708	0.0000	0.2518	-0.0000	-0.0000	-0.0000	0.0000	0.0000	0.0683	0.7491	0.5211	0.1652	0.0851	-0.0824	0.1931	0.0000	0.0000	-0.0000	-0.0000	0.0000	0.2956	0.0000	0.0002	-0.0004	-0.0001	0.0000	-0.1884
383.8730	-0.0000	-1.5708	0.0000	-1.5708	0.0000	0.2524	-0.0000	-0.0000	-0.0000	0.0000	0.0000	0.0628	0.7236	0.5021	0.1523	0.1023	-0.1019	0.2212	0.0000	-0.0000	0.0000	-0.0000	-0.0000	0.2944	0.0000	-0.0003	0.0001	-0.0000	-0.0000	-0.1884
383.8850	0.0000	-1.5708	-0.0000	-1.5708	0.0000	0.2531	-0.0000	-0.0000	-0.0000	0.0000	0.0000	0.0582	0.6928	0.5072	0.1640	0.1073	-0.1262	0.2857	-0.0000	-0.0001	-0.0001	-0.0000	0.0000	0.2929	-0.0000	-0.0009	-0.0005	-0.0002	0.0000	-0.1895
383.8950	0.0000	-1.5708	0.0000	-1.5708	0.0000	0.2537	-0.0000	-0.0000	-0.0000	0.0000	0.0000	0.0591	0.6099	0.5347	0.1573	0.1201	-0.0915	0.2638	0.0000	0.0000	0.0001	0.0000	-0.0000	0.2917	0.0000	0.0002	0.0006	0.0000	-0.0000	-0.1895
383.9070	0.0000	-1.5708	-0.0000	-1.5708	0.0000	0.2544	-0.0000	-0.0000	-0.0000	0.0000	0.0000	0.0544	0.7384	0.5029	0.1261	0.0988	-0.1024	0.2187	0.0000	-0.0000	0.0000	-0.0000	-0.0000	0.2902	0.0000	-0.0003	0.0001	-0.0000	-0.0000	-0.1895
383.9170	-0.0000	-1.5708	-0.0000	-1.5708	0.0000	0.2549	-0.0000	-0.0000	-0.0000	0.0000	0.0000	0.0523	0.7495	0.4494	0.1548	0.1019	-0.0952	0.2079	0.0000	-0.0001	-0.0000	-0.0000	-0.0000	0.2890	0.0000	-0.0007	-0.0004	-0.0000	-0.0000	-0.1895
383.9290	0.0000	-1.5708	-0.0000	-1.5708	-0.0000	0.2555	-0.0000	-0.0000	-0.0000	0.0000	0.0000	0.0428	0.7684	0.5117	0.1573	0.0808	-0.0728	0.2570	0.0000	-0.0003	-0.0001	-0.0000	0.0000	0.2875	0.0000	-0.0033	-0.0010	-0.0002	0.0000	-0.1895
383.9390	-0.0000	-1.5708	-0.0000	-1.5708	0.0000	0.2559	-0.0000	-0.0000	-0.0000	0.0000	0.0000	0.0416	0.7631	0.5137	0.1846	0.1178	-0.0718	0.2499	-0.0000	0.0000	-0.0000	-0.0000	0.0000	0.2863	-0.0000	0.0006	-0.0000	-0.0001	0.0000	-0.1895
383.9510	0.0001	-1.5708	0.0000	-1.5708	-0.0000	0.2565	-0.0000	-0.0000	-0.0000	0.0000	0.0000	0.0408	0.5941	0.4639	0.1201	0.0838	-0.0869	0.1886	-0.0000	0.0000	-0.0000	-0.0000	0.0000	0.2849	-0.0000	0.0006	-0.0000	-0.0002	0.0000	-0.1895
383.9610	-0.0000	-1.5708	-0.0000	-1.5708	0.0000	0.2568	-0.0000	-0.0000	-0.0000	0.0000	0.0000	0.0350	0.6757	0.5129	0.1450	0.0903	-0.0741	0.1985	-0.0000	0.0003	0.0001	-0.0000	-0.0000	0.2837	-0.0000	0.0040	0.0014	-0.0001	-0.0000	-0.1895
383.9710	-0.0000	-1.5708	-0.0000	-1.5708	0.0000	0.2572	-0.0000	-0.0000	-0.0000	0.0000	0.0000	0.0328	0.7641	0.5333	0.1184	0.1004	-0.0776	0.2399	0.0000	-0.0003	-0.0001	-0.0000	-0.0000	0.2825	0.0000	-0.0037	-0.0013	-0.0001	-0.0000	-0.1895
383.9830	0.0001	-1.5708	-0.0000	-1.5708	0.0000	0.2575	-0.0000	-0.0000	-0.0000	0.0000	0.0000	0.0283	0.7593	0.5424	0.1079	0.1067	-0.0816	0.2497	0.0000	-0.0001	-0.0001	-0.0000	0.0000	0.2810	0.0000	-0.0014	-0.0010	-0.0002	0.0000	-0.1899
383.9930	0.0000	-1.5708	0.0000	-1.5708	0.0000	0.2578	-0.0000	-0.0000	-0.0000	0.0000	0.0000	0.0252	0.6825	0.4484	0.1424	0.0913	-0.0837	0.2617	0.0000	-0.0001	-0.0000	-0.0000	0.0000	0.2798	0.0000	-0.0013	-0.0000	-0.0001	0.0000	-0.1899
384.0050	0.0000	-1.5708	-0.0000	-1.5708	0.0000	0.2581	-0.0000	-0.0000	-0.0000	0.0000	0.0000	0.0198	0.6522	0.5130	0.1431	0.0894	-0.0822	0.2986	-0.0000	-0.0002	-0.0002	-0.0000	0.0000	0.2783	-0.0000	-0.0028	-0.0015	-0.0002	0.0000	-0.1899
384.0150	0.0000	-1.5708	-0.0000	-1.5708	0.0000	0.2583	-0.0000	-0.0000	-0.0000	0.0000	0.0000	0.0191	0.7315	0.5102	0.1327	0.0976	-0.0792	0.2677	0.0000	0.0001	0.0000	-0.0000	-0.0000	0.2771	0.0000	0.0007	0.0001	-0.0001	-0.0000	-0.1899
384.0270	0.0000	-1.5708	0.0000	-1.5708	0.0000	0.2584	-0.0000	-0.0000	-0.0000	0.0000	0.0000	0.0163	0.7058	0.5393	0.1424	0.1239	-0.0838	0.2715	-0.0000	-0.0002	-0.0001	-0.0000	0.0000	0.2757	-0.0000	-0.0019	-0.0006	-0.0002	0.0000	-0.1899
384.0370	-0.0000	-1.5708	0.0000	-1.5708	0.0000	0.2586	-0.0000	-0.0000	-0.0000	0.0000	0.0000	0.0152	0.7075	0.4692	0.1406	0.0990	-0.0971	0.2338	0.0000	0.0003	0.0001	-0.0000	-0.0000	0.2745	0.0000	0.0031	0.0005	-0.0001	-0.0000	-0.1899
384.0490	0.0000	-1.5708	-0.0000	-1.5708	0.0000	0.2588	-0.0000	-0.0000	-0.0000	0.0000	0.0000	0.0114	0.7595	0.5333	0.1629	0.1006	-0.0892	0.1887	0.0000	-0.0000	-0.0001	-0.0000	0.0000	0.2289	0.0000	-0.0004	-0.0010	-0.0002	0.0000	-0.1899
384.0590	0.0000	-1.5708	0.0000	-1.5708	-0.0000	0.2588	-0.0000	-0.0000	-0.0000	0.0000	0.0000	0.0033	0.6076	0.6282	0.1525	0.0933	-0.1102	0.1905	0.0000	-0.0000	-0.0000	-0.0000	-0.0000	0.1387	0.0000	-0.0004	-0.0000	-0.0001	-0.0000	-0.1899
384.0710	0.0000	-1.5708	0.0000	-1.5708	0.0000	0.2588	-0.0000	-0.0000	-0.0000	0.0000	0.0000	-0.0010	0.7291	0.5672	0.1486	0.1150	-0.0965	0.1368	0.0000	-0.0001	-0.0000	-0.0000	0.0000	0.0304	0.0000	-0.0015	-0.0001	-0.0003	0.0000	-0.1899
384.0810	-0.0001	-1.5708	-0.0000	-1.5708	0.0000	0.2588	-0.0000	-0.0000	-0.0000	0.0000	0.0000	-0.0027	0.7816	0.5630	0.1677	0.1072	-0.1247	0.0535	0.0000	-0.0001	-0.0001	-0.0000	0.0000	-0.0594	0.0000	-0.0014	-0.0010	-0.0002	0.0000	-0.1895
384.0930	0.0000	-1.5708	0.0000	-1.5708	0.0000	0.2588	-0.0000	-0.0000	-0.0000	0.0000	0.0000	-0.0068	0.7271	0.5410	0.1701	0.0810	-0.0797	-0.0092	-0.0000	0.0004	0.0002	-0.0000	-0.0000	-0.1682	-0.0000	0.0045	0.0020	-0.0000	-0.0000	-0.1895
384.1030	0.0000	-1.5708	0.0000	-1.5708	-0.0000	0.2587	-0.0000	-0.0000	-0.0000	0.0000	0.0000	-0.0121	0.7764	0.5955	0.1472	0.0880	-0.1265	0.0028	0.0000	-0.0003	-0.0002	-0.0000	0.0000	-0.2588	0.0000	-0.0033	-0.0020	-0.0002	0.0000	-0.1895
384.1150	-0.0000	-1.5708	0.0000	-1.5708	0.0000	0.2585	-0.0000	-0.0000	-0.0000	0.0000	0.0000	-0.0153	0.7077	0.4630	0.1200	0.0995	-0.0649	-0.0171	0.0000	-0.0001	-0.0001	-0.0000	0.0000	-0.3112	0.0000	-0.0014	-0.0010	-0.0002	0.0000	-0.1895
384.1250	0.0000	-1.5708	0.0000	-1.5708	0.0000	0.2584	-0.0000	-0.0000	-0.0000	0.0000	0.0000	-0.0145	0.7632	0.4750	0.1405	0.1134	-0.1100	-0.0403	0.0000	-0.0002	-0.0001	-0.0000	0.0000	-0.3124	0.0000	-0.0024	-0.0011	-0.0003	0.0000	-0.1895
384.1350	-0.0000	-1.5708	-0.0000	-1.5708	0.0000	0.2583	-0.0000	-0.0000	-0.0000	0.0000	0.0000	-0.0157	0.6618	0.4419	0.1089	0.0857	-0.1163	-0.0747	-0.0000	-0.0000	-0.0000	-0.0000	0.0000	-0.3136	-0.0000	-0.0005	-0.0001	-0.0002	0.0000	-0.1895
384.1470	0.0000	-1.5708	0.0000	-1.5708	0.0000	0.2580	-0.0000	-0.0000	-0.0000	0.0000	0.0000	-0.0188	0.7738	0.5166	0.1173	0.1076	-0.0975	-0.0989	-0.0000	0.0003	0.0001	-0.0000	-0.0000	-0.3151	-0.0000	0.0040	0.0014	-0.0001	-0.0000	-0.1895
384.1570	0.0000	-1.5708	0.0000	-1.5708	-0.0000	0.2579	-0.0000	-0.0000	-0.0000	0.0000	0.0000	-0.0206	0.7955	0.5258	0.1331	0.1139	-0.0879	-0.1402	0.0000	-0.0000	-0.0000	-0.0000	0.0000	-0.3163	0.0000	-0.0004	-0.0001	-0.0002	0.0000	-0.1895
384.1670	-0.0000	-1.5708	-0.0000	-1.5708	-0.0000	0.2576	-0.0000	-0.0000	-0.0000	0.0000	0.0000	-0.0242	0.7036	0.4930	0.1632	0.0946	-0.1064	-0.1991	0.0000	-0.0000	0.0000	-0.0000	-0.0000	-0.3175	0.0000	-0.0003	0.0000	-0.0001	-0.0000	-0.1895
384.1790	-0.0000	-1.5708	0.0000	-1.5708	0.0000	0.2573	-0.0000	-0.0000	-0.0000	0.0000	0.0000	-0.0285	0.7121	0.5143	0.1631	0.1026	-0.0834	-0.2015	-0.0000	0.0003	0.0002	0.0000	-0.0000	-0.3189	-0.0000	0.0031	0.0015	0.0000	-0.0000	-0.1884
384.1890	0.0000	-1.5708	0.0000	-1.5708	0.0000	0.2570	-0.0000	-0.0000	-0.0000	0.0000	0.0000	-0.0332	0.7296	0.5590	0.1913	0.1390	-0.1004	-0.2292	-0.0000	-0.0004	-0.0002	-0.0000	0.0000	-0.3201	-0.0000	-0.0044	-0.0020	-0.0003	0.0001	-0.1884
384.1990	-0.0000	-1.5708	-0.0000	-1.5708	0.0001	0.2567	-0.0000	-0.0000	-0.0000	0.0000	0.0000	-0.0364	0.6677	0.4596	0.1047	0.1118	-0.0786	-0.2284	0.0000	-0.0003	-0.0002	-0.0000	0.0000	-0.3213	0.0000	-0.0039	-0.0016	-0.0003	0.0001	-0.1884
384.2090	-0.0000	-1.5708	0.0000	-1.5708	0.0000	0.2563	-0.0000	-0.0000	-0.0000	0.0000	0.0000	-0.0399	0.7510	0.5045	0.1681	0.1105	-0.0996	-0.2951	0.0000	-0.0002	-0.0001	-0.0000	0.0000	-0.3225	0.0000	-0.0023	-0.0010	-0.0001	0.0000	-0.1884
384.2190	-0.0000	-1.5708	-0.0000	-1.5708	0.0000	0.2558	-0.0000	-0.0000	-0.0000	0.0000	0.0000	-0.0471	0.8193	0.5417	0.1455	0.1143	-0.0854	-0.2487	0.0000	0.0002	0.0001	-0.0000	-0.0000	-0.3237	0.0000	0.0026	0.0010	-0.0000	-0.0000	-0.1884
384.2290	-0.0000	-1.5708	0.0000	-1.5708	0.0000	0.2554	-0.0000	-0.0000	-0.0000	0.0000	0.0000	-0.0495	0.7006	0.4059	0.2138	0.1057	-0.0746	-0.2239	-0.0000	-0.0001	-0.0000	-0.0000	0.0000	-0.3249	-0.0000	-0.0014	-0.0001	-0.0002	0.0000	-0.1884
384.2390	-0.0000	-1.5708	-0.0000	-1.5708	-0.0000	0.2549	-0.0000	-0.0000	-0.0000	0.0000	0.0000	-0.0496	0.7033	0.5447	0.1409	0.1131	-0.0777	-0.2887	0.0000	-0.0001	-0.0002	-0.0000	0.0000	-0.3261	0.0000	-0.0009	-0.0016	-0.0002	0.0000	-0.1884
384.2490	0.0000	-1.5708	0.0000	-1.5708	-0.0000	0.2544	-0.0000	-0.0000	-0.0000	0.0000	0.0000	-0.0536	0.7046	0.5239	0.1015	0.0748	-0.0886	-0.3109	0.0000	-0.0000	-0.0000	-0.0000	-0.0000	-0.3273	0.0000	-0.0004	-0.0000	-0.0001	-0.0000	-0.1884
384.2610	-0.0000	-1.5708	0.0000	-1.5708	0.0000	0.2537	-0.0000	-0.0000	-0.0000	0.0000	0.0000	-0.0592	0.6483	0.5166	0.1140	0.0991	-0.1171	-0.2615	-0.0000	-0.0001	-0.0001	-0.0000	0.0000	-0.3288	-0.0000	-0.0013	-0.0009	-0.0001	0.0000	-0.1884
384.2710	-0.0000	-1.5708	-0.0000	-1.5708	-0.0000	0.2531	-0.0000	-0.0000	-0.0000	0.0000	0.0000	-0.0644	0.6298	0.5363	0.1554	0.0856	-0.1032	-0.2090	0.0000	-0.0000	0.0000	0.0000	-0.0000	-0.3300	0.0000	-0.0002	0.0001	0.0000	-0.0000	-0.1884
384.2810	-0.0000	-1.5708	-0.0000	-1.5708	-0.0000	0.2525	-0.0000	-0.0000	-0.0000	0.0000	0.0000	-0.0631	0.7324	0.4874	0.1462	0.1019	-0.1224	-0.2631	0.0000	-0.0001	-0.0001	-0.0000	0.0000	-0.3310	0.0000	-0.0013	-0.0009	-0.0001	0.0000	-0.1865
384.2910	-0.0000	-1.5708	-0.0000	-1.5708	-0.0000	0.2519	-0.0000	-0.0000	-0.0000	0.0000	0.0000	-0.0670	0.7231	0.4896	0.1414	0.0861	-0.1086	-0.2457	0.0000	-0.0000	-0.0000	-0.0000	0.0000	-0.3322	0.0000	-0.0004	-0.0001	-0.0002	0.0000	-0.1865
384.3030	0.0000	-1.5708	0.0000	-1.5708	0.0000	0.2511	-0.0000	-0.0000	-0.0000	0.0000	0.0000	-0.0691	0.6809	0.4863	0.1917	0.1009	-0.0922	-0.3049	-0.0000	-0.0000	-0.0000	-0.0000	0.0000	-0.3337	-0.0000	-0.0004	-0.0001	-0.0002	0.0000	-0.1865
384.3130	-0.0000	-1.5708	0.0000	-1.5708	0.0000	0.2503	-0.0000	-0.0000	-0.0000	0.0000	0.0000	-0.0733	0.6002	0.4565	0.1234	0.0936	-0.1031	-0.2641	0.0000	0.0000	0.0001	0.0000	-0.0000	-0.3349	0.0000	0.0002	0.0006	0.0000	-0.0000	-0.1865
384.3250	-0.0000	-1.5708	-0.0000	-1.5708	0.0000	0.2495	-0.0000	-0.0000	-0.0000	0.0000	0.0000	-0.0753	0.7203	0.5536	0.1520	0.1055	-0.1191	-0.3262	-0.0000	-0.0000	-0.0000	-0.0000	0.0000	-0.3363	-0.0000	-0.0004	-0.0001	-0.0002	0.0000	-0.1865
384.3350	0.0000	-1.5708	0.0000	-1.5708	-0.0000	0.2487	-0.0000	-0.0000	-0.0000	0.0000	0.0000	-0.0803	0.6848	0.5151	0.1834	0.1051	-0.0978	-0.2941	0.0000	-0.0000	-0.0000	-0.0000	0.0000	-0.3375	0.0000	-0.0004	-0.0000	-0.0001	0.0000	-0.1865
384.3450	-0.0000	-1.5708	0.0000	-1.5708	0.0000	0.2478	-0.0000	-0.0000	-0.0000	0.0000	0.0000	-0.0861	0.7675	0.5582	0.1227	0.0995	-0.0955	-0.2408	-0.0000	-0.0003	-0.0002	-0.0000	0.0000	-0.3387	-0.0000	-0.0034	-0.0021	-0.0003	0.0001	-0.1865
384.3570	-0.0000	-1.5708	-0.0000	-1.5708	-0.0000	0.2468	-0.0000	-0.0000	-0.0000	0.0000	0.0000	-0.0837	0.7284	0.5487	0.1143	0.1011	-0.1209	-0.3024	-0.0000	-0.0004	-0.0002	-0.0000	0.0000	-0.3401	-0.0000	-0.0043	-0.0020	-0.0002	0.0000	-0.1865
384.3670	0.0000	-1.5708	0.0000	-1.5708	0.0000	0.2459	-0.0000	-0.0000	-0.0000	0.0000	0.0000	-0.0866	0.8434	0.4898	0.1352	0.1038	-0.0570	-0.3397	-0.0000	0.0000	-0.0001	-0.0000	0.0000	-0.3413	-0.0000	0.0001	-0.0005	-0.0002	0.0000	-0.1865
384.3790	0.0000	-1.5708	-0.0000	-1.5708	0.0000	0.2448	-0.0000	-0.0000	-0.0000	0.0000	0.0000	-0.0933	0.7446	0.4764	0.1422	0.0887	-0.0909	-0.2937	0.0000	0.0001	0.0000	-0.0000	0.0000	-0.3425	0.0000	0.0010	0.0004	-0.0001	0.0000	-0.1839
384.3890	-0.0000	-1.5708	0.0000	-1.5708	0.0000	0.2439	-0.0000	-0.0000	-0.0000	0.0000	0.0000	-0.0965	0.7089	0.5217	0.1873	0.1070	-0.0754	-0.3114	0.0000	-0.0002	-0.0001	-0.0000	0.0000	-0.3437	0.0000	-0.0018	-0.0005	-0.0001	0.0000	-0.1839
384.4010	-0.0000	-1.5708	0.0000	-1.5708	0.0000	0.2427	-0.0000	-0.0000	-0.0000	0.0000	0.0000	-0.1036	0.5839	0.4794	0.1996	0.1049	-0.0993	-0.2286	0.0000	0.0000	0.0001	-0.0000	-0.0000	-0.3451	0.0000	0.0002	0.0005	-0.0001	-0.0000	-0.1839
384.4110	0.0000	-1.5708	0.0000	-1.5708	0.0000	0.2417	-0.0000	-0.0000	-0.0000	0.0000	0.0000	-0.1012	0.6916	0.4659	0.1549	0.0938	-0.1086	-0.3082	0.0000	-0.0000	0.0000	-0.0000	-0.0000	-0.3463	0.0000	-0.0003	0.0000	-0.0001	-0.0000	-0.1839
384.4210	-0.0000	-1.5708	-0.0000	-1.5708	0.0000	0.2406	-0.0000	-0.0000	-0.0000	0.0000	0.0000	-0.1031	0.8081	0.5005	0.1399	0.0762	-0.1183	-0.3204	0.0000	0.0000	0.0001	-0.0000	-0.0000	-0.3475	0.0000	0.0002	0.0005	-0.0001	-0.0000	-0.1839
384.4310	0.0000	-1.5708	-0.0000	-1.5708	0.0000	0.2396	-0.0000	-0.0000	-0.0000	0.0000	0.0000	-0.1090	0.7138	0.5304	0.2088	0.0889	-0.1067	-0.2963	0.0000	-0.0000	0.0000	-0.0000	-0.0000	-0.3487	0.0000	-0.0003	0.0000	-0.0001	-0.0000	-0.1839
384.4410	-0.0000	-1.5708	0.0000	-1.5708	0.0000	0.2385	-0.0000	-0.0000	-0.0000	0.0000	0.0000	-0.1118	0.7255	0.4702	0.1639	0.1050	-0.0742	-0.2872	0.0000	-0.0003	-0.0002	-0.0000	0.0000	-0.3499	0.0000	-0.0039	-0.0015	-0.0003	0.0000	-0.1839
384.4510	-0.0000	-1.5708	-0.0000	-1.5708	-0.0000	0.2373	-0.0000	-0.0000	-0.0000	0.0000	0.0000	-0.1195	0.7447	0.5250	0.1546	0.0926	-0.0861	-0.2095	0.0000	-0.0000	-0.0001	-0.0000	0.0000	-0.3510	0.0000	-0.0005	-0.0011	-0.0003	0.0000	-0.1839
384.4630	0.0000	-1.5708	0.0000	-1.5708	0.0000	0.2360	-0.0000	-0.0000	-0.0000	0.0000	0.0000	-0.1151	0.6737	0.4325	0.1837	0.1060	-0.0660	-0.3014	0.0000	0.0001	-0.0000	-0.0000	0.0000	-0.3525	0.0000	0.0016	-0.0000	-0.0002	0.0000	-0.1839
384.4730	0.0000	-1.5708	0.0000	-1.5708	-0.0000	0.2348	-0.0000	-0.0000	-0.0000	0.0000	0.0000	-0.1198	0.7774	0.4525	0.1962	0.0898	-0.0960	-0.2944	-0.0000	-0.0002	-0.0002	-0.0000	0.0000	-0.3536	-0.0000	-0.0020	-0.0016	-0.0003	0.0001	-0.1839
384.4830	-0.0000	-1.5708	0.0000	-1.5708	0.0000	0.2336	-0.0000	-0.0000	-0.0000	0.0000	0.0000	-0.1248	0.6389	0.5044	0.1211	0.0881	-0.0802	-0.2997	-0.0000	-0.0004	-0.0002	-0.0000	0.0000	-0.3545	-0.0000	-0.0044	-0.0021	-0.0003	0.0001	-0.1806
384.4930	0.0000	-1.5708	-0.0000	-1.5708	0.0000	0.2323	-0.0000	-0.0000	-0.0000	0.0000	0.0000	-0.1292	0.7463	0.4807	0.1303	0.1048	-0.0923	-0.2650	0.0000	-0.0002	-0.0001	-0.0000	0.0000	-0.3557	0.0000	-0.0023	-0.0009	-0.0001	0.0000	-0.1806
384.5050	-0.0000	-1.5708	0.0000	-1.5708	-0.0000	0.2307	-0.0000	-0.0000	-0.0000	0.0000	0.0000	-0.1281	0.8556	0.4769	0.1537	0.0869	-0.0968	-0.2997	0.0000	-0.0004	-0.0002	-0.0000	0.0000	-0.3571	0.0000	-0.0049	-0.0016	-0.0003	0.0001	-0.1806
384.5150	-0.0000	-1.5708	0.0000	-1.5708	-0.0000	0.2294	-0.0000	-0.0000	-0.0000	0.0000	0.0000	-0.1343	0.8098	0.4856	0.1112	0.1131	-0.1173	-0.3027	0.0000	0.0001	-0.0000	-0.0000	0.0000	-0.3582	0.0000	0.0006	-0.0000	-0.0001	0.0000	-0.1806
384.5250	-0.0000	-1.5708	0.0000	-1.5708	0.0000	0.2281	-0.0000	-0.0000	-0.0000	0.0000	0.0000	-0.1365	0.7855	0.4501	0.1721	0.1040	-0.0894	-0.2892	-0.0000	0.0000	-0.0001	-0.0000	0.0000	-0.3594	-0.0000	0.0001	-0.0005	-0.0002	0.0000	-0.1806
384.5370	-0.0000	-1.5708	0.0000	-1.5708	-0.0000	0.2264	-0.0000	-0.0000	-0.0000	0.0000	0.0000	-0.1410	0.7788	0.4729	0.1591	0.0990	-0.1020	-0.2589	-0.0000	-0.0002	-0.0001	-0.0000	0.0000	-0.3608	-0.0000	-0.0024	-0.0010	-0.0002	0.0000	-0.1806
384.5470	-0.0000	-1.5708	-0.0000	-1.5708	0.0000	0.2250	-0.0000	-0.0000	-0.0000	0.0000	0.0000	-0.1389	0.7927	0.4533	0.1085	0.0935	-0.1133	-0.3198	-0.0000	-0.0001	0.0001	-0.0000	-0.0000	-0.3619	-0.0000	-0.0007	0.0006	-0.0000	-0.0000	-0.1806
384.5590	-0.0000	-1.5708	-0.0000	-1.5708	0.0000	0.2233	-0.0000	-0.0000	-0.0000	0.0000	0.0000	-0.1435	0.7982	0.4846	0.1301	0.0759	-0.1057	-0.3096	0.0000	0.0001	0.0001	-0.0000	0.0000	-0.3633	0.0000	0.0015	0.0009	-0.0001	0.0000	-0.1806
384.5710	0.0000	-1.5708	0.0000	-1.5708	0.0000	0.2214	-0.0000	-0.0000	-0.0000	0.0000	0.0000	-0.1516	0.7604	0.4621	0.1927	0.0907	-0.1079	-0.2367	0.0000	0.0000	-0.0000	-0.0000	-0.0000	-0.3647	0.0000	0.0002	-0.0004	-0.0001	-0.0000	-0.1806
[truncated: 5,926 more rows]
