# Supplementary material for: Practical Aspects of Model-Based Collision Detection
Source: Front Robot AI. 2020 Nov 23;7:571574. doi: 10.3389/frobt.2020.571574 (PMC7805958; doi:10.3389/frobt.2020.571574)
Supplement: Supplementary file 1 [file Data_Sheet_1.ZIP › jointwise_motion/ur-20_01_22-joint_4.csv]

847.6570	0.0000	-1.5708	0.0000	-2.5721	-0.0000	-0.0000	0.0000	0.0000	-0.0000	0.0000	0.0000	0.0000	0.3137	0.7885	0.4319	0.3320	-0.0133	0.0180	0.0000	0.2317	0.2817	0.2574	-0.0702	0.0000	0.0000	2.7744	2.7718	2.7703	-0.7554	0.0000
847.6670	0.0000	-1.5708	-0.0000	-2.5722	-0.0000	0.0001	0.0000	0.0000	-0.0000	0.0000	0.0000	0.0000	0.3316	0.7995	0.3979	0.3321	0.0074	0.0265	-0.0000	0.2312	0.2815	0.2574	-0.0702	0.0000	-0.0000	2.7691	2.7694	2.7702	-0.7553	0.0000
847.6770	0.0000	-1.5708	0.0000	-2.5722	0.0000	0.0000	0.0000	0.0000	-0.0000	0.0000	0.0000	0.0000	0.2876	0.8423	0.4115	0.3538	-0.0018	0.0271	0.0000	0.2314	0.2817	0.2574	-0.0702	0.0000	0.0000	2.7714	2.7718	2.7703	-0.7553	0.0000
847.6890	0.0000	-1.5708	0.0000	-2.5722	-0.0000	-0.0000	0.0000	0.0000	-0.0000	0.0000	0.0000	0.0000	0.4327	0.8605	0.3779	0.3074	-0.0057	0.0274	-0.0000	0.2313	0.2815	0.2574	-0.0702	0.0000	-0.0000	2.7695	2.7698	2.7702	-0.7553	0.0000
847.6990	-0.0000	-1.5708	-0.0000	-2.5722	-0.0000	-0.0000	0.0000	0.0000	-0.0000	0.0000	0.0000	0.0000	0.3633	0.8511	0.4407	0.3272	0.0075	-0.0050	0.0000	0.2313	0.2816	0.2574	-0.0702	0.0000	0.0000	2.7704	2.7708	2.7702	-0.7553	0.0000
847.7090	-0.0000	-1.5708	-0.0000	-2.5722	0.0000	-0.0000	0.0000	0.0000	-0.0000	0.0000	0.0000	0.0000	0.3179	0.8147	0.4366	0.3309	0.0085	0.0350	0.0000	0.2312	0.2815	0.2574	-0.0702	0.0000	0.0000	2.7690	2.7694	2.7702	-0.7553	0.0000
847.7210	-0.0000	-1.5708	-0.0000	-2.5722	-0.0000	0.0000	0.0000	0.0000	-0.0000	0.0000	0.0000	0.0000	0.3274	0.8257	0.3579	0.3171	-0.0144	0.0081	0.0000	0.2314	0.2816	0.2574	-0.0702	0.0000	0.0000	2.7714	2.7708	2.7703	-0.7553	0.0000
847.7310	-0.0000	-1.5708	-0.0000	-2.5722	0.0000	0.0000	0.0000	0.0000	-0.0000	0.0000	0.0000	0.0000	0.3684	0.7498	0.4509	0.3338	0.0062	0.0265	0.0000	0.2309	0.2814	0.2574	-0.0702	0.0000	0.0000	2.7656	2.7689	2.7702	-0.7553	0.0000
847.7430	0.0000	-1.5708	0.0000	-2.5721	-0.0000	0.0000	0.0000	0.0000	-0.0000	0.0000	0.0000	0.0000	0.2909	0.7666	0.3966	0.3446	0.0109	0.0180	-0.0000	0.2312	0.2815	0.2574	-0.0702	0.0000	-0.0000	2.7691	2.7694	2.7702	-0.7553	0.0000
847.7530	-0.0000	-1.5708	-0.0000	-2.5722	-0.0000	-0.0000	0.0000	0.0000	-0.0000	0.0000	0.0000	0.0000	0.3206	0.8794	0.4322	0.3111	0.0144	0.0170	-0.0000	0.2312	0.2816	0.2574	-0.0702	0.0000	-0.0000	2.7690	2.7703	2.7702	-0.7553	0.0000
847.7650	0.0000	-1.5708	0.0000	-2.5722	0.0000	0.0000	0.0000	0.0000	-0.0000	0.0000	0.0000	0.0000	0.3387	0.8814	0.4206	0.3392	-0.0290	0.0013	0.0000	0.2313	0.2816	0.2574	-0.0702	0.0000	0.0000	2.7700	2.7703	2.7703	-0.7553	0.0000
847.7750	0.0000	-1.5708	-0.0000	-2.5722	0.0000	0.0000	0.0000	0.0000	-0.0000	0.0000	0.0000	0.0000	0.3455	0.7849	0.3851	0.3542	-0.0089	0.0398	-0.0000	0.2313	0.2815	0.2574	-0.0702	0.0000	-0.0000	2.7695	2.7699	2.7702	-0.7553	0.0000
847.7850	-0.0000	-1.5708	-0.0000	-2.5722	0.0000	-0.0000	0.0000	0.0000	-0.0000	0.0000	0.0000	0.0000	0.3399	0.8606	0.4551	0.3041	-0.0083	0.0232	0.0000	0.2313	0.2816	0.2574	-0.0702	0.0000	0.0000	2.7700	2.7704	2.7703	-0.7553	0.0000
847.7970	-0.0000	-1.5708	-0.0000	-2.5722	-0.0000	0.0000	0.0000	0.0000	-0.0000	0.0000	0.0000	0.0000	0.4295	0.8419	0.4513	0.3254	-0.0060	0.0304	0.0000	0.2314	0.2816	0.2574	-0.0702	0.0000	0.0000	2.7710	2.7704	2.7703	-0.7553	0.0000
847.8070	0.0000	-1.5708	0.0000	-2.5722	0.0000	-0.0000	0.0000	0.0000	-0.0000	0.0000	0.0000	0.0000	0.4643	0.8314	0.4413	0.3185	-0.0213	-0.0076	-0.0000	0.2313	0.2815	0.2574	-0.0702	0.0000	-0.0000	2.7705	2.7699	2.7702	-0.7553	0.0000
847.8190	0.0000	-1.5708	0.0000	-2.5722	0.0000	-0.0000	0.0000	0.0000	-0.0000	0.0000	0.0000	0.0000	0.3193	0.8128	0.4988	0.3083	-0.0293	0.0285	0.0000	0.2313	0.2816	0.2574	-0.0702	0.0000	0.0000	2.7700	2.7703	2.7702	-0.7553	0.0000
847.8290	0.0000	-1.5708	-0.0000	-2.5722	-0.0000	-0.0000	0.0000	0.0000	-0.0000	0.0000	0.0000	0.0000	0.3673	0.8358	0.3912	0.3500	0.0109	0.0421	0.0000	0.2313	0.2816	0.2574	-0.0702	0.0000	0.0000	2.7700	2.7703	2.7702	-0.7553	0.0000
847.8410	-0.0000	-1.5708	0.0000	-2.5722	0.0000	0.0000	0.0000	0.0000	-0.0000	0.0000	0.0000	0.0000	0.3323	0.7345	0.3633	0.3099	0.0062	0.0208	-0.0000	0.2313	0.2815	0.2574	-0.0702	0.0000	-0.0000	2.7695	2.7699	2.7702	-0.7553	0.0000
847.8510	-0.0000	-1.5708	0.0000	-2.5722	0.0000	0.0000	0.0000	0.0000	-0.0000	0.0000	0.0000	0.0000	0.3138	0.7411	0.4116	0.3378	-0.0194	0.0294	0.0000	0.2315	0.2817	0.2574	-0.0702	0.0000	0.0000	2.7720	2.7713	2.7703	-0.7554	0.0000
847.8610	-0.0000	-1.5708	0.0000	-2.5722	0.0000	-0.0000	0.0000	0.0000	-0.0000	0.0000	0.0000	0.0000	0.4495	0.8675	0.4393	0.3164	-0.0337	0.0153	0.0000	0.2313	0.2816	0.2574	-0.0702	0.0000	0.0000	2.7700	2.7703	2.7703	-0.7553	0.0000
847.8710	-0.0000	-1.5708	-0.0000	-2.5722	0.0000	-0.0000	0.0000	0.0000	-0.0000	0.0000	0.0000	0.0000	0.3970	0.8335	0.4149	0.3403	0.0124	0.0125	0.0000	0.2313	0.2816	0.2574	-0.0702	0.0000	0.0000	2.7705	2.7708	2.7702	-0.7553	0.0000
847.8830	-0.0001	-1.5708	-0.0000	-2.5722	-0.0000	0.0000	0.0000	0.0000	-0.0000	0.0000	0.0000	0.0000	0.4058	0.8583	0.4300	0.3229	-0.0180	0.0225	0.0000	0.2314	0.2817	0.2574	-0.0702	0.0000	0.0000	2.7710	2.7714	2.7703	-0.7554	0.0000
847.8930	0.0000	-1.5708	-0.0000	-2.5722	-0.0000	0.0000	0.0000	0.0000	-0.0000	0.0000	0.0000	0.0000	0.2465	0.8090	0.3990	0.3250	0.0067	0.0279	-0.0000	0.2313	0.2815	0.2574	-0.0702	0.0000	-0.0000	2.7700	2.7693	2.7702	-0.7553	0.0000
847.9030	-0.0000	-1.5708	0.0000	-2.5722	-0.0000	-0.0000	0.0000	0.0000	-0.0000	0.0000	0.0000	0.0000	0.3420	0.7375	0.4737	0.3269	-0.0016	0.0163	-0.0000	0.2311	0.2815	0.2574	-0.0702	0.0000	-0.0000	2.7680	2.7694	2.7702	-0.7553	0.0000
847.9130	0.0000	-1.5708	-0.0000	-2.5722	-0.0000	0.0000	0.0000	0.0000	-0.0000	0.0000	0.0000	0.0000	0.2773	0.7306	0.4279	0.3253	0.0174	0.0179	0.0000	0.2314	0.2816	0.2574	-0.0702	0.0000	0.0000	2.7710	2.7703	2.7702	-0.7553	0.0000
847.9230	0.0000	-1.5708	0.0000	-2.5722	0.0000	-0.0000	0.0000	0.0000	-0.0000	0.0000	0.0000	0.0000	0.2863	0.7864	0.4209	0.3171	-0.0218	0.0465	0.0000	0.2315	0.2817	0.2574	-0.0702	0.0000	0.0000	2.7719	2.7713	2.7703	-0.7553	0.0000
847.9350	-0.0000	-1.5708	-0.0000	-2.5722	-0.0000	-0.0000	0.0000	0.0000	-0.0000	0.0000	0.0000	0.0000	0.3016	0.8049	0.4244	0.3321	0.0006	0.0275	-0.0000	0.2311	0.2814	0.2574	-0.0702	0.0000	-0.0000	2.7671	2.7684	2.7701	-0.7553	0.0000
847.9450	-0.0000	-1.5708	0.0000	-2.5722	0.0000	0.0000	0.0000	0.0000	-0.0000	0.0000	0.0000	0.0000	0.3171	0.8065	0.4151	0.3150	0.0115	0.0332	0.0000	0.2314	0.2816	0.2574	-0.0702	0.0000	0.0000	2.7710	2.7704	2.7703	-0.7554	0.0000
847.9550	-0.0000	-1.5708	-0.0000	-2.5722	0.0000	0.0000	0.0000	0.0000	-0.0000	0.0000	0.0000	0.0000	0.3291	0.8391	0.4462	0.3347	-0.0085	0.0175	0.0000	0.2313	0.2815	0.2574	-0.0702	0.0000	0.0000	2.7695	2.7699	2.7702	-0.7553	0.0000
847.9650	-0.0000	-1.5708	0.0000	-2.5722	-0.0000	-0.0000	0.0000	0.0000	-0.0000	0.0000	0.0000	0.0000	0.3814	0.8221	0.4421	0.3140	0.0031	0.0099	0.0000	0.2313	0.2815	0.2574	-0.0702	0.0000	0.0000	2.7695	2.7699	2.7702	-0.7553	0.0000
847.9770	0.0000	-1.5708	0.0000	-2.5722	0.0000	-0.0000	0.0000	0.0000	-0.0000	0.0000	0.0000	0.0000	0.3440	0.8321	0.3699	0.3298	0.0109	0.0286	0.0000	0.2317	0.2817	0.2574	-0.0702	0.0000	0.0000	2.7754	2.7718	2.7702	-0.7553	0.0000
847.9870	0.0000	-1.5708	-0.0000	-2.5722	-0.0000	-0.0000	0.0000	0.0000	-0.0000	0.0000	0.0000	0.0000	0.3244	0.8985	0.3988	0.3212	0.0002	0.0405	-0.0000	0.2312	0.2815	0.2574	-0.0702	0.0000	-0.0000	2.7685	2.7698	2.7702	-0.7553	0.0000
847.9990	0.0000	-1.5708	0.0000	-2.5722	-0.0000	-0.0000	0.0000	0.0000	-0.0000	0.0000	0.0000	0.0000	0.4167	0.7598	0.4109	0.3408	-0.0175	0.0059	-0.0000	0.2314	0.2817	0.2574	-0.0702	0.0000	-0.0000	2.7715	2.7718	2.7703	-0.7554	0.0000
848.0090	-0.0000	-1.5708	-0.0000	-2.5722	0.0000	0.0000	0.0000	0.0000	-0.0000	0.0000	0.0000	0.0000	0.2135	0.8628	0.4394	0.3253	-0.0063	0.0215	0.0000	0.2315	0.2816	0.2574	-0.0702	0.0000	0.0000	2.7720	2.7704	2.7703	-0.7554	0.0000
848.0190	-0.0000	-1.5708	-0.0000	-2.5722	0.0000	-0.0000	0.0000	0.0000	-0.0000	0.0000	0.0000	0.0000	0.3472	0.7760	0.4245	0.3264	-0.0035	0.0355	0.0000	0.2313	0.2815	0.2574	-0.0702	0.0000	0.0000	2.7695	2.7698	2.7702	-0.7553	0.0000
848.0310	0.0000	-1.5708	-0.0000	-2.5722	-0.0000	-0.0000	0.0000	0.0000	-0.0000	0.0000	0.0000	0.0000	0.2893	0.8162	0.4256	0.3398	0.0050	0.0174	0.0000	0.2316	0.2817	0.2574	-0.0702	0.0000	0.0000	2.7739	2.7713	2.7703	-0.7553	0.0000
848.0410	0.0000	-1.5708	0.0000	-2.5722	0.0000	-0.0000	0.0000	0.0000	-0.0000	0.0000	0.0000	0.0000	0.2481	0.8290	0.4299	0.3244	0.0229	-0.0051	0.0000	0.2310	0.2814	0.2574	-0.0702	0.0000	0.0000	2.7666	2.7689	2.7702	-0.7553	0.0000
848.0510	0.0000	-1.5708	-0.0000	-2.5722	0.0000	0.0000	0.0000	0.0000	-0.0000	0.0000	0.0000	0.0000	0.2102	0.8655	0.3771	0.3262	-0.0015	0.0158	0.0000	0.2314	0.2816	0.2574	-0.0702	0.0000	0.0000	2.7710	2.7703	2.7702	-0.7553	0.0000
848.0630	0.0000	-1.5708	-0.0000	-2.5722	-0.0000	0.0000	0.0000	0.0000	-0.0000	0.0000	0.0000	0.0000	0.2693	0.8026	0.4331	0.3209	-0.0295	-0.0037	-0.0000	0.2314	0.2816	0.2574	-0.0702	0.0000	-0.0000	2.7714	2.7708	2.7702	-0.7553	0.0000
848.0730	0.0000	-1.5708	-0.0000	-2.5722	-0.0000	0.0000	0.0000	0.0000	-0.0000	0.0000	0.0000	0.0000	0.1820	0.7786	0.4528	0.3159	-0.0061	0.0182	0.0000	0.2313	0.2815	0.2574	-0.0702	0.0000	0.0000	2.7695	2.7699	2.7702	-0.7553	0.0000
848.0830	-0.0000	-1.5708	-0.0000	-2.5722	0.0000	-0.0000	0.0000	0.0000	-0.0000	0.0000	0.0000	0.0000	0.1824	0.7540	0.4241	0.3347	-0.0361	0.0339	-0.0000	0.2315	0.2816	0.2574	-0.0702	0.0000	-0.0000	2.7725	2.7709	2.7703	-0.7554	0.0000
848.0930	-0.0000	-1.5708	0.0000	-2.5722	0.0000	0.0000	0.0000	0.0000	-0.0000	0.0000	0.0000	0.0000	0.2525	0.8704	0.4434	0.3815	-0.0289	-0.0016	-0.0000	0.2314	0.2817	0.2574	-0.0702	0.0000	-0.0000	2.7711	2.7714	2.7703	-0.7554	0.0000
848.1030	0.0000	-1.5708	0.0000	-2.5722	0.0000	0.0000	0.0000	0.0000	-0.0000	0.0000	0.0000	0.0000	0.2130	0.7718	0.4333	0.3778	-0.0298	0.0200	0.0000	0.2312	0.2815	0.2574	-0.0702	0.0000	0.0000	2.7690	2.7694	2.7702	-0.7553	0.0000
848.1130	0.0000	-1.5708	0.0000	-2.5722	0.0000	-0.0000	0.0000	0.0000	-0.0000	0.0000	0.0000	0.0000	0.1377	0.8776	0.4320	0.3540	-0.0392	0.0397	0.0000	0.2314	0.2815	0.2574	-0.0702	0.0000	0.0000	2.7715	2.7699	2.7703	-0.7553	0.0000
848.1250	0.0000	-1.5708	0.0000	-2.5721	-0.0000	-0.0000	0.0000	0.0000	-0.0000	0.0000	0.0000	0.0000	0.2339	0.8447	0.4010	0.3163	-0.0019	0.0231	0.0000	0.2315	0.2817	0.2574	-0.0702	0.0000	0.0000	2.7729	2.7713	2.7702	-0.7553	0.0000
848.1350	0.0000	-1.5708	-0.0000	-2.5722	-0.0000	-0.0000	0.0000	0.0000	-0.0000	0.0000	0.0000	0.0000	0.1664	0.8197	0.4121	0.3363	0.0187	0.0366	0.0000	0.2313	0.2816	0.2574	-0.0702	0.0000	0.0000	2.7700	2.7703	2.7702	-0.7553	0.0000
848.1450	0.0000	-1.5708	-0.0000	-2.5722	0.0000	-0.0000	0.0000	0.0000	-0.0000	0.0000	0.0000	0.0000	0.1442	0.7753	0.4751	0.3533	0.0062	0.0116	0.0000	0.2317	0.2817	0.2574	-0.0702	0.0000	0.0000	2.7744	2.7718	2.7703	-0.7554	0.0000
848.1550	-0.0000	-1.5708	-0.0000	-2.5722	-0.0000	0.0000	0.0000	0.0000	-0.0000	0.0000	0.0000	0.0000	0.1004	0.8146	0.4272	0.3343	0.0163	0.0260	0.0000	0.2313	0.2815	0.2574	-0.0702	0.0000	0.0000	2.7695	2.7698	2.7702	-0.7553	0.0000
848.1670	-0.0000	-1.5708	-0.0000	-2.5722	-0.0000	0.0000	0.0000	0.0000	-0.0000	0.0000	0.0000	0.0000	0.1234	0.8014	0.4601	0.3261	0.0124	0.0159	0.0000	0.2313	0.2815	0.2574	-0.0702	0.0000	0.0000	2.7696	2.7699	2.7703	-0.7553	0.0000
848.1770	-0.0000	-1.5708	-0.0000	-2.5722	0.0000	0.0000	0.0000	0.0000	-0.0000	0.0000	0.0000	0.0000	0.2418	0.7881	0.4087	0.3663	-0.0033	0.0329	0.0000	0.2314	0.2816	0.2574	-0.0702	0.0000	0.0000	2.7715	2.7708	2.7703	-0.7554	0.0000
848.1890	0.0000	-1.5708	0.0000	-2.5722	-0.0000	0.0000	0.0000	0.0000	-0.0000	0.0000	0.0000	0.0000	0.2187	0.8147	0.4201	0.3288	-0.0147	0.0324	-0.0000	0.2315	0.2817	0.2574	-0.0702	0.0000	-0.0000	2.7729	2.7713	2.7703	-0.7553	0.0000
848.1990	0.0000	-1.5708	-0.0000	-2.5722	0.0000	-0.0000	0.0000	0.0000	-0.0000	0.0000	0.0000	0.0000	0.2660	0.7194	0.4569	0.3514	-0.0013	0.0243	-0.0000	0.2313	0.2816	0.2574	-0.0702	0.0000	-0.0000	2.7705	2.7709	2.7703	-0.7553	0.0000
848.2110	0.0000	-1.5708	0.0000	-2.5722	0.0000	0.0000	0.0000	0.0000	-0.0000	0.0000	0.0000	0.0000	0.2044	0.7944	0.4101	0.3587	-0.0161	0.0422	0.0000	0.2313	0.2816	0.2574	-0.0702	0.0000	0.0000	2.7699	2.7703	2.7702	-0.7553	0.0000
848.2210	0.0000	-1.5708	-0.0000	-2.5722	-0.0000	-0.0000	0.0000	0.0000	-0.0000	0.0000	0.0000	0.0000	0.3571	0.7879	0.4192	0.3404	-0.0168	0.0206	0.0000	0.2311	0.2815	0.2574	-0.0702	0.0000	0.0000	2.7680	2.7694	2.7702	-0.7553	0.0000
848.2310	-0.0000	-1.5708	-0.0000	-2.5722	0.0000	0.0000	0.0000	0.0000	-0.0000	0.0000	0.0000	0.0000	0.1488	0.7845	0.3737	0.3039	-0.0022	0.0379	0.0000	0.2315	0.2818	0.2574	-0.0702	0.0000	0.0000	2.7720	2.7723	2.7704	-0.7554	0.0000
848.2430	0.0000	-1.5708	0.0000	-2.5722	0.0000	-0.0000	0.0000	0.0000	-0.0000	0.0000	0.0000	0.0000	0.2734	0.7722	0.3893	0.3549	-0.0062	0.0202	0.0000	0.2315	0.2817	0.2574	-0.0702	0.0000	0.0000	2.7719	2.7713	2.7703	-0.7553	0.0000
848.2530	0.0000	-1.5708	0.0000	-2.5722	-0.0000	-0.0000	0.0000	0.0000	-0.0000	0.0000	0.0000	0.0000	0.1951	0.8302	0.4038	0.3440	-0.0119	0.0232	-0.0000	0.2311	0.2816	0.2574	-0.0702	0.0000	-0.0000	2.7680	2.7704	2.7702	-0.7553	0.0000
848.2630	0.0000	-1.5708	0.0000	-2.5722	-0.0000	0.0000	0.0000	0.0000	-0.0000	0.0000	0.0000	0.0000	0.2683	0.8177	0.4407	0.3461	-0.0131	0.0430	-0.0000	0.2310	0.2814	0.2574	-0.0702	0.0000	-0.0000	2.7661	2.7684	2.7701	-0.7553	0.0000
848.2730	-0.0000	-1.5708	-0.0000	-2.5722	0.0000	0.0000	0.0000	0.0000	-0.0000	0.0000	0.0000	0.0000	0.2331	0.8627	0.4052	0.3242	-0.0276	0.0328	0.0000	0.2313	0.2815	0.2574	-0.0702	0.0000	0.0000	2.7695	2.7699	2.7702	-0.7553	0.0000
848.2830	-0.0000	-1.5708	0.0000	-2.5721	-0.0000	0.0000	0.0000	0.0000	-0.0000	0.0000	0.0000	0.0000	0.2849	0.7563	0.3945	0.3335	-0.0205	0.0283	0.0000	0.2313	0.2816	0.2574	-0.0702	0.0000	0.0000	2.7701	2.7704	2.7703	-0.7554	0.0000
848.2950	0.0000	-1.5708	-0.0000	-2.5722	-0.0000	-0.0000	0.0000	0.0000	-0.0000	0.0000	0.0000	0.0000	0.3198	0.8573	0.4081	0.3269	-0.0295	0.0162	0.0000	0.2313	0.2815	0.2574	-0.0702	0.0000	0.0000	2.7705	2.7699	2.7702	-0.7553	0.0000
848.3050	0.0000	-1.5708	-0.0000	-2.5722	-0.0000	-0.0000	0.0000	0.0000	-0.0000	0.0000	0.0000	0.0000	0.3495	0.7838	0.4333	0.3354	0.0060	0.0380	-0.0000	0.2312	0.2814	0.2574	-0.0702	0.0000	-0.0000	2.7686	2.7689	2.7702	-0.7553	0.0000
848.3150	0.0000	-1.5708	-0.0000	-2.5721	0.0000	0.0000	0.0000	0.0000	-0.0000	0.0000	0.0000	0.0000	0.4572	0.8492	0.3795	0.3308	0.0197	0.0297	-0.0000	0.2316	0.2818	0.2574	-0.0702	0.0000	-0.0000	2.7740	2.7724	2.7704	-0.7554	0.0000
848.3250	0.0000	-1.5708	-0.0000	-2.5722	0.0000	0.0000	0.0000	0.0000	-0.0000	0.0000	0.0000	0.0000	0.2925	0.8041	0.4220	0.3488	-0.0023	0.0389	0.0000	0.2316	0.2818	0.2574	-0.0702	0.0000	0.0000	2.7739	2.7723	2.7703	-0.7554	0.0000
848.3350	-0.0000	-1.5708	-0.0000	-2.5722	0.0000	-0.0000	0.0000	0.0000	-0.0000	0.0000	0.0000	0.0000	0.3069	0.8233	0.4209	0.3326	0.0032	0.0343	0.0000	0.2313	0.2816	0.2574	-0.0702	0.0000	0.0000	2.7696	2.7709	2.7703	-0.7554	0.0000
848.3470	-0.0000	-1.5708	-0.0000	-2.5722	0.0000	-0.0000	0.0000	0.0000	-0.0000	0.0000	0.0000	0.0000	0.2315	0.8396	0.4219	0.3487	-0.0094	0.0099	-0.0000	0.2315	0.2817	0.2574	-0.0702	0.0000	-0.0000	2.7729	2.7713	2.7703	-0.7554	0.0000
848.3570	0.0000	-1.5708	0.0000	-2.5722	-0.0000	-0.0000	0.0000	0.0000	-0.0000	0.0000	0.0000	0.0000	0.2673	0.7877	0.4075	0.3390	-0.0169	0.0206	0.0000	0.2315	0.2816	0.2574	-0.0702	0.0000	0.0000	2.7725	2.7709	2.7703	-0.7554	0.0000
848.3690	0.0000	-1.5708	0.0000	-2.5722	-0.0000	-0.0000	0.0000	0.0000	-0.0000	0.0000	0.0000	0.0000	0.1881	0.7702	0.3967	0.3444	-0.0009	0.0433	-0.0000	0.2311	0.2815	0.2574	-0.0702	0.0000	-0.0000	2.7680	2.7693	2.7701	-0.7553	0.0000
848.3790	0.0000	-1.5708	-0.0000	-2.5722	-0.0000	-0.0000	0.0000	0.0000	-0.0000	0.0000	0.0000	0.0000	0.2122	0.7959	0.3947	0.3103	0.0008	0.0430	0.0000	0.2311	0.2815	0.2574	-0.0702	0.0000	0.0000	2.7670	2.7693	2.7702	-0.7553	0.0000
848.3890	-0.0000	-1.5708	-0.0000	-2.5722	0.0000	-0.0000	0.0000	0.0000	-0.0000	0.0000	0.0000	0.0000	0.1476	0.7848	0.4212	0.3461	-0.0258	0.0373	0.0000	0.2313	0.2816	0.2574	-0.0702	0.0000	0.0000	2.7700	2.7703	2.7702	-0.7553	0.0000
848.4010	0.0000	-1.5708	-0.0000	-2.5722	0.0000	0.0000	0.0000	0.0000	-0.0000	0.0000	0.0000	0.0000	0.2167	0.8562	0.4208	0.3217	0.0038	0.0484	-0.0000	0.2313	0.2816	0.2574	-0.0702	0.0000	-0.0000	2.7705	2.7709	2.7703	-0.7553	0.0000
848.4110	-0.0000	-1.5708	-0.0000	-2.5722	-0.0000	0.0000	0.0000	0.0000	-0.0000	0.0000	0.0000	0.0000	0.3079	0.7877	0.4686	0.3268	-0.0066	0.0494	0.0000	0.2312	0.2815	0.2574	-0.0702	0.0000	0.0000	2.7686	2.7699	2.7703	-0.7553	0.0000
848.4230	0.0000	-1.5708	-0.0000	-2.5722	-0.0000	0.0000	0.0000	0.0000	-0.0000	0.0000	0.0000	0.0000	0.2675	0.8074	0.4089	0.3573	0.0075	0.0373	-0.0000	0.2313	0.2816	0.2574	-0.0702	0.0000	-0.0000	2.7705	2.7709	2.7703	-0.7553	0.0000
848.4330	0.0000	-1.5708	-0.0000	-2.5721	-0.0000	0.0000	0.0000	0.0000	-0.0000	0.0000	0.0000	0.0000	0.2977	0.7294	0.4035	0.3575	-0.0148	0.0188	0.0000	0.2314	0.2816	0.2574	-0.0702	0.0000	0.0000	2.7710	2.7704	2.7702	-0.7553	0.0000
848.4430	-0.0000	-1.5708	0.0000	-2.5722	0.0000	0.0000	0.0000	0.0000	-0.0000	0.0000	0.0000	0.0000	0.2794	0.8110	0.4000	0.3119	-0.0071	0.0234	0.0000	0.2312	0.2815	0.2574	-0.0702	0.0000	0.0000	2.7685	2.7698	2.7702	-0.7553	0.0000
848.4550	-0.0000	-1.5708	0.0000	-2.5722	-0.0000	0.0000	0.0000	0.0000	-0.0000	0.0000	0.0000	0.0000	0.2774	0.8320	0.3983	0.3436	-0.0269	0.0248	0.0000	0.2312	0.2815	0.2574	-0.0702	0.0000	0.0000	2.7690	2.7694	2.7702	-0.7553	0.0000
848.4650	0.0000	-1.5708	-0.0000	-2.5722	-0.0000	0.0001	0.0000	0.0000	-0.0000	0.0000	0.0000	0.0000	0.2930	0.7965	0.3972	0.3481	0.0045	0.0198	-0.0000	0.2312	0.2815	0.2574	-0.0702	0.0000	-0.0000	2.7685	2.7698	2.7702	-0.7553	0.0000
848.4750	-0.0000	-1.5708	-0.0000	-2.5722	-0.0000	0.0000	0.0000	0.0000	-0.0000	0.0000	0.0000	0.0000	0.2419	0.7884	0.4303	0.3222	-0.0097	0.0346	0.0000	0.2312	0.2814	0.2574	-0.0702	0.0000	0.0000	2.7686	2.7689	2.7702	-0.7553	0.0000
848.4850	-0.0000	-1.5708	0.0000	-2.5722	-0.0000	-0.0000	0.0000	0.0000	-0.0000	0.0000	0.0000	0.0000	0.2672	0.8191	0.4256	0.3609	-0.0130	0.0261	-0.0000	0.2311	0.2815	0.2574	-0.0702	0.0000	-0.0000	2.7680	2.7694	2.7702	-0.7553	0.0000
848.4950	-0.0000	-1.5708	0.0000	-2.5722	0.0000	0.0000	0.0000	0.0000	-0.0000	0.0000	0.0000	0.0000	0.2181	0.7808	0.4268	0.3148	0.0239	0.0564	0.0000	0.2310	0.2814	0.2574	-0.0702	0.0000	0.0000	2.7666	2.7689	2.7702	-0.7553	0.0000
848.5050	0.0000	-1.5708	0.0000	-2.5722	-0.0000	0.0000	0.0000	0.0000	-0.0000	0.0000	0.0000	0.0000	0.1253	0.8729	0.4067	0.3460	-0.0050	0.0246	0.0000	0.2309	0.2813	0.2574	-0.0702	0.0000	0.0000	2.7646	2.7679	2.7701	-0.7553	0.0000
848.5170	0.0000	-1.5708	-0.0000	-2.5721	0.0000	0.0000	0.0000	0.0000	-0.0000	0.0000	0.0000	0.0000	0.1403	0.7828	0.4114	0.3135	0.0119	0.0422	0.0000	0.2314	0.2817	0.2574	-0.0702	0.0000	0.0000	2.7715	2.7718	2.7703	-0.7553	0.0000
848.5270	-0.0000	-1.5708	0.0000	-2.5722	-0.0000	0.0000	0.0000	0.0000	-0.0000	0.0000	0.0000	0.0000	0.1248	0.8101	0.3997	0.3430	-0.0042	0.0558	-0.0000	0.2315	0.2816	0.2574	-0.0702	0.0000	-0.0000	2.7724	2.7708	2.7702	-0.7553	0.0000
848.5370	0.0000	-1.5708	-0.0000	-2.5722	0.0000	-0.0000	0.0000	0.0000	-0.0000	0.0000	0.0000	0.0000	0.2868	0.7819	0.3367	0.3543	0.0009	0.0570	-0.0000	0.2311	0.2814	0.2574	-0.0702	0.0000	-0.0000	2.7676	2.7689	2.7702	-0.7553	0.0000
848.5470	0.0000	-1.5708	0.0000	-2.5722	0.0000	-0.0000	0.0000	0.0000	-0.0000	0.0000	0.0000	0.0000	0.1741	0.8248	0.4232	0.3458	-0.0051	0.0311	-0.0000	0.2315	0.2816	0.2574	-0.0702	0.0000	-0.0000	2.7724	2.7709	2.7703	-0.7553	0.0000
848.5590	0.0000	-1.5708	-0.0000	-2.5722	-0.0000	-0.0000	0.0000	0.0000	-0.0000	0.0000	0.0000	0.0000	0.1981	0.7544	0.4053	0.3009	-0.0095	0.0432	-0.0000	0.2311	0.2815	0.2574	-0.0702	0.0000	-0.0000	2.7681	2.7694	2.7702	-0.7553	0.0000
848.5690	0.0000	-1.5708	-0.0000	-2.5722	-0.0000	-0.0000	0.0000	0.0000	-0.0000	0.0000	0.0000	0.0000	0.0349	0.8120	0.4197	0.3293	0.0094	0.0213	0.0000	0.2313	0.2815	0.2574	-0.0702	0.0000	0.0000	2.7695	2.7699	2.7702	-0.7553	0.0000
848.5810	0.0000	-1.5708	0.0000	-2.5722	-0.0000	0.0000	0.0000	0.0000	-0.0000	0.0000	0.0000	0.0000	0.0529	0.7498	0.4293	0.3546	-0.0016	0.0357	0.0000	0.2313	0.2816	0.2574	-0.0702	0.0000	0.0000	2.7695	2.7708	2.7702	-0.7553	0.0000
848.5910	0.0000	-1.5708	-0.0000	-2.5722	0.0000	0.0000	0.0000	0.0000	-0.0000	0.0000	0.0000	0.0000	0.1440	0.8895	0.4100	0.3474	0.0003	0.0545	-0.0000	0.2313	0.2815	0.2574	-0.0702	0.0000	-0.0000	2.7705	2.7699	2.7702	-0.7553	0.0000
848.6030	0.0000	-1.5708	0.0000	-2.5722	-0.0000	0.0000	0.0000	0.0000	-0.0000	0.0000	0.0000	0.0000	0.1223	0.8780	0.4231	0.3563	0.0018	0.0407	0.0000	0.2310	0.2814	0.2574	-0.0702	0.0000	0.0000	2.7661	2.7685	2.7702	-0.7553	0.0000
848.6130	-0.0000	-1.5708	-0.0000	-2.5722	0.0000	-0.0000	0.0000	0.0000	-0.0000	0.0000	0.0000	0.0000	0.0422	0.8055	0.3776	0.3552	-0.0172	0.0326	0.0000	0.2312	0.2815	0.2574	-0.0702	0.0000	0.0000	2.7685	2.7698	2.7702	-0.7553	0.0000
848.6250	0.0000	-1.5708	0.0000	-2.5722	0.0000	-0.0000	0.0000	0.0000	-0.0000	0.0000	0.0000	0.0000	0.0525	0.8456	0.3994	0.3336	-0.0129	0.0191	-0.0000	0.2312	0.2815	0.2574	-0.0702	0.0000	-0.0000	2.7686	2.7699	2.7703	-0.7553	0.0000
848.6350	0.0000	-1.5708	0.0000	-2.5722	0.0000	-0.0000	0.0000	0.0000	-0.0000	0.0000	0.0000	0.0000	0.1196	0.7308	0.3919	0.3517	-0.0044	0.0337	-0.0000	0.2314	0.2817	0.2574	-0.0702	0.0000	-0.0000	2.7710	2.7714	2.7703	-0.7554	0.0000
848.6450	0.0000	-1.5708	-0.0000	-2.5722	-0.0000	0.0000	0.0000	0.0000	-0.0000	0.0000	0.0000	0.0000	0.1659	0.7890	0.3775	0.3542	0.0090	0.0611	-0.0000	0.2312	0.2816	0.2574	-0.0702	0.0000	-0.0000	2.7690	2.7703	2.7702	-0.7553	0.0000
848.6550	-0.0000	-1.5708	-0.0000	-2.5722	0.0000	-0.0000	0.0000	0.0000	-0.0000	0.0000	0.0000	0.0000	0.1306	0.8736	0.4452	0.3233	0.0098	0.0069	0.0000	0.2314	0.2816	0.2574	-0.0702	0.0000	0.0000	2.7710	2.7703	2.7702	-0.7553	0.0000
848.6650	-0.0000	-1.5708	-0.0000	-2.5722	0.0000	0.0000	0.0000	0.0000	-0.0000	0.0000	0.0000	0.0000	0.0541	0.7756	0.4365	0.3473	0.0175	0.0642	0.0000	0.2313	0.2816	0.2574	-0.0702	0.0000	0.0000	2.7700	2.7703	2.7702	-0.7553	0.0000
848.6770	-0.0000	-1.5708	-0.0000	-2.5722	0.0000	0.0000	0.0000	0.0000	-0.0000	0.0000	0.0000	0.0000	0.1334	0.8186	0.4760	0.3449	0.0124	0.0098	-0.0000	0.2311	0.2815	0.2574	-0.0702	0.0000	-0.0000	2.7681	2.7694	2.7702	-0.7553	0.0000
848.6870	0.0000	-1.5708	0.0000	-2.5722	-0.0000	0.0000	0.0000	0.0000	-0.0000	0.0000	0.0000	0.0000	0.0987	0.8309	0.3846	0.3286	0.0144	0.0358	-0.0000	0.2315	0.2816	0.2574	-0.0702	0.0000	-0.0000	2.7724	2.7708	2.7703	-0.7553	0.0000
848.6970	0.0000	-1.5708	-0.0000	-2.5722	0.0000	-0.0000	0.0000	0.0000	-0.0000	0.0000	0.0000	0.0000	0.0329	0.7796	0.4160	0.3170	0.0192	0.0330	0.0000	0.2311	0.2815	0.2574	-0.0702	0.0000	0.0000	2.7680	2.7694	2.7702	-0.7553	0.0000
848.7070	0.0000	-1.5708	-0.0000	-2.5722	-0.0000	0.0000	0.0000	0.0000	-0.0000	0.0000	0.0000	0.0000	0.1696	0.8046	0.3830	0.3078	0.0072	0.0285	-0.0000	0.2315	0.2817	0.2574	-0.0702	0.0000	-0.0000	2.7729	2.7713	2.7703	-0.7554	0.0000
848.7170	-0.0000	-1.5708	0.0000	-2.5722	0.0000	-0.0000	0.0000	0.0000	-0.0000	0.0000	0.0000	0.0000	0.1993	0.7892	0.3835	0.3432	0.0121	0.0529	0.0000	0.2311	0.2815	0.2574	-0.0702	0.0000	0.0000	2.7681	2.7694	2.7702	-0.7553	0.0000
848.7290	0.0000	-1.5708	-0.0000	-2.5722	-0.0000	0.0000	0.0000	0.0000	-0.0000	0.0000	0.0000	0.0000	0.1211	0.7914	0.3760	0.3255	-0.0013	0.0187	-0.0000	0.2315	0.2816	0.2587	-0.0702	0.0000	-0.0002	2.7721	2.7708	2.7743	-0.7554	0.0000
848.7390	-0.0000	-1.5708	0.0000	-2.5722	0.0000	0.0000	0.0000	0.0000	-0.0000	0.0000	0.0000	0.0000	0.0294	0.7321	0.3837	0.3303	0.0048	0.0310	-0.0001	0.2319	0.2820	0.2636	-0.0702	0.0000	-0.0008	2.7772	2.7743	2.7836	-0.7556	0.0000
848.7490	-0.0000	-1.5708	0.0000	-2.5722	-0.0000	-0.0000	0.0000	0.0000	-0.0000	0.0000	0.0000	0.0000	0.1698	0.8129	0.4296	0.3781	-0.0033	0.0190	-0.0001	0.2323	0.2823	0.2744	-0.0702	0.0000	-0.0016	2.7823	2.7769	2.7982	-0.7558	0.0000
848.7610	-0.0000	-1.5708	-0.0000	-2.5722	-0.0000	0.0000	0.0000	0.0000	-0.0000	0.0000	0.0000	0.0000	0.1417	0.8029	0.3675	0.3816	0.0015	0.0443	-0.0003	0.2329	0.2827	0.2986	-0.0703	0.0000	-0.0030	2.7894	2.7809	2.8226	-0.7562	0.0000
848.7710	-0.0000	-1.5708	-0.0000	-2.5722	-0.0000	0.0000	0.0000	0.0000	-0.0000	0.0015	0.0000	0.0000	0.0933	0.7942	0.3765	0.4239	-0.0120	0.0398	-0.0004	0.2339	0.2834	0.3308	-0.0703	0.0000	-0.0045	2.8011	2.7881	2.8490	-0.7566	0.0000
848.7830	0.0000	-1.5708	0.0000	-2.5721	0.0000	-0.0000	0.0000	0.0000	-0.0000	0.0051	0.0000	0.0000	0.1399	0.8346	0.4490	0.4741	0.0196	0.0404	-0.0006	0.2352	0.2842	0.3875	-0.0704	0.0000	-0.0067	2.8170	2.7965	2.8875	-0.7572	0.0001
848.7930	-0.0000	-1.5708	0.0000	-2.5721	0.0000	0.0000	0.0000	0.0000	-0.0000	0.0082	0.0000	0.0000	0.2389	0.8180	0.3663	0.5057	-0.0043	0.0202	-0.0007	0.2366	0.2851	0.4524	-0.0704	0.0000	-0.0089	2.8332	2.8052	2.9255	-0.7578	0.0001
848.8050	0.0000	-1.5708	0.0000	-2.5720	0.0000	0.0000	0.0000	0.0000	-0.0000	0.0135	0.0000	0.0000	0.1710	0.7340	0.4324	0.5340	0.0012	0.0508	-0.0010	0.2379	0.2861	0.5551	-0.0705	0.0000	-0.0119	2.8487	2.8147	2.9779	-0.7586	0.0001
848.8150	-0.0000	-1.5708	-0.0000	-2.5718	0.0000	-0.0000	0.0000	0.0000	-0.0000	0.0157	0.0000	0.0000	0.1987	0.8254	0.4346	0.5756	0.0183	0.0417	-0.0012	0.2396	0.2872	0.5693	-0.0705	0.0000	-0.0148	2.8694	2.8259	3.0275	-0.7593	0.0001
848.8250	-0.0000	-1.5708	-0.0000	-2.5716	-0.0000	-0.0000	0.0000	0.0000	-0.0000	0.0174	0.0000	0.0000	0.2152	0.7869	0.4620	0.5838	-0.0158	0.0391	-0.0015	0.2418	0.2886	0.5761	-0.0706	0.0000	-0.0180	2.8955	2.8397	3.0824	-0.7601	0.0002
848.8370	0.0000	-1.5708	0.0000	-2.5715	0.0000	0.0000	0.0000	0.0000	-0.0000	0.0233	0.0000	0.0000	0.1756	0.8145	0.4698	0.5794	-0.0067	0.0451	-0.0019	0.2436	0.2900	0.5854	-0.0707	0.0000	-0.0222	2.9178	2.8535	3.1551	-0.7612	0.0002
848.8470	-0.0000	-1.5708	-0.0000	-2.5712	0.0000	-0.0000	0.0000	0.0000	-0.0000	0.0279	0.0000	0.0000	0.2155	0.8514	0.4199	0.6265	-0.0009	0.0389	-0.0022	0.2457	0.2914	0.5941	-0.0708	0.0000	-0.0261	2.9422	2.8673	3.2215	-0.7621	0.0002
848.8590	0.0000	-1.5708	0.0000	-2.5707	0.0000	0.0000	0.0000	0.0000	-0.0000	0.0373	0.0000	0.0000	0.2398	0.8604	0.4672	0.6269	-0.0150	0.0575	-0.0026	0.2487	0.2934	0.6058	-0.0709	0.0000	-0.0311	2.9788	2.8870	3.3081	-0.7634	0.0003
848.8690	-0.0000	-1.5708	-0.0000	-2.5703	0.0000	-0.0000	0.0000	0.0000	-0.0000	0.0468	0.0000	0.0000	0.2055	0.8322	0.4383	0.6326	-0.0039	0.0411	-0.0030	0.2512	0.2950	0.6165	-0.0710	0.0000	-0.0357	3.0081	2.9027	3.3859	-0.7644	0.0003
848.8810	0.0000	-1.5708	-0.0000	-2.5696	0.0000	-0.0000	0.0000	0.0000	-0.0000	0.0577	0.0000	0.0000	0.1109	0.8386	0.4649	0.5643	0.0061	0.0328	-0.0022	0.2460	0.2914	0.6051	-0.0707	0.0000	-0.0264	2.9459	2.8671	3.2210	-0.7614	0.0002
848.8910	0.0000	-1.5708	0.0000	-2.5690	-0.0000	0.0000	0.0000	0.0000	-0.0000	0.0645	0.0000	0.0000	0.0763	0.7774	0.4036	0.5718	-0.0030	0.0457	-0.0022	0.2462	0.2915	0.6077	-0.0707	0.0000	-0.0265	2.9487	2.8678	3.2200	-0.7612	0.0002
848.9030	-0.0000	-1.5708	0.0000	-2.5682	0.0000	-0.0000	0.0000	0.0000	-0.0000	0.0737	0.0000	0.0000	0.1291	0.8139	0.4760	0.5379	-0.0133	0.0483	-0.0022	0.2460	0.2912	0.6108	-0.0707	0.0000	-0.0266	2.9455	2.8652	3.2185	-0.7608	0.0002
848.9130	-0.0000	-1.5708	0.0000	-2.5674	0.0000	0.0000	0.0000	0.0000	-0.0000	0.0808	0.0000	0.0000	0.1299	0.8704	0.4624	0.5787	-0.0007	0.0600	-0.0022	0.2454	0.2910	0.6134	-0.0706	0.0000	-0.0267	2.9383	2.8626	3.2171	-0.7604	0.0002
848.9230	-0.0000	-1.5708	0.0000	-2.5666	-0.0000	-0.0000	0.0000	0.0000	-0.0000	0.0862	0.0000	0.0000	0.1468	0.7720	0.3988	0.6128	0.0179	0.0417	-0.0022	0.2460	0.2912	0.6159	-0.0706	0.0000	-0.0268	2.9457	2.8649	3.2158	-0.7600	0.0002
848.9350	0.0000	-1.5708	-0.0000	-2.5654	0.0000	-0.0000	0.0000	0.0000	-0.0000	0.0931	0.0000	0.0000	0.1910	0.8465	0.4114	0.6094	-0.0175	0.0593	-0.0022	0.2457	0.2909	0.6190	-0.0706	0.0000	-0.0269	2.9421	2.8618	3.2138	-0.7595	0.0002
848.9450	0.0000	-1.5708	-0.0000	-2.5645	-0.0000	0.0000	0.0000	0.0000	-0.0000	0.1014	0.0000	0.0000	0.1702	0.8082	0.4343	0.6488	0.0079	0.0250	-0.0023	0.2455	0.2907	0.6215	-0.0705	0.0000	-0.0270	2.9405	2.8599	3.2120	-0.7590	0.0002
848.9570	-0.0000	-1.5708	0.0000	-2.5632	0.0000	0.0000	0.0000	0.0000	-0.0000	0.1133	0.0000	0.0000	0.0860	0.8152	0.4871	0.6065	0.0111	0.0583	-0.0023	0.2453	0.2904	0.6246	-0.0705	0.0000	-0.0272	2.9372	2.8570	3.2096	-0.7583	0.0002
848.9670	-0.0000	-1.5708	-0.0000	-2.5621	-0.0000	-0.0000	0.0000	0.0000	-0.0000	0.1175	0.0000	0.0000	0.2672	0.8954	0.4002	0.6469	0.0121	0.0513	-0.0023	0.2457	0.2904	0.6271	-0.0704	0.0000	-0.0273	2.9419	2.8574	3.2077	-0.7578	0.0002
848.9790	-0.0000	-1.5708	0.0000	-2.5606	0.0000	-0.0000	0.0000	0.0000	-0.0000	0.1270	0.0000	0.0000	0.2085	0.8081	0.4184	0.6264	0.0289	0.0373	-0.0023	0.2452	0.2901	0.6301	-0.0703	0.0000	-0.0275	2.9368	2.8538	3.2050	-0.7571	0.0002
848.9890	-0.0000	-1.5708	-0.0000	-2.5593	0.0000	0.0000	0.0000	0.0000	-0.0000	0.1347	0.0000	0.0000	0.3415	0.8105	0.4052	0.6617	0.0205	0.0529	-0.0023	0.2450	0.2899	0.6326	-0.0703	0.0000	-0.0276	2.9345	2.8520	3.2028	-0.7565	0.0002
849.0010	0.0000	-1.5708	-0.0000	-2.5576	0.0000	0.0000	0.0000	0.0000	-0.0000	0.1452	0.0000	0.0000	0.3615	0.8167	0.4107	0.6084	-0.0095	0.0501	-0.0023	0.2450	0.2897	0.6355	-0.0702	0.0000	-0.0278	2.9336	2.8506	3.1999	-0.7557	0.0002
849.0110	0.0000	-1.5708	-0.0000	-2.5562	0.0000	0.0000	0.0000	0.0000	-0.0000	0.1518	0.0000	0.0000	0.1294	0.7993	0.4099	0.6103	0.0258	0.0358	-0.0023	0.2446	0.2894	0.6380	-0.0701	0.0000	-0.0280	2.9296	2.8469	3.1972	-0.7549	0.0002
849.0230	0.0000	-1.5708	-0.0000	-2.5543	0.0000	-0.0000	0.0000	0.0000	-0.0000	0.1603	0.0000	0.0000	0.1858	0.8353	0.4167	0.6496	0.0375	0.0397	-0.0024	0.2447	0.2893	0.6409	-0.0701	0.0000	-0.0282	2.9304	2.8461	3.1939	-0.7541	0.0002
849.0330	-0.0000	-1.5708	-0.0000	-2.5527	0.0000	0.0000	0.0000	0.0000	-0.0000	0.1700	0.0000	0.0000	0.3110	0.8008	0.4560	0.6474	0.0361	0.0360	-0.0024	0.2444	0.2889	0.6433	-0.0700	0.0000	-0.0284	2.9271	2.8423	3.1909	-0.7533	0.0002
849.0430	0.0000	-1.5708	0.0000	-2.5510	-0.0000	-0.0000	0.0000	0.0000	-0.0000	0.1752	0.0000	0.0000	0.2460	0.8366	0.4345	0.6229	0.0338	0.0361	-0.0024	0.2442	0.2886	0.6458	-0.0699	0.0000	-0.0286	2.9243	2.8398	3.1879	-0.7524	0.0002
849.0550	0.0000	-1.5708	-0.0000	-2.5489	-0.0000	0.0000	0.0000	0.0000	-0.0000	0.1825	0.0000	0.0000	0.2373	0.8347	0.4307	0.6510	0.0225	0.0493	-0.0024	0.2436	0.2881	0.6486	-0.0698	0.0000	-0.0289	2.9170	2.8347	3.1840	-0.7513	0.0002
849.0650	0.0000	-1.5708	-0.0000	-2.5470	-0.0000	-0.0000	0.0000	0.0000	-0.0000	0.1891	0.0000	0.0000	0.2215	0.8714	0.4534	0.6344	-0.0175	0.0539	-0.0024	0.2438	0.2880	0.6510	-0.0697	0.0000	-0.0291	2.9192	2.8333	3.1806	-0.7504	0.0002
849.0770	-0.0000	-1.5708	-0.0000	-2.5447	-0.0000	-0.0000	0.0000	0.0000	-0.0000	0.1970	0.0000	0.0000	0.2268	0.8056	0.4508	0.6087	0.0156	0.0710	-0.0025	0.2434	0.2875	0.6539	-0.0696	0.0000	-0.0294	2.9146	2.8289	3.1763	-0.7493	0.0002
849.0870	-0.0000	-1.5708	-0.0000	-2.5427	-0.0000	-0.0000	0.0000	0.0000	-0.0000	0.2024	0.0000	0.0000	0.2018	0.8210	0.4686	0.6087	0.0069	0.0269	-0.0025	0.2432	0.2873	0.6562	-0.0695	0.0000	-0.0296	2.9127	2.8263	3.1726	-0.7482	0.0002
849.0990	-0.0000	-1.5708	0.0000	-2.5402	-0.0000	0.0000	0.0000	0.0000	-0.0000	0.2075	0.0000	0.0000	0.1447	0.7347	0.4308	0.6712	0.0043	0.0642	-0.0025	0.2429	0.2868	0.6590	-0.0694	0.0000	-0.0299	2.9093	2.8220	3.1680	-0.7470	0.0002
849.1090	0.0000	-1.5708	-0.0000	-2.5380	-0.0000	-0.0000	0.0000	0.0000	-0.0000	0.2144	0.0000	0.0000	0.2392	0.8155	0.4041	0.6681	0.0146	0.0246	-0.0025	0.2429	0.2866	0.6614	-0.0693	0.0000	-0.0302	2.9091	2.8201	3.1640	-0.7459	0.0002
849.1210	0.0000	-1.5708	0.0000	-2.5353	0.0000	0.0000	0.0000	0.0000	-0.0000	0.2248	0.0000	0.0000	0.2005	0.7821	0.4078	0.6214	-0.0215	0.0495	-0.0025	0.2427	0.2863	0.6641	-0.0692	0.0000	-0.0305	2.9064	2.8165	3.1590	-0.7445	0.0002
849.1310	0.0000	-1.5708	0.0000	-2.5330	0.0000	0.0000	0.0000	0.0000	-0.0000	0.2285	0.0000	0.0000	0.1854	0.8465	0.4414	0.6304	-0.0055	0.0581	-0.0026	0.2428	0.2860	0.6665	-0.0691	0.0000	-0.0308	2.9075	2.8138	3.1547	-0.7434	0.0002
849.1410	0.0000	-1.5708	-0.0000	-2.5307	0.0000	0.0000	0.0000	0.0000	-0.0000	0.2351	0.0000	0.0000	0.1333	0.8575	0.4148	0.6655	0.0113	0.0401	-0.0026	0.2424	0.2855	0.6687	-0.0690	0.0000	-0.0310	2.9028	2.8093	3.1503	-0.7422	0.0002
849.1530	-0.0000	-1.5708	-0.0000	-2.5277	-0.0000	-0.0000	0.0000	0.0000	-0.0000	0.2449	0.0000	0.0000	0.3271	0.8461	0.3588	0.6794	-0.0043	0.0522	-0.0026	0.2416	0.2849	0.6715	-0.0688	0.0000	-0.0314	2.8939	2.8033	3.1448	-0.7407	0.0002
849.1630	-0.0000	-1.5708	0.0000	-2.5253	-0.0000	0.0000	0.0000	0.0000	-0.0000	0.2547	0.0000	0.0000	0.2813	0.8583	0.4063	0.6425	0.0093	0.0627	-0.0026	0.2416	0.2846	0.6737	-0.0687	0.0000	-0.0317	2.8938	2.8004	3.1402	-0.7394	0.0002
849.1750	-0.0000	-1.5708	0.0000	-2.5222	0.0000	0.0000	0.0000	0.0000	-0.0000	0.2640	0.0000	0.0000	0.2768	0.8768	0.4414	0.6759	0.0048	0.0568	-0.0027	0.2414	0.2841	0.6764	-0.0686	0.0000	-0.0320	2.8910	2.7956	3.1343	-0.7378	0.0002
849.1850	0.0000	-1.5708	-0.0000	-2.5195	0.0000	-0.0000	0.0000	0.0000	-0.0000	0.2733	0.0000	0.0000	0.3189	0.8606	0.4057	0.6402	0.0170	0.0387	-0.0027	0.2413	0.2839	0.6787	-0.0684	0.0000	-0.0323	2.8892	2.7928	3.1293	-0.7364	0.0002
849.1970	-0.0000	-1.5708	-0.0000	-2.5162	0.0000	-0.0000	0.0000	0.0000	-0.0000	0.2820	0.0000	0.0000	0.2396	0.7544	0.4162	0.6489	0.0029	0.0590	-0.0027	0.2408	0.2832	0.6813	-0.0683	0.0000	-0.0327	2.8836	2.7862	3.1230	-0.7347	0.0002
849.2070	0.0000	-1.5708	0.0000	-2.5134	-0.0000	0.0000	0.0000	0.0000	-0.0000	0.2893	0.0000	0.0000	0.3502	0.8506	0.3835	0.6181	0.0055	0.0874	-0.0028	0.2406	0.2827	0.6835	-0.0681	0.0000	-0.0330	2.8810	2.7816	3.1175	-0.7332	0.0002
849.2190	0.0000	-1.5708	-0.0000	-2.5099	-0.0000	-0.0000	0.0000	0.0000	-0.0000	0.2946	0.0000	0.0000	0.3809	0.8153	0.4118	0.6772	-0.0166	0.0610	-0.0028	0.2402	0.2823	0.6862	-0.0680	0.0000	-0.0334	2.8770	2.7774	3.1109	-0.7314	0.0002
849.2290	-0.0000	-1.5708	-0.0000	-2.5068	-0.0000	0.0000	0.0000	0.0000	-0.0000	0.3003	0.0000	0.0000	0.1736	0.8456	0.3768	0.6560	0.0149	0.0603	-0.0028	0.2400	0.2817	0.6883	-0.0678	0.0000	-0.0338	2.8740	2.7715	3.1049	-0.7298	0.0002
849.2410	-0.0000	-1.5708	0.0000	-2.5031	0.0000	0.0000	0.0000	0.0000	-0.0000	0.3056	0.0000	0.0000	0.4262	0.8251	0.4199	0.6799	0.0176	0.0676	-0.0029	0.2391	0.2809	0.6909	-0.0676	0.0000	-0.0342	2.8638	2.7639	3.0976	-0.7278	0.0002
849.2510	0.0000	-1.5708	-0.0000	-2.5000	0.0000	0.0000	0.0000	0.0000	-0.0000	0.3109	0.0000	0.0000	0.3278	0.8127	0.3997	0.6823	0.0234	0.0538	-0.0029	0.2389	0.2804	0.6930	-0.0675	0.0000	-0.0345	2.8606	2.7587	3.0914	-0.7261	0.0002
849.2610	-0.0000	-1.5708	-0.0000	-2.4969	-0.0000	-0.0000	0.0000	0.0000	-0.0000	0.3188	0.0000	0.0000	0.3861	0.8001	0.4569	0.6910	0.0158	0.0686	-0.0029	0.2386	0.2800	0.6951	-0.0673	0.0000	-0.0349	2.8579	2.7549	3.0852	-0.7244	0.0002
849.2730	0.0000	-1.5708	0.0000	-2.4930	0.0000	-0.0000	0.0000	0.0000	-0.0000	0.3315	0.0000	0.0000	0.3313	0.8445	0.4355	0.6969	0.0211	0.0804	-0.0030	0.2380	0.2793	0.6976	-0.0671	0.0000	-0.0353	2.8508	2.7475	3.0775	-0.7223	0.0002
849.2830	0.0000	-1.5708	0.0000	-2.4896	-0.0000	0.0000	0.0000	0.0000	-0.0000	0.3411	0.0000	0.0000	0.2602	0.7994	0.3746	0.6688	0.0119	0.0642	-0.0030	0.2379	0.2788	0.6997	-0.0669	0.0000	-0.0357	2.8493	2.7430	3.0711	-0.7206	0.0002
849.2950	-0.0000	-1.5708	0.0000	-2.4855	-0.0000	-0.0000	0.0000	0.0000	-0.0000	0.3510	0.0000	0.0000	0.3109	0.8107	0.4475	0.6868	0.0259	0.0596	-0.0030	0.2375	0.2781	0.7022	-0.0667	0.0000	-0.0362	2.8437	2.7360	3.0629	-0.7183	0.0002
849.3050	0.0000	-1.5708	-0.0000	-2.4820	-0.0000	-0.0000	0.0000	0.0000	-0.0000	0.3589	0.0000	0.0000	0.4053	0.7775	0.3980	0.6589	0.0209	0.0659	-0.0031	0.2371	0.2775	0.7043	-0.0666	0.0000	-0.0365	2.8393	2.7305	3.0558	-0.7164	0.0002
849.3170	0.0000	-1.5708	-0.0000	-2.4776	-0.0000	0.0000	0.0000	0.0000	-0.0000	0.3644	0.0000	0.0000	0.3788	0.8425	0.3965	0.6695	0.0383	0.0788	-0.0031	0.2364	0.2766	0.7067	-0.0663	0.0000	-0.0370	2.8309	2.7216	3.0470	-0.7140	0.0002
849.3270	-0.0000	-1.5708	0.0000	-2.4738	0.0000	-0.0000	0.0000	0.0000	-0.0000	0.3704	0.0000	0.0000	0.3780	0.8056	0.4398	0.6319	0.0320	0.0643	-0.0031	0.2362	0.2761	0.7087	-0.0661	0.0000	-0.0374	2.8285	2.7161	3.0395	-0.7120	0.0002
849.3370	-0.0000	-1.5709	0.0000	-2.4701	-0.0000	0.0000	0.0000	0.0000	-0.0000	0.3713	0.0000	0.0000	0.3555	0.8128	0.4216	0.6657	0.0053	0.0638	-0.0032	0.2356	0.2753	0.7107	-0.0660	0.0000	-0.0378	2.8211	2.7085	3.0317	-0.7098	0.0002
849.3470	-0.0000	-1.5708	0.0000	-2.4663	0.0000	-0.0000	0.0000	0.0000	-0.0000	0.3772	0.0000	0.0000	0.3966	0.7845	0.4221	0.6771	0.0300	0.0639	-0.0032	0.2353	0.2746	0.7126	-0.0658	0.0000	-0.0382	2.8176	2.7019	3.0239	-0.7077	0.0002
849.3570	0.0000	-1.5708	0.0000	-2.4625	0.0000	-0.0000	0.0000	0.0000	-0.0000	0.3866	0.0000	0.0000	0.3433	0.8498	0.4292	0.7355	0.0281	0.0637	-0.0032	0.2347	0.2740	0.7146	-0.0656	0.0000	-0.0386	2.8113	2.6963	3.0163	-0.7056	0.0002
849.3690	-0.0000	-1.5708	0.0000	-2.4579	-0.0000	0.0000	0.0000	0.0000	-0.0000	0.4019	0.0000	0.0000	0.4421	0.8861	0.4311	0.7078	-0.0014	0.0674	-0.0033	0.2340	0.2732	0.7170	-0.0653	0.0000	-0.0391	2.8026	2.6881	3.0067	-0.7030	0.0002
849.3790	-0.0000	-1.5708	0.0000	-2.4539	0.0000	-0.0000	0.0000	0.0000	-0.0000	0.4120	0.0000	0.0000	0.3072	0.7871	0.4055	0.7070	0.0368	0.0627	-0.0033	0.2331	0.2722	0.7189	-0.0651	0.0000	-0.0396	2.7920	2.6781	2.9983	-0.7007	0.0002
849.3890	-0.0000	-1.5708	-0.0000	-2.4497	-0.0000	0.0000	0.0000	0.0000	-0.0000	0.4184	0.0000	0.0000	0.3764	0.8217	0.4288	0.6976	0.0204	0.0878	-0.0033	0.2329	0.2715	0.7208	-0.0649	0.0000	-0.0400	2.7887	2.6716	2.9897	-0.6984	0.0002
849.3990	-0.0000	-1.5708	-0.0000	-2.4455	0.0000	-0.0000	0.0000	0.0000	-0.0000	0.4234	0.0000	0.0000	0.3907	0.9178	0.4194	0.6483	0.0116	0.0815	-0.0034	0.2324	0.2709	0.7227	-0.0647	0.0000	-0.0404	2.7827	2.6653	2.9808	-0.6960	0.0002
849.4090	-0.0000	-1.5708	-0.0000	-2.4411	0.0000	-0.0000	0.0000	0.0000	-0.0000	0.4237	0.0000	0.0000	0.4268	0.8280	0.4203	0.6423	0.0242	0.0841	-0.0034	0.2321	0.2701	0.7245	-0.0644	0.0000	-0.0409	2.7795	2.6578	2.9717	-0.6935	0.0002
849.4190	-0.0000	-1.5708	0.0000	-2.4368	-0.0000	-0.0000	0.0000	0.0000	-0.0000	0.4269	0.0000	0.0000	0.5419	0.7959	0.3748	0.6955	0.0282	0.0653	-0.0034	0.2314	0.2694	0.7264	-0.0642	0.0000	-0.0413	2.7718	2.6508	2.9625	-0.6910	0.0002
849.4310	0.0000	-1.5708	0.0000	-2.4316	-0.0000	-0.0000	0.0000	0.0000	-0.0000	0.4378	0.0000	-0.0000	0.5156	0.7801	0.4204	0.7287	0.0206	0.0717	-0.0035	0.2308	0.2683	0.7286	-0.0639	0.0000	-0.0418	2.7644	2.6399	2.9515	-0.6880	0.0002
849.4410	-0.0000	-1.5708	0.0000	-2.4272	0.0000	0.0000	0.0000	0.0000	-0.0000	0.4487	0.0000	-0.0000	0.4856	0.8001	0.3968	0.7220	0.0173	0.0778	-0.0035	0.2303	0.2675	0.7304	-0.0637	0.0000	-0.0423	2.7581	2.6322	2.9421	-0.6854	0.0002
849.4510	0.0000	-1.5708	-0.0000	-2.4227	-0.0000	0.0000	0.0000	0.0000	-0.0000	0.4583	0.0000	-0.0000	0.5407	0.8302	0.4364	0.7111	0.0356	0.0510	-0.0036	0.2294	0.2665	0.7322	-0.0634	0.0000	-0.0427	2.7476	2.6224	2.9324	-0.6828	0.0002
849.4610	0.0000	-1.5708	0.0000	-2.4181	0.0000	0.0000	0.0000	0.0000	-0.0000	0.4669	0.0000	-0.0000	0.4676	0.7527	0.3763	0.6872	0.0295	0.0727	-0.0036	0.2290	0.2658	0.7340	-0.0632	0.0000	-0.0432	2.7422	2.6146	2.9225	-0.6801	0.0002
849.4710	0.0000	-1.5708	-0.0000	-2.4134	0.0000	-0.0000	0.0000	0.0000	-0.0000	0.4732	0.0000	-0.0000	0.4487	0.7208	0.3876	0.6632	0.0269	0.0445	-0.0036	0.2283	0.2649	0.7358	-0.0629	0.0000	-0.0437	2.7341	2.6061	2.9122	-0.6772	0.0002
849.4830	-0.0000	-1.5708	-0.0000	-2.4075	0.0000	0.0000	0.0000	0.0000	-0.0000	0.4764	0.0000	-0.0000	0.5384	0.7714	0.4336	0.6926	0.0149	0.0842	-0.0037	0.2277	0.2639	0.7378	-0.0626	0.0000	-0.0442	2.7266	2.5960	2.8996	-0.6738	0.0002
849.4930	0.0000	-1.5708	-0.0000	-2.4028	0.0000	0.0000	0.0000	0.0000	-0.0000	0.4830	0.0000	-0.0000	0.4101	0.7561	0.3935	0.7234	0.0347	0.0747	-0.0037	0.2270	0.2628	0.7395	-0.0623	0.0000	-0.0447	2.7186	2.5857	2.8890	-0.6709	0.0002
849.5030	0.0000	-1.5708	-0.0000	-2.3980	0.0000	0.0000	0.0000	0.0000	-0.0000	0.4927	0.0000	-0.0000	0.4021	0.7563	0.3624	0.7146	0.0179	0.0703	-0.0038	0.2261	0.2617	0.7412	-0.0621	0.0000	-0.0452	2.7082	2.5748	2.8782	-0.6680	0.0002
849.5150	-0.0000	-1.5708	0.0000	-2.3921	-0.0000	-0.0000	0.0000	0.0000	-0.0000	0.5055	0.0000	0.0000	0.4467	0.7967	0.3932	0.7269	0.0371	0.1140	-0.0038	0.2253	0.2605	0.7429	-0.0617	0.0000	-0.0457	2.6979	2.5628	2.8651	-0.6644	0.0002
849.5250	-0.0000	-1.5708	0.0000	-2.3870	0.0000	-0.0000	0.0000	0.0000	-0.0000	0.5126	0.0000	0.0000	0.4033	0.7977	0.3754	0.6933	0.0275	0.0822	-0.0039	0.2244	0.2595	0.7432	-0.0614	0.0000	-0.0462	2.6877	2.5532	2.8538	-0.6613	0.0002
849.5370	0.0001	-1.5708	-0.0000	-2.3807	0.0000	-0.0000	0.0000	0.0000	-0.0000	0.5185	0.0000	0.0000	0.3138	0.7625	0.3428	0.6932	0.0385	0.1009	-0.0039	0.2241	0.2585	0.7434	-0.0611	0.0000	-0.0468	2.6834	2.5433	2.8399	-0.6575	0.0002
849.5470	-0.0000	-1.5708	-0.0000	-2.3754	0.0000	-0.0000	0.0000	0.0000	-0.0000	0.5193	0.0000	0.0000	0.3826	0.7299	0.3977	0.6623	0.0196	0.0819	-0.0025	0.2140	0.2513	0.7224	-0.0604	0.0000	-0.0305	2.5629	2.4721	2.6001	-0.6505	0.0001
849.5590	-0.0000	-1.5708	0.0000	-2.3693	0.0000	-0.0000	0.0000	0.0000	-0.0000	0.5170	0.0000	0.0000	0.4049	0.7864	0.3828	0.7330	0.0286	0.1132	-0.0011	0.2036	0.2436	0.6999	-0.0597	0.0000	-0.0136	2.4386	2.3966	2.3584	-0.6431	0.0000
849.5690	0.0000	-1.5708	0.0000	-2.3641	-0.0000	-0.0000	0.0000	0.0000	-0.0000	0.5230	0.0000	0.0000	0.3383	0.7902	0.3581	0.7046	0.0147	0.0658	-0.0011	0.2024	0.2423	0.6988	-0.0595	-0.0000	-0.0136	2.4240	2.3843	2.3467	-0.6399	-0.0000
849.5810	0.0000	-1.5708	0.0000	-2.3580	0.0000	0.0000	0.0000	0.0000	-0.0000	0.5309	0.0000	0.0000	0.4473	0.8038	0.4103	0.6686	0.0224	0.0789	-0.0011	0.2012	0.2407	0.6975	-0.0591	0.0000	-0.0135	2.4091	2.3686	2.3322	-0.6359	0.0000
849.5910	-0.0000	-1.5708	0.0000	-2.3527	-0.0000	-0.0000	0.0000	0.0000	-0.0000	0.5299	0.0000	0.0000	0.4799	0.7822	0.3825	0.6929	0.0092	0.0838	-0.0011	0.2000	0.2395	0.6963	-0.0588	-0.0000	-0.0134	2.3946	2.3562	2.3200	-0.6326	-0.0000
849.6010	-0.0000	-1.5708	0.0000	-2.3473	-0.0000	0.0000	0.0000	0.0000	-0.0000	0.5257	0.0000	0.0000	0.5261	0.8400	0.4079	0.6126	0.0157	0.0911	-0.0011	0.1992	0.2383	0.6952	-0.0585	0.0000	-0.0133	2.3859	2.3449	2.3075	-0.6292	0.0000
849.6130	0.0000	-1.5708	-0.0000	-2.3409	0.0000	0.0000	0.0000	0.0000	-0.0000	0.5166	0.0000	0.0000	0.4896	0.7434	0.4058	0.6842	0.0383	0.0774	-0.0011	0.1977	0.2367	0.6938	-0.0581	-0.0000	-0.0132	2.3675	2.3287	2.2924	-0.6251	-0.0000
849.6230	0.0000	-1.5708	0.0000	-2.3357	0.0000	-0.0000	0.0000	0.0000	-0.0000	0.5195	0.0000	0.0000	0.4349	0.6978	0.3202	0.6922	0.0504	0.0919	-0.0011	0.1969	0.2357	0.6927	-0.0578	-0.0000	-0.0132	2.3584	2.3187	2.2804	-0.6218	-0.0000
849.6330	-0.0000	-1.5708	0.0000	-2.3306	0.0000	0.0000	0.0000	0.0000	-0.0000	0.5235	0.0000	0.0000	0.3931	0.7181	0.3542	0.7101	0.0384	0.0823	-0.0011	0.1960	0.2344	0.6915	-0.0575	0.0000	-0.0131	2.3467	2.3063	2.2681	-0.6184	0.0000
849.6430	-0.0000	-1.5708	0.0000	-2.3254	0.0000	0.0000	0.0000	0.0000	-0.0000	0.5274	0.0000	0.0000	0.3821	0.7949	0.3844	0.6404	0.0346	0.0520	-0.0011	0.1948	0.2329	0.6903	-0.0571	0.0000	-0.0130	2.3327	2.2916	2.2555	-0.6150	0.0000
849.6530	-0.0000	-1.5708	0.0000	-2.3200	0.0000	0.0000	0.0000	0.0000	-0.0000	0.5265	0.0000	0.0000	0.4289	0.7355	0.3916	0.6373	0.0529	0.0864	-0.0011	0.1935	0.2316	0.6892	-0.0568	-0.0000	-0.0130	2.3178	2.2788	2.2429	-0.6115	-0.0000
849.6630	0.0001	-1.5708	-0.0000	-2.3147	0.0000	0.0000	0.0000	0.0000	-0.0000	0.5199	0.0000	0.0000	0.3839	0.7639	0.3316	0.6360	0.0354	0.0662	-0.0011	0.1923	0.2302	0.6880	-0.0565	-0.0000	-0.0129	2.3025	2.2647	2.2299	-0.6080	-0.0000
849.6750	0.0000	-1.5708	0.0000	-2.3085	-0.0000	-0.0000	0.0000	0.0000	-0.0000	0.5158	0.0000	0.0000	0.3883	0.8327	0.3812	0.7290	0.0405	0.0752	-0.0011	0.1913	0.2288	0.6866	-0.0561	0.0000	-0.0128	2.2907	2.2513	2.2149	-0.6039	0.0000
849.6850	0.0000	-1.5708	0.0000	-2.3034	0.0000	-0.0000	0.0000	0.0000	-0.0000	0.5215	0.0000	0.0000	0.3947	0.7091	0.3409	0.7037	0.0400	0.0800	-0.0011	0.1898	0.2273	0.6854	-0.0558	0.0000	-0.0127	2.2725	2.2362	2.2023	-0.6005	0.0000
849.6950	0.0000	-1.5708	0.0000	-2.2982	0.0000	0.0000	0.0000	0.0000	-0.0000	0.5281	0.0000	0.0000	0.4818	0.8190	0.3553	0.6842	0.0506	0.0734	-0.0011	0.1887	0.2261	0.6842	-0.0555	-0.0000	-0.0126	2.2603	2.2242	2.1896	-0.5970	-0.0000
849.7070	0.0000	-1.5708	0.0000	-2.2919	-0.0000	-0.0000	0.0000	0.0000	-0.0000	0.5292	0.0000	0.0000	0.4144	0.7856	0.3046	0.6586	0.0268	0.0720	-0.0010	0.1874	0.2245	0.6828	-0.0551	-0.0000	-0.0126	2.2443	2.2085	2.1741	-0.5928	-0.0000
849.7170	-0.0000	-1.5708	-0.0000	-2.2866	-0.0000	-0.0000	0.0000	0.0000	-0.0000	0.5285	0.0000	0.0000	0.4793	0.7534	0.3697	0.6397	0.0258	0.0902	-0.0010	0.1864	0.2232	0.6816	-0.0547	0.0000	-0.0125	2.2318	2.1962	2.1611	-0.5893	0.0000
849.7270	0.0000	-1.5708	0.0000	-2.2812	0.0000	0.0000	0.0000	0.0000	-0.0000	0.5213	0.0000	0.0000	0.3929	0.7449	0.3525	0.5932	0.0416	0.0845	-0.0010	0.1849	0.2215	0.6803	-0.0544	-0.0000	-0.0124	2.2148	2.1794	2.1474	-0.5855	-0.0000
849.7390	-0.0000	-1.5708	0.0000	-2.2749	0.0000	0.0000	0.0000	0.0000	-0.0000	0.5161	0.0000	0.0000	0.3317	0.7265	0.3922	0.7152	0.0349	0.0826	-0.0010	0.1838	0.2201	0.6789	-0.0540	-0.0000	-0.0123	2.2017	2.1656	2.1319	-0.5813	-0.0000
849.7490	0.0000	-1.5708	0.0000	-2.2698	0.0000	-0.0000	0.0000	0.0000	-0.0000	0.5213	0.0000	0.0000	0.4789	0.7456	0.3301	0.6447	0.0536	0.0984	-0.0010	0.1829	0.2189	0.6777	-0.0537	0.0000	-0.0122	2.1903	2.1535	2.1191	-0.5778	0.0000
849.7610	0.0000	-1.5708	0.0000	-2.2636	0.0000	0.0000	0.0000	0.0000	-0.0000	0.5257	0.0000	0.0000	0.3802	0.7912	0.3224	0.6927	0.0503	0.0885	-0.0010	0.1812	0.2171	0.6762	-0.0533	-0.0000	-0.0121	2.1704	2.1357	2.1034	-0.5735	-0.0000
849.7710	-0.0000	-1.5708	0.0000	-2.2584	-0.0000	0.0000	0.0000	0.0000	-0.0000	0.5285	0.0000	0.0000	0.4208	0.7072	0.3463	0.6543	0.0667	0.0831	-0.0010	0.1803	0.2158	0.6750	-0.0530	0.0000	-0.0121	2.1596	2.1233	2.0902	-0.5699	0.0000
849.7830	0.0000	-1.5708	0.0000	-2.2519	0.0000	0.0000	0.0000	0.0000	-0.0000	0.5246	0.0000	0.0000	0.3333	0.7156	0.3248	0.6338	0.0362	0.0843	-0.0010	0.1785	0.2140	0.6735	-0.0525	-0.0000	-0.0120	2.1383	2.1051	2.0738	-0.5654	-0.0000
849.7930	-0.0000	-1.5708	0.0000	-2.2467	-0.0000	-0.0001	0.0000	0.0000	-0.0000	0.5166	0.0000	0.0000	0.3678	0.7369	0.3309	0.6600	0.0302	0.0729	-0.0010	0.1776	0.2127	0.6722	-0.0522	0.0000	-0.0119	2.1268	2.0929	2.0604	-0.5618	0.0000
849.8030	-0.0000	-1.5708	0.0000	-2.2415	-0.0000	0.0000	0.0000	0.0000	-0.0000	0.5195	0.0000	0.0000	0.4402	0.7126	0.3100	0.7104	0.0406	0.0704	-0.0010	0.1763	0.2113	0.6710	-0.0519	-0.0000	-0.0118	2.1117	2.0790	2.0471	-0.5582	-0.0000
849.8130	-0.0000	-1.5708	0.0000	-2.2364	-0.0000	0.0000	0.0000	0.0000	-0.0000	0.5251	0.0000	0.0000	0.5742	0.6833	0.3124	0.6774	0.0618	0.0660	-0.0010	0.1751	0.2098	0.6697	-0.0515	-0.0000	-0.0117	2.0969	2.0644	2.0337	-0.5545	-0.0000
849.8230	-0.0000	-1.5708	0.0000	-2.2311	0.0000	-0.0000	0.0000	0.0000	-0.0000	0.5284	0.0000	0.0000	0.3798	0.7150	0.2950	0.6184	0.0396	0.0947	-0.0010	0.1741	0.2086	0.6685	-0.0512	0.0000	-0.0117	2.0854	2.0522	2.0204	-0.5509	0.0000
849.8330	-0.0000	-1.5708	-0.0000	-2.2258	0.0000	-0.0000	0.0000	0.0000	-0.0000	0.5263	0.0000	0.0000	0.4047	0.7026	0.3118	0.6196	0.0473	0.0991	-0.0010	0.1730	0.2071	0.6672	-0.0508	-0.0000	-0.0116	2.0717	2.0377	2.0065	-0.5471	-0.0000
849.8450	-0.0000	-1.5708	-0.0000	-2.2193	-0.0000	0.0000	0.0000	0.0000	-0.0000	0.5175	0.0000	0.0000	0.3915	0.7568	0.3162	0.6212	0.0480	0.0889	-0.0010	0.1717	0.2055	0.6656	-0.0504	0.0000	-0.0115	2.0560	2.0214	1.9895	-0.5425	0.0000
849.8550	-0.0000	-1.5708	0.0000	-2.2142	0.0000	0.0000	0.0000	0.0000	-0.0000	0.5138	0.0000	0.0000	0.4409	0.6456	0.2927	0.6933	0.0309	0.0942	-0.0010	0.1705	0.2040	0.6644	-0.0501	0.0000	-0.0114	2.0425	2.0071	1.9759	-0.5388	0.0000
849.8650	0.0000	-1.5708	-0.0000	-2.2091	0.0000	-0.0000	0.0000	0.0000	-0.0000	0.5217	0.0000	0.0000	0.3009	0.7426	0.3192	0.6773	0.0658	0.0778	-0.0009	0.1694	0.2027	0.6631	-0.0497	0.0000	-0.0113	2.0282	1.9940	1.9626	-0.5351	0.0000
849.8750	-0.0000	-1.5708	0.0000	-2.2039	0.0000	-0.0000	0.0000	0.0000	-0.0000	0.5256	0.0000	0.0000	0.2633	0.7945	0.2915	0.6276	0.0507	0.0670	-0.0009	0.1680	0.2012	0.6618	-0.0494	0.0000	-0.0113	2.0121	1.9791	1.9488	-0.5314	0.0000
849.8870	0.0000	-1.5708	0.0000	-2.1977	-0.0000	-0.0000	0.0000	0.0000	-0.0000	0.5280	0.0000	0.0000	0.3807	0.6522	0.2739	0.6177	0.0746	0.0765	-0.0009	0.1666	0.1994	0.6603	-0.0489	-0.0000	-0.0112	1.9948	1.9621	1.9321	-0.5268	-0.0000
849.8970	-0.0000	-1.5708	0.0000	-2.1923	0.0000	0.0000	0.0000	0.0000	-0.0000	0.5242	0.0000	0.0000	0.3312	0.7636	0.3004	0.6456	0.0635	0.1050	-0.0009	0.1654	0.1981	0.6590	-0.0486	0.0000	-0.0111	1.9812	1.9487	1.9180	-0.5230	0.0000
849.9070	0.0000	-1.5708	0.0000	-2.1869	0.0000	0.0000	0.0000	0.0000	-0.0000	0.5223	0.0000	0.0000	0.3892	0.7439	0.2845	0.5952	0.0580	0.1200	-0.0009	0.1642	0.1965	0.6577	-0.0482	0.0000	-0.0110	1.9659	1.9337	1.9037	-0.5190	0.0000
849.9170	-0.0000	-1.5708	0.0000	-2.1818	0.0000	-0.0000	0.0000	0.0000	-0.0000	0.5185	0.0000	0.0000	0.4383	0.7124	0.3282	0.6288	0.0627	0.0909	-0.0009	0.1629	0.1950	0.6563	-0.0479	0.0000	-0.0109	1.9504	1.9184	1.8895	-0.5152	0.0000
849.9270	-0.0000	-1.5708	0.0000	-2.1766	0.0000	-0.0000	0.0000	0.0000	-0.0000	0.5204	0.0000	0.0000	0.5280	0.6210	0.2792	0.6598	0.0661	0.0928	-0.0009	0.1617	0.1936	0.6551	-0.0475	-0.0000	-0.0108	1.9360	1.9043	1.8757	-0.5114	-0.0000
849.9390	0.0000	-1.5708	0.0001	-2.1704	0.0000	0.0001	0.0000	0.0000	-0.0000	0.5270	0.0000	0.0000	0.2855	0.6669	0.3112	0.6213	0.0593	0.0948	-0.0009	0.1602	0.1918	0.6535	-0.0471	0.0000	-0.0107	1.9185	1.8871	1.8587	-0.5068	0.0000
849.9490	-0.0000	-1.5708	0.0000	-2.1651	0.0000	0.0000	0.0000	0.0000	-0.0000	0.5256	0.0000	0.0000	0.5368	0.6593	0.3040	0.6071	0.0793	0.0851	-0.0009	0.1591	0.1905	0.6522	-0.0467	0.0000	-0.0107	1.9054	1.8742	1.8447	-0.5030	0.0000
849.9590	0.0000	-1.5708	-0.0000	-2.1598	0.0000	-0.0000	0.0000	0.0000	-0.0000	0.5241	0.0000	0.0000	0.3657	0.7067	0.2863	0.6052	0.0605	0.0979	-0.0009	0.1576	0.1889	0.6508	-0.0464	-0.0000	-0.0106	1.8875	1.8585	1.8302	-0.4990	-0.0000
849.9710	-0.0000	-1.5708	0.0000	-2.1534	-0.0000	-0.0000	0.0000	0.0000	-0.0000	0.5191	0.0000	0.0000	0.3619	0.7647	0.2737	0.6295	0.0699	0.0991	-0.0009	0.1564	0.1872	0.6492	-0.0459	-0.0000	-0.0105	1.8734	1.8417	1.8127	-0.4943	-0.0000
849.9810	0.0000	-1.5708	0.0000	-2.1484	0.0000	0.0000	0.0000	0.0000	-0.0000	0.5194	0.0000	0.0000	0.4562	0.8020	0.2792	0.6780	0.0508	0.1006	-0.0009	0.1556	0.1859	0.6479	-0.0456	-0.0000	-0.0104	1.8638	1.8294	1.7988	-0.4905	-0.0000
849.9910	-0.0000	-1.5708	0.0000	-2.1432	-0.0000	0.0000	0.0000	0.0000	-0.0000	0.5254	0.0000	0.0000	0.4350	0.7906	0.2905	0.6400	0.0714	0.0888	-0.0009	0.1537	0.1842	0.6466	-0.0452	-0.0000	-0.0103	1.8413	1.8121	1.7844	-0.4865	-0.0000
850.0010	0.0000	-1.5708	0.0000	-2.1380	0.0000	-0.0000	0.0000	0.0000	-0.0000	0.5302	0.0000	0.0000	0.4228	0.6942	0.2972	0.6174	0.0581	0.0878	-0.0009	0.1525	0.1827	0.6452	-0.0448	-0.0000	-0.0102	1.8258	1.7978	1.7700	-0.4826	-0.0000
850.0130	0.0000	-1.5708	0.0000	-2.1316	0.0000	0.0000	0.0000	0.0000	-0.0000	0.5275	0.0000	0.0000	0.4186	0.7059	0.3215	0.5955	0.0786	0.0712	-0.0008	0.1511	0.1809	0.6436	-0.0444	0.0000	-0.0101	1.8091	1.7795	1.7524	-0.4778	0.0000
850.0230	-0.0000	-1.5708	-0.0000	-2.1262	-0.0000	0.0000	0.0000	0.0000	-0.0000	0.5232	0.0000	0.0000	0.3653	0.6812	0.2865	0.5895	0.1021	0.0571	-0.0008	0.1502	0.1796	0.6422	-0.0440	0.0000	-0.0100	1.7985	1.7672	1.7375	-0.4737	0.0000
850.0330	-0.0000	-1.5708	0.0000	-2.1210	0.0000	0.0000	0.0000	0.0000	-0.0000	0.5155	-0.0000	0.0000	0.3946	0.6962	0.2750	0.6754	0.0725	0.0772	-0.0008	0.1486	0.1778	0.6408	-0.0436	0.0000	-0.0099	1.7793	1.7492	1.7226	-0.4697	0.0000
850.0430	-0.0000	-1.5708	-0.0000	-2.1159	0.0000	0.0000	0.0000	0.0000	-0.0000	0.5201	-0.0000	0.0000	0.3772	0.7723	0.2749	0.6604	0.0544	0.0831	-0.0008	0.1470	0.1762	0.6395	-0.0433	-0.0000	-0.0099	1.7602	1.7333	1.7082	-0.4658	-0.0000
850.0530	0.0000	-1.5708	0.0000	-2.1107	-0.0000	0.0000	0.0000	0.0000	-0.0000	0.5258	-0.0000	0.0000	0.3976	0.6541	0.1950	0.6465	0.0641	0.0703	-0.0008	0.1460	0.1749	0.6382	-0.0429	0.0000	-0.0098	1.7482	1.7205	1.6939	-0.4619	0.0000
850.0650	-0.0000	-1.5708	0.0000	-2.1044	-0.0000	0.0000	0.0000	0.0000	-0.0000	0.5279	-0.0000	0.0000	0.5190	0.6954	0.2172	0.5940	0.0758	0.0966	-0.0008	0.1446	0.1730	0.6365	-0.0425	0.0000	-0.0097	1.7312	1.7019	1.6760	-0.4570	0.0000
850.0750	-0.0000	-1.5708	0.0000	-2.0991	0.0000	-0.0000	0.0000	0.0000	-0.0000	0.5264	-0.0000	0.0000	0.4444	0.6397	0.2589	0.5940	0.0884	0.0842	-0.0008	0.1431	0.1715	0.6351	-0.0421	-0.0000	-0.0096	1.7141	1.6871	1.6609	-0.4529	-0.0000
850.0850	-0.0000	-1.5708	0.0000	-2.0937	-0.0001	-0.0000	0.0000	0.0000	-0.0000	0.5215	-0.0000	0.0000	0.4667	0.6732	0.2854	0.5429	0.0945	0.0624	-0.0008	0.1418	0.1698	0.6337	-0.0417	0.0000	-0.0095	1.6985	1.6707	1.6457	-0.4487	0.0000
850.0970	-0.0000	-1.5708	0.0000	-2.0876	-0.0000	-0.0000	0.0000	0.0000	-0.0000	0.5201	0.0000	0.0000	0.3855	0.6640	0.2365	0.6224	0.0785	0.0935	-0.0008	0.1401	0.1679	0.6320	-0.0412	-0.0000	-0.0094	1.6781	1.6516	1.6278	-0.4438	-0.0000
850.1070	-0.0000	-1.5708	0.0000	-2.0824	-0.0000	0.0000	0.0000	0.0000	-0.0000	0.5229	0.0000	0.0000	0.4042	0.6878	0.2559	0.6291	0.0863	0.1071	-0.0008	0.1394	0.1667	0.6307	-0.0409	-0.0000	-0.0093	1.6693	1.6401	1.6134	-0.4399	-0.0000
850.1190	0.0000	-1.5708	0.0000	-2.0761	0.0000	0.0000	0.0000	0.0000	-0.0000	0.5283	0.0000	0.0000	0.5033	0.7371	0.2445	0.6022	0.0839	0.0914	-0.0008	0.1375	0.1647	0.6290	-0.0404	0.0000	-0.0092	1.6473	1.6203	1.5952	-0.4350	0.0000
850.1290	-0.0000	-1.5708	0.0000	-2.0709	0.0000	0.0000	0.0000	0.0000	-0.0000	0.5266	0.0000	0.0000	0.5421	0.7127	0.2326	0.5566	0.0868	0.0746	-0.0008	0.1363	0.1632	0.6276	-0.0400	0.0000	-0.0091	1.6327	1.6060	1.5802	-0.4309	0.0000
850.1410	0.0000	-1.5708	0.0000	-2.0645	0.0000	0.0000	0.0000	0.0000	-0.0000	0.5248	0.0000	0.0000	0.5511	0.6472	0.2184	0.5928	0.0915	0.0882	-0.0008	0.1346	0.1612	0.6259	-0.0396	0.0000	-0.0090	1.6122	1.5858	1.5617	-0.4258	0.0000
850.1510	-0.0000	-1.5708	0.0000	-2.0592	-0.0000	0.0000	0.0000	0.0000	-0.0000	0.5161	0.0000	0.0000	0.4707	0.6712	0.2210	0.6413	0.0717	0.0842	-0.0007	0.1331	0.1596	0.6245	-0.0392	-0.0000	-0.0089	1.5939	1.5698	1.5464	-0.4216	-0.0000
850.1630	0.0000	-1.5708	0.0000	-2.0531	0.0000	-0.0000	0.0000	0.0000	-0.0000	0.5210	0.0000	0.0000	0.3685	0.6918	0.1995	0.6562	0.0988	0.0813	-0.0007	0.1319	0.1578	0.6228	-0.0387	-0.0000	-0.0088	1.5794	1.5526	1.5286	-0.4168	-0.0000
850.1730	0.0000	-1.5708	-0.0000	-2.0479	-0.0000	0.0000	0.0000	0.0000	-0.0000	0.5272	0.0000	0.0000	0.5321	0.6794	0.1868	0.6197	0.0927	0.0836	-0.0007	0.1305	0.1563	0.6214	-0.0383	-0.0000	-0.0087	1.5633	1.5378	1.5135	-0.4127	-0.0000
850.1830	0.0000	-1.5708	0.0000	-2.0426	0.0000	0.0000	0.0000	0.0000	-0.0000	0.5291	0.0000	0.0000	0.5248	0.5751	0.2232	0.5761	0.0724	0.0725	-0.0007	0.1291	0.1546	0.6200	-0.0379	-0.0000	-0.0086	1.5459	1.5206	1.4980	-0.4084	-0.0000
850.1930	-0.0000	-1.5708	-0.0000	-2.0373	-0.0000	-0.0000	0.0000	0.0000	-0.0000	0.5287	0.0000	0.0000	0.5809	0.6125	0.1698	0.5433	0.0983	0.0753	-0.0007	0.1278	0.1530	0.6185	-0.0376	-0.0000	-0.0086	1.5305	1.5055	1.4826	-0.4043	-0.0000
850.2030	0.0000	-1.5708	0.0000	-2.0319	-0.0000	0.0000	0.0000	0.0000	-0.0000	0.5227	0.0000	0.0000	0.6665	0.6938	0.1941	0.5130	0.1088	0.0772	-0.0007	0.1266	0.1514	0.6171	-0.0372	0.0000	-0.0085	1.5160	1.4893	1.4667	-0.3999	0.0000
850.2150	-0.0000	-1.5708	0.0000	-2.0257	0.0000	-0.0000	0.0000	0.0000	-0.0000	0.5158	0.0000	0.0000	0.5139	0.7202	0.2034	0.6015	0.0971	0.0840	-0.0007	0.1247	0.1494	0.6153	-0.0367	0.0000	-0.0084	1.4934	1.4699	1.4481	-0.3948	0.0000
850.2250	0.0000	-1.5708	0.0000	-2.0206	-0.0000	0.0000	0.0000	0.0000	-0.0000	0.5215	0.0000	0.0000	0.4811	0.6250	0.2300	0.6103	0.0921	0.0946	-0.0007	0.1234	0.1478	0.6139	-0.0363	-0.0000	-0.0083	1.4774	1.4542	1.4331	-0.3907	-0.0000
850.2350	0.0000	-1.5708	0.0001	-2.0155	-0.0000	-0.0000	0.0000	0.0000	-0.0000	0.5288	0.0000	0.0000	0.4499	0.6831	0.1692	0.5885	0.1080	0.0451	-0.0007	0.1221	0.1463	0.6125	-0.0359	-0.0000	-0.0082	1.4623	1.4393	1.4180	-0.3866	-0.0000
850.2450	0.0000	-1.5708	0.0000	-2.0102	-0.0000	-0.0000	0.0000	0.0000	-0.0000	0.5282	0.0000	0.0000	0.4207	0.6537	0.1928	0.5838	0.0944	0.1063	-0.0007	0.1209	0.1447	0.6111	-0.0355	-0.0000	-0.0081	1.4476	1.4240	1.4024	-0.3824	-0.0000
850.2550	-0.0000	-1.5708	-0.0000	-2.0049	-0.0000	0.0000	0.0000	0.0000	-0.0000	0.5275	0.0000	0.0000	0.4302	0.6304	0.1839	0.5717	0.1171	0.0775	-0.0007	0.1195	0.1430	0.6096	-0.0351	-0.0000	-0.0080	1.4307	1.4074	1.3865	-0.3781	-0.0000
850.2670	-0.0000	-1.5708	0.0000	-1.9985	-0.0000	0.0000	0.0000	0.0000	-0.0000	0.5214	0.0000	0.0000	0.4731	0.5870	0.1172	0.5503	0.0993	0.0739	-0.0007	0.1181	0.1412	0.6078	-0.0346	-0.0000	-0.0079	1.4142	1.3892	1.3673	-0.3728	-0.0000
850.2770	0.0000	-1.5708	0.0000	-1.9933	0.0000	-0.0000	0.0000	0.0000	-0.0000	0.5184	0.0000	0.0000	0.5164	0.6545	0.1787	0.6068	0.1069	0.1074	-0.0007	0.1166	0.1396	0.6064	-0.0343	-0.0000	-0.0078	1.3960	1.3732	1.3520	-0.3686	-0.0000
850.2890	-0.0000	-1.5708	0.0000	-1.9872	0.0000	-0.0000	0.0000	0.0000	-0.0000	0.5257	0.0000	0.0000	0.4600	0.6410	0.1516	0.6200	0.0860	0.0939	-0.0006	0.1149	0.1376	0.6047	-0.0338	0.0000	-0.0077	1.3757	1.3542	1.3333	-0.3636	0.0000
850.2990	0.0000	-1.5708	0.0000	-1.9818	-0.0000	-0.0000	0.0000	0.0000	-0.0000	0.5280	0.0000	0.0000	0.4221	0.5479	0.1392	0.5766	0.0982	0.0802	-0.0006	0.1135	0.1359	0.6032	-0.0334	-0.0000	-0.0076	1.3588	1.3366	1.3174	-0.3592	-0.0000
850.3110	-0.0000	-1.5708	-0.0000	-1.9756	-0.0000	-0.0000	0.0000	0.0000	-0.0000	0.5274	0.0000	0.0000	0.4696	0.5368	0.1863	0.5549	0.1004	0.0703	-0.0006	0.1121	0.1341	0.6014	-0.0329	-0.0000	-0.0075	1.3422	1.3194	1.2986	-0.3541	-0.0000
850.3210	0.0000	-1.5708	0.0000	-1.9702	-0.0000	0.0000	0.0000	0.0000	-0.0000	0.5217	0.0000	0.0000	0.3979	0.6162	0.1688	0.5339	0.1092	0.1002	-0.0006	0.1104	0.1323	0.5999	-0.0325	0.0000	-0.0074	1.3219	1.3013	1.2821	-0.3496	0.0000
850.3330	-0.0000	-1.5708	0.0000	-1.9639	-0.0000	0.0000	0.0000	0.0000	-0.0000	0.5165	0.0000	0.0000	0.5130	0.6417	0.1497	0.6055	0.0916	0.0741	-0.0006	0.1086	0.1303	0.5981	-0.0320	0.0000	-0.0073	1.3012	1.2819	1.2630	-0.3444	0.0000
850.3430	-0.0000	-1.5708	0.0000	-1.9588	-0.0000	0.0000	0.0000	0.0000	-0.0000	0.5216	0.0000	0.0000	0.4865	0.5976	0.1546	0.5903	0.1038	0.0889	-0.0006	0.1074	0.1287	0.5967	-0.0316	-0.0000	-0.0072	1.2866	1.2666	1.2475	-0.3401	-0.0000
850.3550	0.0000	-1.5708	0.0000	-1.9526	0.0000	0.0000	0.0000	0.0000	-0.0000	0.5261	0.0000	0.0000	0.3254	0.6710	0.1402	0.5553	0.1296	0.0743	-0.0006	0.1063	0.1270	0.5949	-0.0311	-0.0000	-0.0071	1.2730	1.2494	1.2288	-0.3350	-0.0000
850.3650	-0.0000	-1.5708	0.0000	-1.9473	-0.0000	0.0000	0.0000	0.0000	-0.0000	0.5279	0.0000	0.0000	0.4327	0.5693	0.1557	0.5412	0.0982	0.0719	-0.0006	0.1043	0.1250	0.5934	-0.0307	0.0000	-0.0070	1.2485	1.2301	1.2125	-0.3306	0.0000
850.3750	0.0000	-1.5708	0.0001	-1.9420	0.0000	0.0000	0.0000	0.0000	-0.0000	0.5247	0.0000	0.0000	0.3618	0.6023	0.0863	0.5691	0.0979	0.0695	-0.0006	0.1036	0.1238	0.5920	-0.0303	0.0000	-0.0069	1.2408	1.2178	1.1967	-0.3263	0.0000
850.3870	-0.0000	-1.5708	0.0000	-1.9356	0.0000	0.0000	0.0000	0.0000	-0.0000	0.5193	0.0000	0.0000	0.4002	0.5473	0.1089	0.5651	0.1260	0.0850	-0.0006	0.1014	0.1214	0.5901	-0.0298	-0.0000	-0.0068	1.2149	1.1942	1.1767	-0.3208	-0.0000
850.3970	-0.0000	-1.5708	0.0000	-1.9304	-0.0000	0.0000	0.0000	0.0000	-0.0000	0.5156	0.0000	0.0000	0.4050	0.6109	0.1036	0.6354	0.1115	0.0720	-0.0006	0.1001	0.1198	0.5886	-0.0294	0.0000	-0.0067	1.1986	1.1791	1.1609	-0.3165	0.0000
850.4090	-0.0000	-1.5708	0.0000	-1.9243	-0.0000	0.0000	0.0000	0.0000	-0.0000	0.5261	0.0000	0.0000	0.4013	0.5280	0.0707	0.5924	0.1139	0.0835	-0.0006	0.0984	0.1178	0.5869	-0.0289	-0.0000	-0.0066	1.1788	1.1587	1.1418	-0.3113	-0.0000
850.4190	0.0000	-1.5708	0.0000	-1.9191	0.0000	0.0000	0.0000	0.0000	-0.0000	0.5270	0.0000	0.0000	0.4011	0.6241	0.1144	0.5425	0.1250	0.0841	-0.0005	0.0970	0.1162	0.5854	-0.0285	0.0000	-0.0065	1.1617	1.1428	1.1256	-0.3069	0.0000
850.4310	-0.0000	-1.5708	0.0000	-1.9127	-0.0000	0.0000	0.0000	0.0000	-0.0000	0.5264	0.0000	0.0000	0.3742	0.6091	0.1167	0.5546	0.1013	0.0833	-0.0005	0.0957	0.1143	0.5836	-0.0280	0.0000	-0.0064	1.1455	1.1250	1.1064	-0.3017	0.0000
850.4410	0.0000	-1.5708	0.0000	-1.9073	-0.0000	-0.0000	0.0000	0.0000	-0.0000	0.5243	0.0000	0.0000	0.4423	0.6770	0.0716	0.4828	0.1061	0.0709	-0.0005	0.0939	0.1124	0.5820	-0.0276	-0.0000	-0.0063	1.1244	1.1061	1.0895	-0.2971	-0.0000
850.4530	0.0000	-1.5708	0.0000	-1.9011	-0.0000	0.0000	0.0000	0.0000	-0.0000	0.5159	0.0000	0.0000	0.4319	0.5252	0.1176	0.5539	0.1406	0.0841	-0.0005	0.0922	0.1104	0.5802	-0.0271	-0.0000	-0.0062	1.1040	1.0861	1.0698	-0.2917	-0.0000
850.4630	-0.0000	-1.5708	0.0000	-1.8960	-0.0000	-0.0000	0.0000	0.0000	-0.0000	0.5201	0.0000	0.0000	0.5413	0.5838	0.0675	0.5933	0.1161	0.0813	-0.0005	0.0909	0.1088	0.5787	-0.0267	-0.0000	-0.0061	1.0892	1.0705	1.0540	-0.2874	-0.0000
850.4750	-0.0000	-1.5708	0.0000	-1.8897	-0.0000	0.0000	0.0000	0.0000	0.0000	0.5280	0.0000	0.0000	0.4219	0.5750	0.0736	0.5220	0.1235	0.0700	-0.0005	0.0892	0.1068	0.5769	-0.0262	-0.0000	-0.0060	1.0678	1.0504	1.0347	-0.2821	-0.0000
850.4850	0.0000	-1.5708	0.0000	-1.8845	0.0000	0.0000	0.0000	0.0000	0.0000	0.5290	0.0000	0.0000	0.4354	0.6421	0.0889	0.5371	0.1429	0.0681	-0.0005	0.0877	0.1050	0.5754	-0.0258	0.0000	-0.0059	1.0503	1.0332	1.0182	-0.2776	0.0000
850.4970	-0.0000	-1.5708	0.0000	-1.8781	0.0000	-0.0000	0.0000	0.0000	0.0000	0.5257	0.0000	0.0000	0.6014	0.5414	0.0768	0.5036	0.1208	0.1101	-0.0005	0.0861	0.1031	0.5735	-0.0253	0.0000	-0.0058	1.0307	1.0139	0.9984	-0.2722	0.0000
850.5070	-0.0000	-1.5708	0.0000	-1.8728	-0.0000	0.0000	0.0000	0.0000	-0.0000	0.5182	0.0000	0.0000	0.5045	0.5606	0.1183	0.5633	0.1028	0.0813	-0.0005	0.0848	0.1013	0.5720	-0.0249	-0.0000	-0.0057	1.0153	0.9969	0.9816	-0.2677	-0.0000
850.5190	-0.0000	-1.5708	0.0000	-1.8667	0.0000	0.0000	0.0000	0.0000	-0.0000	0.5178	0.0000	0.0000	0.4894	0.6088	0.0801	0.6075	0.1237	0.0832	-0.0005	0.0829	0.0993	0.5702	-0.0244	0.0000	-0.0056	0.9928	0.9767	0.9621	-0.2623	0.0000
850.5290	0.0000	-1.5708	0.0000	-1.8615	0.0000	-0.0000	0.0000	0.0000	-0.0000	0.5253	0.0000	0.0000	0.5654	0.5286	0.1521	0.5680	0.1299	0.0649	-0.0005	0.0812	0.0974	0.5687	-0.0240	0.0000	-0.0055	0.9720	0.9582	0.9458	-0.2579	0.0000
850.5410	-0.0000	-1.5708	0.0000	-1.8551	0.0000	0.0000	0.0000	0.0000	-0.0000	0.5272	0.0000	0.0000	0.4538	0.5330	0.1021	0.5441	0.1118	0.0827	-0.0004	0.0795	0.0954	0.5668	-0.0235	0.0000	-0.0053	0.9520	0.9385	0.9259	-0.2525	0.0000
850.5510	0.0000	-1.5708	0.0000	-1.8499	-0.0000	-0.0000	0.0000	0.0000	-0.0000	0.5262	0.0000	0.0000	0.5286	0.5825	0.0356	0.5149	0.1265	0.0756	-0.0004	0.0781	0.0937	0.5653	-0.0230	0.0000	-0.0052	0.9353	0.9220	0.9093	-0.2479	0.0000
850.5630	-0.0000	-1.5708	0.0000	-1.8435	-0.0000	0.0000	0.0000	0.0000	-0.0000	0.5207	0.0000	0.0000	0.5657	0.5849	0.0821	0.5231	0.1349	0.0721	-0.0004	0.0767	0.0918	0.5634	-0.0225	-0.0000	-0.0051	0.9187	0.9029	0.8891	-0.2424	-0.0000
850.5730	-0.0000	-1.5708	0.0000	-1.8383	0.0000	0.0000	0.0000	0.0000	-0.0000	0.5190	0.0000	0.0000	0.5746	0.5302	0.0509	0.5451	0.1095	0.0688	-0.0004	0.0751	0.0900	0.5618	-0.0221	0.0000	-0.0050	0.8997	0.8851	0.8725	-0.2379	0.0000
850.5830	-0.0000	-1.5708	0.0000	-1.8332	0.0000	0.0000	0.0000	0.0000	-0.0000	0.5198	0.0000	0.0000	0.5302	0.5779	0.0427	0.5922	0.1478	0.0853	-0.0004	0.0736	0.0882	0.5603	-0.0217	-0.0000	-0.0049	0.8809	0.8676	0.8562	-0.2335	-0.0000
850.5950	0.0000	-1.5708	0.0000	-1.8269	-0.0000	-0.0000	0.0000	0.0000	-0.0000	0.5276	0.0000	0.0000	0.5298	0.4824	0.0053	0.5443	0.1326	0.0632	-0.0004	0.0722	0.0864	0.5585	-0.0212	-0.0000	-0.0048	0.8650	0.8500	0.8366	-0.2281	-0.0000
850.6050	0.0000	-1.5708	0.0000	-1.8217	0.0000	0.0000	0.0000	0.0000	-0.0000	0.5289	0.0000	0.0000	0.4875	0.5068	0.0346	0.4675	0.1216	0.0594	-0.0004	0.0703	0.0844	0.5569	-0.0208	-0.0000	-0.0047	0.8423	0.8305	0.8197	-0.2235	-0.0000
850.6170	0.0000	-1.5707	0.0000	-1.8153	0.0000	-0.0000	0.0000	0.0000	-0.0000	0.5259	0.0000	0.0000	0.4522	0.5206	-0.0186	0.5232	0.1567	0.0897	-0.0004	0.0686	0.0823	0.5551	-0.0203	-0.0000	-0.0046	0.8210	0.8096	0.7995	-0.2180	-0.0000
850.6270	-0.0000	-1.5708	0.0000	-1.8100	-0.0000	0.0000	0.0000	0.0000	-0.0000	0.5206	0.0000	0.0000	0.4287	0.5979	0.0122	0.5653	0.1442	0.0943	-0.0004	0.0672	0.0806	0.5535	-0.0198	-0.0000	-0.0045	0.8043	0.7932	0.7825	-0.2134	-0.0000
850.6390	0.0000	-1.5708	0.0000	-1.8038	0.0000	0.0000	0.0000	0.0000	-0.0000	0.5195	0.0000	0.0000	0.5291	0.4774	0.0210	0.5893	0.1241	0.0843	-0.0004	0.0653	0.0785	0.5516	-0.0193	0.0000	-0.0044	0.7818	0.7720	0.7626	-0.2079	0.0000
850.6490	0.0000	-1.5708	0.0000	-1.7986	0.0000	0.0000	0.0000	0.0000	-0.0000	0.5236	0.0000	0.0000	0.5362	0.5717	0.0371	0.5300	0.1335	0.0932	-0.0004	0.0642	0.0769	0.5501	-0.0189	0.0000	-0.0043	0.7691	0.7567	0.7461	-0.2034	0.0000
850.6590	-0.0000	-1.5708	0.0000	-1.7934	0.0000	-0.0000	0.0000	0.0000	-0.0000	0.5266	0.0000	0.0000	0.5443	0.5079	0.0047	0.5053	0.1214	0.0643	-0.0004	0.0627	0.0751	0.5485	-0.0185	-0.0000	-0.0042	0.7507	0.7386	0.7292	-0.1988	-0.0000
850.6710	0.0000	-1.5708	0.0000	-1.7870	0.0000	-0.0000	0.0000	0.0000	-0.0000	0.5229	0.0000	0.0000	0.5207	0.4929	-0.0494	0.5154	0.1495	0.0830	-0.0003	0.0607	0.0729	0.5466	-0.0180	-0.0000	-0.0041	0.7264	0.7175	0.7089	-0.1933	-0.0000
850.6810	-0.0000	-1.5708	0.0000	-1.7816	-0.0000	0.0000	0.0000	0.0000	-0.0000	0.5215	0.0000	0.0000	0.4940	0.5694	-0.0472	0.4463	0.1533	0.0836	-0.0003	0.0595	0.0713	0.5451	-0.0175	0.0000	-0.0040	0.7121	0.7015	0.6918	-0.1886	0.0000
850.6930	-0.0000	-1.5708	-0.0000	-1.7754	-0.0000	0.0000	0.0000	0.0000	-0.0000	0.5154	0.0000	0.0000	0.5617	0.4613	0.0052	0.5218	0.1384	0.0662	-0.0003	0.0577	0.0692	0.5432	-0.0170	0.0000	-0.0039	0.6912	0.6811	0.6716	-0.1831	0.0000
850.7030	-0.0000	-1.5708	-0.0000	-1.7704	0.0000	0.0000	0.0000	0.0000	-0.0000	0.5218	0.0000	0.0000	0.5622	0.5088	-0.0018	0.5981	0.1485	0.0733	-0.0003	0.0563	0.0675	0.5417	-0.0166	-0.0000	-0.0038	0.6748	0.6640	0.6553	-0.1787	-0.0000
850.7150	0.0000	-1.5708	0.0000	-1.7642	-0.0000	0.0000	0.0000	0.0000	-0.0000	0.5261	0.0000	0.0000	0.5854	0.4787	-0.0198	0.4784	0.1524	0.0929	0.0037	0.0295	0.0492	0.4966	-0.0154	-0.0000	0.0439	0.3527	0.4839	0.1801	-0.1659	-0.0002
850.7250	0.0000	-1.5708	0.0000	-1.7590	0.0000	0.0000	0.0000	0.0000	-0.0000	0.5184	0.0000	0.0000	0.5692	0.4673	-0.0053	0.4760	0.1493	0.1064	0.0037	0.0277	0.0474	0.4938	-0.0150	-0.0000	0.0441	0.3320	0.4659	0.1631	-0.1613	-0.0002
850.7370	-0.0000	-1.5708	0.0000	-1.7527	0.0000	0.0000	0.0000	0.0000	-0.0000	0.5055	0.0000	0.0000	0.5456	0.4532	-0.0795	0.4500	0.1375	0.0617	0.0037	0.0262	0.0454	0.4903	-0.0145	-0.0000	0.0444	0.3140	0.4468	0.1433	-0.1559	-0.0002
850.7470	0.0000	-1.5708	0.0001	-1.7476	0.0000	-0.0000	0.0000	0.0000	-0.0000	0.4926	0.0000	0.0000	0.5192	0.4421	-0.0374	0.5132	0.1240	0.0654	0.0037	0.0247	0.0437	0.4868	-0.0141	-0.0000	0.0446	0.2961	0.4295	0.1267	-0.1513	-0.0002
850.7590	0.0000	-1.5708	0.0000	-1.7418	0.0000	0.0000	0.0000	0.0000	-0.0000	0.4835	0.0000	0.0000	0.6041	0.4714	0.0024	0.5260	0.1070	0.0786	0.0037	0.0231	0.0417	0.4818	-0.0136	-0.0000	0.0448	0.2772	0.4103	0.1077	-0.1462	-0.0002
850.7690	-0.0000	-1.5708	0.0000	-1.7370	0.0000	-0.0000	0.0000	0.0000	-0.0000	0.4826	0.0000	0.0000	0.6398	0.4542	-0.0938	0.4710	0.1520	0.0659	0.0038	0.0219	0.0402	0.4777	-0.0132	-0.0000	0.0450	0.2624	0.3952	0.0922	-0.1419	-0.0002
850.7810	0.0000	-1.5708	0.0001	-1.7313	-0.0000	0.0000	0.0000	0.0000	-0.0000	0.4763	0.0000	0.0000	0.5141	0.4490	-0.0887	0.4356	0.1758	0.0727	0.0038	0.0198	0.0379	0.4727	-0.0127	-0.0000	0.0453	0.2367	0.3730	0.0735	-0.1368	-0.0002
850.7910	-0.0000	-1.5708	0.0000	-1.7266	-0.0000	0.0000	0.0000	0.0000	-0.0000	0.4713	0.0000	0.0000	0.7666	0.4145	-0.0359	0.4119	0.1706	0.0616	0.0038	0.0184	0.0363	0.4686	-0.0123	-0.0000	0.0454	0.2200	0.3568	0.0582	-0.1327	-0.0002
850.8030	0.0000	-1.5707	0.0000	-1.7210	-0.0000	0.0000	0.0000	0.0000	-0.0000	0.4601	0.0000	0.0000	0.5082	0.4444	-0.0708	0.4055	0.1310	0.0694	0.0038	0.0171	0.0345	0.4636	-0.0119	-0.0000	0.0456	0.2043	0.3398	0.0399	-0.1277	-0.0002
850.8130	-0.0000	-1.5708	0.0000	-1.7164	0.0000	-0.0000	0.0000	0.0000	-0.0000	0.4477	0.0000	0.0000	0.6472	0.4141	-0.0908	0.4602	0.1465	0.0711	0.0038	0.0160	0.0330	0.4595	-0.0115	-0.0000	0.0458	0.1911	0.3251	0.0247	-0.1235	-0.0002
850.8230	0.0000	-1.5708	0.0000	-1.7119	0.0000	-0.0000	0.0000	0.0000	-0.0000	0.4399	0.0000	0.0000	0.6778	0.3992	-0.1327	0.4560	0.1312	0.0813	0.0038	0.0147	0.0315	0.4555	-0.0111	-0.0000	0.0460	0.1758	0.3103	0.0103	-0.1196	-0.0002
850.8350	-0.0000	-1.5708	0.0000	-1.7067	0.0000	-0.0000	0.0000	-0.0000	-0.0000	0.4368	0.0000	0.0000	0.5665	0.4019	-0.1184	0.4536	0.1403	0.0627	0.0039	0.0128	0.0296	0.4506	-0.0107	-0.0000	0.0461	0.1529	0.2908	-0.0068	-0.1150	-0.0002
850.8450	0.0000	-1.5708	0.0000	-1.7025	0.0000	0.0000	0.0000	-0.0000	-0.0000	0.4324	0.0000	0.0000	0.7250	0.4303	-0.1426	0.4591	0.1454	0.0555	0.0039	0.0118	0.0283	0.4467	-0.0103	-0.0000	0.0463	0.1409	0.2783	-0.0204	-0.1112	-0.0002
850.8570	0.0000	-1.5708	0.0000	-1.6974	-0.0000	-0.0000	0.0000	-0.0000	-0.0000	0.4266	0.0000	0.0000	0.6183	0.4325	-0.1910	0.3903	0.1594	0.0604	0.0039	0.0105	0.0267	0.4419	-0.0099	-0.0000	0.0464	0.1256	0.2625	-0.0371	-0.1067	-0.0002
850.8670	-0.0000	-1.5708	-0.0000	-1.6932	0.0000	0.0000	0.0000	-0.0000	-0.0000	0.4172	0.0000	0.0000	0.7085	0.4461	-0.0928	0.4232	0.1752	0.0646	0.0039	0.0091	0.0251	0.4379	-0.0096	-0.0000	0.0466	0.1092	0.2474	-0.0509	-0.1029	-0.0002
850.8770	0.0000	-1.5708	-0.0000	-1.6889	0.0000	-0.0000	-0.0000	-0.0000	-0.0000	0.4072	0.0000	0.0000	0.6517	0.4230	-0.0403	0.3751	0.1541	0.0674	0.0039	0.0081	0.0238	0.4339	-0.0092	-0.0000	0.0467	0.0975	0.2341	-0.0648	-0.0991	-0.0002
850.8870	-0.0000	-1.5708	0.0000	-1.6849	0.0000	-0.0000	-0.0001	-0.0000	-0.0000	0.3958	0.0000	0.0000	0.5577	0.4573	-0.0861	0.3913	0.1454	0.0687	0.0039	0.0067	0.0222	0.4300	-0.0089	-0.0000	0.0468	0.0800	0.2189	-0.0783	-0.0954	-0.0002
850.8990	0.0000	-1.5708	0.0000	-1.6802	-0.0000	0.0000	-0.0001	-0.0000	-0.0000	0.3849	0.0000	0.0000	0.6954	0.4056	-0.0815	0.4681	0.1656	0.0700	0.0039	0.0054	0.0208	0.4253	-0.0085	-0.0000	0.0469	0.0650	0.2043	-0.0935	-0.0913	-0.0002
850.9090	0.0000	-1.5708	0.0000	-1.6764	0.0000	0.0000	-0.0000	-0.0000	-0.0000	0.3820	0.0000	0.0000	0.7057	0.3654	-0.0870	0.4158	0.1490	0.0710	0.0039	0.0040	0.0192	0.4214	-0.0082	-0.0000	0.0470	0.0480	0.1886	-0.1061	-0.0879	-0.0002
850.9190	-0.0000	-1.5708	0.0000	-1.6726	-0.0000	-0.0000	-0.0000	-0.0000	-0.0000	0.3811	0.0000	0.0000	0.7033	0.3952	-0.1380	0.4170	0.1747	0.0854	0.0039	0.0033	0.0182	0.4176	-0.0079	-0.0000	0.0471	0.0393	0.1792	-0.1180	-0.0846	-0.0002
850.9290	0.0000	-1.5708	0.0001	-1.6689	0.0000	-0.0000	-0.0000	-0.0000	-0.0000	0.3736	0.0000	0.0000	0.6389	0.3880	-0.0736	0.4015	0.1659	0.0547	0.0039	0.0023	0.0169	0.4138	-0.0075	-0.0000	0.0472	0.0277	0.1659	-0.1306	-0.0812	-0.0002
850.9390	-0.0000	-1.5708	0.0000	-1.6652	-0.0000	-0.0000	-0.0000	-0.0000	-0.0001	0.3673	0.0000	0.0000	0.7818	0.3496	-0.0871	0.3301	0.1755	0.0594	0.0039	0.0009	0.0156	0.4099	-0.0072	-0.0000	0.0473	0.0108	0.1531	-0.1427	-0.0779	-0.0002
850.9490	-0.0000	-1.5708	0.0000	-1.6616	0.0000	0.0000	-0.0000	-0.0000	-0.0001	0.3567	0.0000	0.0000	0.7597	0.4285	-0.1131	0.3769	0.1709	0.0657	0.0040	0.0001	0.0144	0.4061	-0.0069	-0.0000	0.0474	0.0017	0.1414	-0.1547	-0.0746	-0.0002
850.9590	0.0000	-1.5708	0.0000	-1.6580	-0.0000	0.0000	-0.0000	-0.0000	-0.0000	0.3476	0.0000	0.0000	0.7454	0.3641	-0.0737	0.3677	0.1454	0.0639	0.0040	-0.0010	0.0132	0.4023	-0.0066	-0.0000	0.0475	-0.0114	0.1295	-0.1664	-0.0714	-0.0002
850.9710	0.0000	-1.5708	0.0000	-1.6538	-0.0000	0.0000	-0.0000	-0.0000	-0.0000	0.3354	0.0000	0.0000	0.6413	0.3587	-0.1555	0.3968	0.1346	0.0706	0.0040	-0.0023	0.0116	0.3978	-0.0063	-0.0000	0.0475	-0.0273	0.1139	-0.1803	-0.0676	-0.0002
850.9810	-0.0000	-1.5708	0.0000	-1.6505	0.0000	0.0000	-0.0000	-0.0000	-0.0000	0.3322	0.0000	0.0000	0.6241	0.3612	-0.1525	0.3750	0.1807	0.0697	0.0040	-0.0032	0.0105	0.3941	-0.0060	-0.0000	0.0476	-0.0385	0.1029	-0.1911	-0.0647	-0.0002
850.9910	0.0000	-1.5708	0.0001	-1.6473	0.0000	-0.0000	-0.0000	-0.0000	-0.0000	0.3258	0.0000	0.0000	0.7169	0.4506	-0.1906	0.4296	0.1684	0.0554	0.0040	-0.0039	0.0095	0.3904	-0.0057	-0.0000	0.0477	-0.0469	0.0937	-0.2016	-0.0618	-0.0002
851.0010	-0.0000	-1.5708	0.0000	-1.6441	0.0000	-0.0000	-0.0000	-0.0000	-0.0000	0.3223	0.0000	0.0000	0.7158	0.3363	-0.1583	0.3909	0.1850	0.0758	0.0040	-0.0051	0.0083	0.3867	-0.0055	-0.0000	0.0477	-0.0607	0.0820	-0.2122	-0.0589	-0.0002
851.0130	0.0000	-1.5708	0.0000	-1.6403	-0.0000	-0.0000	-0.0000	-0.0000	-0.0000	0.3178	0.0000	0.0000	0.7304	0.3640	-0.2294	0.3502	0.1819	0.0479	0.0040	-0.0058	0.0072	0.3823	-0.0052	-0.0000	0.0478	-0.0696	0.0713	-0.2245	-0.0556	-0.0002
851.0230	-0.0000	-1.5708	0.0000	-1.6372	-0.0001	0.0000	-0.0000	-0.0000	-0.0000	0.3091	0.0000	0.0000	0.5665	0.3425	-0.1687	0.3690	0.1788	0.0519	0.0040	-0.0069	0.0060	0.3787	-0.0049	-0.0000	0.0478	-0.0826	0.0595	-0.2349	-0.0528	-0.0002
851.0350	-0.0000	-1.5708	0.0000	-1.6335	-0.0000	-0.0000	-0.0000	-0.0000	-0.0000	0.2999	0.0000	0.0000	0.7011	0.3438	-0.2007	0.3096	0.1674	0.0808	0.0040	-0.0080	0.0049	0.3743	-0.0046	-0.0000	0.0479	-0.0954	0.0477	-0.2469	-0.0495	-0.0002
851.0450	-0.0000	-1.5708	-0.0000	-1.6306	0.0000	0.0000	-0.0000	-0.0000	-0.0000	0.2893	0.0000	0.0000	0.6398	0.4462	-0.1715	0.3317	0.1774	0.0650	0.0040	-0.0085	0.0040	0.3707	-0.0044	-0.0000	0.0479	-0.1014	0.0390	-0.2565	-0.0469	-0.0002
851.0550	0.0000	-1.5708	0.0000	-1.6277	0.0000	0.0000	-0.0001	-0.0000	-0.0000	0.2812	0.0000	0.0000	0.6449	0.3190	-0.2147	0.3222	0.1617	0.0684	0.0040	-0.0097	0.0027	0.3671	-0.0041	-0.0000	0.0480	-0.1158	0.0266	-0.2663	-0.0442	-0.0002
851.0670	-0.0001	-1.5708	0.0000	-1.6244	0.0000	-0.0000	-0.0000	-0.0000	-0.0000	0.2705	0.0000	0.0000	0.5981	0.3526	-0.1653	0.3330	0.1763	0.0608	0.0040	-0.0105	0.0017	0.3629	-0.0038	-0.0000	0.0480	-0.1255	0.0171	-0.2772	-0.0412	-0.0002
851.0770	-0.0000	-1.5708	0.0000	-1.6217	-0.0000	0.0000	-0.0000	-0.0000	-0.0000	0.2633	0.0000	0.0000	0.5957	0.4281	-0.1742	0.3574	0.1605	0.0558	0.0040	-0.0113	0.0008	0.3593	-0.0036	-0.0000	0.0481	-0.1353	0.0074	-0.2863	-0.0387	-0.0002
851.0890	0.0000	-1.5708	0.0000	-1.6186	0.0000	-0.0000	-0.0000	-0.0000	-0.0000	0.2574	0.0000	0.0000	0.6274	0.3710	-0.2298	0.3269	0.1694	0.0579	0.0040	-0.0122	-0.0004	0.3551	-0.0033	-0.0000	0.0481	-0.1467	-0.0039	-0.2965	-0.0359	-0.0002
851.0990	0.0000	-1.5708	0.0000	-1.6161	0.0000	-0.0000	-0.0001	-0.0000	-0.0000	0.2494	0.0000	0.0000	0.6166	0.2778	-0.1944	0.3956	0.1564	0.0681	0.0040	-0.0132	-0.0013	0.3517	-0.0031	-0.0000	0.0481	-0.1579	-0.0131	-0.3047	-0.0337	-0.0002
851.1110	-0.0000	-1.5708	0.0000	-1.6131	-0.0000	-0.0000	-0.0000	-0.0000	-0.0000	0.2479	0.0000	0.0000	0.6505	0.3555	-0.1679	0.3566	0.1991	0.0631	0.0040	-0.0137	-0.0022	0.3475	-0.0029	-0.0000	0.0482	-0.1639	-0.0219	-0.3144	-0.0311	-0.0002
851.1210	0.0000	-1.5708	0.0000	-1.6107	-0.0000	-0.0000	-0.0000	-0.0000	-0.0000	0.2387	0.0000	0.0000	0.7184	0.3483	-0.2186	0.3083	0.1851	0.0524	0.0040	-0.0144	-0.0030	0.3441	-0.0027	-0.0000	0.0482	-0.1725	-0.0295	-0.3224	-0.0289	-0.0002
851.1310	0.0000	-1.5708	-0.0000	-1.6084	0.0000	-0.0000	-0.0000	-0.0000	-0.0000	0.2328	0.0000	0.0000	0.6584	0.3275	-0.2069	0.2782	0.1618	0.0783	0.0040	-0.0152	-0.0039	0.3406	-0.0025	-0.0000	0.0482	-0.1825	-0.0384	-0.3302	-0.0268	-0.0002
851.1410	-0.0000	-1.5708	0.0000	-1.6061	-0.0000	-0.0000	-0.0000	-0.0000	-0.0000	0.2237	0.0000	0.0000	0.6509	0.2053	-0.2194	0.2712	0.1881	0.0588	0.0040	-0.0156	-0.0045	0.3373	-0.0023	-0.0000	0.0482	-0.1870	-0.0438	-0.3376	-0.0248	-0.0002
851.1510	-0.0000	-1.5708	0.0000	-1.6039	0.0000	0.0000	-0.0000	-0.0000	-0.0000	0.2186	0.0000	0.0000	0.6385	0.3013	-0.3127	0.2838	0.1864	0.0740	0.0040	-0.0165	-0.0054	0.3339	-0.0021	-0.0000	0.0482	-0.1975	-0.0533	-0.3451	-0.0227	-0.0002
851.1630	0.0000	-1.5708	-0.0000	-1.6013	0.0000	-0.0000	-0.0000	-0.0000	-0.0000	0.2073	0.0000	0.0000	0.6181	0.3512	-0.2535	0.2681	0.1839	0.0434	0.0040	-0.0170	-0.0062	0.3299	-0.0019	-0.0000	0.0483	-0.2039	-0.0606	-0.3533	-0.0205	-0.0002
851.1730	0.0000	-1.5708	0.0000	-1.5993	-0.0000	0.0000	-0.0000	-0.0000	-0.0000	0.1980	0.0000	0.0000	0.7273	0.4269	-0.3140	0.3073	0.1656	0.0605	0.0040	-0.0179	-0.0069	0.3265	-0.0017	-0.0000	0.0483	-0.2143	-0.0681	-0.3602	-0.0186	-0.0002
851.1830	-0.0000	-1.5708	0.0000	-1.5973	0.0000	-0.0000	-0.0000	-0.0000	-0.0000	0.1911	0.0000	0.0000	0.7708	0.2617	-0.2869	0.2898	0.1690	0.0650	0.0040	-0.0181	-0.0074	0.3232	-0.0016	-0.0000	0.0483	-0.2163	-0.0729	-0.3665	-0.0169	-0.0002
851.1930	0.0000	-1.5708	0.0000	-1.5954	-0.0000	0.0000	-0.0001	-0.0000	-0.0000	0.1838	0.0000	0.0000	0.6195	0.2710	-0.2693	0.2772	0.1898	0.0724	0.0040	-0.0190	-0.0083	0.3199	-0.0014	-0.0000	0.0483	-0.2273	-0.0820	-0.3731	-0.0151	-0.0002
851.2030	0.0000	-1.5708	0.0000	-1.5936	0.0000	0.0000	-0.0000	-0.0000	-0.0001	0.1778	0.0000	0.0000	0.7086	0.2756	-0.3133	0.3041	0.1772	0.0736	0.0040	-0.0192	-0.0087	0.3167	-0.0013	-0.0000	0.0483	-0.2294	-0.0860	-0.3790	-0.0135	-0.0002
851.2150	-0.0000	-1.5708	0.0001	-1.5915	0.0000	-0.0000	-0.0000	-0.0000	-0.0001	0.1670	0.0000	0.0000	0.6526	0.3492	-0.2487	0.3262	0.1607	0.0658	0.0040	-0.0200	-0.0096	0.3128	-0.0011	-0.0000	0.0483	-0.2398	-0.0944	-0.3859	-0.0116	-0.0002
851.2250	0.0000	-1.5708	0.0000	-1.5899	0.0000	-0.0000	-0.0001	-0.0000	-0.0001	0.1595	0.0000	0.0000	0.5900	0.3378	-0.2970	0.3145	0.1742	0.0691	0.0040	-0.0202	-0.0100	0.3096	-0.0009	-0.0000	0.0483	-0.2418	-0.0983	-0.3913	-0.0101	-0.0002
851.2350	0.0000	-1.5708	0.0000	-1.5883	0.0000	-0.0000	-0.0001	-0.0000	-0.0001	0.1552	0.0000	0.0000	0.6788	0.3423	-0.2648	0.2944	0.1689	0.0701	0.0040	-0.0208	-0.0106	0.3064	-0.0008	-0.0000	0.0483	-0.2486	-0.1041	-0.3966	-0.0087	-0.0002
851.2470	0.0000	-1.5708	0.0000	-1.5865	0.0000	-0.0000	-0.0000	-0.0000	-0.0001	0.1488	0.0000	0.0000	0.7191	0.2630	-0.3226	0.3153	0.1713	0.0772	0.0040	-0.0212	-0.0111	0.3026	-0.0007	-0.0000	0.0483	-0.2537	-0.1092	-0.4026	-0.0070	-0.0002
851.2570	-0.0000	-1.5708	0.0000	-1.5851	-0.0000	-0.0000	-0.0000	-0.0000	-0.0001	0.1417	0.0000	0.0000	0.6268	0.2507	-0.3428	0.3050	0.1828	0.0633	0.0040	-0.0215	-0.0116	0.2995	-0.0005	-0.0000	0.0484	-0.2578	-0.1142	-0.4072	-0.0058	-0.0002
851.2690	0.0000	-1.5708	-0.0000	-1.5834	0.0000	-0.0000	-0.0000	-0.0000	-0.0001	0.1359	0.0000	0.0000	0.6694	0.3260	-0.3094	0.3006	0.1929	0.0665	0.0040	-0.0222	-0.0123	0.2957	-0.0004	-0.0000	0.0484	-0.2653	-0.1208	-0.4127	-0.0043	-0.0002
851.2790	-0.0000	-1.5708	-0.0000	-1.5821	0.0000	0.0000	-0.0000	-0.0000	-0.0001	0.1289	0.0000	0.0000	0.5783	0.2533	-0.3179	0.2896	0.1826	0.0670	0.0040	-0.0222	-0.0125	0.2926	-0.0003	-0.0000	0.0484	-0.2658	-0.1232	-0.4170	-0.0031	-0.0002
851.2910	-0.0000	-1.5708	0.0000	-1.5807	-0.0000	0.0000	-0.0000	-0.0000	-0.0001	0.1208	0.0000	0.0000	0.7934	0.2659	-0.2973	0.2431	0.1855	0.0688	0.0040	-0.0229	-0.0132	0.2889	-0.0002	-0.0000	0.0484	-0.2742	-0.1296	-0.4220	-0.0017	-0.0002
851.3010	0.0000	-1.5708	0.0000	-1.5796	0.0000	-0.0000	-0.0000	-0.0000	-0.0001	0.1144	0.0000	0.0000	0.7354	0.2810	-0.3291	0.2287	0.1919	0.0653	0.0040	-0.0230	-0.0134	0.2859	-0.0001	-0.0000	0.0484	-0.2759	-0.1323	-0.4256	-0.0008	-0.0002
851.3110	-0.0000	-1.5708	0.0000	-1.5785	0.0000	0.0000	-0.0000	-0.0000	-0.0001	0.1068	0.0000	0.0000	0.5739	0.3170	-0.2692	0.2371	0.1922	0.0488	0.0040	-0.0236	-0.0139	0.2828	0.0000	-0.0000	0.0484	-0.2826	-0.1370	-0.4294	0.0003	-0.0002
851.3230	-0.0000	-1.5708	0.0000	-1.5772	0.0000	-0.0000	-0.0000	-0.0000	-0.0001	0.0960	0.0000	0.0000	0.6909	0.2615	-0.2921	0.2778	0.2044	0.0608	0.0040	-0.0239	-0.0144	0.2792	0.0001	-0.0000	0.0484	-0.2866	-0.1420	-0.4334	0.0014	-0.0002
851.3330	-0.0000	-1.5708	0.0000	-1.5763	-0.0000	0.0000	-0.0000	-0.0000	-0.0001	0.0890	0.0000	0.0000	0.6971	0.2520	-0.2864	0.2319	0.1832	0.0561	0.0040	-0.0240	-0.0146	0.2762	0.0002	-0.0000	0.0484	-0.2871	-0.1435	-0.4364	0.0022	-0.0002
851.3430	-0.0000	-1.5708	0.0000	-1.5755	0.0000	-0.0000	-0.0000	-0.0000	-0.0001	0.0821	0.0000	0.0000	0.7129	0.2922	-0.2586	0.2462	0.2075	0.0802	0.0040	-0.0241	-0.0147	0.2733	0.0003	-0.0000	0.0484	-0.2884	-0.1448	-0.4390	0.0029	-0.0002
851.3530	0.0000	-1.5708	-0.0000	-1.5748	-0.0000	0.0000	0.0000	-0.0000	-0.0000	0.0757	0.0000	0.0000	0.7579	0.2918	-0.2754	0.2450	0.1568	0.0812	0.0040	-0.0244	-0.0152	0.2703	0.0003	-0.0000	0.0484	-0.2920	-0.1494	-0.4417	0.0036	-0.0002
851.3630	-0.0000	-1.5707	0.0000	-1.5740	0.0000	0.0000	0.0000	-0.0000	-0.0000	0.0687	0.0000	0.0000	0.5818	0.3402	-0.3032	0.1878	0.1785	0.0532	0.0040	-0.0240	-0.0151	0.2674	0.0004	-0.0000	0.0484	-0.2876	-0.1488	-0.4440	0.0043	-0.0002
851.3730	-0.0000	-1.5708	0.0000	-1.5734	0.0000	0.0000	0.0000	-0.0000	-0.0000	0.0601	0.0000	0.0000	0.7180	0.3308	-0.3269	0.2218	0.1989	0.0697	0.0040	-0.0251	-0.0157	0.2645	0.0005	-0.0000	0.0484	-0.3001	-0.1546	-0.4465	0.0049	-0.0002
851.3830	-0.0000	-1.5708	0.0000	-1.5728	0.0000	-0.0000	0.0000	-0.0000	-0.0000	0.0552	0.0000	0.0000	0.7357	0.2717	-0.3022	0.1855	0.1729	0.0641	0.0040	-0.0250	-0.0158	0.2616	0.0005	-0.0000	0.0484	-0.2991	-0.1555	-0.4483	0.0054	-0.0002
851.3950	-0.0000	-1.5708	0.0000	-1.5722	-0.0000	-0.0000	0.0000	-0.0000	-0.0000	0.0436	0.0000	0.0000	0.5652	0.1725	-0.3001	0.2167	0.1843	0.0591	0.0040	-0.0253	-0.0160	0.2582	0.0006	-0.0000	0.0484	-0.3024	-0.1578	-0.4502	0.0060	-0.0002
851.4050	-0.0000	-1.5708	-0.0000	-1.5718	-0.0000	0.0000	0.0000	-0.0000	-0.0000	0.0396	0.0000	0.0000	0.6842	0.3023	-0.3369	0.1753	0.1985	0.0470	0.0040	-0.0254	-0.0162	0.2553	0.0006	-0.0000	0.0484	-0.3039	-0.1593	-0.4517	0.0064	-0.0002
851.4150	0.0000	-1.5708	0.0000	-1.5715	0.0000	0.0000	0.0000	-0.0000	-0.0000	0.0307	0.0000	0.0000	0.7623	0.2500	-0.3280	0.2213	0.1673	0.0742	0.0040	-0.0256	-0.0164	0.2525	0.0006	-0.0000	0.0484	-0.3061	-0.1615	-0.4529	0.0067	-0.0002
851.4270	0.0000	-1.5708	0.0000	-1.5711	0.0000	-0.0000	0.0000	-0.0000	-0.0000	0.0227	0.0000	0.0000	0.7541	0.2640	-0.2580	0.2021	0.1818	0.0670	0.0040	-0.0254	-0.0163	0.2492	0.0006	-0.0000	0.0484	-0.3042	-0.1606	-0.4539	0.0069	-0.0002
851.4370	0.0000	-1.5708	0.0000	-1.5710	0.0000	0.0000	0.0000	-0.0000	-0.0000	0.0144	0.0000	0.0000	0.7509	0.2198	-0.3481	0.2009	0.1893	0.0450	0.0040	-0.0257	-0.0165	0.2464	0.0007	-0.0000	0.0484	-0.3081	-0.1625	-0.4545	0.0071	-0.0002
851.4490	0.0000	-1.5708	0.0000	-1.5708	0.0000	0.0000	0.0000	-0.0000	-0.0000	0.0073	0.0000	0.0000	0.7543	0.2357	-0.2840	0.1245	0.1675	0.0862	0.0040	-0.0255	-0.0164	0.1478	0.0007	-0.0000	0.0484	-0.3053	-0.1617	-0.4550	0.0073	-0.0002
851.4590	-0.0000	-1.5707	0.0000	-1.5709	-0.0000	0.0000	0.0000	-0.0000	-0.0000	-0.0027	0.0000	0.0000	0.7277	0.2631	-0.2800	0.0423	0.1921	0.0629	0.0030	-0.0193	-0.0123	-0.0318	0.0005	-0.0000	0.0364	-0.2313	-0.1212	-0.3422	0.0055	-0.0002
851.4710	-0.0000	-1.5708	-0.0000	-1.5709	0.0000	0.0000	-0.0000	-0.0000	-0.0000	-0.0009	0.0000	0.0000	0.5994	0.2661	-0.3002	0.0571	0.1951	0.0458	0.0000	-0.0001	-0.0001	0.0000	-0.0000	0.0000	0.0000	-0.0008	-0.0005	0.0003	-0.0001	0.0000
851.4810	0.0000	-1.5708	0.0000	-1.5708	0.0000	0.0000	-0.0000	-0.0000	-0.0000	-0.0001	0.0000	0.0000	0.6894	0.2230	-0.2926	0.0247	0.1657	0.0341	0.0000	0.0001	0.0001	0.0000	-0.0000	-0.0000	0.0000	0.0007	0.0011	0.0005	-0.0001	-0.0000
851.4910	-0.0000	-1.5708	-0.0000	-1.5708	-0.0000	-0.0000	-0.0000	-0.0000	-0.0000	-0.0001	0.0000	0.0000	0.7361	0.3200	-0.3261	0.0749	0.1601	0.0564	-0.0000	-0.0002	-0.0001	0.0000	-0.0000	0.0000	-0.0000	-0.0025	-0.0012	0.0001	-0.0000	0.0000
851.5010	0.0000	-1.5708	-0.0000	-1.5708	-0.0000	-0.0000	-0.0000	-0.0000	-0.0000	-0.0001	0.0000	0.0000	0.6559	0.2187	-0.2634	0.0641	0.1971	0.0657	-0.0000	-0.0001	-0.0000	0.0000	-0.0000	0.0000	-0.0000	-0.0015	-0.0002	0.0002	-0.0001	0.0000
851.5130	0.0000	-1.5708	0.0000	-1.5709	-0.0000	0.0000	-0.0000	-0.0000	-0.0000	-0.0000	0.0000	0.0000	0.7086	0.3175	-0.3272	0.0788	0.1877	0.0642	0.0000	-0.0003	-0.0002	0.0000	-0.0000	-0.0000	0.0000	-0.0040	-0.0017	0.0001	-0.0000	-0.0000
851.5230	-0.0000	-1.5708	0.0000	-1.5709	-0.0000	-0.0000	-0.0000	-0.0000	-0.0000	-0.0000	0.0000	0.0000	0.6143	0.2809	-0.3190	0.1111	0.1870	0.0575	-0.0000	0.0002	0.0002	0.0000	-0.0000	0.0000	-0.0000	0.0026	0.0019	0.0004	-0.0001	0.0000
851.5330	-0.0000	-1.5708	0.0001	-1.5708	-0.0000	-0.0000	-0.0000	-0.0000	-0.0000	0.0000	0.0000	0.0000	0.5700	0.2356	-0.3004	0.1341	0.1941	0.0587	0.0000	-0.0002	-0.0002	0.0000	-0.0000	0.0000	0.0000	-0.0020	-0.0016	0.0001	-0.0000	0.0000
851.5430	-0.0001	-1.5708	0.0000	-1.5709	-0.0000	0.0000	-0.0000	-0.0000	-0.0000	0.0000	0.0000	0.0000	0.6565	0.3065	-0.3131	0.1624	0.1662	0.0565	-0.0000	0.0000	-0.0000	0.0000	-0.0000	-0.0000	-0.0000	0.0006	-0.0000	0.0003	-0.0001	-0.0000
851.5530	-0.0000	-1.5708	0.0000	-1.5708	0.0000	-0.0000	-0.0000	-0.0000	-0.0000	0.0000	0.0000	0.0000	0.7037	0.2794	-0.3437	0.1180	0.1984	0.0325	-0.0000	-0.0001	-0.0001	0.0000	-0.0000	-0.0000	-0.0000	-0.0010	-0.0006	0.0002	-0.0001	-0.0000
851.5630	0.0000	-1.5708	-0.0000	-1.5709	-0.0000	0.0000	-0.0000	-0.0000	-0.0000	0.0001	0.0000	0.0000	0.7294	0.2251	-0.3257	0.1875	0.1947	0.0489	-0.0002	0.0013	0.0009	0.0074	-0.0000	0.0000	-0.0027	0.0160	0.0084	0.0255	-0.0004	0.0000
851.5730	-0.0000	-1.5708	0.0000	-1.5709	0.0000	-0.0000	-0.0000	-0.0000	-0.0000	0.0006	0.0000	0.0000	0.6557	0.3009	-0.2992	0.1773	0.1782	0.0603	-0.0002	0.0009	0.0006	0.0185	-0.0000	0.0000	-0.0027	0.0110	0.0063	0.0254	-0.0004	0.0000
851.5850	-0.0000	-1.5708	-0.0000	-1.5708	-0.0000	0.0000	-0.0000	-0.0000	-0.0000	0.0012	0.0000	0.0000	0.6964	0.2588	-0.3083	0.2315	0.1820	0.0649	-0.0002	0.0015	0.0010	0.0319	-0.0000	0.0000	-0.0027	0.0183	0.0097	0.0256	-0.0005	0.0000
851.5950	-0.0000	-1.5708	0.0000	-1.5708	-0.0000	0.0000	-0.0000	-0.0000	-0.0000	0.0026	0.0000	0.0000	0.7010	0.2685	-0.2648	0.2348	0.2049	0.0652	-0.0002	0.0012	0.0008	0.0431	-0.0000	0.0000	-0.0027	0.0144	0.0077	0.0254	-0.0004	0.0000
851.6070	-0.0000	-1.5708	0.0000	-1.5708	0.0000	0.0000	-0.0000	-0.0000	-0.0000	0.0045	0.0000	0.0000	0.7659	0.1975	-0.2745	0.2222	0.1750	0.0471	-0.0002	0.0014	0.0009	0.0564	-0.0000	0.0000	-0.0027	0.0167	0.0091	0.0254	-0.0004	0.0000
851.6170	0.0000	-1.5708	0.0000	-1.5708	-0.0000	0.0000	-0.0000	-0.0000	-0.0000	0.0043	0.0000	0.0000	0.7357	0.1737	-0.2751	0.2477	0.1858	0.0412	-0.0002	0.0013	0.0008	0.0676	-0.0000	0.0000	-0.0027	0.0151	0.0075	0.0252	-0.0003	0.0000
851.6270	0.0000	-1.5708	-0.0000	-1.5707	-0.0000	0.0000	-0.0000	-0.0000	-0.0000	0.0042	0.0000	0.0000	0.7338	0.2461	-0.3323	0.2456	0.2017	0.0590	-0.0002	0.0011	0.0008	0.0787	-0.0000	0.0000	-0.0027	0.0131	0.0074	0.0251	-0.0003	0.0000
851.6390	0.0000	-1.5708	-0.0000	-1.5707	0.0000	-0.0000	-0.0000	-0.0000	-0.0000	0.0036	0.0000	0.0000	0.8399	0.2448	-0.3044	0.2440	0.1874	0.0729	-0.0002	0.0015	0.0009	0.0921	-0.0000	0.0000	-0.0027	0.0177	0.0091	0.0249	-0.0003	0.0000
851.6490	0.0000	-1.5708	0.0000	-1.5706	-0.0000	0.0000	-0.0000	-0.0000	-0.0000	0.0047	0.0000	0.0000	0.6498	0.3197	-0.3714	0.2314	0.1760	0.0382	-0.0002	0.0013	0.0008	0.1032	-0.0000	0.0000	-0.0027	0.0152	0.0076	0.0247	-0.0002	0.0000
851.6610	-0.0000	-1.5708	0.0000	-1.5706	0.0000	-0.0000	-0.0000	-0.0000	-0.0000	0.0056	0.0000	0.0000	0.5968	0.2662	-0.3117	0.2414	0.1995	0.0587	-0.0004	0.0028	0.0018	0.1217	-0.0001	0.0000	-0.0054	0.0339	0.0174	0.0499	-0.0006	0.0000
851.6710	-0.0000	-1.5708	-0.0000	-1.5705	0.0000	-0.0000	-0.0000	-0.0000	-0.0000	0.0060	0.0000	0.0000	0.6321	0.2760	-0.3416	0.2312	0.1904	0.0453	-0.0004	0.0026	0.0017	0.1440	-0.0001	0.0000	-0.0054	0.0309	0.0163	0.0498	-0.0006	0.0000
851.6810	0.0000	-1.5708	0.0000	-1.5704	-0.0000	-0.0000	-0.0000	-0.0000	-0.0000	0.0078	0.0000	0.0000	0.7192	0.3208	-0.3436	0.2468	0.1929	0.0531	-0.0004	0.0026	0.0016	0.1662	-0.0000	0.0000	-0.0054	0.0316	0.0160	0.0495	-0.0005	0.0000
851.6930	0.0000	-1.5708	0.0000	-1.5704	-0.0000	0.0000	-0.0000	-0.0000	-0.0000	0.0078	0.0000	0.0000	0.6850	0.2395	-0.3269	0.2194	0.1805	0.0697	-0.0004	0.0027	0.0017	0.1929	-0.0000	0.0000	-0.0054	0.0323	0.0167	0.0493	-0.0004	0.0000
851.7030	-0.0000	-1.5708	0.0000	-1.5703	-0.0000	-0.0000	-0.0000	-0.0000	-0.0000	0.0088	0.0000	0.0000	0.6609	0.2968	-0.3080	0.2427	0.1948	0.0521	-0.0004	0.0025	0.0015	0.2151	-0.0000	0.0000	-0.0054	0.0301	0.0145	0.0489	-0.0003	0.0000
851.7130	-0.0000	-1.5708	0.0000	-1.5702	0.0000	-0.0000	-0.0000	-0.0000	-0.0000	0.0087	0.0000	0.0000	0.6466	0.2609	-0.3211	0.2670	0.1752	0.0648	-0.0004	0.0028	0.0017	0.2374	-0.0000	0.0000	-0.0054	0.0338	0.0162	0.0488	-0.0003	0.0000
851.7230	-0.0000	-1.5708	0.0000	-1.5701	0.0000	-0.0000	-0.0000	-0.0000	-0.0000	0.0099	0.0000	0.0000	0.6087	0.2803	-0.3333	0.2210	0.1811	0.0789	-0.0004	0.0028	0.0016	0.2596	-0.0000	0.0000	-0.0054	0.0335	0.0159	0.0485	-0.0002	0.0000
851.7330	0.0000	-1.5707	-0.0000	-1.5700	0.0000	-0.0000	-0.0000	-0.0000	-0.0000	0.0093	0.0000	0.0000	0.6531	0.2170	-0.2863	0.2631	0.1878	0.0550	-0.0004	0.0024	0.0014	0.2818	-0.0000	0.0000	-0.0054	0.0291	0.0135	0.0480	-0.0001	0.0000
851.7430	-0.0000	-1.5708	0.0000	-1.5699	0.0000	-0.0000	-0.0000	-0.0000	-0.0000	0.0102	0.0000	0.0000	0.7994	0.2001	-0.3271	0.2851	0.1889	0.0560	-0.0004	0.0026	0.0015	0.2913	-0.0000	0.0000	-0.0054	0.0313	0.0148	0.0478	-0.0000	0.0000
851.7530	-0.0000	-1.5708	0.0000	-1.5698	0.0000	-0.0000	-0.0000	-0.0000	-0.0000	0.0102	0.0000	0.0000	0.7195	0.2652	-0.3559	0.2485	0.1819	0.0759	-0.0004	0.0027	0.0016	0.2916	0.0000	0.0000	-0.0054	0.0329	0.0153	0.0474	0.0001	0.0000
851.7650	-0.0000	-1.5708	0.0000	-1.5697	0.0000	0.0000	-0.0000	-0.0000	-0.0000	0.0121	0.0000	0.0000	0.6521	0.2639	-0.2786	0.2457	0.1856	0.0494	-0.0007	0.0037	0.0022	0.2944	-0.0000	0.0000	-0.0081	0.0440	0.0215	0.0721	-0.0002	0.0000
851.7750	-0.0000	-1.5708	0.0000	-1.5695	-0.0000	0.0000	-0.0000	-0.0000	-0.0000	0.0123	0.0000	0.0000	0.8571	0.2453	-0.3394	0.2526	0.1772	0.0711	-0.0007	0.0039	0.0024	0.2948	-0.0000	0.0000	-0.0081	0.0470	0.0235	0.0718	-0.0001	0.0000
851.7850	-0.0000	-1.5708	0.0000	-1.5694	-0.0000	0.0000	-0.0000	-0.0000	-0.0000	0.0129	0.0000	0.0000	0.7314	0.2835	-0.3197	0.2707	0.1778	0.0662	-0.0007	0.0034	0.0021	0.2952	0.0000	0.0000	-0.0081	0.0411	0.0205	0.0712	0.0000	0.0000
851.7970	-0.0000	-1.5708	0.0000	-1.5692	0.0000	-0.0000	-0.0000	-0.0000	-0.0000	0.0151	0.0000	0.0000	0.7667	0.1946	-0.3816	0.2373	0.1849	0.0721	-0.0007	0.0040	0.0022	0.2957	0.0000	0.0000	-0.0081	0.0479	0.0214	0.0707	0.0002	0.0000
851.8070	0.0000	-1.5708	0.0000	-1.5691	-0.0000	0.0000	-0.0000	-0.0000	-0.0000	0.0156	0.0000	0.0000	0.5486	0.2482	-0.3065	0.2415	0.1851	0.0417	-0.0007	0.0035	0.0021	0.2961	0.0000	0.0000	-0.0081	0.0420	0.0205	0.0702	0.0003	0.0000
851.8190	0.0000	-1.5708	0.0000	-1.5689	0.0000	0.0000	-0.0000	-0.0000	-0.0000	0.0165	0.0000	0.0000	0.6064	0.2247	-0.3055	0.2809	0.1755	0.0850	-0.0007	0.0037	0.0021	0.2965	0.0000	0.0000	-0.0081	0.0442	0.0207	0.0695	0.0005	0.0000
851.8290	-0.0000	-1.5708	0.0000	-1.5687	0.0000	0.0000	-0.0000	-0.0000	-0.0000	0.0190	0.0000	0.0000	0.7661	0.2868	-0.3166	0.2670	0.2057	0.0827	-0.0007	0.0040	0.0022	0.2970	0.0001	0.0000	-0.0081	0.0477	0.0213	0.0691	0.0006	0.0000
851.8390	-0.0000	-1.5708	0.0000	-1.5685	-0.0000	-0.0000	-0.0000	-0.0000	-0.0000	0.0208	0.0000	0.0000	0.6973	0.2176	-0.3539	0.2693	0.1837	0.0780	-0.0007	0.0039	0.0021	0.2974	0.0001	0.0000	-0.0081	0.0461	0.0207	0.0686	0.0007	0.0000
851.8510	-0.0000	-1.5708	-0.0000	-1.5682	-0.0000	0.0000	-0.0000	-0.0000	-0.0000	0.0221	0.0000	0.0000	0.8058	0.2358	-0.3126	0.2691	0.1550	0.0619	-0.0007	0.0035	0.0019	0.2978	0.0001	0.0000	-0.0081	0.0418	0.0183	0.0675	0.0010	0.0000
851.8610	-0.0000	-1.5708	-0.0000	-1.5680	0.0000	0.0000	-0.0000	-0.0000	-0.0000	0.0234	0.0000	0.0000	0.7807	0.1997	-0.2888	0.2840	0.1882	0.0744	-0.0009	0.0048	0.0027	0.3005	0.0001	0.0000	-0.0107	0.0576	0.0263	0.0915	0.0009	0.0001
851.8730	-0.0000	-1.5708	0.0000	-1.5677	0.0000	-0.0000	-0.0000	-0.0000	-0.0000	0.0252	0.0000	0.0000	0.6581	0.2052	-0.2881	0.2963	0.1907	0.0871	-0.0009	0.0048	0.0026	0.3012	0.0001	0.0000	-0.0107	0.0578	0.0255	0.0907	0.0011	0.0001
851.8830	-0.0000	-1.5708	-0.0000	-1.5674	0.0000	0.0000	-0.0000	-0.0000	-0.0000	0.0268	0.0000	0.0000	0.7815	0.2365	-0.3839	0.2573	0.1863	0.0740	-0.0009	0.0049	0.0026	0.3017	0.0001	0.0000	-0.0107	0.0587	0.0254	0.0897	0.0013	0.0001
851.8950	0.0000	-1.5708	0.0000	-1.5671	0.0000	-0.0000	-0.0000	-0.0000	-0.0000	0.0267	0.0000	0.0000	0.7781	0.2301	-0.3909	0.2939	0.1910	0.0693	-0.0009	0.0046	0.0023	0.3023	0.0002	0.0000	-0.0107	0.0546	0.0223	0.0885	0.0017	0.0001
851.9050	0.0000	-1.5708	0.0000	-1.5668	0.0000	-0.0000	-0.0000	-0.0000	-0.0000	0.0304	0.0000	0.0000	0.6942	0.1701	-0.2867	0.2762	0.1942	0.0705	-0.0009	0.0046	0.0023	0.3028	0.0002	0.0000	-0.0107	0.0553	0.0230	0.0878	0.0019	0.0001
851.9150	0.0000	-1.5708	-0.0000	-1.5666	0.0000	0.0000	-0.0000	-0.0000	-0.0000	0.0332	0.0000	0.0000	0.6877	0.2298	-0.3222	0.2464	0.2050	0.0899	-0.0009	0.0043	0.0021	0.3033	0.0002	0.0000	-0.0107	0.0517	0.0204	0.0865	0.0022	0.0001
851.9270	0.0000	-1.5708	0.0000	-1.5661	0.0000	0.0000	-0.0000	-0.0000	-0.0000	0.0328	0.0000	0.0000	0.7860	0.1841	-0.2831	0.2781	0.1896	0.0726	-0.0009	0.0043	0.0020	0.3039	0.0002	0.0000	-0.0107	0.0518	0.0195	0.0852	0.0026	0.0001
851.9370	-0.0000	-1.5708	-0.0000	-1.5658	0.0000	0.0000	-0.0000	-0.0000	-0.0000	0.0340	0.0000	0.0000	0.7354	0.2007	-0.3042	0.3026	0.2011	0.0675	-0.0009	0.0043	0.0020	0.3044	0.0003	0.0000	-0.0107	0.0518	0.0196	0.0843	0.0028	0.0001
851.9490	0.0000	-1.5708	0.0000	-1.5653	0.0000	-0.0000	-0.0000	-0.0000	-0.0000	0.0371	0.0000	0.0000	0.6484	0.1626	-0.3279	0.2536	0.1821	0.0470	-0.0009	0.0041	0.0018	0.3050	0.0003	0.0000	-0.0107	0.0493	0.0180	0.0828	0.0032	0.0001
851.9590	-0.0000	-1.5708	0.0000	-1.5649	0.0000	0.0000	-0.0000	-0.0000	-0.0000	0.0386	0.0000	0.0000	0.8061	0.1921	-0.2906	0.2598	0.1765	0.0861	-0.0009	0.0044	0.0019	0.3060	0.0003	0.0000	-0.0113	0.0528	0.0186	0.0877	0.0034	0.0001
851.9710	-0.0000	-1.5708	0.0000	-1.5645	0.0000	-0.0000	-0.0000	-0.0000	-0.0000	0.0394	0.0000	0.0000	0.7831	0.2649	-0.3088	0.2796	0.1837	0.0443	-0.0011	0.0049	0.0022	0.3084	0.0003	0.0000	-0.0133	0.0584	0.0214	0.1042	0.0036	0.0001
851.9810	0.0000	-1.5708	0.0000	-1.5641	0.0000	-0.0000	-0.0000	-0.0000	-0.0000	0.0438	0.0000	0.0000	0.6858	0.2786	-0.3338	0.2703	0.1870	0.0561	-0.0011	0.0047	0.0021	0.3091	0.0004	0.0000	-0.0133	0.0567	0.0207	0.1031	0.0040	0.0001
851.9910	-0.0000	-1.5708	0.0000	-1.5636	-0.0000	-0.0000	-0.0000	-0.0000	-0.0000	0.0435	0.0000	0.0000	0.7572	0.1772	-0.3050	0.3003	0.1823	0.0790	-0.0011	0.0051	0.0022	0.3097	0.0004	0.0000	-0.0133	0.0615	0.0216	0.1016	0.0044	0.0001
852.0030	-0.0000	-1.5708	0.0000	-1.5631	-0.0000	0.0000	-0.0000	-0.0000	-0.0000	0.0467	0.0000	0.0000	0.8343	0.1646	-0.3644	0.2909	0.1682	0.0444	-0.0011	0.0049	0.0020	0.3104	0.0004	0.0000	-0.0133	0.0583	0.0193	0.0998	0.0048	0.0001
852.0130	-0.0000	-1.5708	0.0000	-1.5626	-0.0000	0.0000	-0.0000	-0.0000	-0.0000	0.0485	0.0000	0.0000	0.7586	0.2947	-0.3385	0.2948	0.1678	0.0659	-0.0011	0.0043	0.0016	0.3110	0.0005	0.0000	-0.0133	0.0517	0.0157	0.0981	0.0053	0.0001
852.0250	-0.0000	-1.5708	0.0000	-1.5620	-0.0000	0.0000	-0.0000	-0.0000	-0.0000	0.0487	0.0000	0.0000	0.8154	0.1558	-0.3735	0.3274	0.1889	0.0485	-0.0011	0.0044	0.0015	0.3117	0.0005	0.0000	-0.0133	0.0523	0.0143	0.0962	0.0058	0.0001
852.0350	0.0000	-1.5708	-0.0000	-1.5615	-0.0000	0.0000	-0.0000	-0.0000	-0.0000	0.0516	0.0000	0.0000	0.7367	0.1964	-0.3130	0.3309	0.1870	0.0666	-0.0011	0.0041	0.0013	0.3123	0.0006	0.0000	-0.0133	0.0496	0.0126	0.0945	0.0063	0.0001
852.0470	0.0000	-1.5708	-0.0000	-1.5608	-0.0000	-0.0000	-0.0000	-0.0000	-0.0000	0.0544	0.0000	0.0000	0.8577	0.2088	-0.3488	0.3252	0.1894	0.0919	-0.0011	0.0045	0.0014	0.3130	0.0006	0.0000	-0.0133	0.0534	0.0135	0.0926	0.0068	0.0001
852.0570	-0.0000	-1.5708	-0.0000	-1.5603	0.0000	-0.0000	-0.0000	-0.0000	-0.0000	0.0564	0.0000	0.0000	0.7847	0.2653	-0.3260	0.3151	0.2224	0.0667	-0.0011	0.0045	0.0012	0.3136	0.0007	0.0000	-0.0133	0.0535	0.0116	0.0907	0.0073	0.0001
852.0670	-0.0000	-1.5708	0.0000	-1.5597	0.0000	0.0000	-0.0000	-0.0000	-0.0000	0.0586	0.0000	0.0000	0.8184	0.2861	-0.3591	0.3170	0.1701	0.1072	-0.0013	0.0049	0.0015	0.3164	0.0007	0.0000	-0.0158	0.0582	0.0146	0.1124	0.0075	0.0001
852.0790	-0.0000	-1.5708	0.0000	-1.5589	-0.0000	0.0000	-0.0000	-0.0000	-0.0000	0.0605	0.0000	0.0000	0.6695	0.2385	-0.3376	0.3473	0.1824	0.1153	-0.0013	0.0051	0.0015	0.3173	0.0008	0.0000	-0.0158	0.0614	0.0149	0.1103	0.0081	0.0001
852.0890	0.0000	-1.5708	-0.0000	-1.5583	0.0000	-0.0000	-0.0000	-0.0000	-0.0000	0.0649	0.0000	0.0000	0.7094	0.2734	-0.2807	0.2944	0.1809	0.0897	-0.0013	0.0052	0.0014	0.3180	0.0008	0.0000	-0.0158	0.0618	0.0133	0.1083	0.0087	0.0001
852.1010	-0.0000	-1.5708	0.0000	-1.5575	-0.0000	0.0000	-0.0000	-0.0000	-0.0000	0.0674	0.0000	0.0000	0.7307	0.2499	-0.3717	0.3410	0.2063	0.0822	-0.0013	0.0048	0.0010	0.3188	0.0009	0.0000	-0.0158	0.0577	0.0103	0.1057	0.0094	0.0001
852.1110	-0.0000	-1.5708	0.0000	-1.5568	-0.0000	-0.0000	-0.0000	-0.0000	-0.0000	0.0686	0.0000	0.0000	0.7280	0.2324	-0.3124	0.2942	0.2019	0.0771	-0.0013	0.0042	0.0006	0.3195	0.0009	0.0000	-0.0158	0.0509	0.0064	0.1033	0.0100	0.0001
852.1230	-0.0000	-1.5708	0.0000	-1.5560	0.0000	-0.0000	-0.0000	-0.0000	-0.0000	0.0727	0.0000	0.0000	0.7740	0.2279	-0.3181	0.3247	0.2030	0.0754	-0.0013	0.0043	0.0005	0.3203	0.0010	0.0000	-0.0158	0.0520	0.0046	0.1005	0.0108	0.0001
852.1330	-0.0000	-1.5708	0.0000	-1.5552	0.0000	0.0000	-0.0000	-0.0000	-0.0000	0.0731	0.0000	0.0000	0.6796	0.1485	-0.3607	0.3254	0.1907	0.0541	-0.0013	0.0042	0.0002	0.3209	0.0011	0.0000	-0.0158	0.0502	0.0017	0.0981	0.0114	0.0001
852.1430	0.0000	-1.5708	0.0000	-1.5545	0.0000	0.0000	-0.0000	-0.0000	-0.0000	0.0757	0.0000	0.0000	0.7079	0.1650	-0.3237	0.3439	0.1886	0.0830	-0.0013	0.0038	-0.0001	0.3216	0.0011	0.0000	-0.0158	0.0459	-0.0006	0.0958	0.0121	0.0001
852.1550	-0.0000	-1.5708	0.0000	-1.5536	-0.0000	-0.0000	-0.0000	-0.0000	-0.0000	0.0813	0.0000	0.0000	0.7134	0.1789	-0.3042	0.3347	0.1858	0.0967	-0.0013	0.0034	-0.0005	0.3224	0.0012	0.0000	-0.0158	0.0409	-0.0046	0.0927	0.0129	0.0001
852.1650	0.0000	-1.5708	0.0000	-1.5528	0.0000	-0.0000	-0.0000	-0.0000	-0.0000	0.0833	0.0000	0.0000	0.6769	0.1751	-0.3607	0.3276	0.2001	0.0648	-0.0015	0.0046	0.0002	0.3253	0.0012	0.0000	-0.0183	0.0546	0.0018	0.1132	0.0133	0.0001
852.1770	0.0000	-1.5708	-0.0000	-1.5517	-0.0000	-0.0000	-0.0000	-0.0000	-0.0000	0.0871	0.0000	0.0000	0.7312	0.2558	-0.3193	0.3015	0.1851	0.0626	-0.0015	0.0043	-0.0001	0.3262	0.0013	0.0000	-0.0183	0.0514	-0.0014	0.1100	0.0142	0.0001
852.1870	-0.0000	-1.5708	0.0000	-1.5508	0.0000	-0.0000	-0.0000	-0.0000	-0.0000	0.0893	0.0000	0.0000	0.6611	0.2043	-0.3859	0.2792	0.1821	0.0907	-0.0015	0.0044	-0.0003	0.3269	0.0014	0.0000	-0.0183	0.0528	-0.0029	0.1072	0.0150	0.0001
852.1990	-0.0000	-1.5708	0.0000	-1.5498	-0.0000	0.0000	-0.0000	-0.0000	-0.0000	0.0922	0.0000	0.0000	0.7925	0.1090	-0.3600	0.3295	0.1678	0.0896	-0.0015	0.0035	-0.0010	0.3278	0.0015	0.0000	-0.0183	0.0424	-0.0094	0.1034	0.0160	0.0001
852.2090	0.0000	-1.5708	0.0000	-1.5489	-0.0000	0.0000	-0.0000	-0.0000	-0.0000	0.0932	0.0000	0.0000	0.6859	0.2017	-0.3686	0.3413	0.1901	0.0948	-0.0015	0.0035	-0.0012	0.3286	0.0016	0.0000	-0.0183	0.0424	-0.0114	0.1005	0.0168	0.0001
852.2210	-0.0000	-1.5708	0.0000	-1.5477	-0.0000	0.0000	-0.0000	-0.0000	-0.0000	0.0975	0.0000	0.0000	0.5818	0.1837	-0.3533	0.3041	0.1917	0.0565	-0.0015	0.0033	-0.0016	0.3294	0.0017	0.0000	-0.0183	0.0390	-0.0157	0.0967	0.0178	0.0001
852.2310	-0.0000	-1.5708	0.0000	-1.5467	0.0000	-0.0000	-0.0000	-0.0000	-0.0000	0.0991	0.0000	0.0000	0.7272	0.1782	-0.3214	0.2945	0.1937	0.1097	-0.0015	0.0029	-0.0019	0.3302	0.0017	0.0000	-0.0183	0.0349	-0.0188	0.0936	0.0187	0.0001
852.2430	-0.0000	-1.5708	-0.0000	-1.5455	-0.0000	-0.0000	-0.0000	-0.0000	-0.0000	0.1041	0.0000	0.0000	0.7611	0.2365	-0.3715	0.2971	0.1968	0.0608	-0.0015	0.0025	-0.0024	0.3310	0.0018	0.0000	-0.0183	0.0295	-0.0233	0.0896	0.0198	0.0001
852.2530	0.0000	-1.5708	0.0000	-1.5445	0.0000	0.0000	-0.0000	-0.0000	-0.0000	0.1064	0.0000	0.0000	0.5834	0.2738	-0.3786	0.2549	0.1809	0.0553	-0.0015	0.0027	-0.0024	0.3318	0.0019	0.0000	-0.0183	0.0329	-0.0237	0.0863	0.0206	0.0001
852.2630	0.0000	-1.5708	-0.0000	-1.5434	-0.0000	-0.0000	-0.0000	-0.0000	-0.0000	0.1078	0.0000	0.0000	0.6388	0.1921	-0.3618	0.3088	0.1769	0.0621	-0.0017	0.0030	-0.0022	0.3346	0.0020	0.0000	-0.0207	0.0360	-0.0219	0.1052	0.0213	0.0001
852.2750	0.0000	-1.5708	0.0000	-1.5420	-0.0000	0.0000	-0.0000	-0.0000	-0.0000	0.1116	0.0000	0.0000	0.6695	0.1790	-0.3445	0.2753	0.1749	0.0632	-0.0017	0.0029	-0.0026	0.3356	0.0021	0.0000	-0.0207	0.0348	-0.0251	0.1010	0.0224	0.0001
852.2850	0.0000	-1.5708	0.0000	-1.5409	0.0000	-0.0000	-0.0000	-0.0000	-0.0000	0.1132	0.0000	0.0000	0.6244	0.2308	-0.3113	0.2684	0.1946	0.0891	-0.0017	0.0027	-0.0029	0.3364	0.0022	0.0000	-0.0207	0.0323	-0.0285	0.0971	0.0235	0.0001
852.2970	0.0000	-1.5708	-0.0000	-1.5395	0.0000	-0.0000	-0.0000	-0.0000	-0.0000	0.1171	0.0000	0.0000	0.6390	0.1911	-0.3341	0.2953	0.1873	0.0802	-0.0017	0.0022	-0.0035	0.3373	0.0023	0.0000	-0.0207	0.0268	-0.0340	0.0926	0.0247	0.0001
852.3070	0.0000	-1.5708	-0.0000	-1.5383	-0.0000	0.0000	-0.0000	-0.0000	-0.0000	0.1200	0.0000	0.0000	0.6760	0.1985	-0.3427	0.3212	0.1732	0.0982	-0.0017	0.0019	-0.0037	0.3382	0.0024	0.0000	-0.0207	0.0230	-0.0368	0.0888	0.0258	0.0001
852.3170	-0.0000	-1.5708	0.0000	-1.5371	0.0000	0.0000	-0.0000	-0.0000	-0.0000	0.1222	0.0000	0.0000	0.7705	0.1731	-0.4274	0.2834	0.1651	0.0864	-0.0017	0.0013	-0.0044	0.3389	0.0025	0.0000	-0.0207	0.0160	-0.0429	0.0846	0.0269	0.0001
852.3290	0.0000	-1.5708	0.0000	-1.5356	-0.0000	-0.0000	-0.0000	-0.0000	-0.0000	0.1258	0.0000	0.0000	0.6821	0.1162	-0.3687	0.2734	0.2003	0.0520	-0.0017	0.0016	-0.0045	0.3399	0.0026	0.0000	-0.0206	0.0193	-0.0444	0.0799	0.0282	0.0001
852.3390	-0.0000	-1.5708	-0.0000	-1.5343	-0.0000	0.0000	-0.0000	-0.0000	-0.0000	0.1268	0.0000	0.0000	0.7253	0.1702	-0.3834	0.3197	0.2114	0.0740	-0.0017	0.0009	-0.0052	0.3406	0.0027	0.0000	-0.0206	0.0110	-0.0507	0.0754	0.0294	0.0001
852.3510	0.0000	-1.5708	-0.0000	-1.5327	0.0000	0.0000	-0.0000	-0.0000	-0.0000	0.1324	0.0000	0.0000	0.7065	0.1893	-0.3525	0.2983	0.1945	0.1163	-0.0017	0.0006	-0.0056	0.3415	0.0029	0.0000	-0.0206	0.0068	-0.0549	0.0704	0.0308	0.0001
852.3610	-0.0000	-1.5708	0.0000	-1.5313	-0.0000	0.0000	-0.0000	-0.0000	-0.0000	0.1385	0.0000	0.0000	0.5913	0.1711	-0.3341	0.2445	0.1924	0.0504	-0.0019	0.0008	-0.0056	0.3443	0.0029	0.0000	-0.0230	0.0100	-0.0547	0.0875	0.0317	0.0001
852.3710	0.0000	-1.5708	0.0000	-1.5299	0.0000	-0.0000	-0.0000	-0.0000	-0.0000	0.1393	0.0000	0.0000	0.5373	0.1936	-0.3899	0.3404	0.1906	0.0971	-0.0019	0.0012	-0.0058	0.3452	0.0031	0.0000	-0.0229	0.0139	-0.0566	0.0832	0.0329	0.0001
852.3810	0.0000	-1.5708	0.0000	-1.5285	0.0000	-0.0000	-0.0000	-0.0000	-0.0000	0.1422	0.0000	0.0000	0.6410	0.1674	-0.3872	0.3387	0.1937	0.0971	-0.0019	0.0006	-0.0062	0.3460	0.0032	0.0000	-0.0229	0.0077	-0.0609	0.0785	0.0342	0.0001
852.3910	-0.0000	-1.5708	0.0000	-1.5271	-0.0000	-0.0000	-0.0000	-0.0000	-0.0000	0.1481	0.0000	0.0000	0.6714	0.2283	-0.3790	0.3370	0.2105	0.1033	-0.0019	0.0001	-0.0068	0.3469	0.0033	0.0000	-0.0229	0.0011	-0.0665	0.0739	0.0355	0.0001
852.4010	0.0000	-1.5708	-0.0000	-1.5256	-0.0000	0.0000	-0.0000	-0.0000	-0.0000	0.1515	0.0000	0.0000	0.5871	0.1913	-0.3122	0.3505	0.1914	0.0775	-0.0019	-0.0006	-0.0074	0.3477	0.0034	0.0000	-0.0229	-0.0068	-0.0724	0.0689	0.0368	0.0001
852.4130	0.0000	-1.5708	0.0000	-1.5238	0.0000	0.0000	-0.0000	-0.0000	-0.0000	0.1549	0.0000	0.0000	0.7241	0.1037	-0.3119	0.3512	0.2220	0.0950	-0.0019	-0.0008	-0.0078	0.3487	0.0036	0.0000	-0.0229	-0.0093	-0.0769	0.0631	0.0384	0.0001
852.4230	-0.0000	-1.5708	0.0000	-1.5223	0.0000	-0.0000	-0.0000	-0.0000	-0.0000	0.1607	0.0000	0.0000	0.5354	0.2928	-0.3963	0.3976	0.1882	0.0715	-0.0019	-0.0012	-0.0083	0.3495	0.0037	0.0000	-0.0229	-0.0143	-0.0818	0.0581	0.0397	0.0001
852.4330	0.0000	-1.5708	0.0000	-1.5206	0.0000	-0.0000	-0.0000	-0.0000	-0.0000	0.1656	0.0000	0.0000	0.6529	0.1190	-0.3606	0.3254	0.1901	0.0802	-0.0019	-0.0021	-0.0091	0.3503	0.0038	0.0000	-0.0229	-0.0252	-0.0897	0.0526	0.0413	0.0001
852.4430	0.0000	-1.5708	0.0000	-1.5190	0.0000	-0.0000	-0.0000	-0.0000	-0.0000	0.1682	0.0000	0.0000	0.5815	0.0778	-0.3768	0.3510	0.1886	0.1002	-0.0019	-0.0023	-0.0095	0.3511	0.0040	0.0000	-0.0229	-0.0271	-0.0935	0.0474	0.0427	0.0001
852.4530	-0.0000	-1.5708	-0.0000	-1.5173	-0.0000	0.0000	-0.0000	-0.0000	-0.0000	0.1706	0.0000	0.0000	0.6848	0.1721	-0.3309	0.3396	0.1664	0.0804	-0.0019	-0.0026	-0.0100	0.3519	0.0041	0.0000	-0.0229	-0.0310	-0.0985	0.0420	0.0441	0.0001
852.4630	-0.0000	-1.5708	0.0000	-1.5156	-0.0000	-0.0000	-0.0000	-0.0000	-0.0000	0.1751	0.0000	0.0000	0.7301	0.1431	-0.3598	0.3248	0.1996	0.0902	-0.0021	-0.0020	-0.0099	0.3547	0.0042	0.0000	-0.0251	-0.0237	-0.0977	0.0573	0.0454	0.0001
852.4730	0.0000	-1.5708	0.0000	-1.5139	0.0000	0.0000	-0.0000	-0.0000	-0.0000	0.1805	0.0000	0.0000	0.6011	0.1131	-0.3708	0.2893	0.1922	0.1029	-0.0021	-0.0025	-0.0104	0.3556	0.0044	0.0000	-0.0251	-0.0295	-0.1025	0.0516	0.0469	0.0001
852.4850	-0.0000	-1.5708	0.0000	-1.5118	0.0000	0.0000	-0.0000	-0.0000	-0.0000	0.1819	0.0000	0.0000	0.6844	0.1607	-0.3468	0.3003	0.1837	0.1088	-0.0021	-0.0027	-0.0110	0.3566	0.0045	0.0000	-0.0251	-0.0320	-0.1079	0.0449	0.0487	0.0001
852.4950	-0.0000	-1.5708	0.0000	-1.5099	0.0000	-0.0000	-0.0000	-0.0000	-0.0000	0.1829	0.0000	0.0000	0.6737	0.1741	-0.3071	0.2995	0.2063	0.1066	-0.0021	-0.0037	-0.0119	0.3574	0.0047	0.0000	-0.0251	-0.0442	-0.1171	0.0385	0.0505	0.0001
852.5050	-0.0000	-1.5708	0.0000	-1.5080	0.0000	-0.0000	-0.0000	-0.0000	-0.0000	0.1864	0.0000	0.0000	0.6784	0.1202	-0.3454	0.3155	0.1940	0.1031	-0.0021	-0.0040	-0.0124	0.3583	0.0048	0.0000	-0.0251	-0.0474	-0.1222	0.0325	0.0521	0.0001
852.5150	0.0000	-1.5708	0.0000	-1.5061	0.0000	-0.0000	-0.0000	-0.0000	-0.0000	0.1904	0.0000	0.0000	0.6556	0.1233	-0.4051	0.3131	0.2039	0.0854	-0.0021	-0.0046	-0.0130	0.3591	0.0050	0.0000	-0.0250	-0.0546	-0.1284	0.0263	0.0538	0.0001
852.5270	-0.0000	-1.5708	0.0000	-1.5038	0.0000	0.0000	-0.0000	-0.0000	-0.0000	0.1947	0.0000	0.0000	0.6756	0.1523	-0.3320	0.3041	0.1887	0.0758	-0.0021	-0.0049	-0.0137	0.3601	0.0052	0.0000	-0.0250	-0.0588	-0.1345	0.0188	0.0558	0.0001
852.5370	-0.0000	-1.5708	0.0000	-1.5018	-0.0000	0.0000	-0.0000	-0.0000	-0.0000	0.1951	0.0000	0.0000	0.6907	0.2061	-0.3589	0.3088	0.2233	0.0628	-0.0021	-0.0056	-0.0144	0.3609	0.0054	0.0000	-0.0250	-0.0670	-0.1417	0.0122	0.0577	0.0001
852.5490	-0.0000	-1.5708	-0.0000	-1.4994	0.0000	-0.0000	-0.0000	-0.0000	-0.0000	0.1978	0.0000	0.0000	0.7309	0.1372	-0.3942	0.3529	0.1916	0.0875	-0.0021	-0.0064	-0.0153	0.3619	0.0056	0.0000	-0.0250	-0.0764	-0.1501	0.0043	0.0598	0.0001
852.5590	-0.0000	-1.5708	0.0000	-1.4974	0.0000	-0.0000	-0.0000	-0.0000	-0.0000	0.2007	0.0000	0.0000	0.6465	0.1493	-0.3217	0.3349	0.1930	0.0949	-0.0021	-0.0066	-0.0158	0.3631	0.0057	0.0000	-0.0255	-0.0790	-0.1552	0.0025	0.0616	0.0001
852.5690	-0.0000	-1.5708	-0.0000	-1.4953	-0.0000	0.0000	-0.0000	-0.0000	-0.0000	0.2069	0.0000	0.0000	0.7306	0.1750	-0.3066	0.3657	0.2020	0.0856	-0.0023	-0.0064	-0.0159	0.3655	0.0059	0.0000	-0.0271	-0.0769	-0.1568	0.0111	0.0631	0.0001
852.5810	0.0000	-1.5708	0.0000	-1.4928	0.0000	0.0000	-0.0000	-0.0000	-0.0000	0.2136	0.0000	0.0000	0.6025	0.1678	-0.3467	0.3842	0.2092	0.0935	-0.0023	-0.0069	-0.0167	0.3665	0.0061	0.0000	-0.0271	-0.0826	-0.1643	0.0027	0.0654	0.0001
852.5910	0.0000	-1.5708	-0.0000	-1.4907	0.0000	0.0000	-0.0000	-0.0000	-0.0000	0.2183	0.0000	0.0000	0.5887	0.1903	-0.3922	0.4142	0.1781	0.1017	-0.0023	-0.0080	-0.0176	0.3674	0.0063	0.0000	-0.0270	-0.0961	-0.1729	-0.0043	0.0673	0.0001
852.6030	0.0000	-1.5708	-0.0000	-1.4880	-0.0000	-0.0000	-0.0000	-0.0000	-0.0001	0.2253	0.0000	0.0000	0.6346	0.2168	-0.3606	0.3432	0.2082	0.0699	-0.0023	-0.0083	-0.0183	0.3684	0.0065	0.0000	-0.0270	-0.0990	-0.1796	-0.0128	0.0696	0.0001
852.6130	0.0000	-1.5708	0.0000	-1.4857	-0.0000	0.0000	-0.0000	-0.0000	-0.0000	0.2299	0.0000	0.0000	0.5912	0.1485	-0.3859	0.3516	0.2003	0.1000	-0.0023	-0.0088	-0.0189	0.3693	0.0067	0.0000	-0.0270	-0.1054	-0.1859	-0.0201	0.0716	0.0001
852.6230	-0.0000	-1.5708	0.0000	-1.4835	-0.0000	0.0000	-0.0000	-0.0000	-0.0000	0.2340	0.0000	0.0000	0.6025	0.2384	-0.3509	0.3609	0.1656	0.0886	-0.0023	-0.0096	-0.0198	0.3701	0.0068	0.0000	-0.0270	-0.1151	-0.1946	-0.0277	0.0737	0.0001
852.6350	0.0000	-1.5708	-0.0000	-1.4806	0.0000	0.0000	-0.0000	-0.0000	-0.0001	0.2411	0.0000	0.0000	0.5704	0.1475	-0.3570	0.3436	0.2212	0.1157	-0.0022	-0.0106	-0.0209	0.3711	0.0071	0.0000	-0.0269	-0.1269	-0.2053	-0.0370	0.0762	0.0001
852.6450	-0.0000	-1.5708	-0.0000	-1.4782	0.0000	0.0000	-0.0000	-0.0000	-0.0001	0.2436	0.0000	0.0000	0.5520	0.1002	-0.3463	0.3290	0.1888	0.0898	-0.0022	-0.0110	-0.0216	0.3719	0.0073	0.0000	-0.0269	-0.1319	-0.2122	-0.0447	0.0783	0.0001
852.6550	-0.0000	-1.5708	-0.0000	-1.4758	0.0000	-0.0000	-0.0000	-0.0000	-0.0000	0.2461	0.0000	0.0000	0.6136	0.1367	-0.4033	0.3264	0.2146	0.0890	-0.0022	-0.0120	-0.0226	0.3727	0.0075	0.0000	-0.0269	-0.1440	-0.2223	-0.0528	0.0805	0.0001
852.6650	-0.0000	-1.5708	0.0000	-1.4732	0.0000	0.0000	-0.0000	-0.0000	-0.0000	0.2481	0.0000	0.0000	0.6138	0.1071	-0.3325	0.2937	0.2033	0.0975	-0.0024	-0.0116	-0.0227	0.3753	0.0077	0.0000	-0.0289	-0.1391	-0.2233	-0.0419	0.0825	0.0001
852.6750	0.0000	-1.5708	-0.0000	-1.4707	-0.0000	-0.0000	-0.0000	-0.0000	-0.0000	0.2497	0.0000	0.0000	0.7050	0.1888	-0.4216	0.3081	0.1865	0.0871	-0.0024	-0.0123	-0.0235	0.3761	0.0079	0.0000	-0.0288	-0.1473	-0.2313	-0.0503	0.0847	0.0001
852.6870	-0.0000	-1.5708	0.0000	-1.4676	-0.0000	-0.0000	-0.0000	-0.0000	-0.0000	0.2534	0.0000	0.0000	0.6325	0.1436	-0.3739	0.3457	0.2007	0.1071	-0.0024	-0.0131	-0.0246	0.3772	0.0081	0.0000	-0.0288	-0.1572	-0.2421	-0.0605	0.0875	0.0001
852.6970	0.0000	-1.5708	0.0000	-1.4650	-0.0000	-0.0000	-0.0000	-0.0000	-0.0000	0.2567	0.0000	0.0000	0.6112	0.1114	-0.3298	0.3437	0.1840	0.0709	-0.0024	-0.0138	-0.0254	0.3780	0.0083	0.0000	-0.0287	-0.1652	-0.2500	-0.0688	0.0898	0.0001
852.7070	0.0000	-1.5708	-0.0000	-1.4625	0.0000	0.0000	-0.0000	-0.0000	-0.0000	0.2624	0.0000	0.0000	0.7310	0.1742	-0.3977	0.3891	0.1893	0.0963	-0.0024	-0.0144	-0.0261	0.3789	0.0086	0.0000	-0.0287	-0.1719	-0.2566	-0.0771	0.0921	0.0001
852.7170	-0.0000	-1.5708	0.0000	-1.4598	0.0000	0.0000	-0.0000	-0.0000	-0.0000	0.2695	0.0000	0.0000	0.5098	0.1296	-0.3816	0.3794	0.2272	0.1135	-0.0024	-0.0149	-0.0270	0.3797	0.0088	0.0000	-0.0287	-0.1784	-0.2659	-0.0859	0.0944	0.0001
852.7270	-0.0000	-1.5708	0.0000	-1.4572	0.0000	-0.0000	-0.0000	-0.0000	-0.0000	0.2781	0.0000	0.0000	0.5609	0.2220	-0.3589	0.3886	0.1908	0.0904	-0.0024	-0.0158	-0.0280	0.3806	0.0090	0.0000	-0.0286	-0.1897	-0.2751	-0.0945	0.0968	0.0001
852.7390	-0.0000	-1.5708	0.0000	-1.4538	0.0000	0.0000	-0.0000	0.0000	-0.0000	0.2838	0.0000	0.0000	0.6524	0.1884	-0.3610	0.3622	0.1943	0.1060	-0.0024	-0.0174	-0.0293	0.3815	0.0093	0.0000	-0.0286	-0.2083	-0.2886	-0.1055	0.0998	0.0001
852.7490	-0.0000	-1.5708	-0.0000	-1.4509	-0.0000	0.0001	-0.0000	0.0000	-0.0000	0.2885	0.0000	0.0000	0.6180	0.1302	-0.3722	0.3345	0.2052	0.0942	-0.0024	-0.0176	-0.0300	0.3823	0.0095	0.0000	-0.0285	-0.2107	-0.2949	-0.1145	0.1022	0.0001
852.7590	-0.0000	-1.5708	-0.0000	-1.4481	0.0000	-0.0000	-0.0000	0.0000	-0.0001	0.2932	0.0000	0.0000	0.6236	0.0381	-0.3229	0.3200	0.2060	0.0870	-0.0024	-0.0185	-0.0310	0.3835	0.0097	0.0000	-0.0290	-0.2218	-0.3053	-0.1196	0.1048	0.0001
852.7710	0.0000	-1.5708	-0.0000	-1.4445	0.0000	0.0000	-0.0000	0.0000	-0.0001	0.2950	0.0000	0.0000	0.6029	0.1495	-0.3842	0.3993	0.1953	0.1160	-0.0025	-0.0185	-0.0316	0.3858	0.0100	0.0000	-0.0303	-0.2212	-0.3107	-0.1174	0.1077	0.0002
852.7810	0.0000	-1.5708	-0.0000	-1.4415	0.0000	0.0000	-0.0000	0.0000	-0.0000	0.2980	0.0000	0.0000	0.5638	0.1152	-0.3891	0.3304	0.1943	0.1133	-0.0025	-0.0192	-0.0325	0.3866	0.0103	0.0000	-0.0303	-0.2296	-0.3198	-0.1273	0.1104	0.0002
852.7930	0.0000	-1.5708	0.0000	-1.4378	-0.0000	0.0000	-0.0000	0.0000	-0.0002	0.2993	0.0000	0.0000	0.5247	0.1749	-0.3518	0.3569	0.2004	0.1184	-0.0025	-0.0205	-0.0339	0.3876	0.0106	0.0000	-0.0302	-0.2454	-0.3335	-0.1395	0.1136	0.0002
852.8030	-0.0000	-1.5708	-0.0000	-1.4348	0.0000	0.0000	-0.0000	0.0000	-0.0003	0.3024	0.0000	0.0000	0.5599	0.1583	-0.2993	0.3622	0.2212	0.1053	-0.0025	-0.0207	-0.0346	0.3885	0.0108	0.0000	-0.0301	-0.2477	-0.3406	-0.1492	0.1163	0.0002
852.8150	0.0000	-1.5708	-0.0000	-1.4311	0.0000	-0.0000	-0.0000	0.0000	-0.0004	0.3082	0.0000	0.0000	0.6322	0.1282	-0.3255	0.4077	0.2113	0.0725	-0.0025	-0.0224	-0.0361	0.3894	0.0111	0.0000	-0.0301	-0.2678	-0.3556	-0.1612	0.1196	0.0002
852.8250	0.0000	-1.5708	-0.0000	-1.4281	-0.0000	-0.0000	-0.0000	0.0000	-0.0004	0.3145	0.0000	0.0000	0.5668	0.1551	-0.3723	0.4385	0.1775	0.0887	-0.0025	-0.0231	-0.0371	0.3903	0.0114	0.0000	-0.0300	-0.2768	-0.3654	-0.1712	0.1223	0.0002
852.8350	-0.0000	-1.5708	-0.0000	-1.4249	-0.0000	0.0000	-0.0000	0.0000	-0.0006	0.3257	0.0000	0.0000	0.5273	0.1404	-0.3072	0.3771	0.2030	0.0683	-0.0025	-0.0236	-0.0380	0.3911	0.0116	0.0000	-0.0299	-0.2824	-0.3736	-0.1812	0.1250	0.0002
852.8450	0.0000	-1.5708	-0.0000	-1.4216	-0.0000	0.0000	-0.0000	0.0000	-0.0017	0.3308	0.0000	0.0000	0.5366	0.0348	-0.2664	0.3391	0.2158	0.1134	-0.0025	-0.0248	-0.0392	0.3918	0.0119	0.0000	-0.0299	-0.2973	-0.3855	-0.1920	0.1280	0.0002
852.8550	-0.0000	-1.5708	-0.0001	-1.4183	0.0000	0.0000	-0.0000	0.0000	-0.0035	0.3375	0.0000	0.0000	0.4932	0.1122	-0.0961	0.3328	0.2198	0.1002	-0.0025	-0.0257	-0.0403	0.3926	0.0122	0.0000	-0.0298	-0.3083	-0.3962	-0.2026	0.1309	0.0002
852.8650	-0.0000	-1.5708	-0.0001	-1.4149	0.0000	-0.0000	-0.0000	0.0000	-0.0023	0.3397	0.0000	0.0000	0.4706	0.1305	-0.1255	0.3134	0.2007	0.0954	-0.0026	-0.0258	-0.0406	0.3949	0.0124	0.0000	-0.0315	-0.3088	-0.3998	-0.1969	0.1336	0.0002
852.8750	-0.0000	-1.5708	-0.0001	-1.4115	0.0000	0.0000	-0.0000	0.0000	-0.0011	0.3431	0.0000	0.0000	0.5559	0.1963	-0.1691	0.2999	0.2144	0.1038	-0.0026	-0.0264	-0.0416	0.3958	0.0127	0.0000	-0.0314	-0.3159	-0.4095	-0.2078	0.1366	0.0002
852.8870	-0.0000	-1.5708	-0.0001	-1.4073	-0.0000	0.0000	-0.0000	0.0000	-0.0007	0.3449	0.0000	0.0000	0.5341	0.1418	-0.1867	0.3438	0.1980	0.1121	-0.0026	-0.0277	-0.0430	0.3967	0.0130	0.0000	-0.0313	-0.3320	-0.4234	-0.2214	0.1403	0.0002
852.8970	0.0000	-1.5708	-0.0001	-1.4038	-0.0000	-0.0000	-0.0000	0.0000	-0.0004	0.3464	0.0000	0.0000	0.6167	0.1032	-0.1802	0.3636	0.2006	0.0971	-0.0026	-0.0285	-0.0442	0.3975	0.0133	0.0000	-0.0312	-0.3419	-0.4350	-0.2327	0.1434	0.0002
852.9070	0.0000	-1.5708	-0.0001	-1.4003	-0.0000	-0.0000	-0.0000	0.0000	-0.0003	0.3505	0.0000	0.0000	0.5774	0.0653	-0.1188	0.3884	0.2328	0.0969	-0.0026	-0.0297	-0.0455	0.3983	0.0136	0.0000	-0.0311	-0.3553	-0.4472	-0.2442	0.1465	0.0002
852.9190	-0.0000	-1.5708	-0.0001	-1.3960	-0.0000	0.0000	-0.0000	0.0000	-0.0002	0.3593	0.0000	0.0000	0.5666	-0.0156	-0.1421	0.4290	0.2186	0.0911	-0.0026	-0.0311	-0.0469	0.3992	0.0140	0.0000	-0.0310	-0.3720	-0.4616	-0.2579	0.1502	0.0002
852.9290	-0.0000	-1.5708	-0.0001	-1.3924	0.0000	-0.0000	-0.0000	0.0000	-0.0002	0.3680	0.0000	0.0000	0.5586	0.0699	-0.1348	0.3884	0.2055	0.0995	-0.0026	-0.0317	-0.0480	0.4000	0.0143	0.0000	-0.0309	-0.3798	-0.4720	-0.2694	0.1534	0.0002
852.9390	0.0000	-1.5708	-0.0001	-1.3888	-0.0000	0.0000	-0.0000	0.0000	-0.0002	0.3756	0.0000	0.0000	0.4430	0.0810	-0.1344	0.3521	0.2351	0.1016	-0.0026	-0.0333	-0.0495	0.4007	0.0146	0.0000	-0.0308	-0.3992	-0.4872	-0.2815	0.1567	0.0002
852.9510	-0.0000	-1.5708	-0.0001	-1.3842	-0.0000	-0.0000	-0.0000	0.0000	-0.0001	0.3814	0.0000	0.0000	0.5173	0.1239	-0.1462	0.3295	0.1894	0.0913	-0.0026	-0.0342	-0.0508	0.4016	0.0149	0.0000	-0.0307	-0.4090	-0.4996	-0.2959	0.1606	0.0002
852.9610	-0.0000	-1.5708	-0.0001	-1.3804	-0.0000	-0.0000	-0.0000	0.0000	-0.0001	0.3866	0.0000	0.0000	0.5730	0.1364	-0.1054	0.3525	0.2147	0.0971	-0.0027	-0.0340	-0.0514	0.4038	0.0152	0.0000	-0.0322	-0.4077	-0.5057	-0.2925	0.1637	0.0002
852.9730	-0.0000	-1.5708	-0.0001	-1.3757	-0.0000	-0.0000	-0.0000	0.0000	-0.0001	0.3871	0.0000	0.0000	0.5762	0.0917	-0.0403	0.3709	0.2181	0.1278	-0.0027	-0.0355	-0.0530	0.4047	0.0156	0.0000	-0.0321	-0.4250	-0.5217	-0.3076	0.1678	0.0002
852.9830	0.0000	-1.5708	-0.0001	-1.3718	0.0000	-0.0000	-0.0000	0.0000	-0.0001	0.3885	0.0000	0.0000	0.5463	0.0814	-0.0699	0.4173	0.2299	0.1125	-0.0027	-0.0369	-0.0545	0.4055	0.0159	0.0000	-0.0320	-0.4414	-0.5357	-0.3204	0.1713	0.0002
852.9950	0.0000	-1.5708	-0.0001	-1.3671	0.0000	0.0000	-0.0000	0.0000	-0.0001	0.3947	0.0000	0.0000	0.4342	0.0919	-0.0738	0.4171	0.2324	0.1090	-0.0027	-0.0382	-0.0560	0.4064	0.0163	0.0000	-0.0318	-0.4570	-0.5509	-0.3356	0.1754	0.0002
853.0050	0.0000	-1.5708	-0.0001	-1.3631	0.0000	0.0000	-0.0000	0.0000	0.0000	0.4050	0.0000	0.0000	0.4000	0.1204	0.0140	0.3780	0.1892	0.0943	-0.0026	-0.0393	-0.0573	0.4072	0.0166	0.0000	-0.0317	-0.4704	-0.5639	-0.3483	0.1789	0.0002
853.0150	-0.0000	-1.5708	-0.0001	-1.3591	-0.0000	-0.0000	-0.0000	0.0000	0.0002	0.4127	0.0000	0.0000	0.5186	0.0931	0.0252	0.3834	0.1983	0.0936	-0.0026	-0.0406	-0.0589	0.4079	0.0170	0.0000	-0.0316	-0.4861	-0.5792	-0.3613	0.1825	0.0002
853.0250	0.0000	-1.5708	-0.0001	-1.3550	-0.0000	0.0000	-0.0000	0.0000	0.0001	0.4191	0.0000	0.0000	0.5082	0.1056	-0.0170	0.3741	0.2057	0.0899	-0.0026	-0.0416	-0.0601	0.4086	0.0173	0.0000	-0.0314	-0.4981	-0.5918	-0.3745	0.1860	0.0002
853.0350	-0.0000	-1.5708	-0.0001	-1.3507	-0.0000	-0.0000	-0.0000	0.0000	0.0001	0.4218	0.0000	0.0000	0.5178	0.0627	-0.0025	0.3459	0.1976	0.1172	-0.0026	-0.0428	-0.0615	0.4093	0.0176	0.0000	-0.0313	-0.5120	-0.6053	-0.3880	0.1897	0.0002
853.0470	0.0000	-1.5708	-0.0001	-1.3455	-0.0000	0.0000	-0.0000	0.0000	0.0000	0.4239	0.0000	0.0000	0.4923	0.0768	0.0232	0.3557	0.2345	0.1252	-0.0026	-0.0443	-0.0632	0.4101	0.0180	0.0000	-0.0311	-0.5305	-0.6223	-0.4045	0.1942	0.0002
853.0570	0.0000	-1.5708	-0.0001	-1.3412	0.0000	0.0000	-0.0000	0.0000	0.0001	0.4249	0.0000	-0.0000	0.4700	0.1407	0.0362	0.3621	0.2063	0.1087	-0.0026	-0.0454	-0.0647	0.4108	0.0184	0.0000	-0.0309	-0.5439	-0.6362	-0.4184	0.1980	0.0002
853.0670	-0.0000	-1.5708	-0.0000	-1.3369	0.0000	0.0000	-0.0000	0.0000	0.0001	0.4273	0.0000	-0.0001	0.4848	0.0240	0.0548	0.3956	0.2126	0.0915	-0.0027	-0.0458	-0.0656	0.4128	0.0187	0.0000	-0.0323	-0.5487	-0.6459	-0.4179	0.2016	0.0002
853.0770	0.0000	-1.5708	-0.0001	-1.3327	0.0000	-0.0000	-0.0000	0.0000	0.0001	0.4369	0.0000	-0.0000	0.4841	0.0677	0.0783	0.4950	0.2150	0.1222	-0.0027	-0.0473	-0.0672	0.4136	0.0191	0.0000	-0.0321	-0.5663	-0.6610	-0.4317	0.2053	0.0002
853.0870	0.0000	-1.5707	-0.0001	-1.3283	0.0000	-0.0000	-0.0000	0.0000	0.0001	0.4514	0.0000	-0.0000	0.3484	0.0805	0.0865	0.3615	0.1973	0.0872	-0.0027	-0.0486	-0.0687	0.4143	0.0194	0.0000	-0.0319	-0.5821	-0.6763	-0.4455	0.2091	0.0002
853.0970	-0.0000	-1.5708	-0.0001	-1.3238	-0.0000	0.0000	-0.0000	0.0000	0.0001	0.4562	0.0000	-0.0000	0.4431	0.1197	0.1283	0.3710	0.2361	0.1346	-0.0027	-0.0496	-0.0701	0.4150	0.0198	0.0000	-0.0317	-0.5940	-0.6896	-0.4597	0.2129	0.0002
853.1090	-0.0000	-1.5708	-0.0001	-1.3183	-0.0000	0.0000	-0.0000	0.0000	0.0001	0.4618	0.0000	-0.0000	0.4341	0.1037	0.0865	0.3377	0.2276	0.1121	-0.0026	-0.0513	-0.0720	0.4158	0.0202	0.0000	-0.0315	-0.6138	-0.7087	-0.4773	0.2177	0.0002
853.1190	-0.0000	-1.5708	-0.0001	-1.3136	0.0000	-0.0000	-0.0000	0.0000	0.0001	0.4610	0.0000	0.0000	0.4799	0.0846	0.2218	0.3744	0.2223	0.1006	-0.0026	-0.0526	-0.0736	0.4164	0.0206	0.0000	-0.0313	-0.6295	-0.7238	-0.4923	0.2218	0.0002
853.1310	-0.0000	-1.5708	-0.0001	-1.3079	-0.0000	0.0000	-0.0000	0.0000	0.0001	0.4623	0.0000	0.0000	0.3998	0.1048	0.1921	0.3959	0.2249	0.1108	-0.0026	-0.0544	-0.0755	0.4172	0.0211	0.0000	-0.0311	-0.6512	-0.7429	-0.5103	0.2267	0.0002
853.1410	0.0000	-1.5708	-0.0001	-1.3033	-0.0000	0.0000	-0.0000	0.0000	0.0002	0.4687	0.0000	0.0000	0.4018	0.0693	0.2109	0.4405	0.2045	0.1007	-0.0026	-0.0557	-0.0771	0.4179	0.0214	0.0000	-0.0309	-0.6671	-0.7582	-0.5250	0.2308	0.0002
853.1510	-0.0000	-1.5708	-0.0000	-1.2985	0.0000	0.0000	-0.0000	0.0000	0.0002	0.4796	0.0000	0.0000	0.5162	0.0363	0.2054	0.3951	0.2291	0.0877	-0.0026	-0.0571	-0.0788	0.4185	0.0218	0.0000	-0.0307	-0.6838	-0.7752	-0.5400	0.2348	0.0002
853.1630	-0.0000	-1.5708	-0.0001	-1.2928	0.0000	-0.0000	-0.0000	0.0000	0.0004	0.4875	0.0000	0.0000	0.4693	0.0122	0.1929	0.2932	0.2159	0.0989	0.0034	-0.0966	-0.1050	0.3527	0.0233	-0.0000	0.0406	-1.1570	-1.0334	-1.2539	0.2510	-0.0002
853.1730	0.0000	-1.5708	-0.0000	-1.2880	0.0000	0.0000	-0.0000	0.0000	0.0003	0.4783	0.0000	0.0000	0.4271	-0.0050	0.2320	0.2706	0.2258	0.1129	0.0034	-0.0976	-0.1065	0.3492	0.0237	-0.0000	0.0405	-1.1690	-1.0476	-1.2692	0.2552	-0.0002
853.1830	-0.0000	-1.5708	-0.0001	-1.2832	0.0000	-0.0000	-0.0000	0.0000	0.0003	0.4747	0.0000	0.0000	0.4512	0.0690	0.2231	0.3233	0.2010	0.1157	0.0004	-0.0798	-0.0958	0.3804	0.0236	-0.0000	0.0044	-0.9557	-0.9422	-0.9301	0.2536	-0.0000
853.1950	-0.0000	-1.5708	-0.0001	-1.2774	-0.0000	0.0000	-0.0000	0.0000	0.0002	0.4720	0.0000	0.0000	0.4697	0.0582	0.2472	0.3721	0.2391	0.1072	0.0004	-0.0814	-0.0975	0.3787	0.0240	-0.0000	0.0045	-0.9753	-0.9596	-0.9482	0.2585	-0.0000
853.2050	-0.0000	-1.5708	-0.0000	-1.2727	-0.0000	0.0000	-0.0000	0.0000	0.0002	0.4698	0.0000	0.0000	0.4664	-0.0261	0.3029	0.3794	0.2132	0.1217	0.0004	-0.0827	-0.0991	0.3773	0.0244	-0.0000	0.0046	-0.9901	-0.9752	-0.9632	0.2626	-0.0000
853.2150	-0.0001	-1.5708	-0.0001	-1.2680	-0.0000	-0.0000	-0.0000	0.0000	0.0004	0.4746	0.0000	0.0000	0.4102	0.0537	0.2703	0.4139	0.2364	0.1130	0.0004	-0.0841	-0.1007	0.3760	0.0248	0.0000	0.0047	-1.0066	-0.9905	-0.9778	0.2666	0.0000
853.2250	-0.0000	-1.5708	-0.0001	-1.2634	0.0000	0.0000	-0.0000	0.0000	0.0005	0.4800	0.0000	0.0000	0.5927	0.0548	0.3284	0.3516	0.2066	0.1135	0.0004	-0.0851	-0.1022	0.3746	0.0251	-0.0000	0.0047	-1.0197	-1.0053	-0.9924	0.2706	-0.0000
853.2350	-0.0000	-1.5708	-0.0000	-1.2585	0.0000	0.0000	-0.0000	0.0000	0.0007	0.4806	0.0000	0.0000	0.5310	0.0046	0.2831	0.3265	0.2213	0.1215	0.0004	-0.0863	-0.1036	0.3732	0.0255	0.0000	0.0048	-1.0340	-1.0195	-1.0072	0.2746	0.0000
853.2450	-0.0000	-1.5708	-0.0000	-1.2537	0.0000	0.0000	-0.0000	0.0000	0.0008	0.4781	0.0000	0.0000	0.5834	0.0138	0.1072	0.3087	0.2257	0.1129	0.0004	-0.0878	-0.1052	0.3718	0.0259	0.0000	0.0049	-1.0521	-1.0353	-1.0224	0.2788	0.0000
853.2570	-0.0000	-1.5708	-0.0000	-1.2479	0.0000	0.0000	-0.0000	0.0000	-0.0001	0.4725	0.0000	0.0000	0.5698	0.0689	0.1960	0.2807	0.2150	0.0988	0.0004	-0.0891	-0.1070	0.3701	0.0264	-0.0000	0.0050	-1.0669	-1.0528	-1.0407	0.2837	-0.0000
853.2670	-0.0000	-1.5708	-0.0000	-1.2432	0.0000	0.0000	-0.0000	0.0000	-0.0001	0.4646	0.0000	0.0000	0.6361	-0.0081	0.2047	0.3275	0.2323	0.1234	0.0035	-0.1098	-0.1212	0.3329	0.0273	-0.0000	0.0418	-1.3153	-1.1922	-1.4213	0.2937	-0.0002
853.2770	0.0000	-1.5708	0.0000	-1.2386	-0.0000	-0.0000	-0.0000	0.0000	-0.0000	0.4610	0.0000	0.0000	0.5770	-0.0052	0.1472	0.3328	0.2104	0.1223	0.0035	-0.1112	-0.1227	0.3294	0.0276	-0.0000	0.0416	-1.3318	-1.2071	-1.4356	0.2976	-0.0002
853.2870	0.0000	-1.5708	-0.0000	-1.2341	-0.0000	-0.0000	-0.0000	0.0000	-0.0000	0.4611	0.0000	0.0000	0.5537	-0.0632	0.1314	0.3347	0.2451	0.1206	0.0035	-0.1125	-0.1241	0.3259	0.0280	-0.0000	0.0415	-1.3467	-1.2214	-1.4497	0.3014	-0.0002
853.2990	-0.0000	-1.5708	-0.0000	-1.2286	-0.0000	-0.0000	-0.0000	0.0000	0.0001	0.4597	0.0000	0.0000	0.5332	-0.0522	0.1854	0.2718	0.2214	0.1055	0.0035	-0.1140	-0.1259	0.3217	0.0284	-0.0000	0.0414	-1.3650	-1.2391	-1.4668	0.3061	-0.0002
853.3090	-0.0000	-1.5708	-0.0000	-1.2240	0.0000	-0.0000	-0.0000	0.0000	0.0001	0.4507	0.0000	0.0000	0.5504	0.0219	0.1340	0.2943	0.2138	0.1035	0.0034	-0.1150	-0.1274	0.3183	0.0288	-0.0000	0.0413	-1.3775	-1.2530	-1.4811	0.3100	-0.0002
853.3210	-0.0000	-1.5708	-0.0000	-1.2185	-0.0000	0.0000	-0.0000	0.0000	0.0000	0.4377	0.0000	0.0000	0.5724	0.0069	0.1892	0.2677	0.2321	0.0959	0.0034	-0.1158	-0.1288	0.3141	0.0292	-0.0000	0.0411	-1.3872	-1.2670	-1.4978	0.3145	-0.0002
853.3310	-0.0000	-1.5708	-0.0000	-1.2141	-0.0000	0.0000	-0.0000	0.0000	0.0000	0.4294	0.0000	0.0000	0.4805	-0.1149	0.1186	0.3034	0.2142	0.1121	0.0034	-0.1171	-0.1301	0.3107	0.0296	-0.0000	0.0410	-1.4020	-1.2802	-1.5114	0.3182	-0.0002
853.3430	-0.0000	-1.5708	-0.0000	-1.2091	0.0000	0.0000	-0.0000	0.0000	0.0000	0.4241	0.0000	0.0000	0.5709	-0.1239	0.1251	0.3330	0.2216	0.1105	0.0034	-0.1186	-0.1319	0.3066	0.0300	-0.0000	0.0409	-1.4199	-1.2975	-1.5273	0.3226	-0.0002
853.3530	-0.0000	-1.5708	-0.0000	-1.2049	0.0000	0.0000	-0.0000	0.0000	0.0001	0.4262	0.0000	0.0000	0.5970	0.0040	0.1596	0.2665	0.2334	0.1150	0.0034	-0.1195	-0.1331	0.3032	0.0303	-0.0000	0.0407	-1.4314	-1.3095	-1.5400	0.3260	-0.0002
853.3650	0.0000	-1.5708	-0.0000	-1.1999	0.0000	0.0000	-0.0000	0.0000	0.0000	0.4226	0.0000	0.0000	0.6254	-0.0728	0.1689	0.2492	0.2183	0.1259	0.0035	-0.1213	-0.1350	0.2985	0.0307	-0.0000	0.0416	-1.4525	-1.3280	-1.5656	0.3304	-0.0002
853.3750	0.0000	-1.5708	-0.0000	-1.1957	0.0000	-0.0000	-0.0000	0.0000	0.0000	0.4134	0.0002	0.0000	0.5290	-0.0675	0.1781	0.2743	0.2386	0.1132	0.0035	-0.1221	-0.1362	0.2951	0.0310	-0.0000	0.0415	-1.4620	-1.3398	-1.5783	0.3339	-0.0002
853.3850	0.0000	-1.5708	-0.0000	-1.1916	-0.0000	0.0000	-0.0000	0.0000	0.0000	0.4061	0.0002	0.0000	0.5880	-0.0295	0.1482	0.2273	0.2421	0.0971	0.0035	-0.1232	-0.1373	0.2917	0.0313	-0.0000	0.0413	-1.4749	-1.3511	-1.5909	0.3373	-0.0002
853.3970	0.0000	-1.5708	-0.0000	-1.1867	0.0000	-0.0000	-0.0000	0.0000	0.0000	0.3984	0.0001	0.0000	0.5252	-0.0865	0.1583	0.2225	0.2328	0.1062	0.0034	-0.1244	-0.1389	0.2876	0.0317	-0.0000	0.0412	-1.4900	-1.3668	-1.6061	0.3415	-0.0002
853.4070	-0.0000	-1.5708	0.0000	-1.1827	0.0000	0.0000	-0.0000	0.0000	0.0000	0.3884	0.0003	0.0000	0.5838	-0.0456	0.1536	0.2851	0.2409	0.1175	0.0034	-0.1252	-0.1401	0.2843	0.0320	-0.0000	0.0410	-1.4993	-1.3784	-1.6181	0.3447	-0.0002
853.4190	0.0000	-1.5708	-0.0000	-1.1782	0.0000	-0.0000	-0.0000	0.0000	0.0000	0.3824	0.0001	0.0000	0.5228	-0.0829	0.1696	0.3302	0.2303	0.1066	0.0034	-0.1263	-0.1414	0.2803	0.0324	-0.0000	0.0409	-1.5127	-1.3914	-1.6320	0.3485	-0.0002
853.4290	-0.0000	-1.5708	-0.0000	-1.1744	-0.0000	0.0000	-0.0000	0.0000	0.0000	0.3825	0.0001	0.0000	0.6573	-0.1118	0.1172	0.2508	0.2156	0.0947	0.0034	-0.1273	-0.1426	0.2770	0.0327	-0.0000	0.0407	-1.5240	-1.4030	-1.6435	0.3517	-0.0002
853.4410	-0.0000	-1.5708	0.0000	-1.1699	-0.0000	-0.0000	-0.0000	0.0000	0.0000	0.3773	0.0001	0.0000	0.7195	-0.1090	0.1476	0.2591	0.2405	0.1172	0.0034	-0.1285	-0.1441	0.2731	0.0330	-0.0000	0.0405	-1.5387	-1.4173	-1.6573	0.3554	-0.0002
853.4510	0.0000	-1.5708	-0.0000	-1.1662	-0.0000	-0.0000	-0.0000	0.0000	0.0000	0.3719	0.0000	0.0000	0.6264	-0.0772	0.1964	0.2379	0.2392	0.1058	0.0034	-0.1290	-0.1450	0.2698	0.0333	-0.0000	0.0404	-1.5447	-1.4266	-1.6685	0.3585	-0.0002
853.4610	0.0000	-1.5708	-0.0000	-1.1625	-0.0000	-0.0000	-0.0000	0.0000	0.0000	0.3651	0.0000	0.0000	0.6459	-0.0733	0.1531	0.2253	0.2430	0.1578	0.0034	-0.1305	-0.1464	0.2660	0.0336	-0.0000	0.0411	-1.5625	-1.4404	-1.6883	0.3617	-0.0002
853.4730	-0.0000	-1.5708	0.0000	-1.1581	-0.0000	0.0000	-0.0000	0.0000	0.0000	0.3553	0.0000	0.0000	0.7327	-0.0800	0.1416	0.1894	0.2463	0.0948	0.0034	-0.1315	-0.1477	0.2620	0.0339	-0.0000	0.0409	-1.5746	-1.4530	-1.7015	0.3653	-0.0002
853.4830	-0.0000	-1.5708	-0.0000	-1.1545	0.0000	0.0000	-0.0000	0.0000	-0.0000	0.3458	0.0000	0.0000	0.5693	-0.0859	0.1264	0.2093	0.2351	0.1039	0.0034	-0.1319	-0.1486	0.2588	0.0342	-0.0000	0.0408	-1.5802	-1.4620	-1.7122	0.3682	-0.0002
853.4950	-0.0000	-1.5708	-0.0000	-1.1504	0.0000	0.0000	-0.0000	0.0000	-0.0000	0.3371	0.0000	0.0000	0.5550	-0.1276	0.1301	0.2226	0.2367	0.1072	0.0034	-0.1336	-0.1502	0.2548	0.0345	-0.0000	0.0406	-1.6002	-1.4776	-1.7251	0.3717	-0.0002
853.5050	0.0000	-1.5708	-0.0000	-1.1470	0.0000	0.0000	-0.0000	0.0000	0.0000	0.3326	0.0000	0.0000	0.7161	-0.0891	0.1886	0.2678	0.2268	0.1170	0.0034	-0.1341	-0.1511	0.2516	0.0348	-0.0000	0.0405	-1.6064	-1.4862	-1.7350	0.3744	-0.0002
853.5170	0.0000	-1.5708	-0.0000	-1.1432	-0.0000	0.0000	-0.0000	0.0000	0.0000	0.3309	0.0000	0.0000	0.6283	-0.0928	0.1676	0.2695	0.2543	0.1176	0.0034	-0.1351	-0.1522	0.2478	0.0351	-0.0000	0.0403	-1.6175	-1.4978	-1.7466	0.3776	-0.0002
853.5270	-0.0000	-1.5708	0.0000	-1.1400	0.0000	0.0000	-0.0000	0.0000	0.0000	0.3272	0.0000	0.0000	0.7296	-0.0833	0.0834	0.2517	0.2348	0.1308	0.0034	-0.1357	-0.1531	0.2446	0.0353	-0.0000	0.0402	-1.6255	-1.5062	-1.7563	0.3802	-0.0002
853.5390	-0.0000	-1.5708	0.0000	-1.1361	0.0000	-0.0000	-0.0000	0.0000	0.0001	0.3231	0.0000	0.0000	0.7631	-0.1343	0.0634	0.1993	0.2404	0.0913	0.0033	-0.1364	-0.1541	0.2408	0.0356	-0.0000	0.0400	-1.6339	-1.5161	-1.7676	0.3833	-0.0002
853.5490	0.0000	-1.5708	-0.0000	-1.1329	0.0000	-0.0000	-0.0000	0.0000	0.0001	0.3154	0.0000	0.0000	0.7128	-0.0479	0.1261	0.2184	0.2119	0.1082	0.0033	-0.1372	-0.1551	0.2377	0.0359	-0.0000	0.0398	-1.6435	-1.5262	-1.7772	0.3859	-0.0002
853.5610	0.0000	-1.5708	0.0000	-1.1292	0.0000	0.0000	-0.0000	0.0000	0.0001	0.3080	0.0000	0.0000	0.7484	-0.1283	0.1199	0.2146	0.2613	0.1183	0.0034	-0.1386	-0.1565	0.2335	0.0361	-0.0000	0.0404	-1.6600	-1.5401	-1.7954	0.3891	-0.0002
853.5710	0.0000	-1.5708	0.0000	-1.1261	0.0000	-0.0000	-0.0000	0.0000	0.0001	0.2982	0.0000	0.0000	0.7273	-0.1245	0.0835	0.1831	0.2547	0.1152	0.0034	-0.1392	-0.1573	0.2303	0.0364	-0.0000	0.0402	-1.6674	-1.5479	-1.8045	0.3915	-0.0002
853.5830	-0.0000	-1.5708	0.0000	-1.1226	-0.0000	-0.0000	-0.0000	0.0000	0.0001	0.2880	0.0000	0.0000	0.5948	-0.1385	0.1046	0.2037	0.2570	0.1089	0.0033	-0.1402	-0.1585	0.2265	0.0367	-0.0000	0.0400	-1.6791	-1.5592	-1.8153	0.3945	-0.0002
853.5930	0.0000	-1.5707	0.0000	-1.1197	0.0000	0.0000	-0.0000	0.0000	0.0001	0.2804	0.0000	0.0000	0.6876	-0.1821	0.1115	0.2202	0.2406	0.1247	0.0033	-0.1408	-0.1593	0.2234	0.0369	-0.0000	0.0399	-1.6864	-1.5669	-1.8239	0.3968	-0.0002
853.6030	0.0000	-1.5708	0.0000	-1.1169	0.0000	-0.0000	-0.0000	0.0000	0.0001	0.2759	0.0000	0.0000	0.7169	-0.1188	0.0756	0.2317	0.1902	0.1098	0.0033	-0.1413	-0.1600	0.2203	0.0371	-0.0000	0.0398	-1.6923	-1.5742	-1.8321	0.3990	-0.0002
853.6150	0.0000	-1.5708	0.0000	-1.1137	-0.0000	-0.0000	-0.0000	0.0000	0.0001	0.2708	0.0000	0.0000	0.8292	-0.1065	0.0632	0.2378	0.2481	0.1244	0.0033	-0.1422	-0.1610	0.2166	0.0373	-0.0000	0.0396	-1.7035	-1.5839	-1.8417	0.4017	-0.0002
853.6250	-0.0000	-1.5708	0.0000	-1.1110	-0.0000	-0.0000	-0.0000	0.0000	0.0001	0.2689	0.0000	0.0000	0.7254	-0.1585	0.1018	0.2216	0.2687	0.1239	0.0033	-0.1426	-0.1618	0.2136	0.0375	-0.0000	0.0395	-1.7077	-1.5914	-1.8497	0.4038	-0.0002
853.6370	0.0000	-1.5708	0.0000	-1.1079	0.0000	0.0000	-0.0000	0.0000	0.0001	0.2610	0.0000	0.0000	0.6721	-0.1011	0.0452	0.2070	0.2392	0.0965	0.0033	-0.1435	-0.1627	0.2099	0.0378	-0.0000	0.0393	-1.7189	-1.6012	-1.8589	0.4064	-0.0002
853.6470	-0.0000	-1.5708	0.0000	-1.1053	0.0000	0.0000	-0.0000	0.0000	0.0001	0.2559	0.0000	0.0000	0.6866	-0.1356	0.1052	0.1572	0.2343	0.1069	0.0033	-0.1439	-0.1634	0.2069	0.0379	-0.0000	0.0392	-1.7239	-1.6075	-1.8666	0.4085	-0.0002
853.6570	0.0000	-1.5708	0.0000	-1.1027	0.0000	0.0000	-0.0000	0.0000	0.0001	0.2476	0.0000	0.0000	0.6643	-0.1725	0.1363	0.1616	0.2611	0.1197	0.0033	-0.1448	-0.1643	0.2038	0.0381	-0.0000	0.0390	-1.7346	-1.6167	-1.8742	0.4105	-0.0002
853.6690	-0.0000	-1.5708	0.0000	-1.0998	-0.0000	0.0000	-0.0000	0.0000	0.0001	0.2378	0.0000	0.0000	0.8206	-0.1107	0.0989	0.1845	0.2446	0.1198	0.0033	-0.1457	-0.1652	0.1999	0.0384	-0.0000	0.0394	-1.7446	-1.6256	-1.8882	0.4129	-0.0002
853.6790	-0.0000	-1.5708	0.0000	-1.0975	-0.0000	0.0000	-0.0000	0.0000	0.0001	0.2316	0.0000	0.0000	0.7926	-0.1599	0.0873	0.1382	0.2502	0.1101	0.0033	-0.1462	-0.1660	0.1969	0.0385	-0.0000	0.0393	-1.7514	-1.6328	-1.8953	0.4149	-0.0002
853.6910	0.0000	-1.5708	0.0000	-1.0947	-0.0000	0.0000	-0.0000	0.0000	0.0001	0.2202	0.0000	0.0000	0.6889	-0.1712	0.1074	0.1900	0.2718	0.1106	0.0033	-0.1465	-0.1666	0.1933	0.0388	-0.0000	0.0391	-1.7543	-1.6390	-1.9034	0.4171	-0.0002
853.7010	0.0000	-1.5708	0.0000	-1.0925	-0.0000	-0.0000	-0.0000	0.0000	0.0001	0.2164	0.0000	0.0000	0.8818	-0.1750	0.1119	0.1513	0.2458	0.1371	0.0033	-0.1474	-0.1673	0.1903	0.0389	-0.0000	0.0390	-1.7647	-1.6458	-1.9100	0.4189	-0.0002
853.7110	0.0000	-1.5708	0.0000	-1.0903	0.0000	0.0000	-0.0000	0.0000	0.0001	0.2142	0.0000	0.0000	0.8033	-0.1878	0.1309	0.1141	0.2680	0.1082	0.0032	-0.1475	-0.1678	0.1874	0.0391	-0.0000	0.0389	-1.7662	-1.6506	-1.9161	0.4205	-0.0002
853.7230	0.0000	-1.5708	0.0000	-1.0878	-0.0000	0.0000	-0.0000	0.0000	0.0001	0.2049	0.0000	0.0000	0.6931	-0.1746	0.1402	0.1750	0.2423	0.1059	0.0032	-0.1479	-0.1685	0.1839	0.0393	-0.0000	0.0388	-1.7709	-1.6577	-1.9236	0.4226	-0.0002
853.7330	-0.0000	-1.5708	0.0000	-1.0858	-0.0000	-0.0000	-0.0000	0.0000	0.0001	0.1988	0.0000	0.0000	0.6589	-0.1785	0.1049	0.1843	0.2552	0.1060	0.0032	-0.1484	-0.1690	0.1810	0.0394	-0.0000	0.0386	-1.7770	-1.6632	-1.9294	0.4242	-0.0002
853.7450	-0.0000	-1.5708	0.0000	-1.0835	0.0000	0.0000	-0.0000	0.0000	0.0001	0.1934	0.0000	0.0000	0.6724	-0.1543	0.0453	0.2136	0.2470	0.1165	0.0032	-0.1491	-0.1699	0.1775	0.0396	-0.0000	0.0385	-1.7855	-1.6711	-1.9363	0.4260	-0.0002
853.7550	-0.0000	-1.5708	0.0000	-1.0816	0.0000	-0.0000	-0.0000	0.0000	0.0002	0.1906	0.0000	0.0000	0.6303	-0.1685	0.0916	0.1559	0.2502	0.1193	0.0032	-0.1495	-0.1704	0.1747	0.0397	-0.0000	0.0384	-1.7904	-1.6763	-1.9418	0.4275	-0.0002
853.7670	0.0000	-1.5708	0.0000	-1.0794	-0.0000	0.0000	-0.0000	0.0000	0.0005	0.1849	0.0000	0.0000	0.6673	-0.1560	0.0618	0.1692	0.2467	0.1073	0.0032	-0.1498	-0.1709	0.1710	0.0399	-0.0000	0.0386	-1.7936	-1.6817	-1.9520	0.4293	-0.0002
853.7770	-0.0000	-1.5708	0.0000	-1.0776	0.0000	0.0000	-0.0000	0.0000	0.0003	0.1763	0.0000	0.0000	0.7180	-0.1388	0.0836	0.1632	0.2918	0.1141	0.0032	-0.1507	-0.1717	0.1681	0.0400	-0.0000	0.0385	-1.8046	-1.6891	-1.9574	0.4308	-0.0002
853.7870	-0.0000	-1.5708	0.0000	-1.0759	-0.0000	-0.0000	-0.0000	0.0000	0.0003	0.1703	0.0000	0.0000	0.7152	-0.1356	0.0622	0.1467	0.2572	0.1225	0.0032	-0.1511	-0.1722	0.1653	0.0402	-0.0000	0.0384	-1.8096	-1.6944	-1.9625	0.4322	-0.0002
853.7990	-0.0000	-1.5708	0.0000	-1.0739	-0.0000	0.0000	-0.0000	0.0000	0.0003	0.1629	0.0000	0.0000	0.6655	-0.1552	-0.0170	0.1379	0.2614	0.1156	0.0032	-0.1516	-0.1728	0.1619	0.0403	-0.0000	0.0383	-1.8161	-1.7003	-1.9683	0.4337	-0.0002
853.8090	-0.0000	-1.5708	0.0001	-1.0723	0.0000	-0.0000	-0.0000	0.0000	0.0002	0.1547	0.0000	0.0000	0.6085	-0.1985	-0.0334	0.1221	0.2328	0.1355	0.0032	-0.1514	-0.1731	0.1591	0.0404	-0.0000	0.0382	-1.8133	-1.7027	-1.9728	0.4350	-0.0002
853.8210	0.0000	-1.5708	0.0000	-1.0705	-0.0000	-0.0000	-0.0000	0.0000	0.0002	0.1476	0.0000	0.0000	0.6670	-0.2023	0.0253	0.1084	0.2434	0.1198	0.0032	-0.1522	-0.1736	0.1557	0.0406	-0.0000	0.0381	-1.8224	-1.7082	-1.9781	0.4364	-0.0002
853.8310	0.0000	-1.5708	0.0000	-1.0691	0.0000	-0.0000	-0.0000	0.0000	0.0001	0.1397	0.0000	0.0000	0.6725	-0.2149	-0.0490	0.1082	0.2664	0.1143	0.0032	-0.1525	-0.1741	0.1530	0.0407	-0.0000	0.0380	-1.8261	-1.7131	-1.9824	0.4376	-0.0002
853.8430	-0.0000	-1.5708	0.0001	-1.0674	0.0000	-0.0000	-0.0000	0.0000	0.0001	0.1328	0.0000	0.0000	0.7256	-0.1754	0.0065	0.1090	0.2445	0.0984	0.0032	-0.1524	-0.1744	0.1497	0.0408	-0.0000	0.0379	-1.8254	-1.7157	-1.9870	0.4389	-0.0002
853.8530	-0.0000	-1.5708	0.0001	-1.0661	-0.0000	0.0000	-0.0000	0.0000	0.0001	0.1282	0.0000	0.0000	0.7088	-0.1153	0.0298	0.1252	0.2332	0.1297	0.0032	-0.1531	-0.1748	0.1469	0.0409	-0.0000	0.0379	-1.8336	-1.7201	-1.9908	0.4399	-0.0002
853.8630	-0.0000	-1.5708	0.0001	-1.0649	-0.0000	0.0000	-0.0000	0.0000	0.0001	0.1211	0.0000	0.0000	0.7665	-0.2035	-0.0332	0.0939	0.2751	0.1161	0.0032	-0.1539	-0.1756	0.1441	0.0410	-0.0000	0.0380	-1.8432	-1.7274	-1.9971	0.4410	-0.0002
853.8730	0.0000	-1.5708	0.0000	-1.0637	0.0000	0.0000	-0.0000	0.0000	0.0001	0.1134	0.0000	0.0000	0.6641	-0.2567	-0.0713	0.1218	0.2457	0.1121	0.0032	-0.1535	-0.1754	0.1414	0.0411	-0.0000	0.0379	-1.8379	-1.7261	-2.0002	0.4418	-0.0002
853.8830	0.0000	-1.5708	0.0000	-1.0626	0.0000	0.0000	-0.0000	0.0000	0.0001	0.1075	0.0000	0.0000	0.6886	-0.1879	-0.0511	0.1223	0.2387	0.1264	0.0032	-0.1540	-0.1759	0.1387	0.0411	-0.0000	0.0379	-1.8442	-1.7307	-2.0036	0.4428	-0.0002
853.8930	0.0000	-1.5708	0.0000	-1.0615	0.0000	-0.0000	-0.0000	0.0000	0.0001	0.1043	0.0000	0.0000	0.6877	-0.1594	-0.0632	0.0886	0.2586	0.1028	0.0032	-0.1543	-0.1763	0.1360	0.0412	-0.0000	0.0378	-1.8474	-1.7341	-2.0067	0.4436	-0.0002
853.9050	-0.0000	-1.5708	0.0000	-1.0603	0.0000	0.0000	-0.0000	0.0000	0.0001	0.0955	0.0000	0.0000	0.5895	-0.2441	-0.1018	0.0854	0.2776	0.0822	0.0031	-0.1547	-0.1766	0.1328	0.0413	-0.0000	0.0377	-1.8524	-1.7374	-2.0102	0.4446	-0.0002
853.9150	-0.0000	-1.5708	0.0000	-1.0594	0.0000	-0.0000	-0.0000	0.0000	0.0001	0.0915	0.0000	0.0000	0.6687	-0.2662	-0.0883	0.0899	0.2502	0.1367	0.0031	-0.1546	-0.1768	0.1302	0.0414	-0.0000	0.0377	-1.8518	-1.7399	-2.0129	0.4453	-0.0002
853.9250	0.0000	-1.5708	0.0000	-1.0585	-0.0000	-0.0000	-0.0000	0.0000	0.0001	0.0817	0.0000	0.0000	0.7007	-0.1733	-0.0552	0.1173	0.2394	0.1191	0.0031	-0.1546	-0.1769	0.1276	0.0414	-0.0000	0.0376	-1.8514	-1.7406	-2.0152	0.4459	-0.0002
853.9350	0.0000	-1.5708	0.0001	-1.0577	-0.0000	-0.0000	-0.0000	0.0000	0.0001	0.0766	0.0000	0.0000	0.5808	-0.2458	-0.0547	0.0906	0.2602	0.0945	0.0031	-0.1548	-0.1772	0.1249	0.0415	-0.0000	0.0376	-1.8540	-1.7434	-2.0176	0.4466	-0.0002
853.9450	-0.0000	-1.5708	0.0000	-1.0570	0.0000	0.0000	-0.0000	0.0000	0.0000	0.0684	0.0000	0.0000	0.5183	-0.1841	-0.0959	0.1270	0.2864	0.1213	0.0031	-0.1552	-0.1775	0.1223	0.0415	-0.0000	0.0375	-1.8583	-1.7468	-2.0197	0.4472	-0.0002
853.9550	0.0000	-1.5708	0.0000	-1.0564	-0.0000	0.0000	-0.0000	0.0000	0.0000	0.0633	0.0000	0.0000	0.5741	-0.1666	-0.0803	0.1244	0.2539	0.1220	0.0031	-0.1552	-0.1776	0.1198	0.0416	-0.0000	0.0375	-1.8590	-1.7476	-2.0216	0.4477	-0.0002
853.9650	0.0000	-1.5708	0.0000	-1.0558	-0.0000	0.0000	-0.0000	0.0000	0.0000	0.0601	0.0000	0.0000	0.5993	-0.1857	-0.1288	0.0969	0.2742	0.1194	0.0031	-0.1559	-0.1781	0.1172	0.0416	-0.0000	0.0375	-1.8665	-1.7522	-2.0244	0.4482	-0.0002
853.9770	-0.0001	-1.5708	0.0000	-1.0551	0.0000	-0.0000	-0.0000	0.0000	0.0000	0.0499	0.0000	0.0000	0.5281	-0.2682	-0.1372	0.1219	0.2560	0.1011	0.0031	-0.1556	-0.1781	0.1141	0.0417	-0.0000	0.0375	-1.8633	-1.7520	-2.0263	0.4487	-0.0002
853.9870	-0.0000	-1.5708	0.0000	-1.0546	-0.0000	-0.0000	-0.0000	0.0000	0.0000	0.0443	0.0000	0.0000	0.5206	-0.2278	-0.1639	0.1300	0.2307	0.1136	0.0031	-0.1561	-0.1784	0.1116	0.0417	-0.0000	0.0374	-1.8693	-1.7551	-2.0276	0.4491	-0.0002
853.9970	-0.0000	-1.5708	0.0000	-1.0542	0.0000	0.0000	-0.0000	0.0000	0.0000	0.0403	0.0000	0.0000	0.5457	-0.2386	-0.1423	0.0819	0.2806	0.1159	0.0031	-0.1554	-0.1781	0.1091	0.0418	-0.0000	0.0374	-1.8616	-1.7524	-2.0287	0.4494	-0.0002
854.0070	-0.0000	-1.5708	0.0000	-1.0538	0.0000	0.0000	-0.0000	0.0000	0.0000	0.0325	0.0000	0.0000	0.4541	-0.1820	-0.1381	0.0922	0.2279	0.1235	0.0031	-0.1561	-0.1785	0.1066	0.0418	-0.0000	0.0374	-1.8689	-1.7559	-2.0299	0.4497	-0.0002
854.0170	-0.0000	-1.5708	0.0001	-1.0536	-0.0000	-0.0000	-0.0000	0.0000	0.0000	0.0262	0.0000	0.0000	0.3778	-0.2369	-0.1276	0.0967	0.2657	0.1411	0.0031	-0.1558	-0.1784	0.1041	0.0418	-0.0000	0.0374	-1.8662	-1.7551	-2.0306	0.4499	-0.0002
854.0290	-0.0000	-1.5708	0.0000	-1.0533	0.0000	0.0000	-0.0000	0.0000	-0.0000	0.0212	0.0000	0.0000	0.5818	-0.2122	-0.1545	0.0396	0.2608	0.0939	0.0031	-0.1559	-0.1785	0.1012	0.0418	-0.0000	0.0374	-1.8674	-1.7564	-2.0315	0.4502	-0.0002
854.0390	0.0000	-1.5708	0.0001	-1.0531	0.0000	0.0000	-0.0000	0.0000	-0.0000	0.0131	0.0000	0.0000	0.4861	-0.1861	-0.1520	0.0398	0.2769	0.1119	0.0031	-0.1558	-0.1785	0.0987	0.0418	-0.0000	0.0373	-1.8660	-1.7560	-2.0320	0.4503	-0.0002
854.0510	-0.0000	-1.5708	0.0000	-1.0530	-0.0000	0.0000	-0.0000	0.0000	-0.0000	0.0034	0.0000	0.0000	0.5555	-0.2515	-0.1865	-0.0122	0.2886	0.1152	0.0031	-0.1557	-0.1785	-0.0567	0.0418	-0.0000	0.0373	-1.8643	-1.7563	-2.0323	0.4504	-0.0002
854.0610	-0.0000	-1.5708	0.0000	-1.0531	0.0000	-0.0000	-0.0000	0.0000	-0.0000	-0.0043	0.0000	0.0000	0.6193	-0.1800	-0.1421	-0.1295	0.3000	0.1378	0.0031	-0.1560	-0.1786	-0.2332	0.0418	-0.0000	0.0373	-1.8682	-1.7575	-2.0315	0.4504	-0.0002
854.0710	-0.0000	-1.5708	0.0000	-1.0531	-0.0000	-0.0000	-0.0000	0.0000	-0.0000	-0.0124	0.0000	0.0000	0.5580	-0.2301	-0.2423	-0.2265	0.2775	0.1326	0.0031	-0.1561	-0.1787	-0.4112	0.0418	-0.0000	0.0373	-1.8690	-1.7582	-2.0314	0.4503	-0.0002
854.0830	0.0000	-1.5708	0.0000	-1.0533	-0.0000	-0.0000	-0.0000	0.0000	-0.0002	-0.0188	0.0000	0.0000	0.4987	-0.2198	-0.2114	-0.2611	0.2646	0.1043	0.0031	-0.1557	-0.1784	-0.4780	0.0418	-0.0000	0.0373	-1.8651	-1.7554	-2.0308	0.4502	-0.0002
854.0930	-0.0000	-1.5708	0.0000	-1.0535	-0.0000	0.0000	-0.0000	0.0000	-0.0005	-0.0209	0.0000	0.0000	0.5851	-0.2602	-0.1946	-0.3156	0.2434	0.1027	0.0031	-0.1561	-0.1785	-0.4805	0.0418	-0.0000	0.0373	-1.8691	-1.7564	-2.0304	0.4501	-0.0002
854.1050	0.0000	-1.5708	-0.0000	-1.0538	0.0000	-0.0000	-0.0000	0.0000	-0.0006	-0.0260	0.0000	0.0000	0.5414	-0.2304	-0.1087	-0.3248	0.2728	0.1218	0.0031	-0.1557	-0.1783	-0.4834	0.0418	-0.0000	0.0373	-1.8650	-1.7542	-2.0296	0.4498	-0.0002
854.1150	0.0000	-1.5708	0.0000	-1.0541	-0.0000	0.0000	-0.0000	0.0000	-0.0002	-0.0304	0.0000	0.0000	0.5561	-0.2489	-0.1740	-0.3843	0.2729	0.1232	0.0031	-0.1558	-0.1783	-0.4858	0.0418	-0.0000	0.0373	-1.8663	-1.7544	-2.0288	0.4496	-0.0002
854.1270	-0.0000	-1.5708	0.0000	-1.0544	0.0000	-0.0000	-0.0000	0.0000	-0.0001	-0.0380	0.0000	0.0000	0.6210	-0.1667	-0.1400	-0.4512	0.2805	0.1415	0.0031	-0.1554	-0.1781	-0.4886	0.0417	-0.0000	0.0374	-1.8615	-1.7524	-2.0277	0.4493	-0.0002
854.1370	0.0000	-1.5708	0.0000	-1.0548	-0.0000	-0.0000	-0.0000	0.0000	-0.0001	-0.0464	0.0000	0.0000	0.5698	-0.2400	-0.1592	-0.4554	0.2560	0.0946	0.0031	-0.1554	-0.1780	-0.4910	0.0417	-0.0000	0.0374	-1.8605	-1.7514	-2.0266	0.4490	-0.0002
854.1470	-0.0000	-1.5708	-0.0000	-1.0554	0.0000	0.0000	-0.0000	0.0000	-0.0000	-0.0536	0.0000	0.0000	0.6637	-0.2946	-0.1059	-0.4672	0.2615	0.1342	0.0031	-0.1555	-0.1779	-0.4934	0.0417	-0.0000	0.0374	-1.8622	-1.7501	-2.0251	0.4486	-0.0002
854.1570	0.0000	-1.5708	0.0000	-1.0559	0.0000	0.0000	-0.0000	0.0000	-0.0000	-0.0600	0.0000	0.0000	0.6463	-0.2092	-0.1357	-0.4793	0.2819	0.1254	0.0031	-0.1555	-0.1778	-0.4957	0.0416	-0.0000	0.0374	-1.8618	-1.7495	-2.0236	0.4482	-0.0002
854.1670	-0.0000	-1.5708	0.0000	-1.0566	-0.0000	0.0000	-0.0000	0.0000	-0.0000	-0.0685	0.0000	0.0000	0.6543	-0.2038	-0.1200	-0.4389	0.2701	0.1210	0.0031	-0.1551	-0.1775	-0.4978	0.0416	-0.0000	0.0373	-1.8574	-1.7467	-2.0195	0.4477	-0.0002
854.1770	0.0000	-1.5708	0.0000	-1.0572	-0.0000	0.0000	-0.0000	0.0000	-0.0000	-0.0753	0.0000	0.0000	0.7294	-0.2507	-0.1749	-0.4401	0.2400	0.1222	0.0031	-0.1553	-0.1774	-0.5001	0.0415	-0.0000	0.0373	-1.8596	-1.7458	-2.0176	0.4472	-0.0002
854.1890	-0.0000	-1.5708	0.0000	-1.0582	-0.0000	-0.0000	-0.0000	0.0000	-0.0000	-0.0797	0.0000	0.0000	0.7778	-0.2474	-0.1233	-0.4935	0.2943	0.1536	0.0031	-0.1548	-0.1770	-0.5028	0.0415	-0.0000	0.0374	-1.8543	-1.7413	-2.0147	0.4464	-0.0002
854.1990	-0.0000	-1.5708	0.0000	-1.0590	-0.0000	0.0000	-0.0000	0.0000	-0.0000	-0.0854	0.0000	0.0000	0.6184	-0.1827	-0.1818	-0.4866	0.2983	0.1257	0.0031	-0.1547	-0.1769	-0.5050	0.0414	-0.0000	0.0374	-1.8532	-1.7401	-2.0124	0.4458	-0.0002
854.2090	-0.0000	-1.5708	-0.0000	-1.0599	0.0000	0.0000	-0.0000	0.0000	-0.0000	-0.0915	0.0000	0.0000	0.6894	-0.2241	-0.1480	-0.5242	0.2827	0.1200	0.0031	-0.1545	-0.1767	-0.5073	0.0414	-0.0000	0.0375	-1.8505	-1.7382	-2.0099	0.4451	-0.0002
854.2190	0.0000	-1.5708	0.0000	-1.0609	0.0000	0.0000	-0.0000	0.0000	-0.0000	-0.0970	0.0000	0.0000	0.6562	-0.2182	-0.1899	-0.5126	0.2530	0.1285	0.0031	-0.1540	-0.1763	-0.5095	0.0413	-0.0000	0.0375	-1.8442	-1.7347	-2.0072	0.4443	-0.0002
854.2290	0.0000	-1.5708	0.0000	-1.0619	-0.0000	-0.0000	-0.0000	0.0000	-0.0000	-0.1070	0.0000	0.0000	0.6573	-0.1607	-0.1541	-0.4824	0.2875	0.1203	0.0031	-0.1540	-0.1760	-0.5117	0.0412	-0.0000	0.0376	-1.8441	-1.7314	-2.0042	0.4435	-0.0002
854.2410	-0.0000	-1.5708	0.0000	-1.0633	-0.0000	-0.0000	-0.0000	0.0000	-0.0000	-0.1110	0.0000	0.0000	0.7175	-0.2218	-0.1592	-0.5021	0.2658	0.1159	0.0031	-0.1535	-0.1756	-0.5143	0.0411	-0.0000	0.0377	-1.8378	-1.7278	-2.0004	0.4425	-0.0002
854.2510	0.0000	-1.5708	-0.0000	-1.0644	-0.0000	0.0000	-0.0000	0.0000	-0.0000	-0.1188	0.0000	0.0000	0.7031	-0.2598	-0.1636	-0.4825	0.2844	0.0999	0.0032	-0.1537	-0.1754	-0.5164	0.0410	-0.0000	0.0377	-1.8403	-1.7262	-1.9971	0.4416	-0.0002
854.2630	-0.0000	-1.5708	0.0000	-1.0659	0.0000	0.0000	-0.0000	0.0000	-0.0000	-0.1238	0.0000	0.0000	0.6514	-0.2013	-0.1801	-0.5077	0.2567	0.0986	0.0031	-0.1528	-0.1748	-0.5186	0.0409	-0.0000	0.0375	-1.8295	-1.7201	-1.9890	0.4404	-0.0002
854.2730	-0.0000	-1.5708	-0.0000	-1.0671	0.0000	-0.0000	-0.0000	0.0000	-0.0000	-0.1324	0.0000	0.0000	0.6657	-0.2338	-0.1177	-0.4861	0.2657	0.1316	0.0031	-0.1529	-0.1747	-0.5207	0.0408	-0.0000	0.0375	-1.8311	-1.7186	-1.9855	0.4394	-0.0002
854.2830	0.0000	-1.5708	0.0000	-1.0685	0.0000	-0.0000	-0.0000	0.0000	-0.0000	-0.1362	0.0000	0.0000	0.6590	-0.2751	-0.1713	-0.5279	0.2443	0.1055	0.0031	-0.1521	-0.1740	-0.5228	0.0407	-0.0000	0.0376	-1.8218	-1.7119	-1.9814	0.4383	-0.0002
854.2950	-0.0000	-1.5708	-0.0000	-1.0702	-0.0000	-0.0000	-0.0000	0.0000	-0.0000	-0.1431	0.0000	0.0000	0.7722	-0.3010	-0.1542	-0.5368	0.2542	0.1246	0.0032	-0.1522	-0.1737	-0.5253	0.0406	-0.0000	0.0377	-1.8224	-1.7093	-1.9766	0.4370	-0.0002
854.3050	-0.0000	-1.5708	0.0000	-1.0717	0.0000	-0.0000	-0.0000	0.0000	-0.0000	-0.1504	0.0000	0.0000	0.6790	-0.3429	-0.1705	-0.5568	0.2600	0.1407	0.0032	-0.1515	-0.1731	-0.5273	0.0405	-0.0000	0.0378	-1.8149	-1.7035	-1.9724	0.4359	-0.0002
854.3170	0.0000	-1.5708	0.0000	-1.0736	-0.0000	-0.0000	-0.0000	0.0000	-0.0000	-0.1551	0.0000	0.0000	0.7387	-0.3362	-0.1508	-0.5267	0.2743	0.1391	0.0032	-0.1511	-0.1726	-0.5297	0.0404	-0.0000	0.0379	-1.8100	-1.6983	-1.9669	0.4344	-0.0002
854.3270	-0.0000	-1.5708	0.0000	-1.0752	0.0000	0.0000	-0.0000	0.0000	-0.0000	-0.1618	0.0000	0.0000	0.6188	-0.2390	-0.1406	-0.5480	0.3000	0.1157	0.0032	-0.1512	-0.1723	-0.5318	0.0402	-0.0000	0.0380	-1.8105	-1.6955	-1.9625	0.4332	-0.0002
854.3370	-0.0000	-1.5708	0.0000	-1.0768	-0.0000	-0.0000	-0.0000	0.0000	-0.0000	-0.1697	0.0000	0.0000	0.7659	-0.1892	-0.1372	-0.5647	0.2671	0.1056	0.0032	-0.1507	-0.1719	-0.5338	0.0401	-0.0000	0.0381	-1.8052	-1.6910	-1.9577	0.4319	-0.0002
854.3470	0.0000	-1.5708	-0.0000	-1.0785	0.0000	0.0000	-0.0000	0.0000	-0.0000	-0.1785	0.0000	0.0000	0.7246	-0.1893	-0.1512	-0.5232	0.2656	0.1104	0.0032	-0.1505	-0.1715	-0.5358	0.0400	-0.0000	0.0382	-1.8027	-1.6872	-1.9527	0.4305	-0.0002
854.3570	-0.0000	-1.5708	0.0000	-1.0803	-0.0000	0.0000	-0.0000	0.0000	-0.0000	-0.1838	0.0000	0.0000	0.6915	-0.2847	-0.1256	-0.5559	0.2921	0.0887	0.0032	-0.1499	-0.1709	-0.5377	0.0399	-0.0000	0.0383	-1.7953	-1.6815	-1.9476	0.4291	-0.0002
854.3670	0.0000	-1.5708	-0.0000	-1.0822	0.0000	0.0000	-0.0000	0.0000	-0.0000	-0.1908	0.0000	0.0000	0.6418	-0.2059	-0.2031	-0.5670	0.2586	0.1345	0.0032	-0.1493	-0.1703	-0.5391	0.0397	-0.0000	0.0379	-1.7877	-1.6750	-1.9366	0.4276	-0.0002
854.3790	0.0000	-1.5708	-0.0000	-1.0845	0.0000	-0.0000	-0.0000	0.0000	-0.0000	-0.1983	0.0000	0.0000	0.6936	-0.3150	-0.1396	-0.5700	0.2881	0.1135	0.0032	-0.1487	-0.1695	-0.5414	0.0396	-0.0000	0.0380	-1.7813	-1.6673	-1.9299	0.4257	-0.0002
854.3890	-0.0000	-1.5708	0.0000	-1.0865	0.0000	0.0000	-0.0000	0.0000	-0.0000	-0.2044	0.0000	0.0000	0.6830	-0.3216	-0.1603	-0.5085	0.2858	0.1058	0.0032	-0.1485	-0.1691	-0.5433	0.0394	-0.0000	0.0381	-1.7786	-1.6633	-1.9242	0.4242	-0.0002
854.3990	0.0000	-1.5708	0.0000	-1.0886	0.0000	-0.0000	-0.0000	0.0000	-0.0000	-0.2120	0.0000	0.0000	0.8369	-0.2478	-0.1502	-0.4817	0.2468	0.1144	0.0032	-0.1482	-0.1685	-0.5451	0.0393	-0.0000	0.0383	-1.7746	-1.6580	-1.9181	0.4225	-0.0002
854.4090	0.0000	-1.5708	0.0000	-1.0907	-0.0000	-0.0000	-0.0000	0.0000	-0.0000	-0.2141	0.0000	0.0000	0.6390	-0.2903	-0.1259	-0.5106	0.2744	0.1074	0.0032	-0.1473	-0.1677	-0.5469	0.0391	-0.0000	0.0384	-1.7643	-1.6503	-1.9119	0.4208	-0.0002
854.4190	-0.0000	-1.5708	-0.0000	-1.0929	0.0000	0.0000	-0.0000	0.0000	-0.0000	-0.2214	0.0000	0.0000	0.5892	-0.2606	-0.1421	-0.5148	0.2769	0.1226	0.0032	-0.1469	-0.1672	-0.5488	0.0389	-0.0000	0.0385	-1.7587	-1.6452	-1.9057	0.4191	-0.0002
854.4310	0.0000	-1.5708	0.0000	-1.0957	0.0000	-0.0000	-0.0000	0.0000	-0.0000	-0.2273	0.0000	0.0000	0.5893	-0.2799	-0.1459	-0.4847	0.2623	0.1065	0.0032	-0.1462	-0.1664	-0.5509	0.0387	-0.0000	0.0386	-1.7505	-1.6367	-1.8976	0.4169	-0.0002
854.4410	-0.0000	-1.5708	0.0000	-1.0980	0.0000	-0.0000	-0.0000	0.0000	-0.0000	-0.2306	0.0000	0.0000	0.5606	-0.2615	-0.1109	-0.5575	0.2738	0.1056	0.0032	-0.1457	-0.1657	-0.5527	0.0386	-0.0000	0.0388	-1.7450	-1.6298	-1.8909	0.4151	-0.0002
854.4530	0.0000	-1.5708	0.0000	-1.1008	0.0000	0.0000	-0.0000	0.0000	-0.0000	-0.2380	0.0000	0.0000	0.5908	-0.3577	-0.1432	-0.4937	0.2664	0.1329	0.0033	-0.1453	-0.1650	-0.5548	0.0384	-0.0000	0.0389	-1.7403	-1.6237	-1.8825	0.4128	-0.0002
854.4630	0.0000	-1.5708	-0.0000	-1.1033	-0.0000	-0.0000	-0.0000	0.0000	-0.0000	-0.2398	0.0000	0.0000	0.5410	-0.2368	-0.1882	-0.6206	0.2706	0.1212	0.0032	-0.1442	-0.1639	-0.5559	0.0382	-0.0000	0.0384	-1.7274	-1.6124	-1.8684	0.4108	-0.0002
854.4750	-0.0000	-1.5708	0.0000	-1.1062	0.0000	-0.0001	-0.0000	0.0000	-0.0000	-0.2479	0.0000	0.0000	0.5696	-0.2195	-0.1439	-0.5532	0.3012	0.1166	0.0032	-0.1437	-0.1633	-0.5579	0.0379	-0.0000	0.0385	-1.7215	-1.6070	-1.8597	0.4084	-0.0002
854.4850	0.0000	-1.5708	-0.0000	-1.1087	-0.0000	-0.0000	-0.0000	0.0000	-0.0000	-0.2580	0.0000	0.0000	0.6593	-0.2583	-0.1260	-0.5861	0.2644	0.1030	0.0032	-0.1431	-0.1625	-0.5596	0.0378	-0.0000	0.0387	-1.7133	-1.5985	-1.8523	0.4064	-0.0002
854.4950	-0.0000	-1.5708	-0.0000	-1.1113	-0.0000	0.0000	-0.0000	0.0000	-0.0000	-0.2634	0.0000	0.0000	0.6259	-0.2549	-0.1367	-0.5668	0.2409	0.1085	0.0032	-0.1422	-0.1615	-0.5612	0.0376	-0.0000	0.0388	-1.7026	-1.5893	-1.8446	0.4043	-0.0002
854.5050	-0.0000	-1.5708	0.0000	-1.1140	0.0000	0.0000	-0.0000	0.0000	-0.0000	-0.2719	0.0000	0.0000	0.7135	-0.2871	-0.1325	-0.5890	0.2781	0.1246	0.0033	-0.1418	-0.1609	-0.5629	0.0374	-0.0000	0.0389	-1.6980	-1.5833	-1.8368	0.4022	-0.0002
854.5170	0.0000	-1.5708	-0.0000	-1.1173	-0.0000	-0.0000	-0.0000	0.0000	-0.0000	-0.2792	0.0000	0.0000	0.5945	-0.3161	-0.1566	-0.5499	0.2905	0.1153	0.0033	-0.1413	-0.1601	-0.5648	0.0371	-0.0000	0.0391	-1.6921	-1.5750	-1.8272	0.3995	-0.0002
854.5270	0.0000	-1.5708	0.0000	-1.1202	0.0000	0.0000	-0.0000	0.0000	-0.0000	-0.2869	0.0000	0.0000	0.6275	-0.3242	-0.1156	-0.5353	0.2691	0.0788	0.0033	-0.1406	-0.1593	-0.5664	0.0369	-0.0000	0.0392	-1.6836	-1.5671	-1.8189	0.3973	-0.0002
854.5370	0.0000	-1.5708	-0.0000	-1.1231	0.0000	0.0000	-0.0000	0.0000	-0.0000	-0.2906	0.0000	0.0000	0.5426	-0.3034	-0.1993	-0.5666	0.2744	0.0935	0.0033	-0.1396	-0.1582	-0.5679	0.0367	-0.0000	0.0394	-1.6719	-1.5569	-1.8101	0.3949	-0.0002
854.5470	-0.0000	-1.5708	0.0000	-1.1260	-0.0000	0.0000	-0.0000	0.0000	-0.0000	-0.2942	0.0000	0.0000	0.6017	-0.3470	-0.1694	-0.5158	0.2587	0.0939	0.0033	-0.1391	-0.1575	-0.5695	0.0365	-0.0000	0.0395	-1.6659	-1.5495	-1.8014	0.3925	-0.0002
854.5570	0.0000	-1.5708	-0.0000	-1.1290	0.0000	-0.0000	-0.0000	0.0000	-0.0000	-0.2998	0.0000	0.0000	0.6734	-0.2812	-0.0776	-0.5111	0.2534	0.1140	0.0033	-0.1387	-0.1567	-0.5710	0.0362	-0.0000	0.0396	-1.6611	-1.5414	-1.7925	0.3901	-0.0002
854.5670	-0.0000	-1.5708	-0.0000	-1.1321	0.0000	0.0000	-0.0000	0.0000	-0.0000	-0.3050	0.0000	0.0000	0.5726	-0.2895	-0.1272	-0.5209	0.2429	0.1539	0.0033	-0.1373	-0.1555	-0.5717	0.0360	-0.0000	0.0390	-1.6442	-1.5294	-1.7748	0.3875	-0.0002
854.5790	0.0000	-1.5708	0.0000	-1.1358	-0.0000	0.0000	-0.0000	0.0000	-0.0000	-0.3128	0.0000	0.0000	0.6577	-0.2776	-0.1300	-0.5423	0.2634	0.1313	0.0033	-0.1367	-0.1545	-0.5735	0.0357	-0.0000	0.0391	-1.6367	-1.5204	-1.7639	0.3845	-0.0002
854.5890	0.0000	-1.5708	0.0000	-1.1389	0.0000	0.0000	-0.0000	0.0000	-0.0000	-0.3179	0.0000	0.0000	0.5701	-0.2812	-0.0883	-0.5920	0.2608	0.1343	0.0033	-0.1361	-0.1536	-0.5749	0.0355	-0.0000	0.0393	-1.6302	-1.5116	-1.7547	0.3820	-0.0002
854.5990	0.0000	-1.5708	-0.0000	-1.1421	-0.0000	-0.0000	-0.0000	0.0000	-0.0000	-0.3296	0.0000	0.0000	0.5697	-0.3886	-0.0907	-0.5744	0.2394	0.1307	0.0033	-0.1347	-0.1523	-0.5763	0.0352	-0.0000	0.0394	-1.6136	-1.4985	-1.7450	0.3793	-0.0002
854.6110	-0.0000	-1.5708	-0.0000	-1.1460	0.0000	-0.0000	-0.0000	0.0000	-0.0000	-0.3363	0.0000	0.0000	0.5504	-0.2980	-0.1372	-0.5533	0.2772	0.1430	0.0033	-0.1344	-0.1516	-0.5781	0.0350	-0.0000	0.0396	-1.6099	-1.4914	-1.7337	0.3762	-0.0002
854.6210	-0.0000	-1.5708	-0.0000	-1.1493	0.0000	0.0000	-0.0000	0.0000	-0.0000	-0.3452	0.0000	0.0000	0.6612	-0.3572	-0.1878	-0.5291	0.2827	0.1140	0.0033	-0.1337	-0.1506	-0.5794	0.0347	-0.0000	0.0397	-1.6006	-1.4817	-1.7236	0.3735	-0.0002
854.6310	-0.0000	-1.5708	-0.0000	-1.1529	-0.0000	-0.0000	-0.0000	0.0000	-0.0000	-0.3496	0.0000	0.0000	0.5629	-0.3037	-0.1379	-0.5260	0.2724	0.1413	0.0033	-0.1327	-0.1495	-0.5808	0.0344	-0.0000	0.0399	-1.5891	-1.4707	-1.7131	0.3706	-0.0002
854.6430	0.0000	-1.5708	-0.0000	-1.1571	0.0000	0.0000	-0.0000	0.0000	-0.0000	-0.3530	0.0000	0.0000	0.5089	-0.2733	-0.1693	-0.5101	0.2414	0.1164	0.0033	-0.1320	-0.1483	-0.5823	0.0341	-0.0000	0.0400	-1.5806	-1.4587	-1.7002	0.3671	-0.0002
854.6530	-0.0000	-1.5708	-0.0000	-1.1607	0.0000	0.0000	-0.0000	0.0000	-0.0000	-0.3556	0.0000	0.0000	0.5877	-0.3169	-0.1147	-0.5129	0.2485	0.1270	0.0034	-0.1308	-0.1471	-0.5836	0.0338	-0.0000	0.0402	-1.5667	-1.4473	-1.6893	0.3642	-0.0002
854.6630	0.0000	-1.5708	0.0000	-1.1643	0.0000	-0.0000	-0.0000	0.0000	-0.0000	-0.3597	0.0000	0.0000	0.6882	-0.3453	-0.0646	-0.5165	0.2550	0.1227	0.0033	-0.1294	-0.1457	-0.5840	0.0335	-0.0000	0.0393	-1.5493	-1.4335	-1.6684	0.3610	-0.0002
854.6750	-0.0000	-1.5708	0.0000	-1.1687	-0.0000	-0.0000	-0.0000	0.0000	-0.0000	-0.3641	0.0000	0.0000	0.5576	-0.2954	-0.1293	-0.5673	0.2500	0.0963	0.0033	-0.1285	-0.1445	-0.5855	0.0332	-0.0000	0.0395	-1.5395	-1.4212	-1.6551	0.3574	-0.0002
854.6850	-0.0000	-1.5708	0.0000	-1.1723	-0.0000	-0.0000	-0.0000	0.0000	-0.0000	-0.3727	0.0000	0.0000	0.5950	-0.2974	-0.1414	-0.5744	0.2463	0.1467	0.0033	-0.1274	-0.1433	-0.5867	0.0329	-0.0000	0.0396	-1.5259	-1.4101	-1.6442	0.3544	-0.0002
854.6950	-0.0000	-1.5708	-0.0000	-1.1761	-0.0000	-0.0000	-0.0000	0.0000	-0.0000	-0.3813	0.0000	0.0000	0.6916	-0.2737	-0.0748	-0.6007	0.2479	0.1313	0.0033	-0.1266	-0.1422	-0.5879	0.0326	-0.0000	0.0398	-1.5159	-1.3987	-1.6328	0.3513	-0.0002
854.7050	-0.0000	-1.5708	0.0000	-1.1799	-0.0000	0.0000	-0.0000	0.0000	-0.0000	-0.3911	0.0000	0.0000	0.6970	-0.2847	-0.1464	-0.5959	0.2649	0.1078	0.0033	-0.1258	-0.1410	-0.5891	0.0324	-0.0000	0.0399	-1.5067	-1.3872	-1.6214	0.3482	-0.0002
854.7150	-0.0000	-1.5708	-0.0000	-1.1838	0.0000	-0.0000	-0.0000	0.0000	-0.0000	-0.3977	0.0000	0.0000	0.6361	-0.3297	-0.1802	-0.5624	0.2822	0.1159	0.0033	-0.1251	-0.1401	-0.5902	0.0321	-0.0000	0.0400	-1.4980	-1.3781	-1.6097	0.3450	-0.0002
854.7250	-0.0000	-1.5708	0.0000	-1.1878	0.0000	0.0000	-0.0000	0.0000	-0.0000	-0.4008	0.0000	0.0000	0.7670	-0.3250	-0.1080	-0.5143	0.2269	0.1158	0.0034	-0.1241	-0.1389	-0.5913	0.0317	-0.0000	0.0402	-1.4857	-1.3664	-1.5975	0.3417	-0.0002
854.7370	0.0000	-1.5708	0.0000	-1.1928	-0.0000	-0.0000	-0.0000	0.0000	-0.0000	-0.4044	0.0000	0.0000	0.7103	-0.3331	-0.1137	-0.5200	0.2706	0.1174	0.0034	-0.1226	-0.1372	-0.5926	0.0314	-0.0000	0.0403	-1.4685	-1.3497	-1.5823	0.3376	-0.0002
854.7470	0.0000	-1.5708	-0.0000	-1.1968	0.0000	0.0000	-0.0000	0.0000	-0.0000	-0.4070	0.0000	0.0000	0.6539	-0.3309	-0.1140	-0.5319	0.2416	0.1199	0.0034	-0.1216	-0.1360	-0.5937	0.0310	-0.0000	0.0405	-1.4568	-1.3376	-1.5698	0.3341	-0.0002
854.7570	0.0000	-1.5708	0.0000	-1.2009	0.0000	0.0000	-0.0000	0.0000	-0.0000	-0.4101	0.0000	0.0000	0.5953	-0.3022	-0.1031	-0.5614	0.2369	0.1157	0.0034	-0.1207	-0.1347	-0.5948	0.0307	-0.0000	0.0406	-1.4459	-1.3253	-1.5572	0.3307	-0.0002
854.7670	0.0000	-1.5708	-0.0001	-1.2050	-0.0000	-0.0000	-0.0000	0.0000	-0.0000	-0.4190	0.0000	0.0000	0.5983	-0.2816	-0.1242	-0.5920	0.2443	0.1010	0.0033	-0.1193	-0.1332	-0.5948	0.0304	-0.0000	0.0396	-1.4289	-1.3104	-1.5333	0.3272	-0.0002
854.7790	-0.0000	-1.5708	-0.0000	-1.2100	0.0000	-0.0000	-0.0000	0.0000	-0.0000	-0.4320	0.0000	0.0000	0.5755	-0.2980	-0.1129	-0.5340	0.2623	0.1125	0.0033	-0.1182	-0.1317	-0.5959	0.0300	-0.0000	0.0397	-1.4157	-1.2958	-1.5178	0.3229	-0.0002
854.7890	0.0000	-1.5708	-0.0000	-1.2144	0.0000	0.0000	-0.0000	0.0000	-0.0000	-0.4394	0.0000	0.0000	0.4968	-0.3136	-0.1326	-0.5305	0.2642	0.1327	0.0033	-0.1171	-0.1304	-0.5969	0.0297	-0.0000	0.0398	-1.4027	-1.2834	-1.5047	0.3194	-0.0002
854.8010	-0.0000	-1.5708	0.0000	-1.2197	0.0000	0.0000	-0.0000	0.0000	-0.0000	-0.4446	0.0000	0.0000	0.7095	-0.2847	-0.0874	-0.4982	0.2470	0.1059	0.0033	-0.1159	-0.1289	-0.5980	0.0293	-0.0000	0.0400	-1.3876	-1.2679	-1.4883	0.3149	-0.0002
854.8110	-0.0000	-1.5708	-0.0000	-1.2242	0.0000	-0.0000	-0.0000	0.0000	-0.0000	-0.4425	0.0000	0.0000	0.6267	-0.3327	-0.0783	-0.5513	0.2718	0.1028	0.0033	-0.1147	-0.1274	-0.5989	0.0289	-0.0000	0.0401	-1.3738	-1.2538	-1.4743	0.3111	-0.0002
854.8230	0.0000	-1.5708	-0.0000	-1.2296	0.0000	-0.0000	-0.0000	0.0000	-0.0000	-0.4467	0.0000	0.0000	0.7000	-0.3508	-0.1187	-0.5772	0.2633	0.1179	0.0034	-0.1132	-0.1258	-0.5999	0.0285	-0.0000	0.0402	-1.3562	-1.2377	-1.4578	0.3066	-0.0002
854.8330	-0.0000	-1.5708	-0.0000	-1.2341	0.0000	0.0000	-0.0000	0.0000	-0.0000	-0.4520	0.0000	0.0000	0.6277	-0.3130	-0.1269	-0.5667	0.2113	0.1087	0.0034	-0.1124	-0.1244	-0.6008	0.0281	-0.0000	0.0403	-1.3458	-1.2240	-1.4439	0.3028	-0.0002
854.8450	0.0000	-1.5708	-0.0000	-1.2395	0.0000	-0.0000	-0.0000	-0.0000	-0.0000	-0.4651	0.0000	0.0000	0.6517	-0.2562	-0.0719	-0.6347	0.2411	0.1070	0.0034	-0.1107	-0.1225	-0.6019	0.0277	-0.0000	0.0405	-1.3252	-1.2051	-1.4269	0.2982	-0.0002
854.8550	0.0000	-1.5708	-0.0000	-1.2441	0.0000	-0.0000	-0.0000	-0.0000	-0.0000	-0.4767	0.0000	0.0000	0.6374	-0.2378	-0.1042	-0.5312	0.2419	0.1179	0.0034	-0.1095	-0.1211	-0.6027	0.0273	-0.0000	0.0406	-1.3115	-1.1919	-1.4126	0.2942	-0.0002
854.8670	-0.0000	-1.5708	-0.0000	-1.2499	-0.0000	0.0000	-0.0000	-0.0000	-0.0000	-0.4779	0.0000	0.0000	0.6544	-0.2972	-0.0498	-0.5020	0.2513	0.1456	0.0033	-0.1073	-0.1189	-0.6024	0.0269	-0.0000	0.0394	-1.2845	-1.1695	-1.3817	0.2892	-0.0002
854.8770	-0.0000	-1.5708	-0.0000	-1.2548	0.0000	0.0000	-0.0000	-0.0000	-0.0000	-0.4778	0.0000	0.0000	0.5562	-0.3287	-0.0958	-0.5345	0.2583	0.1220	0.0033	-0.1064	-0.1174	-0.6031	0.0265	-0.0000	0.0395	-1.2738	-1.1555	-1.3665	0.2850	-0.0002
854.8870	0.0000	-1.5708	-0.0000	-1.2597	0.0000	-0.0000	-0.0000	-0.0000	-0.0000	-0.4818	0.0000	0.0000	0.6080	-0.2833	-0.0993	-0.4951	0.2475	0.1087	0.0033	-0.1050	-0.1158	-0.6038	0.0261	-0.0000	0.0396	-1.2571	-1.1396	-1.3513	0.2809	-0.0002
854.8990	-0.0000	-1.5708	-0.0000	-1.2654	0.0000	-0.0000	-0.0000	-0.0000	0.0000	-0.4874	0.0000	0.0000	0.6450	-0.2592	-0.0919	-0.5909	0.2438	0.1037	0.0033	-0.1036	-0.1141	-0.6046	0.0256	-0.0000	0.0397	-1.2410	-1.1222	-1.3332	0.2759	-0.0002
854.9090	0.0000	-1.5708	0.0000	-1.2703	-0.0000	-0.0000	-0.0000	-0.0000	-0.0000	-0.4969	0.0000	0.0000	0.5656	-0.2558	-0.0796	-0.5908	0.2608	0.1235	0.0033	-0.1023	-0.1124	-0.6053	0.0252	-0.0000	0.0397	-1.2248	-1.1058	-1.3179	0.2717	-0.0002
854.9210	-0.0000	-1.5708	-0.0000	-1.2763	0.0000	0.0000	-0.0000	-0.0000	-0.0000	-0.5094	0.0000	0.0000	0.6143	-0.3062	-0.0750	-0.5253	0.2457	0.1411	0.0033	-0.1003	-0.1104	-0.6051	0.0248	-0.0000	0.0398	-1.2017	-1.0863	-1.2992	0.2666	-0.0002
854.9310	0.0000	-1.5708	-0.0000	-1.2814	0.0000	0.0000	-0.0000	-0.0000	-0.0000	-0.5134	0.0000	0.0000	0.7329	-0.2323	-0.0870	-0.5375	0.2597	0.1002	0.0033	-0.0995	-0.1091	-0.6045	0.0244	-0.0000	0.0399	-1.1915	-1.0729	-1.2832	0.2623	-0.0002
854.9430	-0.0000	-1.5708	-0.0000	-1.2877	-0.0000	0.0000	-0.0000	-0.0000	-0.0000	-0.5140	0.0000	0.0000	0.6249	-0.2964	-0.1190	-0.5596	0.2217	0.1212	0.0033	-0.0980	-0.1072	-0.6037	0.0239	-0.0000	0.0400	-1.1732	-1.0544	-1.2635	0.2569	-0.0002
854.9530	-0.0000	-1.5708	-0.0000	-1.2928	0.0000	0.0000	-0.0000	-0.0000	-0.0000	-0.5151	0.0000	0.0000	0.6803	-0.3226	-0.0625	-0.5638	0.2083	0.1102	0.0033	-0.0967	-0.1054	-0.6030	0.0235	-0.0000	0.0401	-1.1583	-1.0374	-1.2473	0.2525	-0.0002
854.9630	-0.0000	-1.5708	0.0000	-1.2980	-0.0000	-0.0000	-0.0000	-0.0000	-0.0000	-0.5222	0.0000	0.0000	0.6918	-0.3614	-0.0576	-0.5640	0.2381	0.1158	0.0032	-0.0946	-0.1033	-0.6010	0.0230	-0.0000	0.0387	-1.1324	-1.0166	-1.2165	0.2478	-0.0002
854.9750	-0.0000	-1.5708	-0.0000	-1.3043	0.0000	0.0000	-0.0000	-0.0000	-0.0000	-0.5333	0.0000	0.0000	0.7284	-0.2618	-0.0832	-0.5626	0.2242	0.1335	0.0032	-0.0924	-0.1011	-0.6002	0.0225	-0.0000	0.0387	-1.1071	-0.9950	-1.1966	0.2423	-0.0002
854.9870	0.0000	-1.5708	-0.0000	-1.3107	0.0000	0.0001	-0.0000	-0.0000	-0.0000	-0.5441	0.0000	0.0000	0.6128	-0.2845	-0.0522	-0.4962	0.2360	0.1177	0.0032	-0.0913	-0.0994	-0.5993	0.0220	-0.0000	0.0388	-1.0939	-0.9778	-1.1765	0.2368	-0.0002
854.9970	-0.0000	-1.5708	-0.0000	-1.3163	0.0000	-0.0000	-0.0000	-0.0000	-0.0000	-0.5429	0.0000	0.0000	0.6806	-0.2448	-0.0617	-0.4884	0.2215	0.1220	0.0032	-0.0894	-0.0973	-0.5985	0.0216	-0.0000	0.0388	-1.0711	-0.9568	-1.1587	0.2320	-0.0002
855.0070	0.0000	-1.5708	-0.0000	-1.3217	0.0000	-0.0000	-0.0000	-0.0000	-0.0000	-0.5430	0.0000	0.0000	0.5683	-0.3219	-0.0663	-0.5221	0.2032	0.0832	0.0032	-0.0881	-0.0956	-0.5977	0.0211	-0.0000	0.0388	-1.0554	-0.9410	-1.1413	0.2273	-0.0002
855.0190	-0.0000	-1.5708	0.0000	-1.3283	0.0000	-0.0000	-0.0000	-0.0000	-0.0000	-0.5463	0.0000	0.0000	0.5937	-0.3264	-0.0587	-0.5870	0.2272	0.1326	0.0032	-0.0866	-0.0937	-0.5967	0.0206	-0.0000	0.0389	-1.0371	-0.9216	-1.1205	0.2216	-0.0002
855.0290	-0.0000	-1.5708	-0.0000	-1.3337	0.0000	0.0000	-0.0000	-0.0000	-0.0000	-0.5586	0.0000	0.0000	0.6503	-0.3403	-0.0694	-0.6221	0.2097	0.1407	0.0032	-0.0851	-0.0918	-0.5960	0.0201	-0.0000	0.0389	-1.0190	-0.9034	-1.1031	0.2169	-0.0002
855.0410	-0.0000	-1.5708	-0.0000	-1.3404	0.0000	0.0000	-0.0000	-0.0000	-0.0000	-0.5710	0.0000	0.0000	0.6180	-0.4000	-0.0640	-0.5304	0.2312	0.1113	0.0032	-0.0835	-0.0897	-0.5950	0.0196	-0.0000	0.0389	-1.0002	-0.8827	-1.0819	0.2110	-0.0002
855.0510	-0.0000	-1.5708	-0.0000	-1.3462	0.0000	0.0000	-0.0000	-0.0000	-0.0000	-0.5738	0.0000	0.0000	0.6844	-0.1810	-0.0257	-0.5219	0.1961	0.1273	0.0033	-0.0817	-0.0878	-0.5941	0.0191	-0.0000	0.0389	-0.9783	-0.8636	-1.0633	0.2060	-0.0002
855.0630	0.0000	-1.5708	-0.0000	-1.3532	0.0000	0.0000	-0.0000	-0.0000	-0.0000	-0.5713	0.0000	0.0000	0.7356	-0.2970	-0.0012	-0.5131	0.2086	0.1148	0.0031	-0.0789	-0.0849	-0.5915	0.0185	-0.0000	0.0373	-0.9452	-0.8353	-1.0253	0.1996	-0.0002
855.0730	-0.0000	-1.5708	-0.0000	-1.3589	0.0000	0.0000	-0.0000	-0.0000	-0.0000	-0.5745	0.0000	0.0000	0.6164	-0.2614	0.0041	-0.5988	0.1908	0.0886	0.0031	-0.0771	-0.0829	-0.5906	0.0181	-0.0000	0.0373	-0.9233	-0.8154	-1.0067	0.1946	-0.0002
855.0830	0.0000	-1.5708	-0.0000	-1.3646	0.0000	0.0000	-0.0000	-0.0000	-0.0000	-0.5844	0.0000	0.0000	0.7183	-0.2404	0.0263	-0.5841	0.2143	0.1059	0.0031	-0.0759	-0.0812	-0.5897	0.0176	-0.0000	0.0373	-0.9092	-0.7984	-0.9884	0.1896	-0.0002
855.0950	0.0000	-1.5708	-0.0000	-1.3717	-0.0000	0.0001	-0.0000	-0.0000	-0.0000	-0.5966	0.0000	0.0000	0.7033	-0.2520	-0.0239	-0.5350	0.2200	0.0981	0.0031	-0.0737	-0.0788	-0.5885	0.0170	-0.0000	0.0373	-0.8826	-0.7748	-0.9658	0.1834	-0.0002
855.1050	-0.0000	-1.5708	0.0000	-1.3777	0.0000	0.0000	-0.0000	-0.0000	-0.0000	-0.6008	0.0000	0.0000	0.6363	-0.2761	-0.0686	-0.4758	0.2337	0.0918	0.0031	-0.0719	-0.0767	-0.5875	0.0165	-0.0000	0.0372	-0.8615	-0.7548	-0.9464	0.1781	-0.0002
855.1170	-0.0000	-1.5708	0.0000	-1.3849	0.0000	-0.0000	-0.0000	-0.0000	-0.0000	-0.6020	0.0000	0.0000	0.6965	-0.2557	0.0237	-0.5362	0.1782	0.1092	0.0031	-0.0706	-0.0747	-0.5863	0.0160	-0.0000	0.0372	-0.8460	-0.7345	-0.9234	0.1718	-0.0002
855.1270	0.0000	-1.5708	0.0000	-1.3909	0.0000	-0.0000	-0.0000	-0.0000	-0.0000	-0.6037	0.0000	0.0000	0.6808	-0.2395	-0.1004	-0.5886	0.1769	0.1038	0.0031	-0.0688	-0.0726	-0.5853	0.0155	-0.0000	0.0372	-0.8245	-0.7140	-0.9039	0.1665	-0.0002
855.1370	0.0000	-1.5708	-0.0000	-1.3969	-0.0000	-0.0000	-0.0000	-0.0000	-0.0000	-0.6127	0.0000	0.0000	0.6293	-0.2551	0.0264	-0.5641	0.1806	0.0843	0.0031	-0.0668	-0.0703	-0.5843	0.0150	-0.0000	0.0371	-0.8003	-0.6919	-0.8843	0.1612	-0.0002
855.1490	-0.0000	-1.5708	-0.0000	-1.4043	0.0000	0.0000	-0.0000	-0.0000	-0.0000	-0.6225	0.0000	0.0000	0.5810	-0.2224	0.0360	-0.5268	0.2066	0.0988	0.0031	-0.0650	-0.0680	-0.5830	0.0144	-0.0000	0.0371	-0.7781	-0.6690	-0.8606	0.1547	-0.0002
855.1590	0.0000	-1.5708	-0.0000	-1.4106	0.0000	0.0000	-0.0000	-0.0000	-0.0000	-0.6241	0.0000	0.0000	0.6768	-0.2794	-0.0237	-0.5071	0.1971	0.1142	0.0031	-0.0632	-0.0658	-0.5815	0.0138	-0.0000	0.0366	-0.7563	-0.6477	-0.8359	0.1490	-0.0002
855.1710	-0.0000	-1.5708	-0.0000	-1.4182	0.0000	-0.0000	-0.0000	-0.0000	-0.0000	-0.6192	0.0000	0.0000	0.5833	-0.2665	0.0078	-0.5787	0.2310	0.0869	0.0029	-0.0605	-0.0630	-0.5790	0.0132	-0.0000	0.0351	-0.7250	-0.6197	-0.7989	0.1422	-0.0002
855.1810	-0.0000	-1.5708	-0.0000	-1.4243	-0.0000	0.0000	-0.0000	-0.0000	-0.0000	-0.6284	0.0000	0.0000	0.5998	-0.3062	-0.0113	-0.6162	0.2033	0.1030	0.0029	-0.0588	-0.0609	-0.5779	0.0127	-0.0000	0.0351	-0.7039	-0.5987	-0.7787	0.1367	-0.0002
855.1910	-0.0000	-1.5708	-0.0000	-1.4306	0.0000	-0.0000	-0.0000	-0.0000	-0.0000	-0.6402	0.0000	0.0000	0.6264	-0.2517	0.0204	-0.5505	0.2076	0.0875	0.0029	-0.0567	-0.0587	-0.5767	0.0122	-0.0000	0.0350	-0.6791	-0.5771	-0.7582	0.1311	-0.0002
855.2030	-0.0001	-1.5708	-0.0000	-1.4384	-0.0000	0.0000	-0.0000	-0.0000	-0.0000	-0.6445	0.0000	0.0000	0.5371	-0.2162	0.0052	-0.5711	0.1932	0.0885	0.0029	-0.0546	-0.0562	-0.5753	0.0116	-0.0000	0.0349	-0.6541	-0.5524	-0.7334	0.1243	-0.0002
855.2130	-0.0000	-1.5708	-0.0000	-1.4450	-0.0000	-0.0000	-0.0000	-0.0000	-0.0000	-0.6423	0.0000	0.0000	0.5235	-0.2192	0.0398	-0.4834	0.2103	0.0810	0.0029	-0.0529	-0.0539	-0.5740	0.0110	-0.0000	0.0347	-0.6332	-0.5299	-0.7117	0.1184	-0.0002
855.2250	0.0000	-1.5708	-0.0000	-1.4527	-0.0000	-0.0000	-0.0000	-0.0000	-0.0000	-0.6431	0.0000	0.0000	0.6041	-0.1924	0.0452	-0.5617	0.1932	0.1051	0.0029	-0.0509	-0.0514	-0.5726	0.0104	-0.0000	0.0346	-0.6097	-0.5059	-0.6866	0.1116	-0.0002
855.2350	0.0000	-1.5708	-0.0000	-1.4590	0.0000	0.0000	-0.0000	-0.0000	-0.0000	-0.6548	0.0000	0.0000	0.6216	-0.2946	0.0146	-0.5709	0.1870	0.0959	0.0029	-0.0486	-0.0490	-0.5714	0.0098	-0.0000	0.0345	-0.5822	-0.4817	-0.6655	0.1058	-0.0002
855.2470	0.0000	-1.5708	-0.0000	-1.4669	0.0000	0.0000	-0.0000	-0.0000	-0.0000	-0.6671	0.0000	0.0000	0.6830	-0.3236	0.0651	-0.5084	0.1811	0.0805	0.0029	-0.0464	-0.0464	-0.5699	0.0092	-0.0000	0.0343	-0.5557	-0.4566	-0.6399	0.0989	-0.0002
855.2570	-0.0000	-1.5708	-0.0000	-1.4737	0.0000	0.0001	-0.0000	-0.0000	-0.0000	-0.6664	0.0000	0.0000	0.6933	-0.2292	-0.0115	-0.4985	0.1883	0.1015	0.0029	-0.0446	-0.0442	-0.5686	0.0086	-0.0000	0.0342	-0.5343	-0.4346	-0.6179	0.0928	-0.0002
855.2690	0.0000	-1.5708	-0.0000	-1.4818	-0.0000	0.0000	-0.0000	-0.0000	-0.0000	-0.6653	0.0000	0.0000	0.6776	-0.2461	-0.0351	-0.5918	0.1820	0.0974	0.0027	-0.0416	-0.0408	-0.5654	0.0079	-0.0000	0.0321	-0.4979	-0.4015	-0.5736	0.0854	-0.0001
855.2790	-0.0000	-1.5708	0.0000	-1.4884	0.0000	-0.0000	-0.0000	-0.0000	-0.0000	-0.6732	0.0000	0.0000	0.7371	-0.2497	0.0559	-0.5905	0.1887	0.0835	0.0027	-0.0398	-0.0386	-0.5640	0.0074	-0.0000	0.0320	-0.4771	-0.3802	-0.5518	0.0794	-0.0001
855.2890	0.0000	-1.5708	-0.0000	-1.4951	-0.0000	-0.0000	-0.0000	-0.0000	-0.0000	-0.6821	0.0000	0.0000	0.4756	-0.2449	0.0228	-0.5437	0.1939	0.1024	0.0027	-0.0377	-0.0363	-0.5627	0.0068	-0.0000	0.0318	-0.4513	-0.3568	-0.5298	0.0734	-0.0001
855.3010	-0.0000	-1.5708	0.0000	-1.5035	0.0000	-0.0000	-0.0000	-0.0000	-0.0000	-0.6869	0.0000	0.0000	0.6736	-0.1391	0.0657	-0.4585	0.1867	0.0855	0.0026	-0.0354	-0.0336	-0.5610	0.0061	-0.0000	0.0316	-0.4244	-0.3305	-0.5028	0.0661	-0.0001
855.3110	-0.0000	-1.5708	-0.0000	-1.5104	0.0000	0.0000	-0.0000	-0.0000	-0.0000	-0.6855	0.0000	0.0000	0.5816	-0.1722	0.0937	-0.5158	0.1582	0.0899	0.0026	-0.0331	-0.0309	-0.5596	0.0056	-0.0000	0.0314	-0.3959	-0.3036	-0.4796	0.0598	-0.0001
855.3230	-0.0000	-1.5708	0.0000	-1.5186	0.0000	0.0000	-0.0000	-0.0000	-0.0000	-0.6905	0.0000	0.0000	0.5609	-0.2937	0.0895	-0.5505	0.1938	0.0765	0.0026	-0.0307	-0.0282	-0.5579	0.0049	-0.0000	0.0312	-0.3678	-0.2771	-0.4528	0.0524	-0.0001
855.3330	0.0000	-1.5708	-0.0000	-1.5254	0.0000	-0.0000	-0.0000	-0.0000	-0.0000	-0.7010	0.0000	0.0000	0.6687	-0.1585	0.0844	-0.5106	0.1890	0.1258	0.0026	-0.0285	-0.0257	-0.5565	0.0043	-0.0000	0.0310	-0.3417	-0.2526	-0.4302	0.0463	-0.0001
855.3430	0.0000	-1.5708	-0.0000	-1.5325	-0.0000	0.0000	-0.0000	-0.0000	-0.0000	-0.7091	0.0000	0.0000	0.6856	-0.1880	0.0464	-0.5145	0.2109	0.0750	0.0026	-0.0273	-0.0237	-0.5551	0.0037	-0.0000	0.0308	-0.3270	-0.2336	-0.4076	0.0401	-0.0001
855.3530	0.0000	-1.5708	-0.0000	-1.5396	0.0000	0.0000	-0.0000	-0.0000	-0.0000	-0.7089	0.0000	0.0000	0.6834	-0.2233	0.1141	-0.4624	0.1663	0.0859	0.0025	-0.0250	-0.0212	-0.5536	0.0031	-0.0000	0.0305	-0.2991	-0.2083	-0.3839	0.0337	-0.0001
855.3650	0.0000	-1.5708	0.0000	-1.5482	0.0000	-0.0000	-0.0000	-0.0000	-0.0000	-0.7082	0.0000	0.0000	0.5739	-0.1331	0.0675	-0.5547	0.1849	0.0811	0.0024	-0.0214	-0.0175	-0.5501	0.0024	-0.0000	0.0282	-0.2562	-0.1723	-0.3368	0.0257	-0.0001
855.3750	-0.0000	-1.5708	-0.0000	-1.5552	-0.0000	0.0000	-0.0000	-0.0000	-0.0000	-0.7171	0.0000	0.0000	0.5891	-0.1526	0.1103	-0.5801	0.1539	0.0738	0.0023	-0.0194	-0.0150	-0.5486	0.0018	-0.0000	0.0280	-0.2320	-0.1478	-0.3135	0.0193	-0.0001
855.3850	0.0000	-1.5708	-0.0000	-1.5624	0.0000	-0.0000	-0.0000	-0.0000	-0.0000	-0.7174	0.0000	0.0000	0.5216	-0.2234	0.0913	-0.5517	0.1535	0.0763	0.0023	-0.0171	-0.0126	-0.5470	0.0012	-0.0000	0.0277	-0.2042	-0.1237	-0.2900	0.0129	-0.0001
855.3950	-0.0000	-1.5708	-0.0000	-1.5698	-0.0000	0.0000	-0.0000	-0.0000	-0.0000	-0.7208	0.0000	0.0000	0.5458	-0.1796	0.1506	-0.5100	0.1751	0.0767	0.0023	-0.0152	-0.0101	-0.5454	0.0006	-0.0000	0.0275	-0.1820	-0.0993	-0.2659	0.0064	-0.0001
855.4050	-0.0000	-1.5708	-0.0000	-1.5769	-0.0000	0.0000	-0.0000	-0.0000	-0.0000	-0.7180	0.0000	0.0000	0.6629	-0.1924	0.1455	-0.5788	0.1691	0.0657	0.0023	-0.0128	-0.0074	-0.5439	-0.0000	-0.0000	0.0272	-0.1532	-0.0732	-0.2419	-0.0002	-0.0001
855.4150	-0.0000	-1.5708	-0.0001	-1.5841	-0.0000	0.0000	-0.0000	-0.0000	-0.0000	-0.7309	0.0000	0.0000	0.5831	-0.1777	0.1280	-0.5809	0.1789	0.0840	0.0023	-0.0109	-0.0052	-0.5424	-0.0006	-0.0000	0.0270	-0.1303	-0.0511	-0.2187	-0.0065	-0.0001
855.4250	-0.0000	-1.5708	-0.0000	-1.5914	0.0000	0.0000	-0.0000	-0.0000	-0.0000	-0.7396	0.0000	0.0000	0.7006	-0.2014	0.1304	-0.5407	0.1574	0.0654	0.0022	-0.0086	-0.0025	-0.5408	-0.0012	-0.0000	0.0267	-0.1025	-0.0251	-0.1948	-0.0130	-0.0001
855.4370	0.0000	-1.5708	-0.0001	-1.6004	0.0000	0.0000	-0.0000	-0.0000	-0.0000	-0.7405	0.0000	0.0000	0.5450	-0.2112	0.1559	-0.4954	0.1573	0.0458	0.0022	-0.0061	0.0005	-0.5388	-0.0020	-0.0000	0.0263	-0.0731	0.0052	-0.1651	-0.0211	-0.0001
855.4470	-0.0000	-1.5708	-0.0000	-1.6079	-0.0000	0.0000	-0.0000	-0.0000	-0.0000	-0.7388	0.0000	0.0000	0.5412	-0.1381	0.1479	-0.5483	0.1527	0.0809	0.0022	-0.0039	0.0031	-0.5372	-0.0026	-0.0000	0.0260	-0.0473	0.0301	-0.1406	-0.0278	-0.0001
855.4570	0.0000	-1.5708	-0.0000	-1.6152	-0.0000	-0.0000	-0.0000	-0.0000	0.0001	-0.7459	0.0000	0.0000	0.5985	-0.1923	0.1647	-0.5583	0.1446	0.0922	0.0021	-0.0016	0.0057	-0.5356	-0.0032	-0.0000	0.0257	-0.0194	0.0561	-0.1164	-0.0344	-0.0001
855.4670	-0.0000	-1.5708	-0.0001	-1.6227	0.0000	0.0000	-0.0000	-0.0000	0.0001	-0.7571	0.0000	0.0000	0.6213	-0.1350	0.1794	-0.4955	0.1827	0.0979	0.0019	0.0015	0.0088	-0.5321	-0.0038	-0.0000	0.0233	0.0183	0.0865	-0.0720	-0.0413	-0.0001
855.4770	0.0000	-1.5708	-0.0000	-1.6303	-0.0000	0.0000	-0.0000	-0.0000	0.0001	-0.7568	0.0000	0.0000	0.4941	-0.1629	0.2037	-0.4674	0.1460	0.0866	0.0019	0.0039	0.0115	-0.5304	-0.0045	-0.0000	0.0229	0.0471	0.1134	-0.0469	-0.0482	-0.0001
855.4890	0.0000	-1.5708	-0.0000	-1.6394	0.0000	0.0000	-0.0000	-0.0000	0.0001	-0.7549	0.0000	0.0000	0.7026	-0.2305	0.2334	-0.5223	0.1709	0.0727	0.0019	0.0067	0.0148	-0.5283	-0.0052	-0.0000	0.0225	0.0797	0.1457	-0.0167	-0.0564	-0.0001
855.4990	-0.0000	-1.5708	-0.0001	-1.6469	-0.0000	0.0000	-0.0000	-0.0000	0.0001	-0.7615	0.0000	0.0000	0.5894	-0.1729	0.2050	-0.5754	0.1444	0.1066	0.0019	0.0087	0.0173	-0.5266	-0.0059	-0.0000	0.0222	0.1047	0.1707	0.0078	-0.0631	-0.0001
855.5090	-0.0000	-1.5708	-0.0000	-1.6545	0.0000	0.0000	-0.0000	-0.0000	0.0001	-0.7710	0.0000	0.0000	0.6304	-0.1598	0.2598	-0.5363	0.1353	0.0451	0.0018	0.0109	0.0199	-0.5249	-0.0065	-0.0000	0.0218	0.1301	0.1960	0.0326	-0.0699	-0.0001
855.5210	0.0000	-1.5708	0.0000	-1.6639	0.0000	-0.0000	-0.0000	-0.0000	0.0001	-0.7724	0.0000	0.0000	0.6683	-0.1747	0.2322	-0.4763	0.1280	0.0788	0.0018	0.0138	0.0232	-0.5228	-0.0073	-0.0000	0.0214	0.1651	0.2278	0.0632	-0.0782	-0.0001
855.5310	-0.0000	-1.5708	-0.0000	-1.6717	-0.0000	-0.0000	-0.0000	-0.0000	0.0000	-0.7717	0.0000	0.0000	0.5650	-0.1482	0.1706	-0.5166	0.1609	0.0835	0.0018	0.0162	0.0259	-0.5210	-0.0079	-0.0000	0.0210	0.1942	0.2548	0.0887	-0.0852	-0.0001
855.5430	-0.0000	-1.5708	-0.0000	-1.6809	-0.0000	-0.0000	-0.0000	-0.0000	0.0000	-0.7790	0.0000	0.0000	0.6177	-0.1510	0.2150	-0.5470	0.1400	0.0794	0.0017	0.0188	0.0291	-0.5190	-0.0087	-0.0000	0.0206	0.2257	0.2860	0.1186	-0.0933	-0.0001
855.5530	-0.0000	-1.5708	-0.0000	-1.6888	-0.0000	0.0000	-0.0000	-0.0000	0.0000	-0.7874	0.0000	0.0000	0.6066	-0.1176	0.2309	-0.4943	0.1463	0.0746	0.0017	0.0212	0.0319	-0.5172	-0.0093	-0.0000	0.0202	0.2543	0.3134	0.1444	-0.1004	-0.0001
855.5630	-0.0000	-1.5708	-0.0000	-1.6968	-0.0000	0.0000	-0.0000	-0.0000	0.0000	-0.7840	0.0000	0.0000	0.6364	-0.0787	0.2476	-0.4368	0.1207	0.0570	0.0015	0.0246	0.0354	-0.5134	-0.0100	-0.0000	0.0175	0.2946	0.3478	0.1918	-0.1079	-0.0001
855.5750	-0.0000	-1.5708	-0.0000	-1.7061	0.0000	0.0000	-0.0000	-0.0000	0.0000	-0.7861	0.0000	0.0000	0.5435	-0.1523	0.1786	-0.5034	0.1295	0.0447	0.0014	0.0277	0.0387	-0.5112	-0.0108	-0.0000	0.0170	0.3317	0.3806	0.2223	-0.1162	-0.0001
855.5850	-0.0000	-1.5708	-0.0000	-1.7139	0.0000	0.0000	-0.0000	-0.0000	0.0000	-0.7944	0.0000	0.0000	0.7621	-0.1465	0.2162	-0.5346	0.1206	0.0821	0.0014	0.0297	0.0412	-0.5094	-0.0114	-0.0000	0.0166	0.3553	0.4049	0.2474	-0.1230	-0.0001
855.5970	-0.0000	-1.5708	-0.0000	-1.7236	-0.0000	0.0000	-0.0000	-0.0000	0.0001	-0.7996	0.0000	0.0000	0.6392	-0.1291	0.1798	-0.4554	0.1188	0.0547	0.0013	0.0327	0.0445	-0.5071	-0.0122	-0.0000	0.0161	0.3912	0.4383	0.2789	-0.1316	-0.0001
855.6070	0.0000	-1.5708	-0.0000	-1.7316	-0.0000	-0.0000	-0.0000	-0.0000	0.0000	-0.7971	0.0000	0.0000	0.6873	-0.0716	0.2030	-0.4951	0.1678	0.0612	0.0013	0.0349	0.0473	-0.5053	-0.0129	-0.0000	0.0157	0.4178	0.4656	0.3049	-0.1387	-0.0001
855.6170	-0.0000	-1.5708	-0.0000	-1.7396	0.0000	0.0000	-0.0000	-0.0000	0.0001	-0.8034	0.0000	0.0000	0.5603	-0.1136	0.2088	-0.5100	0.1424	0.0499	0.0013	0.0376	0.0501	-0.5034	-0.0135	-0.0000	0.0152	0.4506	0.4931	0.3308	-0.1458	-0.0001
855.6270	-0.0000	-1.5708	0.0000	-1.7476	-0.0000	-0.0000	-0.0000	-0.0000	0.0001	-0.8104	0.0000	0.0000	0.6350	-0.0373	0.2515	-0.4960	0.1222	0.0724	0.0012	0.0397	0.0528	-0.5016	-0.0142	-0.0000	0.0148	0.4757	0.5198	0.3567	-0.1529	-0.0001
855.6370	0.0001	-1.5708	-0.0000	-1.7558	-0.0000	0.0000	-0.0000	-0.0000	0.0000	-0.8103	0.0000	0.0000	0.5460	-0.0975	0.2249	-0.4768	0.1248	0.0716	0.0012	0.0424	0.0558	-0.4996	-0.0149	-0.0000	0.0143	0.5075	0.5493	0.3834	-0.1601	-0.0001
855.6470	-0.0000	-1.5708	-0.0000	-1.7640	0.0000	-0.0000	-0.0000	-0.0000	0.0000	-0.8107	0.0000	0.0000	0.5698	-0.1018	0.2834	-0.4640	0.1202	0.0620	0.0012	0.0447	0.0585	-0.4978	-0.0155	-0.0000	0.0139	0.5354	0.5758	0.4096	-0.1673	-0.0001
855.6590	-0.0000	-1.5708	-0.0000	-1.7736	0.0000	0.0000	-0.0000	-0.0000	0.0001	-0.8168	0.0000	0.0000	0.6776	-0.1094	0.2604	-0.5375	0.1119	0.0492	0.0011	0.0480	0.0621	-0.4950	-0.0163	-0.0000	0.0127	0.5747	0.6108	0.4461	-0.1758	-0.0001
855.6690	-0.0000	-1.5708	0.0000	-1.7817	0.0000	0.0000	-0.0000	-0.0000	0.0001	-0.8276	0.0000	0.0000	0.7207	-0.0962	0.2945	-0.4654	0.0959	0.0561	0.0009	0.0511	0.0654	-0.4916	-0.0170	-0.0000	0.0105	0.6120	0.6435	0.4887	-0.1832	-0.0001
855.6790	0.0000	-1.5708	-0.0000	-1.7902	-0.0000	0.0000	-0.0000	-0.0000	0.0003	-0.8264	0.0000	0.0000	0.7168	-0.1137	0.2520	-0.4250	0.1087	0.0696	0.0008	0.0538	0.0683	-0.4895	-0.0177	-0.0000	0.0100	0.6438	0.6719	0.5157	-0.1906	-0.0001
855.6890	0.0000	-1.5708	-0.0000	-1.7984	-0.0000	0.0000	-0.0000	-0.0000	0.0003	-0.8257	0.0000	0.0000	0.5512	-0.1061	0.2127	-0.4798	0.0957	0.0668	0.0008	0.0560	0.0710	-0.4876	-0.0184	-0.0000	0.0095	0.6704	0.6990	0.5424	-0.1979	-0.0001
855.6990	0.0000	-1.5708	-0.0000	-1.8066	0.0000	-0.0000	-0.0000	-0.0000	0.0003	-0.8317	0.0000	0.0000	0.6619	-0.0446	0.2458	-0.4868	0.0992	0.0712	0.0008	0.0586	0.0739	-0.4856	-0.0190	-0.0000	0.0090	0.7022	0.7274	0.5685	-0.2050	-0.0001
855.7110	0.0000	-1.5708	-0.0000	-1.8167	0.0000	-0.0000	-0.0000	-0.0000	0.0002	-0.8356	0.0000	0.0000	0.6734	-0.0922	0.2510	-0.4647	0.1130	0.0505	0.0007	0.0616	0.0773	-0.4832	-0.0199	-0.0000	0.0084	0.7373	0.7607	0.6005	-0.2137	-0.0001
855.7210	0.0000	-1.5708	-0.0000	-1.8251	0.0000	0.0000	-0.0000	-0.0000	0.0002	-0.8327	0.0000	0.0000	0.6731	-0.1047	0.2588	-0.4644	0.1152	0.0410	0.0007	0.0639	0.0801	-0.4812	-0.0205	-0.0000	0.0079	0.7648	0.7885	0.6274	-0.2211	-0.0001
855.7310	0.0000	-1.5708	-0.0000	-1.8333	-0.0000	0.0000	-0.0000	-0.0000	0.0002	-0.8371	0.0000	0.0000	0.5873	-0.0559	0.2178	-0.4920	0.0946	0.0548	0.0006	0.0661	0.0829	-0.4793	-0.0212	-0.0000	0.0074	0.7921	0.8152	0.6536	-0.2282	-0.0001
855.7430	-0.0000	-1.5708	0.0000	-1.8434	-0.0000	-0.0000	-0.0000	-0.0000	0.0001	-0.8479	0.0000	0.0000	0.6324	-0.0224	0.2499	-0.4632	0.1003	0.0421	0.0006	0.0694	0.0864	-0.4769	-0.0220	-0.0000	0.0067	0.8310	0.8504	0.6856	-0.2369	-0.0001
855.7530	-0.0000	-1.5708	-0.0000	-1.8521	0.0000	-0.0000	-0.0000	-0.0000	0.0001	-0.8471	0.0000	0.0000	0.6371	-0.0474	0.2449	-0.4252	0.0928	0.0483	0.0005	0.0718	0.0893	-0.4749	-0.0227	-0.0000	0.0062	0.8598	0.8785	0.7127	-0.2443	-0.0001
855.7650	0.0000	-1.5708	0.0000	-1.8622	0.0000	0.0000	-0.0000	-0.0000	0.0001	-0.8471	0.0000	0.0000	0.6246	-0.0727	0.2684	-0.4978	0.1014	0.0423	0.0003	0.0763	0.0937	-0.4703	-0.0236	-0.0000	0.0032	0.9135	0.9214	0.7677	-0.2535	-0.0001
855.7750	0.0000	-1.5708	-0.0000	-1.8706	0.0000	0.0000	-0.0000	-0.0000	0.0001	-0.8559	0.0000	0.0000	0.6532	0.0129	0.2615	-0.4849	0.0860	0.0269	0.0002	0.0784	0.0963	-0.4683	-0.0242	-0.0000	0.0027	0.9395	0.9478	0.7939	-0.2606	-0.0001
855.7850	-0.0000	-1.5708	0.0000	-1.8792	0.0000	-0.0000	-0.0000	-0.0000	0.0002	-0.8575	-0.0000	0.0000	0.6001	-0.0686	0.2427	-0.4634	0.0734	0.0638	0.0002	0.0810	0.0993	-0.4663	-0.0249	-0.0000	0.0021	0.9699	0.9766	0.8208	-0.2680	-0.0001
855.7970	0.0000	-1.5708	-0.0000	-1.8895	-0.0000	0.0000	-0.0000	-0.0000	0.0002	-0.8546	-0.0000	0.0000	0.6761	-0.0510	0.2685	-0.4732	0.0782	0.0529	0.0001	0.0844	0.1030	-0.4638	-0.0257	-0.0000	0.0015	1.0112	1.0129	0.8533	-0.2768	-0.0001
855.8070	0.0000	-1.5708	0.0000	-1.8980	0.0000	0.0000	-0.0000	-0.0000	0.0002	-0.8605	-0.0000	0.0000	0.5334	-0.1030	0.2926	-0.4661	0.0854	0.0247	0.0001	0.0869	0.1058	-0.4618	-0.0264	-0.0000	0.0009	1.0405	1.0406	0.8799	-0.2841	-0.0001
855.8170	0.0000	-1.5708	0.0000	-1.9066	0.0000	-0.0000	-0.0000	-0.0000	0.0002	-0.8678	-0.0000	0.0000	0.5277	0.0166	0.1987	-0.4944	0.0621	0.0428	0.0000	0.0894	0.1086	-0.4597	-0.0271	-0.0000	0.0003	1.0701	1.0685	0.9063	-0.2913	-0.0001
855.8270	0.0000	-1.5708	0.0000	-1.9154	-0.0000	0.0000	-0.0000	-0.0000	0.0002	-0.8669	0.0000	0.0000	0.4501	-0.0379	0.2370	-0.4299	0.0805	0.0480	-0.0000	0.0916	0.1115	-0.4576	-0.0278	-0.0000	-0.0003	1.0972	1.0968	0.9339	-0.2988	-0.0001
855.8370	0.0000	-1.5708	0.0001	-1.9241	0.0000	0.0000	-0.0000	-0.0000	0.0002	-0.8652	0.0000	0.0000	0.6040	0.0432	0.3019	-0.5032	0.1007	0.0585	-0.0001	0.0945	0.1146	-0.4556	-0.0284	-0.0000	-0.0008	1.1322	1.1271	0.9607	-0.3061	-0.0001
855.8470	0.0000	-1.5708	0.0000	-1.9327	0.0000	0.0000	-0.0000	-0.0000	0.0007	-0.8746	0.0000	0.0000	0.5976	-0.0585	0.2053	-0.4381	0.0731	0.0414	-0.0001	0.0961	0.1168	-0.4536	-0.0291	-0.0000	-0.0014	1.1506	1.1496	0.9867	-0.3132	-0.0001
855.8570	-0.0000	-1.5708	-0.0000	-1.9415	0.0000	0.0000	-0.0000	-0.0000	0.0005	-0.8754	-0.0000	0.0000	0.5300	-0.0102	0.2214	-0.4075	0.0857	0.0271	-0.0002	0.0994	0.1201	-0.4515	-0.0298	-0.0000	-0.0020	1.1904	1.1818	1.0140	-0.3206	-0.0001
855.8690	-0.0000	-1.5708	-0.0000	-1.9520	-0.0000	0.0000	-0.0000	-0.0000	0.0004	-0.8722	-0.0002	0.0000	0.5252	0.0011	0.2463	-0.4499	0.0768	0.0142	-0.0004	0.1037	0.1245	-0.4468	-0.0307	-0.0000	-0.0051	1.2422	1.2246	1.0698	-0.3299	-0.0001
855.8790	0.0000	-1.5708	0.0000	-1.9607	-0.0000	0.0000	-0.0000	-0.0000	0.0005	-0.8796	-0.0001	0.0000	0.6447	-0.0484	0.2429	-0.4646	0.0577	0.0310	-0.0005	0.1055	0.1269	-0.4447	-0.0313	-0.0000	-0.0056	1.2629	1.2485	1.0958	-0.3370	-0.0001
855.8890	-0.0000	-1.5708	0.0000	-1.9695	0.0000	-0.0000	-0.0000	-0.0000	0.0004	-0.8853	-0.0001	0.0000	0.5202	0.0775	0.2783	-0.4572	0.0640	0.0160	-0.0005	0.1087	0.1302	-0.4426	-0.0320	-0.0000	-0.0062	1.3014	1.2813	1.1228	-0.3443	-0.0001
855.9010	-0.0000	-1.5708	-0.0000	-1.9803	0.0000	-0.0000	-0.0000	-0.0000	0.0005	-0.8838	-0.0001	0.0000	0.5809	0.0095	0.2070	-0.3916	0.0681	0.0245	-0.0006	0.1118	0.1337	-0.4400	-0.0328	-0.0000	-0.0070	1.3384	1.3151	1.1556	-0.3533	-0.0001
855.9110	0.0000	-1.5708	0.0000	-1.9891	0.0000	0.0000	-0.0000	-0.0000	0.0005	-0.8822	-0.0000	0.0000	0.7015	0.0697	0.2625	-0.4242	0.0649	0.0284	-0.0006	0.1140	0.1364	-0.4379	-0.0335	-0.0000	-0.0076	1.3654	1.3423	1.1820	-0.3605	-0.0001
855.9210	0.0000	-1.5708	0.0000	-1.9978	0.0000	0.0000	-0.0000	-0.0000	0.0004	-0.8862	-0.0001	0.0000	0.5771	0.0575	0.1785	-0.5070	0.0729	0.0291	-0.0007	0.1163	0.1392	-0.4359	-0.0342	-0.0000	-0.0082	1.3930	1.3691	1.2080	-0.3676	-0.0001
855.9330	-0.0000	-1.5708	-0.0000	-2.0087	0.0000	-0.0000	-0.0000	-0.0000	0.0003	-0.8927	-0.0001	0.0000	0.6566	0.0206	0.1951	-0.3961	0.0624	0.0304	-0.0007	0.1200	0.1430	-0.4333	-0.0350	-0.0000	-0.0089	1.4366	1.4065	1.2406	-0.3765	-0.0001
855.9450	0.0000	-1.5708	0.0000	-2.0193	0.0000	-0.0000	-0.0000	-0.0000	0.0003	-0.8927	-0.0000	0.0000	0.4816	0.1303	0.3015	-0.4638	0.0422	0.0484	-0.0008	0.1227	0.1462	-0.4308	-0.0358	-0.0000	-0.0097	1.4695	1.4382	1.2721	-0.3850	-0.0001
855.9550	0.0000	-1.5708	0.0000	-2.0281	0.0000	0.0000	-0.0000	-0.0000	0.0002	-0.8997	-0.0000	0.0000	0.5873	0.0404	0.2204	-0.4871	0.0738	0.0337	-0.0009	0.1255	0.1492	-0.4288	-0.0364	-0.0000	-0.0103	1.5033	1.4682	1.2984	-0.3922	-0.0001
855.9670	-0.0000	-1.5708	0.0000	-2.0391	0.0000	0.0000	-0.0000	-0.0000	0.0002	-0.9016	-0.0000	0.0000	0.5019	0.0522	0.2073	-0.4016	0.0839	0.0396	-0.0011	0.1298	0.1537	-0.4239	-0.0373	-0.0000	-0.0133	1.5550	1.5118	1.3547	-0.4014	-0.0001
855.9770	-0.0000	-1.5708	0.0000	-2.0481	0.0000	0.0000	-0.0000	-0.0000	0.0001	-0.8947	-0.0000	0.0000	0.4905	0.0655	0.2762	-0.4961	0.0716	0.0176	-0.0012	0.1320	0.1563	-0.4218	-0.0380	-0.0000	-0.0140	1.5807	1.5377	1.3808	-0.4086	-0.0001
855.9870	-0.0000	-1.5708	0.0000	-2.0570	0.0000	-0.0000	-0.0000	-0.0000	0.0002	-0.9041	-0.0000	0.0000	0.4389	0.1216	0.2275	-0.4836	0.0547	0.0020	-0.0012	0.1345	0.1591	-0.4197	-0.0386	-0.0000	-0.0146	1.6107	1.5650	1.4068	-0.4156	-0.0001
855.9970	0.0000	-1.5708	0.0000	-2.0660	0.0000	0.0000	-0.0000	-0.0000	0.0001	-0.9085	0.0000	0.0000	0.5360	0.0005	0.2621	-0.4255	0.0715	0.0209	-0.0013	0.1371	0.1620	-0.4176	-0.0393	-0.0000	-0.0152	1.6414	1.5938	1.4331	-0.4228	-0.0001
856.0070	-0.0000	-1.5708	0.0000	-2.0752	-0.0000	0.0000	-0.0000	-0.0000	0.0001	-0.9043	0.0000	0.0000	0.4674	0.0267	0.2898	-0.4263	0.0398	0.0320	-0.0013	0.1391	0.1646	-0.4155	-0.0400	-0.0000	-0.0158	1.6663	1.6198	1.4596	-0.4300	-0.0001
856.0170	-0.0000	-1.5708	0.0000	-2.0843	0.0000	-0.0000	-0.0000	-0.0000	0.0001	-0.9078	0.0000	-0.0000	0.4767	0.0684	0.2458	-0.4472	0.0824	0.0251	-0.0014	0.1417	0.1674	-0.4134	-0.0406	-0.0000	-0.0164	1.6967	1.6474	1.4854	-0.4371	-0.0001
856.0290	-0.0000	-1.5708	0.0000	-2.0951	0.0000	0.0000	-0.0000	-0.0000	0.0001	-0.9146	0.0000	0.0002	0.4184	0.1004	0.2650	-0.4204	0.0437	0.0391	-0.0014	0.1446	0.1708	-0.4109	-0.0414	-0.0000	-0.0172	1.7314	1.6808	1.5163	-0.4455	-0.0001
856.0390	0.0000	-1.5708	0.0000	-2.1044	0.0000	0.0000	-0.0000	-0.0000	0.0001	-0.9133	-0.0000	0.0000	0.5232	0.1295	0.3155	-0.3874	0.0308	0.0125	-0.0015	0.1473	0.1738	-0.4088	-0.0421	-0.0000	-0.0178	1.7640	1.7095	1.5428	-0.4527	-0.0001
856.0490	-0.0000	-1.5708	0.0000	-2.1134	0.0000	0.0000	-0.0000	-0.0000	0.0001	-0.9104	-0.0000	0.0000	0.4099	0.0813	0.2626	-0.4564	0.0610	0.0304	-0.0015	0.1498	0.1766	-0.4067	-0.0427	-0.0000	-0.0185	1.7934	1.7371	1.5686	-0.4597	-0.0001
856.0590	0.0000	-1.5708	0.0000	-2.1225	-0.0000	0.0000	-0.0000	-0.0000	0.0001	-0.9141	-0.0001	0.0000	0.4496	0.1612	0.2815	-0.4956	0.0761	0.0023	-0.0016	0.1525	0.1796	-0.4041	-0.0434	-0.0000	-0.0197	1.8264	1.7666	1.6000	-0.4668	-0.0001
856.0690	-0.0000	-1.5708	0.0000	-2.1318	0.0000	-0.0000	-0.0000	-0.0000	0.0001	-0.9211	-0.0001	0.0000	0.4385	0.0762	0.2609	-0.3855	0.0374	0.0308	-0.0018	0.1563	0.1830	-0.4002	-0.0441	-0.0000	-0.0219	1.8714	1.8009	1.6443	-0.4741	-0.0001
856.0810	-0.0000	-1.5708	0.0000	-2.1429	0.0000	0.0000	-0.0000	-0.0000	0.0000	-0.9149	-0.0001	0.0000	0.5761	0.0631	0.2800	-0.4305	0.0348	0.0245	-0.0019	0.1586	0.1862	-0.3977	-0.0448	-0.0000	-0.0227	1.8995	1.8317	1.6750	-0.4825	-0.0001
856.0910	0.0000	-1.5708	-0.0000	-2.1519	0.0000	0.0000	-0.0000	-0.0000	0.0001	-0.9206	-0.0001	0.0000	0.5108	0.1726	0.2444	-0.4647	0.0291	0.0284	-0.0019	0.1607	0.1888	-0.3956	-0.0455	-0.0000	-0.0233	1.9250	1.8574	1.6999	-0.4893	-0.0001
856.1030	0.0000	-1.5708	0.0000	-2.1631	0.0000	0.0000	-0.0000	-0.0000	0.0001	-0.9267	-0.0001	0.0000	0.4611	0.1779	0.3204	-0.3898	0.0700	0.0151	-0.0020	0.1638	0.1922	-0.3931	-0.0462	-0.0000	-0.0240	1.9618	1.8910	1.7305	-0.4976	-0.0001
856.1130	-0.0000	-1.5708	0.0000	-2.1723	-0.0000	-0.0000	-0.0000	-0.0000	0.0000	-0.9219	-0.0001	0.0000	0.3948	0.2204	0.3238	-0.4254	0.0206	0.0152	-0.0021	0.1662	0.1950	-0.3910	-0.0469	-0.0000	-0.0247	1.9907	1.9180	1.7559	-0.5046	-0.0001
856.1230	-0.0000	-1.5708	0.0000	-2.1815	0.0000	-0.0000	-0.0000	-0.0000	0.0001	-0.9285	-0.0000	0.0000	0.3252	0.1682	0.3014	-0.3827	0.0469	0.0360	-0.0021	0.1686	0.1975	-0.3889	-0.0475	-0.0000	-0.0253	2.0191	1.9436	1.7807	-0.5113	-0.0001
856.1350	-0.0000	-1.5708	0.0000	-2.1927	0.0000	-0.0000	-0.0000	-0.0000	0.0002	-0.9301	-0.0000	0.0000	0.5130	0.1678	0.2643	-0.3623	0.0511	0.0288	-0.0022	0.1717	0.2010	-0.3864	-0.0483	-0.0000	-0.0260	2.0564	1.9777	1.8108	-0.5195	-0.0001
856.1450	0.0000	-1.5708	0.0000	-2.2021	0.0000	0.0000	-0.0000	-0.0000	0.0001	-0.9272	-0.0000	0.0000	0.5747	0.1243	0.3072	-0.3472	0.0387	0.0363	-0.0022	0.1739	0.2037	-0.3843	-0.0489	-0.0000	-0.0267	2.0823	2.0037	1.8360	-0.5264	-0.0001
856.1570	0.0000	-1.5709	0.0000	-2.2131	-0.0000	0.0000	-0.0000	-0.0000	0.0001	-0.9276	-0.0000	-0.0000	0.5349	0.0779	0.2508	-0.4896	0.0257	-0.0045	-0.0023	0.1764	0.2066	-0.3820	-0.0496	-0.0000	-0.0274	2.1126	2.0328	1.8649	-0.5343	-0.0001
856.1670	0.0000	-1.5708	0.0000	-2.2224	0.0000	0.0000	-0.0000	-0.0000	0.0001	-0.9362	-0.0000	-0.0000	0.4969	0.1919	0.2391	-0.4115	0.0508	0.0099	-0.0025	0.1800	0.2102	-0.3776	-0.0503	-0.0000	-0.0301	2.1560	2.0681	1.9142	-0.5414	-0.0000
856.1770	-0.0000	-1.5708	0.0000	-2.2320	-0.0000	0.0000	-0.0000	-0.0000	0.0000	-0.9333	-0.0000	-0.0000	0.6538	0.1866	0.2724	-0.2999	0.0438	0.0243	-0.0026	0.1827	0.2130	-0.3754	-0.0509	-0.0000	-0.0307	2.1879	2.0953	1.9392	-0.5482	-0.0000
856.1870	0.0000	-1.5708	0.0000	-2.2412	0.0000	0.0000	-0.0000	-0.0000	0.0001	-0.9314	-0.0000	-0.0000	0.4761	0.1652	0.2474	-0.4103	0.0480	0.0055	-0.0026	0.1847	0.2155	-0.3734	-0.0515	-0.0000	-0.0313	2.2125	2.1202	1.9630	-0.5547	-0.0000
856.1970	-0.0000	-1.5709	-0.0000	-2.2505	-0.0000	0.0000	-0.0000	-0.0000	-0.0000	-0.9413	-0.0000	-0.0000	0.4040	0.2498	0.2872	-0.3753	0.0288	0.0230	-0.0027	0.1870	0.2181	-0.3714	-0.0521	-0.0000	-0.0319	2.2398	2.1458	1.9870	-0.5612	-0.0000
856.2070	0.0000	-1.5708	0.0001	-2.2600	-0.0000	0.0000	-0.0000	-0.0000	-0.0000	-0.9360	-0.0000	-0.0000	0.5254	0.2423	0.3707	-0.3435	0.0391	0.0241	-0.0027	0.1894	0.2207	-0.3694	-0.0528	-0.0000	-0.0324	2.2678	2.1711	2.0111	-0.5678	-0.0000
856.2190	-0.0000	-1.5708	0.0000	-2.2711	-0.0000	-0.0000	-0.0000	-0.0000	-0.0000	-0.9360	-0.0000	-0.0000	0.5559	0.1249	0.3051	-0.4013	0.0466	0.0218	-0.0028	0.1921	0.2238	-0.3670	-0.0535	-0.0000	-0.0331	2.3006	2.2018	2.0394	-0.5755	-0.0000
856.2290	0.0000	-1.5708	0.0000	-2.2805	-0.0000	0.0000	-0.0000	-0.0000	-0.0001	-0.9450	-0.0000	-0.0000	0.5287	0.2736	0.3154	-0.3830	0.0216	0.0375	-0.0028	0.1947	0.2265	-0.3650	-0.0541	-0.0000	-0.0337	2.3322	2.2287	2.0629	-0.5819	-0.0000
856.2390	-0.0000	-1.5708	0.0000	-2.2901	0.0000	0.0000	-0.0000	-0.0000	-0.0000	-0.9411	-0.0000	0.0000	0.5950	0.2041	0.3019	-0.3443	0.0420	0.0178	-0.0029	0.1966	0.2290	-0.3629	-0.0547	-0.0000	-0.0343	2.3550	2.2527	2.0866	-0.5884	-0.0000
856.2490	-0.0000	-1.5708	0.0000	-2.2995	0.0000	-0.0000	-0.0000	-0.0000	-0.0001	-0.9368	-0.0000	0.0000	0.5429	0.2343	0.3385	-0.3877	0.0255	0.0164	-0.0029	0.1990	0.2316	-0.3610	-0.0553	-0.0000	-0.0349	2.3831	2.2781	2.1100	-0.5947	-0.0000
856.2610	-0.0000	-1.5708	0.0000	-2.3106	-0.0000	0.0000	-0.0000	-0.0000	0.0000	-0.9459	-0.0000	0.0000	0.4697	0.2334	0.3292	-0.4139	0.0117	0.0317	-0.0031	0.2025	0.2351	-0.3563	-0.0560	-0.0000	-0.0376	2.4246	2.3127	2.1622	-0.6025	-0.0000
856.2710	-0.0000	-1.5708	-0.0000	-2.3202	0.0000	-0.0000	-0.0000	-0.0000	-0.0000	-0.9498	-0.0000	0.0000	0.6505	0.2764	0.3314	-0.3385	0.0429	0.0088	-0.0032	0.2051	0.2378	-0.3543	-0.0566	-0.0000	-0.0381	2.4567	2.3393	2.1854	-0.6089	-0.0000
856.2830	-0.0000	-1.5708	0.0000	-2.3316	-0.0000	0.0000	-0.0000	-0.0000	-0.0001	-0.9430	0.0000	0.0000	0.5040	0.2519	0.3308	-0.4048	0.0025	0.0265	-0.0032	0.2070	0.2405	-0.3519	-0.0573	-0.0000	-0.0387	2.4794	2.3660	2.2126	-0.6163	-0.0000
856.2930	0.0000	-1.5708	-0.0000	-2.3410	0.0000	-0.0000	-0.0000	-0.0000	0.0000	-0.9459	-0.0001	0.0000	0.5689	0.3106	0.3261	-0.3842	0.0144	0.0120	-0.0033	0.2095	0.2430	-0.3500	-0.0578	-0.0000	-0.0393	2.5090	2.3911	2.2349	-0.6224	-0.0000
856.3030	-0.0000	-1.5708	0.0000	-2.3506	0.0000	-0.0000	-0.0000	-0.0000	0.0000	-0.9486	-0.0000	0.0000	0.4516	0.2671	0.3670	-0.2985	0.0180	0.0220	-0.0033	0.2119	0.2456	-0.3480	-0.0584	-0.0000	-0.0398	2.5377	2.4162	2.2576	-0.6286	-0.0000
856.3150	-0.0000	-1.5708	-0.0000	-2.3619	-0.0000	-0.0000	-0.0000	-0.0000	-0.0000	-0.9435	-0.0000	0.0000	0.4733	0.3016	0.3350	-0.3767	0.0150	0.0225	-0.0034	0.2142	0.2484	-0.3457	-0.0591	-0.0000	-0.0404	2.5649	2.4435	2.2841	-0.6358	-0.0000
856.3250	0.0000	-1.5708	-0.0000	-2.3712	0.0000	0.0000	-0.0000	-0.0000	0.0000	-0.9440	-0.0000	0.0000	0.6892	0.2859	0.2774	-0.4405	0.0142	0.0288	-0.0034	0.2162	0.2506	-0.3439	-0.0596	-0.0000	-0.0409	2.5895	2.4657	2.3053	-0.6416	-0.0000
856.3370	-0.0000	-1.5708	0.0000	-2.3828	0.0000	0.0000	-0.0000	-0.0000	0.0000	-0.9562	-0.0000	0.0000	0.6006	0.2599	0.3411	-0.3381	0.0032	0.0230	-0.0035	0.2188	0.2536	-0.3416	-0.0603	-0.0000	-0.0416	2.6200	2.4952	2.3317	-0.6488	-0.0000
856.3470	-0.0000	-1.5708	-0.0000	-2.3923	0.0000	0.0000	-0.0000	-0.0000	0.0000	-0.9479	-0.0000	0.0000	0.5808	0.3426	0.3209	-0.3092	-0.0066	0.0320	-0.0035	0.2210	0.2561	-0.3397	-0.0608	-0.0000	-0.0421	2.6466	2.5193	2.3534	-0.6547	-0.0000
856.3590	-0.0000	-1.5708	-0.0000	-2.4035	0.0000	0.0000	-0.0000	-0.0000	0.0000	-0.9502	-0.0002	0.0000	0.5278	0.3430	0.3694	-0.4069	0.0102	0.0416	-0.0036	0.2234	0.2588	-0.3369	-0.0615	-0.0000	-0.0432	2.6752	2.5458	2.3847	-0.6616	-0.0000
856.3690	0.0000	-1.5708	-0.0000	-2.4131	0.0000	-0.0000	-0.0000	-0.0000	0.0000	-0.9562	-0.0001	0.0000	0.5747	0.2669	0.3425	-0.3556	0.0094	0.0118	-0.0038	0.2260	0.2615	-0.3333	-0.0620	-0.0000	-0.0450	2.7069	2.5730	2.4248	-0.6677	-0.0000
856.3810	0.0000	-1.5708	-0.0000	-2.4246	0.0000	0.0000	-0.0000	-0.0000	0.0000	-0.9510	-0.0001	0.0000	0.4931	0.3108	0.3546	-0.3394	-0.0156	0.0170	-0.0038	0.2288	0.2644	-0.3310	-0.0627	-0.0000	-0.0455	2.7396	2.6011	2.4499	-0.6745	-0.0000
856.3910	-0.0000	-1.5708	0.0000	-2.4340	0.0000	0.0000	-0.0000	-0.0000	0.0000	-0.9501	-0.0000	0.0000	0.4237	0.2297	0.3406	-0.4379	0.0054	0.0058	-0.0038	0.2305	0.2665	-0.3292	-0.0632	-0.0000	-0.0460	2.7600	2.6222	2.4703	-0.6801	-0.0000
856.4010	0.0000	-1.5708	0.0000	-2.4437	0.0000	0.0000	-0.0000	-0.0000	0.0000	-0.9571	-0.0001	0.0000	0.3442	0.3197	0.3014	-0.3121	0.0156	-0.0011	-0.0039	0.2320	0.2685	-0.3274	-0.0637	-0.0000	-0.0464	2.7781	2.6419	2.4906	-0.6856	-0.0000
856.4130	-0.0000	-1.5708	0.0000	-2.4552	0.0000	-0.0000	-0.0000	-0.0000	0.0000	-0.9489	-0.0001	0.0000	0.4214	0.2801	0.3623	-0.3480	-0.0047	0.0102	-0.0039	0.2347	0.2713	-0.3252	-0.0643	-0.0000	-0.0470	2.8110	2.6693	2.5151	-0.6923	-0.0000
856.4230	-0.0000	-1.5708	0.0000	-2.4645	-0.0000	0.0000	-0.0000	-0.0000	0.0000	-0.9518	-0.0000	0.0000	0.3694	0.3340	0.3397	-0.3927	-0.0003	0.0399	-0.0040	0.2366	0.2734	-0.3234	-0.0648	-0.0000	-0.0474	2.8333	2.6903	2.5345	-0.6976	-0.0000
856.4350	-0.0000	-1.5708	0.0000	-2.4762	0.0000	-0.0000	-0.0000	-0.0000	0.0000	-0.9586	-0.0001	0.0000	0.4110	0.3090	0.3682	-0.3135	-0.0080	0.0171	-0.0040	0.2385	0.2759	-0.3213	-0.0654	-0.0000	-0.0479	2.8559	2.7143	2.5580	-0.7040	-0.0000
856.4450	-0.0000	-1.5708	0.0000	-2.4857	0.0000	0.0000	-0.0000	-0.0000	0.0000	-0.9510	-0.0001	0.0000	0.4473	0.3695	0.4178	-0.2673	-0.0006	-0.0060	-0.0040	0.2409	0.2783	-0.3195	-0.0659	-0.0000	-0.0484	2.8854	2.7376	2.5777	-0.7094	-0.0000
856.4570	0.0000	-1.5708	0.0000	-2.4970	0.0000	0.0000	-0.0000	-0.0000	0.0000	-0.9546	-0.0000	0.0000	0.3902	0.3823	0.3446	-0.4243	0.0097	-0.0085	-0.0041	0.2424	0.2804	-0.3175	-0.0665	-0.0000	-0.0489	2.9030	2.7586	2.6000	-0.7154	-0.0000
856.4670	0.0000	-1.5708	-0.0000	-2.5067	0.0000	-0.0000	-0.0000	-0.0000	0.0000	-0.9564	-0.0000	0.0000	0.3155	0.2997	0.3670	-0.3477	-0.0169	0.0133	-0.0042	0.2452	0.2831	-0.3134	-0.0670	-0.0000	-0.0509	2.9364	2.7851	2.6444	-0.7210	-0.0000
856.4790	-0.0000	-1.5708	-0.0000	-2.5182	0.0000	0.0000	-0.0000	-0.0000	0.0000	-0.9517	-0.0000	0.0000	0.5080	0.3808	0.3814	-0.3406	-0.0140	0.0210	-0.0043	0.2473	0.2856	-0.3113	-0.0676	-0.0000	-0.0513	2.9613	2.8097	2.6669	-0.7272	-0.0000
856.4890	0.0000	-1.5708	0.0000	-2.5276	0.0000	0.0000	-0.0000	-0.0000	0.0000	-0.9537	-0.0000	0.0000	0.4892	0.4654	0.3762	-0.3243	-0.0164	0.0022	-0.0043	0.2488	0.2873	-0.3097	-0.0680	-0.0000	-0.0516	2.9795	2.8269	2.6850	-0.7321	-0.0000
856.4990	0.0000	-1.5708	0.0000	-2.5373	0.0000	0.0000	-0.0000	-0.0000	0.0000	-0.9554	-0.0000	0.0000	0.4531	0.4816	0.3853	-0.3149	-0.0031	-0.0028	-0.0043	0.2505	0.2893	-0.3080	-0.0685	-0.0000	-0.0520	3.0004	2.8467	2.7030	-0.7370	-0.0000
856.5110	0.0000	-1.5708	-0.0000	-2.5488	0.0000	0.0000	-0.0000	-0.0000	-0.0000	-0.9505	-0.0000	0.0000	0.4395	0.3462	0.3630	-0.3020	-0.0047	0.0324	-0.0044	0.2529	0.2917	-0.3060	-0.0690	-0.0000	-0.0524	3.0290	2.8702	2.7248	-0.7429	-0.0000
856.5210	0.0000	-1.5708	0.0000	-2.5582	0.0000	0.0000	-0.0000	-0.0000	-0.0000	-0.9474	-0.0000	0.0000	0.3866	0.4626	0.3710	-0.4362	0.0023	0.0059	-0.0044	0.2544	0.2936	-0.3044	-0.0695	-0.0000	-0.0527	3.0465	2.8886	2.7419	-0.7476	-0.0000
856.5330	0.0000	-1.5708	0.0000	-2.5697	0.0000	0.0000	-0.0000	-0.0000	-0.0000	-0.9606	-0.0000	0.0000	0.4020	0.4497	0.3833	-0.3032	0.0020	-0.0111	-0.0044	0.2564	0.2958	-0.3025	-0.0700	-0.0000	-0.0531	3.0712	2.9102	2.7623	-0.7532	-0.0000
856.5430	0.0000	-1.5708	0.0000	-2.5793	0.0000	-0.0000	-0.0000	-0.0000	-0.0000	-0.9571	-0.0000	0.0000	0.3479	0.4906	0.3937	-0.2488	-0.0196	0.0097	-0.0045	0.2582	0.2977	-0.3009	-0.0704	-0.0000	-0.0535	3.0922	2.9293	2.7796	-0.7579	-0.0000
856.5550	-0.0000	-1.5708	-0.0000	-2.5907	0.0000	0.0000	-0.0000	-0.0000	-0.0000	-0.9543	-0.0000	0.0000	0.3620	0.5231	0.3268	-0.3554	-0.0093	0.0036	-0.0045	0.2595	0.2997	-0.2990	-0.0709	-0.0000	-0.0538	3.1073	2.9481	2.7993	-0.7633	-0.0000
856.5650	-0.0000	-1.5708	-0.0000	-2.6003	0.0000	0.0000	-0.0000	-0.0000	-0.0000	-0.9588	-0.0002	0.0000	0.3265	0.4461	0.3811	-0.3125	-0.0037	0.0051	-0.0044	0.2605	0.3010	-0.2999	-0.0713	-0.0000	-0.0528	3.1195	2.9615	2.7903	-0.7673	-0.0000
856.5770	0.0000	-1.5708	-0.0000	-2.6118	0.0000	0.0000	-0.0000	-0.0000	-0.0000	-0.9538	-0.0001	0.0000	0.3826	0.4251	0.3731	-0.2902	-0.0182	0.0026	-0.0044	0.2621	0.3029	-0.2982	-0.0718	-0.0000	-0.0533	3.1388	2.9804	2.8098	-0.7726	-0.0000
856.5870	-0.0000	-1.5708	0.0000	-2.6213	-0.0000	-0.0000	-0.0000	-0.0000	-0.0000	-0.9552	-0.0001	0.0000	0.5073	0.5102	0.4391	-0.3830	-0.0252	0.0190	-0.0045	0.2636	0.3046	-0.2968	-0.0722	-0.0000	-0.0536	3.1570	2.9965	2.8254	-0.7769	-0.0000
856.5990	-0.0000	-1.5708	-0.0000	-2.6329	0.0000	-0.0000	-0.0000	-0.0000	-0.0000	-0.9586	-0.0000	0.0000	0.3852	0.3948	0.3944	-0.3138	-0.0004	-0.0168	-0.0045	0.2657	0.3068	-0.2951	-0.0727	-0.0000	-0.0541	3.1817	3.0190	2.8442	-0.7820	-0.0000
856.6090	0.0000	-1.5708	-0.0000	-2.6424	-0.0000	-0.0000	-0.0000	-0.0000	-0.0000	-0.9557	-0.0000	0.0000	0.4140	0.4873	0.3987	-0.2607	-0.0377	-0.0103	-0.0045	0.2671	0.3085	-0.2938	-0.0730	-0.0000	-0.0544	3.1982	3.0354	2.8596	-0.7862	-0.0000
856.6190	-0.0000	-1.5708	0.0000	-2.6519	0.0000	-0.0000	-0.0000	-0.0000	-0.0000	-0.9572	-0.0000	0.0000	0.3892	0.4740	0.3864	-0.3093	-0.0347	0.0073	-0.0046	0.2685	0.3101	-0.2924	-0.0734	-0.0000	-0.0548	3.2160	3.0512	2.8745	-0.7903	-0.0000
856.6310	0.0000	-1.5708	0.0000	-2.6634	0.0000	0.0000	-0.0000	-0.0000	-0.0000	-0.9613	-0.0000	0.0000	0.3827	0.4863	0.3853	-0.2908	-0.0118	0.0092	-0.0046	0.2700	0.3120	-0.2909	-0.0739	-0.0000	-0.0552	3.2340	3.0699	2.8920	-0.7951	-0.0000
856.6410	-0.0000	-1.5708	-0.0000	-2.6732	-0.0000	0.0000	-0.0000	-0.0000	-0.0000	-0.9592	-0.0000	0.0000	0.3602	0.4474	0.3761	-0.2691	-0.0093	-0.0007	-0.0046	0.2716	0.3136	-0.2896	-0.0742	-0.0000	-0.0556	3.2526	3.0855	2.9067	-0.7990	-0.0000
856.6530	-0.0000	-1.5708	-0.0000	-2.6845	-0.0000	-0.0000	-0.0000	-0.0000	-0.0000	-0.9604	-0.0000	0.0000	0.3448	0.5513	0.3629	-0.3525	-0.0250	0.0032	-0.0047	0.2727	0.3152	-0.2881	-0.0747	-0.0000	-0.0560	3.2659	3.1015	2.9234	-0.8036	-0.0000
856.6630	-0.0000	-1.5708	-0.0000	-2.6942	0.0000	-0.0000	-0.0000	-0.0000	-0.0000	-0.9654	-0.0000	0.0000	0.3759	0.4988	0.4103	-0.2700	-0.0284	0.0215	-0.0046	0.2734	0.3163	-0.2893	-0.0750	-0.0000	-0.0552	3.2747	3.1116	2.9120	-0.8070	-0.0000
856.6750	0.0000	-1.5708	-0.0000	-2.7058	-0.0000	-0.0000	-0.0000	-0.0000	-0.0000	-0.9586	-0.0000	0.0000	0.3166	0.6058	0.4100	-0.2630	-0.0107	0.0032	-0.0046	0.2755	0.3184	-0.2879	-0.0754	-0.0000	-0.0557	3.2998	3.1324	2.9286	-0.8115	-0.0000
856.6850	-0.0000	-1.5708	-0.0000	-2.7152	-0.0000	0.0000	-0.0000	-0.0000	-0.0000	-0.9592	-0.0000	0.0000	0.4518	0.4984	0.4217	-0.2857	-0.0281	-0.0243	-0.0047	0.2769	0.3198	-0.2868	-0.0757	-0.0000	-0.0560	3.3156	3.1460	2.9416	-0.8151	-0.0000
856.6970	-0.0000	-1.5708	0.0000	-2.7269	0.0000	0.0000	-0.0000	-0.0000	-0.0000	-0.9644	-0.0000	0.0000	0.3682	0.5978	0.3744	-0.2795	-0.0182	0.0097	-0.0047	0.2781	0.3213	-0.2855	-0.0761	-0.0000	-0.0565	3.3300	3.1610	2.9571	-0.8193	-0.0000
856.7070	0.0000	-1.5708	-0.0000	-2.7366	-0.0000	0.0000	-0.0000	-0.0000	-0.0000	-0.9612	-0.0000	0.0000	0.4796	0.5345	0.4438	-0.2626	-0.0190	0.0044	-0.0048	0.2792	0.3228	-0.2844	-0.0764	-0.0000	-0.0569	3.3441	3.1759	2.9700	-0.8228	-0.0000
856.7190	0.0000	-1.5708	0.0000	-2.7480	-0.0000	-0.0000	-0.0000	-0.0000	-0.0000	-0.9623	-0.0000	0.0000	0.2694	0.5488	0.4411	-0.3077	-0.0224	0.0193	-0.0048	0.2807	0.3243	-0.2832	-0.0768	-0.0000	-0.0574	3.3614	3.1908	2.9846	-0.8268	-0.0000
856.7290	0.0000	-1.5708	0.0000	-2.7577	-0.0000	-0.0000	-0.0000	-0.0000	-0.0000	-0.9653	-0.0000	0.0000	0.3252	0.4831	0.4126	-0.2785	-0.0160	0.0048	-0.0048	0.2817	0.3256	-0.2823	-0.0771	-0.0000	-0.0578	3.3742	3.2035	2.9967	-0.8301	-0.0000
856.7410	-0.0000	-1.5708	-0.0000	-2.7693	0.0000	-0.0000	-0.0000	-0.0000	-0.0000	-0.9664	-0.0000	0.0000	0.3454	0.4548	0.4401	-0.2446	-0.0254	0.0019	-0.0049	0.2832	0.3272	-0.2811	-0.0775	-0.0000	-0.0582	3.3910	3.2190	3.0109	-0.8340	-0.0000
856.7510	-0.0000	-1.5708	-0.0000	-2.7788	-0.0000	-0.0000	-0.0000	-0.0000	-0.0000	-0.9674	-0.0000	0.0000	0.4018	0.5713	0.3802	-0.3091	-0.0235	0.0329	-0.0049	0.2848	0.3287	-0.2802	-0.0778	-0.0000	-0.0586	3.4108	3.2337	3.0223	-0.8371	-0.0000
856.7610	0.0000	-1.5708	-0.0000	-2.7885	-0.0000	-0.0000	-0.0000	-0.0000	-0.0000	-0.9723	-0.0000	0.0000	0.3259	0.5553	0.4114	-0.2894	-0.0232	-0.0031	-0.0048	0.2852	0.3294	-0.2816	-0.0780	-0.0000	-0.0580	3.4153	3.2409	3.0084	-0.8397	-0.0000
856.7730	-0.0000	-1.5708	0.0000	-2.8002	0.0000	-0.0000	-0.0000	-0.0000	-0.0000	-0.9696	0.0000	0.0000	0.3295	0.5209	0.4376	-0.2281	-0.0212	-0.0116	-0.0049	0.2863	0.3309	-0.2806	-0.0784	-0.0000	-0.0586	3.4288	3.2557	3.0217	-0.8433	-0.0000
856.7830	-0.0000	-1.5708	-0.0000	-2.8099	-0.0000	-0.0000	-0.0000	-0.0000	-0.0000	-0.9705	0.0000	0.0000	0.2847	0.6421	0.4646	-0.2621	-0.0205	-0.0103	-0.0051	0.2894	0.3334	-0.2727	-0.0787	-0.0000	-0.0615	3.4652	3.2804	3.1079	-0.8474	-0.0000
856.7950	-0.0000	-1.5708	-0.0000	-2.8216	-0.0000	-0.0000	-0.0000	-0.0000	-0.0000	-0.9702	0.0000	0.0000	0.3619	0.6141	0.4545	-0.2660	-0.0292	0.0123	-0.0052	0.2905	0.3347	-0.2715	-0.0790	-0.0000	-0.0618	3.4790	3.2934	3.1203	-0.8508	-0.0000
856.8050	-0.0000	-1.5708	-0.0000	-2.8313	-0.0000	0.0000	-0.0000	-0.0000	-0.0000	-0.9674	0.0000	0.0000	0.2991	0.4700	0.4196	-0.2294	-0.0455	0.0287	-0.0052	0.2912	0.3357	-0.2706	-0.0793	-0.0000	-0.0620	3.4877	3.3025	3.1303	-0.8535	-0.0000
856.8170	0.0000	-1.5708	0.0000	-2.8427	0.0000	0.0000	-0.0000	-0.0000	-0.0000	-0.9702	0.0000	0.0000	0.4164	0.6709	0.4558	-0.2973	-0.0283	-0.0121	-0.0052	0.2926	0.3370	-0.2695	-0.0796	-0.0000	-0.0622	3.5038	3.3160	3.1417	-0.8566	-0.0000
856.8270	-0.0000	-1.5708	0.0000	-2.8526	0.0000	-0.0000	-0.0000	-0.0000	-0.0000	-0.9718	0.0000	0.0000	0.2997	0.5763	0.4294	-0.2801	-0.0247	-0.0050	-0.0052	0.2932	0.3379	-0.2687	-0.0798	-0.0000	-0.0624	3.5108	3.3244	3.1510	-0.8592	-0.0000
856.8390	-0.0000	-1.5708	-0.0000	-2.8643	0.0000	0.0000	-0.0000	-0.0000	-0.0000	-0.9641	0.0000	0.0000	0.3950	0.5943	0.4129	-0.2167	-0.0400	0.0223	-0.0052	0.2940	0.3391	-0.2676	-0.0801	0.0000	-0.0626	3.5210	3.3359	3.1619	-0.8621	0.0000
856.8490	-0.0000	-1.5708	-0.0000	-2.8738	0.0000	0.0000	-0.0000	-0.0000	-0.0000	-0.9678	0.0000	0.0000	0.3366	0.5754	0.4599	-0.3080	-0.0673	0.0020	-0.0052	0.2950	0.3399	-0.2669	-0.0803	-0.0000	-0.0628	3.5329	3.3444	3.1704	-0.8644	-0.0000
856.8590	0.0000	-1.5708	0.0000	-2.8836	0.0000	0.0000	-0.0000	-0.0000	-0.0000	-0.9704	0.0000	0.0000	0.3436	0.6463	0.4876	-0.2663	-0.0683	0.0262	-0.0053	0.2960	0.3412	-0.2638	-0.0806	0.0000	-0.0636	3.5451	3.3570	3.2036	-0.8671	0.0000
856.8690	0.0000	-1.5708	-0.0000	-2.8933	0.0000	0.0000	-0.0000	-0.0000	-0.0000	-0.9672	0.0000	0.0000	0.3442	0.5247	0.4348	-0.2128	-0.0356	0.0062	-0.0055	0.2982	0.3431	-0.2557	-0.0809	0.0000	-0.0655	3.5712	3.3756	3.2874	-0.8705	0.0001
856.8790	0.0000	-1.5708	-0.0000	-2.9029	0.0000	0.0000	-0.0000	-0.0000	-0.0000	-0.9658	-0.0000	0.0000	0.3187	0.5560	0.4032	-0.2980	-0.0095	0.0061	-0.0055	0.2986	0.3438	-0.2548	-0.0811	0.0000	-0.0654	3.5766	3.3823	3.2950	-0.8726	0.0001
856.8910	-0.0000	-1.5708	-0.0000	-2.9146	-0.0000	0.0000	-0.0000	-0.0000	-0.0000	-0.9672	-0.0000	0.0000	0.4886	0.6314	0.4047	-0.2799	-0.0121	-0.0025	-0.0054	0.2995	0.3447	-0.2536	-0.0813	0.0000	-0.0652	3.5868	3.3911	3.3039	-0.8750	0.0001
856.9010	0.0000	-1.5708	-0.0000	-2.9243	0.0000	0.0001	-0.0000	-0.0000	-0.0000	-0.9596	-0.0000	-0.0000	0.3325	0.6308	0.4115	-0.2234	-0.0693	0.0139	-0.0054	0.2999	0.3453	-0.2527	-0.0815	0.0000	-0.0650	3.5917	3.3974	3.3111	-0.8770	0.0001
856.9110	-0.0000	-1.5708	0.0000	-2.9337	0.0000	0.0000	-0.0000	-0.0000	-0.0000	-0.9595	-0.0000	-0.0000	0.2044	0.6978	0.4499	-0.2875	-0.0363	0.0000	-0.0054	0.3001	0.3458	-0.2518	-0.0817	0.0000	-0.0649	3.5944	3.4026	3.3177	-0.8788	0.0001
856.9210	0.0000	-1.5708	-0.0000	-2.9433	-0.0000	0.0000	-0.0000	-0.0000	0.0000	-0.9640	-0.0000	0.0001	0.2736	0.6568	0.4119	-0.2719	-0.0329	-0.0111	-0.0054	0.3010	0.3465	-0.2510	-0.0818	0.0000	-0.0647	3.6046	3.4095	3.3241	-0.8805	0.0001
856.9310	-0.0000	-1.5708	-0.0000	-2.9531	0.0000	0.0000	-0.0000	-0.0000	0.0000	-0.9603	-0.0000	0.0000	0.2266	0.6285	0.4341	-0.1874	-0.0420	-0.0249	-0.0054	0.3012	0.3471	-0.2501	-0.0820	0.0000	-0.0645	3.6068	3.4152	3.3303	-0.8822	0.0001
856.9410	0.0000	-1.5708	-0.0000	-2.9626	0.0000	0.0000	-0.0000	-0.0000	0.0000	-0.9535	-0.0000	0.0000	0.3027	0.6395	0.4233	-0.3100	-0.0584	0.0056	-0.0054	0.3016	0.3477	-0.2494	-0.0821	0.0000	-0.0643	3.6120	3.4209	3.3361	-0.8838	0.0001
856.9510	-0.0000	-1.5708	-0.0000	-2.9721	0.0000	-0.0000	-0.0000	-0.0000	-0.0000	-0.9579	-0.0002	0.0000	0.2340	0.6269	0.4087	-0.3082	-0.0248	-0.0018	-0.0052	0.3001	0.3468	-0.2581	-0.0821	0.0000	-0.0624	3.5945	3.4121	3.2410	-0.8837	0.0000
856.9630	0.0000	-1.5708	-0.0000	-2.9837	0.0000	0.0000	-0.0000	-0.0000	-0.0000	-0.9557	-0.0001	0.0000	0.2177	0.6849	0.4046	-0.1961	-0.0524	0.0061	-0.0054	0.3030	0.3491	-0.2457	-0.0825	0.0000	-0.0645	3.6284	3.4347	3.3723	-0.8874	0.0001
856.9730	0.0000	-1.5708	-0.0000	-2.9931	0.0000	-0.0000	-0.0000	-0.0000	-0.0001	-0.9428	-0.0001	0.0000	0.1933	0.6946	0.4586	-0.3192	-0.0305	-0.0058	-0.0054	0.3032	0.3495	-0.2450	-0.0826	0.0000	-0.0642	3.6306	3.4388	3.3771	-0.8887	0.0001
856.9830	0.0000	-1.5708	0.0000	-3.0026	0.0000	0.0000	-0.0000	-0.0000	-0.0000	-0.9545	-0.0000	0.0000	0.3336	0.6159	0.3992	-0.3009	-0.0295	-0.0062	-0.0053	0.3029	0.3496	-0.2442	-0.0827	0.0000	-0.0639	3.6272	3.4391	3.3815	-0.8900	0.0001
856.9930	-0.0000	-1.5708	-0.0000	-3.0122	0.0000	0.0000	-0.0000	-0.0000	-0.0000	-0.9568	-0.0000	0.0000	0.2773	0.6580	0.4888	-0.1849	-0.0296	0.0070	-0.0053	0.3034	0.3501	-0.2435	-0.0828	0.0000	-0.0637	3.6336	3.4445	3.3858	-0.8911	0.0001
857.0050	0.0000	-1.5708	-0.0000	-3.0236	-0.0000	0.0000	-0.0000	-0.0000	-0.0000	-0.9414	-0.0000	0.0000	0.2611	0.7624	0.4785	-0.2870	-0.0432	-0.0117	-0.0053	0.3039	0.3506	-0.2427	-0.0829	0.0000	-0.0633	3.6396	3.4496	3.3906	-0.8924	0.0001
857.0150	-0.0000	-1.5708	0.0000	-3.0329	0.0000	0.0000	0.0000	-0.0000	0.0000	-0.9448	-0.0000	0.0000	0.1257	0.7096	0.4607	-0.3104	-0.0384	-0.0132	-0.0053	0.3042	0.3510	-0.2420	-0.0830	0.0000	-0.0630	3.6428	3.4537	3.3941	-0.8934	0.0001
857.0270	-0.0000	-1.5708	-0.0000	-3.0444	0.0000	0.0000	0.0000	-0.0000	0.0000	-0.9460	-0.0000	0.0000	0.2491	0.7741	0.4052	-0.2163	-0.0555	-0.0064	-0.0052	0.3042	0.3511	-0.2413	-0.0831	0.0000	-0.0626	3.6427	3.4548	3.3980	-0.8945	0.0001
857.0370	-0.0000	-1.5708	-0.0000	-3.0537	0.0000	0.0000	0.0000	-0.0000	0.0000	-0.9414	-0.0000	0.0000	0.2660	0.7503	0.4087	-0.1698	-0.0594	0.0110	-0.0052	0.3040	0.3514	-0.2407	-0.0832	0.0000	-0.0623	3.6409	3.4568	3.4010	-0.8952	0.0001
857.0490	-0.0000	-1.5708	0.0000	-3.0649	-0.0000	-0.0000	0.0000	-0.0000	0.0000	-0.9433	-0.0000	0.0000	0.2404	0.7308	0.4607	-0.2724	-0.0182	0.0205	-0.0052	0.3040	0.3514	-0.2414	-0.0832	0.0000	-0.0618	3.6407	3.4571	3.3898	-0.8959	0.0001
857.0590	0.0000	-1.5708	-0.0000	-3.0746	-0.0000	-0.0000	0.0000	-0.0000	0.0000	-0.9416	-0.0000	0.0000	0.2903	0.6997	0.4685	-0.2423	-0.0368	0.0090	-0.0051	0.3036	0.3510	-0.2480	-0.0832	0.0000	-0.0612	3.6354	3.4537	3.3183	-0.8953	0.0000
857.0690	-0.0000	-1.5708	-0.0000	-3.0839	0.0000	0.0000	0.0001	-0.0000	0.0000	-0.9333	-0.0000	0.0000	0.2368	0.6794	0.4764	-0.2142	-0.0250	-0.0180	-0.0051	0.3045	0.3520	-0.2370	-0.0834	0.0000	-0.0616	3.6461	3.4632	3.4322	-0.8976	0.0001
857.0810	-0.0000	-1.5708	-0.0000	-3.0949	0.0000	-0.0000	0.0001	-0.0000	0.0000	-0.9339	-0.0000	0.0000	0.2132	0.7485	0.4684	-0.2562	-0.0631	0.0008	-0.0051	0.3043	0.3521	-0.2364	-0.0835	0.0000	-0.0611	3.6443	3.4638	3.4342	-0.8982	0.0001
857.0910	-0.0000	-1.5708	0.0000	-3.1044	0.0000	0.0000	0.0000	-0.0000	0.0000	-0.9363	-0.0000	0.0000	0.2717	0.7399	0.5181	-0.2231	-0.0336	-0.0027	-0.0051	0.3042	0.3520	-0.2359	-0.0835	0.0000	-0.0607	3.6428	3.4635	3.4355	-0.8985	0.0001
857.1010	-0.0000	-1.5708	-0.0000	-3.1137	-0.0000	0.0000	0.0000	-0.0000	0.0000	-0.9307	-0.0000	0.0000	0.1562	0.8470	0.4369	-0.1639	-0.0396	0.0107	-0.0050	0.3047	0.3523	-0.2354	-0.0835	0.0000	-0.0602	3.6487	3.4657	3.4366	-0.8988	0.0001
857.1110	-0.0000	-1.5708	-0.0000	-3.1229	-0.0000	0.0000	0.0001	-0.0000	0.0001	-0.9240	-0.0000	0.0000	0.2498	0.7867	0.4659	-0.2401	-0.0615	-0.0227	-0.0050	0.3040	0.3520	-0.2350	-0.0835	0.0000	-0.0598	3.6408	3.4630	3.4374	-0.8990	0.0001
857.1230	-0.0000	-1.5708	0.0000	-3.1340	-0.0000	0.0000	0.0001	-0.0000	0.0000	-0.9254	-0.0000	0.0000	0.2765	0.7363	0.4761	-0.2686	-0.0624	0.0132	-0.0050	0.3040	0.3521	-0.2345	-0.0835	0.0000	-0.0593	3.6412	3.4640	3.4379	-0.8992	0.0001
857.1330	0.0000	-1.5708	-0.0000	-3.1434	0.0000	0.0000	0.0000	-0.0000	0.0000	-0.9222	-0.0000	0.0000	0.2418	0.7334	0.4747	-0.1742	-0.0499	0.0007	-0.0049	0.3037	0.3518	-0.2341	-0.0835	0.0000	-0.0589	3.6374	3.4615	3.4380	-0.8992	0.0001
857.1430	0.0000	-1.5708	0.0000	-3.1524	0.0000	0.0000	0.0000	-0.0000	0.0001	-0.9173	-0.0000	0.0000	0.1649	0.6201	0.4889	-0.2917	-0.0543	-0.0190	-0.0049	0.3034	0.3517	-0.2337	-0.0835	0.0000	-0.0584	3.6338	3.4602	3.4379	-0.8992	0.0001
857.1530	0.0000	-1.5708	-0.0000	-3.1616	-0.0000	-0.0000	0.0000	-0.0000	0.0000	-0.9221	-0.0000	0.0000	0.1336	0.7124	0.4441	-0.2585	-0.0503	0.0236	-0.0049	0.3024	0.3507	-0.2473	-0.0833	0.0000	-0.0583	3.6219	3.4505	3.2887	-0.8967	0.0000
857.1630	0.0000	-1.5708	-0.0000	-3.1709	-0.0000	0.0000	0.0000	-0.0000	0.0002	-0.9195	-0.0000	0.0000	0.1605	0.6607	0.4618	-0.2149	-0.0582	0.0098	-0.0048	0.3028	0.3513	-0.2312	-0.0836	0.0000	-0.0577	3.6265	3.4561	3.4601	-0.8993	0.0001
857.1730	0.0000	-1.5708	-0.0000	-3.1801	-0.0000	-0.0000	0.0000	-0.0000	0.0001	-0.9036	0.0000	0.0000	0.1813	0.8477	0.4869	-0.2434	-0.0424	0.0009	-0.0048	0.3030	0.3514	-0.2308	-0.0835	0.0000	-0.0572	3.6288	3.4569	3.4591	-0.8990	0.0001
857.1850	0.0000	-1.5708	-0.0000	-3.1909	0.0000	0.0000	0.0001	-0.0000	0.0000	-0.9071	-0.0000	0.0000	0.3591	0.7364	0.5023	-0.2797	-0.0378	-0.0023	-0.0047	0.3021	0.3508	-0.2304	-0.0835	0.0000	-0.0565	3.6179	3.4518	3.4576	-0.8986	0.0001
857.1950	0.0000	-1.5708	0.0000	-3.2001	-0.0000	0.0001	0.0001	-0.0000	0.0001	-0.9132	-0.0000	0.0000	0.1996	0.7727	0.4583	-0.1999	-0.0301	-0.0045	-0.0047	0.3022	0.3507	-0.2301	-0.0834	0.0000	-0.0560	3.6191	3.4507	3.4561	-0.8982	0.0001
857.2050	0.0000	-1.5708	0.0000	-3.2091	-0.0000	0.0000	0.0001	-0.0000	0.0000	-0.9047	-0.0000	0.0000	0.3557	0.7938	0.4692	-0.1922	-0.0467	-0.0280	-0.0046	0.3016	0.3504	-0.2299	-0.0834	0.0000	-0.0555	3.6123	3.4474	3.4542	-0.8977	0.0001
857.2170	0.0000	-1.5708	-0.0000	-3.2199	0.0000	0.0000	0.0000	-0.0000	0.0000	-0.9029	-0.0000	0.0000	0.2345	0.7869	0.4513	-0.3054	-0.0557	-0.0060	-0.0046	0.3009	0.3498	-0.2296	-0.0833	0.0000	-0.0548	3.6038	3.4417	3.4517	-0.8970	0.0001
857.2270	0.0000	-1.5708	-0.0000	-3.2290	-0.0000	0.0000	0.0000	-0.0000	0.0000	-0.9028	0.0000	0.0000	0.2493	0.7529	0.4445	-0.2419	-0.0401	0.0044	-0.0045	0.3005	0.3493	-0.2294	-0.0833	0.0000	-0.0543	3.5984	3.4369	3.4493	-0.8963	0.0001
857.2390	-0.0000	-1.5708	-0.0000	-3.2398	-0.0000	-0.0000	0.0000	0.0000	0.0000	-0.8974	0.0001	0.0000	0.2719	0.8043	0.4754	-0.1389	-0.0587	-0.0205	-0.0045	0.3001	0.3491	-0.2291	-0.0832	0.0000	-0.0537	3.5937	3.4342	3.4460	-0.8954	0.0001
857.2490	-0.0000	-1.5708	-0.0000	-3.2486	0.0000	0.0000	0.0000	0.0000	0.0001	-0.8924	0.0000	0.0000	0.2115	0.7526	0.4736	-0.2287	-0.0520	0.0118	-0.0044	0.2995	0.3485	-0.2290	-0.0831	0.0000	-0.0531	3.5868	3.4289	3.4431	-0.8946	0.0001
857.2610	-0.0000	-1.5708	0.0000	-3.2593	0.0000	-0.0000	0.0000	0.0001	-0.0001	-0.8972	0.0000	0.0000	0.2884	0.7615	0.4751	-0.2567	-0.0312	-0.0058	-0.0044	0.2989	0.3480	-0.2270	-0.0831	0.0000	-0.0524	3.5793	3.4235	3.4619	-0.8940	0.0001
857.2710	-0.0000	-1.5708	-0.0000	-3.2685	0.0000	0.0000	0.0000	0.0001	-0.0001	-0.8889	0.0000	0.0000	0.2586	0.7942	0.4686	-0.1309	-0.0583	-0.0120	-0.0043	0.2983	0.3474	-0.2268	-0.0830	0.0000	-0.0518	3.5722	3.4182	3.4583	-0.8930	0.0001
857.2810	-0.0000	-1.5708	0.0000	-3.2772	0.0000	0.0000	0.0001	0.0000	-0.0000	-0.8797	0.0000	0.0000	0.2734	0.7597	0.5172	-0.2614	-0.0524	-0.0091	-0.0043	0.2978	0.3470	-0.2267	-0.0829	0.0000	-0.0512	3.5659	3.4137	3.4546	-0.8919	0.0001
857.2930	0.0000	-1.5708	0.0000	-3.2878	0.0000	-0.0000	0.0001	0.0001	-0.0001	-0.8843	0.0000	0.0000	0.4444	0.8100	0.4714	-0.2393	-0.0377	-0.0044	-0.0042	0.2968	0.3462	-0.2265	-0.0828	0.0000	-0.0505	3.5540	3.4059	3.4498	-0.8906	0.0001
857.3030	0.0000	-1.5708	-0.0000	-3.2967	-0.0000	0.0000	0.0000	0.0000	-0.0000	-0.8812	0.0000	0.0000	0.3307	0.7938	0.4575	-0.1573	-0.0431	0.0094	-0.0042	0.2966	0.3458	-0.2264	-0.0826	0.0000	-0.0498	3.5518	3.4026	3.4453	-0.8894	0.0001
857.3130	0.0000	-1.5708	-0.0000	-3.3054	-0.0000	-0.0000	0.0000	0.0001	-0.0000	-0.8696	0.0000	0.0000	0.2580	0.7566	0.5209	-0.2756	-0.0390	0.0008	-0.0041	0.2960	0.3451	-0.2264	-0.0825	0.0000	-0.0492	3.5449	3.3955	3.4408	-0.8882	0.0001
857.3230	0.0000	-1.5708	-0.0000	-3.3141	-0.0000	-0.0000	0.0000	0.0000	-0.0000	-0.8762	0.0000	0.0000	0.3547	0.8526	0.4213	-0.2135	-0.0409	-0.0066	-0.0041	0.2954	0.3445	-0.2263	-0.0824	0.0000	-0.0486	3.5371	3.3896	3.4361	-0.8869	0.0001
857.3330	0.0000	-1.5708	0.0000	-3.3228	0.0000	0.0000	0.0001	0.0000	0.0001	-0.8748	0.0000	0.0000	0.2951	0.7423	0.4912	-0.2283	-0.0828	0.0082	-0.0040	0.2942	0.3436	-0.2263	-0.0823	0.0000	-0.0480	3.5238	3.3810	3.4311	-0.8856	0.0001
857.3430	0.0000	-1.5708	0.0000	-3.3317	0.0000	0.0000	0.0001	0.0000	-0.0000	-0.8697	0.0000	0.0000	0.3496	0.7908	0.4553	-0.1813	-0.0505	0.0049	-0.0040	0.2937	0.3431	-0.2263	-0.0821	0.0000	-0.0474	3.5173	3.3754	3.4258	-0.8841	0.0001
857.3530	0.0000	-1.5708	-0.0000	-3.3402	-0.0000	-0.0000	0.0001	0.0000	-0.0000	-0.8603	0.0000	0.0000	0.2745	0.7509	0.4831	-0.3010	-0.0440	0.0101	-0.0040	0.2930	0.3422	-0.2288	-0.0820	0.0000	-0.0473	3.5086	3.3668	3.3937	-0.8822	0.0001
857.3650	0.0000	-1.5708	-0.0000	-3.3505	0.0000	-0.0000	0.0000	0.0000	-0.0000	-0.8667	0.0000	0.0000	0.3367	0.7592	0.4380	-0.2787	-0.0658	0.0004	-0.0038	0.2919	0.3415	-0.2245	-0.0819	0.0000	-0.0457	3.4961	3.3600	3.4355	-0.8811	0.0001
857.3750	-0.0000	-1.5708	-0.0000	-3.3594	-0.0000	0.0000	0.0000	0.0000	0.0000	-0.8640	0.0000	0.0000	0.4488	0.7923	0.4739	-0.1319	-0.0566	0.0176	-0.0038	0.2909	0.3406	-0.2246	-0.0817	0.0000	-0.0451	3.4832	3.3511	3.4294	-0.8795	0.0001
857.3850	-0.0000	-1.5708	0.0000	-3.3679	-0.0000	-0.0000	0.0000	0.0000	0.0000	-0.8496	0.0000	0.0000	0.2974	0.8566	0.4696	-0.2420	-0.0599	-0.0026	-0.0037	0.2901	0.3397	-0.2246	-0.0816	0.0000	-0.0444	3.4736	3.3425	3.4232	-0.8778	0.0001
857.3950	0.0000	-1.5708	0.0000	-3.3763	-0.0000	-0.0000	0.0000	0.0000	0.0000	-0.8523	0.0000	0.0000	0.2300	0.7560	0.4631	-0.2141	-0.0528	0.0166	-0.0036	0.2895	0.3390	-0.2246	-0.0814	0.0000	-0.0437	3.4668	3.3358	3.4169	-0.8761	0.0001
857.4070	-0.0000	-1.5708	0.0000	-3.3865	0.0000	0.0000	0.0001	0.0000	0.0000	-0.8551	0.0000	0.0000	0.2094	0.8710	0.4943	-0.1707	-0.0444	0.0078	-0.0036	0.2882	0.3379	-0.2247	-0.0812	0.0000	-0.0429	3.4520	3.3243	3.4090	-0.8739	0.0001
857.4170	-0.0000	-1.5708	0.0000	-3.3951	0.0000	-0.0000	0.0001	0.0000	0.0000	-0.8442	0.0000	0.0000	0.2936	0.7863	0.4523	-0.1917	-0.0466	-0.0204	-0.0035	0.2875	0.3371	-0.2248	-0.0810	0.0000	-0.0422	3.4435	3.3169	3.4020	-0.8720	0.0001
857.4290	-0.0000	-1.5708	-0.0000	-3.4051	-0.0000	0.0000	0.0000	0.0000	0.0000	-0.8429	0.0000	0.0000	0.4701	0.7930	0.4738	-0.2427	-0.0551	-0.0102	-0.0035	0.2863	0.3360	-0.2249	-0.0808	0.0000	-0.0414	3.4286	3.3053	3.3937	-0.8697	0.0001
857.4390	-0.0000	-1.5708	0.0000	-3.4135	-0.0000	-0.0000	0.0000	0.0000	0.0000	-0.8434	0.0000	0.0000	0.3037	0.8468	0.5122	-0.2501	-0.0463	-0.0089	-0.0034	0.2854	0.3350	-0.2250	-0.0806	0.0000	-0.0408	3.4177	3.2963	3.3865	-0.8678	0.0001
857.4510	-0.0000	-1.5708	-0.0000	-3.4238	0.0000	0.0000	0.0000	0.0000	0.0000	-0.8331	0.0000	0.0000	0.4033	0.8016	0.4664	-0.1371	-0.0430	0.0128	-0.0033	0.2843	0.3340	-0.2252	-0.0804	0.0000	-0.0400	3.4051	3.2862	3.3772	-0.8652	0.0001
857.4610	-0.0000	-1.5708	-0.0000	-3.4321	0.0000	-0.0000	0.0000	0.0000	-0.0000	-0.8264	0.0000	0.0000	0.3242	0.7341	0.4863	-0.2078	-0.0537	0.0073	-0.0032	0.2831	0.3329	-0.2237	-0.0802	0.0000	-0.0388	3.3905	3.2749	3.3906	-0.8635	0.0001
857.4710	-0.0000	-1.5708	0.0000	-3.4402	0.0000	0.0000	0.0000	0.0000	-0.0000	-0.8240	0.0000	0.0000	0.4044	0.8061	0.4566	-0.3012	-0.0425	-0.0002	-0.0032	0.2821	0.3319	-0.2238	-0.0800	0.0000	-0.0381	3.3787	3.2652	3.3828	-0.8614	0.0001
857.4810	0.0000	-1.5708	-0.0000	-3.4484	0.0000	0.0000	0.0000	0.0000	0.0000	-0.8295	0.0000	0.0000	0.5083	0.8244	0.5230	-0.2400	-0.0458	0.0074	-0.0031	0.2814	0.3311	-0.2240	-0.0798	0.0000	-0.0374	3.3695	3.2571	3.3748	-0.8592	0.0001
857.4910	0.0000	-1.5708	0.0000	-3.4567	0.0000	-0.0000	0.0000	0.0000	0.0000	-0.8253	0.0000	0.0000	0.3822	0.7664	0.4693	-0.1637	-0.0678	0.0029	-0.0031	0.2804	0.3300	-0.2241	-0.0796	0.0000	-0.0367	3.3584	3.2471	3.3664	-0.8569	0.0001
857.5010	-0.0000	-1.5708	0.0000	-3.4649	-0.0000	0.0000	0.0000	0.0000	0.0000	-0.8174	0.0000	0.0000	0.4062	0.8318	0.4836	-0.2592	-0.0651	0.0043	-0.0030	0.2790	0.3287	-0.2243	-0.0794	0.0000	-0.0360	3.3413	3.2341	3.3581	-0.8546	0.0001
857.5130	-0.0000	-1.5708	0.0000	-3.4746	-0.0000	0.0000	0.0000	0.0000	0.0000	-0.8183	0.0000	0.0000	0.4522	0.8317	0.5052	-0.2472	-0.0502	0.0151	-0.0029	0.2778	0.3276	-0.2245	-0.0791	0.0000	-0.0351	3.3266	3.2229	3.3478	-0.8518	0.0001
857.5230	-0.0000	-1.5708	-0.0000	-3.4830	0.0000	-0.0000	0.0000	0.0000	0.0000	-0.8122	0.0000	0.0000	0.4891	0.7936	0.4440	-0.2107	-0.0517	-0.0182	-0.0029	0.2768	0.3263	-0.2248	-0.0789	0.0000	-0.0344	3.3146	3.2101	3.3389	-0.8494	0.0001
857.5330	-0.0000	-1.5708	0.0000	-3.4910	0.0000	0.0000	0.0000	0.0000	-0.0000	-0.7975	0.0000	0.0000	0.3724	0.7936	0.4295	-0.2121	-0.0537	-0.0088	-0.0028	0.2759	0.3254	-0.2250	-0.0787	0.0000	-0.0337	3.3038	3.2014	3.3298	-0.8469	0.0001
857.5430	-0.0000	-1.5708	0.0000	-3.4989	0.0000	0.0000	0.0000	0.0000	-0.0000	-0.8015	0.0000	0.0000	0.3518	0.8168	0.4531	-0.2460	-0.0780	-0.0133	-0.0028	0.2743	0.3241	-0.2252	-0.0785	0.0000	-0.0330	3.2848	3.1883	3.3209	-0.8445	0.0001
857.5530	0.0000	-1.5708	-0.0000	-3.5069	0.0000	0.0000	0.0000	0.0000	-0.0000	-0.8043	0.0000	0.0000	0.3577	0.8623	0.4537	-0.2394	-0.0527	0.0023	-0.0027	0.2737	0.3232	-0.2255	-0.0782	0.0000	-0.0324	3.2778	3.1795	3.3117	-0.8420	0.0001
857.5650	0.0000	-1.5708	0.0000	-3.5166	0.0000	0.0000	0.0000	0.0000	-0.0000	-0.7988	0.0000	0.0000	0.4462	0.8086	0.4506	-0.1658	-0.0472	-0.0112	-0.0026	0.2717	0.3215	-0.2242	-0.0780	0.0000	-0.0309	3.2539	3.1628	3.3203	-0.8392	0.0001
857.5750	0.0000	-1.5708	-0.0000	-3.5245	-0.0000	-0.0000	0.0000	0.0000	-0.0000	-0.7877	0.0000	0.0000	0.3694	0.8297	0.4607	-0.2847	-0.0177	0.0025	-0.0025	0.2706	0.3204	-0.2244	-0.0777	0.0000	-0.0301	3.2410	3.1520	3.3106	-0.8365	0.0001
857.5870	-0.0000	-1.5708	-0.0000	-3.5339	0.0000	0.0000	0.0000	0.0000	-0.0000	-0.7856	0.0000	0.0000	0.4587	0.7934	0.4437	-0.3199	-0.0199	-0.0111	-0.0024	0.2695	0.3190	-0.2247	-0.0774	0.0000	-0.0293	3.2272	3.1389	3.2990	-0.8334	0.0001
857.5970	0.0000	-1.5708	-0.0000	-3.5418	-0.0000	0.0000	0.0000	0.0000	-0.0000	-0.7875	0.0000	0.0000	0.5090	0.7984	0.4303	-0.1851	-0.0624	0.0087	-0.0024	0.2679	0.3176	-0.2250	-0.0772	0.0000	-0.0286	3.2084	3.1251	3.2890	-0.8307	0.0001
857.6070	0.0000	-1.5708	-0.0000	-3.5498	-0.0000	0.0000	0.0000	0.0000	-0.0000	-0.7789	0.0000	0.0000	0.4750	0.8347	0.4848	-0.1536	-0.0716	-0.0079	-0.0023	0.2672	0.3167	-0.2253	-0.0769	0.0000	-0.0278	3.1999	3.1160	3.2786	-0.8278	0.0001
857.6190	-0.0000	-1.5708	-0.0000	-3.5590	-0.0000	-0.0000	0.0000	0.0000	-0.0000	-0.7698	0.0000	0.0000	0.3803	0.7566	0.4879	-0.2098	-0.0572	0.0036	-0.0023	0.2657	0.3152	-0.2256	-0.0766	0.0000	-0.0270	3.1814	3.1010	3.2665	-0.8245	0.0001
857.6290	-0.0000	-1.5708	-0.0000	-3.5666	0.0000	0.0000	0.0000	0.0000	-0.0000	-0.7709	0.0000	0.0000	0.3522	0.8523	0.4483	-0.2799	-0.0428	0.0123	-0.0022	0.2641	0.3137	-0.2259	-0.0763	0.0000	-0.0263	3.1630	3.0866	3.2563	-0.8217	0.0001
857.6410	0.0000	-1.5708	-0.0000	-3.5759	-0.0000	-0.0000	0.0000	0.0000	-0.0000	-0.7719	0.0000	0.0000	0.4010	0.8333	0.4503	-0.1510	-0.0313	0.0217	-0.0021	0.2628	0.3123	-0.2263	-0.0760	0.0000	-0.0254	3.1470	3.0721	3.2437	-0.8183	0.0001
857.6510	-0.0000	-1.5708	0.0000	-3.5836	0.0000	0.0000	0.0000	0.0000	-0.0000	-0.7596	0.0000	0.0000	0.4333	0.8863	0.4541	-0.1945	-0.0313	0.0094	-0.0021	0.2616	0.3109	-0.2267	-0.0758	0.0000	-0.0247	3.1331	3.0593	3.2329	-0.8153	0.0001
857.6610	-0.0000	-1.5708	0.0000	-3.5911	-0.0000	-0.0000	0.0000	0.0000	-0.0000	-0.7565	0.0000	0.0000	0.5027	0.8752	0.3842	-0.2723	-0.0347	-0.0018	-0.0019	0.2603	0.3096	-0.2255	-0.0755	0.0000	-0.0233	3.1168	3.0463	3.2412	-0.8127	0.0001
857.6710	-0.0000	-1.5708	-0.0000	-3.5986	0.0000	0.0000	0.0000	0.0000	-0.0000	-0.7588	0.0000	0.0000	0.3687	0.8867	0.4409	-0.2744	-0.0346	0.0028	-0.0019	0.2592	0.3084	-0.2258	-0.0752	0.0000	-0.0225	3.1038	3.0345	3.2305	-0.8098	0.0001
857.6830	0.0000	-1.5708	0.0000	-3.6078	0.0000	-0.0000	0.0000	0.0000	-0.0000	-0.7564	0.0000	0.0000	0.3744	0.9124	0.4658	-0.1197	-0.0344	0.0023	-0.0018	0.2572	0.3066	-0.2262	-0.0749	0.0000	-0.0217	3.0797	3.0168	3.2172	-0.8062	0.0001
857.6930	0.0000	-1.5708	-0.0000	-3.6154	0.0000	0.0000	0.0000	0.0000	-0.0000	-0.7381	0.0000	0.0000	0.3453	0.8222	0.4329	-0.2095	-0.0439	0.0031	-0.0017	0.2557	0.3051	-0.2265	-0.0746	0.0000	-0.0210	3.0624	3.0017	3.2059	-0.8031	0.0001
857.7030	-0.0000	-1.5708	0.0000	-3.6228	0.0000	0.0000	0.0000	0.0000	-0.0000	-0.7364	0.0000	0.0000	0.4441	0.8677	0.3761	-0.2808	-0.0372	-0.0222	-0.0017	0.2544	0.3039	-0.2268	-0.0743	0.0000	-0.0202	3.0472	2.9896	3.1948	-0.8001	0.0001
857.7130	-0.0000	-1.5708	-0.0000	-3.6300	0.0000	-0.0000	0.0000	0.0000	-0.0000	-0.7358	0.0000	0.0000	0.5305	0.8050	0.3937	-0.2705	-0.0607	-0.0291	-0.0016	0.2534	0.3026	-0.2272	-0.0741	0.0000	-0.0195	3.0345	2.9771	3.1837	-0.7971	0.0001
857.7230	-0.0000	-1.5708	0.0000	-3.6375	0.0000	0.0000	0.0000	0.0000	-0.0000	-0.7370	0.0000	0.0000	0.2939	0.9399	0.4459	-0.1754	-0.0326	0.0077	-0.0016	0.2519	0.3011	-0.2275	-0.0738	0.0000	-0.0188	3.0171	2.9627	3.1723	-0.7939	0.0001
857.7330	0.0000	-1.5708	-0.0000	-3.6448	0.0000	-0.0000	0.0000	0.0000	-0.0000	-0.7269	0.0000	0.0000	0.4036	0.7633	0.4240	-0.1882	-0.0358	-0.0030	-0.0015	0.2507	0.2998	-0.2279	-0.0735	0.0000	-0.0181	3.0023	2.9499	3.1605	-0.7907	0.0001
857.7450	-0.0000	-1.5708	-0.0000	-3.6535	0.0000	-0.0000	0.0000	0.0000	-0.0000	-0.7202	0.0000	0.0000	0.4185	0.9028	0.4685	-0.2572	-0.0186	0.0002	-0.0014	0.2495	0.2983	-0.2284	-0.0731	0.0000	-0.0173	2.9880	2.9352	3.1467	-0.7870	0.0001
857.7550	0.0000	-1.5708	0.0000	-3.6606	0.0000	-0.0000	0.0000	0.0000	-0.0000	-0.7209	0.0000	0.0000	0.4055	0.8068	0.4070	-0.2648	-0.0370	-0.0077	-0.0014	0.2479	0.2968	-0.2287	-0.0728	0.0000	-0.0166	2.9694	2.9205	3.1352	-0.7838	0.0001
857.7650	0.0000	-1.5708	0.0000	-3.6679	0.0000	0.0000	0.0000	0.0000	-0.0000	-0.7224	0.0000	0.0000	0.3810	0.9134	0.4343	-0.1790	-0.0282	0.0174	-0.0013	0.2466	0.2955	-0.2277	-0.0726	0.0000	-0.0151	2.9536	2.9073	3.1412	-0.7809	0.0002
857.7770	0.0000	-1.5708	-0.0000	-3.6766	-0.0000	-0.0000	0.0000	0.0000	-0.0000	-0.7102	0.0000	0.0000	0.4544	0.8769	0.4343	-0.1427	-0.0384	-0.0175	-0.0012	0.2445	0.2935	-0.2281	-0.0722	0.0000	-0.0142	2.9275	2.8877	3.1268	-0.7769	0.0002
857.7870	-0.0000	-1.5708	0.0000	-3.6836	0.0000	0.0000	0.0000	0.0000	-0.0000	-0.7037	0.0000	0.0000	0.4236	0.8733	0.4435	-0.2068	-0.0389	-0.0169	-0.0011	0.2438	0.2924	-0.2285	-0.0719	0.0000	-0.0135	2.9193	2.8766	3.1149	-0.7737	0.0002
857.7990	0.0000	-1.5708	0.0000	-3.6918	0.0000	0.0000	0.0000	0.0000	-0.0000	-0.7018	0.0000	0.0000	0.3851	0.8738	0.4223	-0.2938	-0.0469	-0.0148	-0.0011	0.2419	0.2905	-0.2289	-0.0715	0.0000	-0.0127	2.8967	2.8585	3.1008	-0.7698	0.0002
857.8090	-0.0000	-1.5708	-0.0000	-3.6990	0.0000	-0.0000	0.0000	0.0000	-0.0000	-0.7034	0.0000	0.0000	0.4200	0.8515	0.4160	-0.1892	-0.0412	-0.0054	-0.0010	0.2407	0.2892	-0.2293	-0.0712	0.0000	-0.0120	2.8830	2.8458	3.0886	-0.7665	0.0002
857.8190	-0.0000	-1.5708	-0.0000	-3.7061	-0.0000	0.0000	0.0000	0.0000	-0.0000	-0.6918	0.0000	0.0000	0.2911	0.8295	0.4092	-0.1277	-0.0255	-0.0117	-0.0009	0.2393	0.2878	-0.2297	-0.0709	0.0000	-0.0114	2.8655	2.8313	3.0760	-0.7631	0.0002
857.8310	0.0000	-1.5708	-0.0000	-3.7142	0.0000	-0.0000	0.0000	0.0000	-0.0000	-0.6822	0.0000	0.0000	0.4312	0.7927	0.3925	-0.2098	-0.0464	-0.0087	-0.0009	0.2374	0.2859	-0.2301	-0.0705	0.0000	-0.0106	2.8432	2.8132	3.0616	-0.7592	0.0002
857.8410	0.0000	-1.5708	0.0000	-3.7209	0.0000	-0.0000	0.0000	0.0000	-0.0000	-0.6784	0.0000	0.0000	0.2200	0.7989	0.3965	-0.2896	-0.0397	0.0111	-0.0008	0.2360	0.2845	-0.2305	-0.0702	0.0000	-0.0099	2.8264	2.7994	3.0496	-0.7559	0.0002
857.8530	0.0000	-1.5708	-0.0000	-3.7291	0.0000	0.0000	0.0000	0.0000	-0.0000	-0.6816	0.0000	0.0000	0.3068	0.9525	0.3554	-0.2205	-0.0196	-0.0052	-0.0008	0.2350	0.2830	-0.2310	-0.0699	0.0000	-0.0091	2.8143	2.7848	3.0348	-0.7518	0.0002
857.8630	0.0000	-1.5708	-0.0000	-3.7361	0.0000	-0.0000	0.0000	0.0000	-0.0000	-0.6777	0.0000	0.0000	0.3772	0.8566	0.3745	-0.0892	-0.0727	0.0080	-0.0006	0.2329	0.2812	-0.2300	-0.0696	0.0000	-0.0076	2.7895	2.7666	3.0390	-0.7487	0.0002
857.8750	0.0000	-1.5708	0.0000	-3.7441	0.0000	-0.0000	0.0000	0.0000	-0.0000	-0.6649	0.0000	0.0000	0.2499	0.8942	0.3946	-0.2157	-0.0178	0.0175	-0.0006	0.2313	0.2795	-0.2305	-0.0692	0.0000	-0.0068	2.7696	2.7499	3.0241	-0.7446	0.0002
857.8850	-0.0000	-1.5708	-0.0000	-3.7506	-0.0000	0.0000	0.0000	0.0000	-0.0000	-0.6610	0.0000	0.0000	0.2150	0.8439	0.4041	-0.2686	-0.0296	-0.0306	-0.0005	0.2304	0.2783	-0.2308	-0.0689	0.0000	-0.0061	2.7592	2.7376	3.0117	-0.7412	0.0002
857.8950	-0.0000	-1.5708	-0.0000	-3.7572	0.0000	-0.0000	0.0000	0.0000	-0.0000	-0.6615	0.0000	0.0000	0.2916	0.8444	0.3907	-0.1888	0.0032	0.0117	-0.0005	0.2289	0.2767	-0.2312	-0.0686	0.0000	-0.0055	2.7413	2.7226	2.9994	-0.7379	0.0002
857.9070	-0.0000	-1.5708	0.0000	-3.7652	-0.0000	0.0000	0.0000	0.0000	-0.0000	-0.6570	0.0000	0.0000	0.3696	0.9110	0.3755	-0.1644	-0.0337	-0.0032	-0.0004	0.2269	0.2748	-0.2316	-0.0682	0.0000	-0.0047	2.7178	2.7034	2.9843	-0.7338	0.0002
857.9170	-0.0000	-1.5708	-0.0000	-3.7718	-0.0000	-0.0000	0.0000	0.0000	-0.0000	-0.6485	0.0000	0.0000	0.3475	0.8984	0.3932	-0.1522	-0.0254	0.0039	-0.0003	0.2258	0.2735	-0.2320	-0.0679	0.0000	-0.0040	2.7037	2.6912	2.9715	-0.7303	0.0002
857.9290	-0.0000	-1.5708	0.0000	-3.7794	-0.0000	-0.0000	0.0000	0.0000	-0.0000	-0.6405	0.0000	0.0000	0.3702	0.8181	0.3978	-0.2206	-0.0276	-0.0121	-0.0003	0.2240	0.2717	-0.2325	-0.0675	0.0000	-0.0033	2.6823	2.6729	2.9567	-0.7262	0.0002
857.9390	0.0000	-1.5708	0.0000	-3.7857	-0.0000	0.0000	0.0000	0.0000	-0.0000	-0.6412	0.0000	0.0000	0.3258	0.7900	0.3716	-0.2123	-0.0440	0.0009	-0.0002	0.2225	0.2701	-0.2328	-0.0672	0.0000	-0.0027	2.6641	2.6576	2.9444	-0.7229	0.0002
857.9490	-0.0000	-1.5708	0.0000	-3.7920	0.0000	0.0000	0.0000	0.0000	-0.0000	-0.6393	0.0000	0.0000	0.3332	0.8854	0.3976	-0.1954	-0.0041	-0.0240	-0.0002	0.2213	0.2688	-0.2332	-0.0668	0.0000	-0.0021	2.6507	2.6450	2.9317	-0.7194	0.0002
857.9610	-0.0000	-1.5708	0.0000	-3.7998	0.0000	-0.0000	0.0000	0.0000	-0.0000	-0.6301	0.0000	0.0000	0.2678	0.9289	0.3252	-0.1273	-0.0165	-0.0207	-0.0000	0.2193	0.2667	-0.2325	-0.0665	0.0000	-0.0004	2.6258	2.6240	2.9317	-0.7154	0.0002
857.9710	0.0000	-1.5708	0.0000	-3.8061	0.0000	-0.0000	0.0000	0.0000	-0.0000	-0.6181	0.0000	0.0000	0.4088	0.8369	0.3405	-0.1980	-0.0066	-0.0167	0.0000	0.2180	0.2653	-0.2328	-0.0662	0.0000	0.0002	2.6105	2.6105	2.9190	-0.7120	0.0002
857.9830	0.0000	-1.5708	-0.0000	-3.8134	-0.0000	-0.0000	0.0000	0.0000	-0.0000	-0.6114	0.0000	0.0000	0.3614	0.8834	0.3602	-0.2354	-0.0152	-0.0225	0.0001	0.2163	0.2635	-0.2332	-0.0658	0.0000	0.0009	2.5903	2.5925	2.9040	-0.7079	0.0002
857.9930	0.0000	-1.5708	0.0000	-3.8194	0.0000	0.0000	0.0000	0.0000	-0.0000	-0.6145	0.0000	0.0000	0.4486	0.9053	0.3724	-0.2194	-0.0233	0.0074	0.0001	0.2151	0.2622	-0.2335	-0.0655	0.0000	0.0015	2.5760	2.5800	2.8916	-0.7045	0.0002
858.0050	0.0000	-1.5708	0.0000	-3.8269	0.0000	0.0000	0.0000	0.0000	-0.0000	-0.6113	0.0000	0.0000	0.3610	0.8692	0.3800	-0.1669	-0.0313	-0.0009	0.0002	0.2136	0.2606	-0.2340	-0.0651	0.0000	0.0023	2.5579	2.5640	2.8762	-0.7003	0.0002
858.0150	0.0000	-1.5708	0.0000	-3.8330	0.0000	-0.0000	0.0000	0.0000	-0.0000	-0.5993	0.0000	0.0000	0.4563	1.0104	0.4074	-0.1686	-0.0265	0.0137	0.0002	0.2123	0.2591	-0.2343	-0.0647	0.0000	0.0028	2.5427	2.5495	2.8634	-0.6968	0.0002
858.0270	0.0000	-1.5708	-0.0000	-3.8401	0.0000	0.0000	0.0000	0.0000	-0.0000	-0.5901	0.0000	0.0000	0.4710	0.8461	0.3763	-0.2262	-0.0237	0.0015	0.0003	0.2104	0.2572	-0.2347	-0.0644	0.0000	0.0035	2.5200	2.5309	2.8485	-0.6927	0.0002
858.0370	-0.0000	-1.5708	0.0000	-3.8459	-0.0000	-0.0000	0.0000	0.0000	-0.0000	-0.5894	0.0000	0.0000	0.3530	0.8185	0.4105	-0.2503	-0.0029	0.0030	0.0003	0.2093	0.2558	-0.2350	-0.0641	0.0000	0.0041	2.5066	2.5171	2.8363	-0.6894	0.0002
858.0470	0.0000	-1.5708	0.0000	-3.8517	0.0000	0.0000	0.0000	0.0000	-0.0000	-0.5900	0.0000	0.0000	0.3526	0.8436	0.3597	-0.1990	-0.0105	0.0217	0.0004	0.2076	0.2543	-0.2353	-0.0637	0.0000	0.0046	2.4860	2.5021	2.8238	-0.6860	0.0002
858.0590	-0.0000	-1.5708	-0.0000	-3.8590	0.0000	0.0000	0.0000	0.0000	-0.0000	-0.5818	0.0000	0.0000	0.3905	0.8324	0.3703	-0.1103	-0.0028	-0.0039	-0.0010	0.2136	0.2561	-0.2585	-0.0630	0.0000	-0.0117	2.5581	2.5200	2.5656	-0.6778	0.0000
858.0690	0.0000	-1.5708	-0.0000	-3.8648	-0.0000	0.0000	0.0000	0.0000	-0.0000	-0.5684	0.0000	0.0000	0.3481	0.8636	0.3407	-0.1967	-0.0018	0.0179	0.0006	0.2043	0.2509	-0.2350	-0.0630	0.0000	0.0068	2.4463	2.4688	2.8098	-0.6785	0.0002
858.0810	-0.0000	-1.5708	0.0000	-3.8716	-0.0000	0.0000	0.0000	0.0000	-0.0000	-0.5614	0.0000	0.0000	0.3384	0.9668	0.3389	-0.2548	0.0092	0.0038	0.0006	0.2028	0.2493	-0.2353	-0.0627	0.0000	0.0075	2.4292	2.4527	2.7950	-0.6745	0.0002
858.0910	-0.0000	-1.5708	0.0000	-3.8771	-0.0000	0.0000	0.0000	0.0000	-0.0000	-0.5588	0.0000	0.0000	0.3654	0.8064	0.3855	-0.2682	-0.0130	-0.0083	0.0007	0.2020	0.2481	-0.2356	-0.0624	0.0000	0.0080	2.4195	2.4407	2.7827	-0.6711	0.0002
858.1030	-0.0000	-1.5708	0.0000	-3.8837	-0.0000	-0.0000	0.0000	0.0000	-0.0000	-0.5618	0.0000	0.0000	0.3577	0.8889	0.3284	-0.2394	-0.0030	0.0069	0.0007	0.2001	0.2462	-0.2359	-0.0620	0.0000	0.0086	2.3966	2.4225	2.7682	-0.6672	0.0002
858.1130	0.0000	-1.5708	0.0000	-3.8893	-0.0000	0.0000	0.0000	0.0000	-0.0000	-0.5595	0.0000	0.0000	0.4616	0.8964	0.3292	-0.1452	-0.0101	0.0022	0.0008	0.1990	0.2450	-0.2362	-0.0617	0.0000	0.0092	2.3838	2.4103	2.7555	-0.6637	0.0002
858.1230	-0.0000	-1.5708	-0.0000	-3.8950	0.0000	-0.0000	0.0000	0.0000	-0.0000	-0.5507	0.0000	0.0000	0.4063	0.8159	0.3789	-0.1345	0.0030	0.0148	0.0008	0.1976	0.2435	-0.2365	-0.0614	0.0000	0.0097	2.3664	2.3954	2.7430	-0.6603	0.0002
858.1350	-0.0000	-1.5708	0.0000	-3.9015	-0.0000	-0.0000	0.0000	0.0000	-0.0000	-0.5375	0.0000	0.0000	0.4324	0.8827	0.3368	-0.2047	-0.0136	-0.0036	0.0009	0.1960	0.2418	-0.2368	-0.0610	0.0000	0.0103	2.3477	2.3785	2.7282	-0.6563	0.0002
858.1450	-0.0000	-1.5708	-0.0000	-3.9067	0.0000	-0.0000	0.0000	0.0000	-0.0000	-0.5305	0.0000	0.0000	0.4327	0.8470	0.3581	-0.2138	0.0113	0.0039	0.0009	0.1951	0.2405	-0.2371	-0.0607	0.0000	0.0108	2.3369	2.3663	2.7160	-0.6530	0.0002
858.1570	-0.0000	-1.5708	0.0000	-3.9131	0.0000	-0.0000	0.0000	0.0000	-0.0000	-0.5352	0.0000	0.0000	0.4000	0.8466	0.3354	-0.1493	-0.0079	0.0286	0.0004	0.1965	0.2402	-0.2462	-0.0602	0.0000	0.0044	2.3531	2.3634	2.6070	-0.6475	0.0001
858.1670	0.0000	-1.5708	0.0000	-3.9185	-0.0000	0.0000	0.0000	0.0000	-0.0000	-0.5291	0.0000	0.0000	0.5029	0.8126	0.3136	-0.1824	-0.0055	0.0060	0.0011	0.1917	0.2373	-0.2366	-0.0600	0.0000	0.0128	2.2955	2.3346	2.7024	-0.6459	0.0002
858.1770	-0.0000	-1.5708	-0.0000	-3.9238	-0.0000	0.0000	0.0000	0.0000	-0.0000	-0.5200	0.0000	0.0000	0.4854	0.7522	0.3329	-0.1303	-0.0201	0.0015	0.0011	0.1904	0.2358	-0.2368	-0.0597	0.0000	0.0133	2.2807	2.3204	2.6900	-0.6425	0.0002
858.1890	-0.0000	-1.5708	0.0000	-3.9300	0.0000	0.0000	0.0000	0.0000	-0.0000	-0.5078	0.0000	0.0000	0.4364	0.8506	0.3195	-0.1728	-0.0232	0.0047	0.0012	0.1890	0.2342	-0.2371	-0.0593	0.0000	0.0138	2.2630	2.3043	2.6755	-0.6386	0.0002
858.1990	-0.0000	-1.5708	-0.0000	-3.9350	-0.0000	-0.0000	0.0000	0.0000	-0.0000	-0.5045	0.0000	0.0000	0.4270	0.7807	0.3459	-0.2003	-0.0134	-0.0010	0.0012	0.1878	0.2329	-0.2373	-0.0590	0.0000	0.0143	2.2495	2.2913	2.6638	-0.6354	0.0002
858.2110	-0.0000	-1.5708	0.0000	-3.9409	-0.0000	-0.0000	0.0000	0.0000	-0.0000	-0.5017	0.0000	0.0000	0.2894	0.8418	0.3143	-0.2514	-0.0069	0.0243	0.0012	0.1863	0.2313	-0.2375	-0.0587	0.0000	0.0149	2.2312	2.2755	2.6500	-0.6316	0.0002
858.2210	0.0000	-1.5708	0.0000	-3.9458	0.0000	-0.0000	0.0000	0.0000	-0.0000	-0.5022	0.0000	0.0000	0.4722	0.9500	0.3155	-0.1788	0.0005	0.0146	0.0013	0.1852	0.2300	-0.2365	-0.0584	0.0000	0.0153	2.2181	2.2629	2.6381	-0.6284	0.0002
858.2330	-0.0000	-1.5708	0.0000	-3.9519	0.0000	0.0000	0.0000	0.0000	-0.0000	-0.4943	0.0000	0.0000	0.4693	0.8506	0.3005	-0.0977	0.0031	0.0054	0.0013	0.1835	0.2283	-0.2352	-0.0580	0.0000	0.0158	2.1975	2.2458	2.6240	-0.6245	0.0002
858.2430	-0.0000	-1.5708	0.0000	-3.9569	-0.0000	-0.0000	0.0000	0.0000	-0.0000	-0.4842	0.0000	0.0000	0.5518	0.8274	0.3038	-0.1593	-0.0131	0.0142	0.0014	0.1825	0.2271	-0.2341	-0.0577	0.0000	0.0163	2.1859	2.2345	2.6120	-0.6213	0.0002
858.2530	-0.0000	-1.5708	0.0000	-3.9616	-0.0000	-0.0000	0.0000	0.0000	-0.0000	-0.4735	0.0000	0.0000	0.5119	0.8691	0.3330	-0.1511	0.0197	0.0033	0.0014	0.1813	0.2257	-0.2330	-0.0574	0.0000	0.0167	2.1710	2.2209	2.6005	-0.6181	0.0002
858.2650	-0.0000	-1.5708	0.0000	-3.9673	0.0000	0.0000	0.0000	0.0000	-0.0000	-0.4706	0.0000	0.0000	0.6434	0.9144	0.3460	-0.1679	0.0189	0.0064	0.0015	0.1796	0.2240	-0.2309	-0.0571	0.0000	0.0181	2.1504	2.2043	2.5985	-0.6146	0.0002
858.2750	-0.0000	-1.5708	-0.0000	-3.9719	-0.0000	0.0000	0.0000	0.0000	-0.0000	-0.4679	0.0000	0.0000	0.5207	0.8327	0.2993	-0.2317	0.0111	-0.0052	0.0015	0.1784	0.2227	-0.2297	-0.0568	0.0000	0.0185	2.1368	2.1909	2.5873	-0.6116	0.0002
858.2870	-0.0000	-1.5708	-0.0000	-3.9774	0.0000	0.0000	0.0000	0.0000	-0.0000	-0.4640	0.0000	0.0000	0.5510	0.7944	0.2860	-0.2012	0.0084	-0.0124	0.0016	0.1774	0.2214	-0.2283	-0.0565	0.0000	0.0190	2.1250	2.1787	2.5736	-0.6078	0.0002
858.2970	0.0000	-1.5708	-0.0000	-3.9821	0.0000	-0.0000	0.0000	0.0000	-0.0000	-0.4564	0.0000	0.0000	0.6523	0.8167	0.2677	-0.1409	0.0063	0.0057	0.0016	0.1759	0.2200	-0.2271	-0.0562	0.0000	0.0194	2.1066	2.1644	2.5622	-0.6048	0.0002
858.3070	0.0000	-1.5708	0.0000	-3.9867	0.0000	-0.0000	0.0000	0.0000	-0.0000	-0.4471	0.0000	0.0000	0.6624	0.8622	0.2870	-0.1390	-0.0008	-0.0069	0.0017	0.1751	0.2189	-0.2259	-0.0559	0.0000	0.0198	2.0976	2.1537	2.5508	-0.6016	0.0002
858.3190	0.0000	-1.5708	0.0000	-3.9920	-0.0000	-0.0000	0.0000	0.0000	-0.0000	-0.4365	0.0000	0.0000	0.6668	0.8670	0.3010	-0.1711	-0.0099	-0.0198	0.0017	0.1732	0.2172	-0.2244	-0.0556	0.0000	0.0203	2.0742	2.1365	2.5377	-0.5981	0.0002
858.3290	0.0000	-1.5708	-0.0000	-3.9964	0.0000	-0.0000	0.0000	0.0000	-0.0000	-0.4336	0.0000	0.0000	0.5070	0.8089	0.2830	-0.1961	0.0123	0.0032	0.0017	0.1724	0.2162	-0.2232	-0.0553	0.0000	0.0207	2.0651	2.1267	2.5271	-0.5952	0.0002
858.3410	-0.0000	-1.5708	-0.0000	-4.0015	0.0000	0.0000	0.0000	0.0000	-0.0000	-0.4277	0.0000	0.0000	0.5646	0.8386	0.2898	-0.2467	0.0087	0.0027	0.0018	0.1712	0.2148	-0.2217	-0.0550	0.0000	0.0211	2.0502	2.1131	2.5142	-0.5917	0.0002
858.3510	0.0000	-1.5708	0.0000	-4.0057	0.0000	0.0000	0.0000	0.0000	-0.0000	-0.4285	0.0000	0.0000	0.6302	0.8337	0.2602	-0.1804	0.0291	0.0056	0.0018	0.1699	0.2134	-0.2204	-0.0547	0.0000	0.0215	2.0350	2.0999	2.5039	-0.5888	0.0002
858.3610	-0.0000	-1.5708	0.0000	-4.0099	0.0000	-0.0000	0.0000	0.0000	-0.0000	-0.4261	0.0000	0.0000	0.6596	0.7912	0.2685	-0.1957	0.0173	-0.0036	0.0019	0.1686	0.2122	-0.2185	-0.0545	0.0000	0.0226	2.0193	2.0876	2.5033	-0.5861	0.0002
858.3710	0.0000	-1.5708	0.0000	-4.0141	-0.0000	0.0000	0.0000	0.0000	-0.0000	-0.4180	0.0000	0.0000	0.5014	0.8267	0.3484	-0.1455	0.0085	0.0196	0.0019	0.1677	0.2110	-0.2172	-0.0542	0.0000	0.0230	2.0085	2.0759	2.4926	-0.5832	0.0002
858.3830	-0.0000	-1.5708	-0.0000	-4.0192	0.0000	0.0000	0.0000	0.0000	-0.0000	-0.4075	0.0000	0.0000	0.6016	0.7880	0.2502	-0.1080	0.0197	0.0185	0.0020	0.1664	0.2096	-0.2156	-0.0539	0.0000	0.0234	1.9924	2.0621	2.4800	-0.5797	0.0002
858.3930	-0.0000	-1.5708	0.0000	-4.0232	-0.0000	-0.0000	0.0000	0.0000	-0.0000	-0.3952	0.0000	0.0000	0.6599	0.7982	0.2834	-0.1718	0.0230	-0.0056	0.0020	0.1657	0.2086	-0.2143	-0.0536	0.0000	0.0237	1.9847	2.0524	2.4694	-0.5769	0.0002
858.4030	-0.0000	-1.5708	-0.0000	-4.0271	0.0000	0.0000	0.0000	0.0000	-0.0000	-0.3915	0.0000	0.0000	0.6836	0.8080	0.3007	-0.1685	0.0234	0.0195	0.0020	0.1642	0.2073	-0.2129	-0.0533	0.0000	0.0241	1.9666	2.0393	2.4595	-0.5742	0.0002
858.4130	0.0000	-1.5708	0.0000	-4.0310	-0.0000	0.0000	0.0000	0.0000	-0.0000	-0.3856	0.0000	0.0000	0.6035	0.7575	0.2760	-0.2537	0.0198	0.0062	0.0020	0.1637	0.2063	-0.2115	-0.0531	0.0000	0.0244	1.9601	2.0298	2.4496	-0.5714	0.0002
858.4230	-0.0000	-1.5708	0.0000	-4.0348	-0.0000	0.0000	0.0000	0.0000	-0.0000	-0.3841	0.0000	0.0000	0.5004	0.9030	0.2820	-0.2006	0.0230	0.0076	0.0021	0.1624	0.2051	-0.2101	-0.0529	0.0000	0.0247	1.9453	2.0179	2.4400	-0.5688	0.0002
858.4330	0.0000	-1.5708	0.0000	-4.0385	0.0000	-0.0000	0.0000	0.0000	-0.0000	-0.3803	0.0000	0.0000	0.5385	0.7916	0.2654	-0.1800	0.0401	0.0102	0.0021	0.1612	0.2040	-0.2087	-0.0526	0.0000	0.0250	1.9305	2.0070	2.4303	-0.5662	0.0002
858.4450	-0.0000	-1.5708	-0.0000	-4.0431	0.0000	0.0000	0.0000	0.0000	-0.0000	-0.3766	0.0000	0.0000	0.4775	0.9190	0.2701	-0.1365	0.0367	0.0189	0.0021	0.1608	0.2030	-0.2070	-0.0523	0.0000	0.0254	1.9255	1.9972	2.4183	-0.5629	0.0002
858.4550	-0.0000	-1.5708	0.0000	-4.0469	0.0000	-0.0000	0.0000	0.0000	-0.0000	-0.3654	0.0000	0.0000	0.5170	0.8159	0.3055	-0.1085	0.0322	-0.0183	0.0021	0.1591	0.2016	-0.2056	-0.0521	0.0000	0.0257	1.9050	1.9835	2.4087	-0.5603	0.0002
858.4650	0.0000	-1.5708	0.0000	-4.0505	-0.0000	-0.0000	0.0000	0.0000	-0.0000	-0.3558	0.0000	0.0000	0.5534	0.8333	0.3022	-0.1475	0.0358	0.0188	0.0022	0.1582	0.2005	-0.2036	-0.0518	0.0000	0.0267	1.8941	1.9726	2.4078	-0.5578	0.0002
858.4750	0.0000	-1.5708	0.0000	-4.0541	0.0000	0.0000	0.0000	0.0000	-0.0000	-0.3505	0.0000	0.0000	0.6195	0.8460	0.2544	-0.1503	0.0319	-0.0009	0.0023	0.1574	0.1995	-0.2021	-0.0516	0.0000	0.0270	1.8856	1.9630	2.3984	-0.5553	0.0002
858.4850	0.0000	-1.5708	0.0000	-4.0575	-0.0000	0.0000	0.0000	0.0000	-0.0000	-0.3460	0.0000	0.0000	0.6424	0.7704	0.2588	-0.1863	0.0093	0.0019	0.0023	0.1561	0.1983	-0.2006	-0.0514	0.0000	0.0273	1.8699	1.9511	2.3897	-0.5529	0.0002
858.4970	0.0000	-1.5708	-0.0000	-4.0616	0.0000	0.0000	0.0000	0.0000	-0.0000	-0.3402	0.0000	0.0000	0.4569	0.7789	0.2844	-0.2156	0.0235	0.0010	0.0023	0.1552	0.1973	-0.1988	-0.0511	0.0000	0.0276	1.8590	1.9412	2.3789	-0.5500	0.0002
858.5070	-0.0000	-1.5708	0.0000	-4.0649	-0.0000	0.0000	0.0000	0.0000	-0.0000	-0.3363	0.0000	0.0000	0.6051	0.7801	0.2653	-0.1913	0.0262	-0.0004	0.0023	0.1541	0.1962	-0.1972	-0.0509	0.0000	0.0279	1.8456	1.9305	2.3703	-0.5476	0.0002
858.5190	-0.0000	-1.5708	0.0000	-4.0690	-0.0000	-0.0000	0.0000	0.0000	-0.0000	-0.3353	0.0000	0.0000	0.5506	0.7293	0.2619	-0.1366	0.0496	0.0384	0.0024	0.1531	0.1951	-0.1953	-0.0506	0.0000	0.0282	1.8332	1.9190	2.3597	-0.5447	0.0002
858.5290	0.0000	-1.5708	0.0000	-4.0722	-0.0000	-0.0000	0.0000	0.0000	-0.0000	-0.3280	0.0000	0.0000	0.5804	0.8352	0.2813	-0.1408	0.0278	0.0088	0.0024	0.1526	0.1943	-0.1938	-0.0504	0.0000	0.0285	1.8280	1.9118	2.3508	-0.5423	0.0002
858.5410	0.0000	-1.5708	0.0000	-4.0761	-0.0000	0.0000	0.0000	0.0000	-0.0000	-0.3154	0.0000	0.0000	0.4997	0.7655	0.2124	-0.1278	0.0261	0.0196	0.0024	0.1516	0.1931	-0.1919	-0.0501	0.0000	0.0288	1.8152	1.8998	2.3406	-0.5395	0.0002
858.5510	-0.0000	-1.5708	0.0001	-4.0793	-0.0000	-0.0000	0.0000	0.0000	-0.0000	-0.3073	0.0000	0.0000	0.4196	0.8711	0.2281	-0.1319	0.0171	0.0011	0.0024	0.1505	0.1920	-0.1903	-0.0499	0.0000	0.0290	1.8024	1.8887	2.3321	-0.5372	0.0002
858.5610	0.0000	-1.5708	0.0000	-4.0824	-0.0000	-0.0000	0.0000	0.0000	-0.0000	-0.3014	0.0000	0.0000	0.5039	0.8111	0.2322	-0.1399	0.0234	0.0327	0.0025	0.1493	0.1910	-0.1883	-0.0497	0.0000	0.0298	1.7884	1.8792	2.3310	-0.5351	0.0002
858.5730	-0.0000	-1.5708	0.0000	-4.0860	-0.0000	-0.0000	0.0000	0.0000	-0.0000	-0.2906	0.0000	0.0000	0.6537	0.7903	0.2926	-0.1311	0.0400	0.0052	0.0025	0.1487	0.1900	-0.1863	-0.0495	0.0000	0.0301	1.7803	1.8689	2.3216	-0.5325	0.0002
858.5830	0.0000	-1.5708	0.0001	-4.0889	0.0000	0.0000	0.0000	0.0000	-0.0000	-0.2880	0.0000	0.0000	0.5289	0.8046	0.2523	-0.1770	0.0392	0.0147	0.0025	0.1480	0.1892	-0.1846	-0.0493	0.0000	0.0304	1.7726	1.8619	2.3138	-0.5304	0.0002
858.5950	-0.0000	-1.5708	0.0000	-4.0923	-0.0000	-0.0000	0.0000	0.0000	-0.0000	-0.2810	0.0000	0.0000	0.5121	0.8468	0.2498	-0.1809	0.0222	0.0183	0.0026	0.1473	0.1884	-0.1826	-0.0490	0.0000	0.0306	1.7637	1.8538	2.3045	-0.5279	0.0002
858.6050	0.0000	-1.5708	0.0000	-4.0950	0.0000	-0.0000	0.0000	0.0000	-0.0000	-0.2797	0.0000	0.0000	0.4230	0.8520	0.2636	-0.1656	0.0517	-0.0069	0.0026	0.1464	0.1875	-0.1809	-0.0489	0.0000	0.0308	1.7527	1.8444	2.2972	-0.5259	0.0002
858.6170	-0.0000	-1.5708	0.0000	-4.0983	-0.0000	0.0000	0.0000	0.0000	-0.0000	-0.2718	0.0000	0.0000	0.5599	0.8441	0.2286	-0.1778	0.0548	0.0281	0.0026	0.1456	0.1865	-0.1788	-0.0486	0.0000	0.0311	1.7434	1.8349	2.2883	-0.5234	0.0002
858.6270	-0.0000	-1.5708	0.0000	-4.1009	-0.0000	0.0000	0.0000	0.0000	-0.0000	-0.2671	0.0000	0.0000	0.4889	0.8255	0.1759	-0.1428	0.0385	0.0424	0.0026	0.1444	0.1854	-0.1770	-0.0485	0.0000	0.0313	1.7292	1.8242	2.2814	-0.5216	0.0002
858.6370	-0.0000	-1.5708	0.0000	-4.1036	0.0000	-0.0000	0.0000	0.0000	-0.0000	-0.2625	0.0000	0.0000	0.4779	0.7960	0.3003	-0.1084	0.0598	0.0241	0.0026	0.1441	0.1849	-0.1753	-0.0483	0.0000	0.0315	1.7258	1.8194	2.2740	-0.5195	0.0002
858.6470	-0.0000	-1.5708	0.0000	-4.1062	0.0000	0.0000	0.0000	0.0000	-0.0000	-0.2553	0.0000	0.0000	0.4784	0.7450	0.2135	-0.1048	0.0341	0.0323	0.0026	0.1433	0.1841	-0.1736	-0.0481	0.0000	0.0317	1.7160	1.8111	2.2671	-0.5177	0.0002
858.6570	-0.0000	-1.5708	0.0000	-4.1087	-0.0000	0.0000	0.0000	0.0000	-0.0000	-0.2470	0.0000	0.0000	0.5976	0.7480	0.2419	-0.1364	0.0272	0.0299	0.0027	0.1429	0.1833	-0.1718	-0.0479	0.0000	0.0319	1.7109	1.8037	2.2603	-0.5158	0.0002
858.6690	0.0000	-1.5708	0.0000	-4.1117	0.0000	0.0000	0.0000	0.0000	-0.0000	-0.2408	0.0000	0.0000	0.5235	0.7847	0.2601	-0.0727	0.0436	0.0308	0.0027	0.1418	0.1823	-0.1693	-0.0477	0.0000	0.0326	1.6982	1.7940	2.2576	-0.5137	0.0002
858.6790	0.0000	-1.5708	0.0000	-4.1140	0.0000	0.0000	0.0000	0.0000	-0.0000	-0.2307	0.0000	0.0000	0.5689	0.7791	0.2391	-0.1022	0.0528	0.0102	0.0027	0.1412	0.1816	-0.1675	-0.0476	0.0000	0.0327	1.6907	1.7871	2.2512	-0.5119	0.0002
858.6890	0.0000	-1.5708	0.0000	-4.1163	-0.0000	-0.0000	0.0000	0.0000	-0.0000	-0.2234	0.0000	0.0000	0.5497	0.8113	0.2007	-0.1138	0.0534	0.0333	0.0027	0.1408	0.1810	-0.1656	-0.0474	0.0000	0.0329	1.6863	1.7812	2.2449	-0.5102	0.0002
858.6990	0.0000	-1.5708	0.0000	-4.1185	-0.0000	-0.0000	0.0000	0.0000	-0.0000	-0.2215	0.0000	0.0000	0.4442	0.8449	0.2199	-0.1435	0.0454	0.0321	0.0028	0.1398	0.1803	-0.1637	-0.0473	0.0000	0.0331	1.6742	1.7735	2.2390	-0.5086	0.0002
858.7090	0.0000	-1.5708	0.0000	-4.1207	-0.0000	0.0000	0.0000	0.0000	-0.0000	-0.2166	0.0000	0.0000	0.4685	0.8706	0.2493	-0.1233	0.0667	0.0189	0.0028	0.1392	0.1796	-0.1618	-0.0471	0.0000	0.0332	1.6676	1.7674	2.2329	-0.5069	0.0002
858.7210	0.0000	-1.5708	0.0000	-4.1232	0.0000	-0.0000	0.0000	0.0000	-0.0000	-0.2066	0.0000	0.0000	0.6564	0.7470	0.1767	-0.1740	0.0649	0.0094	0.0028	0.1388	0.1790	-0.1596	-0.0469	0.0000	0.0334	1.6625	1.7609	2.2259	-0.5050	0.0002
858.7310	0.0000	-1.5708	0.0000	-4.1252	-0.0000	0.0000	0.0000	0.0000	-0.0000	-0.2026	0.0000	0.0000	0.6543	0.8208	0.2821	-0.1435	0.0454	0.0315	0.0028	0.1383	0.1784	-0.1576	-0.0468	0.0000	0.0336	1.6561	1.7549	2.2204	-0.5035	0.0002
858.7410	0.0000	-1.5708	0.0000	-4.1272	-0.0000	0.0000	0.0000	0.0000	-0.0000	-0.1984	0.0000	0.0000	0.4626	0.8758	0.2075	-0.1618	0.0464	0.0119	0.0028	0.1376	0.1777	-0.1557	-0.0466	0.0000	0.0337	1.6481	1.7483	2.2151	-0.5021	0.0002
858.7530	-0.0000	-1.5708	0.0000	-4.1295	0.0000	-0.0000	0.0000	0.0000	-0.0000	-0.1910	0.0000	0.0000	0.6711	0.8250	0.2444	-0.1541	0.0582	0.0365	0.0028	0.1370	0.1770	-0.1533	-0.0465	0.0000	0.0339	1.6405	1.7412	2.2089	-0.5004	0.0002
858.7630	-0.0000	-1.5708	-0.0000	-4.1313	0.0000	0.0000	0.0000	0.0000	-0.0000	-0.1874	0.0000	0.0000	0.4216	0.7752	0.1854	-0.1215	0.0456	0.0319	0.0029	0.1366	0.1764	-0.1512	-0.0464	0.0000	0.0344	1.6355	1.7357	2.2076	-0.4990	0.0002
858.7750	0.0000	-1.5708	0.0000	-4.1335	-0.0000	-0.0000	0.0000	0.0000	-0.0000	-0.1811	0.0000	0.0000	0.6920	0.8140	0.1799	-0.0773	0.0320	0.0398	0.0029	0.1361	0.1759	-0.1488	-0.0462	0.0000	0.0345	1.6296	1.7302	2.2015	-0.4973	0.0002
858.7850	0.0000	-1.5708	0.0000	-4.1353	0.0000	0.0000	0.0000	0.0000	-0.0000	-0.1731	0.0000	0.0000	0.5362	0.7202	0.1661	-0.0654	0.0543	0.0364	0.0029	0.1353	0.1751	-0.1467	-0.0461	0.0000	0.0346	1.6198	1.7227	2.1968	-0.4960	0.0002
858.7970	0.0000	-1.5708	0.0000	-4.1373	-0.0000	-0.0000	0.0000	0.0000	-0.0000	-0.1631	0.0000	0.0000	0.6054	0.7798	0.2223	-0.0989	0.0281	0.0408	0.0029	0.1348	0.1745	-0.1443	-0.0459	0.0000	0.0348	1.6139	1.7173	2.1913	-0.4945	0.0002
858.8070	-0.0000	-1.5708	0.0000	-4.1389	0.0000	-0.0000	0.0000	0.0000	-0.0000	-0.1580	0.0000	0.0000	0.6833	0.7312	0.2186	-0.0968	0.0486	0.0116	0.0029	0.1344	0.1740	-0.1422	-0.0458	0.0000	0.0349	1.6093	1.7120	2.1868	-0.4933	0.0002
858.8170	0.0000	-1.5708	0.0000	-4.1404	-0.0000	-0.0000	0.0000	0.0000	-0.0000	-0.1473	0.0000	0.0000	0.4996	0.7391	0.2497	-0.0732	0.0617	0.0414	0.0029	0.1339	0.1736	-0.1402	-0.0457	0.0000	0.0350	1.6030	1.7080	2.1825	-0.4922	0.0002
858.8270	0.0000	-1.5708	-0.0000	-4.1419	0.0000	0.0000	0.0000	0.0000	-0.0000	-0.1409	0.0000	0.0000	0.5545	0.6979	0.1984	-0.0867	0.0386	0.0559	0.0029	0.1337	0.1732	-0.1381	-0.0456	0.0000	0.0351	1.6007	1.7041	2.1784	-0.4911	0.0002
858.8390	-0.0000	-1.5708	0.0000	-4.1436	0.0000	-0.0000	0.0000	0.0000	-0.0000	-0.1344	0.0000	0.0000	0.6228	0.7603	0.2233	-0.0536	0.0567	0.0292	0.0029	0.1333	0.1728	-0.1356	-0.0455	0.0000	0.0352	1.5964	1.7001	2.1734	-0.4897	0.0002
858.8490	0.0000	-1.5708	0.0000	-4.1449	0.0000	-0.0000	0.0000	0.0000	-0.0000	-0.1263	0.0000	0.0000	0.5643	0.8705	0.2402	-0.1238	0.0623	0.0211	0.0029	0.1327	0.1723	-0.1335	-0.0454	0.0000	0.0353	1.5889	1.6949	2.1698	-0.4887	0.0002
858.8590	0.0000	-1.5708	0.0000	-4.1461	-0.0000	-0.0000	0.0000	0.0000	-0.0000	-0.1190	0.0000	0.0000	0.6590	0.8155	0.1914	-0.1343	0.0410	0.0236	0.0023	0.1358	0.1735	-0.1400	-0.0452	0.0000	0.0271	1.6263	1.7071	2.0743	-0.4863	0.0002
858.8690	-0.0000	-1.5708	-0.0000	-4.1473	0.0000	0.0000	0.0000	0.0000	-0.0000	-0.1162	0.0000	0.0000	0.5813	0.8014	0.1943	-0.0559	0.0434	0.0566	0.0030	0.1324	0.1717	-0.1290	-0.0452	0.0000	0.0357	1.5858	1.6889	2.1653	-0.4869	0.0002
858.8790	0.0000	-1.5708	0.0000	-4.1485	-0.0000	-0.0000	0.0000	0.0000	-0.0000	-0.1097	0.0000	0.0000	0.6128	0.8304	0.1775	-0.0981	0.0757	0.0312	0.0030	0.1320	0.1712	-0.1269	-0.0452	0.0000	0.0358	1.5803	1.6847	2.1623	-0.4860	0.0002
858.8890	0.0000	-1.5708	0.0000	-4.1495	0.0000	0.0000	0.0000	0.0000	-0.0000	-0.1047	0.0000	0.0000	0.5295	0.7953	0.1726	-0.1153	0.0682	0.0344	0.0030	0.1316	0.1709	-0.1246	-0.0451	0.0000	0.0359	1.5759	1.6815	2.1593	-0.4852	0.0002
858.9010	0.0000	-1.5708	0.0000	-4.1507	0.0000	-0.0000	0.0000	0.0000	-0.0000	-0.0981	0.0000	0.0000	0.5381	0.9162	0.1892	-0.0815	0.0427	0.0178	0.0030	0.1311	0.1705	-0.1220	-0.0450	0.0000	0.0359	1.5702	1.6770	2.1559	-0.4843	0.0002
858.9110	0.0000	-1.5708	0.0000	-4.1517	-0.0000	0.0000	0.0000	0.0000	-0.0000	-0.0941	0.0000	0.0000	0.5611	0.7875	0.1631	-0.1125	0.0498	0.0534	0.0030	0.1310	0.1702	-0.1198	-0.0449	0.0000	0.0360	1.5694	1.6745	2.1531	-0.4835	0.0002
858.9230	0.0000	-1.5708	-0.0000	-4.1527	-0.0000	-0.0000	0.0000	0.0000	-0.0000	-0.0819	0.0000	0.0000	0.6550	0.7399	0.1532	-0.0860	0.0783	0.0193	0.0030	0.1301	0.1696	-0.1170	-0.0449	0.0000	0.0361	1.5581	1.6683	2.1504	-0.4828	0.0002
858.9330	-0.0000	-1.5708	0.0000	-4.1535	-0.0000	-0.0000	0.0000	0.0000	-0.0000	-0.0765	0.0000	0.0000	0.6201	0.7994	0.1719	-0.1084	0.0646	0.0382	0.0030	0.1303	0.1695	-0.1148	-0.0448	0.0000	0.0361	1.5606	1.6680	2.1479	-0.4821	0.0002
858.9430	0.0000	-1.5708	0.0000	-4.1543	0.0000	-0.0000	0.0000	0.0000	-0.0000	-0.0733	0.0000	0.0000	0.5425	0.7920	0.1670	-0.1084	0.0566	0.0587	0.0030	0.1300	0.1693	-0.1125	-0.0447	0.0000	0.0362	1.5575	1.6660	2.1460	-0.4816	0.0002
858.9550	-0.0000	-1.5708	0.0000	-4.1551	-0.0000	0.0000	0.0000	0.0000	-0.0000	-0.0639	0.0000	0.0000	0.5022	0.7543	0.1275	-0.1311	0.0800	0.0314	0.0030	0.1299	0.1690	-0.1097	-0.0447	0.0000	0.0362	1.5552	1.6629	2.1436	-0.4809	0.0002
858.9650	0.0000	-1.5708	0.0000	-4.1557	0.0000	0.0000	0.0000	0.0000	-0.0000	-0.0616	0.0000	0.0000	0.6469	0.8012	0.2041	-0.0876	0.0495	0.0416	0.0030	0.1299	0.1690	-0.1074	-0.0446	0.0000	0.0364	1.5553	1.6623	2.1427	-0.4805	0.0002
858.9770	0.0000	-1.5708	0.0000	-4.1563	-0.0000	0.0000	0.0000	0.0000	-0.0000	-0.0528	0.0000	0.0000	0.6128	0.7937	0.1965	-0.0974	0.0667	0.0356	0.0030	0.1295	0.1687	-0.1046	-0.0446	0.0000	0.0364	1.5513	1.6594	2.1409	-0.4800	0.0002
858.9870	0.0000	-1.5708	0.0000	-4.1568	-0.0000	0.0000	0.0000	0.0000	-0.0000	-0.0469	0.0000	0.0000	0.5665	0.7783	0.1864	-0.0708	0.0726	0.0637	0.0030	0.1297	0.1687	-0.1022	-0.0446	0.0000	0.0364	1.5528	1.6601	2.1393	-0.4796	0.0002
858.9970	0.0000	-1.5708	0.0000	-4.1573	-0.0000	-0.0000	0.0000	0.0000	-0.0000	-0.0393	0.0000	0.0000	0.6047	0.8568	0.1874	-0.1163	0.0649	0.0240	0.0030	0.1289	0.1683	-0.0999	-0.0445	0.0000	0.0365	1.5435	1.6558	2.1383	-0.4793	0.0002
859.0090	-0.0000	-1.5708	-0.0000	-4.1577	0.0000	-0.0000	0.0000	0.0000	-0.0000	-0.0323	0.0000	0.0000	0.4650	0.7900	0.1629	-0.0977	0.0734	0.0289	0.0030	0.1294	0.1683	-0.0970	-0.0445	0.0000	0.0365	1.5497	1.6562	2.1370	-0.4789	0.0002
859.0190	0.0000	-1.5708	0.0001	-4.1580	-0.0000	0.0000	0.0000	0.0000	-0.0000	-0.0266	0.0000	0.0000	0.4442	0.7295	0.2108	-0.0849	0.0883	0.0504	0.0030	0.1291	0.1682	-0.0946	-0.0445	0.0000	0.0365	1.5455	1.6550	2.1362	-0.4787	0.0002
859.0290	0.0000	-1.5708	0.0000	-4.1582	-0.0000	-0.0000	0.0000	0.0000	0.0001	-0.0200	0.0000	0.0000	0.5204	0.7651	0.1116	-0.1025	0.0773	0.0333	0.0030	0.1291	0.1681	-0.0922	-0.0445	0.0000	0.0365	1.5457	1.6542	2.1355	-0.4785	0.0002
859.0390	0.0000	-1.5708	0.0001	-4.1583	-0.0000	-0.0000	0.0000	0.0000	0.0000	-0.0134	0.0000	0.0000	0.4862	0.8788	0.2044	-0.0730	0.0733	0.0635	0.0031	0.1292	0.1681	-0.0897	-0.0444	0.0000	0.0365	1.5475	1.6541	2.1349	-0.4784	0.0002
859.0490	-0.0000	-1.5708	0.0000	-4.1584	-0.0000	0.0000	0.0000	0.0000	0.0000	-0.0059	0.0000	0.0000	0.4895	0.7761	0.1800	-0.0264	0.0743	0.0395	0.0031	0.1291	0.1681	0.0299	-0.0444	0.0000	0.0365	1.5458	1.6535	2.1348	-0.4783	0.0002
859.0590	0.0000	-1.5708	0.0001	-4.1584	0.0000	0.0000	0.0000	0.0000	0.0000	0.0007	0.0000	0.0000	0.4251	0.7621	0.1602	0.0854	0.0791	0.0514	0.0029	0.1294	0.1682	0.2059	-0.0444	0.0000	0.0353	1.5500	1.6549	2.1212	-0.4781	0.0002
859.0690	-0.0000	-1.5708	0.0000	-4.1584	-0.0000	-0.0000	0.0000	0.0000	0.0000	0.0097	0.0000	0.0000	0.5098	0.7701	0.0784	0.2250	0.0660	0.0534	0.0030	0.1292	0.1682	0.3843	-0.0444	0.0000	0.0365	1.5471	1.6545	2.1339	-0.4783	0.0002
859.0810	0.0000	-1.5708	0.0000	-4.1582	0.0000	0.0000	0.0000	0.0000	-0.0000	0.0188	0.0000	0.0000	0.4789	0.7733	0.1924	0.2516	0.0897	0.0584	0.0030	0.1290	0.1681	0.4865	-0.0445	0.0000	0.0365	1.5452	1.6535	2.1343	-0.4784	0.0002
859.0910	0.0000	-1.5708	0.0000	-4.1580	-0.0000	0.0000	0.0000	0.0000	-0.0000	0.0191	0.0000	0.0000	0.3897	0.8050	0.1079	0.3063	0.0671	0.0519	0.0030	0.1289	0.1681	0.4890	-0.0445	0.0000	0.0364	1.5438	1.6541	2.1349	-0.4786	0.0002
859.1010	0.0000	-1.5708	0.0000	-4.1579	0.0000	-0.0000	0.0000	0.0000	-0.0000	0.0228	0.0000	0.0000	0.4951	0.8231	0.1728	0.3747	0.0824	0.0589	0.0030	0.1290	0.1682	0.4914	-0.0445	0.0000	0.0364	1.5454	1.6546	2.1354	-0.4787	0.0002
859.1130	0.0000	-1.5708	0.0000	-4.1575	-0.0000	0.0000	0.0000	0.0000	-0.0000	0.0305	0.0000	0.0000	0.5087	0.7409	0.1472	0.4027	0.0995	0.0399	0.0030	0.1294	0.1684	0.4944	-0.0445	0.0000	0.0364	1.5499	1.6571	2.1360	-0.4789	0.0002
859.1230	0.0000	-1.5708	0.0000	-4.1573	0.0000	0.0000	0.0000	0.0000	-0.0000	0.0375	0.0000	0.0000	0.4652	0.7164	0.1496	0.4268	0.0740	0.0623	0.0030	0.1296	0.1685	0.4968	-0.0445	0.0000	0.0364	1.5524	1.6576	2.1368	-0.4791	0.0002
859.1350	-0.0000	-1.5708	0.0000	-4.1568	0.0000	0.0000	0.0000	0.0000	-0.0000	0.0466	0.0000	0.0000	0.5406	0.7973	0.1338	0.4803	0.0812	0.0629	0.0030	0.1298	0.1687	0.4998	-0.0445	0.0000	0.0364	1.5544	1.6595	2.1381	-0.4794	0.0002
859.1450	0.0000	-1.5708	0.0000	-4.1563	-0.0000	-0.0000	0.0000	0.0000	-0.0000	0.0549	0.0000	0.0000	0.4024	0.8485	0.1734	0.4684	0.0652	0.0742	0.0030	0.1294	0.1685	0.5024	-0.0446	0.0000	0.0363	1.5494	1.6583	2.1397	-0.4799	0.0002
859.1570	0.0000	-1.5708	0.0000	-4.1556	-0.0000	0.0000	0.0000	0.0000	-0.0000	0.0609	0.0000	0.0000	0.4529	0.8103	0.1858	0.5033	0.0632	0.0562	0.0030	0.1298	0.1689	0.5054	-0.0446	0.0000	0.0363	1.5549	1.6618	2.1416	-0.4804	0.0002
859.1670	0.0000	-1.5708	0.0000	-4.1549	0.0000	-0.0000	0.0000	0.0000	-0.0000	0.0697	0.0000	0.0000	0.5640	0.7849	0.1848	0.4638	0.0646	0.0428	0.0030	0.1298	0.1690	0.5077	-0.0447	0.0000	0.0360	1.5550	1.6630	2.1408	-0.4808	0.0002
859.1790	-0.0000	-1.5708	-0.0000	-4.1541	-0.0000	0.0000	0.0000	0.0000	-0.0000	0.0745	0.0000	0.0000	0.4528	0.7777	0.1506	0.4898	0.1061	0.0648	0.0030	0.1301	0.1694	0.5108	-0.0447	0.0000	0.0360	1.5581	1.6669	2.1432	-0.4814	0.0002
859.1890	-0.0000	-1.5708	0.0000	-4.1533	-0.0000	-0.0000	0.0000	0.0000	-0.0000	0.0825	0.0000	0.0000	0.4759	0.7313	0.1415	0.4535	0.0847	0.0562	0.0030	0.1305	0.1697	0.5134	-0.0448	0.0000	0.0359	1.5627	1.6694	2.1455	-0.4821	0.0002
859.1990	0.0000	-1.5708	-0.0000	-4.1525	0.0000	0.0000	0.0000	0.0000	-0.0000	0.0874	0.0000	0.0000	0.4596	0.8023	0.1789	0.4808	0.0967	0.0735	0.0030	0.1307	0.1699	0.5160	-0.0448	0.0000	0.0358	1.5648	1.6713	2.1477	-0.4827	0.0002
859.2090	-0.0000	-1.5708	0.0000	-4.1515	0.0000	0.0000	0.0000	0.0000	-0.0000	0.0904	-0.0000	0.0000	0.5317	0.8047	0.1936	0.4960	0.0908	0.0769	0.0030	0.1307	0.1701	0.5186	-0.0449	0.0000	0.0358	1.5648	1.6731	2.1503	-0.4834	0.0002
859.2190	-0.0000	-1.5708	-0.0000	-4.1506	-0.0000	0.0000	0.0000	0.0000	-0.0000	0.0995	-0.0000	0.0000	0.3863	0.8454	0.1498	0.4960	0.1003	0.0441	0.0030	0.1312	0.1704	0.5212	-0.0450	0.0000	0.0357	1.5715	1.6767	2.1528	-0.4840	0.0002
859.2290	0.0000	-1.5708	0.0000	-4.1496	-0.0000	-0.0000	0.0000	0.0000	-0.0000	0.1070	-0.0000	0.0000	0.5021	0.8301	0.1725	0.4845	0.0938	0.0676	0.0030	0.1314	0.1707	0.5239	-0.0450	0.0000	0.0356	1.5734	1.6793	2.1557	-0.4848	0.0002
859.2410	0.0000	-1.5708	0.0000	-4.1483	0.0000	-0.0000	0.0000	0.0000	-0.0000	0.1127	-0.0000	0.0000	0.4578	0.8155	0.1296	0.4611	0.0797	0.0416	0.0030	0.1318	0.1711	0.5271	-0.0451	0.0000	0.0356	1.5779	1.6836	2.1592	-0.4858	0.0002
859.2510	-0.0000	-1.5708	0.0000	-4.1471	0.0000	0.0000	0.0000	0.0000	-0.0000	0.1176	0.0000	0.0000	0.3542	0.8010	0.1698	0.4969	0.0869	0.0568	0.0030	0.1321	0.1715	0.5297	-0.0452	0.0000	0.0355	1.5825	1.6870	2.1624	-0.4867	0.0002
859.2610	-0.0000	-1.5708	0.0000	-4.1459	-0.0000	-0.0000	0.0000	0.0000	-0.0000	0.1241	0.0000	0.0000	0.4111	0.7799	0.1193	0.5173	0.0885	0.0802	0.0029	0.1328	0.1720	0.5320	-0.0453	0.0000	0.0350	1.5905	1.6927	2.1617	-0.4875	0.0002
859.2710	-0.0000	-1.5708	0.0000	-4.1446	0.0000	-0.0000	0.0000	0.0000	-0.0000	0.1309	0.0000	0.0000	0.4306	0.7794	0.1657	0.5235	0.0887	0.0562	0.0029	0.1329	0.1723	0.5347	-0.0454	0.0000	0.0349	1.5917	1.6956	2.1653	-0.4885	0.0002
859.2810	-0.0000	-1.5708	0.0000	-4.1432	0.0000	0.0000	0.0000	0.0000	-0.0000	0.1334	0.0000	0.0000	0.4191	0.7717	0.1507	0.5439	0.0569	0.0776	0.0029	0.1332	0.1727	0.5374	-0.0455	0.0000	0.0349	1.5955	1.6991	2.1691	-0.4895	0.0002
859.2930	-0.0000	-1.5708	-0.0000	-4.1415	-0.0000	-0.0000	0.0000	0.0000	-0.0000	0.1423	0.0000	0.0000	0.4029	0.8117	0.1501	0.5346	0.0711	0.0637	0.0029	0.1339	0.1733	0.5407	-0.0456	0.0000	0.0347	1.6034	1.7047	2.1739	-0.4908	0.0002
859.3030	0.0000	-1.5708	0.0000	-4.1400	-0.0000	0.0000	0.0000	0.0000	-0.0000	0.1469	0.0000	0.0000	0.4046	0.7649	0.1122	0.5397	0.0893	0.0718	0.0029	0.1341	0.1737	0.5434	-0.0457	0.0000	0.0346	1.6059	1.7088	2.1777	-0.4919	0.0002
859.3150	0.0000	-1.5708	0.0000	-4.1382	-0.0000	-0.0000	0.0000	0.0000	-0.0000	0.1539	0.0000	0.0000	0.5357	0.7872	0.1429	0.5050	0.0739	0.0705	0.0029	0.1349	0.1744	0.5467	-0.0458	0.0000	0.0345	1.6160	1.7157	2.1828	-0.4933	0.0002
859.3250	-0.0000	-1.5708	0.0000	-4.1366	-0.0000	-0.0000	0.0000	0.0000	-0.0000	0.1598	0.0000	-0.0000	0.4062	0.8173	0.2259	0.5172	0.0868	0.0591	0.0029	0.1350	0.1747	0.5495	-0.0459	0.0000	0.0344	1.6165	1.7187	2.1874	-0.4945	0.0002
859.3350	-0.0000	-1.5708	0.0001	-4.1350	-0.0000	-0.0000	0.0000	0.0000	-0.0000	0.1650	0.0000	-0.0000	0.3842	0.7346	0.1837	0.5460	0.0996	0.0701	0.0029	0.1354	0.1752	0.5523	-0.0461	0.0000	0.0343	1.6221	1.7240	2.1918	-0.4957	0.0002
859.3470	0.0000	-1.5708	0.0000	-4.1329	0.0000	0.0000	0.0000	0.0000	-0.0000	0.1733	0.0000	-0.0000	0.4586	0.7708	0.1558	0.5473	0.1114	0.0660	0.0028	0.1356	0.1757	0.5556	-0.0462	0.0000	0.0341	1.6239	1.7283	2.1976	-0.4973	0.0002
859.3570	0.0000	-1.5708	0.0000	-4.1311	0.0000	-0.0000	0.0000	0.0000	-0.0000	0.1810	0.0000	-0.0000	0.4081	0.7954	0.1304	0.5386	0.0624	0.0618	0.0028	0.1362	0.1762	0.5584	-0.0463	0.0000	0.0340	1.6309	1.7339	2.2024	-0.4986	0.0002
859.3690	-0.0000	-1.5708	0.0000	-4.1289	-0.0000	0.0000	0.0000	0.0000	-0.0000	0.1927	0.0000	0.0000	0.5017	0.7609	0.1626	0.5583	0.0903	0.1014	0.0028	0.1374	0.1773	0.5613	-0.0465	0.0000	0.0334	1.6457	1.7439	2.2026	-0.5001	0.0002
859.3790	-0.0000	-1.5708	-0.0000	-4.1270	-0.0000	0.0000	0.0000	0.0000	-0.0000	0.1972	0.0000	0.0000	0.4004	0.8383	0.1403	0.5331	0.0655	0.0357	0.0028	0.1379	0.1777	0.5641	-0.0466	0.0000	0.0332	1.6509	1.7487	2.2080	-0.5016	0.0002
859.3910	0.0000	-1.5708	-0.0000	-4.1246	0.0000	0.0000	0.0000	0.0000	-0.0000	0.2067	0.0000	0.0000	0.4073	0.8657	0.1598	0.5230	0.0912	0.0621	0.0028	0.1381	0.1783	0.5675	-0.0468	0.0000	0.0330	1.6540	1.7542	2.2145	-0.5033	0.0002
859.4010	-0.0000	-1.5708	0.0000	-4.1225	0.0000	-0.0000	0.0000	0.0000	-0.0000	0.2122	0.0000	0.0000	0.4626	0.7655	0.1640	0.4907	0.0858	0.0784	0.0027	0.1391	0.1790	0.5703	-0.0469	0.0000	0.0329	1.6655	1.7613	2.2202	-0.5049	0.0002
859.4130	0.0000	-1.5708	0.0000	-4.1200	0.0000	0.0000	0.0000	0.0000	-0.0000	0.2148	0.0000	0.0000	0.4204	0.7492	0.1198	0.5465	0.0784	0.0666	0.0027	0.1396	0.1799	0.5738	-0.0471	0.0000	0.0327	1.6724	1.7696	2.2271	-0.5068	0.0002
859.4230	-0.0000	-1.5708	0.0000	-4.1177	-0.0000	-0.0000	0.0000	0.0000	-0.0000	0.2229	0.0000	0.0000	0.5045	0.7447	0.1527	0.5437	0.0909	0.0930	0.0027	0.1401	0.1804	0.5766	-0.0472	0.0000	0.0326	1.6774	1.7752	2.2331	-0.5084	0.0002
859.4350	-0.0000	-1.5708	0.0000	-4.1150	0.0000	0.0000	0.0000	0.0000	-0.0000	0.2297	0.0000	0.0000	0.5526	0.8218	0.1222	0.5729	0.0845	0.0498	0.0027	0.1409	0.1812	0.5801	-0.0474	0.0000	0.0324	1.6878	1.7830	2.2403	-0.5104	0.0002
859.4450	-0.0000	-1.5708	0.0000	-4.1127	-0.0000	0.0000	0.0000	0.0000	-0.0000	0.2350	0.0000	0.0000	0.5215	0.7781	0.1346	0.5706	0.0633	0.0784	0.0027	0.1415	0.1819	0.5830	-0.0476	0.0000	0.0322	1.6951	1.7899	2.2467	-0.5121	0.0002
859.4570	0.0000	-1.5708	0.0000	-4.1098	-0.0000	0.0000	0.0000	0.0000	-0.0000	0.2380	0.0000	0.0000	0.5628	0.8012	0.1453	0.5676	0.0906	0.0784	0.0027	0.1423	0.1828	0.5865	-0.0478	0.0000	0.0320	1.7046	1.7987	2.2546	-0.5142	0.0002
859.4670	-0.0000	-1.5708	0.0000	-4.1073	0.0000	0.0000	0.0000	0.0000	-0.0000	0.2484	0.0000	0.0000	0.5329	0.8060	0.1374	0.5297	0.0617	0.0806	0.0026	0.1432	0.1836	0.5888	-0.0479	0.0000	0.0312	1.7147	1.8064	2.2543	-0.5160	0.0002
859.4770	-0.0000	-1.5708	0.0000	-4.1048	0.0000	0.0000	0.0000	0.0000	-0.0000	0.2502	0.0000	0.0000	0.5984	0.7878	0.1861	0.5757	0.0830	0.0379	0.0026	0.1439	0.1845	0.5917	-0.0481	0.0000	0.0310	1.7238	1.8150	2.2610	-0.5178	0.0002
859.4890	0.0000	-1.5708	0.0000	-4.1017	-0.0000	-0.0000	0.0000	0.0000	-0.0000	0.2602	0.0000	0.0000	0.5363	0.7895	0.1414	0.6531	0.0859	0.1023	0.0026	0.1448	0.1854	0.5952	-0.0483	0.0000	0.0308	1.7343	1.8238	2.2692	-0.5201	0.0002
859.4990	0.0000	-1.5708	0.0000	-4.0991	-0.0000	0.0000	0.0000	0.0000	-0.0000	0.2673	0.0000	0.0000	0.6239	0.7492	0.1339	0.6027	0.0822	0.0945	0.0026	0.1453	0.1860	0.5982	-0.0485	0.0000	0.0306	1.7403	1.8302	2.2764	-0.5220	0.0002
859.5110	-0.0000	-1.5708	0.0000	-4.0958	0.0000	0.0000	0.0000	0.0000	-0.0000	0.2780	0.0000	0.0000	0.5368	0.8190	0.1789	0.5475	0.0628	0.0769	0.0025	0.1461	0.1870	0.6017	-0.0487	0.0000	0.0303	1.7497	1.8399	2.2850	-0.5244	0.0002
859.5210	-0.0000	-1.5708	0.0000	-4.0931	0.0000	0.0000	0.0000	0.0000	-0.0000	0.2837	0.0000	0.0000	0.5966	0.7959	0.1822	0.5682	0.0563	0.0865	0.0025	0.1468	0.1878	0.6047	-0.0489	0.0000	0.0301	1.7583	1.8479	2.2924	-0.5264	0.0002
859.5330	-0.0000	-1.5708	-0.0000	-4.0896	-0.0000	0.0000	0.0000	0.0000	-0.0000	0.2901	0.0000	0.0000	0.5755	0.7615	0.1789	0.5663	0.0853	0.1041	0.0025	0.1477	0.1888	0.6083	-0.0491	0.0000	0.0298	1.7686	1.8573	2.3016	-0.5289	0.0002
859.5430	-0.0000	-1.5708	0.0000	-4.0867	-0.0000	-0.0000	0.0000	0.0000	-0.0000	0.2948	0.0000	0.0000	0.5189	0.7526	0.1639	0.5300	0.0723	0.0726	0.0025	0.1486	0.1898	0.6112	-0.0493	0.0000	0.0296	1.7798	1.8669	2.3092	-0.5310	0.0002
859.5550	0.0000	-1.5708	-0.0000	-4.0831	0.0000	-0.0000	0.0000	0.0000	-0.0000	0.3013	0.0000	0.0000	0.5678	0.8391	0.1303	0.5593	0.0994	0.0954	0.0025	0.1492	0.1906	0.6149	-0.0496	0.0000	0.0293	1.7868	1.8751	2.3189	-0.5336	0.0002
859.5650	0.0000	-1.5708	-0.0000	-4.0800	0.0000	0.0000	0.0000	0.0000	-0.0000	0.3045	0.0000	0.0000	0.5312	0.8360	0.1701	0.6239	0.0806	0.1029	0.0024	0.1508	0.1919	0.6171	-0.0498	0.0000	0.0284	1.8065	1.8880	2.3183	-0.5356	0.0002
859.5770	0.0000	-1.5708	0.0000	-4.0763	-0.0000	0.0000	0.0000	0.0000	-0.0000	0.3105	0.0000	0.0000	0.6519	0.7648	0.1193	0.6161	0.0955	0.0794	0.0023	0.1514	0.1928	0.6207	-0.0500	0.0000	0.0281	1.8134	1.8969	2.3282	-0.5384	0.0002
859.5870	-0.0000	-1.5708	0.0000	-4.0731	-0.0000	-0.0000	0.0000	0.0000	-0.0000	0.3115	0.0000	0.0000	0.5808	0.7313	0.0948	0.6268	0.0732	0.0668	0.0023	0.1524	0.1938	0.6237	-0.0502	0.0000	0.0278	1.8251	1.9070	2.3367	-0.5407	0.0002
859.5970	0.0000	-1.5708	0.0000	-4.0699	0.0000	0.0000	0.0000	0.0000	-0.0000	0.3206	0.0000	0.0000	0.5604	0.8473	0.1513	0.6371	0.0979	0.0802	0.0023	0.1529	0.1946	0.6267	-0.0505	0.0000	0.0276	1.8312	1.9143	2.3452	-0.5430	0.0002
859.6090	0.0000	-1.5708	-0.0000	-4.0660	0.0000	-0.0000	0.0000	0.0000	-0.0000	0.3310	0.0000	0.0000	0.5303	0.7562	0.1315	0.6282	0.1027	0.0984	0.0023	0.1541	0.1958	0.6303	-0.0507	0.0000	0.0273	1.8455	1.9267	2.3554	-0.5458	0.0002
859.6190	-0.0000	-1.5708	0.0000	-4.0627	-0.0000	-0.0000	0.0000	0.0000	-0.0000	0.3392	0.0000	0.0000	0.4916	0.7782	0.1820	0.5926	0.0624	0.0833	0.0023	0.1552	0.1969	0.6334	-0.0509	0.0000	0.0270	1.8584	1.9369	2.3639	-0.5481	0.0002
859.6310	-0.0000	-1.5708	0.0000	-4.0586	0.0000	0.0000	0.0000	0.0000	-0.0000	0.3467	0.0000	0.0000	0.5655	0.7725	0.1704	0.6095	0.0734	0.1054	0.0022	0.1559	0.1978	0.6370	-0.0512	0.0000	0.0267	1.8667	1.9461	2.3746	-0.5510	0.0002
859.6410	-0.0000	-1.5708	-0.0000	-4.0552	0.0000	0.0000	0.0000	0.0000	-0.0000	0.3534	0.0000	0.0000	0.5469	0.7463	0.1779	0.6206	0.0698	0.0661	0.0022	0.1569	0.1990	0.6401	-0.0514	0.0000	0.0264	1.8791	1.9577	2.3836	-0.5534	0.0002
859.6510	0.0000	-1.5708	0.0000	-4.0517	0.0000	0.0000	0.0000	0.0000	-0.0000	0.3587	0.0000	0.0000	0.3429	0.7278	0.2041	0.6250	0.0772	0.0745	0.0022	0.1581	0.2001	0.6432	-0.0517	0.0000	0.0262	1.8936	1.9685	2.3926	-0.5559	0.0002
859.6630	-0.0000	-1.5708	0.0000	-4.0472	0.0000	-0.0000	0.0000	0.0000	-0.0000	0.3640	0.0000	0.0000	0.5652	0.7914	0.1602	0.6231	0.0752	0.0810	0.0021	0.1593	0.2014	0.6459	-0.0519	0.0000	0.0250	1.9079	1.9812	2.3939	-0.5589	0.0002
859.6730	-0.0000	-1.5708	0.0000	-4.0435	0.0000	0.0000	0.0000	0.0000	-0.0000	0.3697	0.0000	0.0000	0.5790	0.7773	0.1712	0.5973	0.0744	0.0867	0.0021	0.1603	0.2025	0.6490	-0.0522	0.0000	0.0247	1.9196	1.9920	2.4035	-0.5615	0.0002
859.6850	-0.0000	-1.5708	0.0000	-4.0391	-0.0000	-0.0000	0.0000	0.0000	-0.0000	0.3713	0.0000	0.0000	0.5561	0.8260	0.1596	0.6415	0.0740	0.1123	0.0020	0.1612	0.2036	0.6527	-0.0525	0.0000	0.0243	1.9300	2.0034	2.4152	-0.5647	0.0002
859.6950	0.0000	-1.5708	0.0000	-4.0353	-0.0000	0.0000	0.0000	0.0000	-0.0000	0.3787	0.0000	0.0000	0.4580	0.7945	0.1769	0.6515	0.0646	0.1021	0.0020	0.1626	0.2049	0.6557	-0.0527	0.0000	0.0240	1.9478	2.0164	2.4246	-0.5672	0.0002
859.7070	0.0000	-1.5708	-0.0000	-4.0307	-0.0000	0.0000	0.0000	0.0000	-0.0000	0.3899	0.0000	0.0000	0.5083	0.7534	0.1596	0.6160	0.0675	0.1003	0.0020	0.1632	0.2059	0.6594	-0.0530	0.0000	0.0236	1.9542	2.0255	2.4365	-0.5705	0.0002
859.7170	-0.0000	-1.5708	0.0000	-4.0269	0.0000	0.0000	0.0000	0.0000	-0.0000	0.3966	0.0000	0.0000	0.5545	0.7691	0.1113	0.6027	0.0732	0.1024	0.0019	0.1647	0.2072	0.6625	-0.0532	0.0000	0.0233	1.9719	2.0384	2.4461	-0.5731	0.0002
859.7290	-0.0000	-1.5708	0.0000	-4.0220	0.0000	-0.0000	0.0000	0.0000	-0.0000	0.4025	0.0000	0.0000	0.4729	0.8507	0.1229	0.5944	0.0702	0.0863	0.0019	0.1655	0.2085	0.6663	-0.0536	0.0000	0.0229	1.9821	2.0514	2.4585	-0.5765	0.0002
859.7390	0.0000	-1.5708	-0.0000	-4.0179	-0.0000	0.0000	0.0000	0.0000	-0.0000	0.4039	0.0000	0.0000	0.4663	0.8026	0.1444	0.6335	0.0709	0.0796	0.0019	0.1667	0.2096	0.6694	-0.0538	0.0000	0.0226	1.9962	2.0624	2.4686	-0.5792	0.0002
859.7490	0.0000	-1.5708	0.0000	-4.0138	0.0000	-0.0000	0.0000	0.0000	-0.0000	0.4092	0.0000	0.0000	0.5893	0.7982	0.1948	0.6189	0.0436	0.0887	0.0019	0.1676	0.2108	0.6725	-0.0541	0.0000	0.0222	2.0066	2.0738	2.4791	-0.5821	0.0002
859.7610	0.0000	-1.5708	0.0000	-4.0088	0.0000	-0.0000	0.0000	0.0000	-0.0000	0.4139	0.0000	0.0000	0.6200	0.8105	0.1646	0.6206	0.0710	0.1003	0.0017	0.1694	0.2125	0.6752	-0.0544	0.0000	0.0209	2.0291	2.0903	2.4801	-0.5853	0.0002
859.7710	-0.0000	-1.5708	-0.0000	-4.0047	-0.0000	0.0000	0.0000	0.0000	-0.0000	0.4204	0.0000	0.0000	0.5619	0.7996	0.1667	0.6657	0.0598	0.0834	0.0017	0.1704	0.2135	0.6783	-0.0546	0.0000	0.0205	2.0405	2.1007	2.4904	-0.5881	0.0002
859.7830	-0.0000	-1.5708	0.0000	-3.9997	0.0000	0.0000	0.0000	0.0000	-0.0000	0.4330	0.0000	0.0000	0.5297	0.7431	0.1158	0.6566	0.0521	0.0845	0.0017	0.1714	0.2148	0.6820	-0.0550	0.0000	0.0201	2.0526	2.1135	2.5030	-0.5916	0.0002
859.7930	-0.0000	-1.5708	0.0000	-3.9954	-0.0000	0.0000	0.0000	0.0000	-0.0000	0.4392	0.0000	0.0000	0.5763	0.8528	0.1635	0.6558	0.0614	0.1012	0.0016	0.1728	0.2162	0.6850	-0.0552	0.0000	0.0198	2.0694	2.1273	2.5135	-0.5944	0.0002
859.8050	-0.0000	-1.5708	0.0000	-3.9901	-0.0000	0.0000	0.0000	0.0000	-0.0000	0.4450	0.0000	0.0000	0.4919	0.8044	0.1437	0.6521	0.0719	0.1122	0.0016	0.1738	0.2175	0.6888	-0.0556	0.0000	0.0193	2.0814	2.1399	2.5267	-0.5980	0.0002
859.8150	0.0000	-1.5708	0.0000	-3.9856	0.0000	0.0000	0.0000	0.0000	-0.0000	0.4504	0.0000	0.0000	0.5805	0.8079	0.1472	0.6896	0.0704	0.1008	0.0016	0.1750	0.2188	0.6919	-0.0558	0.0000	0.0189	2.0954	2.1528	2.5376	-0.6010	0.0002
859.8250	-0.0000	-1.5708	0.0000	-3.9810	0.0000	0.0000	0.0000	0.0000	-0.0000	0.4523	0.0000	0.0000	0.5735	0.8090	0.1431	0.6168	0.0444	0.1062	0.0015	0.1764	0.2201	0.6951	-0.0561	0.0000	0.0185	2.1128	2.1651	2.5489	-0.6041	0.0002
859.8370	0.0000	-1.5708	0.0000	-3.9755	0.0000	0.0000	0.0000	0.0000	-0.0000	0.4531	0.0000	0.0000	0.5693	0.8496	0.1987	0.6912	0.0797	0.1044	0.0015	0.1775	0.2215	0.6988	-0.0565	0.0000	0.0181	2.1257	2.1795	2.5624	-0.6078	0.0002
859.8470	0.0000	-1.5708	-0.0000	-3.9709	-0.0000	-0.0000	0.0000	0.0000	-0.0000	0.4588	0.0000	0.0000	0.6469	0.8872	0.1520	0.6912	0.0584	0.0868	0.0015	0.1789	0.2229	0.7020	-0.0567	0.0000	0.0177	2.1419	2.1927	2.5735	-0.6108	0.0002
859.8590	-0.0000	-1.5708	0.0000	-3.9654	-0.0000	-0.0000	0.0000	0.0000	-0.0000	0.4716	0.0000	0.0000	0.5578	0.8266	0.2133	0.6595	0.0766	0.1173	0.0014	0.1801	0.2244	0.7054	-0.0571	0.0000	0.0169	2.1568	2.2073	2.5836	-0.6144	0.0002
859.8690	0.0000	-1.5708	0.0000	-3.9606	-0.0000	-0.0000	0.0000	0.0000	-0.0000	0.4796	0.0000	0.0000	0.5568	0.7956	0.2463	0.6140	0.0572	0.1016	0.0013	0.1818	0.2258	0.7076	-0.0574	0.0000	0.0158	2.1767	2.2218	2.5853	-0.6173	0.0002
859.8790	-0.0000	-1.5708	0.0000	-3.9558	-0.0000	0.0000	0.0000	0.0000	-0.0000	0.4822	0.0000	0.0000	0.6460	0.8856	0.1670	0.6739	0.0603	0.0884	0.0013	0.1824	0.2268	0.7107	-0.0577	0.0000	0.0154	2.1846	2.2314	2.5970	-0.6205	0.0002
859.8910	-0.0000	-1.5708	-0.0000	-3.9499	-0.0000	-0.0000	0.0000	0.0000	-0.0000	0.4868	0.0000	0.0000	0.6867	0.8175	0.1891	0.6407	0.0696	0.0959	0.0012	0.1842	0.2286	0.7144	-0.0580	0.0000	0.0148	2.2061	2.2495	2.6108	-0.6243	0.0002
859.9010	0.0000	-1.5708	0.0000	-3.9450	-0.0000	-0.0000	-0.0001	0.0000	-0.0000	0.4893	0.0000	0.0000	0.6117	0.8171	0.1506	0.6280	0.0810	0.0885	0.0012	0.1854	0.2300	0.7176	-0.0583	0.0000	0.0144	2.2208	2.2629	2.6226	-0.6275	0.0002
859.9110	0.0000	-1.5708	0.0000	-3.9402	0.0000	0.0000	-0.0001	0.0000	-0.0000	0.4954	0.0000	0.0000	0.5557	0.8219	0.1656	0.7184	0.0370	0.0634	0.0012	0.1863	0.2312	0.7207	-0.0586	0.0000	0.0140	2.2315	2.2743	2.6342	-0.6307	0.0002
859.9210	-0.0000	-1.5708	-0.0000	-3.9352	0.0000	-0.0000	-0.0001	0.0000	-0.0000	0.5069	0.0000	0.0000	0.4720	0.8013	0.1380	0.6774	0.0512	0.1142	0.0011	0.1881	0.2327	0.7229	-0.0589	0.0000	0.0135	2.2521	2.2897	2.6456	-0.6338	0.0002
859.9310	-0.0000	-1.5708	-0.0000	-3.9302	0.0000	-0.0000	-0.0000	0.0000	-0.0000	0.5143	0.0000	0.0000	0.5705	0.7911	0.1862	0.6937	0.0730	0.0997	0.0011	0.1892	0.2339	0.7250	-0.0592	0.0000	0.0131	2.2655	2.3017	2.6573	-0.6369	0.0002
859.9410	0.0000	-1.5708	0.0000	-3.9250	0.0000	0.0000	-0.0000	0.0000	-0.0000	0.5202	0.0000	0.0000	0.5237	0.8110	0.2395	0.7084	0.0628	0.1069	0.0011	0.1902	0.2352	0.7271	-0.0595	0.0000	0.0126	2.2776	2.3145	2.6693	-0.6402	0.0002
859.9510	0.0000	-1.5708	0.0000	-3.9198	-0.0000	-0.0000	-0.0000	0.0000	-0.0000	0.5193	0.0000	0.0000	0.6388	0.8758	0.2045	0.6959	0.0638	0.0903	0.0010	0.1914	0.2366	0.7292	-0.0598	0.0000	0.0122	2.2921	2.3276	2.6815	-0.6436	0.0002
859.9630	-0.0000	-1.5708	0.0000	-3.9134	0.0000	0.0000	-0.0000	0.0000	-0.0000	0.5219	0.0000	0.0000	0.5379	0.8423	0.1825	0.6771	0.0555	0.0891	0.0009	0.1931	0.2383	0.7304	-0.0601	0.0000	0.0105	2.3130	2.3445	2.6820	-0.6474	0.0002
859.9730	0.0000	-1.5708	0.0000	-3.9082	0.0000	0.0000	-0.0000	0.0000	-0.0000	0.5278	0.0000	0.0000	0.4997	0.8513	0.1826	0.7234	0.0371	0.1021	0.0008	0.1949	0.2400	0.7325	-0.0604	0.0000	0.0101	2.3336	2.3608	2.6938	-0.6506	0.0002
859.9830	0.0000	-1.5708	0.0000	-3.9029	-0.0000	0.0000	-0.0000	0.0000	-0.0000	0.5368	0.0000	0.0000	0.4321	0.8234	0.1745	0.6844	0.0411	0.1160	0.0008	0.1957	0.2412	0.7345	-0.0607	0.0000	0.0096	2.3440	2.3728	2.7058	-0.6538	0.0002
859.9930	-0.0000	-1.5708	-0.0000	-3.8975	0.0000	0.0000	-0.0000	0.0000	-0.0000	0.5426	0.0000	0.0000	0.5283	0.8400	0.2075	0.7052	0.0435	0.0876	0.0008	0.1970	0.2425	0.7366	-0.0611	0.0000	0.0091	2.3594	2.3858	2.7180	-0.6572	0.0002
860.0030	-0.0000	-1.5708	0.0000	-3.8920	0.0000	0.0000	-0.0000	0.0000	-0.0000	0.5455	0.0000	0.0000	0.5319	0.8377	0.2217	0.7005	0.0655	0.0955	0.0007	0.1981	0.2438	0.7387	-0.0614	0.0000	0.0086	2.3721	2.3990	2.7303	-0.6605	0.0002
860.0130	-0.0000	-1.5707	-0.0000	-3.8865	0.0000	-0.0000	-0.0000	0.0000	-0.0000	0.5472	0.0000	0.0000	0.4820	0.8485	0.2068	0.6736	0.0638	0.1084	0.0007	0.1995	0.2453	0.7408	-0.0617	0.0000	0.0081	2.3898	2.4133	2.7427	-0.6639	0.0002
860.0250	0.0000	-1.5708	-0.0000	-3.8799	0.0000	0.0000	-0.0000	0.0000	-0.0000	0.5540	0.0000	0.0000	0.6185	0.8186	0.1408	0.7157	0.0496	0.0807	0.0006	0.2009	0.2469	0.7433	-0.0621	0.0000	0.0075	2.4065	2.4292	2.7574	-0.6679	0.0002
860.0350	0.0000	-1.5708	-0.0000	-3.8744	0.0000	-0.0000	-0.0000	0.0000	-0.0000	0.5625	0.0000	0.0000	0.5389	0.8428	0.1973	0.7123	0.0485	0.1005	0.0006	0.2023	0.2484	0.7454	-0.0624	0.0000	0.0070	2.4233	2.4434	2.7694	-0.6712	0.0002
860.0450	0.0000	-1.5708	-0.0000	-3.8688	0.0000	0.0000	-0.0000	0.0000	-0.0000	0.5723	0.0000	0.0000	0.5228	0.8722	0.1849	0.7206	0.0563	0.1078	0.0005	0.2035	0.2497	0.7475	-0.0627	0.0000	0.0065	2.4368	2.4564	2.7817	-0.6745	0.0002
860.0570	0.0000	-1.5708	0.0000	-3.8619	0.0000	0.0000	-0.0000	0.0000	-0.0000	0.5787	0.0000	0.0000	0.5208	0.8941	0.2345	0.6964	0.0410	0.0931	0.0005	0.2055	0.2516	0.7500	-0.0630	0.0000	0.0059	2.4605	2.4753	2.7966	-0.6786	0.0002
860.0670	0.0000	-1.5708	0.0000	-3.8560	-0.0000	-0.0000	-0.0000	0.0000	-0.0000	0.5762	0.0000	0.0000	0.5047	0.7962	0.2265	0.7015	0.0659	0.0967	0.0004	0.2069	0.2531	0.7507	-0.0633	0.0000	0.0042	2.4782	2.4902	2.7938	-0.6818	0.0002
860.0790	-0.0000	-1.5708	-0.0000	-3.8489	-0.0000	-0.0000	-0.0000	0.0000	-0.0000	0.5764	0.0000	0.0000	0.4177	0.8585	0.2180	0.6970	0.0739	0.1188	0.0003	0.2084	0.2548	0.7532	-0.0637	0.0000	0.0036	2.4962	2.5072	2.8091	-0.6860	0.0002
860.0890	-0.0000	-1.5708	-0.0000	-3.8432	-0.0000	0.0000	-0.0000	0.0000	-0.0000	0.5825	0.0000	0.0000	0.4533	0.8296	0.2354	0.7717	0.0710	0.0804	0.0003	0.2096	0.2561	0.7552	-0.0640	0.0000	0.0031	2.5101	2.5196	2.8213	-0.6893	0.0002
860.1010	0.0000	-1.5708	0.0000	-3.8363	-0.0000	0.0000	-0.0000	0.0000	-0.0000	0.5960	0.0000	0.0000	0.4690	0.8398	0.2168	0.7461	0.0355	0.0587	0.0002	0.2108	0.2577	0.7577	-0.0644	0.0000	0.0024	2.5251	2.5356	2.8361	-0.6934	0.0002
860.1110	-0.0000	-1.5708	-0.0000	-3.8303	0.0000	0.0000	-0.0000	0.0000	-0.0000	0.6019	0.0000	0.0000	0.5010	0.8413	0.2478	0.7653	0.0498	0.0940	0.0002	0.2127	0.2594	0.7597	-0.0647	0.0000	0.0019	2.5478	2.5518	2.8485	-0.6967	0.0002
860.1230	-0.0000	-1.5708	0.0000	-3.8229	0.0000	0.0000	-0.0000	0.0000	-0.0000	0.6046	0.0000	0.0000	0.3844	0.9560	0.2001	0.7187	0.0667	0.1042	0.0001	0.2141	0.2609	0.7622	-0.0651	0.0000	0.0012	2.5643	2.5673	2.8639	-0.7009	0.0002
860.1330	-0.0000	-1.5708	-0.0000	-3.8168	0.0000	0.0000	-0.0000	0.0000	-0.0000	0.6036	0.0000	0.0000	0.3991	0.8069	0.2097	0.7354	0.0592	0.0793	0.0001	0.2156	0.2625	0.7643	-0.0654	0.0000	0.0006	2.5815	2.5828	2.8765	-0.7044	0.0002
860.1430	-0.0000	-1.5708	0.0000	-3.8108	0.0000	0.0000	-0.0000	0.0000	-0.0000	0.6138	0.0000	0.0000	0.4238	0.8792	0.2216	0.7167	0.0540	0.0849	0.0000	0.2169	0.2639	0.7664	-0.0658	0.0000	0.0001	2.5970	2.5966	2.8887	-0.7077	0.0002
860.1550	-0.0000	-1.5708	-0.0000	-3.8035	0.0000	0.0000	-0.0000	0.0000	-0.0000	0.6235	0.0000	0.0000	0.4890	0.9765	0.2441	0.7380	0.0556	0.1023	-0.0001	0.2182	0.2656	0.7688	-0.0661	0.0000	-0.0006	2.6135	2.6130	2.9037	-0.7118	0.0002
860.1650	-0.0000	-1.5708	-0.0000	-3.7972	0.0000	0.0000	-0.0000	0.0000	-0.0000	0.6236	0.0000	0.0000	0.3137	0.8524	0.1874	0.7580	0.0663	0.0776	-0.0002	0.2203	0.2672	0.7693	-0.0664	0.0000	-0.0023	2.6377	2.6293	2.8995	-0.7150	0.0002
860.1750	-0.0000	-1.5708	-0.0000	-3.7907	0.0000	-0.0000	-0.0000	0.0000	-0.0000	0.6238	0.0000	0.0000	0.4139	0.9442	0.2295	0.7536	0.0722	0.0881	-0.0002	0.2214	0.2686	0.7714	-0.0668	0.0000	-0.0029	2.6509	2.6428	2.9123	-0.7185	0.0002
860.1850	-0.0000	-1.5708	0.0000	-3.7845	0.0000	0.0000	-0.0000	0.0000	-0.0000	0.6268	0.0000	0.0000	0.4937	0.9059	0.2209	0.7582	0.0423	0.0913	-0.0003	0.2229	0.2702	0.7734	-0.0671	0.0000	-0.0034	2.6690	2.6582	2.9248	-0.7218	0.0002
860.1950	0.0000	-1.5708	-0.0000	-3.7782	0.0000	-0.0000	-0.0000	0.0000	-0.0000	0.6390	0.0000	0.0000	0.2804	0.8680	0.1826	0.7666	0.0609	0.0803	-0.0003	0.2240	0.2715	0.7754	-0.0674	0.0000	-0.0040	2.6831	2.6716	2.9370	-0.7252	0.0002
860.2050	0.0000	-1.5708	0.0000	-3.7719	0.0000	-0.0000	-0.0000	0.0000	-0.0000	0.6443	0.0000	0.0000	0.3669	0.9167	0.2112	0.7655	0.0570	0.0875	-0.0004	0.2252	0.2728	0.7774	-0.0677	0.0000	-0.0046	2.6970	2.6837	2.9494	-0.7286	0.0002
860.2170	-0.0000	-1.5708	0.0000	-3.7641	0.0000	0.0000	-0.0000	0.0000	-0.0000	0.6510	0.0000	0.0000	0.4801	0.9500	0.2637	0.7570	0.0488	0.1026	-0.0004	0.2267	0.2745	0.7798	-0.0681	0.0000	-0.0053	2.7147	2.7012	2.9644	-0.7327	0.0002
860.2270	0.0000	-1.5708	-0.0000	-3.7575	0.0000	0.0000	-0.0000	0.0000	-0.0000	0.6513	0.0000	0.0000	0.3760	0.8763	0.2470	0.7721	0.0545	0.0986	-0.0005	0.2285	0.2761	0.7818	-0.0684	0.0000	-0.0060	2.7361	2.7169	2.9770	-0.7361	0.0002
860.2370	-0.0000	-1.5708	0.0000	-3.7510	0.0000	0.0000	-0.0000	0.0000	-0.0000	0.6532	0.0000	0.0000	0.5196	0.8711	0.2203	0.7829	0.0591	0.0925	-0.0005	0.2295	0.2776	0.7838	-0.0687	0.0000	-0.0066	2.7490	2.7309	2.9893	-0.7394	0.0002
860.2470	0.0000	-1.5708	-0.0000	-3.7445	0.0000	0.0000	-0.0000	0.0000	-0.0000	0.6611	0.0000	0.0000	0.3099	0.8606	0.2272	0.8117	0.0596	0.1110	-0.0006	0.2311	0.2789	0.7858	-0.0690	0.0000	-0.0072	2.7672	2.7443	3.0015	-0.7428	0.0002
860.2590	-0.0000	-1.5708	0.0000	-3.7365	0.0000	-0.0000	-0.0000	0.0000	-0.0000	0.6716	0.0000	0.0000	0.3839	0.9250	0.2098	0.7500	0.0342	0.0776	-0.0007	0.2328	0.2808	0.7878	-0.0694	0.0000	-0.0082	2.7875	2.7626	3.0119	-0.7467	0.0002
860.2690	-0.0000	-1.5708	0.0000	-3.7298	-0.0000	0.0000	-0.0000	0.0000	-0.0000	0.6725	0.0000	0.0000	0.3911	0.8258	0.2479	0.7961	0.0593	0.0814	-0.0008	0.2345	0.2824	0.7885	-0.0697	0.0000	-0.0096	2.8085	2.7785	3.0107	-0.7499	0.0001
860.2810	0.0000	-1.5708	0.0000	-3.7216	0.0000	-0.0000	-0.0000	0.0000	-0.0000	0.6722	0.0000	0.0000	0.4087	0.9400	0.2540	0.7610	0.0370	0.0841	-0.0009	0.2360	0.2841	0.7908	-0.0700	0.0000	-0.0104	2.8262	2.7949	3.0256	-0.7539	0.0001
860.2910	-0.0000	-1.5708	0.0000	-3.7150	0.0000	0.0000	-0.0000	0.0000	-0.0000	0.6810	0.0000	0.0000	0.4207	0.8825	0.2120	0.8036	0.0475	0.0963	-0.0009	0.2372	0.2854	0.7928	-0.0704	0.0000	-0.0110	2.8403	2.8082	3.0376	-0.7572	0.0001
860.3010	-0.0000	-1.5708	-0.0000	-3.7082	-0.0000	-0.0000	-0.0000	0.0000	-0.0000	0.6893	0.0000	0.0000	0.4375	1.0124	0.2589	0.7563	0.0306	0.0954	-0.0010	0.2386	0.2869	0.7947	-0.0707	0.0000	-0.0116	2.8573	2.8224	3.0496	-0.7605	0.0001
860.3130	0.0000	-1.5708	-0.0000	-3.6998	0.0000	0.0000	-0.0000	0.0000	-0.0000	0.6900	0.0000	0.0000	0.4420	0.8620	0.2595	0.7986	0.0274	0.0851	-0.0010	0.2401	0.2885	0.7970	-0.0710	0.0000	-0.0124	2.8759	2.8387	3.0643	-0.7645	0.0001
860.3230	-0.0000	-1.5708	0.0000	-3.6928	0.0000	0.0000	-0.0000	0.0000	-0.0000	0.6887	0.0000	0.0000	0.4000	0.9905	0.2060	0.7602	0.0229	0.0741	-0.0011	0.2414	0.2899	0.7989	-0.0713	0.0000	-0.0130	2.8908	2.8527	3.0765	-0.7678	0.0001
860.3350	0.0000	-1.5708	0.0000	-3.6846	0.0000	0.0000	-0.0000	0.0000	-0.0000	0.6960	0.0000	0.0000	0.3971	0.8573	0.2348	0.8514	0.0317	0.0919	-0.0011	0.2432	0.2918	0.8012	-0.0717	0.0000	-0.0138	2.9119	2.8706	3.0904	-0.7716	0.0001
860.3450	-0.0000	-1.5708	0.0000	-3.6777	-0.0000	0.0000	-0.0000	0.0000	-0.0000	0.7037	0.0000	0.0000	0.3369	0.9853	0.1959	0.8414	0.0377	0.1026	-0.0012	0.2443	0.2930	0.8031	-0.0720	0.0000	-0.0144	2.9260	2.8827	3.1022	-0.7748	0.0001
860.3550	-0.0000	-1.5708	0.0000	-3.6705	0.0000	0.0000	-0.0000	0.0000	-0.0000	0.7087	0.0000	0.0000	0.3948	0.9196	0.2990	0.8125	0.0394	0.1101	-0.0013	0.2455	0.2944	0.8050	-0.0723	0.0000	-0.0151	2.9403	2.8960	3.1141	-0.7781	0.0001
860.3650	0.0000	-1.5708	-0.0000	-3.6633	0.0000	-0.0000	-0.0000	0.0000	-0.0000	0.7116	0.0000	0.0000	0.4702	0.9426	0.2446	0.7926	0.0447	0.0976	-0.0014	0.2472	0.2959	0.8051	-0.0726	0.0000	-0.0168	2.9604	2.9111	3.1071	-0.7811	0.0001
860.3770	0.0000	-1.5708	0.0000	-3.6548	0.0000	0.0000	-0.0000	0.0000	-0.0000	0.7138	0.0000	0.0000	0.4749	0.9982	0.2723	0.7750	0.0149	0.0620	-0.0015	0.2489	0.2977	0.8073	-0.0729	0.0000	-0.0175	2.9812	2.9287	3.1208	-0.7848	0.0001
860.3870	0.0000	-1.5708	-0.0000	-3.6477	0.0000	-0.0000	-0.0000	0.0000	-0.0000	0.7198	0.0000	0.0000	0.3916	0.9427	0.2585	0.8169	0.0491	0.0680	-0.0015	0.2506	0.2991	0.8091	-0.0732	0.0000	-0.0181	3.0007	2.9425	3.1323	-0.7879	0.0001
860.3970	-0.0000	-1.5708	-0.0000	-3.6405	-0.0000	0.0000	-0.0000	0.0000	-0.0000	0.7271	0.0000	0.0000	0.4573	1.0094	0.2495	0.8085	0.0284	0.0737	-0.0016	0.2515	0.3004	0.8109	-0.0735	0.0000	-0.0188	3.0119	2.9557	3.1437	-0.7910	0.0001
860.4070	0.0000	-1.5708	0.0000	-3.6331	-0.0000	-0.0000	-0.0000	0.0000	-0.0000	0.7265	0.0000	0.0000	0.3352	0.9435	0.3074	0.8126	0.0210	0.0693	-0.0016	0.2526	0.3016	0.8127	-0.0738	0.0000	-0.0194	3.0249	2.9676	3.1553	-0.7942	0.0001
860.4170	-0.0000	-1.5708	0.0000	-3.6258	-0.0000	0.0000	-0.0000	0.0000	-0.0000	0.7295	0.0000	0.0000	0.4931	0.9306	0.3436	0.8415	0.0276	0.0661	-0.0017	0.2536	0.3027	0.8146	-0.0741	0.0000	-0.0201	3.0367	2.9785	3.1667	-0.7973	0.0001
860.4270	0.0000	-1.5708	0.0000	-3.6186	0.0000	-0.0000	-0.0000	0.0000	-0.0000	0.7369	0.0000	0.0000	0.3749	0.9558	0.2816	0.8196	0.0228	0.0873	-0.0017	0.2552	0.3042	0.8163	-0.0744	0.0000	-0.0208	3.0562	2.9931	3.1776	-0.8003	0.0001
860.4390	-0.0000	-1.5708	0.0000	-3.6096	0.0000	-0.0000	-0.0000	0.0000	-0.0000	0.7442	0.0000	0.0000	0.4609	0.9481	0.2664	0.8747	0.0347	0.0914	-0.0018	0.2564	0.3058	0.8184	-0.0747	0.0000	-0.0216	3.0706	3.0091	3.1909	-0.8039	0.0001
860.4490	-0.0000	-1.5708	-0.0000	-3.6021	0.0000	-0.0000	-0.0000	0.0000	-0.0000	0.7440	0.0000	0.0000	0.4680	0.9322	0.2547	0.8297	0.0118	0.0984	-0.0019	0.2583	0.3073	0.8202	-0.0750	0.0000	-0.0222	3.0930	3.0235	3.2020	-0.8069	0.0001
860.4610	0.0000	-1.5708	-0.0000	-3.5932	0.0000	0.0000	-0.0000	0.0000	-0.0000	0.7470	0.0000	0.0000	0.3948	0.8938	0.3037	0.8054	0.0012	0.0693	-0.0020	0.2599	0.3089	0.8204	-0.0753	0.0000	-0.0240	3.1121	3.0395	3.1949	-0.8101	0.0001
860.4710	-0.0000	-1.5708	-0.0000	-3.5858	0.0000	0.0000	-0.0000	0.0000	-0.0000	0.7545	0.0000	0.0000	0.4223	0.9309	0.2492	0.8104	0.0111	0.0801	-0.0021	0.2607	0.3099	0.8221	-0.0755	0.0000	-0.0246	3.1227	3.0492	3.2056	-0.8131	0.0001
860.4810	0.0000	-1.5708	-0.0000	-3.5782	-0.0000	0.0000	-0.0000	0.0000	-0.0000	0.7602	0.0000	0.0000	0.5049	0.9744	0.2579	0.8232	0.0433	0.0929	-0.0021	0.2619	0.3112	0.8238	-0.0758	0.0000	-0.0253	3.1365	3.0620	3.2161	-0.8159	0.0001
860.4930	-0.0000	-1.5708	-0.0000	-3.5689	0.0000	0.0000	-0.0000	0.0000	-0.0000	0.7594	0.0000	0.0000	0.6066	0.9615	0.3174	0.8356	0.0194	0.0740	-0.0022	0.2635	0.3129	0.8258	-0.0761	0.0000	-0.0260	3.1561	3.0783	3.2289	-0.8194	0.0001
860.5030	0.0000	-1.5708	0.0000	-3.5615	0.0000	0.0000	-0.0000	0.0000	-0.0000	0.7631	0.0000	0.0000	0.3760	0.9910	0.2330	0.8541	0.0132	0.0916	-0.0022	0.2649	0.3142	0.8275	-0.0764	0.0000	-0.0267	3.1719	3.0913	3.2391	-0.8222	0.0001
860.5150	0.0000	-1.5708	-0.0000	-3.5523	0.0000	-0.0000	-0.0000	0.0000	-0.0000	0.7681	0.0000	0.0000	0.5001	1.0205	0.2595	0.9147	0.0306	0.0847	-0.0023	0.2661	0.3156	0.8294	-0.0767	0.0000	-0.0275	3.1866	3.1046	3.2512	-0.8255	0.0001
860.5250	0.0000	-1.5708	-0.0000	-3.5445	0.0000	-0.0000	-0.0000	0.0000	-0.0000	0.7760	0.0000	0.0000	0.4076	0.9175	0.2823	0.8488	0.0101	0.0493	-0.0024	0.2671	0.3167	0.8310	-0.0770	0.0000	-0.0281	3.1987	3.1157	3.2614	-0.8283	0.0001
860.5370	0.0000	-1.5708	-0.0000	-3.5351	-0.0000	-0.0000	-0.0000	0.0000	-0.0000	0.7738	0.0000	0.0000	0.4533	1.0091	0.2676	0.8107	0.0135	0.0534	-0.0024	0.2688	0.3182	0.8330	-0.0773	0.0000	-0.0290	3.2193	3.1310	3.2735	-0.8316	0.0001
860.5470	-0.0000	-1.5708	-0.0000	-3.5274	0.0000	-0.0000	-0.0000	0.0000	-0.0000	0.7767	0.0000	0.0000	0.3883	1.0389	0.2407	0.8528	0.0296	0.0972	-0.0025	0.2699	0.3195	0.8346	-0.0775	0.0000	-0.0296	3.2327	3.1434	3.2831	-0.8342	0.0001
860.5570	-0.0000	-1.5709	-0.0000	-3.5196	-0.0000	0.0000	-0.0000	0.0000	-0.0000	0.7830	0.0000	0.0000	0.4290	0.9771	0.2706	0.8905	0.0310	0.0715	-0.0025	0.2707	0.3206	0.8362	-0.0777	0.0000	-0.0303	3.2423	3.1539	3.2927	-0.8368	0.0001
860.5670	0.0000	-1.5708	0.0000	-3.5117	0.0000	0.0000	-0.0000	0.0000	-0.0000	0.7890	0.0000	0.0000	0.3035	0.9647	0.3258	0.8615	0.0166	0.0774	-0.0027	0.2723	0.3218	0.8357	-0.0780	0.0000	-0.0318	3.2612	3.1665	3.2812	-0.8391	0.0001
860.5770	0.0000	-1.5708	0.0000	-3.5037	0.0000	0.0000	-0.0000	0.0000	-0.0000	0.7896	0.0000	0.0000	0.3338	1.0338	0.2650	0.8234	0.0167	0.0830	-0.0027	0.2734	0.3230	0.8372	-0.0782	0.0000	-0.0324	3.2743	3.1778	3.2907	-0.8416	0.0001
860.5870	0.0000	-1.5708	0.0000	-3.4959	0.0000	-0.0000	-0.0000	0.0000	-0.0000	0.7920	0.0000	0.0000	0.4289	0.9483	0.2886	0.9000	0.0272	0.0670	-0.0028	0.2745	0.3242	0.8387	-0.0784	0.0000	-0.0330	3.2879	3.1895	3.2997	-0.8441	0.0001
860.5990	0.0000	-1.5708	-0.0001	-3.4865	-0.0000	0.0000	-0.0000	0.0000	-0.0000	0.8029	0.0000	0.0000	0.4351	1.0153	0.3117	0.8530	0.0278	0.0674	-0.0028	0.2755	0.3253	0.8405	-0.0787	0.0000	-0.0338	3.2997	3.2000	3.3104	-0.8470	0.0001
860.6090	0.0000	-1.5708	-0.0000	-3.4783	0.0000	0.0000	-0.0000	0.0000	-0.0000	0.8044	0.0000	0.0000	0.4317	1.0042	0.3078	0.8911	0.0053	0.0675	-0.0029	0.2765	0.3263	0.8419	-0.0789	0.0000	-0.0344	3.3113	3.2107	3.3193	-0.8495	0.0001
860.6190	0.0000	-1.5708	0.0000	-3.4702	0.0000	0.0000	-0.0000	0.0000	-0.0000	0.8012	0.0000	0.0000	0.3765	1.0432	0.3284	0.8498	0.0048	0.0644	-0.0029	0.2779	0.3276	0.8434	-0.0791	0.0000	-0.0351	3.3277	3.2232	3.3281	-0.8519	0.0001
860.6290	-0.0000	-1.5708	0.0000	-3.4622	0.0000	-0.0000	-0.0000	0.0000	-0.0000	0.8075	0.0000	0.0000	0.4114	1.0466	0.2887	0.8549	0.0288	0.0997	-0.0030	0.2790	0.3287	0.8448	-0.0794	0.0000	-0.0357	3.3411	3.2338	3.3365	-0.8541	0.0001
860.6410	0.0000	-1.5708	-0.0000	-3.4525	0.0000	-0.0000	-0.0000	0.0000	-0.0000	0.8139	0.0000	0.0000	0.5331	1.0656	0.2973	0.8496	0.0273	0.0820	-0.0030	0.2801	0.3298	0.8464	-0.0796	0.0000	-0.0365	3.3546	3.2449	3.3465	-0.8569	0.0001
860.6510	-0.0000	-1.5708	-0.0000	-3.4443	0.0000	0.0000	-0.0000	0.0000	-0.0000	0.8170	0.0000	0.0000	0.3782	1.0698	0.2595	0.8691	0.0190	0.0581	-0.0031	0.2807	0.3307	0.8478	-0.0798	0.0000	-0.0371	3.3612	3.2536	3.3547	-0.8591	0.0001
860.6610	-0.0000	-1.5708	0.0000	-3.4362	0.0000	0.0000	-0.0000	0.0000	-0.0000	0.8167	0.0000	0.0000	0.4459	1.0286	0.2696	0.9086	0.0146	0.0523	-0.0032	0.2820	0.3318	0.8472	-0.0800	0.0000	-0.0385	3.3772	3.2647	3.3407	-0.8609	0.0001
860.6730	0.0000	-1.5708	-0.0000	-3.4264	0.0000	0.0000	-0.0000	0.0000	-0.0000	0.8276	0.0000	0.0000	0.3469	0.9530	0.2661	0.8862	0.0157	0.0657	-0.0033	0.2832	0.3330	0.8487	-0.0802	0.0000	-0.0392	3.3915	3.2758	3.3499	-0.8634	0.0001
860.6830	-0.0001	-1.5708	-0.0000	-3.4181	0.0000	0.0000	-0.0000	0.0000	-0.0000	0.8261	0.0000	0.0000	0.4256	1.0409	0.3486	0.9087	0.0071	0.0533	-0.0033	0.2839	0.3338	0.8500	-0.0804	0.0000	-0.0398	3.3997	3.2842	3.3576	-0.8655	0.0001
860.6950	0.0000	-1.5708	-0.0000	-3.4079	0.0000	0.0000	-0.0000	0.0000	-0.0000	0.8254	0.0000	0.0000	0.3958	0.9928	0.3154	0.8204	0.0212	0.0775	-0.0034	0.2854	0.3351	0.8515	-0.0806	0.0000	-0.0405	3.4177	3.2971	3.3666	-0.8679	0.0001
860.7050	-0.0000	-1.5708	0.0000	-3.3998	0.0000	0.0000	-0.0000	0.0000	-0.0000	0.8279	0.0000	0.0000	0.4571	1.0200	0.3308	0.8470	0.0087	0.0501	-0.0034	0.2863	0.3360	0.8527	-0.0808	0.0000	-0.0411	3.4290	3.3057	3.3735	-0.8699	0.0001
860.7170	0.0000	-1.5708	-0.0000	-3.3899	0.0000	-0.0000	-0.0000	0.0000	-0.0000	0.8390	0.0000	0.0000	0.4695	1.0766	0.3246	0.8816	0.0217	0.0479	-0.0035	0.2874	0.3371	0.8541	-0.0810	0.0000	-0.0418	3.4418	3.3164	3.3817	-0.8721	0.0001
860.7270	-0.0000	-1.5708	-0.0000	-3.3813	0.0000	-0.0000	-0.0000	0.0000	-0.0000	0.8402	0.0000	0.0000	0.2542	1.0096	0.3150	0.8499	0.0255	0.0670	-0.0035	0.2881	0.3379	0.8553	-0.0812	0.0000	-0.0424	3.4507	3.3244	3.3885	-0.8739	0.0001
860.7370	0.0000	-1.5708	-0.0000	-3.3731	0.0000	0.0000	-0.0000	0.0000	-0.0000	0.8380	0.0000	0.0000	0.4725	1.0248	0.3468	0.9097	0.0192	0.0801	-0.0036	0.2889	0.3387	0.8565	-0.0814	0.0000	-0.0430	3.4601	3.3320	3.3950	-0.8757	0.0001
860.7470	-0.0000	-1.5708	-0.0000	-3.3647	0.0000	0.0000	-0.0000	0.0000	-0.0000	0.8475	0.0000	0.0000	0.4450	1.0371	0.3614	0.9326	0.0125	0.0681	-0.0036	0.2895	0.3393	0.8576	-0.0815	0.0000	-0.0436	3.4674	3.3386	3.4012	-0.8774	0.0001
860.7570	-0.0000	-1.5708	-0.0000	-3.3562	0.0000	0.0000	-0.0000	0.0000	-0.0000	0.8501	0.0000	0.0000	0.2964	1.0995	0.2871	0.8831	-0.0005	0.0632	-0.0037	0.2906	0.3403	0.8588	-0.0817	0.0000	-0.0442	3.4808	3.3482	3.4073	-0.8791	0.0001
860.7670	0.0000	-1.5708	-0.0000	-3.3475	0.0000	0.0000	-0.0000	0.0000	-0.0000	0.8500	0.0000	0.0000	0.4162	1.0616	0.3672	0.8252	-0.0037	0.0697	-0.0038	0.2914	0.3410	0.8577	-0.0818	0.0000	-0.0453	3.4892	3.3554	3.3907	-0.8803	0.0001
860.7790	-0.0000	-1.5708	-0.0000	-3.3374	-0.0000	0.0000	-0.0000	0.0000	-0.0000	0.8503	0.0000	0.0000	0.3626	1.0832	0.3301	0.8922	0.0196	0.0804	-0.0038	0.2924	0.3420	0.8590	-0.0820	0.0000	-0.0460	3.5014	3.3647	3.3974	-0.8822	0.0001
860.7890	0.0001	-1.5708	-0.0000	-3.3289	-0.0000	0.0000	-0.0000	0.0000	-0.0000	0.8590	0.0000	0.0000	0.4400	1.0241	0.3643	0.8906	0.0055	0.0695	-0.0039	0.2932	0.3427	0.8600	-0.0821	0.0000	-0.0465	3.5109	3.3716	3.4027	-0.8836	0.0001
860.7990	-0.0000	-1.5708	-0.0000	-3.3203	0.0000	0.0000	-0.0000	0.0000	-0.0000	0.8608	0.0000	0.0000	0.2989	1.1424	0.3035	0.8845	-0.0031	0.0567	-0.0039	0.2937	0.3433	0.8609	-0.0822	0.0000	-0.0470	3.5168	3.3778	3.4079	-0.8850	0.0001
860.8090	0.0000	-1.5708	-0.0000	-3.3117	0.0000	-0.0000	-0.0000	0.0000	-0.0000	0.8576	0.0000	0.0000	0.2475	1.1291	0.3364	0.8813	0.0042	0.0790	-0.0040	0.2942	0.3438	0.8619	-0.0824	0.0000	-0.0476	3.5231	3.3825	3.4130	-0.8864	0.0001
860.8190	-0.0000	-1.5708	-0.0000	-3.3032	-0.0000	0.0000	-0.0000	0.0000	-0.0000	0.8623	0.0000	0.0000	0.4222	1.0138	0.3633	0.9732	-0.0078	0.0494	-0.0040	0.2952	0.3446	0.8628	-0.0825	0.0000	-0.0481	3.5351	3.3900	3.4176	-0.8877	0.0001
860.8310	-0.0000	-1.5708	-0.0000	-3.2927	-0.0000	-0.0000	-0.0000	0.0000	-0.0000	0.8701	0.0000	0.0000	0.4144	1.0552	0.3248	0.9484	-0.0205	0.0605	-0.0041	0.2957	0.3453	0.8639	-0.0826	0.0000	-0.0488	3.5412	3.3972	3.4229	-0.8891	0.0001
860.8410	-0.0000	-1.5708	0.0000	-3.2838	-0.0000	0.0000	-0.0000	0.0000	-0.0000	0.8721	0.0000	0.0000	0.3995	1.1313	0.3675	0.7999	-0.0082	0.0576	-0.0041	0.2963	0.3459	0.8648	-0.0827	0.0000	-0.0493	3.5487	3.4030	3.4273	-0.8903	0.0001
860.8530	0.0000	-1.5708	-0.0000	-3.2735	0.0000	0.0000	-0.0000	0.0000	-0.0000	0.8711	0.0000	0.0000	0.3353	1.0692	0.3085	0.8958	0.0097	0.0573	-0.0042	0.2969	0.3465	0.8659	-0.0828	0.0000	-0.0500	3.5551	3.4095	3.4320	-0.8916	0.0001
860.8630	-0.0000	-1.5708	0.0000	-3.2649	0.0000	-0.0000	-0.0000	0.0000	-0.0000	0.8775	0.0000	0.0000	0.3982	1.0440	0.3619	0.9283	-0.0039	0.0308	-0.0042	0.2976	0.3470	0.8645	-0.0829	0.0000	-0.0508	3.5645	3.4135	3.4124	-0.8922	0.0001
860.8750	-0.0000	-1.5708	-0.0000	-3.2540	0.0000	0.0000	-0.0000	0.0000	-0.0000	0.8791	0.0000	0.0000	0.3079	1.1083	0.3241	0.7921	0.0019	0.0504	-0.0043	0.2983	0.3476	0.8654	-0.0830	0.0000	-0.0514	3.5725	3.4198	3.4166	-0.8934	0.0001
860.8850	0.0000	-1.5708	-0.0000	-3.2455	0.0000	0.0000	-0.0000	0.0000	-0.0000	0.8753	0.0000	0.0000	0.2854	1.0422	0.3575	0.9251	0.0026	0.0256	-0.0043	0.2987	0.3480	0.8662	-0.0831	0.0000	-0.0518	3.5778	3.4237	3.4197	-0.8942	0.0001
860.8970	0.0000	-1.5708	0.0000	-3.2350	0.0000	-0.0000	-0.0000	0.0000	-0.0000	0.8851	0.0000	0.0000	0.4247	1.1122	0.3563	0.9027	-0.0154	0.0614	-0.0044	0.2993	0.3486	0.8670	-0.0832	0.0000	-0.0524	3.5844	3.4296	3.4232	-0.8952	0.0001
860.9070	0.0000	-1.5708	-0.0000	-3.2260	0.0000	0.0000	-0.0000	0.0000	-0.0000	0.8884	0.0000	0.0000	0.3524	1.0758	0.3317	0.8937	-0.0026	0.0513	-0.0044	0.2999	0.3489	0.8677	-0.0832	0.0000	-0.0528	3.5911	3.4331	3.4258	-0.8959	0.0001
860.9170	-0.0000	-1.5708	-0.0000	-3.2170	0.0000	-0.0000	-0.0000	0.0000	-0.0000	0.8844	0.0000	0.0000	0.3182	1.0273	0.3786	0.8365	0.0144	0.0290	-0.0045	0.3002	0.3493	0.8683	-0.0833	0.0000	-0.0533	3.5948	3.4363	3.4282	-0.8966	0.0001
860.9290	-0.0000	-1.5708	0.0000	-3.2065	0.0000	0.0000	-0.0000	0.0000	-0.0000	0.8892	0.0000	0.0000	0.2907	1.0463	0.3974	0.9094	-0.0046	0.0615	-0.0045	0.3005	0.3496	0.8691	-0.0834	0.0000	-0.0538	3.5985	3.4394	3.4307	-0.8972	0.0001
860.9390	0.0000	-1.5708	-0.0000	-3.1976	0.0000	0.0000	-0.0000	0.0000	-0.0000	0.8934	0.0000	0.0000	0.3468	1.1812	0.3825	0.9274	-0.0033	0.0427	-0.0045	0.3008	0.3499	0.8697	-0.0834	0.0000	-0.0543	3.6029	3.4425	3.4325	-0.8977	0.0001
860.9510	-0.0000	-1.5708	0.0000	-3.1868	0.0000	0.0000	-0.0000	0.0000	-0.0000	0.8968	0.0000	0.0000	0.4358	1.0547	0.3322	0.8659	-0.0478	0.0363	-0.0046	0.3013	0.3502	0.8704	-0.0835	0.0000	-0.0548	3.6079	3.4458	3.4344	-0.8982	0.0001
860.9610	0.0000	-1.5708	0.0000	-3.1779	0.0000	0.0000	-0.0000	0.0000	-0.0000	0.8995	0.0000	0.0000	0.4058	1.0660	0.3800	0.9419	-0.0065	0.0407	-0.0046	0.3015	0.3505	0.8687	-0.0835	0.0000	-0.0554	3.6106	3.4480	3.4118	-0.8982	0.0001
860.9730	0.0000	-1.5708	-0.0000	-3.1670	0.0000	-0.0000	-0.0000	0.0000	-0.0000	0.9009	0.0000	0.0000	0.4226	1.0636	0.3238	0.9419	-0.0327	0.0517	-0.0047	0.3019	0.3508	0.8692	-0.0835	0.0000	-0.0558	3.6158	3.4509	3.4129	-0.8985	0.0001
860.9830	-0.0000	-1.5708	0.0000	-3.1578	0.0000	0.0000	-0.0000	0.0000	-0.0000	0.9016	0.0000	0.0000	0.4922	1.1126	0.3785	0.8049	-0.0222	0.0529	-0.0047	0.3022	0.3509	0.8696	-0.0835	0.0000	-0.0562	3.6196	3.4526	3.4136	-0.8987	0.0001
860.9950	0.0000	-1.5708	-0.0000	-3.1472	0.0000	-0.0000	-0.0000	0.0000	-0.0000	0.9000	0.0000	0.0000	0.5322	1.0588	0.3843	0.9270	-0.0153	0.0374	-0.0047	0.3024	0.3510	0.8701	-0.0835	0.0000	-0.0566	3.6212	3.4529	3.4141	-0.8988	0.0001
861.0050	-0.0000	-1.5708	0.0000	-3.1383	0.0000	-0.0000	-0.0000	0.0000	-0.0000	0.9090	0.0000	0.0000	0.5455	1.1173	0.3587	0.9336	-0.0116	0.0532	-0.0048	0.3027	0.3512	0.8705	-0.0835	0.0000	-0.0570	3.6247	3.4553	3.4141	-0.8988	0.0001
861.0150	-0.0000	-1.5708	0.0000	-3.1289	0.0000	-0.0000	-0.0000	0.0000	-0.0000	0.9118	0.0000	0.0000	0.4140	1.0994	0.3724	0.8327	-0.0166	0.0453	-0.0048	0.3029	0.3513	0.8708	-0.0835	0.0000	-0.0573	3.6271	3.4566	3.4140	-0.8988	0.0001
861.0270	-0.0000	-1.5708	-0.0000	-3.1182	0.0000	0.0000	-0.0000	0.0000	-0.0000	0.9065	0.0000	0.0000	0.3982	1.0961	0.3574	0.9537	-0.0025	0.0652	-0.0048	0.3029	0.3513	0.8712	-0.0835	0.0000	-0.0578	3.6270	3.4563	3.4134	-0.8986	0.0001
861.0370	0.0000	-1.5708	-0.0000	-3.1091	0.0000	0.0000	-0.0000	0.0000	-0.0000	0.9131	0.0000	0.0000	0.5136	1.1354	0.3830	0.9231	-0.0072	0.0332	-0.0049	0.3030	0.3514	0.8715	-0.0835	0.0000	-0.0581	3.6287	3.4569	3.4126	-0.8984	0.0001
861.0490	-0.0000	-1.5708	0.0000	-3.0980	-0.0000	0.0000	-0.0000	0.0000	-0.0000	0.9180	0.0000	0.0000	0.5232	1.0815	0.3989	0.8584	-0.0055	0.0478	-0.0049	0.3028	0.3512	0.8718	-0.0834	0.0000	-0.0585	3.6264	3.4553	3.4113	-0.8981	0.0001
861.0590	0.0000	-1.5708	-0.0000	-3.0889	0.0000	-0.0000	-0.0000	0.0000	-0.0000	0.9142	0.0000	0.0000	0.5828	1.1028	0.3632	0.8958	-0.0244	0.0481	-0.0049	0.3030	0.3512	0.8715	-0.0834	0.0000	-0.0588	3.6293	3.4554	3.4038	-0.8976	0.0001
861.0710	-0.0000	-1.5708	-0.0000	-3.0780	-0.0000	-0.0000	-0.0000	0.0000	-0.0000	0.9207	0.0000	0.0000	0.5433	1.1822	0.4029	0.8770	-0.0069	0.0184	-0.0049	0.3028	0.3509	0.8700	-0.0833	0.0000	-0.0591	3.6264	3.4519	3.3835	-0.8967	0.0001
861.0810	-0.0000	-1.5708	-0.0000	-3.0686	-0.0000	0.0000	-0.0000	0.0000	-0.0000	0.9227	0.0000	0.0000	0.4697	1.1011	0.3655	0.9027	0.0012	0.0708	-0.0050	0.3030	0.3509	0.8701	-0.0833	0.0000	-0.0593	3.6292	3.4520	3.3815	-0.8962	0.0001
861.0910	-0.0000	-1.5708	0.0000	-3.0594	0.0000	0.0000	-0.0000	0.0000	-0.0000	0.9179	0.0000	0.0000	0.4193	1.1472	0.4048	0.8606	-0.0082	0.0601	-0.0050	0.3026	0.3505	0.8701	-0.0832	0.0000	-0.0596	3.6236	3.4485	3.3791	-0.8956	0.0001
861.1030	0.0000	-1.5708	-0.0000	-3.0485	-0.0000	-0.0000	-0.0000	0.0000	-0.0000	0.9204	0.0000	0.0000	0.4686	1.0809	0.3766	0.9899	-0.0155	0.0603	-0.0050	0.3028	0.3505	0.8702	-0.0831	0.0000	-0.0599	3.6260	3.4481	3.3761	-0.8947	0.0001
861.1130	-0.0000	-1.5708	-0.0000	-3.0392	0.0000	0.0000	-0.0000	0.0000	-0.0000	0.9292	0.0000	0.0000	0.4874	1.1328	0.3692	0.9063	-0.0451	0.0312	-0.0050	0.3026	0.3502	0.8702	-0.0831	0.0000	-0.0601	3.6235	3.4459	3.3732	-0.8939	0.0001
861.1250	0.0000	-1.5708	-0.0000	-3.0280	0.0000	-0.0000	-0.0000	0.0000	-0.0000	0.9255	0.0000	0.0000	0.4811	1.0736	0.3887	0.8740	-0.0402	0.0317	-0.0050	0.3027	0.3500	0.8702	-0.0830	0.0000	-0.0604	3.6251	3.4437	3.3692	-0.8929	0.0001
861.1350	-0.0000	-1.5708	-0.0000	-3.0188	-0.0000	0.0001	-0.0000	0.0000	-0.0000	0.9305	0.0000	0.0000	0.4952	1.1677	0.3602	0.9557	-0.0325	0.0269	-0.0051	0.3022	0.3495	0.8702	-0.0829	0.0000	-0.0606	3.6191	3.4389	3.3658	-0.8919	0.0001
861.1470	-0.0000	-1.5708	-0.0000	-3.0076	0.0000	-0.0000	-0.0000	0.0000	-0.0000	0.9326	0.0000	0.0000	0.4695	1.1434	0.3989	0.9236	-0.0006	0.0281	-0.0051	0.3022	0.3494	0.8701	-0.0828	0.0000	-0.0609	3.6193	3.4374	3.3611	-0.8906	0.0001
861.1570	-0.0000	-1.5708	-0.0000	-2.9982	-0.0000	-0.0000	-0.0000	0.0000	-0.0000	0.9277	0.0000	0.0000	0.4819	1.0843	0.3865	0.9257	-0.0242	0.0202	-0.0051	0.3016	0.3488	0.8700	-0.0826	0.0000	-0.0611	3.6120	3.4314	3.3569	-0.8895	0.0001
861.1670	0.0000	-1.5708	-0.0000	-2.9891	-0.0000	0.0000	-0.0000	0.0000	-0.0000	0.9347	0.0000	0.0000	0.4376	1.1345	0.3722	0.8963	-0.0112	0.0369	-0.0051	0.3011	0.3482	0.8675	-0.0825	0.0000	-0.0609	3.6063	3.4254	3.3277	-0.8879	0.0000
861.1790	0.0000	-1.5708	-0.0000	-2.9778	0.0000	0.0000	-0.0000	0.0000	-0.0000	0.9400	0.0000	0.0000	0.4159	1.1630	0.3877	0.9345	-0.0033	0.0121	-0.0051	0.3007	0.3476	0.8672	-0.0824	0.0000	-0.0610	3.6006	3.4201	3.3220	-0.8863	0.0000
861.1890	0.0000	-1.5708	-0.0000	-2.9683	0.0000	0.0000	-0.0000	-0.0000	-0.0000	0.9392	0.0000	0.0000	0.3971	1.1471	0.3832	0.8438	-0.0346	0.0236	-0.0051	0.3006	0.3473	0.8670	-0.0822	0.0000	-0.0612	3.5999	3.4172	3.3168	-0.8849	0.0000
861.2010	0.0000	-1.5708	-0.0000	-2.9572	0.0000	0.0000	-0.0000	-0.0000	-0.0000	0.9338	0.0000	0.0000	0.3990	1.1478	0.3662	0.9643	-0.0138	0.0227	-0.0051	0.2996	0.3465	0.8666	-0.0821	0.0000	-0.0613	3.5881	3.4088	3.3103	-0.8832	0.0000
861.2110	0.0000	-1.5708	-0.0000	-2.9479	0.0000	-0.0000	-0.0000	-0.0000	-0.0000	0.9399	0.0000	0.0000	0.4605	1.1118	0.3613	0.9039	-0.0325	0.0210	-0.0051	0.2996	0.3461	0.8663	-0.0819	0.0000	-0.0614	3.5874	3.4048	3.3047	-0.8816	0.0000
861.2210	0.0000	-1.5708	-0.0000	-2.9383	0.0000	-0.0000	-0.0000	-0.0000	-0.0000	0.9396	0.0000	0.0000	0.3545	1.2090	0.3982	0.8680	-0.0190	0.0155	-0.0051	0.2991	0.3454	0.8660	-0.0818	0.0000	-0.0615	3.5823	3.3984	3.2985	-0.8799	0.0000
861.2330	-0.0000	-1.5708	-0.0000	-2.9272	-0.0000	0.0000	-0.0000	-0.0000	-0.0000	0.9434	-0.0000	0.0000	0.4143	1.1019	0.4086	0.8821	-0.0359	0.0242	-0.0051	0.2986	0.3448	0.8656	-0.0816	0.0000	-0.0617	3.5755	3.3923	3.2910	-0.8779	0.0000
861.2430	0.0000	-1.5708	0.0000	-2.9179	0.0000	0.0000	-0.0000	-0.0000	-0.0000	0.9481	-0.0000	0.0000	0.4280	1.1117	0.3699	0.9541	-0.0308	0.0254	-0.0052	0.2981	0.3441	0.8652	-0.0814	0.0000	-0.0618	3.5700	3.3855	3.2844	-0.8761	0.0000
861.2550	-0.0000	-1.5708	-0.0000	-2.9062	-0.0000	-0.0000	-0.0000	-0.0000	-0.0000	0.9432	-0.0000	0.0000	0.4686	1.1403	0.3611	0.8482	-0.0055	0.0092	-0.0052	0.2972	0.3431	0.8646	-0.0812	0.0000	-0.0619	3.5596	3.3757	3.2757	-0.8737	0.0000
861.2650	0.0000	-1.5708	0.0000	-2.8969	0.0000	0.0000	-0.0000	-0.0000	-0.0000	0.9380	-0.0000	0.0000	0.4226	1.1495	0.4298	0.9606	-0.0201	0.0334	-0.0051	0.2959	0.3420	0.8618	-0.0810	0.0000	-0.0613	3.5431	3.3648	3.2434	-0.8714	0.0000
861.2770	0.0000	-1.5708	0.0000	-2.8856	0.0000	0.0000	-0.0000	-0.0000	-0.0000	0.9454	0.0000	0.0000	0.4503	1.1954	0.3591	0.9428	-0.0319	0.0178	-0.0051	0.2956	0.3413	0.8611	-0.0807	0.0000	-0.0613	3.5398	3.3577	3.2344	-0.8689	0.0000
861.2870	0.0000	-1.5708	-0.0000	-2.8760	0.0000	0.0000	-0.0000	-0.0000	-0.0000	0.9457	0.0000	0.0000	0.4942	1.0852	0.4244	0.8583	-0.0137	0.0185	-0.0051	0.2949	0.3404	0.8605	-0.0805	0.0000	-0.0613	3.5322	3.3491	3.2263	-0.8667	0.0000
861.2990	0.0000	-1.5708	-0.0000	-2.8649	0.0000	0.0000	-0.0000	-0.0000	-0.0000	0.9475	0.0000	0.0000	0.4742	1.1580	0.3550	0.8898	-0.0090	0.0094	-0.0051	0.2940	0.3394	0.8598	-0.0803	0.0000	-0.0613	3.5204	3.3393	3.2165	-0.8640	0.0000
861.3090	-0.0000	-1.5708	-0.0000	-2.8555	0.0000	0.0000	-0.0000	-0.0000	-0.0000	0.9509	0.0000	0.0000	0.4981	1.1228	0.3943	0.8959	-0.0187	0.0110	-0.0051	0.2931	0.3384	0.8591	-0.0801	0.0000	-0.0613	3.5103	3.3292	3.2079	-0.8617	0.0000
861.3190	0.0000	-1.5708	-0.0000	-2.8457	-0.0000	0.0000	-0.0000	-0.0000	-0.0000	0.9512	0.0000	0.0000	0.4077	1.1321	0.3757	0.8030	-0.0370	0.0487	-0.0051	0.2927	0.3376	0.8584	-0.0798	0.0000	-0.0612	3.5055	3.3215	3.1988	-0.8592	0.0000
861.3310	0.0000	-1.5708	-0.0000	-2.8344	0.0000	-0.0000	-0.0000	-0.0000	-0.0000	0.9434	0.0000	0.0000	0.3065	1.1958	0.3618	0.9062	0.0070	0.0179	-0.0051	0.2917	0.3364	0.8576	-0.0795	0.0000	-0.0612	3.4938	3.3099	3.1878	-0.8562	0.0000
861.3410	-0.0000	-1.5708	-0.0000	-2.8251	0.0000	0.0000	-0.0000	-0.0000	-0.0000	0.9525	0.0001	0.0000	0.3303	1.1029	0.4214	0.9081	-0.0502	0.0231	-0.0051	0.2906	0.3354	0.8569	-0.0793	0.0000	-0.0612	3.4803	3.2995	3.1784	-0.8536	0.0000
861.3530	0.0000	-1.5708	-0.0000	-2.8134	-0.0000	-0.0000	-0.0000	-0.0000	-0.0000	0.9530	0.0000	0.0000	0.3280	1.1142	0.3943	0.8279	-0.0250	0.0179	-0.0051	0.2898	0.3343	0.8559	-0.0790	0.0000	-0.0611	3.4704	3.2888	3.1664	-0.8504	0.0000
861.3630	-0.0000	-1.5708	0.0000	-2.8040	0.0000	0.0000	-0.0000	-0.0000	-0.0000	0.9494	0.0001	0.0000	0.3392	1.1856	0.3779	0.9180	-0.0238	0.0082	-0.0050	0.2884	0.3328	0.8528	-0.0787	0.0000	-0.0602	3.4542	3.2744	3.1310	-0.8472	0.0000
861.3730	0.0000	-1.5708	0.0000	-2.7946	0.0000	0.0000	-0.0000	-0.0000	-0.0000	0.9536	0.0001	0.0000	0.4577	1.1349	0.3981	0.9075	-0.0277	0.0219	-0.0050	0.2877	0.3319	0.8519	-0.0785	0.0000	-0.0600	3.4457	3.2653	3.1208	-0.8444	0.0000
861.3850	-0.0000	-1.5708	-0.0000	-2.7829	0.0000	0.0000	-0.0000	-0.0000	-0.0000	0.9523	0.0001	0.0000	0.4113	1.1264	0.3608	0.8695	-0.0033	0.0187	-0.0050	0.2861	0.3303	0.8507	-0.0781	0.0000	-0.0599	3.4262	3.2492	3.1075	-0.8408	0.0000
861.3950	-0.0000	-1.5708	0.0000	-2.7735	-0.0000	0.0000	-0.0000	-0.0000	-0.0000	0.9490	0.0000	0.0000	0.3508	1.2020	0.3720	0.9293	-0.0061	0.0090	-0.0050	0.2846	0.3288	0.8498	-0.0778	0.0000	-0.0597	3.4087	3.2350	3.0965	-0.8378	0.0000
861.4070	0.0000	-1.5708	-0.0000	-2.7622	0.0000	-0.0000	-0.0000	-0.0000	-0.0000	0.9576	0.0000	0.0000	0.3741	1.0604	0.3733	0.9326	-0.0150	0.0022	-0.0050	0.2843	0.3279	0.8486	-0.0775	0.0000	-0.0596	3.4043	3.2263	3.0831	-0.8341	0.0000
861.4170	-0.0000	-1.5708	-0.0000	-2.7526	0.0000	-0.0000	-0.0000	-0.0000	-0.0000	0.9570	0.0000	0.0000	0.2980	1.1648	0.4053	0.8463	-0.0269	0.0183	-0.0050	0.2828	0.3263	0.8476	-0.0772	0.0000	-0.0594	3.3863	3.2107	3.0712	-0.8309	0.0000
861.4270	-0.0000	-1.5708	0.0000	-2.7431	-0.0000	-0.0000	-0.0000	-0.0000	-0.0000	0.9491	0.0000	0.0000	0.1963	1.1527	0.3358	0.9704	-0.0229	0.0167	-0.0049	0.2818	0.3252	0.8466	-0.0769	0.0000	-0.0593	3.3744	3.1992	3.0593	-0.8276	0.0000
861.4370	-0.0000	-1.5708	-0.0000	-2.7336	0.0000	-0.0000	-0.0000	-0.0000	-0.0000	0.9554	0.0000	0.0000	0.4163	1.1174	0.4019	0.9119	-0.0411	0.0504	-0.0049	0.2805	0.3238	0.8455	-0.0766	0.0000	-0.0591	3.3598	3.1861	3.0470	-0.8243	0.0000
861.4490	0.0000	-1.5708	-0.0000	-2.7219	0.0000	0.0000	-0.0000	-0.0000	-0.0000	0.9585	0.0000	0.0000	0.3106	1.1461	0.3700	0.8259	-0.0503	0.0029	-0.0049	0.2794	0.3223	0.8442	-0.0762	0.0000	-0.0589	3.3458	3.1708	3.0318	-0.8201	0.0000
861.4590	-0.0000	-1.5708	-0.0000	-2.7124	0.0000	0.0000	-0.0000	-0.0000	-0.0000	0.9515	0.0000	0.0000	0.3377	1.1766	0.3973	0.8696	-0.0224	0.0229	-0.0049	0.2781	0.3208	0.8425	-0.0759	0.0000	-0.0584	3.3303	3.1566	3.0126	-0.8165	0.0000
861.4690	-0.0000	-1.5708	-0.0000	-2.7030	0.0000	0.0000	-0.0000	-0.0000	-0.0000	0.9537	0.0000	0.0000	0.3991	1.1403	0.3615	0.9251	-0.0157	0.0097	-0.0048	0.2765	0.3192	0.8395	-0.0755	0.0000	-0.0573	3.3109	3.1405	2.9805	-0.8127	0.0000
861.4790	0.0000	-1.5708	-0.0000	-2.6933	0.0000	-0.0000	-0.0000	-0.0000	-0.0000	0.9603	0.0000	0.0000	0.3690	1.1640	0.3424	0.8367	-0.0538	0.0060	-0.0048	0.2751	0.3177	0.8382	-0.0752	0.0000	-0.0571	3.2946	3.1259	2.9671	-0.8090	0.0000
861.4890	-0.0000	-1.5708	0.0000	-2.6837	0.0000	-0.0000	-0.0000	-0.0000	-0.0000	0.9533	0.0000	0.0000	0.3917	1.2260	0.3819	0.8401	-0.0236	-0.0060	-0.0047	0.2738	0.3162	0.8369	-0.0748	0.0000	-0.0568	3.2795	3.1106	2.9531	-0.8052	0.0000
861.4990	0.0000	-1.5708	0.0000	-2.6743	0.0000	0.0000	-0.0000	-0.0000	-0.0000	0.9541	0.0000	0.0000	0.4096	1.1825	0.3788	0.9044	-0.0228	0.0240	-0.0047	0.2724	0.3146	0.8357	-0.0745	0.0000	-0.0565	3.2624	3.0953	2.9394	-0.8015	0.0000
861.5090	0.0000	-1.5708	0.0000	-2.6647	0.0000	0.0000	-0.0000	-0.0000	-0.0000	0.9575	0.0000	0.0000	0.4454	1.1466	0.3384	0.8605	-0.0463	-0.0005	-0.0047	0.2713	0.3132	0.8343	-0.0741	0.0000	-0.0563	3.2485	3.0812	2.9252	-0.7976	0.0000
861.5210	0.0000	-1.5708	-0.0000	-2.6531	0.0000	0.0000	-0.0000	-0.0000	-0.0000	0.9571	0.0000	0.0000	0.3434	1.1079	0.3902	0.8127	-0.0290	0.0095	-0.0047	0.2695	0.3111	0.8327	-0.0737	0.0000	-0.0559	3.2274	3.0612	2.9075	-0.7928	0.0000
861.5310	-0.0000	-1.5708	-0.0000	-2.6437	0.0000	-0.0000	-0.0000	-0.0000	-0.0000	0.9555	0.0000	0.0000	0.3206	1.2362	0.3770	0.8700	-0.0079	0.0241	-0.0046	0.2683	0.3098	0.8313	-0.0733	0.0000	-0.0557	3.2132	3.0477	2.8929	-0.7888	0.0000
861.5410	0.0000	-1.5708	0.0000	-2.6342	0.0000	-0.0000	-0.0000	-0.0000	-0.0000	0.9591	0.0000	0.0000	0.3550	1.1623	0.3418	0.8727	-0.0453	0.0035	-0.0046	0.2667	0.3080	0.8299	-0.0729	0.0000	-0.0554	3.1941	3.0305	2.8779	-0.7847	0.0000
861.5510	0.0000	-1.5708	-0.0000	-2.6245	0.0000	0.0000	-0.0000	-0.0000	-0.0000	0.9572	0.0000	0.0000	0.2958	1.1427	0.3314	0.8233	-0.0177	0.0041	-0.0046	0.2653	0.3063	0.8285	-0.0725	0.0000	-0.0551	3.1767	3.0139	2.8622	-0.7804	0.0000
861.5610	0.0000	-1.5708	-0.0000	-2.6150	-0.0000	-0.0000	-0.0000	-0.0000	-0.0000	0.9508	0.0000	0.0000	0.2129	1.1097	0.3679	0.9076	-0.0320	-0.0275	-0.0047	0.2649	0.3053	0.8294	-0.0722	0.0000	-0.0561	3.1718	3.0040	2.8722	-0.7766	0.0000
861.5730	0.0000	-1.5708	-0.0000	-2.6036	-0.0000	0.0000	-0.0000	-0.0000	-0.0000	0.9588	0.0000	0.0000	0.3491	1.0972	0.3540	0.8686	-0.0190	0.0065	-0.0047	0.2630	0.3033	0.8277	-0.0717	0.0000	-0.0558	3.1497	2.9837	2.8532	-0.7714	0.0000
861.5830	-0.0000	-1.5708	-0.0000	-2.5938	-0.0000	-0.0000	-0.0000	-0.0000	-0.0000	0.9556	0.0000	0.0000	0.3508	1.0874	0.3298	0.8443	-0.0333	0.0078	-0.0046	0.2619	0.3018	0.8263	-0.0713	0.0000	-0.0556	3.1362	2.9690	2.8367	-0.7670	0.0000
861.5950	-0.0000	-1.5708	-0.0000	-2.5825	-0.0000	0.0000	-0.0000	-0.0000	-0.0000	0.9545	0.0000	0.0000	0.2493	1.1320	0.3488	0.8767	-0.0435	0.0232	-0.0046	0.2597	0.2994	0.8246	-0.0708	0.0000	-0.0553	3.1105	2.9461	2.8170	-0.7616	0.0000
861.6050	-0.0000	-1.5708	-0.0000	-2.5730	-0.0000	-0.0000	-0.0000	-0.0000	-0.0000	0.9606	0.0000	0.0000	0.2437	1.0872	0.3678	0.8745	-0.0430	0.0035	-0.0046	0.2584	0.2978	0.8231	-0.0703	0.0000	-0.0550	3.0949	2.9303	2.8005	-0.7571	0.0000
861.6170	0.0000	-1.5708	-0.0000	-2.5613	-0.0000	-0.0000	-0.0000	-0.0000	-0.0000	0.9591	0.0000	0.0000	0.2563	1.1920	0.3838	0.8142	-0.0483	0.0131	-0.0046	0.2566	0.2956	0.8212	-0.0698	0.0000	-0.0547	3.0731	2.9085	2.7797	-0.7514	0.0000
861.6270	-0.0000	-1.5708	-0.0000	-2.5520	0.0000	-0.0000	0.0000	-0.0000	-0.0000	0.9565	0.0000	0.0000	0.2874	1.2063	0.3312	0.9246	-0.0320	-0.0030	-0.0045	0.2544	0.2934	0.8197	-0.0694	0.0000	-0.0544	3.0467	2.8868	2.7624	-0.7467	0.0000
861.6390	-0.0000	-1.5708	-0.0000	-2.5404	0.0000	-0.0000	0.0000	-0.0000	-0.0000	0.9651	0.0000	0.0000	0.3235	1.0766	0.3103	0.8133	-0.0327	0.0066	-0.0045	0.2525	0.2913	0.8179	-0.0688	0.0000	-0.0541	3.0238	2.8658	2.7414	-0.7410	0.0000
861.6490	0.0000	-1.5708	-0.0000	-2.5305	0.0000	0.0000	0.0000	-0.0000	-0.0000	0.9602	0.0000	0.0000	0.2916	1.2157	0.3402	0.7432	-0.0015	0.0112	-0.0045	0.2511	0.2894	0.8162	-0.0684	0.0000	-0.0538	3.0077	2.8477	2.7231	-0.7360	0.0000
861.6610	-0.0000	-1.5708	-0.0000	-2.5192	0.0000	0.0000	0.0000	-0.0000	-0.0000	0.9561	0.0000	0.0000	0.2507	1.1686	0.3749	0.8374	-0.0258	-0.0148	-0.0046	0.2500	0.2878	0.8167	-0.0679	0.0000	-0.0551	2.9940	2.8313	2.7267	-0.7305	0.0000
861.6710	0.0000	-1.5708	-0.0000	-2.5097	-0.0000	-0.0000	0.0000	-0.0000	-0.0000	0.9612	0.0000	0.0000	0.2351	1.1114	0.3971	0.8373	0.0030	0.0227	-0.0046	0.2483	0.2858	0.8151	-0.0674	0.0000	-0.0548	2.9730	2.8120	2.7085	-0.7255	0.0000
861.6810	-0.0000	-1.5708	0.0000	-2.4999	-0.0000	-0.0000	0.0000	-0.0000	-0.0000	0.9600	0.0000	0.0000	0.1367	1.0716	0.3944	0.8138	-0.0295	0.0122	-0.0046	0.2468	0.2839	0.8135	-0.0669	0.0000	-0.0546	2.9555	2.7932	2.6894	-0.7203	0.0000
861.6910	0.0000	-1.5708	0.0000	-2.4903	-0.0000	0.0000	0.0001	-0.0000	-0.0000	0.9554	0.0000	0.0000	0.2324	1.1373	0.3374	0.8773	-0.0013	0.0262	-0.0045	0.2453	0.2820	0.8119	-0.0664	0.0000	-0.0543	2.9377	2.7742	2.6706	-0.7152	0.0000
861.7030	-0.0000	-1.5708	0.0000	-2.4789	0.0000	-0.0000	0.0000	-0.0000	-0.0000	0.9670	0.0000	0.0000	0.2716	1.0195	0.3615	0.8521	-0.0304	-0.0117	-0.0045	0.2430	0.2795	0.8099	-0.0659	0.0000	-0.0540	2.9101	2.7494	2.6476	-0.7089	0.0000
861.7130	-0.0000	-1.5708	-0.0000	-2.4690	-0.0000	-0.0000	0.0000	-0.0000	-0.0000	0.9646	0.0000	0.0000	0.1537	1.1327	0.3497	0.8091	-0.0283	0.0179	-0.0045	0.2412	0.2774	0.8082	-0.0654	0.0000	-0.0538	2.8887	2.7288	2.6277	-0.7035	0.0000
861.7230	-0.0000	-1.5708	0.0000	-2.4596	-0.0000	0.0000	0.0000	-0.0000	-0.0000	0.9599	0.0000	0.0000	0.2849	1.1024	0.3218	0.8722	-0.0202	0.0328	-0.0045	0.2394	0.2753	0.8066	-0.0649	0.0000	-0.0535	2.8670	2.7089	2.6080	-0.6981	0.0000
861.7330	0.0000	-1.5708	-0.0000	-2.4501	-0.0000	-0.0000	0.0000	-0.0000	-0.0000	0.9681	0.0000	0.0000	0.1406	1.1248	0.3278	0.8619	-0.0186	-0.0041	-0.0044	0.2376	0.2732	0.8049	-0.0644	0.0000	-0.0532	2.8452	2.6879	2.5883	-0.6927	0.0000
861.7430	-0.0000	-1.5708	0.0000	-2.4401	0.0000	0.0000	0.0000	-0.0000	-0.0000	0.9690	0.0000	0.0000	0.2335	1.0259	0.3602	0.7992	-0.0261	0.0187	-0.0044	0.2358	0.2711	0.8031	-0.0638	0.0000	-0.0529	2.8243	2.6669	2.5676	-0.6871	0.0000
861.7530	0.0000	-1.5708	-0.0000	-2.4306	-0.0000	0.0000	0.0000	-0.0000	-0.0000	0.9628	0.0000	0.0000	0.1281	1.1415	0.3394	0.8616	-0.0276	-0.0168	-0.0044	0.2336	0.2687	0.8013	-0.0633	0.0000	-0.0527	2.7976	2.6440	2.5469	-0.6814	0.0000
861.7650	-0.0000	-1.5708	-0.0000	-2.4190	0.0000	-0.0000	0.0000	-0.0000	-0.0000	0.9681	0.0000	0.0000	0.1804	1.1322	0.3652	0.8578	0.0013	0.0039	-0.0045	0.2323	0.2667	0.8016	-0.0627	0.0000	-0.0541	2.7821	2.6242	2.5471	-0.6751	0.0000
861.7750	-0.0000	-1.5708	0.0000	-2.4093	0.0000	-0.0000	0.0000	-0.0000	-0.0000	0.9711	0.0000	0.0000	0.2087	1.1104	0.2960	0.8093	-0.0166	0.0116	-0.0045	0.2306	0.2646	0.7998	-0.0622	0.0000	-0.0539	2.7621	2.6029	2.5260	-0.6693	0.0000
861.7850	-0.0000	-1.5708	0.0000	-2.3996	-0.0000	-0.0000	0.0000	-0.0000	-0.0000	0.9650	0.0000	0.0000	0.1201	1.1180	0.3598	0.8492	-0.0014	0.0119	-0.0040	0.2257	0.2603	0.7908	-0.0615	-0.0000	-0.0481	2.7029	2.5608	2.4287	-0.6622	-0.0000
861.7970	-0.0000	-1.5708	0.0000	-2.3881	-0.0000	-0.0000	0.0000	-0.0000	-0.0000	0.9702	0.0000	0.0000	0.1791	1.0481	0.3118	0.8484	-0.0418	0.0219	-0.0040	0.2237	0.2578	0.7885	-0.0609	0.0000	-0.0476	2.6788	2.5363	2.4033	-0.6553	0.0000
861.8070	0.0000	-1.5708	-0.0000	-2.3783	0.0000	-0.0000	0.0000	-0.0000	-0.0000	0.9716	0.0000	0.0000	0.2987	1.1621	0.2702	0.8039	-0.0156	0.0301	-0.0039	0.2213	0.2553	0.7864	-0.0603	0.0000	-0.0471	2.6507	2.5114	2.3811	-0.6492	0.0000
861.8190	-0.0000	-1.5708	-0.0000	-2.3666	0.0000	0.0000	0.0000	-0.0000	-0.0000	0.9629	0.0000	0.0000	0.1904	1.1185	0.3122	0.8104	-0.0162	-0.0075	-0.0039	0.2189	0.2524	0.7839	-0.0596	-0.0000	-0.0466	2.6220	2.4833	2.3544	-0.6420	-0.0000
861.8290	0.0000	-1.5708	0.0000	-2.3571	0.0000	-0.0000	0.0000	-0.0000	-0.0000	0.9742	0.0000	0.0000	0.2384	1.0995	0.2994	0.8406	0.0087	0.0055	-0.0039	0.2169	0.2501	0.7819	-0.0591	0.0000	-0.0462	2.5971	2.4607	2.3325	-0.6360	0.0000
861.8390	0.0000	-1.5708	-0.0000	-2.3473	0.0000	0.0000	0.0000	-0.0000	-0.0000	0.9777	0.0000	0.0000	0.1864	1.1577	0.3065	0.7619	-0.0351	0.0174	-0.0038	0.2147	0.2476	0.7798	-0.0585	-0.0000	-0.0457	2.5713	2.4362	2.3097	-0.6298	-0.0000
861.8510	0.0000	-1.5708	-0.0000	-2.3356	0.0000	0.0000	0.0000	-0.0000	-0.0000	0.9647	0.0000	0.0000	0.1497	1.0984	0.2601	0.8221	-0.0048	0.0073	-0.0038	0.2121	0.2446	0.7772	-0.0578	0.0000	-0.0452	2.5399	2.4064	2.2820	-0.6222	0.0000
861.8610	0.0000	-1.5708	0.0000	-2.3260	0.0000	0.0000	0.0000	-0.0000	-0.0000	0.9680	0.0000	0.0000	0.1895	1.0712	0.2918	0.8166	-0.0145	0.0264	-0.0031	0.2060	0.2395	0.7657	-0.0571	-0.0000	-0.0369	2.4667	2.3567	2.1587	-0.6144	-0.0001
861.8710	0.0000	-1.5708	-0.0000	-2.3162	-0.0000	0.0000	0.0000	-0.0000	-0.0000	0.9674	0.0000	0.0000	0.1180	1.0617	0.2538	0.7895	0.0081	0.0010	-0.0030	0.2035	0.2368	0.7632	-0.0565	-0.0000	-0.0362	2.4373	2.3293	2.1351	-0.6080	-0.0001
861.8830	-0.0000	-1.5708	0.0000	-2.3046	0.0000	0.0000	0.0000	-0.0000	-0.0000	0.9620	0.0000	0.0000	0.1750	1.0916	0.2743	0.7674	-0.0061	0.0037	-0.0030	0.2006	0.2336	0.7602	-0.0558	-0.0000	-0.0354	2.4022	2.2985	2.1070	-0.6003	-0.0001
861.8930	0.0000	-1.5708	0.0000	-2.2951	-0.0000	0.0000	0.0000	-0.0000	-0.0000	0.9666	0.0000	0.0000	0.2352	1.0564	0.2878	0.8190	-0.0186	-0.0049	-0.0029	0.1986	0.2312	0.7578	-0.0552	-0.0000	-0.0348	2.3779	2.2743	2.0837	-0.5939	-0.0001
861.9030	0.0000	-1.5708	0.0000	-2.2854	-0.0000	-0.0000	0.0000	-0.0000	-0.0000	0.9688	0.0000	0.0000	0.1820	1.0523	0.3048	0.7739	0.0002	0.0140	-0.0028	0.1960	0.2285	0.7553	-0.0546	-0.0000	-0.0341	2.3479	2.2481	2.0599	-0.5875	-0.0001
861.9130	0.0000	-1.5708	0.0000	-2.2756	-0.0000	-0.0000	0.0000	-0.0000	-0.0000	0.9572	0.0000	0.0000	0.1276	1.0226	0.2425	0.6662	-0.0005	-0.0059	-0.0028	0.1938	0.2258	0.7527	-0.0540	-0.0000	-0.0334	2.3207	2.2211	2.0352	-0.5807	-0.0001
861.9230	0.0000	-1.5708	0.0000	-2.2662	-0.0000	-0.0000	0.0000	-0.0000	-0.0000	0.9572	0.0000	0.0000	0.1961	1.1192	0.2896	0.7955	0.0311	-0.0120	-0.0027	0.1918	0.2233	0.7502	-0.0534	-0.0000	-0.0328	2.2968	2.1971	2.0116	-0.5743	-0.0001
861.9330	-0.0000	-1.5708	0.0000	-2.2567	0.0000	-0.0000	0.0000	-0.0000	-0.0000	0.9626	0.0000	0.0000	0.2771	1.0605	0.2251	0.7809	-0.0219	-0.0008	-0.0027	0.1893	0.2207	0.7477	-0.0528	-0.0000	-0.0321	2.2667	2.1709	1.9877	-0.5678	-0.0001
861.9450	0.0000	-1.5708	0.0000	-2.2450	0.0000	-0.0000	0.0000	-0.0000	-0.0000	0.9537	0.0000	0.0000	0.1935	1.0046	0.2935	0.8060	0.0168	0.0120	-0.0026	0.1863	0.2173	0.7445	-0.0520	-0.0000	-0.0313	2.2305	2.1382	1.9577	-0.5596	-0.0001
861.9550	0.0000	-1.5708	0.0000	-2.2356	-0.0000	-0.0000	0.0000	-0.0000	-0.0000	0.9557	0.0000	0.0000	0.2989	0.9656	0.2548	0.8115	0.0204	0.0058	-0.0033	0.1883	0.2176	0.7516	-0.0515	-0.0000	-0.0392	2.2551	2.1404	2.0340	-0.5546	-0.0000
861.9650	-0.0000	-1.5708	0.0000	-2.2260	0.0000	0.0000	0.0000	-0.0000	-0.0000	0.9592	0.0000	0.0000	0.2214	1.1407	0.2971	0.7710	0.0153	0.0090	-0.0023	0.1806	0.2114	0.7375	-0.0507	-0.0000	-0.0281	2.1631	2.0804	1.8845	-0.5459	-0.0001
861.9770	0.0000	-1.5708	0.0000	-2.2143	-0.0000	-0.0000	0.0000	-0.0000	-0.0000	0.9488	0.0000	-0.0000	0.3210	0.9624	0.2850	0.6821	0.0342	0.0014	-0.0023	0.1774	0.2078	0.7342	-0.0499	-0.0000	-0.0272	2.1241	2.0448	1.8537	-0.5375	-0.0001
861.9870	-0.0000	-1.5708	0.0000	-2.2050	0.0000	0.0000	0.0000	-0.0000	-0.0000	0.9465	0.0000	0.0001	0.2760	1.0205	0.2953	0.8092	0.0025	-0.0021	-0.0022	0.1749	0.2051	0.7315	-0.0493	-0.0000	-0.0265	2.0950	2.0179	1.8291	-0.5308	-0.0001
861.9970	-0.0000	-1.5708	0.0001	-2.1956	0.0000	0.0000	0.0000	-0.0000	-0.0000	0.9548	0.0000	0.0000	0.2118	1.0418	0.2933	0.7113	0.0249	0.0020	-0.0022	0.1729	0.2026	0.7288	-0.0487	-0.0000	-0.0258	2.0703	1.9932	1.8041	-0.5240	-0.0001
862.0090	-0.0000	-1.5708	0.0000	-2.1840	-0.0000	-0.0000	0.0000	-0.0000	-0.0000	0.9419	0.0000	0.0001	0.3079	1.0519	0.2163	0.7380	0.0192	0.0145	-0.0021	0.1692	0.1989	0.7255	-0.0479	-0.0000	-0.0249	2.0266	1.9569	1.7729	-0.5155	-0.0001
862.0190	-0.0000	-1.5708	-0.0000	-2.1746	0.0000	0.0000	0.0000	-0.0000	-0.0000	0.9395	0.0000	0.0001	0.3485	1.0926	0.2292	0.7922	0.0324	0.0005	-0.0020	0.1674	0.1963	0.7228	-0.0473	-0.0000	-0.0243	2.0052	1.9317	1.7477	-0.5086	-0.0001
862.0310	-0.0000	-1.5708	-0.0000	-2.1634	-0.0000	-0.0000	0.0000	-0.0000	-0.0000	0.9452	0.0000	0.0001	0.2810	1.0377	0.2473	0.7355	0.0174	-0.0071	-0.0020	0.1642	0.1930	0.7195	-0.0465	-0.0000	-0.0234	1.9666	1.8985	1.7173	-0.5003	-0.0001
862.0410	0.0000	-1.5708	0.0000	-2.1538	0.0000	0.0000	0.0000	-0.0000	-0.0000	0.9402	0.0000	0.0000	0.3054	0.9984	0.2502	0.6757	0.0261	0.0018	-0.0019	0.1616	0.1901	0.7167	-0.0458	-0.0000	-0.0227	1.9353	1.8703	1.6910	-0.4931	-0.0001
862.0530	0.0000	-1.5708	-0.0000	-2.1427	0.0000	0.0000	0.0000	-0.0000	-0.0000	0.9365	0.0000	0.0001	0.3569	0.9919	0.2760	0.7998	0.0440	-0.0098	-0.0028	0.1649	0.1907	0.7252	-0.0452	-0.0000	-0.0331	1.9744	1.8766	1.7854	-0.4868	-0.0000
862.0630	-0.0000	-1.5708	-0.0000	-2.1334	-0.0000	0.0000	0.0000	-0.0000	-0.0000	0.9470	0.0000	0.0000	0.2919	1.0550	0.2167	0.6791	0.0407	0.0096	-0.0016	0.1552	0.1832	0.7088	-0.0444	-0.0000	-0.0192	1.8584	1.8028	1.6108	-0.4774	-0.0001
862.0730	-0.0000	-1.5708	0.0000	-2.1237	0.0000	-0.0000	0.0000	-0.0000	-0.0000	0.9385	0.0000	0.0001	0.3264	1.0631	0.1991	0.6724	0.0459	0.0061	-0.0015	0.1527	0.1804	0.7059	-0.0437	-0.0000	-0.0185	1.8285	1.7751	1.5842	-0.4701	-0.0001
862.0830	-0.0000	-1.5708	-0.0000	-2.1146	-0.0000	0.0000	0.0000	-0.0000	-0.0000	0.9278	0.0000	0.0000	0.2218	1.0034	0.1928	0.8012	0.0556	-0.0025	-0.0015	0.1503	0.1775	0.7030	-0.0430	-0.0000	-0.0178	1.7998	1.7465	1.5580	-0.4630	-0.0001
862.0930	-0.0000	-1.5708	0.0000	-2.1053	-0.0000	0.0000	0.0000	-0.0000	-0.0000	0.9333	0.0000	0.0000	0.2613	0.9594	0.2037	0.7293	0.0351	-0.0004	-0.0014	0.1475	0.1745	0.7002	-0.0424	-0.0000	-0.0171	1.7658	1.7166	1.5319	-0.4559	-0.0001
862.1050	0.0000	-1.5708	-0.0000	-2.0940	-0.0000	-0.0000	0.0000	-0.0000	-0.0000	0.9310	0.0000	0.0000	0.3317	1.0547	0.2077	0.6672	0.0396	0.0234	-0.0014	0.1443	0.1710	0.6967	-0.0415	-0.0000	-0.0162	1.7280	1.6822	1.4999	-0.4472	-0.0001
862.1150	-0.0000	-1.5708	0.0000	-2.0849	0.0000	-0.0000	0.0000	-0.0000	-0.0000	0.9214	0.0000	0.0000	0.2469	1.0505	0.1945	0.7561	0.0316	-0.0006	-0.0013	0.1419	0.1681	0.6938	-0.0409	-0.0000	-0.0155	1.6995	1.6539	1.4735	-0.4400	-0.0001
862.1250	-0.0000	-1.5708	-0.0000	-2.0756	-0.0000	-0.0000	0.0000	-0.0000	-0.0000	0.9247	0.0000	0.0000	0.2903	0.9573	0.1832	0.7441	0.0238	0.0261	-0.0012	0.1394	0.1654	0.6909	-0.0402	-0.0000	-0.0148	1.6695	1.6269	1.4474	-0.4328	-0.0001
862.1350	0.0000	-1.5708	0.0000	-2.0664	-0.0000	0.0000	0.0000	-0.0000	-0.0000	0.9214	0.0000	0.0002	0.1847	0.9657	0.2189	0.7352	0.0472	0.0210	-0.0012	0.1372	0.1626	0.6880	-0.0395	-0.0000	-0.0142	1.6427	1.6002	1.4208	-0.4256	-0.0001
862.1450	0.0000	-1.5708	-0.0000	-2.0571	0.0000	0.0000	0.0000	-0.0000	-0.0000	0.9203	0.0000	0.0000	0.3569	1.0278	0.1377	0.6613	0.0481	-0.0071	-0.0011	0.1344	0.1596	0.6851	-0.0389	-0.0000	-0.0135	1.6098	1.5703	1.3937	-0.4182	-0.0001
862.1570	0.0000	-1.5708	0.0000	-2.0463	0.0000	-0.0000	0.0000	-0.0000	-0.0000	0.9181	0.0000	0.0000	0.3200	1.0209	0.1771	0.7441	0.0566	0.0184	-0.0022	0.1384	0.1608	0.6957	-0.0383	0.0000	-0.0268	1.6572	1.5821	1.5108	-0.4119	0.0000
862.1670	0.0000	-1.5708	0.0000	-2.0370	-0.0000	-0.0000	0.0000	-0.0000	-0.0000	0.9213	0.0000	0.0003	0.3377	1.0310	0.1304	0.6648	0.0453	0.0225	-0.0008	0.1273	0.1523	0.6768	-0.0373	-0.0000	-0.0099	1.5248	1.4988	1.3117	-0.4018	-0.0001
862.1770	0.0000	-1.5708	0.0000	-2.0277	-0.0000	0.0000	0.0000	-0.0000	-0.0000	0.9120	0.0000	0.0000	0.3232	0.9019	0.2158	0.6486	0.0509	0.0206	-0.0008	0.1251	0.1495	0.6738	-0.0366	-0.0000	-0.0091	1.4985	1.4708	1.2842	-0.3943	-0.0001
862.1890	0.0000	-1.5708	0.0000	-2.0170	-0.0000	-0.0000	0.0000	-0.0000	-0.0000	0.9078	0.0000	0.0002	0.3207	0.9618	0.1931	0.7092	0.0476	0.0253	-0.0007	0.1216	0.1457	0.6702	-0.0358	-0.0000	-0.0083	1.4562	1.4338	1.2523	-0.3856	-0.0001
862.1990	-0.0000	-1.5708	0.0000	-2.0079	-0.0000	0.0000	0.0000	-0.0000	-0.0000	0.9129	0.0000	0.0000	0.2281	0.8848	0.2071	0.6783	0.0450	0.0227	-0.0006	0.1195	0.1431	0.6672	-0.0352	-0.0000	-0.0077	1.4313	1.4080	1.2256	-0.3784	-0.0001
862.2110	-0.0000	-1.5708	0.0000	-1.9969	-0.0000	-0.0000	0.0000	-0.0000	-0.0000	0.9006	0.0000	0.0000	0.2030	0.9169	0.1622	0.6864	0.0606	0.0417	-0.0006	0.1161	0.1394	0.6635	-0.0343	-0.0000	-0.0068	1.3907	1.3718	1.1926	-0.3693	-0.0001
862.2210	0.0000	-1.5708	0.0000	-1.9880	0.0000	-0.0000	0.0000	-0.0000	-0.0000	0.9011	0.0000	0.0000	0.2172	0.9891	0.1276	0.6904	0.0422	0.0164	-0.0005	0.1137	0.1366	0.6606	-0.0336	-0.0000	-0.0062	1.3616	1.3437	1.1658	-0.3621	-0.0001
862.2330	-0.0000	-1.5708	0.0000	-1.9772	0.0000	-0.0000	0.0000	-0.0000	-0.0000	0.9061	0.0000	0.0002	0.2867	0.9440	0.1943	0.6345	0.0574	0.0042	-0.0004	0.1107	0.1330	0.6569	-0.0328	-0.0000	-0.0054	1.3256	1.3090	1.1333	-0.3532	-0.0001
862.2430	-0.0000	-1.5708	0.0000	-1.9680	0.0000	0.0000	0.0000	-0.0000	-0.0000	0.8956	0.0000	0.0001	0.2898	0.9470	0.1214	0.6080	0.0589	0.0228	-0.0004	0.1077	0.1300	0.6539	-0.0321	-0.0000	-0.0047	1.2903	1.2786	1.1057	-0.3457	-0.0001
862.2530	-0.0000	-1.5708	0.0000	-1.9591	0.0000	-0.0000	0.0000	-0.0000	-0.0000	0.8879	0.0000	0.0000	0.2650	0.9799	0.1086	0.6684	0.0778	0.0040	-0.0012	0.1111	0.1307	0.6608	-0.0316	-0.0000	-0.0145	1.3303	1.2857	1.1850	-0.3400	-0.0000
862.2630	0.0000	-1.5708	0.0000	-1.9504	-0.0000	-0.0000	0.0000	-0.0000	-0.0000	0.8930	0.0000	0.0000	0.2387	0.8387	0.1087	0.6671	0.0418	0.0090	-0.0001	0.1017	0.1234	0.6461	-0.0307	-0.0000	-0.0013	1.2179	1.2144	1.0293	-0.3306	-0.0001
862.2730	-0.0000	-1.5708	0.0000	-1.9414	0.0000	-0.0000	0.0000	-0.0000	-0.0000	0.8888	0.0000	0.0000	0.2739	1.0189	0.1033	0.6654	0.0694	0.0028	-0.0001	0.0989	0.1204	0.6430	-0.0300	-0.0000	-0.0006	1.1847	1.1842	1.0019	-0.3231	-0.0001
862.2850	0.0000	-1.5708	0.0000	-1.9306	0.0000	-0.0000	0.0000	-0.0000	-0.0000	0.8810	0.0000	0.0000	0.3151	0.9617	0.1608	0.6423	0.0846	0.0121	0.0000	0.0961	0.1168	0.6392	-0.0292	-0.0000	0.0002	1.1505	1.1494	0.9687	-0.3141	-0.0001
862.2950	-0.0000	-1.5708	0.0000	-1.9220	-0.0000	0.0000	0.0000	-0.0000	-0.0000	0.8822	0.0000	0.0000	0.3363	0.9835	0.1028	0.7110	0.0766	-0.0011	0.0001	0.0935	0.1141	0.6362	-0.0285	-0.0000	0.0008	1.1198	1.1225	0.9422	-0.3069	-0.0001
862.3050	0.0000	-1.5708	0.0000	-1.9132	-0.0000	0.0000	0.0000	-0.0000	-0.0000	0.8857	0.0000	0.0000	0.3465	0.9476	0.1202	0.5759	0.0595	0.0017	0.0001	0.0908	0.1111	0.6331	-0.0278	-0.0000	0.0014	1.0874	1.0929	0.9148	-0.2994	-0.0001
862.3150	-0.0000	-1.5708	0.0000	-1.9042	0.0000	-0.0000	0.0000	-0.0000	-0.0000	0.8751	0.0000	0.0001	0.4106	0.8643	0.1112	0.5987	0.0877	0.0144	0.0002	0.0883	0.1080	0.6299	-0.0271	-0.0000	0.0021	1.0574	1.0629	0.8870	-0.2918	-0.0001
862.3250	-0.0000	-1.5708	0.0000	-1.8955	-0.0000	-0.0000	0.0000	-0.0000	-0.0000	0.8691	0.0000	0.0000	0.4889	0.8996	0.1351	0.6666	0.0760	0.0071	0.0002	0.0859	0.1052	0.6268	-0.0264	-0.0000	0.0027	1.0283	1.0346	0.8600	-0.2845	-0.0001
862.3370	0.0000	-1.5708	0.0000	-1.8852	-0.0000	-0.0000	0.0000	-0.0000	-0.0000	0.8758	-0.0002	0.0002	0.4294	0.8869	0.1058	0.6196	0.0893	0.0016	0.0003	0.0826	0.1016	0.6232	-0.0256	-0.0000	0.0034	0.9896	1.0000	0.8278	-0.2757	-0.0001
862.3470	-0.0000	-1.5708	0.0000	-1.8764	0.0000	-0.0000	0.0000	-0.0000	-0.0000	0.8696	-0.0001	0.0001	0.3718	0.9562	0.1027	0.5998	0.0863	0.0033	0.0003	0.0800	0.0986	0.6201	-0.0249	-0.0000	0.0040	0.9577	0.9699	0.8002	-0.2682	-0.0001
862.3590	-0.0000	-1.5708	0.0000	-1.8661	0.0000	0.0000	0.0000	-0.0000	-0.0000	0.8618	-0.0000	0.0000	0.2422	0.8322	0.1082	0.6475	0.1045	0.0196	-0.0008	0.0846	0.1001	0.6298	-0.0243	-0.0000	-0.0097	1.0134	0.9850	0.9086	-0.2615	-0.0000
862.3690	0.0000	-1.5708	0.0000	-1.8575	0.0000	-0.0000	0.0000	-0.0000	-0.0001	0.8645	-0.0000	0.0000	0.2670	0.8864	0.0227	0.5898	0.0794	0.0335	0.0006	0.0734	0.0916	0.6115	-0.0234	-0.0000	0.0075	0.8793	0.9007	0.7188	-0.2516	-0.0001
862.3790	-0.0000	-1.5708	0.0000	-1.8489	0.0000	-0.0000	0.0000	-0.0000	-0.0001	0.8600	-0.0000	0.0000	0.3652	0.8222	0.0676	0.6260	0.1046	0.0288	0.0007	0.0708	0.0887	0.6084	-0.0227	-0.0000	0.0080	0.8484	0.8725	0.6917	-0.2442	-0.0001
862.3910	0.0000	-1.5708	0.0000	-1.8384	-0.0000	-0.0000	0.0000	-0.0000	0.0001	0.8495	-0.0000	0.0000	0.3745	0.8654	0.0479	0.5986	0.1010	0.0119	0.0007	0.0677	0.0850	0.6045	-0.0218	-0.0000	0.0088	0.8105	0.8358	0.6584	-0.2351	-0.0001
862.4010	-0.0000	-1.5708	-0.0000	-1.8300	-0.0000	-0.0000	0.0000	-0.0000	0.0000	0.8491	0.0000	0.0000	0.4496	0.8100	0.0180	0.5816	0.0912	0.0330	0.0008	0.0651	0.0821	0.6014	-0.0212	-0.0000	0.0093	0.7801	0.8080	0.6316	-0.2278	-0.0001
862.4130	-0.0000	-1.5708	0.0000	-1.8199	-0.0001	-0.0000	0.0000	-0.0000	0.0000	0.8520	0.0000	0.0000	0.3904	0.8148	0.0256	0.5589	0.0897	-0.0013	0.0008	0.0619	0.0785	0.5977	-0.0204	-0.0000	0.0100	0.7419	0.7728	0.5996	-0.2191	-0.0001
862.4230	-0.0000	-1.5708	0.0000	-1.8113	-0.0000	-0.0000	0.0000	-0.0000	0.0000	0.8443	0.0000	0.0000	0.4919	0.8718	0.0280	0.5612	0.1107	0.0003	0.0009	0.0594	0.0757	0.5945	-0.0197	-0.0000	0.0105	0.7111	0.7446	0.5721	-0.2116	-0.0001
862.4350	-0.0000	-1.5708	0.0000	-1.8012	-0.0000	-0.0000	0.0000	-0.0000	0.0000	0.8366	0.0000	0.0000	0.4981	0.8883	0.0196	0.6130	0.1071	0.0152	0.0009	0.0563	0.0721	0.5907	-0.0188	-0.0000	0.0112	0.6744	0.7098	0.5400	-0.2028	-0.0001
862.4450	0.0000	-1.5708	0.0000	-1.7929	-0.0000	-0.0000	0.0000	-0.0000	-0.0000	0.8396	0.0000	0.0000	0.5571	0.8823	0.0015	0.5997	0.1113	0.0112	0.0010	0.0543	0.0695	0.5876	-0.0182	-0.0000	0.0117	0.6501	0.6841	0.5134	-0.1956	-0.0001
862.4550	-0.0000	-1.5708	0.0000	-1.7845	-0.0000	0.0000	0.0000	-0.0000	-0.0000	0.8361	0.0000	0.0000	0.4723	0.8559	0.0281	0.5407	0.1181	0.0230	-0.0004	0.0605	0.0723	0.5998	-0.0177	-0.0000	-0.0048	0.7249	0.7111	0.6499	-0.1908	-0.0000
862.4670	-0.0000	-1.5708	0.0000	-1.7745	-0.0000	-0.0000	0.0000	-0.0000	-0.0000	0.8256	0.0000	0.0000	0.5388	0.8359	-0.0003	0.6102	0.1205	0.0054	0.0013	0.0477	0.0625	0.5790	-0.0166	-0.0000	0.0150	0.5709	0.6147	0.4329	-0.1790	-0.0001
862.4770	0.0000	-1.5708	0.0001	-1.7664	0.0000	-0.0000	0.0000	-0.0000	-0.0000	0.8269	0.0000	0.0000	0.5915	0.8200	-0.0242	0.6186	0.1208	0.0349	0.0013	0.0450	0.0595	0.5759	-0.0160	-0.0000	0.0155	0.5388	0.5851	0.4066	-0.1718	-0.0001
862.4890	-0.0000	-1.5708	0.0000	-1.7565	-0.0000	0.0000	0.0000	-0.0000	-0.0000	0.8273	0.0000	0.0000	0.4503	0.7780	-0.0278	0.5615	0.1306	0.0137	0.0013	0.0419	0.0560	0.5721	-0.0152	-0.0000	0.0161	0.5017	0.5507	0.3747	-0.1632	-0.0001
862.4990	0.0000	-1.5708	0.0001	-1.7481	-0.0000	-0.0000	0.0000	-0.0000	-0.0000	0.8163	0.0000	0.0000	0.5426	0.8436	-0.0719	0.5651	0.1385	0.0203	0.0014	0.0397	0.0533	0.5689	-0.0145	-0.0000	0.0166	0.4756	0.5242	0.3477	-0.1558	-0.0001
862.5110	-0.0000	-1.5708	0.0000	-1.7384	0.0000	-0.0000	0.0000	-0.0000	-0.0000	0.8106	0.0000	0.0000	0.3742	0.7973	-0.0392	0.6002	0.1402	0.0203	0.0014	0.0370	0.0500	0.5652	-0.0137	-0.0000	0.0172	0.4428	0.4920	0.3162	-0.1472	-0.0001
862.5210	0.0000	-1.5708	0.0000	-1.7303	-0.0000	-0.0000	0.0000	-0.0000	-0.0000	0.8127	0.0000	0.0000	0.4264	0.8664	-0.0452	0.5419	0.1229	0.0430	0.0015	0.0344	0.0471	0.5620	-0.0130	-0.0000	0.0176	0.4119	0.4635	0.2899	-0.1400	-0.0001
862.5330	-0.0000	-1.5708	-0.0000	-1.7205	-0.0000	-0.0000	0.0000	-0.0000	-0.0000	0.8097	0.0000	0.0000	0.4935	0.7274	-0.0704	0.5322	0.1409	0.0071	0.0015	0.0312	0.0436	0.5582	-0.0122	-0.0000	0.0182	0.3740	0.4292	0.2581	-0.1314	-0.0001
862.5430	0.0000	-1.5708	0.0000	-1.7124	-0.0000	0.0000	0.0000	-0.0000	-0.0001	0.7999	0.0000	0.0000	0.5637	0.7970	-0.1479	0.5244	0.1311	0.0499	0.0016	0.0290	0.0409	0.5551	-0.0115	-0.0000	0.0186	0.3475	0.4021	0.2317	-0.1242	-0.0001
862.5530	0.0000	-1.5708	0.0000	-1.7045	0.0000	0.0000	0.0000	-0.0000	-0.0001	0.7974	0.0000	0.0000	0.4461	0.7820	-0.0669	0.5887	0.1370	0.0244	0.0016	0.0260	0.0379	0.5520	-0.0109	-0.0000	0.0191	0.3117	0.3724	0.2057	-0.1171	-0.0001
862.5650	0.0000	-1.5708	0.0000	-1.6950	-0.0000	-0.0000	0.0000	-0.0000	-0.0001	0.8029	0.0000	0.0000	0.5629	0.8070	-0.0728	0.5139	0.1267	0.0558	0.0018	0.0227	0.0342	0.5467	-0.0101	-0.0000	0.0217	0.2713	0.3368	0.1551	-0.1084	-0.0001
862.5750	0.0000	-1.5708	0.0000	-1.6869	-0.0000	0.0000	0.0000	-0.0000	-0.0001	0.7923	0.0000	0.0000	0.5438	0.7567	-0.1406	0.4922	0.1097	0.0479	0.0018	0.0202	0.0314	0.5435	-0.0094	-0.0000	0.0221	0.2422	0.3089	0.1284	-0.1012	-0.0001
862.5870	-0.0000	-1.5708	0.0001	-1.6774	0.0000	0.0000	0.0000	-0.0000	-0.0001	0.7780	0.0000	0.0000	0.4136	0.7147	-0.1145	0.5832	0.1310	0.0062	0.0019	0.0172	0.0278	0.5397	-0.0086	-0.0000	0.0226	0.2056	0.2739	0.0971	-0.0926	-0.0001
862.5970	-0.0000	-1.5708	0.0000	-1.6697	-0.0000	0.0000	0.0000	-0.0000	-0.0001	0.7831	0.0000	0.0000	0.4974	0.8140	-0.1769	0.5817	0.1390	0.0188	0.0019	0.0153	0.0254	0.5366	-0.0080	-0.0000	0.0230	0.1828	0.2502	0.0722	-0.0858	-0.0001
862.6090	0.0000	-1.5708	0.0000	-1.6602	-0.0000	0.0000	0.0000	-0.0000	-0.0001	0.7802	0.0000	0.0000	0.4781	0.7916	-0.1729	0.4980	0.1601	0.0204	0.0020	0.0119	0.0219	0.5328	-0.0072	-0.0000	0.0235	0.1423	0.2151	0.0411	-0.0773	-0.0001
862.6190	0.0000	-1.5708	0.0000	-1.6524	0.0000	-0.0000	0.0000	-0.0000	-0.0001	0.7700	0.0000	0.0000	0.4108	0.7231	-0.1179	0.5046	0.1390	0.0282	0.0020	0.0100	0.0194	0.5297	-0.0065	-0.0000	0.0239	0.1201	0.1911	0.0154	-0.0703	-0.0001
862.6310	0.0000	-1.5708	0.0000	-1.6432	-0.0000	0.0000	0.0000	-0.0000	-0.0001	0.7684	0.0001	0.0000	0.5351	0.6455	-0.0851	0.5165	0.1631	0.0319	0.0020	0.0073	0.0162	0.5260	-0.0058	-0.0000	0.0243	0.0872	0.1594	-0.0146	-0.0621	-0.0001
862.6410	-0.0000	-1.5708	0.0000	-1.6356	-0.0000	0.0000	0.0000	-0.0000	-0.0001	0.7722	0.0001	0.0000	0.5275	0.7531	-0.0952	0.4994	0.1607	0.0316	0.0021	0.0047	0.0134	0.5229	-0.0051	-0.0000	0.0246	0.0557	0.1319	-0.0397	-0.0553	-0.0001
862.6510	-0.0000	-1.5708	0.0000	-1.6280	-0.0000	0.0000	0.0000	-0.0000	-0.0001	0.7660	0.0001	0.0000	0.4742	0.7466	-0.0875	0.4814	0.1627	0.0283	0.0021	0.0027	0.0108	0.5199	-0.0045	-0.0000	0.0250	0.0324	0.1067	-0.0649	-0.0484	-0.0001
862.6630	0.0000	-1.5708	0.0000	-1.6187	0.0000	-0.0000	0.0000	-0.0000	0.0000	0.7564	0.0001	0.0000	0.5367	0.6889	-0.1028	0.5061	0.1543	0.0061	0.0023	-0.0011	0.0070	0.5146	-0.0037	-0.0000	0.0274	-0.0126	0.0689	-0.1144	-0.0398	-0.0001
862.6730	-0.0000	-1.5708	0.0000	-1.6112	-0.0000	-0.0000	0.0000	-0.0000	0.0000	0.7538	0.0001	0.0000	0.5020	0.7380	-0.1182	0.5474	0.1563	0.0401	0.0023	-0.0030	0.0046	0.5115	-0.0031	-0.0000	0.0277	-0.0361	0.0454	-0.1388	-0.0332	-0.0001
862.6850	0.0000	-1.5708	0.0000	-1.6023	0.0000	-0.0000	0.0000	-0.0000	0.0000	0.7562	0.0001	0.0000	0.4945	0.6665	-0.1071	0.4366	0.1479	0.0231	0.0023	-0.0060	0.0013	0.5078	-0.0023	-0.0000	0.0281	-0.0718	0.0129	-0.1685	-0.0251	-0.0001
862.6950	-0.0000	-1.5708	0.0000	-1.5946	-0.0000	0.0000	0.0000	-0.0000	0.0000	0.7457	0.0000	0.0000	0.6230	0.6550	-0.1190	0.4783	0.1603	0.0564	0.0024	-0.0080	-0.0013	0.5047	-0.0017	-0.0000	0.0284	-0.0959	-0.0123	-0.1933	-0.0183	-0.0001
862.7070	-0.0000	-1.5708	0.0000	-1.5857	0.0000	-0.0000	0.0000	-0.0000	0.0001	0.7338	0.0000	0.0000	0.4742	0.6531	-0.1391	0.5022	0.1795	0.0323	0.0024	-0.0109	-0.0046	0.5010	-0.0009	-0.0000	0.0288	-0.1306	-0.0450	-0.2230	-0.0102	-0.0001
862.7170	-0.0000	-1.5708	0.0000	-1.5785	-0.0000	0.0000	0.0000	-0.0000	0.0000	0.7351	0.0000	0.0000	0.5341	0.7051	-0.1067	0.5252	0.1728	0.0429	0.0024	-0.0131	-0.0071	0.4980	-0.0003	-0.0000	0.0291	-0.1569	-0.0694	-0.2467	-0.0038	-0.0001
862.7270	-0.0000	-1.5708	0.0000	-1.5712	-0.0000	-0.0000	0.0000	-0.0000	0.0000	0.7374	0.0000	0.0000	0.4704	0.6627	-0.1939	0.4729	0.1742	0.0546	0.0025	-0.0153	-0.0095	0.4950	0.0003	-0.0000	0.0294	-0.1829	-0.0937	-0.2707	0.0028	-0.0001
862.7390	-0.0000	-1.5708	0.0000	-1.5623	0.0000	-0.0000	0.0000	-0.0000	0.0000	0.7276	0.0000	0.0000	0.5748	0.5961	-0.1873	0.4520	0.1528	0.0412	0.0025	-0.0175	-0.0124	0.4913	0.0010	-0.0000	0.0297	-0.2091	-0.1219	-0.2998	0.0107	-0.0001
862.7490	-0.0000	-1.5708	0.0000	-1.5550	-0.0000	-0.0000	0.0000	-0.0000	0.0000	0.7170	0.0000	0.0000	0.4430	0.6963	-0.2185	0.4793	0.1744	0.0133	0.0025	-0.0197	-0.0151	0.4882	0.0016	-0.0000	0.0299	-0.2353	-0.1483	-0.3241	0.0173	-0.0001
862.7610	-0.0000	-1.5708	0.0000	-1.5465	-0.0000	-0.0000	0.0000	-0.0000	-0.0000	0.7181	0.0000	0.0000	0.6089	0.7640	-0.2111	0.4972	0.1587	0.0295	0.0027	-0.0233	-0.0187	0.4832	0.0024	-0.0000	0.0321	-0.2791	-0.1836	-0.3702	0.0253	-0.0002
862.7710	-0.0000	-1.5708	0.0000	-1.5393	0.0000	-0.0000	0.0000	-0.0000	-0.0000	0.7198	0.0000	0.0000	0.4878	0.5806	-0.1776	0.3671	0.1743	0.0187	0.0027	-0.0255	-0.0212	0.4802	0.0029	-0.0000	0.0324	-0.3060	-0.2088	-0.3938	0.0317	-0.0002
862.7810	-0.0000	-1.5708	0.0001	-1.5321	-0.0000	-0.0000	0.0000	-0.0000	-0.0000	0.7078	0.0003	0.0000	0.5629	0.5932	-0.1428	0.4309	0.1621	0.0314	0.0027	-0.0273	-0.0234	0.4772	0.0035	-0.0000	0.0326	-0.3265	-0.2305	-0.4172	0.0381	-0.0002
862.7930	-0.0000	-1.5708	0.0001	-1.5236	-0.0000	0.0000	0.0000	-0.0000	-0.0000	0.6996	0.0001	0.0000	0.4601	0.5989	-0.2287	0.4569	0.1865	0.0362	0.0027	-0.0299	-0.0264	0.4735	0.0043	-0.0000	0.0329	-0.3578	-0.2602	-0.4452	0.0458	-0.0002
862.8030	-0.0000	-1.5708	0.0001	-1.5167	0.0000	-0.0001	0.0000	-0.0000	-0.0000	0.6994	0.0001	0.0000	0.5423	0.6369	-0.2248	0.4767	0.1889	0.0343	0.0028	-0.0322	-0.0290	0.4706	0.0048	-0.0000	0.0331	-0.3856	-0.2854	-0.4680	0.0520	-0.0002
862.8150	-0.0000	-1.5708	0.0000	-1.5084	-0.0000	0.0000	0.0000	-0.0000	-0.0000	0.7026	0.0000	0.0000	0.6333	0.6633	-0.2290	0.3871	0.1875	0.0641	0.0028	-0.0344	-0.0317	0.4670	0.0055	-0.0000	0.0333	-0.4118	-0.3119	-0.4953	0.0594	-0.0002
862.8250	-0.0000	-1.5708	0.0000	-1.5013	-0.0000	0.0000	0.0000	-0.0000	-0.0000	0.6921	0.0000	0.0000	0.6538	0.5955	-0.2414	0.3918	0.1664	0.0486	0.0028	-0.0368	-0.0343	0.4640	0.0061	-0.0000	0.0335	-0.4405	-0.3370	-0.5185	0.0657	-0.0002
862.8370	-0.0000	-1.5708	-0.0000	-1.4930	0.0000	-0.0000	0.0000	-0.0000	-0.0000	0.6776	0.0000	0.0000	0.4940	0.6464	-0.2343	0.4659	0.1959	0.0325	0.0028	-0.0389	-0.0371	0.4604	0.0068	-0.0000	0.0337	-0.4662	-0.3650	-0.5459	0.0732	-0.0002
862.8470	0.0000	-1.5708	0.0000	-1.4863	-0.0000	-0.0000	0.0000	-0.0000	-0.0000	0.6791	0.0001	0.0000	0.4430	0.5322	-0.2470	0.4520	0.1843	0.0409	0.0028	-0.0411	-0.0394	0.4575	0.0074	-0.0000	0.0339	-0.4921	-0.3875	-0.5679	0.0792	-0.0002
862.8570	-0.0000	-1.5708	0.0001	-1.4796	0.0000	0.0000	0.0000	-0.0000	-0.0000	0.6783	0.0000	0.0000	0.4818	0.6543	-0.2101	0.4524	0.1703	0.0313	0.0009	-0.0299	-0.0334	0.4754	0.0076	-0.0000	0.0105	-0.3576	-0.3282	-0.3671	0.0816	-0.0000
862.8690	-0.0000	-1.5708	0.0000	-1.4715	0.0000	-0.0000	0.0000	-0.0000	-0.0001	0.6767	0.0000	0.0000	0.5340	0.5748	-0.2830	0.3874	0.1941	0.0399	0.0030	-0.0459	-0.0449	0.4498	0.0086	-0.0000	0.0360	-0.5500	-0.4420	-0.6333	0.0927	-0.0002
862.8790	-0.0000	-1.5708	-0.0000	-1.4646	-0.0000	-0.0000	0.0000	-0.0000	-0.0001	0.6629	0.0000	0.0000	0.5898	0.6057	-0.3585	0.3933	0.2069	0.0442	0.0030	-0.0479	-0.0473	0.4468	0.0092	-0.0000	0.0361	-0.5738	-0.4654	-0.6558	0.0989	-0.0002
862.8910	0.0000	-1.5708	0.0000	-1.4569	-0.0000	-0.0000	0.0000	-0.0000	-0.0001	0.6555	0.0000	0.0000	0.4910	0.5649	-0.2779	0.4504	0.1783	0.0278	0.0030	-0.0501	-0.0499	0.4433	0.0098	-0.0000	0.0363	-0.5998	-0.4910	-0.6814	0.1058	-0.0002
862.9010	0.0000	-1.5708	0.0000	-1.4504	-0.0000	-0.0000	0.0000	-0.0000	-0.0001	0.6596	0.0000	0.0000	0.5304	0.6186	-0.3070	0.4243	0.1820	0.0789	0.0030	-0.0519	-0.0522	0.4404	0.0104	-0.0000	0.0364	-0.6216	-0.5134	-0.7026	0.1116	-0.0002
862.9130	0.0000	-1.5708	0.0000	-1.4425	-0.0000	0.0000	0.0000	-0.0000	-0.0001	0.6564	0.0000	0.0000	0.5661	0.6224	-0.3072	0.3672	0.2168	0.0620	0.0031	-0.0545	-0.0549	0.4370	0.0110	-0.0000	0.0366	-0.6530	-0.5404	-0.7283	0.1186	-0.0002
862.9230	-0.0000	-1.5708	0.0000	-1.4359	-0.0000	-0.0000	0.0000	-0.0000	-0.0001	0.6460	0.0000	0.0000	0.5842	0.5168	-0.2919	0.3532	0.2004	0.0440	0.0031	-0.0559	-0.0569	0.4340	0.0116	-0.0000	0.0367	-0.6690	-0.5601	-0.7500	0.1246	-0.0002
862.9330	0.0000	-1.5708	0.0000	-1.4295	0.0000	0.0000	0.0000	-0.0000	-0.0001	0.6336	0.0000	0.0000	0.5895	0.5783	-0.3096	0.4185	0.2001	0.0534	0.0031	-0.0573	-0.0589	0.4312	0.0121	-0.0000	0.0368	-0.6860	-0.5797	-0.7708	0.1302	-0.0002
862.9450	-0.0000	-1.5708	0.0000	-1.4219	-0.0001	0.0000	0.0000	-0.0000	-0.0001	0.6368	0.0000	0.0000	0.4718	0.5399	-0.3271	0.4218	0.1837	0.0566	0.0031	-0.0599	-0.0617	0.4278	0.0127	-0.0000	0.0369	-0.7174	-0.6070	-0.7954	0.1369	-0.0002
862.9550	0.0000	-1.5708	0.0000	-1.4156	-0.0000	0.0000	0.0000	-0.0000	-0.0001	0.6355	0.0000	-0.0000	0.4295	0.5472	-0.3947	0.3273	0.1929	0.0400	0.0031	-0.0618	-0.0639	0.4250	0.0132	-0.0000	0.0369	-0.7405	-0.6288	-0.8161	0.1426	-0.0002
862.9650	0.0000	-1.5708	0.0000	-1.4092	-0.0000	-0.0000	0.0000	-0.0000	-0.0001	0.6300	0.0000	-0.0000	0.5853	0.5517	-0.3423	0.3581	0.2029	0.0685	0.0032	-0.0644	-0.0665	0.4209	0.0138	-0.0000	0.0387	-0.7715	-0.6547	-0.8523	0.1485	-0.0002
862.9750	0.0000	-1.5708	0.0000	-1.4029	0.0000	-0.0000	0.0000	-0.0000	-0.0002	0.6168	0.0000	-0.0000	0.6168	0.5041	-0.3764	0.3544	0.2078	0.0757	0.0032	-0.0659	-0.0685	0.4181	0.0143	-0.0000	0.0387	-0.7895	-0.6735	-0.8728	0.1541	-0.0002
862.9850	0.0000	-1.5708	0.0000	-1.3968	0.0000	-0.0000	0.0000	-0.0000	-0.0002	0.6109	0.0000	-0.0000	0.6131	0.5250	-0.3645	0.4210	0.2130	0.0669	0.0032	-0.0675	-0.0706	0.4153	0.0148	-0.0000	0.0388	-0.8084	-0.6942	-0.8929	0.1595	-0.0002
862.9950	-0.0000	-1.5708	0.0000	-1.3908	0.0000	-0.0000	0.0000	-0.0000	-0.0002	0.6123	0.0000	-0.0000	0.6683	0.4772	-0.3788	0.3922	0.2005	0.0662	0.0032	-0.0692	-0.0725	0.4125	0.0153	-0.0000	0.0388	-0.8290	-0.7137	-0.9123	0.1648	-0.0002
863.0070	-0.0000	-1.5708	0.0000	-1.3835	-0.0000	-0.0000	0.0000	-0.0000	-0.0003	0.6087	0.0000	-0.0000	0.5576	0.5217	-0.3848	0.3488	0.2072	0.0789	0.0032	-0.0712	-0.0749	0.4092	0.0159	-0.0000	0.0389	-0.8523	-0.7369	-0.9358	0.1712	-0.0002
863.0170	0.0000	-1.5708	0.0000	-1.3774	0.0000	0.0000	0.0000	-0.0000	-0.0002	0.6037	0.0002	0.0000	0.5231	0.5123	-0.3677	0.3192	0.2035	0.0671	0.0032	-0.0727	-0.0768	0.4064	0.0164	-0.0000	0.0389	-0.8710	-0.7555	-0.9552	0.1765	-0.0002
863.0270	0.0000	-1.5708	0.0000	-1.3713	0.0000	0.0000	0.0000	-0.0000	-0.0002	0.5935	0.0001	0.0000	0.6014	0.5153	-0.3429	0.3604	0.2310	0.0606	0.0032	-0.0743	-0.0787	0.4037	0.0169	-0.0000	0.0389	-0.8893	-0.7747	-0.9748	0.1819	-0.0002
863.0370	0.0000	-1.5708	0.0000	-1.3655	-0.0000	-0.0000	0.0000	-0.0000	-0.0001	0.5873	0.0001	0.0000	0.6295	0.5595	-0.3589	0.3821	0.2343	0.0608	0.0033	-0.0761	-0.0808	0.4009	0.0174	-0.0000	0.0389	-0.9119	-0.7953	-0.9940	0.1871	-0.0002
863.0470	-0.0001	-1.5708	0.0000	-1.3597	0.0000	0.0000	0.0000	-0.0000	-0.0001	0.5862	0.0000	0.0000	0.6902	0.4897	-0.3366	0.3820	0.2020	0.0788	0.0033	-0.0781	-0.0828	0.3983	0.0179	-0.0000	0.0389	-0.9356	-0.8150	-1.0127	0.1922	-0.0002
863.0570	0.0000	-1.5708	0.0000	-1.3539	-0.0000	0.0000	0.0000	-0.0000	-0.0001	0.5866	0.0000	0.0000	0.5477	0.5357	-0.3303	0.3410	0.2038	0.0775	0.0021	-0.0717	-0.0799	0.4085	0.0181	-0.0000	0.0246	-0.8591	-0.7857	-0.8935	0.1951	-0.0001
863.0690	-0.0000	-1.5708	0.0000	-1.3468	0.0000	-0.0000	0.0000	-0.0000	-0.0001	0.5789	0.0001	0.0000	0.5929	0.4343	-0.3553	0.2929	0.2129	0.0818	0.0034	-0.0819	-0.0875	0.3912	0.0189	-0.0000	0.0404	-0.9808	-0.8606	-1.0681	0.2036	-0.0002
863.0790	0.0000	-1.5708	0.0000	-1.3410	-0.0000	-0.0000	0.0000	-0.0000	-0.0001	0.5666	0.0001	0.0000	0.6335	0.4484	-0.3344	0.3254	0.1920	0.0764	0.0034	-0.0836	-0.0894	0.3884	0.0194	-0.0000	0.0404	-1.0007	-0.8797	-1.0872	0.2088	-0.0002
863.0890	0.0000	-1.5708	0.0000	-1.3354	-0.0000	0.0000	0.0000	-0.0000	-0.0000	0.5569	0.0000	0.0000	0.6002	0.3896	-0.3532	0.4032	0.2198	0.0823	0.0034	-0.0850	-0.0912	0.3858	0.0199	-0.0000	0.0404	-1.0176	-0.8976	-1.1051	0.2137	-0.0002
863.1010	-0.0000	-1.5707	-0.0000	-1.3288	0.0000	0.0000	0.0000	-0.0000	-0.0001	0.5591	0.0000	0.0000	0.7150	0.4175	-0.3512	0.3843	0.2175	0.0677	0.0034	-0.0871	-0.0935	0.3826	0.0204	-0.0000	0.0404	-1.0428	-0.9200	-1.1262	0.2195	-0.0002
863.1110	-0.0000	-1.5708	0.0000	-1.3233	0.0000	0.0000	-0.0000	-0.0000	-0.0001	0.5581	0.0000	0.0000	0.5520	0.4954	-0.3290	0.3175	0.2115	0.0384	0.0034	-0.0881	-0.0951	0.3800	0.0208	-0.0000	0.0403	-1.0553	-0.9354	-1.1436	0.2242	-0.0002
863.1230	-0.0000	-1.5708	0.0000	-1.3166	-0.0000	-0.0000	-0.0000	-0.0000	-0.0001	0.5499	0.0000	0.0000	0.5241	0.4760	-0.4050	0.3104	0.2016	0.0535	0.0034	-0.0901	-0.0974	0.3768	0.0214	-0.0000	0.0403	-1.0788	-0.9581	-1.1650	0.2301	-0.0002
863.1330	0.0000	-1.5708	0.0000	-1.3110	-0.0000	-0.0000	-0.0000	-0.0000	-0.0002	0.5427	0.0000	0.0000	0.5096	0.4729	-0.3459	0.2517	0.2094	0.0692	0.0034	-0.0913	-0.0990	0.3742	0.0218	-0.0000	0.0403	-1.0936	-0.9740	-1.1828	0.2349	-0.0002
863.1450	0.0000	-1.5708	-0.0000	-1.3046	0.0000	-0.0001	-0.0000	-0.0000	-0.0001	0.5295	0.0000	0.0000	0.4772	0.4748	-0.3556	0.3779	0.2090	0.0933	0.0034	-0.0930	-0.1012	0.3711	0.0223	-0.0000	0.0402	-1.1142	-0.9957	-1.2034	0.2405	-0.0002
863.1550	-0.0000	-1.5708	0.0000	-1.2994	-0.0000	-0.0000	-0.0000	-0.0000	-0.0001	0.5304	0.0000	0.0000	0.4529	0.3721	-0.3388	0.3226	0.2208	0.0692	0.0034	-0.0944	-0.1029	0.3686	0.0228	-0.0000	0.0402	-1.1307	-1.0123	-1.2201	0.2451	-0.0002
863.1670	-0.0000	-1.5708	-0.0000	-1.2930	0.0000	-0.0000	-0.0000	-0.0000	-0.0001	0.5286	0.0000	0.0000	0.5694	0.4121	-0.3722	0.3168	0.2454	0.0819	0.0035	-0.0968	-0.1053	0.3645	0.0233	-0.0000	0.0414	-1.1595	-1.0355	-1.2529	0.2507	-0.0002
863.1770	0.0000	-1.5707	-0.0000	-1.2878	0.0000	0.0000	-0.0000	-0.0000	-0.0001	0.5222	0.0000	0.0000	0.5158	0.4440	-0.3327	0.2750	0.2153	0.0772	0.0035	-0.0979	-0.1068	0.3619	0.0237	-0.0000	0.0414	-1.1724	-1.0505	-1.2694	0.2552	-0.0002
863.1890	0.0000	-1.5708	0.0000	-1.2815	-0.0000	0.0000	-0.0000	-0.0000	-0.0002	0.5113	0.0000	0.0000	0.4506	0.4467	-0.3665	0.3143	0.2400	0.1085	0.0034	-0.0997	-0.1089	0.3588	0.0242	-0.0000	0.0413	-1.1941	-1.0716	-1.2893	0.2606	-0.0002
863.1990	-0.0000	-1.5708	0.0000	-1.2764	-0.0000	-0.0000	-0.0000	-0.0000	-0.0004	0.5020	0.0000	0.0000	0.4818	0.4159	-0.3604	0.2911	0.2420	0.0860	0.0034	-0.1011	-0.1105	0.3563	0.0246	-0.0000	0.0412	-1.2104	-1.0871	-1.3055	0.2651	-0.0002
863.2090	0.0000	-1.5708	-0.0000	-1.2714	-0.0000	0.0000	-0.0000	-0.0000	-0.0005	0.4984	0.0000	0.0000	0.4803	0.4131	-0.3454	0.3600	0.1995	0.0906	0.0034	-0.1026	-0.1123	0.3538	0.0250	-0.0000	0.0411	-1.2286	-1.1046	-1.3213	0.2694	-0.0002
863.2190	-0.0000	-1.5708	0.0000	-1.2666	-0.0000	-0.0000	-0.0000	-0.0000	-0.0004	0.4973	0.0000	0.0000	0.4864	0.4055	-0.3086	0.2951	0.2215	0.0662	0.0034	-0.1035	-0.1137	0.3506	0.0254	-0.0000	0.0410	-1.2401	-1.1182	-1.3367	0.2735	-0.0002
863.2290	0.0000	-1.5708	0.0000	-1.2617	-0.0000	-0.0000	-0.0000	-0.0000	-0.0004	0.4968	0.0000	0.0000	0.5279	0.3267	-0.3319	0.3238	0.2179	0.0841	0.0034	-0.1048	-0.1152	0.3470	0.0258	-0.0000	0.0409	-1.2553	-1.1337	-1.3519	0.2777	-0.0002
863.2390	-0.0000	-1.5707	0.0000	-1.2568	0.0000	-0.0000	-0.0000	-0.0000	-0.0015	0.4912	0.0000	0.0000	0.5064	0.4037	-0.3269	0.2541	0.2329	0.0828	0.0034	-0.1063	-0.1168	0.3435	0.0262	-0.0000	0.0408	-1.2732	-1.1490	-1.3675	0.2819	-0.0002
863.2510	-0.0000	-1.5708	-0.0000	-1.2508	-0.0000	0.0000	-0.0000	-0.0000	-0.0022	0.4773	0.0000	0.0000	0.6277	0.3405	-0.2317	0.2993	0.2292	0.1031	0.0034	-0.1073	-0.1184	0.3393	0.0267	-0.0000	0.0407	-1.2854	-1.1644	-1.3856	0.2869	-0.0002
863.2610	0.0000	-1.5708	-0.0000	-1.2460	-0.0000	0.0000	-0.0000	-0.0000	-0.0021	0.4684	0.0000	0.0000	0.5874	0.5456	-0.1350	0.3346	0.2101	0.0892	0.0035	-0.1091	-0.1202	0.3351	0.0271	-0.0000	0.0418	-1.3061	-1.1828	-1.4123	0.2912	-0.0002
863.2710	0.0000	-1.5708	-0.0001	-1.2414	0.0000	-0.0000	-0.0000	-0.0000	-0.0016	0.4637	0.0000	0.0000	0.4143	0.3604	-0.2065	0.3292	0.2321	0.0950	0.0035	-0.1109	-0.1220	0.3315	0.0274	-0.0000	0.0417	-1.3277	-1.1999	-1.4272	0.2953	-0.0002
863.2810	0.0000	-1.5708	-0.0001	-1.2368	0.0000	0.0000	-0.0000	-0.0000	-0.0009	0.4627	0.0000	0.0000	0.4969	0.3368	-0.1634	0.3025	0.2409	0.1010	0.0035	-0.1115	-0.1231	0.3280	0.0278	-0.0000	0.0416	-1.3357	-1.2111	-1.4412	0.2991	-0.0002
863.2910	0.0000	-1.5708	-0.0001	-1.2322	0.0000	0.0000	-0.0000	-0.0000	-0.0005	0.4610	0.0000	0.0000	0.4869	0.3657	-0.2155	0.3023	0.2253	0.0937	0.0035	-0.1129	-0.1247	0.3245	0.0281	-0.0000	0.0415	-1.3526	-1.2265	-1.4554	0.3030	-0.0002
863.3030	0.0000	-1.5708	-0.0001	-1.2267	0.0000	0.0000	-0.0000	-0.0000	-0.0004	0.4548	0.0000	0.0000	0.4902	0.3441	-0.1672	0.2325	0.2252	0.0998	0.0035	-0.1138	-0.1260	0.3204	0.0286	-0.0000	0.0413	-1.3629	-1.2401	-1.4723	0.3076	-0.0002
863.3130	-0.0000	-1.5708	-0.0001	-1.2222	0.0000	-0.0000	-0.0000	-0.0000	-0.0003	0.4477	0.0000	0.0000	0.4342	0.3694	-0.1940	0.2519	0.2429	0.0994	0.0034	-0.1152	-0.1275	0.3169	0.0289	-0.0000	0.0412	-1.3793	-1.2549	-1.4864	0.3114	-0.0002
863.3250	-0.0000	-1.5708	-0.0001	-1.2168	-0.0000	-0.0000	-0.0000	-0.0000	-0.0003	0.4356	0.0000	0.0000	0.4654	0.3033	-0.2125	0.2105	0.2371	0.0832	0.0034	-0.1164	-0.1293	0.3127	0.0294	-0.0000	0.0411	-1.3938	-1.2718	-1.5032	0.3160	-0.0002
863.3350	0.0000	-1.5708	-0.0001	-1.2125	0.0000	0.0000	-0.0000	-0.0000	-0.0002	0.4263	0.0000	0.0000	0.4752	0.3882	-0.1701	0.2667	0.2084	0.0870	0.0034	-0.1177	-0.1306	0.3093	0.0297	-0.0000	0.0410	-1.4094	-1.2848	-1.5166	0.3196	-0.0002
863.3450	-0.0001	-1.5708	-0.0000	-1.2083	-0.0000	0.0000	-0.0000	-0.0000	-0.0002	0.4252	0.0000	0.0000	0.5833	0.3632	-0.1763	0.2853	0.2263	0.0867	0.0034	-0.1188	-0.1319	0.3059	0.0300	-0.0000	0.0408	-1.4222	-1.2980	-1.5297	0.3232	-0.0002
863.3570	0.0000	-1.5708	-0.0000	-1.2033	0.0000	-0.0000	-0.0000	-0.0000	-0.0002	0.4232	0.0000	0.0000	0.5149	0.2610	-0.1592	0.2845	0.2504	0.0914	0.0033	-0.1193	-0.1331	0.3026	0.0304	-0.0000	0.0400	-1.4288	-1.3091	-1.5379	0.3273	-0.0002
863.3670	-0.0000	-1.5708	-0.0001	-1.1990	-0.0000	0.0000	-0.0000	-0.0000	-0.0001	0.4212	0.0000	0.0000	0.5664	0.2467	-0.1423	0.2259	0.2597	0.1149	0.0035	-0.1212	-0.1349	0.2979	0.0308	-0.0000	0.0416	-1.4517	-1.3273	-1.5678	0.3310	-0.0002
863.3790	-0.0000	-1.5708	-0.0001	-1.1941	0.0000	-0.0000	-0.0000	-0.0000	-0.0001	0.4127	0.0000	0.0000	0.4744	0.2919	-0.1269	0.2042	0.2640	0.0982	0.0035	-0.1227	-0.1366	0.2937	0.0312	-0.0000	0.0414	-1.4694	-1.3444	-1.5835	0.3353	-0.0002
863.3890	0.0000	-1.5708	-0.0001	-1.1899	-0.0000	0.0000	-0.0000	-0.0000	-0.0001	0.4036	0.0001	0.0000	0.5920	0.3775	-0.1341	0.1938	0.2383	0.0965	0.0034	-0.1235	-0.1377	0.2904	0.0315	-0.0000	0.0413	-1.4795	-1.3550	-1.5959	0.3387	-0.0002
863.3990	0.0000	-1.5708	-0.0001	-1.1859	0.0000	0.0000	-0.0000	-0.0000	-0.0001	0.3954	0.0001	0.0000	0.5395	0.2453	-0.0914	0.2448	0.2186	0.0984	0.0034	-0.1244	-0.1390	0.2870	0.0318	-0.0000	0.0411	-1.4893	-1.3671	-1.6083	0.3421	-0.0002
863.4090	-0.0000	-1.5708	-0.0001	-1.1819	0.0000	0.0000	-0.0000	-0.0000	-0.0001	0.3882	0.0000	0.0000	0.5024	0.2767	-0.0870	0.2669	0.2390	0.0835	0.0034	-0.1256	-0.1403	0.2836	0.0321	-0.0000	0.0410	-1.5045	-1.3807	-1.6205	0.3454	-0.0002
863.4190	-0.0000	-1.5708	-0.0001	-1.1781	-0.0000	-0.0000	-0.0000	-0.0000	-0.0000	0.3831	0.0000	0.0000	0.5470	0.3828	-0.1124	0.2889	0.2575	0.1133	0.0034	-0.1263	-0.1413	0.2803	0.0324	-0.0000	0.0409	-1.5129	-1.3906	-1.6321	0.3486	-0.0002
863.4290	0.0000	-1.5708	-0.0001	-1.1744	0.0000	0.0000	-0.0000	-0.0000	-0.0000	0.3819	0.0000	0.0000	0.5032	0.2514	-0.1573	0.2443	0.2357	0.0854	0.0034	-0.1273	-0.1425	0.2770	0.0327	-0.0000	0.0407	-1.5250	-1.4022	-1.6436	0.3517	-0.0002
863.4410	-0.0000	-1.5708	-0.0000	-1.1699	-0.0000	-0.0000	-0.0000	-0.0000	-0.0000	0.3771	0.0000	0.0000	0.6053	0.2632	-0.0939	0.2325	0.2489	0.0840	0.0034	-0.1284	-0.1437	0.2731	0.0330	-0.0000	0.0405	-1.5376	-1.4143	-1.6571	0.3554	-0.0002
863.4510	-0.0000	-1.5708	-0.0001	-1.1661	-0.0000	0.0000	-0.0000	-0.0000	-0.0000	0.3710	0.0000	0.0000	0.5430	0.3062	-0.0326	0.2120	0.2354	0.1150	0.0034	-0.1293	-0.1449	0.2698	0.0333	-0.0000	0.0404	-1.5486	-1.4256	-1.6684	0.3585	-0.0002
863.4610	0.0000	-1.5708	-0.0000	-1.1625	-0.0000	0.0000	-0.0000	-0.0000	-0.0000	0.3644	0.0000	0.0000	0.5177	0.2566	-0.0049	0.2004	0.2403	0.0906	0.0034	-0.1300	-0.1460	0.2660	0.0336	-0.0000	0.0411	-1.5564	-1.4362	-1.6880	0.3616	-0.0002
863.4710	-0.0000	-1.5707	-0.0001	-1.1589	0.0000	-0.0000	-0.0000	-0.0000	-0.0000	0.3563	0.0000	0.0000	0.5372	0.2887	-0.0410	0.1860	0.2484	0.1003	0.0034	-0.1313	-0.1473	0.2627	0.0339	-0.0000	0.0410	-1.5721	-1.4494	-1.6992	0.3646	-0.0002
863.4830	0.0000	-1.5708	-0.0001	-1.1545	-0.0000	0.0000	-0.0000	-0.0000	-0.0000	0.3458	0.0000	0.0000	0.5421	0.2782	-0.0324	0.1984	0.2343	0.1067	0.0034	-0.1321	-0.1486	0.2588	0.0342	-0.0000	0.0408	-1.5821	-1.4618	-1.7121	0.3682	-0.0002
863.4930	-0.0000	-1.5708	-0.0000	-1.1511	0.0000	-0.0000	-0.0000	-0.0000	-0.0000	0.3392	0.0000	0.0000	0.5077	0.2218	-0.0465	0.1994	0.2465	0.1339	0.0034	-0.1334	-0.1498	0.2555	0.0345	-0.0000	0.0406	-1.5972	-1.4735	-1.7228	0.3711	-0.0002
863.5030	-0.0000	-1.5707	-0.0001	-1.1477	0.0000	-0.0000	-0.0000	-0.0000	-0.0000	0.3338	0.0000	0.0000	0.4315	0.1843	-0.0395	0.2265	0.2511	0.1172	0.0034	-0.1341	-0.1508	0.2523	0.0347	-0.0000	0.0405	-1.6055	-1.4833	-1.7329	0.3738	-0.0002
863.5150	0.0000	-1.5708	-0.0000	-1.1438	-0.0000	-0.0000	-0.0000	-0.0000	-0.0000	0.3309	0.0000	0.0000	0.5099	0.1883	0.0609	0.2032	0.2353	0.1187	0.0034	-0.1347	-0.1518	0.2484	0.0350	-0.0000	0.0403	-1.6133	-1.4935	-1.7446	0.3770	-0.0002
863.5250	-0.0000	-1.5708	-0.0001	-1.1406	-0.0000	0.0000	-0.0000	-0.0000	-0.0000	0.3281	0.0000	0.0000	0.5322	0.2235	0.0212	0.2593	0.2424	0.0815	0.0034	-0.1354	-0.1527	0.2453	0.0353	-0.0000	0.0402	-1.6217	-1.5023	-1.7543	0.3797	-0.0002
863.5370	0.0000	-1.5708	-0.0001	-1.1368	0.0000	0.0000	-0.0000	-0.0000	0.0001	0.3245	0.0000	0.0000	0.5393	0.2608	0.0554	0.1685	0.2620	0.0994	0.0033	-0.1363	-0.1539	0.2415	0.0356	-0.0000	0.0400	-1.6326	-1.5137	-1.7657	0.3828	-0.0002
863.5470	0.0000	-1.5708	-0.0001	-1.1336	-0.0000	-0.0000	-0.0000	-0.0000	0.0001	0.3155	0.0000	0.0000	0.5138	0.2430	0.0416	0.2097	0.2318	0.1121	0.0033	-0.1368	-0.1547	0.2383	0.0358	-0.0000	0.0399	-1.6388	-1.5223	-1.7751	0.3853	-0.0002
863.5590	-0.0000	-1.5708	-0.0001	-1.1299	0.0000	-0.0000	-0.0000	-0.0000	0.0001	0.3085	0.0000	0.0000	0.5760	0.1951	0.1082	0.1910	0.2519	0.0902	0.0017	-0.1276	-0.1491	0.2540	0.0358	-0.0000	0.0198	-1.5279	-1.4669	-1.5794	0.3851	-0.0001
863.5690	-0.0000	-1.5708	-0.0001	-1.1268	0.0000	0.0000	-0.0000	-0.0000	0.0001	0.3006	0.0000	0.0000	0.6349	0.2131	0.1329	0.1821	0.2559	0.1147	0.0034	-0.1391	-0.1572	0.2309	0.0363	-0.0000	0.0402	-1.6658	-1.5463	-1.8028	0.3911	-0.0002
863.5790	0.0000	-1.5708	-0.0000	-1.1238	0.0000	0.0000	-0.0000	-0.0000	0.0001	0.2928	0.0000	0.0000	0.5219	0.1935	0.1278	0.1849	0.2614	0.1299	0.0033	-0.1399	-0.1579	0.2278	0.0366	-0.0000	0.0401	-1.6750	-1.5539	-1.8117	0.3935	-0.0002
863.5890	-0.0000	-1.5708	-0.0001	-1.1209	0.0000	-0.0000	-0.0000	-0.0000	0.0002	0.2831	0.0000	0.0000	0.4868	0.2155	0.1340	0.1648	0.2673	0.1004	0.0033	-0.1405	-0.1588	0.2246	0.0368	-0.0000	0.0400	-1.6828	-1.5622	-1.8204	0.3959	-0.0002
863.5990	-0.0000	-1.5708	-0.0000	-1.1180	-0.0000	-0.0000	-0.0000	-0.0000	0.0003	0.2767	0.0000	0.0000	0.5155	0.2401	0.1505	0.2097	0.2372	0.1178	0.0033	-0.1413	-0.1597	0.2215	0.0370	-0.0000	0.0398	-1.6922	-1.5709	-1.8286	0.3981	-0.0002
863.6090	0.0000	-1.5707	-0.0000	-1.1153	-0.0000	-0.0000	-0.0000	-0.0000	0.0002	0.2734	0.0000	0.0000	0.6138	0.2403	0.1389	0.1765	0.2553	0.0996	0.0033	-0.1418	-0.1605	0.2185	0.0372	-0.0000	0.0397	-1.6977	-1.5789	-1.8370	0.4004	-0.0002
863.6210	0.0000	-1.5708	-0.0001	-1.1121	-0.0000	-0.0000	-0.0000	-0.0000	0.0002	0.2692	0.0000	0.0000	0.6549	0.2186	0.1688	0.1749	0.2491	0.1078	0.0033	-0.1423	-0.1613	0.2148	0.0374	-0.0000	0.0395	-1.7043	-1.5869	-1.8464	0.4029	-0.0002
863.6310	-0.0000	-1.5708	-0.0000	-1.1094	-0.0000	-0.0000	-0.0000	-0.0000	0.0002	0.2634	0.0000	0.0000	0.5510	0.1823	0.1658	0.1839	0.2582	0.1478	0.0033	-0.1431	-0.1620	0.2117	0.0376	-0.0000	0.0394	-1.7132	-1.5943	-1.8541	0.4051	-0.0002
863.6410	-0.0000	-1.5708	-0.0000	-1.1069	0.0000	0.0000	-0.0000	-0.0000	0.0002	0.2607	0.0000	0.0000	0.6384	0.1749	0.2030	0.1617	0.2801	0.1295	0.0033	-0.1435	-0.1628	0.2087	0.0378	-0.0000	0.0392	-1.7187	-1.6021	-1.8618	0.4072	-0.0002
863.6510	-0.0000	-1.5708	-0.0000	-1.1043	-0.0000	-0.0000	-0.0000	-0.0000	0.0002	0.2524	0.0000	0.0000	0.5982	0.1662	0.2226	0.1212	0.2672	0.1182	0.0033	-0.1444	-0.1636	0.2057	0.0380	-0.0000	0.0391	-1.7290	-1.6098	-1.8695	0.4092	-0.0002
863.6630	-0.0000	-1.5708	-0.0000	-1.1012	0.0000	-0.0000	-0.0000	-0.0000	0.0002	0.2436	0.0000	0.0000	0.5428	0.1207	0.2073	0.1379	0.2542	0.1221	0.0033	-0.1449	-0.1645	0.2017	0.0383	-0.0000	0.0395	-1.7350	-1.6186	-1.8838	0.4117	-0.0002
863.6730	0.0000	-1.5708	-0.0000	-1.0989	-0.0000	-0.0000	-0.0000	-0.0000	0.0006	0.2345	0.0000	0.0000	0.5805	0.1631	0.1846	0.1258	0.2549	0.1149	0.0033	-0.1458	-0.1654	0.1987	0.0384	-0.0000	0.0394	-1.7457	-1.6277	-1.8910	0.4137	-0.0002
863.6830	0.0000	-1.5708	-0.0000	-1.0965	0.0000	-0.0000	-0.0000	-0.0000	0.0002	0.2274	0.0000	0.0000	0.6243	0.2242	0.0577	0.1368	0.2897	0.0959	0.0033	-0.1460	-0.1659	0.1957	0.0386	-0.0000	0.0392	-1.7485	-1.6320	-1.8979	0.4156	-0.0002
863.6950	0.0000	-1.5708	0.0000	-1.0938	0.0000	0.0000	-0.0000	-0.0000	0.0001	0.2197	0.0000	0.0000	0.6167	0.1716	0.1245	0.1504	0.2629	0.1282	0.0033	-0.1470	-0.1669	0.1921	0.0388	-0.0000	0.0391	-1.7606	-1.6416	-1.9061	0.4178	-0.0002
863.7050	0.0000	-1.5708	0.0000	-1.0916	0.0000	0.0000	-0.0000	-0.0000	0.0001	0.2149	0.0000	0.0000	0.6195	0.1176	0.1303	0.1517	0.2833	0.0953	0.0033	-0.1473	-0.1674	0.1892	0.0390	-0.0000	0.0390	-1.7638	-1.6471	-1.9124	0.4195	-0.0002
863.7170	0.0000	-1.5708	-0.0000	-1.0890	-0.0000	0.0000	-0.0000	-0.0000	0.0001	0.2071	0.0000	0.0000	0.5626	0.1422	0.0818	0.1549	0.2470	0.1056	0.0032	-0.1476	-0.1680	0.1857	0.0392	-0.0000	0.0388	-1.7670	-1.6527	-1.9198	0.4215	-0.0002
863.7270	-0.0000	-1.5708	-0.0000	-1.0870	0.0000	0.0000	-0.0000	-0.0000	0.0001	0.2007	0.0000	0.0000	0.5294	0.1769	0.1132	0.1798	0.2690	0.1071	0.0032	-0.1484	-0.1688	0.1827	0.0393	-0.0000	0.0387	-1.7775	-1.6605	-1.9260	0.4232	-0.0002
863.7370	0.0000	-1.5708	-0.0000	-1.0850	-0.0000	-0.0000	-0.0000	-0.0000	0.0000	0.1985	0.0000	0.0000	0.6208	0.1453	0.1321	0.1663	0.2618	0.1172	0.0032	-0.1485	-0.1693	0.1799	0.0395	-0.0000	0.0386	-1.7790	-1.6653	-1.9316	0.4248	-0.0002
863.7490	-0.0000	-1.5708	-0.0000	-1.0827	-0.0000	-0.0000	-0.0000	-0.0000	0.0001	0.1911	0.0000	0.0000	0.4878	0.2557	0.1155	0.1684	0.2542	0.1148	0.0032	-0.1493	-0.1700	0.1764	0.0396	-0.0000	0.0385	-1.7879	-1.6727	-1.9384	0.4266	-0.0002
863.7590	-0.0000	-1.5708	-0.0000	-1.0808	-0.0000	-0.0000	-0.0000	-0.0000	-0.0000	0.1881	0.0000	0.0000	0.5663	0.1027	0.0827	0.1258	0.2406	0.1050	0.0022	-0.1435	-0.1664	0.1859	0.0396	-0.0000	0.0261	-1.7188	-1.6373	-1.8129	0.4260	-0.0001
863.7690	-0.0000	-1.5708	-0.0000	-1.0791	0.0000	-0.0000	-0.0000	-0.0000	-0.0000	0.1800	0.0000	0.0000	0.5557	0.0966	0.1224	0.1630	0.2798	0.1507	0.0032	-0.1500	-0.1709	0.1705	0.0399	-0.0000	0.0386	-1.7964	-1.6817	-1.9530	0.4296	-0.0002
863.7790	0.0000	-1.5707	-0.0000	-1.0773	0.0000	0.0000	-0.0000	-0.0000	-0.0000	0.1759	0.0000	0.0000	0.5439	0.1163	0.1509	0.1602	0.2702	0.1058	0.0032	-0.1506	-0.1716	0.1676	0.0400	-0.0000	0.0385	-1.8039	-1.6885	-1.9582	0.4310	-0.0002
863.7890	0.0000	-1.5708	-0.0000	-1.0756	-0.0000	-0.0000	-0.0000	-0.0000	-0.0000	0.1693	0.0000	0.0000	0.6088	0.1023	0.1540	0.0925	0.2771	0.1119	0.0032	-0.1510	-0.1721	0.1647	0.0402	-0.0000	0.0384	-1.8089	-1.6927	-1.9633	0.4324	-0.0002
863.7990	0.0000	-1.5708	0.0000	-1.0739	0.0000	0.0000	-0.0000	-0.0000	-0.0000	0.1621	0.0000	0.0000	0.5347	0.1491	0.0957	0.1088	0.2556	0.1084	0.0032	-0.1514	-0.1726	0.1619	0.0403	-0.0000	0.0383	-1.8126	-1.6978	-1.9681	0.4337	-0.0002
863.8110	0.0000	-1.5708	0.0000	-1.0720	0.0000	-0.0000	-0.0000	-0.0000	-0.0000	0.1533	0.0000	0.0000	0.5797	0.1090	0.1355	0.1267	0.2278	0.1311	0.0032	-0.1517	-0.1730	0.1586	0.0404	-0.0000	0.0382	-1.8165	-1.7020	-1.9735	0.4352	-0.0002
863.8210	-0.0000	-1.5708	-0.0000	-1.0705	-0.0000	-0.0000	-0.0000	-0.0000	-0.0000	0.1474	0.0000	0.0000	0.7029	0.0774	0.1056	0.1194	0.2523	0.1276	0.0032	-0.1523	-0.1736	0.1557	0.0405	-0.0000	0.0381	-1.8239	-1.7077	-1.9781	0.4364	-0.0002
863.8310	0.0000	-1.5708	0.0000	-1.0691	-0.0000	-0.0000	-0.0000	-0.0000	-0.0000	0.1397	0.0000	0.0000	0.5018	0.0858	0.1087	0.1162	0.2571	0.1043	0.0032	-0.1522	-0.1738	0.1530	0.0406	-0.0000	0.0380	-1.8225	-1.7095	-1.9821	0.4375	-0.0002
863.8410	0.0000	-1.5708	-0.0000	-1.0677	-0.0000	-0.0000	-0.0000	-0.0000	-0.0000	0.1332	0.0000	0.0000	0.5591	0.0800	0.1342	0.1567	0.2709	0.1261	0.0032	-0.1523	-0.1740	0.1502	0.0408	-0.0000	0.0380	-1.8242	-1.7124	-1.9860	0.4386	-0.0002
863.8530	0.0000	-1.5708	-0.0000	-1.0661	-0.0000	-0.0000	-0.0000	-0.0000	-0.0000	0.1281	0.0000	0.0000	0.5414	0.0713	0.0898	0.1013	0.2640	0.1218	0.0032	-0.1528	-0.1746	0.1470	0.0409	-0.0000	0.0379	-1.8302	-1.7177	-1.9907	0.4399	-0.0002
863.8630	0.0000	-1.5708	-0.0000	-1.0649	-0.0000	0.0000	-0.0000	-0.0000	-0.0000	0.1210	0.0000	0.0000	0.6235	0.1120	0.1253	0.1064	0.2902	0.1241	0.0032	-0.1534	-0.1752	0.1441	0.0410	-0.0000	0.0380	-1.8373	-1.7234	-1.9968	0.4409	-0.0002
863.8750	-0.0000	-1.5708	-0.0000	-1.0635	0.0000	0.0000	-0.0000	-0.0000	-0.0000	0.1157	0.0000	0.0000	0.6244	0.1342	0.1154	0.1056	0.2627	0.1132	0.0032	-0.1535	-0.1754	0.1409	0.0411	-0.0000	0.0379	-1.8380	-1.7253	-2.0009	0.4420	-0.0002
863.8850	-0.0000	-1.5708	-0.0000	-1.0624	0.0000	0.0001	-0.0000	-0.0000	-0.0000	0.1058	0.0000	0.0001	0.6410	0.0752	0.0986	0.1105	0.2612	0.1434	0.0032	-0.1541	-0.1759	0.1382	0.0412	-0.0000	0.0379	-1.8452	-1.7307	-2.0041	0.4429	-0.0002
863.8970	0.0000	-1.5708	-0.0000	-1.0611	-0.0000	-0.0000	-0.0000	-0.0000	-0.0000	0.1020	0.0000	0.0001	0.5797	0.0281	0.0774	0.1081	0.2519	0.1354	0.0032	-0.1543	-0.1762	0.1350	0.0412	-0.0000	0.0378	-1.8479	-1.7337	-2.0078	0.4439	-0.0002
863.9070	-0.0000	-1.5708	-0.0000	-1.0601	-0.0000	0.0000	-0.0000	-0.0000	-0.0000	0.0941	0.0000	0.0001	0.6450	0.0182	0.1629	0.0990	0.2499	0.1363	0.0031	-0.1546	-0.1767	0.1323	0.0413	-0.0000	0.0377	-1.8513	-1.7383	-2.0106	0.4447	-0.0002
863.9190	0.0000	-1.5708	-0.0000	-1.0591	0.0000	0.0000	-0.0000	-0.0000	-0.0000	0.0849	0.0000	0.0000	0.6391	0.0223	0.1718	0.1130	0.2606	0.1333	0.0031	-0.1543	-0.1766	0.1292	0.0414	-0.0000	0.0376	-1.8476	-1.7377	-2.0135	0.4455	-0.0002
863.9290	-0.0000	-1.5708	0.0000	-1.0582	0.0000	0.0000	-0.0000	-0.0000	-0.0000	0.0816	0.0000	0.0000	0.4994	0.0466	0.1133	0.0924	0.2540	0.1293	0.0031	-0.1547	-0.1769	0.1265	0.0415	-0.0000	0.0376	-1.8532	-1.7405	-2.0160	0.4462	-0.0002
863.9390	-0.0000	-1.5708	0.0000	-1.0575	0.0000	0.0000	-0.0000	-0.0000	-0.0000	0.0728	0.0000	0.0000	0.5265	0.0442	0.0727	0.1205	0.2636	0.1100	0.0031	-0.1550	-0.1772	0.1239	0.0415	-0.0000	0.0375	-1.8562	-1.7437	-2.0184	0.4468	-0.0002
863.9510	-0.0000	-1.5708	-0.0000	-1.0566	0.0000	0.0000	-0.0000	-0.0000	-0.0000	0.0666	0.0000	0.0000	0.5381	0.0223	0.1286	0.0902	0.2374	0.1195	0.0031	-0.1549	-0.1774	0.1208	0.0416	-0.0000	0.0375	-1.8555	-1.7450	-2.0208	0.4475	-0.0002
863.9610	0.0000	-1.5708	-0.0000	-1.0560	-0.0000	-0.0000	-0.0000	-0.0000	-0.0000	0.0613	0.0000	0.0000	0.4823	0.0270	0.0960	0.1028	0.2650	0.1260	0.0031	-0.1551	-0.1776	0.1182	0.0416	-0.0000	0.0375	-1.8569	-1.7474	-2.0234	0.4480	-0.0002
863.9730	-0.0000	-1.5708	-0.0000	-1.0553	-0.0000	-0.0000	-0.0000	-0.0000	-0.0000	0.0534	0.0000	0.0000	0.5429	0.0868	0.1318	0.1104	0.2478	0.1106	0.0031	-0.1555	-0.1778	0.1152	0.0417	-0.0000	0.0375	-1.8617	-1.7493	-2.0254	0.4485	-0.0002
863.9830	0.0000	-1.5708	-0.0000	-1.0548	0.0000	0.0000	-0.0000	-0.0000	-0.0000	0.0495	0.0000	0.0000	0.5260	0.1225	0.1183	0.0734	0.2620	0.1572	0.0031	-0.1554	-0.1779	0.1126	0.0417	-0.0000	0.0374	-1.8610	-1.7507	-2.0269	0.4489	-0.0002
863.9950	-0.0000	-1.5708	-0.0000	-1.0543	-0.0000	0.0000	-0.0000	-0.0000	-0.0000	0.0421	0.0000	0.0000	0.6337	0.0783	0.0878	0.0493	0.2444	0.0958	0.0031	-0.1556	-0.1781	0.1096	0.0417	-0.0000	0.0374	-1.8634	-1.7522	-2.0284	0.4493	-0.0002
864.0050	-0.0000	-1.5708	-0.0000	-1.0539	-0.0000	-0.0000	-0.0000	-0.0000	-0.0000	0.0342	0.0000	0.0000	0.5904	0.0474	0.1597	0.0767	0.2593	0.1202	0.0031	-0.1558	-0.1781	0.1071	0.0418	-0.0000	0.0374	-1.8653	-1.7523	-2.0295	0.4496	-0.0002
864.0170	-0.0000	-1.5708	-0.0000	-1.0536	0.0000	0.0000	-0.0000	-0.0000	-0.0000	0.0259	0.0000	0.0000	0.7110	0.0391	0.0851	0.0844	0.2414	0.1175	0.0031	-0.1555	-0.1781	0.1041	0.0418	-0.0000	0.0374	-1.8627	-1.7526	-2.0305	0.4499	-0.0002
864.0270	0.0000	-1.5708	-0.0000	-1.0533	0.0000	-0.0000	-0.0000	-0.0000	-0.0000	0.0229	0.0000	0.0000	0.7115	0.0897	0.1393	0.0528	0.2799	0.1238	0.0031	-0.1557	-0.1783	0.1017	0.0418	-0.0000	0.0374	-1.8644	-1.7544	-2.0313	0.4501	-0.0002
864.0370	-0.0000	-1.5708	0.0000	-1.0532	0.0001	0.0000	-0.0000	-0.0000	-0.0000	0.0150	0.0000	0.0000	0.7475	0.0490	0.1183	0.0415	0.2557	0.1057	0.0031	-0.1561	-0.1786	0.0992	0.0418	-0.0000	0.0373	-1.8697	-1.7568	-2.0319	0.4503	-0.0002
864.0490	-0.0000	-1.5708	-0.0000	-1.0530	0.0000	0.0000	-0.0000	-0.0000	-0.0000	0.0050	0.0000	0.0000	0.7195	0.0929	0.0617	-0.0300	0.2780	0.1095	0.0031	-0.1561	-0.1786	-0.0212	0.0418	-0.0000	0.0373	-1.8691	-1.7572	-2.0323	0.4504	-0.0002
864.0590	0.0000	-1.5708	0.0000	-1.0530	0.0000	0.0000	-0.0000	-0.0000	-0.0000	-0.0043	0.0000	0.0000	0.7187	0.0708	0.1406	-0.0892	0.2705	0.1530	0.0030	-0.1553	-0.1779	-0.1964	0.0418	-0.0000	0.0361	-1.8597	-1.7505	-2.0187	0.4501	-0.0002
864.0710	0.0000	-1.5708	-0.0000	-1.0531	0.0000	-0.0000	-0.0000	-0.0000	-0.0000	-0.0124	0.0000	0.0000	0.6845	0.0567	0.1593	-0.2472	0.2593	0.1409	0.0031	-0.1559	-0.1784	-0.4112	0.0418	-0.0000	0.0373	-1.8664	-1.7547	-2.0312	0.4503	-0.0002
864.0810	-0.0000	-1.5708	0.0000	-1.0533	-0.0000	-0.0000	-0.0000	-0.0000	-0.0000	-0.0189	0.0000	0.0000	0.7099	0.0400	0.1151	-0.2495	0.2771	0.1213	0.0031	-0.1557	-0.1783	-0.4775	0.0418	-0.0000	0.0373	-1.8651	-1.7544	-2.0308	0.4502	-0.0002
864.0910	-0.0000	-1.5708	-0.0000	-1.0535	0.0000	-0.0000	-0.0000	-0.0000	-0.0000	-0.0202	0.0000	0.0000	0.6205	0.0672	0.1736	-0.3134	0.2722	0.1230	0.0031	-0.1560	-0.1785	-0.4800	0.0418	-0.0000	0.0373	-1.8687	-1.7560	-2.0305	0.4501	-0.0002
864.1030	0.0000	-1.5708	0.0000	-1.0537	-0.0000	0.0000	-0.0000	-0.0000	-0.0000	-0.0254	0.0001	0.0000	0.7329	-0.0071	0.1435	-0.3185	0.2461	0.1225	0.0031	-0.1561	-0.1784	-0.4829	0.0418	-0.0000	0.0373	-1.8690	-1.7553	-2.0297	0.4499	-0.0002
864.1130	0.0000	-1.5708	-0.0000	-1.0540	-0.0000	0.0000	-0.0000	-0.0000	-0.0000	-0.0290	0.0001	0.0000	0.6511	0.0116	0.1715	-0.3951	0.2719	0.1411	0.0031	-0.1556	-0.1782	-0.4853	0.0418	-0.0000	0.0373	-1.8639	-1.7531	-2.0288	0.4496	-0.0002
864.1250	-0.0000	-1.5708	0.0000	-1.0543	0.0000	-0.0001	-0.0000	-0.0000	-0.0000	-0.0362	0.0000	0.0000	0.6956	0.0416	0.1199	-0.4586	0.2646	0.1400	0.0031	-0.1557	-0.1781	-0.4882	0.0418	-0.0000	0.0373	-1.8641	-1.7521	-2.0278	0.4494	-0.0002
864.1350	0.0000	-1.5708	0.0000	-1.0548	-0.0000	-0.0000	-0.0000	-0.0000	-0.0000	-0.0470	0.0000	0.0000	0.6915	0.0107	0.1050	-0.4181	0.2465	0.1082	0.0031	-0.1556	-0.1780	-0.4905	0.0417	-0.0000	0.0374	-1.8633	-1.7512	-2.0269	0.4491	-0.0002
864.1470	-0.0000	-1.5708	-0.0000	-1.0553	-0.0000	-0.0000	-0.0000	-0.0000	-0.0000	-0.0543	0.0000	0.0000	0.6733	0.0080	0.0895	-0.4359	0.2492	0.1368	0.0031	-0.1557	-0.1781	-0.4934	0.0417	-0.0000	0.0374	-1.8652	-1.7521	-2.0253	0.4487	-0.0002
864.1570	-0.0000	-1.5707	-0.0000	-1.0559	-0.0000	-0.0000	-0.0000	-0.0000	-0.0000	-0.0595	0.0000	0.0000	0.7378	-0.0031	0.1845	-0.4612	0.2403	0.1196	0.0031	-0.1556	-0.1778	-0.4957	0.0416	-0.0000	0.0374	-1.8637	-1.7495	-2.0235	0.4482	-0.0002
864.1690	0.0000	-1.5708	0.0000	-1.0567	-0.0000	0.0000	-0.0000	-0.0000	-0.0000	-0.0680	0.0000	0.0000	0.6387	-0.0220	0.1606	-0.4687	0.2588	0.1317	0.0031	-0.1551	-0.1775	-0.4982	0.0416	-0.0000	0.0373	-1.8579	-1.7462	-2.0190	0.4476	-0.0002
864.1790	0.0000	-1.5708	-0.0000	-1.0574	0.0000	-0.0000	-0.0000	-0.0000	-0.0000	-0.0724	0.0000	0.0000	0.6445	-0.0524	0.1698	-0.4616	0.2535	0.1403	0.0031	-0.1547	-0.1771	-0.5005	0.0415	-0.0000	0.0373	-1.8523	-1.7424	-2.0169	0.4470	-0.0002
864.1910	0.0000	-1.5708	0.0000	-1.0584	-0.0000	0.0000	-0.0000	-0.0000	-0.0000	-0.0799	0.0000	0.0000	0.5926	0.0326	0.1037	-0.4594	0.2783	0.1088	0.0031	-0.1548	-0.1770	-0.5032	0.0415	-0.0000	0.0374	-1.8534	-1.7413	-2.0143	0.4463	-0.0002
864.2010	0.0000	-1.5708	-0.0000	-1.0592	-0.0000	-0.0000	-0.0000	-0.0000	-0.0000	-0.0875	0.0000	0.0000	0.5429	-0.0199	0.1848	-0.5066	0.2581	0.1423	0.0031	-0.1546	-0.1768	-0.5055	0.0414	-0.0000	0.0374	-1.8513	-1.7392	-2.0119	0.4456	-0.0002
864.2130	-0.0000	-1.5708	-0.0000	-1.0603	0.0000	-0.0000	-0.0000	-0.0000	-0.0000	-0.0958	0.0000	0.0000	0.6343	-0.0080	0.1436	-0.4964	0.2441	0.1296	0.0031	-0.1545	-0.1766	-0.5082	0.0413	-0.0000	0.0375	-1.8506	-1.7373	-2.0089	0.4448	-0.0002
864.2230	0.0000	-1.5708	0.0000	-1.0613	0.0000	0.0000	-0.0000	-0.0000	-0.0000	-0.0998	0.0000	0.0000	0.5625	0.0460	0.0975	-0.4978	0.2604	0.0916	0.0031	-0.1541	-0.1761	-0.5103	0.0413	-0.0000	0.0376	-1.8460	-1.7325	-2.0058	0.4440	-0.0002
864.2330	-0.0000	-1.5708	-0.0000	-1.0624	0.0000	0.0000	-0.0000	-0.0000	-0.0000	-0.1074	0.0000	0.0000	0.6943	-0.0580	0.1457	-0.4599	0.2506	0.1317	0.0031	-0.1541	-0.1760	-0.5125	0.0412	-0.0000	0.0376	-1.8456	-1.7318	-2.0032	0.4433	-0.0002
864.2450	0.0000	-1.5707	-0.0000	-1.0637	0.0000	0.0000	-0.0000	-0.0000	-0.0000	-0.1121	0.0000	0.0000	0.7317	-0.0284	0.1269	-0.4994	0.2783	0.1211	0.0031	-0.1537	-0.1755	-0.5151	0.0411	-0.0000	0.0377	-1.8402	-1.7272	-1.9992	0.4422	-0.0002
864.2550	-0.0000	-1.5708	-0.0000	-1.0649	-0.0000	0.0000	-0.0000	-0.0000	-0.0000	-0.1181	0.0000	0.0000	0.6024	0.0157	0.1302	-0.4842	0.2532	0.1581	0.0032	-0.1532	-0.1751	-0.5173	0.0410	-0.0000	0.0378	-1.8351	-1.7229	-1.9956	0.4412	-0.0002
864.2670	-0.0000	-1.5708	-0.0000	-1.0664	0.0000	0.0000	-0.0000	-0.0000	-0.0000	-0.1255	0.0000	0.0000	0.6146	-0.0175	0.1503	-0.5045	0.2544	0.1018	0.0031	-0.1527	-0.1746	-0.5194	0.0409	-0.0000	0.0375	-1.8285	-1.7181	-1.9874	0.4400	-0.0002
864.2770	-0.0000	-1.5708	-0.0000	-1.0677	0.0000	-0.0000	-0.0000	-0.0000	-0.0000	-0.1321	0.0000	0.0000	0.7316	0.0489	0.1781	-0.4780	0.2637	0.1269	0.0031	-0.1528	-0.1744	-0.5216	0.0408	-0.0000	0.0376	-1.8302	-1.7156	-1.9838	0.4390	-0.0002
864.2870	0.0000	-1.5708	0.0000	-1.0691	0.0000	0.0000	-0.0000	-0.0000	-0.0000	-0.1385	0.0000	0.0000	0.6904	-0.0347	0.1183	-0.4990	0.2604	0.1393	0.0031	-0.1522	-0.1738	-0.5236	0.0407	-0.0000	0.0377	-1.8223	-1.7104	-1.9798	0.4379	-0.0002
864.2990	-0.0000	-1.5708	-0.0000	-1.0708	0.0000	0.0000	-0.0000	-0.0000	-0.0000	-0.1456	0.0000	0.0000	0.6231	-0.0866	0.1679	-0.5486	0.2562	0.1165	0.0032	-0.1519	-0.1735	-0.5261	0.0406	-0.0000	0.0378	-1.8195	-1.7073	-1.9750	0.4366	-0.0002
864.3090	-0.0000	-1.5708	-0.0000	-1.0724	0.0000	0.0000	-0.0000	-0.0000	-0.0000	-0.1540	0.0000	0.0000	0.6190	-0.0779	0.1401	-0.4889	0.2589	0.1164	0.0032	-0.1516	-0.1731	-0.5281	0.0405	-0.0000	0.0379	-1.8156	-1.7031	-1.9706	0.4354	-0.0002
864.3210	0.0000	-1.5708	0.0000	-1.0742	0.0000	0.0000	-0.0000	-0.0000	-0.0000	-0.1575	0.0000	0.0000	0.7404	-0.0066	0.1457	-0.5343	0.2394	0.0928	0.0032	-0.1517	-0.1728	-0.5306	0.0403	-0.0000	0.0380	-1.8168	-1.7000	-1.9652	0.4339	-0.0002
864.3310	-0.0000	-1.5707	0.0000	-1.0758	0.0000	-0.0000	-0.0000	-0.0000	-0.0000	-0.1673	0.0000	0.0000	0.6624	-0.0790	0.1056	-0.5317	0.2618	0.1050	0.0032	-0.1507	-0.1720	-0.5326	0.0402	-0.0000	0.0381	-1.8048	-1.6926	-1.9604	0.4326	-0.0002
864.3430	-0.0000	-1.5708	-0.0000	-1.0778	-0.0000	0.0000	-0.0000	-0.0000	-0.0000	-0.1747	0.0000	0.0000	0.6509	-0.0859	0.1592	-0.5068	0.2561	0.1238	0.0032	-0.1504	-0.1714	-0.5350	0.0400	-0.0000	0.0382	-1.8011	-1.6867	-1.9546	0.4310	-0.0002
864.3530	0.0000	-1.5708	0.0000	-1.0796	0.0000	-0.0000	-0.0000	-0.0000	-0.0000	-0.1811	0.0000	0.0000	0.5851	-0.0937	0.1861	-0.5144	0.2681	0.1198	0.0032	-0.1502	-0.1711	-0.5369	0.0399	-0.0000	0.0383	-1.7992	-1.6835	-1.9497	0.4297	-0.0002
864.3630	-0.0000	-1.5708	0.0000	-1.0815	-0.0000	-0.0000	-0.0000	-0.0000	-0.0000	-0.1884	0.0000	0.0000	0.5827	-0.0314	0.1786	-0.5154	0.2585	0.1407	0.0032	-0.1498	-0.1706	-0.5384	0.0398	-0.0000	0.0379	-1.7935	-1.6781	-1.9389	0.4282	-0.0002
864.3750	0.0000	-1.5708	0.0000	-1.0837	-0.0000	0.0000	-0.0000	-0.0000	-0.0000	-0.1959	0.0000	0.0000	0.5663	-0.0836	0.1197	-0.5010	0.2743	0.1399	0.0032	-0.1488	-0.1696	-0.5406	0.0396	-0.0000	0.0380	-1.7818	-1.6689	-1.9322	0.4263	-0.0002
864.3850	0.0000	-1.5707	-0.0000	-1.0857	0.0000	-0.0000	-0.0000	-0.0000	-0.0000	-0.2021	0.0000	0.0000	0.6404	-0.0469	0.2240	-0.4910	0.2427	0.1210	0.0032	-0.1486	-0.1693	-0.5425	0.0395	-0.0000	0.0381	-1.7802	-1.6660	-1.9266	0.4248	-0.0002
864.3970	-0.0000	-1.5708	0.0000	-1.0882	0.0000	0.0000	-0.0000	-0.0000	-0.0000	-0.2106	0.0000	0.0000	0.6728	-0.1280	0.1956	-0.4536	0.2834	0.0982	0.0032	-0.1480	-0.1686	-0.5447	0.0393	-0.0000	0.0382	-1.7719	-1.6583	-1.9195	0.4229	-0.0002
864.4070	-0.0000	-1.5708	-0.0000	-1.0903	0.0000	-0.0000	-0.0000	-0.0000	-0.0000	-0.2145	0.0000	0.0000	0.6397	-0.0381	0.1095	-0.4783	0.2501	0.1294	0.0032	-0.1473	-0.1677	-0.5466	0.0391	-0.0000	0.0384	-1.7644	-1.6504	-1.9131	0.4212	-0.0002
864.4190	-0.0000	-1.5708	0.0000	-1.0929	-0.0000	0.0000	-0.0000	-0.0000	-0.0000	-0.2211	0.0000	0.0000	0.6560	-0.0818	0.1327	-0.4879	0.2616	0.1018	0.0032	-0.1467	-0.1671	-0.5487	0.0389	-0.0000	0.0385	-1.7571	-1.6437	-1.9055	0.4191	-0.0002
864.4290	0.0000	-1.5708	-0.0000	-1.0952	-0.0000	0.0000	-0.0000	-0.0000	-0.0000	-0.2246	0.0000	0.0000	0.6448	-0.0471	0.1477	-0.4736	0.2904	0.1278	0.0032	-0.1463	-0.1665	-0.5505	0.0388	-0.0000	0.0386	-1.7517	-1.6379	-1.8990	0.4173	-0.0002
864.4390	-0.0000	-1.5708	-0.0000	-1.0975	0.0000	0.0000	-0.0000	-0.0000	-0.0000	-0.2287	0.0000	0.0000	0.6067	-0.0439	0.1603	-0.5032	0.2311	0.1240	0.0032	-0.1458	-0.1658	-0.5523	0.0386	-0.0000	0.0387	-1.7457	-1.6315	-1.8922	0.4154	-0.0002
864.4510	-0.0000	-1.5708	-0.0000	-1.1003	-0.0000	0.0000	-0.0000	-0.0000	-0.0000	-0.2358	0.0000	0.0000	0.6903	-0.0763	0.1157	-0.5208	0.2738	0.1238	0.0032	-0.1453	-0.1651	-0.5544	0.0384	-0.0000	0.0389	-1.7406	-1.6241	-1.8839	0.4132	-0.0002
864.4610	-0.0000	-1.5708	-0.0000	-1.1027	0.0000	0.0000	-0.0000	-0.0000	-0.0000	-0.2403	0.0000	0.0000	0.6499	-0.0880	0.1655	-0.5145	0.2742	0.1170	0.0032	-0.1443	-0.1640	-0.5555	0.0382	-0.0000	0.0384	-1.7276	-1.6137	-1.8697	0.4111	-0.0002
864.4710	0.0000	-1.5708	-0.0000	-1.1053	-0.0000	0.0000	-0.0000	-0.0000	0.0000	-0.2454	0.0000	0.0000	0.6298	-0.0918	0.1170	-0.5049	0.2602	0.1373	0.0032	-0.1438	-0.1634	-0.5572	0.0380	-0.0000	0.0385	-1.7225	-1.6072	-1.8625	0.4092	-0.0002
864.4810	0.0000	-1.5708	0.0000	-1.1077	-0.0000	-0.0000	-0.0000	-0.0000	0.0000	-0.2522	0.0000	0.0000	0.5401	-0.0506	0.2024	-0.5534	0.2589	0.1311	0.0032	-0.1432	-0.1627	-0.5589	0.0378	-0.0000	0.0386	-1.7154	-1.6007	-1.8551	0.4072	-0.0002
864.4910	0.0000	-1.5708	0.0000	-1.1103	0.0000	0.0000	-0.0000	-0.0000	0.0000	-0.2621	0.0000	0.0000	0.4630	-0.0957	0.1746	-0.5165	0.2593	0.1141	0.0032	-0.1425	-0.1619	-0.5606	0.0376	-0.0000	0.0387	-1.7068	-1.5927	-1.8477	0.4051	-0.0002
864.5010	-0.0000	-1.5708	-0.0000	-1.1129	0.0000	-0.0000	-0.0000	-0.0000	0.0000	-0.2702	0.0000	0.0000	0.5618	-0.1059	0.1654	-0.5597	0.2438	0.1274	0.0032	-0.1425	-0.1615	-0.5622	0.0374	-0.0000	0.0389	-1.7072	-1.5887	-1.8401	0.4031	-0.0002
864.5110	0.0000	-1.5708	-0.0000	-1.1157	-0.0000	0.0000	-0.0000	-0.0000	0.0000	-0.2796	0.0000	0.0000	0.5588	-0.0753	0.1939	-0.4945	0.2668	0.0973	0.0033	-0.1415	-0.1605	-0.5638	0.0372	-0.0000	0.0390	-1.6946	-1.5787	-1.8320	0.4009	-0.0002
864.5230	0.0000	-1.5708	0.0000	-1.1190	0.0000	0.0000	-0.0000	-0.0000	-0.0000	-0.2836	0.0000	0.0000	0.6466	-0.1069	0.1734	-0.5099	0.2605	0.1076	0.0033	-0.1408	-0.1596	-0.5658	0.0370	-0.0000	0.0392	-1.6862	-1.5698	-1.8222	0.3982	-0.0002
864.5330	-0.0000	-1.5708	0.0000	-1.1219	-0.0000	0.0000	-0.0000	-0.0000	-0.0000	-0.2888	0.0000	0.0000	0.5799	-0.1544	0.2034	-0.5043	0.2567	0.1155	0.0033	-0.1400	-0.1587	-0.5673	0.0368	-0.0000	0.0393	-1.6770	-1.5612	-1.8137	0.3958	-0.0002
864.5430	-0.0000	-1.5708	0.0000	-1.1248	0.0000	-0.0000	-0.0000	-0.0000	-0.0000	-0.2937	0.0000	0.0000	0.6082	-0.1165	0.1488	-0.4791	0.2550	0.1133	0.0033	-0.1395	-0.1579	-0.5689	0.0366	-0.0000	0.0394	-1.6706	-1.5534	-1.8050	0.3935	-0.0002
864.5530	0.0000	-1.5708	-0.0000	-1.1278	0.0000	0.0000	-0.0000	-0.0000	-0.0000	-0.2982	0.0000	0.0000	0.5397	-0.1354	0.1816	-0.4956	0.2390	0.1148	0.0033	-0.1387	-0.1570	-0.5704	0.0363	-0.0000	0.0396	-1.6615	-1.5449	-1.7961	0.3911	-0.0002
864.5630	0.0000	-1.5708	-0.0000	-1.1308	0.0000	-0.0000	-0.0000	-0.0000	-0.0000	-0.3020	0.0000	0.0000	0.5624	-0.1175	0.1814	-0.4837	0.2674	0.1209	0.0032	-0.1377	-0.1558	-0.5711	0.0361	-0.0000	0.0389	-1.6485	-1.5330	-1.7785	0.3885	-0.0002
864.5750	-0.0000	-1.5708	0.0000	-1.1346	-0.0000	0.0000	-0.0000	-0.0000	-0.0000	-0.3093	0.0000	0.0000	0.5963	-0.0491	0.1787	-0.5617	0.2424	0.1278	0.0033	-0.1368	-0.1547	-0.5729	0.0358	-0.0000	0.0391	-1.6382	-1.5221	-1.7676	0.3855	-0.0002
864.5850	0.0000	-1.5708	-0.0000	-1.1376	0.0000	0.0000	-0.0000	-0.0000	-0.0000	-0.3163	0.0000	0.0000	0.6120	-0.1233	0.2085	-0.5485	0.3023	0.1324	0.0033	-0.1364	-0.1540	-0.5743	0.0356	-0.0000	0.0392	-1.6335	-1.5151	-1.7584	0.3830	-0.0002
864.5950	-0.0000	-1.5708	-0.0000	-1.1408	0.0000	0.0000	-0.0000	-0.0000	-0.0000	-0.3251	0.0000	0.0000	0.6270	-0.1596	0.1224	-0.5535	0.2533	0.1402	0.0033	-0.1354	-0.1529	-0.5758	0.0353	-0.0000	0.0393	-1.6215	-1.5046	-1.7489	0.3804	-0.0002
864.6070	-0.0000	-1.5708	-0.0000	-1.1447	0.0000	0.0000	-0.0000	-0.0000	-0.0000	-0.3332	0.0000	0.0000	0.6032	-0.1660	0.1921	-0.5562	0.2753	0.1038	0.0033	-0.1346	-0.1519	-0.5775	0.0351	-0.0000	0.0395	-1.6124	-1.4940	-1.7374	0.3773	-0.0002
864.6170	-0.0000	-1.5708	0.0000	-1.1480	-0.0000	0.0000	-0.0000	-0.0000	-0.0000	-0.3425	0.0000	0.0000	0.4686	-0.0546	0.1520	-0.5193	0.2444	0.1237	0.0033	-0.1339	-0.1509	-0.5789	0.0348	-0.0000	0.0397	-1.6038	-1.4851	-1.7276	0.3746	-0.0002
864.6290	0.0000	-1.5708	-0.0000	-1.1522	0.0000	0.0000	-0.0000	-0.0000	-0.0000	-0.3472	0.0000	0.0000	0.5650	-0.0284	0.1926	-0.5027	0.2688	0.1140	0.0033	-0.1328	-0.1495	-0.5805	0.0345	-0.0000	0.0398	-1.5904	-1.4711	-1.7150	0.3711	-0.0002
864.6390	0.0000	-1.5708	-0.0000	-1.1557	-0.0000	0.0000	-0.0000	-0.0000	-0.0000	-0.3507	0.0000	0.0000	0.7292	-0.1870	0.1822	-0.4822	0.2488	0.1207	0.0033	-0.1323	-0.1488	-0.5818	0.0342	-0.0000	0.0400	-1.5845	-1.4638	-1.7045	0.3683	-0.0002
864.6510	-0.0000	-1.5708	-0.0000	-1.1600	0.0000	0.0000	-0.0000	-0.0000	-0.0000	-0.3536	0.0000	0.0000	0.5821	-0.0495	0.1729	-0.5122	0.2260	0.1269	0.0034	-0.1309	-0.1473	-0.5834	0.0339	-0.0000	0.0401	-1.5682	-1.4489	-1.6915	0.3648	-0.0002
864.6610	0.0000	-1.5708	-0.0000	-1.1636	0.0000	0.0000	-0.0000	-0.0000	-0.0000	-0.3583	0.0000	0.0000	0.5204	-0.0969	0.2454	-0.5113	0.2403	0.1361	0.0033	-0.1296	-0.1459	-0.5837	0.0336	-0.0000	0.0393	-1.5524	-1.4356	-1.6705	0.3616	-0.0002
864.6730	-0.0000	-1.5708	-0.0000	-1.1679	-0.0000	0.0000	-0.0000	-0.0000	-0.0000	-0.3646	0.0000	0.0000	0.7388	-0.1167	0.1786	-0.5369	0.2451	0.1254	0.0033	-0.1282	-0.1445	-0.5852	0.0333	-0.0000	0.0395	-1.5356	-1.4213	-1.6572	0.3580	-0.0002
864.6830	-0.0000	-1.5708	-0.0001	-1.1716	-0.0000	0.0000	-0.0000	-0.0000	-0.0000	-0.3718	0.0000	0.0000	0.6411	-0.1246	0.1758	-0.5519	0.2719	0.1176	0.0033	-0.1277	-0.1435	-0.5864	0.0330	-0.0000	0.0396	-1.5299	-1.4122	-1.6463	0.3550	-0.0002
864.6930	-0.0000	-1.5708	0.0000	-1.1754	0.0000	-0.0000	-0.0000	-0.0000	-0.0000	-0.3783	0.0000	0.0000	0.6927	-0.1601	0.1681	-0.5793	0.2700	0.1322	0.0033	-0.1275	-0.1426	-0.5877	0.0327	-0.0000	0.0397	-1.5264	-1.4034	-1.6353	0.3520	-0.0002
864.7030	0.0000	-1.5708	-0.0000	-1.1791	-0.0000	0.0000	-0.0000	-0.0000	0.0000	-0.3884	0.0000	0.0000	0.5011	-0.1275	0.1744	-0.5358	0.2480	0.1313	0.0033	-0.1263	-0.1415	-0.5888	0.0324	-0.0000	0.0399	-1.5122	-1.3918	-1.6237	0.3489	-0.0002
864.7150	-0.0000	-1.5708	-0.0000	-1.1838	0.0000	0.0000	-0.0000	-0.0000	0.0000	-0.3964	0.0000	0.0000	0.5604	-0.1767	0.1670	-0.5452	0.2670	0.1065	0.0033	-0.1249	-0.1400	-0.5902	0.0321	-0.0000	0.0400	-1.4961	-1.3772	-1.6096	0.3450	-0.0002
864.7250	-0.0000	-1.5708	-0.0000	-1.1878	0.0000	-0.0000	-0.0000	-0.0000	0.0000	-0.3999	0.0000	0.0000	0.7285	-0.1166	0.2042	-0.5020	0.2468	0.1067	0.0034	-0.1237	-0.1385	-0.5913	0.0317	-0.0000	0.0402	-1.4811	-1.3627	-1.5971	0.3416	-0.0002
864.7350	0.0000	-1.5708	-0.0000	-1.1919	-0.0000	0.0000	-0.0000	-0.0000	0.0000	-0.4026	0.0000	0.0000	0.5232	-0.0871	0.1972	-0.5333	0.2549	0.1113	0.0034	-0.1231	-0.1376	-0.5924	0.0314	-0.0000	0.0403	-1.4740	-1.3534	-1.5851	0.3383	-0.0002
864.7450	-0.0000	-1.5708	-0.0000	-1.1960	0.0000	-0.0000	-0.0000	-0.0000	0.0000	-0.4052	0.0000	0.0000	0.6205	-0.1698	0.2152	-0.5075	0.2370	0.1279	0.0034	-0.1219	-0.1363	-0.5935	0.0311	-0.0000	0.0404	-1.4600	-1.3409	-1.5723	0.3348	-0.0002
864.7550	0.0000	-1.5708	-0.0000	-1.2001	0.0000	0.0000	-0.0000	-0.0000	-0.0000	-0.4093	0.0000	0.0000	0.6037	-0.0973	0.1901	-0.5577	0.2683	0.1150	0.0034	-0.1211	-0.1351	-0.5946	0.0308	-0.0000	0.0406	-1.4498	-1.3293	-1.5599	0.3315	-0.0002
864.7650	0.0000	-1.5708	-0.0000	-1.2042	0.0000	0.0000	-0.0000	-0.0000	-0.0000	-0.4175	0.0000	0.0000	0.5912	-0.1597	0.1613	-0.5277	0.2616	0.1024	0.0033	-0.1195	-0.1334	-0.5946	0.0305	-0.0000	0.0395	-1.4312	-1.3127	-1.5357	0.3278	-0.0002
864.7770	-0.0000	-1.5708	0.0000	-1.2092	0.0000	0.0000	-0.0000	-0.0000	-0.0000	-0.4286	0.0000	0.0000	0.5925	-0.1622	0.2385	-0.5568	0.2537	0.1100	0.0033	-0.1182	-0.1319	-0.5957	0.0301	-0.0000	0.0397	-1.4153	-1.2974	-1.5204	0.3236	-0.0002
864.7870	0.0000	-1.5708	-0.0000	-1.2135	0.0000	0.0000	-0.0000	-0.0000	-0.0000	-0.4376	0.0000	0.0000	0.5593	-0.1802	0.2286	-0.5285	0.2486	0.0846	0.0033	-0.1175	-0.1307	-0.5967	0.0297	-0.0000	0.0398	-1.4068	-1.2856	-1.5074	0.3201	-0.0002
864.7970	0.0000	-1.5708	-0.0000	-1.2179	-0.0000	0.0000	-0.0000	-0.0000	-0.0000	-0.4422	0.0000	0.0000	0.5778	-0.1198	0.1797	-0.4905	0.2508	0.1057	0.0033	-0.1161	-0.1292	-0.5976	0.0294	-0.0000	0.0399	-1.3903	-1.2707	-1.4936	0.3163	-0.0002
864.8090	0.0000	-1.5708	-0.0000	-1.2233	-0.0000	0.0000	-0.0000	-0.0000	-0.0000	-0.4434	0.0000	0.0000	0.5698	-0.1890	0.1633	-0.4807	0.2734	0.1103	0.0033	-0.1148	-0.1276	-0.5987	0.0290	-0.0000	0.0401	-1.3747	-1.2557	-1.4772	0.3119	-0.0002
864.8190	0.0000	-1.5708	0.0000	-1.2278	-0.0000	0.0000	-0.0000	-0.0000	-0.0000	-0.4442	0.0000	0.0000	0.6410	-0.0914	0.2182	-0.5608	0.2330	0.1045	0.0034	-0.1136	-0.1261	-0.5996	0.0286	-0.0000	0.0402	-1.3604	-1.2410	-1.4632	0.3080	-0.0002
864.8310	0.0000	-1.5708	-0.0000	-1.2332	0.0000	0.0000	-0.0000	-0.0000	-0.0000	-0.4499	0.0000	0.0000	0.6772	-0.1089	0.1945	-0.6236	0.2647	0.1226	0.0034	-0.1122	-0.1245	-0.6006	0.0282	-0.0000	0.0403	-1.3435	-1.2248	-1.4465	0.3035	-0.0002
864.8410	0.0000	-1.5708	0.0000	-1.2376	0.0000	0.0000	-0.0000	-0.0000	-0.0000	-0.4601	0.0000	0.0000	0.5042	-0.1469	0.1942	-0.6056	0.2512	0.0959	0.0034	-0.1112	-0.1231	-0.6015	0.0278	-0.0000	0.0404	-1.3311	-1.2111	-1.4326	0.2997	-0.0002
864.8530	-0.0000	-1.5708	-0.0000	-1.2432	-0.0000	0.0000	-0.0000	-0.0000	-0.0000	-0.4720	0.0000	0.0000	0.5187	-0.1615	0.2124	-0.5668	0.2530	0.1180	0.0034	-0.1099	-0.1215	-0.6026	0.0274	-0.0000	0.0405	-1.3157	-1.1953	-1.4155	0.2950	-0.0002
864.8630	0.0000	-1.5708	-0.0000	-1.2480	-0.0000	-0.0000	-0.0000	-0.0000	-0.0000	-0.4785	0.0000	0.0000	0.6577	-0.1747	0.2884	-0.4620	0.2345	0.1201	0.0033	-0.1081	-0.1196	-0.6021	0.0270	-0.0000	0.0393	-1.2942	-1.1763	-1.3877	0.2908	-0.0002
864.8730	0.0000	-1.5708	-0.0000	-1.2529	0.0000	0.0000	-0.0000	-0.0000	-0.0000	-0.4790	0.0000	0.0000	0.5478	-0.2055	0.1979	-0.5043	0.2591	0.1064	0.0033	-0.1069	-0.1182	-0.6028	0.0266	-0.0000	0.0394	-1.2807	-1.1625	-1.3728	0.2867	-0.0002
864.8830	0.0000	-1.5708	0.0000	-1.2577	-0.0000	0.0000	-0.0000	-0.0000	-0.0000	-0.4780	0.0000	0.0000	0.7415	-0.1115	0.2060	-0.5389	0.2732	0.1032	0.0033	-0.1057	-0.1166	-0.6035	0.0262	-0.0000	0.0395	-1.2664	-1.1470	-1.3574	0.2825	-0.0002
864.8950	0.0000	-1.5708	-0.0000	-1.2635	0.0000	0.0000	-0.0000	-0.0000	-0.0000	-0.4845	0.0000	0.0000	0.5654	-0.1310	0.2141	-0.5587	0.2385	0.1182	0.0033	-0.1042	-0.1148	-0.6043	0.0258	-0.0000	0.0396	-1.2483	-1.1296	-1.3393	0.2776	-0.0002
864.9050	0.0000	-1.5708	-0.0000	-1.2683	0.0000	0.0000	-0.0000	-0.0000	-0.0000	-0.4946	0.0000	0.0000	0.6059	-0.1324	0.2269	-0.5815	0.2189	0.0871	0.0033	-0.1026	-0.1131	-0.6050	0.0254	-0.0000	0.0397	-1.2284	-1.1123	-1.3241	0.2734	-0.0002
864.9150	-0.0000	-1.5708	-0.0000	-1.2732	-0.0000	0.0000	-0.0000	-0.0000	-0.0000	-0.5041	0.0000	0.0000	0.6440	-0.1899	0.2106	-0.4882	0.2573	0.0918	0.0033	-0.1015	-0.1116	-0.6054	0.0250	-0.0000	0.0398	-1.2159	-1.0977	-1.3088	0.2693	-0.0002
864.9250	0.0000	-1.5708	-0.0000	-1.2783	0.0000	0.0000	-0.0000	-0.0000	0.0000	-0.5107	0.0000	0.0000	0.6445	-0.0236	0.1877	-0.5161	0.2662	0.1000	0.0033	-0.1004	-0.1101	-0.6048	0.0246	-0.0000	0.0399	-1.2029	-1.0835	-1.2930	0.2649	-0.0002
864.9350	-0.0000	-1.5708	-0.0000	-1.2835	-0.0000	-0.0000	-0.0000	-0.0000	0.0000	-0.5135	0.0000	0.0000	0.5153	-0.1689	0.2407	-0.4857	0.2479	0.1009	0.0033	-0.0989	-0.1084	-0.6042	0.0242	-0.0000	0.0399	-1.1850	-1.0663	-1.2766	0.2605	-0.0002
864.9450	0.0000	-1.5708	-0.0000	-1.2887	0.0000	0.0000	-0.0000	-0.0000	0.0000	-0.5130	0.0000	0.0000	0.5688	-0.1851	0.2536	-0.5276	0.2358	0.0928	0.0033	-0.0976	-0.1067	-0.6035	0.0238	-0.0000	0.0400	-1.1691	-1.0502	-1.2603	0.2560	-0.0002
864.9570	-0.0000	-1.5708	-0.0000	-1.2949	-0.0000	-0.0000	-0.0000	-0.0000	0.0000	-0.5178	0.0000	0.0000	0.5805	-0.1339	0.2496	-0.5847	0.2371	0.1164	0.0033	-0.0963	-0.1049	-0.6028	0.0233	-0.0000	0.0401	-1.1533	-1.0323	-1.2408	0.2507	-0.0002
864.9670	0.0000	-1.5708	-0.0000	-1.3001	0.0000	-0.0000	-0.0000	-0.0000	0.0000	-0.5257	0.0000	0.0000	0.5836	-0.0559	0.2009	-0.5543	0.2327	0.1324	0.0032	-0.0943	-0.1028	-0.6007	0.0229	-0.0000	0.0387	-1.1294	-1.0116	-1.2100	0.2460	-0.0002
864.9770	0.0000	-1.5708	-0.0000	-1.3053	0.0000	0.0000	-0.0000	-0.0000	0.0000	-0.5354	0.0000	0.0000	0.6064	-0.1086	0.2831	-0.5310	0.2347	0.1093	0.0032	-0.0928	-0.1010	-0.6000	0.0224	-0.0000	0.0387	-1.1117	-0.9937	-1.1934	0.2415	-0.0002
864.9890	-0.0000	-1.5708	0.0000	-1.3118	0.0000	0.0000	-0.0000	-0.0000	-0.0000	-0.5430	0.0000	0.0000	0.4548	-0.0777	0.2167	-0.4919	0.2400	0.1192	0.0032	-0.0906	-0.0987	-0.5991	0.0219	-0.0000	0.0388	-1.0854	-0.9712	-1.1727	0.2358	-0.0002
864.9990	-0.0000	-1.5708	-0.0000	-1.3174	0.0000	-0.0000	-0.0000	-0.0000	-0.0000	-0.5424	0.0000	0.0000	0.3993	-0.1218	0.2370	-0.4936	0.2439	0.1265	0.0032	-0.0889	-0.0968	-0.5983	0.0215	-0.0000	0.0388	-1.0642	-0.9528	-1.1551	0.2310	-0.0002
865.0110	0.0000	-1.5708	0.0000	-1.3239	0.0000	0.0000	-0.0000	-0.0000	-0.0000	-0.5416	0.0000	0.0000	0.4682	-0.0999	0.2608	-0.5211	0.2173	0.1093	0.0032	-0.0879	-0.0950	-0.5974	0.0209	-0.0000	0.0388	-1.0523	-0.9350	-1.1343	0.2254	-0.0002
865.0210	-0.0000	-1.5708	-0.0000	-1.3293	0.0000	-0.0000	-0.0000	-0.0000	-0.0000	-0.5496	0.0000	0.0000	0.5565	-0.1369	0.2760	-0.5554	0.2487	0.0873	0.0032	-0.0864	-0.0932	-0.5966	0.0205	-0.0000	0.0389	-1.0342	-0.9167	-1.1170	0.2206	-0.0002
865.0310	-0.0000	-1.5708	0.0000	-1.3348	0.0000	0.0000	-0.0000	-0.0000	0.0000	-0.5628	0.0000	0.0000	0.3455	-0.0686	0.2461	-0.5834	0.2395	0.1068	0.0032	-0.0846	-0.0914	-0.5958	0.0201	-0.0000	0.0389	-1.0135	-0.8989	-1.0996	0.2159	-0.0002
865.0430	-0.0000	-1.5708	-0.0000	-1.3416	0.0000	0.0000	-0.0000	-0.0000	0.0000	-0.5727	0.0000	0.0000	0.5062	-0.2214	0.2896	-0.5244	0.2296	0.1048	0.0032	-0.0830	-0.0892	-0.5948	0.0195	-0.0000	0.0389	-0.9936	-0.8780	-1.0781	0.2100	-0.0002
865.0530	-0.0000	-1.5708	-0.0000	-1.3474	0.0000	-0.0000	-0.0000	-0.0000	0.0000	-0.5732	0.0000	0.0000	0.5290	-0.1349	0.3015	-0.4919	0.2115	0.1083	0.0033	-0.0815	-0.0874	-0.5939	0.0190	-0.0000	0.0389	-0.9765	-0.8599	-1.0595	0.2050	-0.0002
865.0630	0.0000	-1.5708	0.0000	-1.3532	0.0000	0.0000	-0.0000	-0.0000	0.0000	-0.5705	0.0000	0.0000	0.5825	-0.0849	0.2336	-0.5140	0.2267	0.0739	0.0031	-0.0786	-0.0847	-0.5915	0.0185	-0.0000	0.0373	-0.9417	-0.8337	-1.0251	0.1996	-0.0002
865.0730	-0.0000	-1.5708	-0.0000	-1.3589	0.0000	0.0000	-0.0000	-0.0000	0.0000	-0.5743	0.0000	0.0000	0.5984	-0.1100	0.2290	-0.6150	0.2398	0.0836	0.0031	-0.0773	-0.0830	-0.5906	0.0181	-0.0000	0.0373	-0.9258	-0.8169	-1.0069	0.1946	-0.0002
865.0850	-0.0000	-1.5708	-0.0000	-1.3658	-0.0000	0.0000	-0.0000	-0.0000	0.0000	-0.5872	0.0000	0.0000	0.5114	-0.1887	0.2620	-0.5409	0.2373	0.0913	0.0031	-0.0757	-0.0809	-0.5895	0.0175	-0.0000	0.0373	-0.9066	-0.7958	-0.9849	0.1886	-0.0002
865.0950	-0.0000	-1.5708	-0.0000	-1.3717	0.0000	0.0000	-0.0000	-0.0000	0.0000	-0.5966	0.0000	0.0000	0.4686	-0.1959	0.2901	-0.5324	0.2267	0.0863	0.0031	-0.0740	-0.0789	-0.5886	0.0170	-0.0000	0.0373	-0.8862	-0.7764	-0.9660	0.1835	-0.0002
865.1050	0.0000	-1.5708	0.0000	-1.3777	-0.0000	-0.0000	-0.0000	-0.0000	0.0000	-0.6006	0.0000	0.0000	0.5836	-0.1490	0.2628	-0.4780	0.2203	0.0848	0.0031	-0.0729	-0.0771	-0.5876	0.0166	-0.0000	0.0372	-0.8736	-0.7590	-0.9467	0.1782	-0.0002
865.1150	-0.0000	-1.5708	-0.0000	-1.3838	0.0000	-0.0000	-0.0000	-0.0000	0.0000	-0.5982	0.0000	0.0000	0.4830	-0.2175	0.2624	-0.5337	0.2079	0.0964	0.0031	-0.0707	-0.0750	-0.5865	0.0161	-0.0000	0.0372	-0.8470	-0.7374	-0.9272	0.1729	-0.0002
865.1250	0.0000	-1.5708	0.0000	-1.3897	-0.0000	-0.0000	-0.0000	-0.0000	0.0000	-0.5997	0.0000	0.0000	0.5623	-0.1114	0.2969	-0.5913	0.2442	0.0935	0.0031	-0.0692	-0.0731	-0.5855	0.0156	-0.0000	0.0372	-0.8293	-0.7188	-0.9078	0.1676	-0.0002
865.1350	0.0000	-1.5708	-0.0000	-1.3957	0.0000	0.0000	-0.0000	-0.0000	0.0000	-0.6112	0.0000	0.0000	0.5371	-0.1219	0.2990	-0.5449	0.2325	0.0686	0.0031	-0.0672	-0.0708	-0.5845	0.0151	-0.0000	0.0371	-0.8053	-0.6969	-0.8883	0.1623	-0.0002
865.1470	-0.0000	-1.5708	0.0000	-1.4031	-0.0000	-0.0000	-0.0000	-0.0000	-0.0000	-0.6198	0.0000	0.0000	0.5354	-0.1232	0.3027	-0.5156	0.2166	0.1002	0.0031	-0.0653	-0.0683	-0.5832	0.0145	-0.0000	0.0371	-0.7815	-0.6724	-0.8644	0.1558	-0.0002
865.1570	0.0000	-1.5708	-0.0000	-1.4094	-0.0000	-0.0000	-0.0000	-0.0000	-0.0000	-0.6216	0.0000	0.0000	0.5896	-0.1361	0.2988	-0.5146	0.2298	0.0831	0.0031	-0.0639	-0.0666	-0.5822	0.0140	-0.0000	0.0370	-0.7658	-0.6549	-0.8443	0.1503	-0.0002
865.1690	0.0000	-1.5708	-0.0000	-1.4169	-0.0000	0.0000	-0.0000	0.0000	-0.0000	-0.6209	0.0000	0.0000	0.5333	-0.1167	0.2809	-0.5398	0.2459	0.0670	0.0029	-0.0606	-0.0633	-0.5792	0.0133	-0.0000	0.0352	-0.7262	-0.6227	-0.8028	0.1433	-0.0002
865.1790	-0.0000	-1.5708	0.0000	-1.4231	0.0000	-0.0000	-0.0000	0.0000	-0.0000	-0.6268	0.0000	0.0000	0.5568	-0.1315	0.3270	-0.5586	0.2341	0.0674	0.0029	-0.0591	-0.0614	-0.5781	0.0128	-0.0000	0.0351	-0.7080	-0.6038	-0.7828	0.1378	-0.0002
865.1890	-0.0000	-1.5708	-0.0000	-1.4293	0.0000	0.0000	-0.0000	0.0000	-0.0000	-0.6369	0.0000	0.0000	0.5399	-0.2127	0.3036	-0.5448	0.2197	0.0811	0.0029	-0.0576	-0.0593	-0.5770	0.0123	-0.0000	0.0350	-0.6893	-0.5834	-0.7626	0.1323	-0.0002
865.2010	0.0000	-1.5708	-0.0000	-1.4370	0.0000	-0.0000	-0.0000	0.0000	-0.0000	-0.6447	0.0000	0.0000	0.4390	-0.0429	0.2642	-0.4629	0.2129	0.0671	0.0029	-0.0556	-0.0568	-0.5756	0.0117	-0.0000	0.0349	-0.6656	-0.5591	-0.7376	0.1255	-0.0002
865.2110	0.0000	-1.5708	-0.0000	-1.4436	0.0000	0.0000	-0.0000	0.0000	-0.0000	-0.6447	0.0000	0.0000	0.5750	-0.1500	0.2703	-0.4678	0.2036	0.0899	0.0029	-0.0531	-0.0544	-0.5743	0.0111	-0.0000	0.0348	-0.6362	-0.5348	-0.7161	0.1196	-0.0002
865.2230	-0.0000	-1.5708	0.0000	-1.4513	-0.0000	0.0000	-0.0000	0.0000	-0.0000	-0.6452	0.0000	0.0000	0.5423	-0.0613	0.3486	-0.5561	0.2008	0.0852	0.0029	-0.0510	-0.0516	-0.5728	0.0105	-0.0000	0.0346	-0.6110	-0.5081	-0.6907	0.1127	-0.0002
865.2330	0.0000	-1.5708	-0.0000	-1.4578	-0.0000	-0.0000	-0.0000	0.0000	-0.0000	-0.6540	0.0000	0.0000	0.4761	-0.1518	0.3310	-0.5698	0.2216	0.1062	0.0029	-0.0493	-0.0496	-0.5716	0.0099	-0.0000	0.0345	-0.5900	-0.4884	-0.6698	0.1070	-0.0002
865.2430	0.0000	-1.5708	-0.0000	-1.4643	0.0000	0.0000	-0.0000	0.0000	-0.0000	-0.6648	0.0000	0.0000	0.4639	-0.1171	0.3294	-0.5419	0.2092	0.0838	0.0029	-0.0474	-0.0474	-0.5704	0.0094	-0.0000	0.0344	-0.5681	-0.4668	-0.6486	0.1012	-0.0002
865.2530	-0.0000	-1.5708	0.0000	-1.4710	0.0001	0.0000	-0.0000	0.0000	-0.0000	-0.6675	0.0000	0.0000	0.4949	-0.1437	0.2928	-0.4952	0.1905	0.1104	0.0029	-0.0460	-0.0453	-0.5691	0.0089	-0.0000	0.0343	-0.5508	-0.4461	-0.6268	0.0953	-0.0002
865.2630	0.0000	-1.5708	-0.0000	-1.4778	0.0000	0.0000	-0.0000	0.0000	0.0000	-0.6674	0.0000	0.0000	0.5172	-0.1363	0.2838	-0.5081	0.2354	0.0636	0.0027	-0.0427	-0.0423	-0.5661	0.0083	-0.0000	0.0322	-0.5115	-0.4158	-0.5867	0.0889	-0.0001
865.2750	-0.0000	-1.5708	-0.0000	-1.4857	0.0000	-0.0000	-0.0000	0.0000	0.0000	-0.6700	0.0000	0.0000	0.5437	-0.1152	0.3473	-0.5795	0.1798	0.0675	0.0027	-0.0404	-0.0395	-0.5646	0.0076	-0.0000	0.0320	-0.4839	-0.3887	-0.5606	0.0818	-0.0001
865.2850	-0.0000	-1.5708	0.0000	-1.4924	-0.0000	-0.0000	-0.0000	0.0000	0.0000	-0.6825	0.0000	0.0000	0.4504	-0.0530	0.3325	-0.4931	0.2174	0.0905	0.0027	-0.0384	-0.0372	-0.5632	0.0070	-0.0000	0.0319	-0.4601	-0.3663	-0.5387	0.0759	-0.0001
865.2950	0.0000	-1.5708	0.0000	-1.4993	-0.0000	0.0000	-0.0000	0.0000	0.0003	-0.6847	0.0000	0.0000	0.4433	-0.0487	0.3191	-0.4686	0.1704	0.0935	0.0026	-0.0363	-0.0349	-0.5619	0.0065	-0.0000	0.0317	-0.4353	-0.3430	-0.5163	0.0698	-0.0001
865.3050	0.0000	-1.5708	-0.0000	-1.5062	0.0000	0.0000	-0.0000	0.0000	0.0002	-0.6840	0.0000	0.0000	0.4899	-0.1541	0.3170	-0.4955	0.1979	0.0591	0.0026	-0.0347	-0.0326	-0.5605	0.0059	-0.0000	0.0315	-0.4158	-0.3212	-0.4936	0.0636	-0.0001
865.3150	-0.0000	-1.5708	-0.0000	-1.5131	0.0000	-0.0000	-0.0000	0.0000	0.0003	-0.6826	0.0000	0.0000	0.4726	-0.1301	0.3158	-0.5626	0.2105	0.0553	0.0026	-0.0326	-0.0303	-0.5591	0.0053	-0.0000	0.0313	-0.3902	-0.2981	-0.4711	0.0574	-0.0001
865.3270	-0.0000	-1.5708	0.0000	-1.5213	0.0000	-0.0000	-0.0000	0.0000	0.0019	-0.6942	0.0000	0.0000	0.4774	0.0030	0.1832	-0.5422	0.2036	0.0744	0.0026	-0.0303	-0.0275	-0.5574	0.0047	-0.0000	0.0311	-0.3633	-0.2709	-0.4440	0.0501	-0.0001
865.3370	-0.0000	-1.5708	0.0000	-1.5282	-0.0000	0.0000	-0.0000	0.0000	0.0028	-0.7057	0.0000	0.0000	0.4712	-0.0117	0.1418	-0.5475	0.1933	0.0825	0.0026	-0.0284	-0.0252	-0.5560	0.0041	-0.0000	0.0309	-0.3402	-0.2484	-0.4216	0.0439	-0.0001
865.3470	0.0000	-1.5708	0.0001	-1.5353	0.0000	0.0000	-0.0000	0.0000	0.0023	-0.7078	0.0000	0.0000	0.5551	-0.1114	0.1253	-0.4770	0.1839	0.0929	0.0026	-0.0261	-0.0228	-0.5545	0.0035	-0.0000	0.0307	-0.3131	-0.2238	-0.3981	0.0375	-0.0001
865.3590	-0.0000	-1.5708	0.0000	-1.5439	-0.0000	0.0000	-0.0000	0.0000	0.0010	-0.7042	0.0000	0.0000	0.5851	-0.1154	0.1748	-0.5634	0.1813	0.0803	0.0025	-0.0236	-0.0198	-0.5523	0.0028	-0.0000	0.0299	-0.2827	-0.1947	-0.3653	0.0298	-0.0001
865.3690	0.0000	-1.5708	0.0001	-1.5509	0.0000	-0.0000	-0.0000	0.0000	0.0006	-0.7109	0.0000	0.0000	0.5444	-0.1070	0.1700	-0.5355	0.1616	0.0919	0.0023	-0.0207	-0.0168	-0.5495	0.0022	-0.0000	0.0281	-0.2485	-0.1658	-0.3277	0.0232	-0.0001
865.3810	-0.0000	-1.5708	0.0001	-1.5595	0.0000	0.0000	-0.0000	0.0000	0.0004	-0.7208	0.0000	0.0000	0.4401	-0.1242	0.1098	-0.4895	0.2022	0.0917	0.0023	-0.0186	-0.0141	-0.5477	0.0015	-0.0000	0.0279	-0.2233	-0.1385	-0.2999	0.0156	-0.0001
865.3910	-0.0000	-1.5708	0.0001	-1.5668	0.0000	-0.0000	-0.0000	0.0000	0.0003	-0.7216	0.0000	0.0000	0.5437	-0.1029	0.1469	-0.4663	0.1887	0.0673	0.0023	-0.0159	-0.0113	-0.5461	0.0008	-0.0000	0.0276	-0.1903	-0.1111	-0.2756	0.0090	-0.0001
865.4030	0.0000	-1.5708	0.0001	-1.5755	0.0000	0.0000	-0.0000	0.0000	0.0003	-0.7182	0.0000	0.0000	0.5244	-0.0600	0.1276	-0.5327	0.1906	0.0540	0.0023	-0.0138	-0.0086	-0.5442	0.0001	-0.0000	0.0273	-0.1654	-0.0843	-0.2472	0.0013	-0.0001
865.4130	-0.0000	-1.5708	0.0001	-1.5826	0.0000	-0.0000	-0.0000	0.0000	0.0002	-0.7288	0.0000	0.0000	0.5822	-0.1285	0.1777	-0.5293	0.1840	0.0858	0.0023	-0.0114	-0.0060	-0.5427	-0.0005	-0.0000	0.0270	-0.1370	-0.0586	-0.2236	-0.0052	-0.0001
865.4250	0.0000	-1.5708	0.0001	-1.5914	0.0000	0.0000	-0.0000	0.0000	0.0001	-0.7393	0.0000	0.0000	0.4931	-0.0076	0.1715	-0.5178	0.1664	0.0870	0.0022	-0.0090	-0.0029	-0.5408	-0.0012	-0.0000	0.0267	-0.1083	-0.0290	-0.1950	-0.0130	-0.0001
865.4350	-0.0000	-1.5708	0.0001	-1.5989	0.0000	-0.0000	-0.0000	0.0000	0.0001	-0.7411	0.0000	0.0000	0.5892	-0.0747	0.0883	-0.4461	0.1853	0.0504	0.0022	-0.0069	-0.0004	-0.5392	-0.0018	-0.0000	0.0264	-0.0824	-0.0039	-0.1703	-0.0197	-0.0001
865.4470	-0.0000	-1.5708	0.0001	-1.6079	-0.0000	-0.0000	-0.0000	0.0000	-0.0000	-0.7390	0.0000	0.0000	0.6252	-0.0583	0.1085	-0.5296	0.1995	0.0573	0.0022	-0.0043	0.0027	-0.5372	-0.0026	-0.0000	0.0260	-0.0509	0.0264	-0.1410	-0.0277	-0.0001
865.4570	-0.0000	-1.5708	0.0001	-1.6152	0.0000	-0.0000	-0.0000	0.0000	-0.0001	-0.7464	0.0000	0.0000	0.4677	-0.0906	0.0962	-0.5877	0.1959	0.0748	0.0021	-0.0018	0.0054	-0.5356	-0.0032	-0.0000	0.0257	-0.0210	0.0535	-0.1166	-0.0343	-0.0001
865.4690	-0.0000	-1.5708	0.0001	-1.6242	0.0000	0.0000	-0.0000	0.0000	-0.0001	-0.7528	0.0000	0.0000	0.5910	-0.1126	0.1561	-0.5215	0.1916	0.0561	0.0019	0.0018	0.0091	-0.5318	-0.0040	-0.0000	0.0232	0.0217	0.0898	-0.0671	-0.0427	-0.0001
865.4790	-0.0000	-1.5708	0.0001	-1.6319	0.0000	0.0000	-0.0000	0.0000	-0.0001	-0.7557	0.0000	0.0000	0.5914	-0.0827	0.1334	-0.5000	0.1769	0.0564	0.0019	0.0041	0.0118	-0.5300	-0.0046	-0.0000	0.0229	0.0491	0.1162	-0.0420	-0.0495	-0.0001
865.4890	-0.0000	-1.5708	0.0000	-1.6395	0.0000	-0.0000	-0.0000	0.0000	-0.0001	-0.7541	0.0000	0.0000	0.5583	-0.0614	0.0425	-0.5282	0.1559	0.0694	0.0019	0.0062	0.0143	-0.5283	-0.0052	-0.0000	0.0225	0.0739	0.1410	-0.0173	-0.0563	-0.0001
865.5010	0.0000	-1.5708	0.0000	-1.6485	0.0000	-0.0000	-0.0000	0.0000	-0.0001	-0.7650	0.0000	0.0000	0.6207	-0.0535	0.0721	-0.5268	0.1628	0.0904	0.0018	0.0087	0.0174	-0.5263	-0.0060	-0.0000	0.0221	0.1039	0.1707	0.0124	-0.0643	-0.0001
865.5110	0.0000	-1.5708	0.0000	-1.6561	-0.0000	0.0000	-0.0000	0.0000	-0.0001	-0.7718	0.0000	0.0000	0.6186	-0.0664	0.0496	-0.5139	0.1811	0.0693	0.0018	0.0112	0.0201	-0.5246	-0.0066	-0.0000	0.0218	0.1338	0.1976	0.0373	-0.0711	-0.0001
865.5230	-0.0000	-1.5708	0.0001	-1.6655	0.0000	0.0000	-0.0000	0.0000	-0.0000	-0.7736	0.0000	0.0000	0.6016	-0.0522	-0.0108	-0.4596	0.1706	0.0550	0.0018	0.0138	0.0233	-0.5225	-0.0074	-0.0000	0.0213	0.1653	0.2297	0.0682	-0.0796	-0.0001
865.5330	-0.0000	-1.5708	0.0001	-1.6732	0.0000	-0.0000	-0.0000	0.0000	-0.0000	-0.7728	0.0000	0.0000	0.5068	0.0158	0.0635	-0.5205	0.1620	0.0402	0.0017	0.0161	0.0260	-0.5207	-0.0080	-0.0000	0.0209	0.1922	0.2555	0.0934	-0.0864	-0.0001
865.5450	0.0000	-1.5708	0.0001	-1.6824	-0.0000	0.0000	-0.0000	0.0000	-0.0001	-0.7850	0.0000	0.0000	0.5402	0.0283	0.0357	-0.4554	0.1576	0.0768	0.0017	0.0192	0.0294	-0.5186	-0.0088	-0.0000	0.0205	0.2303	0.2893	0.1236	-0.0947	-0.0001
865.5550	-0.0000	-1.5708	0.0001	-1.6904	0.0000	-0.0000	-0.0000	0.0000	-0.0000	-0.7889	0.0000	0.0000	0.5569	0.0076	0.0362	-0.4078	0.1542	0.0628	0.0017	0.0216	0.0321	-0.5168	-0.0095	-0.0000	0.0201	0.2585	0.3154	0.1495	-0.1017	-0.0001
865.5650	-0.0000	-1.5708	0.0001	-1.6984	0.0000	-0.0000	-0.0000	0.0000	-0.0001	-0.7812	0.0000	0.0000	0.5356	0.0137	0.0180	-0.4513	0.1469	0.0456	0.0015	0.0254	0.0358	-0.5130	-0.0102	-0.0000	0.0174	0.3045	0.3526	0.1968	-0.1092	-0.0001
865.5770	-0.0000	-1.5708	0.0000	-1.7077	-0.0000	0.0001	-0.0000	0.0000	-0.0001	-0.7871	0.0000	0.0000	0.5559	-0.0506	0.0160	-0.5286	0.1521	0.0490	0.0014	0.0278	0.0387	-0.5109	-0.0109	-0.0000	0.0170	0.3324	0.3811	0.2268	-0.1174	-0.0001
865.5870	-0.0000	-1.5708	0.0000	-1.7155	0.0000	0.0000	-0.0000	0.0000	-0.0001	-0.7967	0.0000	0.0000	0.5763	-0.0703	0.0033	-0.5119	0.1730	0.0578	0.0014	0.0298	0.0413	-0.5091	-0.0116	-0.0000	0.0166	0.3574	0.4067	0.2522	-0.1244	-0.0001
865.5990	-0.0000	-1.5708	0.0000	-1.7253	0.0000	0.0000	-0.0000	0.0000	-0.0001	-0.7985	0.0000	0.0000	0.5084	0.0332	-0.0154	-0.4601	0.1623	0.0637	0.0013	0.0330	0.0449	-0.5068	-0.0124	-0.0000	0.0160	0.3955	0.4414	0.2840	-0.1330	-0.0001
865.6090	-0.0000	-1.5708	0.0001	-1.7332	0.0000	-0.0000	-0.0000	0.0000	-0.0001	-0.7986	0.0000	0.0000	0.5751	-0.0244	-0.0228	-0.5058	0.1578	0.0551	0.0013	0.0352	0.0476	-0.5049	-0.0130	-0.0000	0.0156	0.4215	0.4680	0.3099	-0.1401	-0.0001
865.6210	-0.0000	-1.5708	0.0000	-1.7428	-0.0000	-0.0000	-0.0000	0.0000	-0.0001	-0.8066	0.0000	0.0000	0.5093	-0.0335	-0.0125	-0.4969	0.1611	0.0562	0.0013	0.0384	0.0511	-0.5027	-0.0138	-0.0000	0.0151	0.4604	0.5024	0.3410	-0.1486	-0.0001
865.6310	0.0000	-1.5708	0.0001	-1.7509	0.0000	-0.0000	-0.0000	0.0000	-0.0001	-0.8140	0.0000	0.0000	0.4128	-0.0552	-0.0111	-0.4583	0.1502	0.0485	0.0012	0.0405	0.0537	-0.5008	-0.0145	-0.0000	0.0146	0.4847	0.5283	0.3670	-0.1557	-0.0001
865.6430	-0.0001	-1.5708	0.0001	-1.7607	0.0000	0.0000	-0.0000	0.0000	-0.0001	-0.8089	0.0000	0.0000	0.4285	0.0014	-0.0589	-0.4520	0.1397	0.0454	0.0012	0.0438	0.0573	-0.4985	-0.0153	-0.0000	0.0140	0.5249	0.5639	0.3992	-0.1644	-0.0001
865.6530	0.0000	-1.5708	0.0000	-1.7688	0.0000	-0.0000	-0.0000	0.0000	-0.0001	-0.8117	0.0000	0.0000	0.5198	0.0011	-0.1026	-0.4957	0.1299	0.0548	0.0011	0.0462	0.0600	-0.4966	-0.0159	-0.0000	0.0136	0.5530	0.5906	0.4251	-0.1715	-0.0001
865.6630	-0.0000	-1.5708	0.0001	-1.7768	-0.0000	0.0000	-0.0000	0.0000	-0.0001	-0.8255	0.0000	0.0000	0.5298	0.0366	-0.0638	-0.4798	0.1345	0.0666	0.0009	0.0496	0.0635	-0.4927	-0.0166	-0.0000	0.0108	0.5945	0.6250	0.4728	-0.1789	-0.0001
865.6750	-0.0000	-1.5708	0.0000	-1.7868	-0.0000	0.0000	-0.0000	0.0000	-0.0001	-0.8287	0.0000	0.0000	0.4206	0.0206	-0.1109	-0.4299	0.1633	0.0733	0.0009	0.0525	0.0669	-0.4904	-0.0174	-0.0000	0.0102	0.6292	0.6580	0.5047	-0.1876	-0.0001
865.6850	-0.0000	-1.5708	0.0000	-1.7952	0.0000	0.0000	-0.0000	0.0000	-0.0001	-0.8229	0.0000	0.0000	0.5419	-0.0317	-0.0923	-0.4734	0.1188	0.0522	0.0008	0.0549	0.0698	-0.4884	-0.0181	-0.0000	0.0097	0.6576	0.6868	0.5316	-0.1949	-0.0001
865.6970	-0.0000	-1.5708	0.0001	-1.8050	0.0000	0.0000	-0.0000	0.0000	-0.0001	-0.8269	0.0000	0.0000	0.5500	0.0017	-0.0732	-0.5237	0.1124	0.0276	0.0008	0.0578	0.0731	-0.4860	-0.0189	-0.0000	0.0091	0.6919	0.7194	0.5630	-0.2035	-0.0001
865.7070	0.0000	-1.5708	0.0000	-1.8133	0.0000	0.0000	-0.0000	0.0000	-0.0001	-0.8364	0.0000	0.0000	0.5975	-0.1170	-0.1697	-0.4563	0.1189	0.0130	0.0007	0.0601	0.0760	-0.4841	-0.0196	-0.0000	0.0086	0.7195	0.7474	0.5897	-0.2108	-0.0001
865.7190	0.0000	-1.5708	0.0000	-1.8234	-0.0000	0.0000	-0.0000	0.0000	-0.0001	-0.8335	0.0000	0.0000	0.4724	0.0475	-0.2175	-0.4336	0.1249	0.0409	0.0007	0.0637	0.0796	-0.4816	-0.0204	-0.0000	0.0080	0.7625	0.7836	0.6223	-0.2196	-0.0001
865.7290	-0.0000	-1.5708	0.0001	-1.8317	0.0000	0.0000	-0.0000	0.0000	-0.0002	-0.8372	0.0000	0.0000	0.4754	0.0222	-0.2048	-0.4701	0.1294	0.0355	0.0006	0.0658	0.0823	-0.4797	-0.0211	-0.0000	0.0075	0.7881	0.8097	0.6484	-0.2268	-0.0001
865.7390	0.0000	-1.5708	0.0000	-1.8400	0.0000	0.0000	-0.0000	0.0000	-0.0002	-0.8461	0.0000	0.0000	0.4907	-0.0115	-0.1630	-0.4654	0.1164	0.0593	0.0006	0.0685	0.0852	-0.4777	-0.0217	-0.0000	0.0070	0.8204	0.8385	0.6747	-0.2339	-0.0001
865.7510	0.0000	-1.5708	0.0000	-1.8503	0.0000	0.0000	-0.0000	0.0000	-0.0002	-0.8474	0.0000	0.0000	0.4779	0.0013	-0.1963	-0.3927	0.1053	0.0365	0.0005	0.0713	0.0886	-0.4753	-0.0226	-0.0000	0.0063	0.8538	0.8719	0.7072	-0.2428	-0.0001
865.7610	0.0000	-1.5708	0.0000	-1.8588	0.0000	0.0000	-0.0000	0.0000	-0.0002	-0.8471	0.0000	0.0000	0.4820	-0.0576	-0.1359	-0.4374	0.0855	0.0283	0.0003	0.0749	0.0923	-0.4712	-0.0233	-0.0000	0.0034	0.8965	0.9080	0.7567	-0.2505	-0.0001
865.7730	0.0000	-1.5708	0.0000	-1.8689	0.0000	-0.0000	-0.0000	0.0000	0.0003	-0.8522	0.0000	0.0000	0.4957	-0.0026	-0.1199	-0.4763	0.1346	0.0219	0.0002	0.0781	0.0958	-0.4687	-0.0241	-0.0000	0.0028	0.9350	0.9427	0.7887	-0.2592	-0.0001
865.7830	-0.0000	-1.5708	0.0000	-1.8774	-0.0000	0.0000	-0.0000	0.0000	0.0002	-0.8580	0.0000	0.0000	0.4844	0.0804	-0.0882	-0.4132	0.1279	0.0384	0.0002	0.0805	0.0987	-0.4667	-0.0248	-0.0000	0.0023	0.9638	0.9708	0.8153	-0.2665	-0.0001
865.7950	0.0000	-1.5708	0.0000	-1.8878	0.0000	-0.0000	-0.0000	0.0000	0.0001	-0.8529	0.0000	0.0000	0.5206	0.0158	-0.0738	-0.4221	0.1066	0.0265	0.0001	0.0835	0.1021	-0.4642	-0.0256	-0.0000	0.0016	1.0000	1.0050	0.8481	-0.2754	-0.0001
865.8050	-0.0000	-1.5708	0.0000	-1.8963	0.0000	0.0000	-0.0000	0.0000	0.0001	-0.8579	0.0000	0.0000	0.4905	0.0814	-0.0785	-0.4906	0.1094	0.0403	0.0001	0.0863	0.1051	-0.4622	-0.0263	-0.0000	0.0010	1.0331	1.0345	0.8746	-0.2826	-0.0001
865.8150	-0.0000	-1.5708	-0.0000	-1.9049	0.0000	-0.0000	-0.0000	0.0000	0.0000	-0.8684	0.0000	0.0000	0.5765	0.0052	-0.0494	-0.4627	0.1164	0.0221	0.0000	0.0884	0.1078	-0.4602	-0.0269	-0.0000	0.0005	1.0587	1.0604	0.9008	-0.2898	-0.0001
865.8270	0.0000	-1.5708	0.0000	-1.9155	0.0000	-0.0000	-0.0000	0.0000	0.0001	-0.8671	0.0000	0.0000	0.4915	0.0503	-0.0353	-0.4134	0.1102	0.0394	-0.0000	0.0915	0.1114	-0.4576	-0.0278	-0.0000	-0.0003	1.0961	1.0957	0.9337	-0.2988	-0.0001
865.8370	-0.0000	-1.5708	0.0000	-1.9241	0.0000	-0.0000	-0.0000	0.0000	0.0000	-0.8649	0.0000	0.0000	0.5775	0.0636	-0.0810	-0.4491	0.0898	0.0364	-0.0001	0.0942	0.1143	-0.4556	-0.0284	-0.0000	-0.0008	1.1283	1.1241	0.9605	-0.3061	-0.0001
865.8490	0.0000	-1.5708	0.0000	-1.9344	-0.0000	0.0000	-0.0000	0.0000	0.0000	-0.8750	0.0000	0.0000	0.4431	0.1242	-0.0598	-0.4151	0.0903	0.0336	-0.0001	0.0970	0.1176	-0.4531	-0.0292	-0.0000	-0.0016	1.1612	1.1570	0.9923	-0.3147	-0.0001
865.8590	0.0000	-1.5708	0.0000	-1.9433	0.0000	0.0000	-0.0000	0.0000	0.0000	-0.8754	0.0000	0.0000	0.4718	0.0328	-0.0467	-0.4141	0.1092	0.0338	-0.0002	0.0999	0.1208	-0.4505	-0.0299	-0.0000	-0.0027	1.1963	1.1885	1.0251	-0.3222	-0.0001
865.8710	-0.0000	-1.5708	0.0000	-1.9538	0.0000	0.0000	-0.0000	0.0000	0.0000	-0.8732	0.0000	0.0000	0.4320	0.0774	-0.0482	-0.4766	0.0906	0.0361	-0.0004	0.1040	0.1249	-0.4464	-0.0308	-0.0000	-0.0052	1.2461	1.2291	1.0750	-0.3313	-0.0001
865.8810	0.0000	-1.5708	0.0000	-1.9625	0.0000	0.0000	-0.0000	0.0000	0.0000	-0.8783	-0.0000	0.0000	0.3973	0.1637	-0.0615	-0.4493	0.0803	0.0499	-0.0005	0.1068	0.1279	-0.4443	-0.0315	-0.0000	-0.0058	1.2788	1.2581	1.1014	-0.3385	-0.0001
865.8910	-0.0000	-1.5708	0.0000	-1.9713	-0.0000	-0.0000	-0.0000	0.0000	0.0000	-0.8868	0.0000	0.0000	0.4234	0.0322	-0.0447	-0.3952	0.0809	0.0280	-0.0005	0.1094	0.1308	-0.4422	-0.0321	-0.0000	-0.0064	1.3100	1.2866	1.1283	-0.3458	-0.0001
[truncated: 4,579 more rows]
