# Supplementary material for: Practical Aspects of Model-Based Collision Detection
Source: Front Robot AI. 2020 Nov 23;7:571574. doi: 10.3389/frobt.2020.571574 (PMC7805958; doi:10.3389/frobt.2020.571574)
Supplement: Supplementary file 1 [file Data_Sheet_1.ZIP › jointwise_motion/ur-20_01_22-joint_5.csv]

481.9470	-0.0000	-1.5708	0.0000	-1.5708	-0.0000	-0.5121	-0.0000	0.0000	-0.0000	0.0000	0.0000	0.0000	0.4620	0.4257	0.1969	0.0877	-0.0455	0.0176	0.0000	-0.0003	-0.0001	0.0000	-0.0000	0.0000	0.0000	-0.0031	-0.0008	0.0000	-0.0000	0.0000
481.9570	-0.0000	-1.5708	0.0000	-1.5708	0.0000	-0.5121	-0.0000	0.0000	-0.0000	0.0000	0.0000	0.0000	0.7046	0.4634	0.1772	0.0658	-0.0527	-0.0287	-0.0000	-0.0001	-0.0000	0.0000	-0.0000	0.0000	-0.0000	-0.0017	-0.0004	0.0000	-0.0000	0.0000
481.9670	0.0000	-1.5708	0.0000	-1.5708	-0.0000	-0.5121	-0.0000	0.0000	-0.0000	0.0000	0.0000	0.0000	0.5934	0.3937	0.2080	0.0967	-0.0541	0.0149	0.0000	-0.0002	-0.0001	-0.0000	0.0000	0.0000	0.0000	-0.0027	-0.0014	-0.0001	0.0000	0.0000
481.9770	-0.0000	-1.5708	0.0000	-1.5708	-0.0000	-0.5121	-0.0000	0.0000	-0.0000	0.0000	0.0000	0.0000	0.5022	0.3828	0.1467	0.0568	-0.0514	-0.0021	0.0000	-0.0001	-0.0000	-0.0000	0.0000	0.0000	0.0000	-0.0008	-0.0004	-0.0001	0.0000	0.0000
481.9870	-0.0000	-1.5708	0.0000	-1.5708	0.0000	-0.5121	-0.0000	0.0000	-0.0000	0.0000	0.0000	0.0000	0.3873	0.4222	0.1931	0.1012	-0.0544	0.0112	-0.0000	-0.0001	-0.0000	0.0000	-0.0000	0.0000	-0.0000	-0.0007	-0.0003	0.0000	-0.0000	0.0000
481.9990	0.0000	-1.5708	-0.0000	-1.5708	0.0000	-0.5121	-0.0000	0.0000	-0.0000	0.0000	0.0000	0.0000	0.5570	0.4003	0.2288	0.0821	-0.0387	0.0155	0.0000	-0.0001	0.0000	0.0000	-0.0000	0.0000	0.0000	-0.0012	0.0002	0.0001	-0.0000	0.0000
482.0090	-0.0000	-1.5708	-0.0000	-1.5708	-0.0000	-0.5121	-0.0000	0.0000	-0.0000	0.0000	0.0000	0.0000	0.5626	0.4620	0.1539	0.0648	-0.0418	0.0174	0.0000	-0.0002	-0.0001	-0.0000	0.0000	0.0000	0.0000	-0.0027	-0.0014	-0.0001	0.0000	0.0000
482.0190	-0.0000	-1.5708	-0.0000	-1.5708	0.0000	-0.5121	-0.0000	0.0000	-0.0000	0.0000	0.0000	0.0000	0.5526	0.4098	0.1708	0.0636	-0.0459	0.0045	0.0000	-0.0003	-0.0001	-0.0000	0.0000	0.0000	0.0000	-0.0032	-0.0009	-0.0000	0.0000	0.0000
482.0310	0.0000	-1.5708	0.0000	-1.5708	0.0000	-0.5121	-0.0000	0.0000	-0.0000	0.0000	0.0000	0.0000	0.5428	0.3347	0.1407	0.0728	-0.0706	0.0053	0.0000	-0.0001	-0.0000	-0.0000	0.0000	0.0000	0.0000	-0.0007	-0.0004	-0.0000	0.0000	0.0000
482.0410	0.0000	-1.5708	-0.0000	-1.5708	0.0000	-0.5121	-0.0000	0.0000	-0.0000	0.0000	0.0000	0.0000	0.6335	0.3750	0.1591	0.0724	-0.0526	0.0312	0.0000	-0.0001	-0.0001	-0.0000	0.0000	0.0000	0.0000	-0.0012	-0.0009	-0.0001	0.0000	0.0000
482.0510	0.0000	-1.5708	0.0000	-1.5708	0.0000	-0.5121	-0.0000	0.0000	-0.0000	0.0000	0.0000	0.0000	0.4592	0.4642	0.1429	0.0952	-0.0485	-0.0003	-0.0000	-0.0000	0.0000	0.0000	-0.0000	0.0000	-0.0000	-0.0002	0.0002	0.0001	-0.0000	0.0000
482.0610	-0.0000	-1.5708	-0.0000	-1.5708	-0.0000	-0.5121	-0.0000	0.0000	-0.0000	0.0000	0.0000	0.0000	0.5375	0.4173	0.1980	0.0701	-0.0524	0.0204	-0.0000	0.0001	-0.0000	-0.0000	0.0000	0.0000	-0.0000	0.0006	-0.0000	-0.0001	0.0000	0.0000
482.0730	-0.0000	-1.5708	-0.0000	-1.5708	0.0000	-0.5121	-0.0000	0.0000	-0.0000	0.0000	0.0000	0.0000	0.5050	0.4022	0.1587	0.0769	-0.0699	0.0077	-0.0000	-0.0001	0.0000	-0.0000	0.0000	0.0000	-0.0000	-0.0013	0.0000	-0.0001	0.0000	0.0000
482.0830	-0.0000	-1.5708	-0.0000	-1.5708	-0.0000	-0.5121	-0.0000	0.0000	-0.0000	0.0000	0.0000	0.0000	0.5608	0.3516	0.1926	0.0847	-0.0405	-0.0093	0.0000	-0.0000	0.0000	0.0000	-0.0000	0.0000	0.0000	-0.0002	0.0001	0.0000	-0.0000	0.0000
482.0930	0.0000	-1.5708	-0.0000	-1.5708	-0.0000	-0.5121	-0.0000	0.0000	-0.0000	0.0000	0.0000	0.0000	0.5987	0.4605	0.1776	0.0911	-0.0208	0.0143	-0.0000	-0.0002	-0.0001	-0.0000	0.0000	0.0000	-0.0000	-0.0018	-0.0015	-0.0002	0.0000	0.0000
482.1030	0.0000	-1.5708	0.0000	-1.5708	-0.0000	-0.5121	-0.0000	0.0000	-0.0000	0.0000	0.0000	0.0000	0.6560	0.4219	0.1943	0.0877	-0.0303	0.0199	-0.0000	0.0001	0.0001	0.0000	-0.0000	0.0000	-0.0000	0.0017	0.0011	0.0001	-0.0000	0.0000
482.1130	-0.0000	-1.5708	0.0000	-1.5708	0.0000	-0.5121	-0.0000	0.0000	-0.0000	0.0000	0.0000	0.0000	0.5086	0.4130	0.1508	0.0912	-0.0822	0.0123	0.0000	-0.0001	0.0000	-0.0000	0.0000	0.0000	0.0000	-0.0013	0.0000	-0.0001	0.0000	0.0000
482.1250	0.0000	-1.5708	-0.0000	-1.5708	0.0000	-0.5121	-0.0000	0.0000	-0.0000	0.0000	0.0000	0.0000	0.5659	0.4243	0.1884	0.0847	-0.0761	0.0114	-0.0000	-0.0000	0.0000	-0.0000	-0.0000	0.0000	-0.0000	-0.0003	0.0001	-0.0000	-0.0000	0.0000
482.1350	-0.0000	-1.5708	-0.0000	-1.5708	0.0000	-0.5121	-0.0000	0.0000	-0.0000	0.0000	0.0000	0.0000	0.5575	0.3398	0.1626	0.0673	-0.0729	0.0271	-0.0000	-0.0002	-0.0001	-0.0000	0.0000	0.0000	-0.0000	-0.0018	-0.0015	-0.0002	0.0000	0.0000
482.1470	0.0000	-1.5708	0.0000	-1.5708	0.0000	-0.5121	-0.0000	0.0000	-0.0000	0.0000	0.0000	0.0000	0.5001	0.3369	0.1482	0.0810	-0.0803	0.0068	0.0000	-0.0002	-0.0001	-0.0000	0.0000	0.0000	0.0000	-0.0022	-0.0009	-0.0001	0.0000	0.0000
482.1570	-0.0000	-1.5708	0.0000	-1.5708	-0.0000	-0.5121	-0.0000	0.0000	-0.0000	0.0000	0.0000	0.0000	0.6050	0.4048	0.1849	0.0732	-0.0460	-0.0007	-0.0000	-0.0000	0.0000	-0.0000	-0.0000	0.0000	-0.0000	-0.0003	0.0001	-0.0000	-0.0000	0.0000
482.1670	0.0000	-1.5708	-0.0000	-1.5708	0.0000	-0.5121	-0.0000	0.0000	-0.0000	0.0000	0.0000	0.0000	0.5641	0.3379	0.1566	0.0544	-0.0521	0.0044	0.0000	0.0000	-0.0000	0.0000	0.0000	0.0000	0.0000	0.0003	-0.0003	0.0000	0.0000	0.0000
482.1790	0.0000	-1.5708	0.0000	-1.5708	0.0000	-0.5122	-0.0000	0.0000	-0.0000	0.0000	0.0000	0.0000	0.6548	0.4076	0.1766	0.0863	-0.0372	0.0386	0.0000	0.0002	0.0001	0.0000	-0.0000	0.0000	0.0000	0.0022	0.0006	0.0000	-0.0000	0.0000
482.1890	-0.0000	-1.5708	0.0000	-1.5708	0.0000	-0.5121	-0.0000	0.0000	-0.0000	0.0000	0.0000	0.0000	0.7193	0.3559	0.1522	0.0740	-0.0622	0.0098	0.0000	-0.0001	-0.0001	0.0000	-0.0000	0.0000	0.0000	-0.0011	-0.0008	0.0000	-0.0000	0.0000
482.2010	-0.0000	-1.5708	-0.0000	-1.5708	0.0000	-0.5121	-0.0000	0.0000	-0.0000	0.0000	0.0000	0.0000	0.6390	0.2829	0.2003	0.0823	-0.0604	-0.0090	0.0000	0.0001	0.0001	0.0000	-0.0000	0.0000	0.0000	0.0012	0.0006	0.0000	-0.0000	0.0000
482.2110	-0.0000	-1.5708	-0.0000	-1.5708	0.0000	-0.5121	-0.0000	0.0000	-0.0000	0.0000	0.0000	0.0000	0.6456	0.3425	0.2038	0.0966	-0.0701	0.0133	-0.0000	0.0001	0.0001	0.0000	-0.0000	0.0000	-0.0000	0.0007	0.0011	0.0000	-0.0000	0.0000
482.2230	-0.0000	-1.5708	-0.0000	-1.5708	-0.0000	-0.5121	-0.0000	0.0000	-0.0000	0.0000	0.0000	0.0000	0.5861	0.4138	0.1726	0.1022	-0.0509	-0.0111	-0.0000	-0.0003	-0.0002	-0.0000	0.0000	0.0000	-0.0000	-0.0032	-0.0019	-0.0001	0.0000	0.0000
482.2330	0.0000	-1.5708	-0.0000	-1.5708	-0.0000	-0.5121	-0.0000	0.0000	-0.0000	0.0000	0.0000	0.0000	0.7318	0.3554	0.2019	0.0880	-0.0551	0.0068	0.0000	-0.0003	-0.0001	-0.0000	0.0000	0.0000	0.0000	-0.0037	-0.0014	-0.0001	0.0000	0.0000
482.2430	-0.0000	-1.5708	-0.0000	-1.5708	0.0000	-0.5121	-0.0000	0.0000	-0.0000	0.0000	0.0000	0.0000	0.6631	0.4304	0.1662	0.0689	-0.0363	-0.0007	-0.0000	-0.0001	-0.0001	0.0000	-0.0000	0.0000	-0.0000	-0.0011	-0.0007	0.0001	-0.0000	0.0000
482.2530	-0.0000	-1.5708	0.0000	-1.5708	-0.0000	-0.5121	-0.0000	0.0000	-0.0000	0.0000	0.0000	0.0000	0.7169	0.4201	0.1429	0.0899	-0.0634	0.0001	-0.0000	-0.0003	-0.0001	-0.0000	0.0000	0.0000	-0.0000	-0.0034	-0.0011	-0.0002	0.0001	0.0000
482.2650	-0.0000	-1.5708	0.0000	-1.5708	0.0000	-0.5121	-0.0000	0.0000	-0.0000	0.0000	0.0000	0.0000	0.6965	0.3304	0.2271	0.1008	-0.0574	0.0181	-0.0000	0.0000	0.0001	0.0000	-0.0000	0.0000	-0.0000	0.0003	0.0006	0.0000	-0.0000	0.0000
482.2750	0.0000	-1.5708	0.0000	-1.5708	0.0000	-0.5121	-0.0000	0.0000	-0.0000	0.0000	0.0000	0.0000	0.6595	0.4854	0.1869	0.0887	-0.0487	-0.0042	-0.0000	-0.0003	-0.0001	-0.0000	0.0000	0.0000	-0.0000	-0.0038	-0.0015	-0.0002	0.0000	0.0000
482.2850	0.0000	-1.5708	0.0000	-1.5708	0.0000	-0.5121	-0.0000	0.0000	-0.0000	0.0000	0.0000	0.0000	0.6505	0.4877	0.1602	0.0953	-0.0611	0.0047	-0.0000	-0.0002	-0.0001	-0.0000	0.0000	0.0000	-0.0000	-0.0022	-0.0009	-0.0001	0.0000	0.0000
482.2950	-0.0000	-1.5708	-0.0000	-1.5708	-0.0000	-0.5121	-0.0000	0.0000	-0.0000	0.0000	0.0000	0.0000	0.6750	0.4068	0.1985	0.0674	-0.0370	-0.0176	0.0000	0.0000	0.0001	0.0000	0.0000	0.0000	0.0000	0.0002	0.0006	0.0000	0.0000	0.0000
482.3050	-0.0000	-1.5708	0.0000	-1.5708	0.0000	-0.5121	-0.0000	0.0000	-0.0000	0.0000	0.0000	0.0000	0.7215	0.3515	0.1688	0.0873	-0.0254	0.0134	0.0000	0.0000	0.0001	0.0000	-0.0000	0.0000	0.0000	0.0003	0.0007	0.0001	-0.0000	0.0000
482.3150	-0.0000	-1.5708	0.0000	-1.5708	-0.0000	-0.5121	-0.0000	0.0000	-0.0000	0.0000	0.0000	0.0000	0.5872	0.3548	0.1209	0.0693	-0.0534	0.0033	-0.0000	-0.0001	-0.0000	0.0000	-0.0000	0.0000	-0.0000	-0.0007	-0.0003	0.0000	-0.0000	0.0000
482.3250	-0.0000	-1.5708	0.0000	-1.5708	0.0000	-0.5121	-0.0000	0.0000	-0.0000	0.0000	0.0000	0.0000	0.6785	0.4093	0.2037	0.0878	-0.0356	-0.0053	0.0000	-0.0000	0.0000	-0.0000	0.0000	0.0000	0.0000	-0.0003	0.0000	-0.0001	0.0000	0.0000
482.3370	-0.0000	-1.5708	-0.0000	-1.5708	-0.0000	-0.5121	-0.0000	0.0000	-0.0000	0.0000	0.0000	0.0000	0.6203	0.4201	0.2342	0.0873	-0.0619	-0.0066	-0.0000	0.0005	0.0002	0.0000	-0.0000	0.0000	-0.0000	0.0058	0.0022	0.0002	-0.0000	0.0000
482.3470	-0.0000	-1.5708	-0.0000	-1.5708	-0.0000	-0.5121	-0.0000	0.0000	-0.0000	0.0000	0.0000	0.0000	0.6729	0.4292	0.1610	0.0983	-0.0340	0.0104	-0.0000	0.0003	0.0002	0.0000	-0.0000	0.0000	-0.0000	0.0042	0.0016	0.0001	-0.0000	0.0000
482.3590	0.0000	-1.5708	0.0000	-1.5708	0.0000	-0.5121	-0.0000	0.0000	-0.0000	0.0000	0.0000	0.0000	0.5998	0.3618	0.1900	0.0935	-0.0526	0.0222	0.0000	0.0002	0.0001	0.0000	-0.0000	0.0000	0.0000	0.0027	0.0011	0.0001	-0.0000	0.0000
482.3690	-0.0000	-1.5708	-0.0000	-1.5708	0.0000	-0.5121	-0.0000	0.0000	-0.0000	0.0000	0.0000	0.0000	0.5967	0.3657	0.1796	0.1022	-0.0541	0.0239	0.0000	-0.0001	-0.0000	-0.0000	0.0000	0.0000	0.0000	-0.0007	-0.0004	-0.0000	0.0000	0.0000
482.3790	0.0000	-1.5708	-0.0000	-1.5708	-0.0000	-0.5121	-0.0000	0.0000	-0.0000	0.0000	0.0000	0.0000	0.6293	0.3822	0.2072	0.0837	-0.0686	-0.0026	-0.0000	-0.0002	-0.0001	-0.0000	0.0000	0.0000	-0.0000	-0.0023	-0.0010	-0.0001	0.0000	0.0000
482.3910	0.0000	-1.5708	0.0000	-1.5708	0.0000	-0.5121	-0.0000	0.0000	-0.0000	0.0000	0.0000	0.0000	0.6472	0.4286	0.1628	0.0829	-0.0540	0.0029	0.0000	-0.0001	-0.0000	-0.0000	0.0000	0.0000	0.0000	-0.0008	-0.0004	-0.0001	0.0000	0.0000
482.4010	-0.0000	-1.5708	0.0000	-1.5708	0.0000	-0.5121	-0.0000	0.0000	-0.0000	0.0000	0.0000	0.0000	0.5716	0.3942	0.1725	0.0775	-0.0493	0.0036	-0.0000	-0.0001	-0.0001	-0.0000	0.0000	0.0000	-0.0000	-0.0013	-0.0009	-0.0001	0.0000	0.0000
482.4130	-0.0000	-1.5708	0.0000	-1.5708	-0.0000	-0.5121	-0.0000	0.0000	-0.0000	0.0000	0.0000	0.0000	0.6316	0.3779	0.1697	0.0948	-0.0754	0.0049	-0.0000	-0.0000	0.0000	-0.0000	0.0000	0.0000	-0.0000	-0.0003	0.0000	-0.0001	0.0000	0.0000
482.4230	0.0000	-1.5708	-0.0000	-1.5708	-0.0000	-0.5121	-0.0000	0.0000	-0.0000	0.0000	0.0000	0.0000	0.6437	0.4031	0.2343	0.0919	-0.0421	-0.0090	0.0000	0.0001	0.0000	-0.0000	0.0000	0.0000	0.0000	0.0007	0.0001	-0.0000	0.0000	0.0000
482.4350	-0.0000	-1.5708	-0.0000	-1.5708	0.0000	-0.5121	-0.0000	0.0000	-0.0000	0.0000	0.0000	0.0000	0.5704	0.4420	0.1807	0.0803	-0.0458	0.0261	0.0000	0.0000	0.0001	-0.0000	0.0000	0.0000	0.0000	0.0002	0.0005	-0.0001	0.0000	0.0000
482.4450	-0.0000	-1.5708	-0.0000	-1.5708	0.0000	-0.5121	-0.0000	0.0000	-0.0000	0.0000	0.0000	0.0000	0.5558	0.3358	0.1681	0.0729	-0.0447	-0.0060	0.0000	0.0003	0.0002	0.0000	-0.0000	0.0000	0.0000	0.0041	0.0016	0.0001	-0.0000	0.0000
482.4570	-0.0000	-1.5708	0.0000	-1.5708	0.0000	-0.5121	-0.0000	0.0000	-0.0000	0.0000	0.0000	0.0000	0.5789	0.5025	0.1762	0.0765	-0.0554	0.0242	0.0000	0.0000	-0.0000	-0.0000	0.0000	0.0000	0.0000	0.0002	-0.0004	-0.0000	0.0000	0.0000
482.4670	0.0000	-1.5708	0.0000	-1.5708	-0.0000	-0.5121	-0.0000	0.0000	-0.0000	0.0000	0.0000	0.0000	0.6248	0.3993	0.1487	0.0858	-0.0769	0.0220	0.0000	-0.0001	-0.0000	-0.0000	0.0000	0.0000	0.0000	-0.0017	-0.0004	-0.0000	0.0000	0.0000
482.4770	0.0000	-1.5708	-0.0000	-1.5708	0.0000	-0.5121	-0.0000	0.0000	-0.0000	0.0000	0.0000	0.0000	0.6752	0.4509	0.1687	0.0782	-0.0208	0.0138	-0.0000	0.0002	0.0002	0.0000	-0.0000	0.0000	-0.0000	0.0023	0.0017	0.0001	-0.0000	0.0000
482.4890	-0.0000	-1.5708	-0.0000	-1.5708	0.0000	-0.5121	-0.0000	0.0000	-0.0000	0.0000	0.0000	0.0000	0.6015	0.3797	0.1722	0.0610	-0.0332	0.0111	-0.0000	-0.0006	-0.0003	-0.0000	0.0000	0.0000	-0.0000	-0.0078	-0.0025	-0.0002	0.0001	0.0000
482.4990	-0.0000	-1.5708	0.0000	-1.5708	0.0000	-0.5121	-0.0000	0.0000	-0.0000	0.0000	0.0000	0.0000	0.6668	0.4382	0.1910	0.0568	-0.0275	0.0159	0.0000	-0.0001	-0.0000	-0.0000	0.0000	0.0000	0.0000	-0.0008	-0.0004	-0.0001	0.0000	0.0000
482.5110	-0.0000	-1.5708	0.0000	-1.5708	-0.0000	-0.5121	-0.0000	0.0000	-0.0000	0.0000	0.0000	0.0000	0.7245	0.3874	0.1740	0.0918	-0.0642	-0.0034	0.0000	0.0005	0.0003	0.0000	-0.0000	0.0000	0.0000	0.0062	0.0026	0.0002	-0.0000	0.0000
482.5210	-0.0000	-1.5708	-0.0000	-1.5708	0.0000	-0.5121	-0.0000	0.0000	-0.0000	0.0000	0.0000	0.0000	0.6645	0.4092	0.2057	0.0996	-0.0101	-0.0009	0.0000	0.0002	0.0002	-0.0000	0.0000	0.0000	0.0000	0.0021	0.0015	-0.0000	0.0000	0.0000
482.5310	-0.0000	-1.5708	-0.0000	-1.5708	-0.0000	-0.5121	-0.0000	0.0000	-0.0000	0.0000	0.0000	0.0000	0.6597	0.4211	0.2003	0.0945	-0.0630	-0.0086	0.0000	0.0001	0.0000	0.0000	-0.0000	0.0000	0.0000	0.0017	0.0002	0.0000	-0.0000	0.0000
482.5430	0.0001	-1.5708	-0.0000	-1.5708	-0.0000	-0.5121	-0.0000	0.0000	-0.0000	0.0000	0.0000	0.0000	0.5702	0.4283	0.1669	0.0797	-0.0476	0.0266	-0.0000	0.0002	0.0001	0.0000	-0.0000	0.0000	-0.0000	0.0022	0.0006	0.0000	-0.0000	0.0000
482.5530	0.0000	-1.5708	-0.0000	-1.5708	0.0000	-0.5121	-0.0000	0.0000	-0.0000	0.0000	0.0000	0.0000	0.7961	0.4132	0.2184	0.0917	-0.0406	0.0124	-0.0000	-0.0000	0.0000	0.0000	-0.0000	0.0000	-0.0000	-0.0002	0.0001	0.0000	-0.0000	0.0000
482.5650	0.0000	-1.5708	0.0000	-1.5708	-0.0000	-0.5121	-0.0000	0.0000	-0.0000	0.0000	0.0000	0.0000	0.6290	0.4081	0.1601	0.0807	-0.0663	0.0207	-0.0000	-0.0001	-0.0001	-0.0000	0.0000	0.0000	-0.0000	-0.0012	-0.0008	-0.0000	0.0000	0.0000
482.5750	-0.0000	-1.5708	-0.0000	-1.5708	0.0000	-0.5121	-0.0000	0.0000	-0.0000	0.0000	0.0000	0.0000	0.7857	0.4483	0.1287	0.0870	-0.0689	0.0313	0.0000	-0.0001	-0.0000	0.0000	-0.0000	0.0000	0.0000	-0.0007	-0.0003	0.0000	-0.0000	0.0000
482.5870	-0.0000	-1.5708	-0.0000	-1.5708	0.0000	-0.5121	-0.0000	0.0000	-0.0000	0.0000	0.0000	0.0000	0.7047	0.4810	0.2143	0.0731	-0.0463	-0.0039	-0.0000	-0.0002	-0.0001	-0.0000	0.0000	0.0000	-0.0000	-0.0023	-0.0009	-0.0001	0.0000	0.0000
482.5970	0.0000	-1.5708	-0.0000	-1.5708	0.0000	-0.5121	-0.0000	0.0000	-0.0000	0.0000	0.0000	0.0000	0.6951	0.3556	0.1828	0.0874	-0.0380	0.0246	0.0000	0.0001	0.0000	0.0000	-0.0000	0.0000	0.0000	0.0007	0.0001	0.0000	-0.0000	0.0000
482.6070	0.0000	-1.5708	0.0000	-1.5708	0.0000	-0.5122	-0.0000	0.0000	-0.0000	0.0000	0.0000	0.0000	0.6006	0.4213	0.2101	0.0913	-0.0491	0.0031	0.0000	-0.0001	-0.0000	-0.0000	0.0000	0.0000	0.0000	-0.0008	-0.0004	-0.0001	0.0000	0.0000
482.6190	-0.0000	-1.5708	0.0000	-1.5708	-0.0000	-0.5121	-0.0000	0.0000	-0.0000	0.0000	0.0000	0.0000	0.7818	0.4783	0.1809	0.0893	-0.0375	0.0340	0.0000	0.0001	0.0002	0.0000	-0.0000	0.0000	0.0000	0.0013	0.0017	0.0002	-0.0000	0.0000
482.6290	-0.0000	-1.5708	-0.0000	-1.5708	0.0000	-0.5121	-0.0000	0.0000	-0.0000	0.0000	0.0000	0.0000	0.7263	0.4392	0.2110	0.0775	-0.0352	0.0010	-0.0000	0.0001	0.0000	0.0000	-0.0000	0.0000	-0.0000	0.0007	0.0001	0.0000	-0.0000	0.0000
482.6410	-0.0000	-1.5708	0.0000	-1.5708	0.0000	-0.5121	-0.0000	0.0000	-0.0000	0.0000	0.0000	0.0000	0.7468	0.4374	0.2017	0.0993	-0.0282	-0.0053	0.0000	0.0004	0.0002	0.0000	-0.0000	0.0000	0.0000	0.0043	0.0017	0.0002	-0.0000	0.0000
482.6510	-0.0000	-1.5708	0.0000	-1.5708	0.0000	-0.5121	-0.0000	0.0000	-0.0000	0.0000	0.0000	0.0000	0.7963	0.3379	0.1896	0.0928	-0.0424	0.0020	-0.0000	-0.0002	-0.0001	-0.0000	0.0000	0.0000	-0.0000	-0.0027	-0.0014	-0.0001	0.0000	0.0000
482.6630	0.0000	-1.5708	0.0000	-1.5708	-0.0000	-0.5121	-0.0000	0.0000	-0.0000	0.0000	0.0000	0.0000	0.6478	0.3424	0.1628	0.0643	-0.0732	0.0215	0.0000	0.0003	0.0002	0.0000	-0.0000	0.0000	0.0000	0.0032	0.0016	0.0001	-0.0000	0.0000
482.6730	0.0000	-1.5708	-0.0000	-1.5708	0.0000	-0.5121	-0.0000	0.0000	-0.0000	0.0000	0.0000	0.0000	0.7644	0.4083	0.1219	0.0853	-0.0481	0.0114	0.0000	-0.0001	-0.0000	-0.0000	-0.0000	0.0000	0.0000	-0.0017	-0.0004	-0.0000	-0.0000	0.0000
482.6830	-0.0000	-1.5708	-0.0000	-1.5708	0.0000	-0.5121	-0.0000	0.0000	-0.0000	0.0000	0.0000	0.0000	0.6446	0.4837	0.1425	0.0790	-0.0643	-0.0218	0.0000	-0.0002	-0.0001	-0.0000	0.0000	0.0000	0.0000	-0.0022	-0.0009	-0.0001	0.0000	0.0000
482.6950	-0.0000	-1.5708	0.0000	-1.5708	0.0000	-0.5121	-0.0000	0.0000	-0.0000	0.0000	0.0000	0.0000	0.7737	0.4039	0.1719	0.0721	-0.0331	0.0261	0.0000	-0.0002	-0.0001	-0.0000	0.0000	0.0000	0.0000	-0.0022	-0.0009	-0.0001	0.0000	0.0000
482.7050	-0.0000	-1.5708	0.0000	-1.5708	-0.0000	-0.5121	-0.0000	0.0000	-0.0000	0.0000	0.0000	0.0000	0.7411	0.4881	0.1780	0.0835	-0.0594	-0.0009	-0.0000	-0.0001	-0.0000	-0.0000	0.0000	0.0000	-0.0000	-0.0008	-0.0004	-0.0001	0.0000	0.0000
482.7170	-0.0000	-1.5708	0.0000	-1.5708	-0.0000	-0.5121	-0.0000	0.0000	-0.0000	0.0000	0.0000	0.0000	0.8312	0.3722	0.2237	0.0670	-0.0439	0.0367	0.0000	-0.0001	0.0000	0.0000	-0.0000	0.0000	0.0000	-0.0011	0.0002	0.0001	-0.0000	0.0000
482.7270	-0.0000	-1.5708	0.0000	-1.5708	-0.0000	-0.5121	-0.0000	0.0000	-0.0000	0.0000	0.0000	0.0000	0.7491	0.4451	0.2012	0.0661	-0.0745	-0.0073	0.0000	0.0002	0.0001	0.0000	-0.0000	0.0000	0.0000	0.0022	0.0006	0.0000	-0.0000	0.0000
482.7390	-0.0000	-1.5708	0.0000	-1.5708	-0.0000	-0.5121	-0.0000	0.0000	-0.0000	0.0000	0.0000	0.0000	0.6538	0.3734	0.1810	0.0763	-0.0724	0.0104	0.0000	-0.0003	-0.0001	-0.0000	0.0000	0.0000	0.0000	-0.0038	-0.0015	-0.0002	0.0000	0.0000
482.7490	-0.0000	-1.5708	-0.0000	-1.5708	-0.0000	-0.5121	-0.0000	0.0000	-0.0000	0.0000	0.0000	0.0000	0.6676	0.3735	0.2210	0.0707	-0.0606	0.0292	0.0000	0.0002	0.0001	-0.0000	0.0000	0.0000	0.0000	0.0022	0.0006	-0.0000	0.0000	0.0000
482.7590	-0.0001	-1.5708	0.0000	-1.5708	0.0000	-0.5121	-0.0000	0.0000	-0.0000	0.0000	0.0000	0.0000	0.6800	0.4238	0.1522	0.0760	-0.0469	-0.0073	-0.0000	-0.0002	-0.0002	-0.0000	0.0000	0.0000	-0.0000	-0.0023	-0.0019	-0.0001	0.0000	0.0000
482.7710	0.0001	-1.5708	0.0000	-1.5708	0.0000	-0.5121	-0.0000	0.0000	-0.0000	0.0000	0.0000	0.0000	0.8396	0.4542	0.1784	0.1057	-0.0427	0.0058	-0.0000	-0.0001	0.0001	0.0000	-0.0000	0.0000	-0.0000	-0.0007	0.0006	0.0000	-0.0000	0.0000
482.7810	-0.0000	-1.5708	-0.0000	-1.5708	-0.0000	-0.5121	-0.0000	0.0000	-0.0000	0.0000	0.0000	0.0000	0.8082	0.4233	0.1809	0.1049	-0.0549	-0.0091	0.0000	-0.0002	-0.0000	-0.0000	0.0000	0.0000	0.0000	-0.0018	-0.0005	-0.0001	0.0000	0.0000
482.7930	-0.0000	-1.5708	0.0000	-1.5708	0.0000	-0.5121	-0.0000	0.0000	-0.0000	0.0000	0.0000	0.0000	0.8620	0.3402	0.2162	0.0919	-0.0380	0.0047	0.0000	-0.0003	-0.0001	-0.0000	0.0000	0.0000	0.0000	-0.0032	-0.0009	-0.0001	0.0000	0.0000
482.8030	0.0000	-1.5708	0.0000	-1.5708	-0.0000	-0.5121	-0.0000	0.0000	-0.0000	0.0000	0.0000	0.0000	0.7577	0.4301	0.1866	0.0875	-0.0520	0.0158	0.0000	-0.0003	-0.0001	-0.0000	0.0000	0.0000	0.0000	-0.0037	-0.0013	-0.0001	0.0000	0.0000
482.8150	0.0000	-1.5708	0.0000	-1.5708	0.0000	-0.5121	-0.0000	0.0000	-0.0000	0.0000	0.0000	0.0000	0.7570	0.4169	0.1946	0.0730	-0.0314	0.0397	-0.0000	0.0000	-0.0000	-0.0000	0.0000	0.0000	-0.0000	0.0002	-0.0004	-0.0000	0.0000	0.0000
482.8250	0.0000	-1.5708	-0.0000	-1.5708	0.0000	-0.5121	-0.0000	0.0000	-0.0000	0.0000	0.0000	0.0000	0.7547	0.3810	0.1851	0.0949	-0.0526	0.0041	0.0000	0.0001	0.0001	0.0000	-0.0000	0.0000	0.0000	0.0017	0.0011	0.0001	-0.0000	0.0000
482.8350	0.0000	-1.5708	0.0000	-1.5708	0.0000	-0.5121	-0.0000	0.0000	-0.0000	0.0000	0.0000	0.0000	0.6954	0.4529	0.1922	0.0678	-0.0714	0.0045	-0.0000	-0.0001	-0.0001	-0.0000	0.0000	0.0000	-0.0000	-0.0012	-0.0009	-0.0001	0.0000	0.0000
482.8470	0.0000	-1.5708	0.0000	-1.5708	-0.0000	-0.5121	-0.0000	0.0000	-0.0000	0.0000	0.0000	0.0000	0.7280	0.4032	0.1841	0.0636	-0.0583	0.0144	-0.0000	0.0004	0.0002	0.0000	-0.0000	0.0000	-0.0000	0.0053	0.0017	0.0002	-0.0000	0.0000
482.8570	0.0000	-1.5708	-0.0000	-1.5708	-0.0000	-0.5121	-0.0000	0.0000	-0.0000	0.0000	0.0000	0.0000	0.6861	0.4176	0.2079	0.0853	-0.0391	0.0036	-0.0000	-0.0000	-0.0001	-0.0000	0.0000	0.0000	-0.0000	-0.0003	-0.0009	-0.0000	0.0000	0.0000
482.8690	-0.0000	-1.5708	0.0000	-1.5708	0.0000	-0.5121	-0.0000	0.0000	-0.0000	0.0000	0.0000	0.0000	0.6735	0.4220	0.1570	0.1066	-0.0532	0.0101	-0.0000	-0.0002	-0.0001	-0.0000	0.0000	0.0000	-0.0000	-0.0028	-0.0014	-0.0002	0.0000	0.0000
482.8790	-0.0000	-1.5708	-0.0000	-1.5708	-0.0000	-0.5121	-0.0000	0.0000	-0.0000	0.0000	0.0000	0.0000	0.7812	0.4500	0.1752	0.0854	-0.0400	-0.0203	0.0000	-0.0001	-0.0000	0.0000	0.0000	0.0000	0.0000	-0.0007	-0.0003	0.0000	0.0000	0.0000
482.8890	0.0000	-1.5708	0.0000	-1.5708	-0.0000	-0.5121	-0.0000	0.0000	-0.0000	0.0000	0.0000	0.0000	0.6948	0.3686	0.1410	0.0718	-0.0415	0.0257	-0.0000	0.0001	-0.0001	-0.0000	0.0000	0.0000	-0.0000	0.0007	-0.0009	-0.0001	0.0000	0.0000
482.9010	0.0000	-1.5708	0.0000	-1.5708	0.0000	-0.5121	-0.0000	0.0000	-0.0000	0.0000	0.0000	0.0000	0.6311	0.3763	0.1870	0.0719	-0.0624	0.0227	0.0000	0.0004	0.0001	0.0000	-0.0000	0.0000	0.0000	0.0048	0.0012	0.0001	-0.0000	0.0000
482.9110	0.0000	-1.5708	-0.0000	-1.5708	0.0000	-0.5121	-0.0000	0.0000	-0.0000	0.0000	0.0000	0.0000	0.5740	0.4746	0.1735	0.0495	-0.0436	-0.0083	0.0000	-0.0001	-0.0001	-0.0000	0.0000	0.0000	0.0000	-0.0012	-0.0009	-0.0001	0.0000	0.0000
482.9210	0.0000	-1.5708	0.0000	-1.5708	0.0000	-0.5121	-0.0000	0.0000	-0.0000	0.0000	0.0000	0.0000	0.6162	0.3933	0.1933	0.0983	-0.0692	0.0015	0.0000	-0.0000	-0.0001	-0.0000	0.0000	0.0000	0.0000	-0.0003	-0.0009	-0.0001	0.0000	0.0000
482.9310	-0.0000	-1.5708	0.0000	-1.5708	-0.0000	-0.5121	-0.0000	0.0000	-0.0000	0.0000	0.0000	0.0000	0.6415	0.4039	0.1583	0.0672	-0.0247	-0.0121	-0.0000	0.0001	-0.0000	-0.0000	0.0000	0.0000	-0.0000	0.0012	-0.0004	-0.0001	0.0000	0.0000
482.9410	-0.0000	-1.5708	-0.0000	-1.5708	0.0000	-0.5121	-0.0000	0.0000	-0.0000	0.0000	0.0000	0.0000	0.7492	0.4648	0.1868	0.0932	-0.0307	-0.0077	0.0000	-0.0000	0.0000	0.0000	-0.0000	0.0000	0.0000	-0.0002	0.0001	0.0000	-0.0000	0.0000
482.9530	0.0000	-1.5709	0.0000	-1.5708	-0.0000	-0.5121	-0.0000	0.0000	-0.0000	0.0000	0.0000	0.0000	0.6782	0.4737	0.1590	0.0866	-0.0522	0.0367	0.0000	0.0003	0.0002	0.0000	-0.0000	0.0000	0.0000	0.0042	0.0016	0.0001	-0.0000	0.0000
482.9630	-0.0000	-1.5708	-0.0000	-1.5708	0.0000	-0.5121	-0.0000	0.0000	-0.0000	0.0000	0.0000	0.0000	0.6886	0.3217	0.2282	0.0685	-0.0601	0.0235	0.0000	0.0000	-0.0000	0.0000	0.0000	0.0000	0.0000	0.0003	-0.0003	0.0000	0.0000	0.0000
482.9730	-0.0000	-1.5708	0.0000	-1.5708	-0.0000	-0.5121	-0.0000	0.0000	-0.0000	0.0000	0.0000	0.0000	0.5317	0.3343	0.1894	0.0687	-0.0510	0.0090	-0.0000	0.0000	-0.0000	-0.0000	0.0000	0.0000	-0.0000	0.0002	-0.0004	-0.0001	0.0000	0.0000
482.9830	-0.0000	-1.5708	0.0000	-1.5708	-0.0000	-0.5121	-0.0000	0.0000	-0.0000	0.0000	0.0000	0.0000	0.6574	0.4162	0.2029	0.0676	-0.0433	0.0003	0.0000	-0.0001	0.0001	0.0000	-0.0000	0.0000	0.0000	-0.0007	0.0007	0.0001	-0.0000	0.0000
482.9950	0.0000	-1.5708	0.0000	-1.5708	-0.0000	-0.5121	-0.0000	0.0000	-0.0000	0.0000	0.0000	0.0000	0.6317	0.4510	0.1332	0.0824	-0.0627	0.0144	-0.0000	-0.0001	-0.0001	-0.0000	0.0000	0.0000	-0.0000	-0.0012	-0.0008	-0.0000	0.0000	0.0000
483.0050	-0.0000	-1.5708	-0.0000	-1.5708	0.0000	-0.5121	-0.0000	0.0000	-0.0000	0.0000	0.0000	0.0000	0.5310	0.3849	0.1889	0.0783	-0.0432	0.0426	0.0000	-0.0001	-0.0001	-0.0000	0.0000	0.0000	0.0000	-0.0013	-0.0010	-0.0002	0.0000	0.0000
483.0150	-0.0000	-1.5708	-0.0000	-1.5708	-0.0000	-0.5121	-0.0000	0.0000	-0.0000	0.0000	0.0000	0.0000	0.6437	0.4019	0.1998	0.0877	-0.0593	0.0005	0.0000	0.0001	0.0000	-0.0000	-0.0000	0.0000	0.0000	0.0007	0.0001	-0.0000	-0.0000	0.0000
483.0250	0.0000	-1.5708	0.0000	-1.5708	-0.0000	-0.5121	-0.0000	0.0000	-0.0000	0.0000	0.0000	0.0000	0.6786	0.3620	0.1581	0.0824	-0.0417	0.0169	-0.0000	0.0001	0.0000	0.0000	-0.0000	0.0000	-0.0000	0.0008	0.0002	0.0000	-0.0000	0.0000
483.0350	0.0000	-1.5708	-0.0000	-1.5708	0.0000	-0.5121	-0.0000	0.0000	-0.0000	0.0000	0.0000	0.0000	0.6844	0.4968	0.1979	0.0800	-0.0701	-0.0047	-0.0000	0.0001	0.0001	0.0000	-0.0000	0.0005	-0.0000	0.0009	0.0012	0.0001	-0.0000	0.0017
483.0450	-0.0000	-1.5708	-0.0000	-1.5708	0.0000	-0.5121	-0.0000	0.0000	-0.0000	0.0000	0.0000	0.0000	0.4998	0.4281	0.1464	0.0618	-0.0551	0.0247	0.0000	-0.0004	-0.0002	-0.0000	0.0000	0.0036	0.0000	-0.0043	-0.0020	-0.0003	0.0001	0.0084
483.0570	-0.0000	-1.5708	0.0000	-1.5708	0.0000	-0.5121	-0.0000	0.0000	-0.0000	0.0000	0.0000	0.0000	0.4906	0.3760	0.1696	0.0865	-0.0630	0.0295	-0.0000	0.0004	0.0002	0.0000	-0.0000	0.0143	-0.0000	0.0043	0.0017	0.0002	-0.0001	0.0230
483.0670	-0.0000	-1.5708	0.0000	-1.5708	-0.0000	-0.5121	-0.0000	0.0000	-0.0000	0.0000	0.0000	0.0000	0.5310	0.3919	0.1967	0.0799	-0.0618	0.0566	-0.0000	-0.0002	-0.0001	-0.0000	0.0000	0.0317	0.0000	-0.0022	-0.0008	-0.0000	0.0000	0.0407
483.0770	0.0000	-1.5708	0.0000	-1.5708	0.0000	-0.5121	-0.0000	0.0000	-0.0000	0.0000	0.0000	0.0000	0.6207	0.3190	0.1894	0.1045	-0.0593	0.0934	-0.0000	0.0002	0.0001	0.0000	-0.0000	0.0593	-0.0000	0.0027	0.0012	0.0001	-0.0000	0.0635
483.0890	0.0000	-1.5708	0.0000	-1.5708	0.0000	-0.5121	-0.0000	0.0000	-0.0000	0.0000	0.0000	0.0023	0.5072	0.4518	0.2209	0.0645	-0.0649	0.1393	-0.0000	-0.0001	-0.0000	-0.0000	0.0000	0.1094	-0.0000	-0.0007	-0.0004	-0.0000	0.0000	0.0973
483.0990	-0.0000	-1.5708	-0.0000	-1.5708	0.0000	-0.5120	-0.0000	0.0000	-0.0000	0.0000	0.0000	0.0073	0.5211	0.3750	0.1861	0.0699	-0.0301	0.1849	-0.0000	0.0001	0.0000	0.0000	0.0000	0.1679	-0.0000	0.0008	0.0001	0.0000	0.0000	0.1311
483.1110	0.0000	-1.5708	0.0000	-1.5708	0.0000	-0.5119	-0.0000	0.0000	-0.0000	0.0000	0.0000	0.0108	0.5299	0.4100	0.2169	0.0623	-0.0041	0.2322	-0.0000	-0.0000	0.0000	0.0000	-0.0000	0.2620	-0.0000	-0.0002	0.0002	0.0001	-0.0000	0.1782
483.1210	-0.0000	-1.5708	0.0000	-1.5708	0.0000	-0.5118	-0.0000	0.0000	-0.0000	0.0000	0.0000	0.0153	0.5092	0.4092	0.1704	0.0617	-0.0573	0.2609	-0.0000	0.0000	0.0001	0.0000	-0.0000	0.3114	-0.0000	0.0004	0.0007	0.0001	-0.0000	0.2229
483.1310	-0.0000	-1.5708	-0.0000	-1.5708	0.0000	-0.5117	-0.0000	0.0000	-0.0000	0.0000	0.0000	0.0159	0.6110	0.5049	0.1889	0.0604	-0.0485	0.2889	-0.0000	-0.0002	-0.0001	0.0000	0.0000	0.3176	-0.0000	-0.0021	-0.0007	0.0001	0.0000	0.2727
483.1430	0.0000	-1.5708	-0.0000	-1.5708	0.0000	-0.5115	-0.0000	0.0000	-0.0000	0.0000	0.0000	0.0202	0.5375	0.4196	0.2080	0.0573	-0.0590	0.3048	-0.0000	0.0003	0.0001	0.0000	0.0000	0.3262	-0.0000	0.0033	0.0007	0.0001	0.0000	0.3390
483.1530	-0.0000	-1.5708	0.0000	-1.5708	-0.0000	-0.5113	-0.0000	0.0000	-0.0000	0.0000	0.0000	0.0278	0.5991	0.3933	0.2083	0.0725	-0.0294	0.2987	-0.0000	-0.0001	-0.0001	0.0000	-0.0000	0.3342	-0.0000	-0.0009	-0.0006	0.0002	-0.0000	0.3998
483.1650	-0.0000	-1.5708	0.0000	-1.5708	-0.0000	-0.5109	-0.0000	0.0000	-0.0000	0.0000	0.0000	0.0381	0.4798	0.4120	0.2521	0.0612	-0.0695	0.2796	-0.0000	-0.0000	0.0000	0.0000	0.0000	0.3450	-0.0000	-0.0001	0.0003	0.0002	0.0000	0.4794
483.1750	-0.0000	-1.5708	0.0000	-1.5708	0.0000	-0.5104	-0.0000	0.0000	-0.0000	0.0000	0.0000	0.0436	0.5497	0.4355	0.1692	0.0984	-0.0597	0.3365	0.0000	-0.0002	-0.0002	0.0000	0.0000	0.3550	0.0000	-0.0021	-0.0018	0.0000	0.0001	0.5512
483.1850	0.0000	-1.5708	-0.0000	-1.5708	0.0000	-0.5100	-0.0000	0.0000	-0.0000	0.0000	0.0000	0.0537	0.6186	0.3613	0.2073	0.0508	-0.0459	0.3619	0.0000	-0.0001	-0.0001	0.0000	0.0000	0.3659	0.0000	-0.0015	-0.0011	0.0001	0.0001	0.6280
483.1970	-0.0000	-1.5708	0.0000	-1.5708	0.0000	-0.5093	-0.0000	0.0000	-0.0000	0.0000	0.0000	0.0609	0.4260	0.3867	0.1678	0.0901	-0.0394	0.3987	-0.0000	0.0001	0.0000	0.0000	0.0000	0.3505	-0.0000	0.0009	0.0003	0.0002	0.0000	0.4275
483.2070	-0.0000	-1.5708	-0.0000	-1.5708	0.0000	-0.5086	-0.0000	0.0000	-0.0000	0.0000	0.0000	0.0677	0.4442	0.4165	0.1685	0.0851	-0.0387	0.3929	-0.0000	0.0001	0.0000	0.0000	-0.0000	0.3532	-0.0000	0.0010	0.0004	0.0003	-0.0000	0.4275
483.2170	0.0000	-1.5708	0.0000	-1.5708	0.0000	-0.5079	-0.0000	0.0000	-0.0000	0.0000	0.0000	0.0797	0.5174	0.4031	0.2024	0.0825	-0.0343	0.3110	-0.0000	-0.0001	-0.0000	0.0000	0.0000	0.3560	-0.0000	-0.0006	-0.0003	0.0001	0.0000	0.4275
483.2270	-0.0000	-1.5708	0.0000	-1.5708	-0.0000	-0.5070	-0.0000	0.0000	-0.0000	0.0000	0.0000	0.0904	0.4094	0.4323	0.1703	0.0564	-0.0554	0.2572	-0.0000	-0.0001	0.0000	0.0000	-0.0000	0.3587	-0.0000	-0.0010	0.0003	0.0002	-0.0000	0.4275
483.2370	-0.0000	-1.5708	-0.0000	-1.5708	0.0000	-0.5061	-0.0000	0.0000	-0.0000	0.0000	0.0000	0.0900	0.6743	0.4661	0.1640	0.0787	-0.0718	0.3503	-0.0000	0.0000	-0.0000	0.0000	0.0000	0.3614	-0.0000	0.0005	-0.0001	0.0002	0.0000	0.4275
483.2470	0.0000	-1.5708	-0.0000	-1.5708	0.0000	-0.5052	-0.0000	0.0000	-0.0000	0.0000	0.0000	0.0983	0.3938	0.4322	0.2034	0.0839	-0.0512	0.2844	-0.0000	0.0001	0.0001	0.0000	-0.0000	0.3641	-0.0000	0.0015	0.0008	0.0003	-0.0000	0.4275
483.2570	0.0000	-1.5708	0.0000	-1.5708	0.0000	-0.5041	-0.0000	0.0000	-0.0000	0.0000	0.0000	0.1017	0.5199	0.4859	0.2362	0.0535	-0.0511	0.3367	-0.0000	0.0001	0.0000	0.0000	0.0000	0.3668	-0.0000	0.0009	0.0003	0.0002	0.0000	0.4275
483.2690	-0.0000	-1.5708	0.0000	-1.5708	-0.0000	-0.5029	-0.0000	0.0000	-0.0000	0.0000	0.0000	0.1154	0.4535	0.3483	0.2024	0.0934	-0.0486	0.3636	-0.0000	-0.0002	-0.0001	0.0000	0.0000	0.3701	-0.0000	-0.0025	-0.0011	0.0001	0.0000	0.4275
483.2790	-0.0000	-1.5708	-0.0000	-1.5708	0.0000	-0.5017	-0.0000	0.0000	-0.0000	0.0000	0.0000	0.1240	0.4655	0.3833	0.1915	0.0693	-0.0576	0.2720	-0.0000	-0.0001	-0.0000	0.0000	0.0000	0.3728	-0.0000	-0.0016	-0.0002	0.0001	0.0000	0.4275
483.2890	-0.0000	-1.5708	-0.0000	-1.5708	0.0000	-0.5004	-0.0000	0.0000	-0.0000	0.0000	0.0000	0.1283	0.5154	0.4283	0.2009	0.0487	-0.0385	0.3416	-0.0000	-0.0000	0.0001	0.0000	-0.0000	0.3755	0.0000	-0.0005	0.0009	0.0003	-0.0000	0.4275
483.3010	0.0000	-1.5708	0.0000	-1.5708	0.0000	-0.4989	-0.0000	0.0000	-0.0000	0.0000	0.0000	0.1354	0.3778	0.3807	0.1854	0.1133	-0.0482	0.3325	-0.0000	-0.0002	-0.0001	0.0000	0.0000	0.3788	-0.0000	-0.0024	-0.0011	0.0002	0.0000	0.4275
483.3110	-0.0001	-1.5708	0.0000	-1.5708	-0.0000	-0.4975	-0.0000	0.0000	-0.0000	0.0000	0.0000	0.1435	0.4376	0.3742	0.1256	0.0849	-0.0555	0.3248	-0.0000	-0.0000	0.0000	0.0000	0.0000	0.3815	-0.0000	-0.0002	0.0002	0.0001	0.0000	0.4275
483.3230	0.0000	-1.5708	0.0000	-1.5708	0.0000	-0.4957	-0.0000	0.0000	-0.0000	0.0000	0.0000	0.1481	0.4674	0.4545	0.2013	0.0914	-0.0343	0.3332	-0.0000	0.0003	0.0002	0.0000	-0.0000	0.3848	0.0000	0.0035	0.0020	0.0004	-0.0001	0.4275
483.3330	-0.0000	-1.5708	-0.0000	-1.5708	-0.0000	-0.4941	-0.0000	0.0000	-0.0000	0.0000	0.0000	0.1559	0.4306	0.3362	0.2298	0.1249	-0.0666	0.3222	-0.0000	-0.0001	-0.0000	0.0000	0.0000	0.3875	-0.0000	-0.0015	-0.0001	0.0002	0.0000	0.4275
483.3430	0.0000	-1.5708	0.0000	-1.5708	0.0000	-0.4926	-0.0000	0.0000	-0.0000	0.0000	0.0000	0.1618	0.4276	0.3410	0.1765	0.0808	-0.0541	0.3555	-0.0000	0.0001	-0.0001	0.0000	0.0000	0.3902	-0.0000	0.0010	-0.0006	0.0002	0.0000	0.4275
483.3550	0.0000	-1.5708	-0.0000	-1.5708	0.0000	-0.4905	-0.0000	0.0000	-0.0000	0.0000	0.0000	0.1720	0.5417	0.3170	0.2063	0.0953	-0.0795	0.2905	-0.0000	-0.0001	-0.0000	0.0000	0.0000	0.3935	-0.0000	-0.0016	-0.0002	0.0001	0.0000	0.4275
483.3650	0.0000	-1.5708	0.0000	-1.5708	0.0000	-0.4887	-0.0000	0.0000	-0.0000	0.0000	0.0000	0.1778	0.4669	0.3163	0.1584	0.1015	-0.0394	0.3154	-0.0000	0.0001	0.0001	0.0000	-0.0000	0.3962	-0.0000	0.0011	0.0014	0.0004	-0.0000	0.4275
483.3770	0.0000	-1.5708	-0.0000	-1.5708	-0.0000	-0.4866	-0.0000	0.0000	-0.0000	0.0000	0.0000	0.1868	0.4657	0.4132	0.1278	0.0652	-0.0773	0.3634	-0.0000	0.0002	0.0001	0.0000	-0.0000	0.3994	0.0000	0.0024	0.0009	0.0003	-0.0000	0.4275
483.3870	-0.0000	-1.5708	0.0000	-1.5708	0.0000	-0.4846	-0.0000	0.0000	-0.0000	0.0000	0.0000	0.1956	0.4773	0.4030	0.1639	0.0847	-0.0698	0.3072	0.0000	-0.0003	-0.0002	0.0000	0.0000	0.4021	0.0000	-0.0040	-0.0017	0.0000	0.0001	0.4275
483.3970	0.0000	-1.5708	0.0000	-1.5708	0.0000	-0.4826	-0.0000	0.0000	-0.0000	0.0000	0.0000	0.1995	0.5057	0.3368	0.2103	0.1074	-0.0339	0.3759	-0.0000	-0.0003	-0.0001	0.0000	0.0000	0.4049	-0.0000	-0.0035	-0.0012	0.0001	0.0000	0.4275
483.4070	0.0000	-1.5708	0.0000	-1.5708	0.0000	-0.4805	-0.0000	0.0000	-0.0000	0.0000	0.0000	0.2087	0.4898	0.3884	0.1916	0.0745	-0.0648	0.3181	-0.0000	0.0003	0.0002	0.0000	-0.0000	0.4076	-0.0000	0.0036	0.0020	0.0005	-0.0001	0.4275
483.4170	-0.0000	-1.5708	-0.0000	-1.5708	-0.0000	-0.4785	-0.0000	0.0000	-0.0000	0.0000	0.0000	0.2160	0.5115	0.3672	0.1901	0.0891	-0.0414	0.3608	-0.0000	-0.0000	-0.0000	0.0000	-0.0000	0.4103	-0.0000	-0.0004	-0.0001	0.0003	-0.0000	0.4275
483.4270	0.0000	-1.5708	0.0000	-1.5708	-0.0000	-0.4763	-0.0000	0.0000	-0.0000	0.0000	0.0000	0.2239	0.3797	0.3835	0.1633	0.0903	-0.0392	0.3618	-0.0000	-0.0001	-0.0001	0.0000	0.0000	0.4130	-0.0000	-0.0010	-0.0007	0.0001	0.0000	0.4275
483.4390	0.0000	-1.5708	-0.0000	-1.5708	0.0000	-0.4735	-0.0000	0.0000	-0.0000	0.0000	0.0000	0.2327	0.4754	0.3820	0.1988	0.0932	-0.0511	0.3220	-0.0000	-0.0001	-0.0001	0.0000	0.0000	0.4163	0.0000	-0.0010	-0.0007	0.0001	0.0000	0.4275
483.4490	-0.0000	-1.5708	0.0000	-1.5708	0.0000	-0.4712	-0.0000	0.0000	-0.0000	0.0000	0.0000	0.2409	0.4330	0.3739	0.2266	0.0854	-0.0343	0.3855	-0.0000	-0.0000	-0.0000	0.0000	0.0000	0.4190	0.0000	-0.0005	-0.0001	0.0002	0.0000	0.4275
483.4590	0.0000	-1.5708	0.0000	-1.5708	0.0000	-0.4688	-0.0000	0.0000	-0.0000	0.0000	0.0000	0.2495	0.5628	0.3558	0.1705	0.0771	-0.0467	0.3223	-0.0000	-0.0000	0.0000	0.0000	0.0000	0.4217	-0.0000	-0.0000	0.0003	0.0002	0.0000	0.4275
483.4690	-0.0000	-1.5708	0.0000	-1.5708	0.0000	-0.4663	-0.0000	0.0000	-0.0000	0.0000	0.0000	0.2541	0.5269	0.3728	0.1724	0.0902	-0.0557	0.3846	-0.0000	-0.0002	-0.0001	0.0000	0.0000	0.4244	-0.0000	-0.0025	-0.0012	0.0001	0.0000	0.4275
483.4790	-0.0000	-1.5708	0.0000	-1.5708	-0.0000	-0.4637	-0.0000	0.0000	-0.0000	0.0000	0.0000	0.2620	0.5335	0.4105	0.1802	0.0983	-0.0529	0.3150	-0.0000	-0.0001	-0.0000	0.0000	0.0000	0.4271	-0.0000	-0.0015	-0.0001	0.0002	0.0000	0.4275
483.4910	-0.0000	-1.5708	-0.0000	-1.5708	0.0000	-0.4605	-0.0000	0.0000	-0.0000	0.0000	0.0000	0.2692	0.4699	0.3361	0.2355	0.1066	-0.0384	0.3596	-0.0000	0.0001	0.0000	0.0000	-0.0000	0.4304	-0.0000	0.0011	0.0005	0.0004	-0.0000	0.4275
483.5010	0.0000	-1.5708	-0.0000	-1.5708	0.0000	-0.4577	-0.0000	0.0000	-0.0000	0.0000	0.0000	0.2758	0.6183	0.4301	0.1609	0.0805	-0.0446	0.3100	-0.0000	-0.0003	-0.0001	0.0000	0.0000	0.4331	-0.0000	-0.0036	-0.0012	0.0000	0.0000	0.4275
483.5130	-0.0000	-1.5708	-0.0000	-1.5708	0.0000	-0.4544	-0.0000	0.0000	-0.0000	0.0000	0.0000	0.2839	0.5136	0.4184	0.2465	0.0780	-0.0532	0.3238	-0.0000	-0.0001	-0.0001	0.0000	0.0000	0.4364	-0.0000	-0.0010	-0.0006	0.0002	0.0000	0.4275
483.5230	-0.0000	-1.5708	0.0000	-1.5708	-0.0000	-0.4515	-0.0000	0.0000	-0.0000	0.0000	0.0000	0.2862	0.5028	0.4419	0.1871	0.0722	-0.0515	0.3910	-0.0000	0.0002	0.0001	0.0000	-0.0000	0.4391	-0.0000	0.0025	0.0009	0.0003	-0.0000	0.4275
483.5350	-0.0000	-1.5708	0.0000	-1.5708	0.0000	-0.4480	-0.0000	0.0000	-0.0000	0.0000	0.0000	0.2980	0.5025	0.4293	0.1782	0.0563	-0.0599	0.3396	-0.0000	-0.0001	-0.0001	0.0000	-0.0000	0.4424	-0.0000	-0.0014	-0.0010	0.0003	-0.0000	0.4275
483.5450	0.0000	-1.5708	0.0000	-1.5708	0.0000	-0.4450	-0.0000	0.0000	-0.0000	0.0000	0.0000	0.3052	0.5691	0.4003	0.1608	0.0807	-0.0416	0.3895	-0.0000	0.0001	0.0001	0.0000	-0.0000	0.4451	-0.0000	0.0014	0.0008	0.0002	-0.0000	0.4275
483.5550	0.0000	-1.5708	0.0000	-1.5708	-0.0000	-0.4419	-0.0000	0.0000	-0.0000	0.0000	0.0000	0.3119	0.4695	0.3748	0.1581	0.0759	-0.0675	0.3614	-0.0000	0.0000	0.0000	0.0000	-0.0000	0.4478	-0.0000	0.0001	0.0004	0.0003	-0.0000	0.4275
483.5650	-0.0000	-1.5708	0.0000	-1.5708	0.0000	-0.4388	-0.0000	0.0000	-0.0000	0.0000	0.0000	0.3222	0.5047	0.4606	0.1763	0.0877	-0.0477	0.3681	-0.0000	-0.0001	-0.0001	0.0000	0.0000	0.4505	-0.0000	-0.0010	-0.0006	0.0002	0.0000	0.4275
483.5770	0.0000	-1.5708	-0.0000	-1.5708	0.0000	-0.4349	-0.0000	0.0000	-0.0000	0.0000	0.0000	0.3303	0.4382	0.4408	0.1857	0.1078	-0.0481	0.3723	-0.0000	-0.0001	-0.0000	0.0000	0.0000	0.4538	-0.0000	-0.0015	-0.0002	0.0002	0.0000	0.4275
483.5870	-0.0000	-1.5708	0.0000	-1.5708	0.0000	-0.4315	-0.0000	0.0000	-0.0000	0.0000	0.0000	0.3366	0.4132	0.4236	0.1944	0.0996	-0.0727	0.3446	-0.0000	-0.0003	-0.0001	0.0000	0.0000	0.4565	-0.0000	-0.0036	-0.0013	0.0000	0.0001	0.4275
483.5970	0.0000	-1.5708	-0.0000	-1.5708	0.0000	-0.4281	-0.0000	0.0000	-0.0000	0.0000	0.0000	0.3444	0.4183	0.3717	0.1710	0.0810	-0.0443	0.3239	-0.0000	-0.0001	-0.0000	0.0000	0.0000	0.4592	-0.0000	-0.0015	-0.0002	0.0002	0.0000	0.4275
483.6070	0.0000	-1.5708	0.0000	-1.5708	0.0000	-0.4247	-0.0000	0.0000	-0.0000	0.0000	0.0000	0.3478	0.4966	0.4243	0.1936	0.0713	-0.0720	0.4055	-0.0000	-0.0000	0.0000	0.0000	0.0000	0.4619	-0.0000	-0.0001	0.0002	0.0001	0.0000	0.4275
483.6170	-0.0000	-1.5708	-0.0000	-1.5708	0.0000	-0.4211	-0.0000	0.0000	-0.0000	0.0000	0.0000	0.3560	0.3470	0.3779	0.2052	0.0989	-0.0622	0.3742	-0.0000	-0.0002	-0.0001	0.0000	0.0000	0.4646	0.0000	-0.0030	-0.0007	0.0002	0.0000	0.4275
483.6270	-0.0000	-1.5708	-0.0000	-1.5708	0.0000	-0.4175	-0.0000	0.0000	-0.0000	0.0000	0.0000	0.3618	0.4290	0.4064	0.1649	0.0978	-0.0734	0.3727	-0.0000	0.0001	0.0000	0.0000	-0.0000	0.4674	-0.0000	0.0011	0.0005	0.0004	-0.0000	0.4275
483.6390	-0.0000	-1.5708	0.0000	-1.5708	-0.0000	-0.4131	-0.0000	0.0000	-0.0000	0.0000	0.0000	0.3721	0.4985	0.3991	0.1823	0.0923	-0.0569	0.3488	-0.0000	-0.0002	-0.0002	0.0000	0.0000	0.4706	-0.0000	-0.0020	-0.0017	0.0001	0.0000	0.4275
483.6490	-0.0000	-1.5708	-0.0000	-1.5708	0.0000	-0.4094	-0.0000	0.0000	-0.0000	0.0000	0.0000	0.3760	0.4340	0.4174	0.2082	0.1161	-0.0673	0.4463	-0.0000	-0.0002	-0.0001	0.0000	0.0000	0.4733	-0.0000	-0.0025	-0.0012	0.0001	0.0000	0.4275
483.6610	-0.0000	-1.5708	-0.0000	-1.5708	0.0000	-0.4048	-0.0000	0.0000	-0.0000	0.0000	0.0000	0.3874	0.4527	0.3728	0.1736	0.0821	-0.0746	0.4039	-0.0000	0.0002	0.0001	0.0000	-0.0000	0.4766	-0.0000	0.0030	0.0014	0.0003	-0.0000	0.4275
483.6710	-0.0000	-1.5708	0.0000	-1.5708	0.0000	-0.4009	-0.0000	0.0000	-0.0000	0.0000	0.0000	0.3958	0.4193	0.3894	0.2134	0.0922	-0.0678	0.3989	-0.0000	0.0000	0.0000	0.0000	-0.0000	0.4793	-0.0000	0.0001	0.0005	0.0004	-0.0000	0.4275
483.6830	-0.0000	-1.5708	-0.0000	-1.5708	-0.0000	-0.3961	-0.0000	0.0000	-0.0000	0.0000	0.0000	0.4031	0.4855	0.3420	0.1445	0.0816	-0.0600	0.3757	-0.0000	-0.0002	-0.0001	0.0000	0.0000	0.4826	0.0000	-0.0021	-0.0007	0.0001	0.0000	0.4275
483.6930	-0.0000	-1.5708	0.0000	-1.5708	0.0000	-0.3920	-0.0000	0.0000	-0.0000	0.0000	0.0000	0.4096	0.2645	0.3110	0.1509	0.0818	-0.0825	0.3895	-0.0000	0.0002	0.0001	0.0000	-0.0000	0.4853	-0.0000	0.0025	0.0009	0.0003	-0.0000	0.4275
483.7030	0.0000	-1.5708	-0.0000	-1.5708	-0.0000	-0.3878	-0.0000	0.0000	-0.0000	0.0000	0.0000	0.4139	0.3954	0.4041	0.1719	0.0621	-0.0392	0.4019	-0.0000	-0.0000	-0.0000	0.0000	-0.0000	0.4880	-0.0000	-0.0004	-0.0000	0.0003	-0.0000	0.4275
483.7150	-0.0000	-1.5708	0.0000	-1.5708	0.0000	-0.3829	-0.0000	0.0000	-0.0000	0.0000	0.0000	0.4215	0.4120	0.3768	0.2111	0.0897	-0.0560	0.4366	-0.0000	0.0000	0.0001	0.0000	-0.0000	0.4913	0.0000	0.0006	0.0009	0.0003	-0.0000	0.4275
483.7250	-0.0000	-1.5708	-0.0000	-1.5708	-0.0000	-0.3786	-0.0000	0.0000	-0.0000	0.0000	0.0000	0.4290	0.5519	0.4137	0.1703	0.0855	-0.0542	0.4267	-0.0000	-0.0000	-0.0000	0.0000	0.0000	0.4940	-0.0000	-0.0006	-0.0002	0.0001	0.0000	0.4275
483.7370	-0.0000	-1.5708	-0.0000	-1.5708	0.0000	-0.3734	-0.0000	0.0000	-0.0000	0.0000	0.0000	0.4391	0.5564	0.4797	0.1869	0.0986	-0.0418	0.4633	-0.0000	0.0002	0.0001	0.0000	-0.0000	0.4972	-0.0000	0.0030	0.0014	0.0004	-0.0000	0.4275
483.7470	0.0000	-1.5708	-0.0000	-1.5708	0.0000	-0.3690	-0.0000	0.0000	-0.0000	0.0000	0.0000	0.4489	0.4753	0.3926	0.2188	0.0901	-0.0375	0.3878	-0.0000	-0.0003	-0.0002	0.0000	0.0000	0.5000	-0.0000	-0.0040	-0.0017	0.0001	0.0000	0.4275
483.7570	-0.0000	-1.5708	-0.0000	-1.5708	-0.0000	-0.3644	-0.0000	0.0000	-0.0000	0.0000	0.0000	0.4558	0.4431	0.3676	0.1946	0.0956	-0.0658	0.3925	-0.0000	0.0000	0.0000	0.0000	-0.0000	0.5027	-0.0000	0.0001	0.0004	0.0003	-0.0000	0.4275
483.7670	0.0000	-1.5708	-0.0000	-1.5708	0.0000	-0.3598	-0.0000	0.0000	-0.0000	0.0000	0.0000	0.4619	0.5656	0.4240	0.1700	0.0821	-0.0293	0.4094	-0.0000	-0.0003	-0.0001	0.0000	0.0000	0.5054	0.0000	-0.0035	-0.0012	0.0001	0.0000	0.4275
483.7770	0.0000	-1.5708	0.0000	-1.5708	0.0000	-0.3552	-0.0000	0.0000	-0.0000	0.0000	0.0000	0.4671	0.5364	0.3482	0.1951	0.0909	-0.0563	0.3987	-0.0000	-0.0001	-0.0001	0.0000	0.0000	0.5081	-0.0000	-0.0010	-0.0006	0.0002	0.0000	0.4275
483.7890	-0.0000	-1.5708	0.0000	-1.5708	-0.0000	-0.3495	-0.0000	0.0000	-0.0000	0.0000	0.0000	0.4771	0.4490	0.3703	0.1484	0.0930	-0.0721	0.4127	-0.0000	0.0002	0.0001	0.0000	0.0000	0.5114	-0.0000	0.0028	0.0012	0.0002	0.0000	0.4275
483.7990	-0.0000	-1.5708	-0.0000	-1.5708	0.0000	-0.3448	-0.0000	0.0000	-0.0000	0.0000	0.0000	0.4835	0.4588	0.3784	0.1935	0.0901	-0.0436	0.4343	-0.0000	0.0001	0.0000	0.0000	-0.0000	0.5141	-0.0000	0.0010	0.0004	0.0003	-0.0000	0.4275
483.8090	-0.0000	-1.5708	-0.0000	-1.5708	-0.0000	-0.3398	-0.0000	0.0000	-0.0000	0.0000	0.0000	0.4916	0.4671	0.3989	0.1771	0.1048	-0.0705	0.4088	-0.0000	-0.0001	-0.0001	0.0000	0.0000	0.5168	0.0000	-0.0006	-0.0012	0.0001	0.0000	0.4275
483.8190	-0.0000	-1.5708	0.0000	-1.5708	0.0000	-0.3349	-0.0000	0.0000	-0.0000	0.0000	0.0000	0.4979	0.5079	0.4121	0.1766	0.0996	-0.0828	0.3914	-0.0000	-0.0001	-0.0000	0.0000	-0.0000	0.5195	-0.0000	-0.0008	-0.0005	0.0003	-0.0000	0.4275
483.8290	-0.0000	-1.5708	0.0000	-1.5708	-0.0000	-0.3298	-0.0000	0.0000	-0.0000	0.0000	0.0000	0.5027	0.5527	0.3306	0.2085	0.0974	-0.0655	0.4166	-0.0000	-0.0000	0.0000	0.0000	0.0000	0.5215	-0.0000	-0.0000	0.0003	0.0002	0.0000	0.4275
483.8390	-0.0000	-1.5708	-0.0000	-1.5708	0.0000	-0.3247	-0.0000	0.0000	-0.0000	0.0000	0.0000	0.5098	0.5643	0.4022	0.1934	0.0869	-0.0392	0.4221	-0.0000	-0.0003	-0.0002	0.0000	0.0000	0.5230	0.0000	-0.0031	-0.0017	0.0000	0.0001	0.4275
483.8510	0.0000	-1.5708	0.0000	-1.5708	-0.0000	-0.3186	-0.0000	0.0000	-0.0000	0.0000	0.0000	0.5172	0.5199	0.3653	0.1998	0.0928	-0.0513	0.4845	-0.0000	0.0000	0.0000	0.0000	-0.0000	0.5249	0.0000	0.0001	0.0004	0.0003	-0.0000	0.4275
483.8610	-0.0000	-1.5708	0.0000	-1.5708	0.0000	-0.3134	-0.0000	0.0000	-0.0000	0.0000	0.0000	0.5246	0.5621	0.3564	0.1828	0.0944	-0.0411	0.3736	-0.0000	0.0001	0.0000	-0.0000	0.0000	0.4860	0.0000	0.0007	0.0001	-0.0000	0.0000	-0.0000
483.8730	0.0000	-1.5708	0.0000	-1.5708	-0.0000	-0.3072	-0.0000	0.0000	-0.0000	0.0000	0.0000	0.5275	0.5734	0.3939	0.1547	0.0736	-0.0383	0.3735	-0.0000	-0.0000	-0.0000	-0.0000	0.0000	0.4860	-0.0000	-0.0004	-0.0000	-0.0001	0.0000	-0.0000
483.8830	0.0000	-1.5708	0.0000	-1.5708	0.0000	-0.3019	-0.0000	0.0000	-0.0000	0.0000	0.0000	0.5271	0.4982	0.3848	0.1955	0.0956	-0.0632	0.3762	-0.0000	0.0001	0.0000	0.0000	-0.0000	0.4860	-0.0000	0.0008	0.0002	0.0000	-0.0000	-0.0000
483.8950	0.0000	-1.5708	-0.0000	-1.5708	-0.0000	-0.2956	-0.0000	0.0000	-0.0000	0.0000	0.0000	0.5242	0.5719	0.3637	0.1883	0.1103	-0.0561	0.3991	-0.0000	-0.0000	0.0000	0.0000	-0.0000	0.4860	0.0000	-0.0002	0.0001	0.0000	-0.0000	-0.0000
483.9050	-0.0000	-1.5708	-0.0000	-1.5708	-0.0000	-0.2904	-0.0000	0.0000	-0.0000	0.0000	0.0000	0.5183	0.5491	0.4124	0.1672	0.1135	-0.0629	0.4480	-0.0000	0.0002	0.0001	0.0000	-0.0000	0.4860	0.0000	0.0023	0.0007	0.0001	-0.0000	-0.0000
483.9170	-0.0000	-1.5708	-0.0000	-1.5708	0.0000	-0.2841	-0.0000	0.0000	-0.0000	0.0000	0.0000	0.5194	0.4711	0.3828	0.1777	0.0770	-0.0520	0.4646	-0.0000	-0.0001	-0.0000	0.0000	-0.0000	0.4860	-0.0000	-0.0017	-0.0004	0.0000	-0.0000	-0.0000
483.9270	-0.0000	-1.5708	0.0000	-1.5708	0.0000	-0.2789	-0.0000	0.0000	-0.0000	0.0000	0.0000	0.5244	0.5937	0.3467	0.2342	0.0944	-0.0550	0.4142	-0.0000	-0.0001	0.0000	0.0000	-0.0000	0.4860	0.0000	-0.0012	0.0002	0.0001	-0.0000	-0.0000
483.9370	-0.0000	-1.5708	-0.0000	-1.5708	-0.0000	-0.2736	-0.0000	0.0000	-0.0000	0.0000	0.0000	0.5237	0.6191	0.4322	0.1684	0.0770	-0.0389	0.4123	-0.0000	-0.0001	-0.0001	-0.0000	0.0000	0.4860	0.0000	-0.0013	-0.0009	-0.0001	0.0000	-0.0000
483.9490	0.0000	-1.5708	-0.0000	-1.5708	0.0000	-0.2673	-0.0000	0.0000	-0.0000	0.0000	0.0000	0.5248	0.5594	0.3153	0.1873	0.0939	-0.0875	0.3844	-0.0000	-0.0003	-0.0001	-0.0000	0.0000	0.4860	-0.0000	-0.0032	-0.0009	-0.0000	0.0000	-0.0000
483.9590	0.0000	-1.5708	-0.0000	-1.5708	0.0000	-0.2622	-0.0000	0.0000	-0.0000	0.0000	0.0000	0.5231	0.4862	0.3863	0.2401	0.0893	-0.0532	0.4042	-0.0000	-0.0000	0.0000	0.0000	-0.0000	0.4860	-0.0000	-0.0002	0.0002	0.0001	-0.0000	-0.0000
483.9710	-0.0000	-1.5708	0.0000	-1.5708	0.0000	-0.2558	-0.0000	0.0000	-0.0000	0.0000	0.0000	0.5256	0.4381	0.3372	0.1720	0.0679	-0.0458	0.3906	-0.0000	-0.0001	-0.0000	-0.0000	0.0000	0.4860	-0.0000	-0.0008	-0.0005	-0.0001	0.0000	-0.0000
483.9810	0.0000	-1.5708	-0.0000	-1.5708	0.0000	-0.2506	-0.0000	0.0000	-0.0000	0.0000	0.0000	0.5256	0.5965	0.3666	0.2112	0.0717	-0.0523	0.3936	-0.0000	-0.0002	-0.0001	-0.0000	0.0000	0.4860	0.0000	-0.0027	-0.0014	-0.0001	0.0000	-0.0000
483.9930	-0.0000	-1.5708	0.0000	-1.5708	0.0000	-0.2443	-0.0000	0.0000	-0.0000	0.0000	0.0000	0.5246	0.5211	0.4242	0.1930	0.0618	-0.0218	0.3523	-0.0000	-0.0002	-0.0001	-0.0000	0.0000	0.4860	0.0000	-0.0018	-0.0005	-0.0001	0.0000	-0.0000
484.0030	-0.0000	-1.5708	-0.0000	-1.5708	-0.0000	-0.2390	-0.0000	0.0000	-0.0000	0.0000	0.0000	0.5224	0.4395	0.3596	0.2006	0.0813	-0.0553	0.3808	-0.0000	0.0003	0.0002	0.0000	-0.0000	0.4860	0.0000	0.0038	0.0022	0.0002	-0.0000	-0.0000
484.0130	-0.0000	-1.5708	0.0000	-1.5708	-0.0000	-0.2338	-0.0000	0.0000	-0.0000	0.0000	0.0000	0.5238	0.4495	0.3300	0.1648	0.0820	-0.0517	0.3762	-0.0000	-0.0000	0.0000	0.0000	-0.0000	0.4860	0.0000	-0.0002	0.0001	0.0000	-0.0000	-0.0000
484.0250	-0.0000	-1.5708	0.0000	-1.5708	0.0000	-0.2275	-0.0000	0.0000	-0.0000	0.0000	0.0000	0.5203	0.5016	0.3147	0.1836	0.0676	-0.0623	0.4404	-0.0000	0.0001	0.0001	0.0000	-0.0000	0.4860	0.0000	0.0014	0.0007	0.0002	-0.0000	-0.0000
484.0350	0.0000	-1.5708	0.0000	-1.5708	-0.0000	-0.2224	-0.0000	0.0000	-0.0000	0.0000	0.0000	0.5211	0.4596	0.3625	0.1943	0.1035	-0.0627	0.4636	-0.0000	0.0001	0.0001	-0.0000	-0.0000	0.4860	-0.0000	0.0012	0.0005	-0.0000	-0.0000	-0.0000
484.0470	0.0000	-1.5708	-0.0000	-1.5708	-0.0000	-0.2161	-0.0000	0.0000	-0.0000	0.0000	0.0000	0.5262	0.5175	0.4109	0.1641	0.1015	-0.0428	0.3921	-0.0000	-0.0001	0.0001	0.0000	-0.0000	0.4860	-0.0000	-0.0006	0.0007	0.0001	-0.0000	-0.0000
484.0570	0.0000	-1.5708	0.0000	-1.5708	-0.0000	-0.2108	-0.0000	0.0000	-0.0000	0.0000	0.0000	0.5253	0.5666	0.3512	0.2014	0.0893	-0.0518	0.3770	-0.0000	-0.0003	-0.0002	-0.0000	0.0000	0.4860	0.0000	-0.0032	-0.0018	-0.0001	0.0000	-0.0000
484.0690	0.0000	-1.5708	-0.0000	-1.5708	0.0000	-0.2044	-0.0000	0.0000	-0.0000	0.0000	0.0000	0.5234	0.6439	0.3414	0.2214	0.0980	-0.0605	0.3840	-0.0000	-0.0001	-0.0000	-0.0000	0.0000	0.4860	-0.0000	-0.0008	-0.0004	-0.0001	0.0000	-0.0000
484.0790	-0.0000	-1.5708	0.0000	-1.5708	-0.0000	-0.1992	-0.0000	0.0000	-0.0000	0.0000	0.0000	0.5200	0.5203	0.3490	0.2119	0.0718	-0.0694	0.4203	-0.0000	-0.0002	0.0000	-0.0000	0.0000	0.4860	-0.0000	-0.0023	0.0000	-0.0001	0.0000	-0.0000
484.0910	0.0000	-1.5708	-0.0000	-1.5708	0.0000	-0.1930	-0.0000	0.0000	-0.0000	0.0000	0.0000	0.5172	0.5030	0.2717	0.1995	0.0772	-0.0503	0.3983	-0.0000	0.0002	0.0000	-0.0000	-0.0000	0.4451	0.0000	0.0020	0.0004	-0.0002	-0.0000	-0.4275
484.1010	-0.0000	-1.5708	-0.0000	-1.5708	0.0000	-0.1879	-0.0000	0.0000	-0.0000	0.0000	0.0000	0.5131	0.5476	0.3896	0.1682	0.0919	-0.0439	0.3459	-0.0000	0.0001	0.0000	-0.0000	-0.0000	0.4436	0.0000	0.0010	0.0004	-0.0001	-0.0000	-0.4275
484.1110	-0.0000	-1.5708	-0.0000	-1.5708	0.0000	-0.1828	-0.0000	0.0000	-0.0000	0.0000	0.0000	0.5090	0.6023	0.3652	0.2489	0.0720	-0.0821	0.3720	-0.0000	0.0000	0.0001	-0.0000	-0.0000	0.4420	0.0000	0.0001	0.0005	-0.0001	-0.0000	-0.4275
484.1230	-0.0000	-1.5708	-0.0000	-1.5708	-0.0000	-0.1768	-0.0000	0.0000	-0.0000	0.0000	0.0000	0.4996	0.5453	0.3485	0.1861	0.0894	-0.0508	0.3462	-0.0000	0.0000	-0.0001	-0.0000	0.0000	0.4395	0.0000	0.0000	-0.0006	-0.0002	0.0000	-0.4275
484.1330	0.0000	-1.5708	-0.0000	-1.5708	-0.0000	-0.1718	-0.0000	0.0000	-0.0000	0.0000	0.0000	0.4907	0.5928	0.3345	0.1248	0.0850	-0.0635	0.3488	-0.0000	-0.0000	-0.0000	-0.0000	-0.0000	0.4368	-0.0000	-0.0004	-0.0001	-0.0001	-0.0000	-0.4275
484.1450	-0.0000	-1.5708	0.0000	-1.5708	0.0000	-0.1660	-0.0000	0.0000	-0.0000	0.0000	0.0000	0.4765	0.5985	0.3698	0.1780	0.1014	-0.0624	0.4286	-0.0000	0.0001	0.0000	-0.0000	0.0000	0.4336	0.0000	0.0009	0.0003	-0.0003	0.0000	-0.4275
484.1550	0.0000	-1.5708	-0.0000	-1.5708	0.0000	-0.1612	-0.0000	0.0000	-0.0000	0.0000	0.0000	0.4721	0.6744	0.4520	0.1993	0.1057	-0.0641	0.3642	-0.0000	-0.0000	-0.0000	-0.0000	-0.0000	0.4308	0.0000	-0.0005	-0.0001	-0.0002	-0.0000	-0.4275
484.1670	0.0000	-1.5708	-0.0000	-1.5708	0.0000	-0.1556	-0.0000	0.0000	-0.0000	0.0000	0.0000	0.4650	0.5812	0.3876	0.1649	0.0989	-0.0575	0.3616	-0.0000	0.0003	0.0001	-0.0000	-0.0000	0.4276	-0.0000	0.0034	0.0009	-0.0002	-0.0000	-0.4275
484.1770	0.0000	-1.5708	-0.0000	-1.5708	0.0000	-0.1510	-0.0000	0.0000	-0.0000	0.0000	0.0000	0.4597	0.5451	0.3919	0.2082	0.0905	-0.0857	0.3635	-0.0000	-0.0000	-0.0000	-0.0000	-0.0000	0.4249	-0.0000	-0.0004	-0.0001	-0.0002	-0.0000	-0.4275
484.1870	0.0000	-1.5708	-0.0000	-1.5708	-0.0000	-0.1464	-0.0000	0.0000	-0.0000	0.0000	0.0000	0.4558	0.5810	0.2843	0.2313	0.0850	-0.0421	0.3412	-0.0000	-0.0001	-0.0001	-0.0000	0.0000	0.4222	0.0000	-0.0011	-0.0007	-0.0004	0.0000	-0.4275
484.1990	0.0000	-1.5708	-0.0000	-1.5708	0.0000	-0.1410	-0.0000	0.0000	-0.0000	0.0000	0.0000	0.4458	0.5938	0.3343	0.1410	0.0807	-0.0700	0.3474	-0.0000	-0.0002	-0.0001	-0.0000	0.0000	0.4189	0.0000	-0.0025	-0.0011	-0.0003	0.0000	-0.4275
484.2090	0.0000	-1.5708	0.0000	-1.5708	0.0000	-0.1366	-0.0000	0.0000	-0.0000	0.0000	0.0000	0.4395	0.5007	0.4435	0.1933	0.0823	-0.0654	0.3269	-0.0000	-0.0000	-0.0000	-0.0000	0.0000	0.4162	-0.0000	-0.0005	-0.0002	-0.0003	0.0000	-0.4275
484.2210	0.0000	-1.5708	-0.0000	-1.5708	0.0000	-0.1314	-0.0000	0.0000	-0.0000	0.0000	0.0000	0.4307	0.4976	0.3664	0.1926	0.0941	-0.0319	0.3220	-0.0000	-0.0002	-0.0002	-0.0000	0.0000	0.4129	0.0000	-0.0030	-0.0016	-0.0004	0.0000	-0.4275
484.2310	0.0000	-1.5708	0.0000	-1.5708	0.0000	-0.1272	-0.0000	0.0000	-0.0000	0.0000	0.0000	0.4231	0.5740	0.3456	0.2015	0.0912	-0.0686	0.3448	-0.0000	0.0001	0.0000	-0.0000	-0.0000	0.4102	0.0000	0.0011	0.0005	-0.0001	-0.0000	-0.4275
484.2410	0.0000	-1.5708	0.0000	-1.5708	0.0000	-0.1230	-0.0000	0.0000	-0.0000	0.0000	0.0000	0.4162	0.4991	0.3580	0.1838	0.1059	-0.0419	0.3235	-0.0000	0.0003	0.0002	-0.0000	-0.0000	0.4075	0.0000	0.0036	0.0020	-0.0000	-0.0001	-0.4275
484.2530	-0.0000	-1.5708	-0.0000	-1.5708	0.0000	-0.1180	-0.0000	0.0000	-0.0000	0.0000	0.0000	0.4054	0.5060	0.3812	0.2290	0.0463	-0.0825	0.3514	-0.0000	0.0000	-0.0000	-0.0000	0.0000	0.4042	0.0000	0.0005	-0.0001	-0.0002	0.0000	-0.4275
484.2630	0.0000	-1.5708	0.0000	-1.5708	-0.0000	-0.1140	-0.0000	0.0000	-0.0000	0.0000	0.0000	0.3947	0.6149	0.4158	0.1434	0.0817	-0.0595	0.3876	-0.0000	-0.0001	0.0001	-0.0000	-0.0000	0.4015	0.0000	-0.0008	0.0005	-0.0001	-0.0000	-0.4275
484.2750	-0.0000	-1.5708	-0.0000	-1.5708	0.0000	-0.1093	-0.0000	0.0000	-0.0000	0.0000	0.0000	0.3883	0.6611	0.3587	0.2018	0.0963	-0.0886	0.3521	-0.0000	0.0001	0.0000	-0.0000	-0.0000	0.3982	0.0000	0.0010	0.0004	-0.0002	-0.0000	-0.4275
484.2850	0.0000	-1.5708	0.0000	-1.5708	-0.0000	-0.1054	-0.0000	0.0000	-0.0000	0.0000	0.0000	0.3830	0.6429	0.4349	0.1768	0.1090	-0.0755	0.3224	-0.0000	-0.0000	0.0000	-0.0000	0.0000	0.3955	-0.0000	-0.0001	0.0003	-0.0003	0.0000	-0.4275
484.2970	-0.0000	-1.5708	-0.0000	-1.5708	-0.0000	-0.1009	-0.0000	0.0000	-0.0000	0.0000	0.0000	0.3758	0.5600	0.3275	0.1588	0.0883	-0.0586	0.3609	-0.0000	-0.0004	-0.0002	-0.0000	0.0000	0.3923	0.0000	-0.0050	-0.0017	-0.0004	0.0000	-0.4275
484.3070	-0.0000	-1.5708	0.0000	-1.5708	0.0000	-0.0972	-0.0000	0.0000	-0.0000	0.0000	0.0000	0.3693	0.5863	0.3387	0.2016	0.0914	-0.0812	0.3534	-0.0000	-0.0001	-0.0001	-0.0000	0.0000	0.3896	-0.0000	-0.0010	-0.0006	-0.0003	0.0000	-0.4275
484.3170	0.0000	-1.5708	0.0000	-1.5708	0.0000	-0.0936	-0.0000	0.0000	-0.0000	0.0000	0.0000	0.3606	0.5573	0.4224	0.2109	0.0988	-0.0621	0.3337	-0.0000	0.0000	-0.0000	-0.0000	-0.0000	0.3868	0.0000	0.0005	-0.0001	-0.0002	-0.0000	-0.4275
484.3290	0.0000	-1.5708	-0.0000	-1.5708	0.0000	-0.0893	-0.0000	0.0000	-0.0000	0.0000	0.0000	0.3555	0.6063	0.3729	0.1630	0.0790	-0.0554	0.2803	-0.0000	-0.0000	-0.0000	-0.0000	-0.0000	0.3836	-0.0000	-0.0005	-0.0001	-0.0002	-0.0000	-0.4275
484.3390	0.0000	-1.5708	0.0000	-1.5708	0.0000	-0.0857	-0.0000	0.0000	-0.0000	0.0000	0.0000	0.3472	0.6407	0.3995	0.2291	0.0677	-0.0643	0.3306	-0.0000	-0.0000	-0.0000	-0.0000	0.0000	0.3809	0.0000	-0.0005	-0.0002	-0.0003	0.0000	-0.4275
484.3510	-0.0000	-1.5708	0.0000	-1.5708	0.0000	-0.0816	-0.0000	0.0000	-0.0000	0.0000	0.0000	0.3387	0.6313	0.3548	0.1942	0.0824	-0.0601	0.3017	-0.0000	0.0002	0.0000	-0.0000	-0.0000	0.3776	0.0000	0.0020	0.0004	-0.0001	-0.0000	-0.4275
484.3610	-0.0000	-1.5708	0.0000	-1.5708	-0.0000	-0.0783	-0.0000	0.0000	-0.0000	0.0000	0.0000	0.3264	0.6128	0.3623	0.1910	0.0926	-0.0986	0.3140	-0.0000	-0.0001	-0.0001	-0.0000	-0.0000	0.3749	0.0000	-0.0009	-0.0005	-0.0002	-0.0000	-0.4275
484.3730	0.0000	-1.5708	-0.0000	-1.5708	0.0000	-0.0743	-0.0000	0.0000	-0.0000	0.0000	0.0000	0.3215	0.6823	0.4116	0.1672	0.0719	-0.0774	0.2828	-0.0000	0.0001	0.0000	-0.0000	-0.0000	0.3716	0.0000	0.0010	0.0004	-0.0002	-0.0000	-0.4275
484.3830	-0.0000	-1.5708	-0.0000	-1.5708	0.0000	-0.0711	-0.0000	0.0000	-0.0000	0.0000	0.0000	0.3158	0.6070	0.3529	0.2023	0.1078	-0.0706	0.2757	-0.0000	-0.0002	-0.0002	-0.0000	0.0000	0.3689	0.0000	-0.0024	-0.0021	-0.0003	0.0000	-0.4275
484.3930	-0.0000	-1.5708	-0.0000	-1.5708	-0.0000	-0.0681	-0.0000	0.0000	-0.0000	0.0000	0.0000	0.3071	0.7024	0.4853	0.1963	0.0809	-0.0740	0.3451	-0.0000	-0.0001	-0.0001	-0.0000	-0.0000	0.3662	0.0000	-0.0009	-0.0005	-0.0002	-0.0000	-0.4275
484.4050	-0.0000	-1.5708	0.0000	-1.5708	-0.0000	-0.0645	-0.0000	0.0000	-0.0000	0.0000	0.0000	0.3027	0.7096	0.4245	0.1472	0.0988	-0.0572	0.2715	-0.0000	0.0002	0.0000	-0.0000	0.0000	0.3629	0.0000	0.0029	0.0003	-0.0003	0.0000	-0.4275
484.4150	-0.0000	-1.5708	-0.0000	-1.5708	0.0000	-0.0615	-0.0000	0.0000	-0.0000	0.0000	0.0000	0.2958	0.6694	0.4108	0.1437	0.1102	-0.0662	0.3064	-0.0000	0.0001	-0.0000	-0.0000	-0.0000	0.3602	0.0000	0.0015	-0.0001	-0.0002	-0.0000	-0.4275
484.4250	-0.0000	-1.5708	-0.0000	-1.5708	-0.0000	-0.0586	-0.0000	0.0000	-0.0000	0.0000	0.0000	0.2893	0.7168	0.4020	0.1865	0.0763	-0.0471	0.2607	-0.0000	-0.0002	-0.0001	-0.0000	0.0000	0.3575	-0.0000	-0.0020	-0.0007	-0.0003	0.0000	-0.4275
484.4350	0.0000	-1.5708	-0.0000	-1.5708	0.0000	-0.0558	-0.0000	0.0000	-0.0000	0.0000	0.0000	0.2836	0.8511	0.3814	0.1914	0.0929	-0.0800	0.2945	-0.0000	0.0000	0.0000	-0.0000	-0.0000	0.3548	-0.0000	0.0001	0.0004	-0.0001	-0.0000	-0.4275
484.4470	0.0000	-1.5708	0.0000	-1.5708	-0.0000	-0.0524	-0.0000	0.0000	-0.0000	0.0000	0.0000	0.2697	0.7398	0.3769	0.1745	0.0893	-0.0860	0.2928	-0.0000	-0.0000	-0.0000	-0.0000	-0.0000	0.3515	0.0000	-0.0004	-0.0001	-0.0002	-0.0000	-0.4275
484.4570	-0.0000	-1.5708	-0.0000	-1.5708	0.0000	-0.0497	-0.0000	0.0000	-0.0000	0.0000	0.0000	0.2657	0.7387	0.3672	0.2025	0.1011	-0.0646	0.2478	0.0000	-0.0004	-0.0002	-0.0000	0.0000	0.3488	0.0000	-0.0051	-0.0018	-0.0005	0.0001	-0.4275
484.4670	-0.0000	-1.5708	-0.0000	-1.5708	-0.0000	-0.0471	-0.0000	0.0000	-0.0000	0.0000	0.0000	0.2546	0.7419	0.3855	0.1397	0.0838	-0.0853	0.3155	-0.0000	0.0001	0.0000	-0.0000	-0.0000	0.3461	0.0000	0.0010	0.0004	-0.0001	-0.0000	-0.4275
484.4770	0.0000	-1.5708	0.0000	-1.5708	-0.0000	-0.0446	-0.0000	0.0000	-0.0000	0.0000	0.0000	0.2487	0.7536	0.3283	0.1663	0.0749	-0.0638	0.2569	-0.0000	-0.0000	-0.0000	-0.0000	0.0000	0.3434	0.0000	-0.0006	-0.0002	-0.0003	0.0000	-0.4275
484.4870	0.0000	-1.5708	0.0000	-1.5708	0.0000	-0.0422	-0.0000	0.0000	-0.0000	0.0000	0.0000	0.2384	0.7101	0.3309	0.1721	0.0688	-0.0653	0.3386	-0.0000	-0.0001	-0.0001	-0.0000	0.0000	0.3406	-0.0000	-0.0015	-0.0012	-0.0004	0.0000	-0.4275
484.4970	0.0000	-1.5708	0.0000	-1.5708	-0.0000	-0.0398	-0.0000	0.0000	-0.0000	0.0000	0.0000	0.2377	0.8390	0.4107	0.2117	0.0886	-0.0818	0.2228	-0.0000	0.0000	-0.0001	-0.0000	0.0000	0.3379	0.0000	0.0000	-0.0006	-0.0003	0.0000	-0.4275
484.5090	0.0000	-1.5708	-0.0000	-1.5708	-0.0000	-0.0370	-0.0000	0.0000	-0.0000	0.0000	0.0000	0.2247	0.6991	0.3638	0.2175	0.1064	-0.0654	0.3230	-0.0000	0.0001	0.0000	-0.0000	-0.0000	0.3347	-0.0000	0.0010	0.0004	-0.0002	-0.0000	-0.4275
484.5190	-0.0000	-1.5708	0.0000	-1.5708	0.0000	-0.0348	-0.0000	0.0000	-0.0000	0.0000	0.0000	0.2230	0.7463	0.3633	0.1881	0.0891	-0.0661	0.2439	-0.0000	-0.0000	-0.0000	-0.0000	0.0000	0.3320	0.0000	-0.0006	-0.0002	-0.0003	0.0000	-0.4275
484.5290	0.0000	-1.5708	-0.0000	-1.5708	-0.0000	-0.0326	-0.0000	0.0000	-0.0000	0.0000	0.0000	0.2156	0.7601	0.3852	0.1468	0.1019	-0.0685	0.2524	-0.0000	0.0001	0.0000	-0.0000	-0.0000	0.3292	0.0000	0.0011	0.0005	-0.0001	-0.0000	-0.4275
484.5390	-0.0000	-1.5708	0.0000	-1.5708	0.0000	-0.0305	-0.0000	0.0000	-0.0000	0.0000	0.0000	0.2073	0.6583	0.4779	0.1687	0.0931	-0.0566	0.2732	-0.0000	0.0000	-0.0000	-0.0000	-0.0000	0.3265	0.0000	0.0005	-0.0001	-0.0002	-0.0000	-0.4275
484.5490	0.0000	-1.5708	0.0000	-1.5708	0.0000	-0.0285	-0.0000	0.0000	-0.0000	0.0000	0.0000	0.2022	0.7175	0.3578	0.1762	0.1075	-0.0680	0.2534	-0.0000	-0.0000	-0.0000	-0.0000	-0.0000	0.3238	0.0000	-0.0004	-0.0001	-0.0002	-0.0000	-0.4275
484.5590	0.0000	-1.5708	0.0000	-1.5708	0.0000	-0.0265	-0.0000	0.0000	-0.0000	0.0000	0.0000	0.1892	0.6851	0.3826	0.1507	0.0536	-0.0718	0.3352	-0.0000	-0.0001	-0.0001	-0.0000	0.0000	0.3211	0.0000	-0.0010	-0.0006	-0.0003	0.0000	-0.4275
484.5710	0.0000	-1.5708	-0.0000	-1.5708	0.0000	-0.0242	-0.0000	0.0000	-0.0000	0.0000	0.0000	0.1861	0.7821	0.3984	0.1859	0.0799	-0.0657	0.2510	-0.0000	-0.0005	-0.0003	-0.0000	0.0000	0.3178	-0.0000	-0.0065	-0.0032	-0.0005	0.0001	-0.4275
484.5810	-0.0000	-1.5708	-0.0000	-1.5708	-0.0000	-0.0225	-0.0000	0.0000	-0.0000	0.0000	0.0000	0.1783	0.6776	0.3452	0.1824	0.0853	-0.0722	0.2596	-0.0000	-0.0002	-0.0002	-0.0000	0.0000	0.3151	-0.0000	-0.0030	-0.0016	-0.0004	0.0000	-0.4275
484.5910	-0.0000	-1.5708	0.0000	-1.5708	0.0000	-0.0207	-0.0000	0.0000	-0.0000	0.0000	0.0000	0.1702	0.6356	0.4191	0.2280	0.0613	-0.0857	0.2790	-0.0000	-0.0001	-0.0001	-0.0000	0.0000	0.3124	0.0000	-0.0014	-0.0011	-0.0003	0.0000	-0.4275
484.6030	0.0000	-1.5708	0.0000	-1.5708	0.0000	-0.0187	-0.0000	0.0000	-0.0000	0.0000	0.0000	0.1630	0.6789	0.4016	0.1504	0.1028	-0.0848	0.2509	-0.0000	-0.0000	-0.0000	-0.0000	0.0000	0.3091	-0.0000	-0.0005	-0.0002	-0.0003	0.0000	-0.4275
484.6130	-0.0000	-1.5708	-0.0000	-1.5708	0.0000	-0.0171	-0.0000	0.0000	-0.0000	0.0000	0.0000	0.1546	0.6536	0.3789	0.1505	0.0885	-0.0505	0.2381	-0.0000	-0.0000	-0.0000	-0.0000	-0.0000	0.3064	-0.0000	-0.0004	-0.0001	-0.0002	-0.0000	-0.4275
484.6250	0.0000	-1.5708	-0.0000	-1.5708	-0.0000	-0.0153	-0.0000	0.0000	-0.0000	0.0000	0.0000	0.1459	0.5114	0.4055	0.1502	0.0616	-0.0707	0.2648	-0.0000	0.0000	-0.0000	-0.0000	0.0000	0.3032	0.0000	0.0004	-0.0002	-0.0003	0.0000	-0.4275
484.6350	0.0000	-1.5708	0.0000	-1.5708	0.0000	-0.0139	-0.0000	0.0000	-0.0000	0.0000	0.0000	0.1386	0.6501	0.3681	0.1574	0.0825	-0.0687	0.2458	0.0000	-0.0003	-0.0002	-0.0000	0.0000	0.3004	0.0000	-0.0030	-0.0017	-0.0004	0.0000	-0.4275
484.6470	-0.0000	-1.5708	0.0000	-1.5708	0.0000	-0.0123	-0.0000	0.0000	-0.0000	0.0000	0.0000	0.1311	0.6267	0.3643	0.2161	0.0851	-0.0725	0.2251	-0.0000	-0.0001	-0.0001	-0.0000	-0.0000	0.2972	0.0000	-0.0009	-0.0005	-0.0002	-0.0000	-0.4275
484.6570	-0.0000	-1.5708	-0.0000	-1.5708	-0.0000	-0.0110	-0.0000	0.0000	-0.0000	0.0000	0.0000	0.1225	0.5125	0.3594	0.2443	0.0775	-0.0608	0.3113	-0.0000	0.0003	0.0000	-0.0000	-0.0000	0.2945	-0.0000	0.0030	0.0005	-0.0001	-0.0000	-0.4275
484.6670	-0.0000	-1.5708	-0.0000	-1.5708	-0.0000	-0.0098	-0.0000	0.0000	-0.0000	0.0000	0.0000	0.1179	0.7052	0.3312	0.2137	0.0748	-0.0576	0.2766	-0.0000	0.0000	-0.0001	-0.0000	0.0000	0.2917	0.0000	0.0000	-0.0006	-0.0003	0.0000	-0.4275
484.6790	-0.0000	-1.5708	-0.0000	-1.5708	0.0000	-0.0085	-0.0000	0.0000	-0.0000	0.0000	0.0000	0.1087	0.7482	0.4741	0.1785	0.0758	-0.0566	0.2309	0.0000	-0.0005	-0.0003	-0.0000	0.0000	0.2885	0.0000	-0.0060	-0.0027	-0.0005	0.0001	-0.4275
484.6890	0.0000	-1.5708	-0.0000	-1.5708	-0.0000	-0.0074	-0.0000	0.0000	-0.0000	0.0000	0.0000	0.1020	0.5474	0.3871	0.1855	0.0715	-0.0793	0.2609	-0.0000	0.0002	0.0001	-0.0000	-0.0000	0.2858	-0.0000	0.0021	0.0014	-0.0001	-0.0000	-0.4275
484.6990	-0.0000	-1.5708	-0.0000	-1.5708	0.0000	-0.0064	-0.0000	0.0000	-0.0000	0.0000	0.0000	0.0940	0.5659	0.3717	0.1785	0.0678	-0.0479	0.2679	-0.0000	0.0000	0.0000	-0.0000	0.0000	0.2831	0.0000	0.0000	0.0004	-0.0002	0.0000	-0.4275
484.7090	0.0000	-1.5708	0.0000	-1.5708	-0.0000	-0.0056	-0.0000	0.0000	-0.0000	0.0000	0.0000	0.0870	0.5757	0.4339	0.1438	0.0620	-0.0610	0.2714	-0.0000	-0.0001	-0.0001	-0.0000	0.0000	0.2803	0.0000	-0.0010	-0.0006	-0.0003	0.0000	-0.4275
484.7210	0.0000	-1.5708	0.0000	-1.5708	-0.0000	-0.0045	-0.0000	0.0000	-0.0000	0.0000	0.0000	0.0826	0.6604	0.4032	0.1588	0.0575	-0.0594	0.2079	-0.0000	0.0002	0.0000	-0.0000	-0.0000	0.2771	0.0000	0.0019	0.0004	-0.0002	-0.0000	-0.4275
484.7310	0.0000	-1.5708	-0.0000	-1.5708	0.0000	-0.0037	-0.0000	0.0000	-0.0000	0.0000	0.0000	0.0727	0.5140	0.3254	0.1579	0.0927	-0.0634	0.2309	-0.0000	-0.0000	0.0000	-0.0000	0.0000	0.2744	0.0000	-0.0000	0.0003	-0.0003	0.0000	-0.4275
484.7410	-0.0000	-1.5708	-0.0000	-1.5708	-0.0000	-0.0030	-0.0000	0.0000	-0.0000	0.0000	0.0000	0.0684	0.5651	0.4394	0.1632	0.0765	-0.0716	0.1753	0.0000	-0.0003	-0.0001	-0.0000	0.0000	0.2716	0.0000	-0.0030	-0.0007	-0.0003	0.0000	-0.4275
484.7510	0.0000	-1.5708	-0.0000	-1.5708	0.0000	-0.0024	-0.0000	0.0000	-0.0000	0.0000	0.0000	0.0592	0.4956	0.4159	0.1618	0.0730	-0.0596	0.1900	-0.0000	-0.0005	-0.0001	-0.0000	0.0000	0.2689	0.0000	-0.0054	-0.0011	-0.0003	0.0000	-0.4275
484.7630	0.0000	-1.5708	-0.0000	-1.5708	0.0000	-0.0018	-0.0000	0.0000	-0.0000	0.0000	0.0000	0.0500	0.6491	0.3911	0.1717	0.0765	-0.0942	0.2112	-0.0000	-0.0000	-0.0000	-0.0000	0.0000	0.2657	0.0000	-0.0005	-0.0002	-0.0003	0.0000	-0.4275
484.7730	0.0000	-1.5708	-0.0000	-1.5708	-0.0000	-0.0014	-0.0000	0.0000	-0.0000	0.0000	0.0000	0.0409	0.5187	0.3112	0.2291	0.0757	-0.0613	0.2316	-0.0000	-0.0000	-0.0000	-0.0000	0.0000	0.2629	0.0000	-0.0006	-0.0002	-0.0003	0.0000	-0.4275
484.7830	-0.0000	-1.5708	0.0000	-1.5708	0.0000	-0.0010	-0.0000	0.0000	-0.0000	0.0000	0.0000	0.0352	0.5098	0.3986	0.1532	0.0671	-0.0713	0.2671	-0.0000	-0.0005	-0.0003	-0.0000	0.0000	0.2602	-0.0000	-0.0055	-0.0032	-0.0005	0.0001	-0.4275
484.7950	0.0000	-1.5708	-0.0000	-1.5708	-0.0000	-0.0006	-0.0000	0.0000	-0.0000	0.0000	0.0000	0.0287	0.6058	0.3612	0.2028	0.0832	-0.0710	0.2557	0.0000	-0.0001	-0.0001	-0.0000	0.0000	0.2570	0.0000	-0.0009	-0.0006	-0.0002	0.0000	-0.4275
484.8050	-0.0000	-1.5708	-0.0000	-1.5708	0.0000	-0.0003	-0.0000	0.0000	-0.0000	0.0000	0.0000	0.0233	0.6198	0.4416	0.1795	0.0661	-0.0808	0.2098	0.0000	0.0000	0.0001	-0.0000	-0.0000	0.2543	0.0000	0.0006	0.0009	-0.0001	-0.0000	-0.4275
484.8170	0.0000	-1.5708	0.0000	-1.5708	0.0000	-0.0001	-0.0000	0.0000	-0.0000	0.0000	0.0000	0.0141	0.4599	0.4012	0.1792	0.1032	-0.0646	0.1885	0.0000	-0.0003	-0.0002	-0.0000	0.0000	0.2510	0.0000	-0.0039	-0.0016	-0.0003	0.0000	-0.4275
484.8270	-0.0000	-1.5708	-0.0000	-1.5708	-0.0000	-0.0000	-0.0000	0.0000	-0.0000	0.0000	0.0000	0.0039	0.5855	0.3654	0.1710	0.0764	-0.0525	0.1215	0.0000	0.0001	-0.0000	-0.0000	0.0000	0.1029	0.0000	0.0014	-0.0002	-0.0003	0.0000	-0.4275
484.8370	0.0000	-1.5708	0.0000	-1.5708	0.0000	-0.0000	-0.0000	0.0000	-0.0000	0.0000	0.0000	-0.0044	0.6592	0.3630	0.1853	0.0676	-0.0717	0.0489	0.0000	-0.0004	-0.0002	-0.0000	0.0000	0.0000	0.0000	-0.0043	-0.0020	-0.0003	0.0001	-0.0000
484.8490	-0.0000	-1.5708	0.0000	-1.5708	0.0000	-0.0001	-0.0000	0.0000	-0.0000	0.0000	0.0000	-0.0010	0.5521	0.4395	0.1900	0.0808	-0.0710	0.0501	0.0000	-0.0001	0.0001	0.0000	-0.0000	0.0000	0.0000	-0.0007	0.0006	0.0000	-0.0000	0.0000
484.8590	0.0000	-1.5708	-0.0000	-1.5708	0.0000	-0.0001	-0.0000	0.0000	-0.0000	0.0000	0.0000	-0.0005	0.5328	0.3625	0.1613	0.0726	-0.0740	0.0496	0.0000	-0.0001	-0.0001	-0.0000	0.0000	0.0000	0.0000	-0.0012	-0.0009	-0.0001	0.0000	0.0000
484.8690	-0.0000	-1.5708	0.0000	-1.5708	-0.0000	-0.0001	-0.0000	0.0000	-0.0000	0.0000	0.0000	-0.0003	0.5062	0.3451	0.1982	0.0717	-0.0410	0.0518	-0.0000	0.0001	0.0001	0.0000	-0.0000	0.0000	-0.0000	0.0017	0.0011	0.0001	-0.0000	-0.0000
484.8810	-0.0000	-1.5708	-0.0000	-1.5708	0.0000	-0.0001	-0.0000	0.0000	-0.0000	0.0000	0.0000	-0.0003	0.5486	0.3475	0.2120	0.0770	-0.0529	0.0645	0.0000	-0.0002	-0.0002	-0.0000	0.0000	0.0000	0.0000	-0.0023	-0.0019	-0.0002	0.0000	0.0000
484.8910	-0.0000	-1.5708	0.0000	-1.5708	-0.0000	-0.0001	-0.0000	0.0000	-0.0000	0.0000	0.0000	-0.0002	0.5929	0.3246	0.2021	0.0715	-0.0785	0.0938	-0.0000	0.0000	0.0001	-0.0000	0.0000	0.0000	-0.0000	0.0002	0.0005	-0.0000	0.0000	0.0000
484.9010	0.0000	-1.5708	0.0000	-1.5708	-0.0000	-0.0001	-0.0000	0.0000	-0.0000	0.0000	0.0000	-0.0001	0.4810	0.3454	0.1654	0.0568	-0.0781	0.1017	0.0000	-0.0001	-0.0000	-0.0000	0.0000	0.0000	0.0000	-0.0008	-0.0004	-0.0001	0.0000	0.0000
484.9110	0.0000	-1.5708	-0.0000	-1.5708	0.0000	-0.0001	-0.0000	0.0000	-0.0000	0.0000	0.0000	-0.0001	0.5849	0.3418	0.1332	0.0668	-0.0555	0.1160	0.0000	-0.0001	-0.0001	-0.0000	0.0000	0.0000	0.0000	-0.0013	-0.0009	-0.0001	0.0000	0.0000
484.9210	-0.0000	-1.5708	0.0000	-1.5708	-0.0000	-0.0001	-0.0000	0.0000	-0.0000	0.0000	0.0000	-0.0001	0.6214	0.4301	0.1674	0.0765	-0.0439	0.1387	0.0000	-0.0001	-0.0001	-0.0000	0.0000	0.0000	0.0000	-0.0017	-0.0014	-0.0001	0.0000	0.0000
484.9310	0.0000	-1.5708	-0.0000	-1.5708	0.0000	-0.0000	-0.0000	0.0000	-0.0000	0.0000	0.0000	0.0000	0.4666	0.4080	0.1470	0.0587	-0.0784	0.1314	0.0000	0.0002	0.0001	0.0000	-0.0000	0.0000	0.0000	0.0023	0.0007	0.0001	-0.0000	-0.0000
484.9430	0.0000	-1.5708	-0.0000	-1.5708	0.0000	-0.0001	-0.0000	0.0000	-0.0000	0.0000	0.0000	0.0001	0.5368	0.4318	0.1886	0.0860	-0.0803	0.1126	0.0000	-0.0001	-0.0000	-0.0000	0.0067	0.0000	0.0005	-0.0007	-0.0002	-0.0002	0.0121	-0.0000
484.9530	0.0000	-1.5708	0.0000	-1.5708	0.0000	-0.0000	-0.0000	0.0000	-0.0000	0.0000	0.0000	0.0001	0.5729	0.3453	0.1508	0.0595	-0.0323	0.1361	0.0000	-0.0003	-0.0001	-0.0000	0.0130	0.0000	0.0005	-0.0030	-0.0006	-0.0002	0.0121	-0.0000
484.9630	0.0000	-1.5708	-0.0000	-1.5708	-0.0000	-0.0000	-0.0000	0.0000	-0.0000	0.0000	0.0000	0.0003	0.6416	0.3297	0.1440	0.0830	-0.0588	0.1416	0.0000	-0.0003	-0.0002	-0.0000	0.0192	0.0000	0.0005	-0.0032	-0.0017	-0.0003	0.0121	-0.0000
484.9730	0.0000	-1.5708	0.0000	-1.5708	-0.0000	-0.0001	-0.0000	0.0000	-0.0000	0.0000	0.0000	0.0003	0.6559	0.3998	0.1968	0.0543	0.0151	0.1467	0.0000	-0.0003	-0.0001	-0.0000	0.0255	0.0000	0.0005	-0.0037	-0.0012	-0.0003	0.0121	-0.0000
484.9850	-0.0000	-1.5708	-0.0000	-1.5708	0.0000	-0.0000	-0.0000	0.0000	-0.0000	0.0000	0.0000	0.0003	0.5529	0.3105	0.1661	0.0921	-0.0026	0.1741	0.0000	-0.0002	-0.0000	-0.0000	0.0330	0.0000	0.0005	-0.0019	-0.0005	-0.0000	0.0120	-0.0000
484.9950	0.0001	-1.5708	0.0000	-1.5708	0.0000	-0.0000	-0.0000	0.0000	-0.0000	0.0000	0.0004	0.0003	0.6414	0.4491	0.1420	0.0588	0.0068	0.1840	0.0000	0.0000	0.0000	-0.0000	0.0392	0.0000	0.0005	0.0000	0.0005	-0.0000	0.0120	-0.0000
485.0070	0.0000	-1.5708	-0.0000	-1.5708	0.0000	-0.0001	-0.0000	0.0000	-0.0000	0.0000	0.0005	0.0004	0.5633	0.3714	0.2168	0.0673	0.0224	0.1776	0.0000	-0.0002	-0.0001	-0.0000	0.0468	0.0000	0.0005	-0.0025	-0.0010	-0.0001	0.0121	-0.0000
485.0170	0.0000	-1.5708	0.0000	-1.5708	-0.0000	-0.0000	-0.0000	0.0000	-0.0000	0.0000	0.0015	0.0005	0.6168	0.3801	0.1270	0.0693	0.0534	0.1918	0.0000	-0.0003	-0.0002	-0.0000	0.0530	0.0000	0.0005	-0.0035	-0.0020	-0.0002	0.0121	-0.0000
485.0270	0.0000	-1.5708	-0.0000	-1.5708	0.0001	-0.0000	-0.0000	0.0000	-0.0000	0.0000	0.0014	0.0004	0.5777	0.2997	0.1800	0.0593	0.0573	0.1942	0.0000	-0.0002	-0.0002	-0.0000	0.0593	0.0000	0.0005	-0.0025	-0.0020	-0.0002	0.0121	-0.0000
485.0390	-0.0000	-1.5708	0.0000	-1.5708	0.0000	-0.0000	-0.0000	0.0000	-0.0000	0.0000	0.0027	0.0005	0.5457	0.3307	0.1477	0.0774	0.0729	0.2155	0.0001	-0.0000	0.0000	-0.0000	0.0710	0.0000	0.0009	-0.0003	0.0003	-0.0002	0.0240	-0.0000
485.0490	-0.0000	-1.5708	-0.0000	-1.5708	0.0001	-0.0000	-0.0000	0.0000	-0.0000	0.0000	0.0035	0.0004	0.4865	0.4601	0.1954	0.0944	0.0855	0.1804	0.0001	-0.0004	-0.0002	-0.0000	0.0835	0.0000	0.0009	-0.0052	-0.0017	-0.0002	0.0241	-0.0000
485.0610	-0.0000	-1.5708	0.0000	-1.5708	0.0001	-0.0000	-0.0000	0.0000	-0.0000	0.0000	0.0036	0.0004	0.4483	0.3543	0.1500	0.0906	0.1201	0.1712	0.0001	-0.0004	-0.0002	-0.0000	0.0984	0.0000	0.0009	-0.0052	-0.0017	-0.0002	0.0241	-0.0000
485.0710	0.0000	-1.5708	0.0000	-1.5708	0.0001	-0.0000	-0.0000	0.0000	-0.0000	0.0000	0.0038	0.0003	0.5034	0.3888	0.1972	0.0658	0.1352	0.1800	0.0001	-0.0004	-0.0003	-0.0000	0.1109	0.0000	0.0009	-0.0053	-0.0027	-0.0004	0.0241	-0.0000
485.0810	-0.0000	-1.5708	-0.0000	-1.5708	0.0001	0.0000	-0.0000	0.0000	-0.0000	0.0000	0.0043	0.0003	0.6387	0.4386	0.2089	0.0879	0.1494	0.2097	0.0001	-0.0004	-0.0003	-0.0000	0.1234	0.0000	0.0009	-0.0051	-0.0026	-0.0002	0.0241	-0.0000
485.0910	0.0000	-1.5708	-0.0000	-1.5708	0.0002	-0.0000	-0.0000	0.0000	-0.0000	0.0000	0.0056	0.0002	0.6136	0.4082	0.1718	0.0905	0.1798	0.2036	0.0001	-0.0004	-0.0002	-0.0000	0.1359	0.0000	0.0009	-0.0047	-0.0021	-0.0002	0.0241	-0.0000
485.1010	0.0000	-1.5708	0.0000	-1.5708	0.0003	-0.0000	-0.0000	0.0000	-0.0000	0.0000	0.0059	0.0002	0.6084	0.3176	0.1253	0.0567	0.1870	0.2034	0.0001	-0.0007	-0.0003	-0.0000	0.1484	0.0000	0.0009	-0.0086	-0.0031	-0.0002	0.0241	-0.0000
485.1110	-0.0000	-1.5708	-0.0000	-1.5708	0.0003	-0.0000	-0.0000	0.0000	-0.0000	0.0000	0.0062	0.0002	0.6171	0.3621	0.1280	0.0751	0.1972	0.1925	0.0001	-0.0001	-0.0001	-0.0000	0.1609	0.0000	0.0009	-0.0016	-0.0010	-0.0000	0.0241	-0.0000
485.1210	-0.0000	-1.5708	-0.0000	-1.5708	0.0004	-0.0000	-0.0000	0.0000	-0.0000	0.0000	0.0060	0.0002	0.6297	0.4116	0.1888	0.0687	0.2146	0.1839	0.0001	-0.0005	-0.0002	-0.0000	0.1734	0.0000	0.0009	-0.0060	-0.0025	-0.0001	0.0241	-0.0000
485.1330	-0.0000	-1.5708	-0.0000	-1.5708	0.0004	0.0000	-0.0000	0.0000	-0.0000	0.0000	0.0076	0.0002	0.5739	0.4221	0.1510	0.0847	0.2000	0.1805	0.0001	-0.0004	-0.0002	-0.0000	0.1883	0.0000	0.0009	-0.0045	-0.0020	-0.0001	0.0241	-0.0000
485.1430	0.0000	-1.5708	-0.0000	-1.5708	0.0005	-0.0000	-0.0000	0.0000	-0.0000	0.0000	0.0073	0.0001	0.5280	0.3310	0.1383	0.0911	0.2655	0.1965	0.0001	-0.0006	-0.0003	-0.0000	0.2075	0.0000	0.0014	-0.0071	-0.0025	-0.0001	0.0360	0.0000
485.1530	-0.0000	-1.5708	-0.0000	-1.5708	0.0006	0.0000	-0.0000	0.0000	-0.0000	0.0000	0.0095	0.0001	0.6116	0.3090	0.1515	0.0845	0.2338	0.2024	0.0001	-0.0004	-0.0003	-0.0000	0.2261	0.0000	0.0014	-0.0052	-0.0025	-0.0001	0.0360	-0.0000
485.1650	0.0000	-1.5708	0.0000	-1.5708	0.0007	0.0000	-0.0000	0.0000	-0.0000	0.0000	0.0082	0.0002	0.6313	0.3988	0.1760	0.0968	0.2687	0.2124	0.0001	-0.0005	-0.0003	-0.0000	0.2485	0.0000	0.0014	-0.0060	-0.0034	-0.0000	0.0360	-0.0000
485.1750	-0.0000	-1.5708	0.0000	-1.5708	0.0007	0.0000	-0.0000	0.0000	-0.0000	0.0000	0.0096	0.0002	0.5160	0.3848	0.1707	0.0980	0.2421	0.1981	0.0001	-0.0004	-0.0002	0.0000	0.2672	0.0000	0.0014	-0.0045	-0.0019	0.0001	0.0360	-0.0000
485.1850	-0.0000	-1.5708	-0.0000	-1.5708	0.0008	-0.0000	-0.0000	0.0000	-0.0000	0.0000	0.0106	0.0002	0.6832	0.4023	0.1226	0.0915	0.2417	0.1659	0.0001	-0.0006	-0.0004	0.0000	0.2859	-0.0000	0.0014	-0.0074	-0.0038	0.0001	0.0361	-0.0000
485.1970	0.0000	-1.5708	-0.0000	-1.5708	0.0010	0.0000	-0.0000	0.0000	-0.0000	0.0000	0.0111	0.0002	0.5927	0.3485	0.1387	0.0518	0.2946	0.1698	0.0001	-0.0005	-0.0004	0.0000	0.3083	0.0000	0.0014	-0.0064	-0.0037	0.0001	0.0361	0.0000
485.2070	0.0000	-1.5708	-0.0000	-1.5708	0.0011	0.0000	-0.0000	0.0000	-0.0000	0.0000	0.0111	0.0001	0.5184	0.3957	0.2161	0.0731	0.3095	0.1819	0.0001	-0.0003	-0.0003	0.0000	0.3240	0.0000	0.0014	-0.0042	-0.0025	0.0004	0.0360	0.0000
485.2190	0.0000	-1.5708	0.0000	-1.5708	0.0012	0.0000	-0.0000	0.0000	-0.0000	0.0000	0.0121	0.0002	0.5095	0.3839	0.1963	0.0541	0.2993	0.1851	0.0001	-0.0001	-0.0001	0.0001	0.3242	0.0000	0.0014	-0.0017	-0.0010	0.0006	0.0360	0.0000
485.2290	0.0000	-1.5708	-0.0000	-1.5708	0.0013	0.0000	-0.0000	0.0000	-0.0000	0.0000	0.0109	0.0001	0.6264	0.3365	0.2229	0.0770	0.3251	0.2070	0.0001	-0.0004	-0.0001	0.0001	0.3243	0.0000	0.0014	-0.0045	-0.0009	0.0006	0.0360	0.0000
485.2410	-0.0000	-1.5708	0.0000	-1.5708	0.0015	-0.0000	-0.0000	0.0000	-0.0000	0.0000	0.0114	0.0001	0.5351	0.3612	0.1760	0.0631	0.3250	0.1813	0.0002	-0.0006	-0.0003	0.0001	0.3257	0.0000	0.0019	-0.0066	-0.0029	0.0005	0.0478	0.0000
485.2510	-0.0000	-1.5708	0.0000	-1.5708	0.0015	0.0000	-0.0000	0.0000	-0.0000	0.0000	0.0133	0.0001	0.4804	0.3779	0.1903	0.0752	0.3338	0.1563	0.0002	-0.0005	-0.0002	0.0001	0.3258	0.0000	0.0019	-0.0055	-0.0018	0.0007	0.0478	0.0000
485.2610	-0.0000	-1.5708	0.0000	-1.5708	0.0017	-0.0000	-0.0000	0.0000	-0.0000	0.0000	0.0144	0.0001	0.5773	0.3880	0.1953	0.0888	0.3176	0.1958	0.0002	-0.0008	-0.0005	0.0001	0.3261	0.0000	0.0019	-0.0094	-0.0047	0.0006	0.0479	0.0000
485.2710	0.0000	-1.5708	-0.0000	-1.5708	0.0018	-0.0000	-0.0000	0.0000	-0.0000	0.0000	0.0142	0.0001	0.5999	0.4592	0.1913	0.0860	0.3430	0.1725	0.0002	-0.0006	-0.0003	0.0001	0.3262	0.0000	0.0019	-0.0069	-0.0032	0.0007	0.0479	0.0000
485.2810	-0.0000	-1.5708	0.0000	-1.5708	0.0020	0.0000	-0.0000	0.0000	-0.0000	0.0000	0.0155	0.0001	0.5825	0.3431	0.1900	0.0808	0.3118	0.1860	0.0002	-0.0007	-0.0003	0.0001	0.3264	0.0000	0.0019	-0.0090	-0.0033	0.0011	0.0478	0.0000
485.2930	-0.0000	-1.5708	0.0000	-1.5708	0.0022	0.0000	-0.0000	0.0000	-0.0000	0.0000	0.0163	0.0001	0.6088	0.3714	0.2301	0.0818	0.3370	0.1670	0.0002	-0.0003	-0.0002	0.0001	0.3267	0.0000	0.0019	-0.0035	-0.0018	0.0012	0.0478	0.0000
485.3030	0.0000	-1.5708	0.0000	-1.5708	0.0023	0.0000	-0.0000	0.0000	-0.0000	0.0000	0.0172	0.0001	0.5703	0.3602	0.1726	0.0684	0.3353	0.1756	0.0002	-0.0006	-0.0003	0.0001	0.3269	0.0000	0.0019	-0.0074	-0.0027	0.0012	0.0478	0.0000
485.3130	-0.0000	-1.5708	-0.0000	-1.5708	0.0025	0.0000	-0.0000	0.0000	-0.0000	0.0000	0.0188	0.0001	0.6006	0.3833	0.1757	0.0850	0.3579	0.1677	0.0002	-0.0007	-0.0004	0.0001	0.3271	0.0000	0.0019	-0.0087	-0.0040	0.0013	0.0479	0.0000
485.3230	0.0000	-1.5708	0.0000	-1.5708	0.0027	-0.0000	-0.0000	0.0000	-0.0000	0.0000	0.0183	0.0001	0.7202	0.3766	0.1941	0.0701	0.3767	0.1742	0.0002	-0.0006	-0.0002	0.0001	0.3273	0.0000	0.0019	-0.0070	-0.0023	0.0016	0.0478	0.0000
485.3350	-0.0000	-1.5708	-0.0000	-1.5708	0.0029	0.0000	-0.0000	0.0000	-0.0000	0.0000	0.0198	0.0001	0.6483	0.3532	0.1492	0.0789	0.3599	0.1638	0.0002	-0.0002	0.0000	0.0002	0.3280	0.0000	0.0021	-0.0020	0.0002	0.0018	0.0533	0.0000
485.3450	-0.0000	-1.5708	-0.0000	-1.5708	0.0031	0.0000	-0.0000	0.0000	-0.0000	0.0000	0.0206	0.0000	0.5359	0.3712	0.1744	0.0531	0.3735	0.1871	0.0002	-0.0007	-0.0003	0.0002	0.3288	0.0000	0.0023	-0.0080	-0.0032	0.0017	0.0595	0.0000
485.3550	0.0000	-1.5708	0.0000	-1.5708	0.0033	-0.0000	-0.0000	0.0000	-0.0000	0.0000	0.0224	0.0000	0.5075	0.3706	0.1858	0.0793	0.3561	0.2041	0.0002	-0.0009	-0.0004	0.0002	0.3291	0.0000	0.0023	-0.0105	-0.0039	0.0020	0.0594	0.0000
485.3670	-0.0000	-1.5708	0.0000	-1.5708	0.0036	-0.0000	-0.0000	0.0000	-0.0000	0.0000	0.0233	0.0000	0.5919	0.3763	0.2092	0.0755	0.3634	0.1703	0.0002	-0.0007	-0.0003	0.0002	0.3294	-0.0000	0.0023	-0.0079	-0.0031	0.0022	0.0594	-0.0000
485.3770	-0.0000	-1.5708	0.0000	-1.5708	0.0038	0.0000	-0.0000	0.0000	-0.0000	0.0000	0.0232	0.0000	0.5540	0.3744	0.2026	0.0697	0.3640	0.1644	0.0002	-0.0007	-0.0002	0.0002	0.3296	0.0000	0.0023	-0.0082	-0.0025	0.0025	0.0594	0.0000
485.3890	0.0000	-1.5708	0.0000	-1.5708	0.0041	-0.0000	-0.0000	0.0000	-0.0000	0.0000	0.0251	0.0000	0.5009	0.4222	0.1756	0.0909	0.3721	0.1847	0.0002	-0.0008	-0.0003	0.0002	0.3299	0.0000	0.0023	-0.0100	-0.0033	0.0025	0.0595	0.0000
485.3990	-0.0000	-1.5708	-0.0000	-1.5708	0.0043	-0.0000	-0.0000	0.0000	-0.0000	0.0000	0.0256	0.0000	0.5638	0.3295	0.2307	0.0775	0.3710	0.1564	0.0002	-0.0006	-0.0002	0.0003	0.3302	0.0000	0.0023	-0.0076	-0.0019	0.0030	0.0594	0.0000
485.4090	-0.0000	-1.5708	-0.0000	-1.5708	0.0046	-0.0000	-0.0000	0.0000	-0.0000	0.0000	0.0262	0.0000	0.5601	0.3652	0.2132	0.0851	0.3831	0.1627	0.0002	-0.0007	-0.0002	0.0003	0.3304	0.0000	0.0023	-0.0081	-0.0024	0.0030	0.0595	0.0000
485.4210	0.0000	-1.5708	-0.0000	-1.5708	0.0050	0.0000	-0.0000	0.0000	-0.0000	0.0000	0.0286	0.0000	0.5273	0.3067	0.1360	0.0794	0.3217	0.1500	0.0002	-0.0006	-0.0003	0.0003	0.3307	0.0000	0.0023	-0.0073	-0.0026	0.0033	0.0595	0.0000
485.4310	0.0000	-1.5708	0.0000	-1.5708	0.0052	-0.0000	-0.0000	0.0000	-0.0000	0.0000	0.0286	0.0000	0.5669	0.4018	0.1594	0.0789	0.3494	0.1801	0.0002	-0.0006	-0.0002	0.0003	0.3310	0.0000	0.0023	-0.0073	-0.0016	0.0037	0.0594	0.0000
485.4430	-0.0000	-1.5708	0.0000	-1.5708	0.0056	-0.0000	-0.0000	0.0000	-0.0000	0.0000	0.0306	0.0000	0.4495	0.3191	0.2008	0.0815	0.3514	0.1347	0.0002	-0.0007	-0.0002	0.0003	0.3323	0.0000	0.0028	-0.0089	-0.0022	0.0037	0.0708	0.0000
485.4530	-0.0000	-1.5708	0.0000	-1.5708	0.0059	0.0000	-0.0000	0.0000	-0.0000	0.0000	0.0314	0.0000	0.5774	0.4012	0.1579	0.0772	0.3679	0.1462	0.0002	-0.0008	-0.0003	0.0004	0.3326	-0.0000	0.0028	-0.0095	-0.0027	0.0040	0.0708	-0.0000
485.4650	-0.0000	-1.5707	-0.0000	-1.5708	0.0063	-0.0000	-0.0000	0.0000	-0.0000	0.0000	0.0335	0.0000	0.4980	0.3191	0.1379	0.0841	0.3037	0.1703	0.0002	-0.0008	-0.0002	0.0004	0.3330	-0.0000	0.0028	-0.0098	-0.0021	0.0043	0.0708	-0.0000
485.4750	0.0000	-1.5708	-0.0000	-1.5708	0.0066	-0.0000	-0.0000	0.0000	-0.0000	0.0000	0.0338	0.0000	0.4521	0.3906	0.1719	0.0816	0.3479	0.1526	0.0002	-0.0005	-0.0001	0.0004	0.3333	0.0000	0.0028	-0.0055	-0.0007	0.0047	0.0708	0.0000
485.4870	-0.0000	-1.5708	0.0000	-1.5708	0.0070	-0.0000	-0.0000	0.0000	-0.0000	0.0000	0.0359	0.0000	0.3619	0.4538	0.1792	0.0895	0.3266	0.1457	0.0002	-0.0007	-0.0001	0.0005	0.3336	0.0000	0.0028	-0.0080	-0.0013	0.0050	0.0708	0.0000
485.4970	0.0000	-1.5708	0.0000	-1.5708	0.0073	0.0000	-0.0000	0.0000	-0.0000	0.0000	0.0358	0.0000	0.4709	0.3730	0.1859	0.1012	0.3604	0.1561	0.0002	-0.0006	-0.0001	0.0005	0.3339	0.0000	0.0028	-0.0068	-0.0010	0.0053	0.0708	0.0000
485.5070	0.0000	-1.5708	0.0000	-1.5708	0.0077	-0.0000	-0.0000	0.0000	-0.0000	0.0000	0.0358	0.0000	0.4374	0.3173	0.1637	0.0752	0.3648	0.1556	0.0002	-0.0008	-0.0002	0.0005	0.3342	-0.0000	0.0028	-0.0094	-0.0017	0.0056	0.0708	-0.0000
485.5190	-0.0000	-1.5708	-0.0000	-1.5708	0.0082	-0.0000	-0.0000	0.0000	-0.0000	0.0000	0.0367	0.0000	0.6081	0.4434	0.1362	0.0866	0.3909	0.1662	0.0002	-0.0005	0.0000	0.0006	0.3346	-0.0000	0.0028	-0.0056	0.0002	0.0061	0.0708	-0.0000
485.5290	-0.0000	-1.5708	-0.0000	-1.5708	0.0085	-0.0000	-0.0000	0.0000	-0.0000	0.0000	0.0392	0.0000	0.5131	0.3569	0.1525	0.0875	0.4003	0.1638	0.0002	-0.0006	0.0000	0.0006	0.3349	-0.0000	0.0028	-0.0066	0.0001	0.0065	0.0708	-0.0000
485.5410	-0.0000	-1.5708	0.0000	-1.5708	0.0090	-0.0000	-0.0000	0.0000	-0.0000	0.0000	0.0401	0.0000	0.5019	0.3561	0.1571	0.0723	0.4049	0.1803	0.0003	-0.0005	0.0000	0.0006	0.3363	-0.0000	0.0032	-0.0064	0.0004	0.0067	0.0819	-0.0000
485.5510	0.0000	-1.5708	0.0000	-1.5708	0.0095	-0.0000	-0.0000	0.0000	-0.0000	0.0000	0.0425	0.0000	0.7307	0.3124	0.1815	0.0766	0.4258	0.1870	0.0003	-0.0008	0.0000	0.0007	0.3366	0.0000	0.0032	-0.0094	0.0003	0.0070	0.0819	0.0000
485.5630	0.0000	-1.5708	-0.0000	-1.5708	0.0099	-0.0000	-0.0000	0.0000	-0.0000	0.0000	0.0450	0.0000	0.5110	0.3475	0.1576	0.0977	0.4159	0.1340	0.0003	-0.0009	-0.0001	0.0007	0.3370	-0.0000	0.0032	-0.0105	-0.0008	0.0074	0.0819	-0.0000
485.5730	-0.0000	-1.5708	-0.0000	-1.5708	0.0104	0.0000	-0.0000	0.0000	-0.0000	0.0000	0.0468	0.0000	0.4982	0.3464	0.1392	0.0841	0.3992	0.1719	0.0003	-0.0006	0.0001	0.0007	0.3374	-0.0000	0.0032	-0.0066	0.0011	0.0079	0.0819	-0.0000
485.5830	0.0000	-1.5708	0.0000	-1.5708	0.0109	-0.0000	-0.0000	0.0000	-0.0000	0.0000	0.0509	0.0000	0.4673	0.2767	0.2433	0.0819	0.3501	0.1652	0.0003	-0.0008	0.0000	0.0008	0.3377	-0.0000	0.0032	-0.0092	0.0005	0.0082	0.0819	-0.0000
485.5950	-0.0000	-1.5708	0.0000	-1.5708	0.0115	0.0000	-0.0000	0.0000	-0.0000	0.0000	0.0507	0.0000	0.4810	0.4428	0.1992	0.0593	0.3578	0.1505	0.0003	-0.0003	0.0003	0.0008	0.3381	-0.0000	0.0032	-0.0038	0.0030	0.0088	0.0819	-0.0000
485.6050	-0.0000	-1.5708	-0.0000	-1.5708	0.0120	0.0000	-0.0000	0.0000	-0.0000	0.0000	0.0522	0.0000	0.4765	0.4095	0.1674	0.0756	0.3012	0.1657	0.0003	-0.0005	0.0002	0.0009	0.3384	0.0000	0.0032	-0.0056	0.0021	0.0093	0.0819	0.0000
485.6170	-0.0000	-1.5708	-0.0000	-1.5708	0.0126	-0.0000	-0.0000	0.0000	-0.0000	0.0000	0.0534	0.0000	0.5930	0.3286	0.1753	0.0657	0.2743	0.1511	0.0003	-0.0003	0.0004	0.0009	0.3389	-0.0000	0.0032	-0.0042	0.0036	0.0099	0.0819	-0.0000
485.6270	-0.0000	-1.5708	-0.0000	-1.5708	0.0132	-0.0000	-0.0000	0.0000	-0.0000	0.0000	0.0520	0.0000	0.5977	0.3414	0.1734	0.0720	0.2838	0.1602	0.0003	-0.0002	0.0004	0.0010	0.3392	0.0000	0.0032	-0.0022	0.0036	0.0104	0.0819	0.0000
485.6390	-0.0000	-1.5708	-0.0000	-1.5708	0.0137	0.0000	-0.0000	0.0000	-0.0000	0.0000	0.0522	0.0000	0.4453	0.3652	0.1633	0.0831	0.3490	0.1613	0.0003	-0.0004	0.0004	0.0010	0.3406	0.0000	0.0036	-0.0052	0.0035	0.0107	0.0927	0.0000
485.6490	0.0000	-1.5708	0.0000	-1.5708	0.0143	-0.0000	-0.0000	0.0000	-0.0000	0.0000	0.0524	0.0000	0.6295	0.3706	0.1777	0.0924	0.3803	0.1917	0.0003	-0.0001	0.0005	0.0010	0.3410	-0.0000	0.0036	-0.0008	0.0050	0.0113	0.0926	-0.0000
485.6610	0.0000	-1.5708	-0.0000	-1.5708	0.0149	-0.0000	-0.0000	0.0000	-0.0000	0.0000	0.0547	0.0000	0.5621	0.3608	0.1814	0.0691	0.4290	0.1503	0.0003	-0.0003	0.0005	0.0011	0.3415	0.0000	0.0036	-0.0037	0.0050	0.0117	0.0927	0.0000
485.6710	0.0000	-1.5708	-0.0000	-1.5708	0.0155	0.0000	-0.0000	0.0000	-0.0000	0.0000	0.0582	0.0000	0.5222	0.3107	0.2016	0.0964	0.4085	0.1301	0.0003	-0.0004	0.0005	0.0011	0.3418	0.0000	0.0036	-0.0042	0.0045	0.0122	0.0927	0.0000
485.6810	-0.0000	-1.5708	0.0000	-1.5708	0.0161	0.0000	-0.0000	0.0000	-0.0000	0.0000	0.0599	0.0000	0.5030	0.2825	0.1735	0.0691	0.4305	0.1590	0.0003	-0.0005	0.0005	0.0012	0.3422	0.0000	0.0036	-0.0061	0.0046	0.0127	0.0927	0.0000
485.6930	0.0000	-1.5708	0.0000	-1.5708	0.0168	0.0000	-0.0000	0.0000	-0.0000	0.0000	0.0657	0.0000	0.4507	0.3885	0.1575	0.0986	0.3765	0.1609	0.0003	-0.0000	0.0008	0.0013	0.3427	0.0000	0.0036	-0.0000	0.0077	0.0135	0.0926	0.0000
485.7030	-0.0000	-1.5708	0.0000	-1.5708	0.0175	-0.0000	-0.0000	0.0000	-0.0000	0.0000	0.0663	0.0000	0.4303	0.4168	0.1756	0.1060	0.3629	0.1525	0.0003	-0.0002	0.0006	0.0013	0.3431	-0.0000	0.0036	-0.0029	0.0058	0.0140	0.0927	-0.0000
485.7150	-0.0000	-1.5708	0.0000	-1.5708	0.0183	-0.0000	-0.0000	0.0000	-0.0000	0.0000	0.0660	0.0000	0.6273	0.4177	0.1428	0.0868	0.3414	0.1468	0.0003	-0.0001	0.0007	0.0014	0.3435	0.0000	0.0036	-0.0017	0.0070	0.0147	0.0927	0.0000
485.7250	0.0000	-1.5708	-0.0000	-1.5708	0.0190	0.0000	-0.0000	0.0000	-0.0000	0.0000	0.0659	0.0000	0.5183	0.3857	0.1679	0.0942	0.3507	0.1471	0.0003	-0.0001	0.0008	0.0014	0.3439	0.0000	0.0036	-0.0006	0.0081	0.0153	0.0927	0.0000
485.7350	-0.0000	-1.5708	0.0000	-1.5708	0.0196	0.0000	-0.0000	0.0000	-0.0000	0.0000	0.0680	0.0000	0.5210	0.3036	0.1911	0.0954	0.3555	0.1390	0.0003	0.0004	0.0010	0.0015	0.3448	0.0000	0.0038	0.0046	0.0098	0.0161	0.0975	0.0000
485.7470	0.0000	-1.5708	0.0000	-1.5708	0.0204	-0.0000	-0.0000	0.0000	-0.0000	0.0000	0.0708	0.0000	0.4517	0.3608	0.1909	0.1086	0.3336	0.1679	0.0003	-0.0000	0.0009	0.0015	0.3458	-0.0000	0.0040	-0.0002	0.0084	0.0166	0.1031	-0.0000
485.7570	-0.0000	-1.5708	0.0000	-1.5708	0.0211	-0.0000	-0.0000	0.0000	-0.0000	0.0000	0.0703	0.0000	0.4759	0.4148	0.1802	0.0711	0.3483	0.1610	0.0003	0.0002	0.0010	0.0016	0.3462	-0.0000	0.0040	0.0024	0.0101	0.0173	0.1030	-0.0000
485.7690	0.0000	-1.5708	0.0000	-1.5708	0.0221	-0.0000	-0.0000	0.0000	-0.0000	0.0000	0.0737	0.0000	0.5912	0.3715	0.2032	0.0713	0.3314	0.1584	0.0003	0.0001	0.0009	0.0017	0.3467	0.0000	0.0040	0.0016	0.0093	0.0179	0.1031	0.0000
485.7790	0.0000	-1.5708	0.0000	-1.5708	0.0228	0.0000	-0.0000	0.0000	-0.0000	0.0000	0.0766	0.0000	0.5105	0.3479	0.1737	0.0991	0.3311	0.1377	0.0003	0.0001	0.0010	0.0017	0.3471	-0.0000	0.0040	0.0014	0.0100	0.0186	0.1031	-0.0000
485.7910	0.0000	-1.5708	-0.0000	-1.5708	0.0237	0.0000	-0.0000	0.0000	-0.0000	0.0000	0.0750	0.0000	0.5738	0.3283	0.1548	0.0746	0.3768	0.1338	0.0003	0.0002	0.0011	0.0018	0.3477	-0.0000	0.0040	0.0021	0.0108	0.0193	0.1031	-0.0000
485.8010	0.0000	-1.5708	-0.0000	-1.5708	0.0245	0.0000	-0.0000	0.0000	-0.0000	0.0000	0.0775	0.0000	0.5538	0.3392	0.2290	0.0633	0.3861	0.1294	0.0003	-0.0002	0.0010	0.0018	0.3481	0.0000	0.0040	-0.0021	0.0095	0.0199	0.1031	0.0000
485.8130	-0.0000	-1.5708	0.0000	-1.5708	0.0255	-0.0000	-0.0000	0.0000	-0.0000	0.0000	0.0785	0.0000	0.5299	0.3129	0.1880	0.0630	0.4222	0.1369	0.0003	0.0006	0.0015	0.0020	0.3486	0.0000	0.0040	0.0078	0.0145	0.0212	0.1030	0.0000
485.8230	0.0000	-1.5708	0.0000	-1.5708	0.0263	-0.0000	-0.0000	0.0000	-0.0000	0.0000	0.0828	0.0000	0.5127	0.4099	0.1650	0.0898	0.3832	0.1512	0.0003	0.0006	0.0014	0.0020	0.3490	0.0000	0.0040	0.0069	0.0137	0.0217	0.1031	0.0000
485.8330	0.0000	-1.5708	-0.0000	-1.5708	0.0272	-0.0000	-0.0000	0.0000	-0.0000	0.0000	0.0879	0.0000	0.5667	0.3228	0.1412	0.1056	0.3228	0.1524	0.0003	0.0001	0.0013	0.0021	0.3494	0.0000	0.0040	0.0009	0.0125	0.0224	0.1031	0.0000
485.8450	0.0000	-1.5708	-0.0000	-1.5708	0.0282	0.0000	-0.0000	0.0000	-0.0000	0.0000	0.0894	0.0000	0.5164	0.3277	0.2027	0.0872	0.2968	0.1184	0.0004	0.0002	0.0014	0.0022	0.3509	0.0000	0.0044	0.0028	0.0133	0.0231	0.1131	0.0000
485.8550	-0.0000	-1.5708	-0.0000	-1.5708	0.0291	0.0000	-0.0000	0.0000	-0.0000	0.0000	0.0864	0.0000	0.5503	0.3353	0.1596	0.0801	0.3358	0.1310	0.0004	0.0003	0.0014	0.0022	0.3514	-0.0000	0.0044	0.0032	0.0137	0.0240	0.1131	-0.0000
485.8670	-0.0000	-1.5708	-0.0000	-1.5708	0.0301	0.0000	-0.0000	0.0000	-0.0000	0.0000	0.0845	0.0000	0.4820	0.3653	0.1454	0.0817	0.4280	0.1507	0.0004	0.0007	0.0017	0.0023	0.3520	-0.0000	0.0044	0.0079	0.0165	0.0249	0.1131	-0.0000
485.8770	0.0000	-1.5708	0.0000	-1.5708	0.0310	0.0000	-0.0000	0.0000	-0.0000	0.0000	0.0893	0.0000	0.5587	0.3898	0.1691	0.0839	0.4506	0.1730	0.0004	0.0004	0.0016	0.0024	0.3524	-0.0000	0.0044	0.0053	0.0158	0.0256	0.1131	-0.0000
485.8890	-0.0000	-1.5708	-0.0000	-1.5708	0.0321	-0.0000	-0.0000	0.0000	-0.0000	0.0000	0.0954	0.0000	0.5385	0.3890	0.1526	0.0934	0.3818	0.1312	0.0004	0.0004	0.0017	0.0025	0.3530	-0.0000	0.0044	0.0049	0.0164	0.0267	0.1131	-0.0000
485.8990	-0.0000	-1.5708	0.0000	-1.5708	0.0331	0.0000	-0.0000	0.0000	-0.0000	0.0000	0.0984	0.0000	0.5527	0.3046	0.1149	0.0787	0.3552	0.1292	0.0004	0.0006	0.0019	0.0026	0.3534	-0.0000	0.0044	0.0078	0.0183	0.0277	0.1130	-0.0000
485.9090	-0.0000	-1.5708	0.0000	-1.5708	0.0341	0.0000	-0.0000	0.0000	-0.0000	0.0000	0.0989	0.0000	0.4494	0.3581	0.1393	0.0918	0.3416	0.1340	0.0004	0.0006	0.0019	0.0027	0.3539	0.0000	0.0044	0.0077	0.0183	0.0286	0.1131	0.0000
485.9210	0.0000	-1.5708	-0.0000	-1.5708	0.0354	-0.0000	-0.0000	0.0000	-0.0000	0.0000	0.1002	0.0000	0.5618	0.3256	0.1853	0.0786	0.3438	0.1628	0.0004	0.0007	0.0021	0.0028	0.3545	-0.0000	0.0044	0.0078	0.0203	0.0297	0.1131	-0.0000
485.9310	0.0000	-1.5708	0.0000	-1.5708	0.0364	-0.0000	-0.0000	0.0000	-0.0000	0.0000	0.1014	0.0000	0.5722	0.3537	0.1382	0.0765	0.3529	0.1559	0.0004	0.0008	0.0020	0.0028	0.3550	-0.0000	0.0044	0.0095	0.0200	0.0303	0.1131	-0.0000
485.9410	0.0000	-1.5708	0.0000	-1.5708	0.0374	-0.0000	-0.0000	0.0000	-0.0000	0.0000	0.1034	0.0000	0.4686	0.3645	0.1454	0.0699	0.3546	0.1516	0.0004	0.0011	0.0022	0.0029	0.3563	0.0000	0.0048	0.0127	0.0221	0.0314	0.1226	0.0000
485.9510	-0.0000	-1.5708	-0.0000	-1.5708	0.0384	0.0000	-0.0000	0.0000	-0.0000	0.0000	0.1078	0.0000	0.4893	0.3520	0.1813	0.0969	0.3437	0.1417	0.0004	0.0007	0.0021	0.0030	0.3568	0.0000	0.0048	0.0087	0.0210	0.0322	0.1226	0.0000
485.9610	0.0000	-1.5708	0.0000	-1.5708	0.0395	0.0000	-0.0000	0.0000	-0.0000	0.0000	0.1060	0.0000	0.5114	0.3746	0.1681	0.0743	0.3655	0.1447	0.0004	0.0008	0.0022	0.0031	0.3573	-0.0000	0.0048	0.0097	0.0220	0.0331	0.1226	-0.0000
485.9710	0.0000	-1.5708	0.0000	-1.5708	0.0406	-0.0000	-0.0000	0.0000	-0.0000	0.0000	0.1061	0.0000	0.5436	0.4267	0.1708	0.0749	0.4442	0.1424	0.0004	0.0011	0.0024	0.0032	0.3578	0.0000	0.0048	0.0126	0.0240	0.0342	0.1226	0.0000
485.9830	-0.0000	-1.5708	-0.0000	-1.5708	0.0419	-0.0000	-0.0000	0.0000	-0.0000	0.0000	0.1131	0.0000	0.4582	0.3430	0.1649	0.1075	0.3951	0.1353	0.0004	0.0009	0.0024	0.0033	0.3585	0.0000	0.0048	0.0104	0.0237	0.0353	0.1226	0.0000
485.9930	-0.0000	-1.5708	0.0000	-1.5708	0.0431	0.0000	-0.0000	0.0000	-0.0000	0.0000	0.1177	0.0000	0.4443	0.3678	0.1268	0.0816	0.3288	0.1444	0.0004	0.0011	0.0025	0.0034	0.3590	0.0000	0.0048	0.0134	0.0248	0.0363	0.1226	0.0000
486.0030	-0.0000	-1.5708	0.0000	-1.5708	0.0443	-0.0000	-0.0000	0.0000	-0.0000	0.0000	0.1190	0.0000	0.3984	0.3642	0.1694	0.0848	0.2795	0.1519	0.0004	0.0007	0.0024	0.0034	0.3595	0.0000	0.0048	0.0083	0.0236	0.0371	0.1227	0.0000
486.0130	0.0000	-1.5708	-0.0000	-1.5708	0.0455	-0.0000	-0.0000	0.0000	-0.0000	0.0000	0.1164	0.0000	0.4470	0.4072	0.1423	0.0601	0.3228	0.1389	0.0004	0.0014	0.0028	0.0036	0.3600	-0.0000	0.0048	0.0164	0.0278	0.0384	0.1226	-0.0000
486.0230	-0.0000	-1.5708	0.0000	-1.5708	0.0466	0.0001	-0.0000	0.0000	-0.0000	0.0000	0.1167	0.0000	0.4117	0.2613	0.2500	0.0849	0.3851	0.1158	0.0004	0.0015	0.0029	0.0037	0.3605	0.0000	0.0048	0.0175	0.0289	0.0395	0.1226	0.0000
486.0330	0.0000	-1.5708	0.0000	-1.5708	0.0478	0.0000	-0.0000	0.0000	-0.0000	0.0000	0.1221	0.0000	0.3690	0.4216	0.2446	0.0904	0.4015	0.1400	0.0004	0.0016	0.0030	0.0038	0.3610	0.0000	0.0048	0.0195	0.0299	0.0405	0.1226	0.0000
486.0450	-0.0000	-1.5708	0.0000	-1.5708	0.0492	-0.0000	-0.0000	0.0000	-0.0000	0.0000	0.1293	0.0000	0.4910	0.3688	0.1689	0.0805	0.3290	0.1140	0.0004	0.0014	0.0030	0.0039	0.3625	0.0000	0.0051	0.0170	0.0292	0.0415	0.1317	0.0000
486.0550	0.0000	-1.5708	0.0000	-1.5708	0.0505	0.0000	-0.0000	0.0000	-0.0000	0.0000	0.1321	0.0000	0.4472	0.4608	0.1892	0.0623	0.2469	0.1321	0.0004	0.0017	0.0033	0.0040	0.3630	0.0000	0.0051	0.0202	0.0324	0.0428	0.1317	0.0000
486.0650	0.0000	-1.5708	-0.0000	-1.5708	0.0518	0.0000	-0.0000	0.0000	-0.0000	0.0000	0.1334	0.0000	0.4724	0.3425	0.1444	0.1094	0.3072	0.1475	0.0004	0.0016	0.0033	0.0041	0.3636	0.0000	0.0051	0.0194	0.0325	0.0439	0.1317	0.0000
486.0750	-0.0000	-1.5708	-0.0000	-1.5708	0.0531	-0.0000	-0.0000	0.0000	-0.0000	0.0000	0.1333	0.0000	0.4767	0.3645	0.1687	0.0806	0.3395	0.1326	0.0004	0.0020	0.0035	0.0042	0.3641	-0.0000	0.0051	0.0236	0.0348	0.0453	0.1316	-0.0000
486.0850	0.0000	-1.5708	-0.0000	-1.5708	0.0544	-0.0000	-0.0000	0.0000	-0.0000	0.0000	0.1370	0.0000	0.6173	0.3564	0.1657	0.0837	0.3438	0.1144	0.0004	0.0018	0.0035	0.0043	0.3647	0.0000	0.0051	0.0218	0.0340	0.0463	0.1317	0.0000
486.0950	-0.0000	-1.5708	0.0000	-1.5708	0.0558	0.0000	-0.0000	0.0000	-0.0000	0.0000	0.1339	0.0000	0.5261	0.3945	0.1592	0.0866	0.4309	0.1358	0.0004	0.0020	0.0037	0.0044	0.3652	0.0000	0.0051	0.0245	0.0367	0.0476	0.1317	0.0000
486.1070	0.0000	-1.5708	0.0000	-1.5708	0.0574	0.0000	-0.0000	0.0000	-0.0000	0.0000	0.1401	0.0000	0.4114	0.4249	0.1430	0.1010	0.3957	0.1491	0.0004	0.0023	0.0039	0.0046	0.3659	0.0000	0.0051	0.0281	0.0383	0.0492	0.1316	0.0000
486.1170	-0.0000	-1.5708	0.0000	-1.5708	0.0588	0.0000	-0.0000	0.0000	-0.0000	0.0000	0.1450	0.0000	0.6281	0.3665	0.1692	0.0792	0.3307	0.1222	0.0004	0.0019	0.0039	0.0047	0.3664	0.0000	0.0051	0.0228	0.0379	0.0502	0.1317	0.0000
486.1270	0.0000	-1.5708	-0.0000	-1.5708	0.0603	-0.0000	-0.0000	0.0000	-0.0000	0.0000	0.1417	0.0000	0.4090	0.4374	0.1717	0.1033	0.3289	0.1349	0.0004	0.0026	0.0041	0.0048	0.3669	-0.0000	0.0051	0.0306	0.0408	0.0516	0.1317	-0.0000
486.1390	-0.0000	-1.5708	0.0000	-1.5708	0.0620	-0.0000	-0.0000	0.0000	-0.0000	0.0000	0.1404	0.0000	0.5357	0.3288	0.2146	0.0928	0.4651	0.1384	0.0005	0.0024	0.0042	0.0049	0.3684	0.0000	0.0054	0.0290	0.0410	0.0530	0.1402	0.0000
486.1490	0.0000	-1.5708	-0.0000	-1.5708	0.0635	0.0000	-0.0000	0.0000	-0.0000	0.0000	0.1471	0.0000	0.6063	0.2979	0.1714	0.1001	0.4115	0.1245	0.0005	0.0025	0.0043	0.0050	0.3690	0.0000	0.0054	0.0297	0.0426	0.0542	0.1402	0.0000
486.1610	0.0000	-1.5708	-0.0000	-1.5708	0.0653	0.0000	-0.0000	0.0000	-0.0000	0.0000	0.1503	0.0000	0.5564	0.3303	0.2029	0.0932	0.3644	0.1361	0.0005	0.0023	0.0043	0.0052	0.3697	0.0000	0.0054	0.0275	0.0423	0.0557	0.1403	0.0000
486.1710	0.0000	-1.5708	-0.0000	-1.5708	0.0668	-0.0000	-0.0000	0.0000	-0.0000	0.0000	0.1533	0.0000	0.6306	0.3905	0.1495	0.0773	0.3422	0.1255	0.0005	0.0030	0.0047	0.0053	0.3703	0.0000	0.0054	0.0363	0.0463	0.0574	0.1402	0.0000
486.1830	0.0000	-1.5707	-0.0000	-1.5708	0.0687	-0.0000	-0.0000	0.0000	-0.0000	0.0000	0.1558	0.0000	0.6397	0.3550	0.1817	0.0846	0.2863	0.1787	0.0005	0.0028	0.0048	0.0055	0.3710	-0.0000	0.0054	0.0330	0.0468	0.0589	0.1402	-0.0000
486.1930	-0.0000	-1.5708	0.0000	-1.5708	0.0702	0.0000	-0.0000	0.0000	-0.0000	0.0000	0.1555	0.0000	0.5248	0.3131	0.1523	0.0985	0.3571	0.1163	0.0005	0.0032	0.0051	0.0056	0.3715	-0.0000	0.0054	0.0388	0.0497	0.0604	0.1402	-0.0000
486.2050	-0.0000	-1.5708	-0.0000	-1.5708	0.0721	0.0000	-0.0000	0.0000	-0.0000	0.0000	0.1553	0.0000	0.5759	0.3328	0.2086	0.1101	0.4465	0.1469	0.0005	0.0032	0.0051	0.0058	0.3722	0.0000	0.0054	0.0386	0.0505	0.0620	0.1402	0.0000
486.2150	0.0000	-1.5708	-0.0000	-1.5708	0.0737	-0.0000	-0.0000	0.0000	-0.0000	0.0000	0.1639	0.0000	0.6457	0.3514	0.1660	0.0926	0.3640	0.1267	0.0005	0.0036	0.0054	0.0059	0.3728	0.0000	0.0054	0.0430	0.0530	0.0636	0.1402	0.0000
486.2250	-0.0000	-1.5708	0.0000	-1.5708	0.0754	-0.0000	-0.0000	0.0000	-0.0000	0.0000	0.1674	0.0000	0.4870	0.3146	0.1500	0.1173	0.2992	0.1223	0.0005	0.0031	0.0052	0.0060	0.3734	-0.0000	0.0054	0.0366	0.0514	0.0648	0.1403	-0.0000
486.2350	-0.0000	-1.5708	0.0000	-1.5708	0.0770	0.0000	-0.0000	0.0000	-0.0000	0.0000	0.1646	0.0000	0.5703	0.3777	0.2263	0.1014	0.3995	0.1450	0.0005	0.0035	0.0055	0.0062	0.3743	0.0000	0.0056	0.0422	0.0545	0.0663	0.1440	0.0000
486.2450	0.0000	-1.5708	-0.0000	-1.5708	0.0787	-0.0000	-0.0000	0.0000	-0.0000	0.0000	0.1663	0.0000	0.5395	0.3682	0.1825	0.0974	0.4416	0.1617	0.0005	0.0035	0.0055	0.0063	0.3753	-0.0000	0.0057	0.0419	0.0545	0.0676	0.1482	-0.0000
486.2550	-0.0000	-1.5708	0.0000	-1.5708	0.0804	0.0000	-0.0000	0.0000	-0.0000	0.0000	0.1750	0.0000	0.5934	0.3362	0.1606	0.1034	0.3595	0.1105	0.0005	0.0036	0.0058	0.0064	0.3759	-0.0000	0.0057	0.0426	0.0571	0.0693	0.1482	-0.0000
486.2670	-0.0000	-1.5708	0.0000	-1.5708	0.0825	-0.0000	-0.0000	0.0000	-0.0000	0.0000	0.1767	0.0000	0.5387	0.3838	0.2121	0.1325	0.3379	0.1379	0.0005	0.0038	0.0060	0.0066	0.3767	0.0000	0.0057	0.0460	0.0586	0.0712	0.1482	0.0000
486.2770	0.0000	-1.5708	0.0000	-1.5708	0.0842	0.0000	-0.0000	0.0000	-0.0000	0.0000	0.1796	0.0000	0.5069	0.2636	0.1730	0.1334	0.3431	0.1282	0.0005	0.0037	0.0060	0.0068	0.3773	-0.0000	0.0057	0.0440	0.0595	0.0727	0.1482	-0.0000
486.2870	-0.0000	-1.5708	0.0000	-1.5708	0.0860	0.0000	-0.0000	0.0000	-0.0000	0.0000	0.1792	0.0000	0.5754	0.3130	0.1776	0.1049	0.3408	0.1474	0.0005	0.0041	0.0064	0.0069	0.3779	0.0000	0.0057	0.0491	0.0626	0.0743	0.1482	0.0000
486.2970	0.0000	-1.5708	-0.0000	-1.5708	0.0878	0.0000	-0.0000	0.0000	-0.0000	0.0000	0.1791	0.0000	0.5596	0.3762	0.2172	0.0869	0.4054	0.1242	0.0005	0.0043	0.0065	0.0071	0.3785	-0.0000	0.0057	0.0517	0.0642	0.0759	0.1482	-0.0000
486.3070	-0.0000	-1.5708	-0.0000	-1.5708	0.0897	-0.0000	-0.0000	0.0000	-0.0000	0.0000	0.1879	0.0000	0.6063	0.3310	0.1402	0.1076	0.3265	0.1207	0.0005	0.0043	0.0066	0.0072	0.3791	0.0000	0.0057	0.0514	0.0649	0.0775	0.1482	0.0000
486.3190	0.0000	-1.5708	-0.0000	-1.5708	0.0920	-0.0000	-0.0000	0.0000	-0.0000	0.0000	0.1855	0.0000	0.6818	0.3696	0.2081	0.0916	0.2919	0.1071	0.0005	0.0046	0.0069	0.0074	0.3799	0.0000	0.0057	0.0555	0.0680	0.0797	0.1482	0.0000
486.3290	0.0000	-1.5708	0.0000	-1.5708	0.0938	0.0000	-0.0000	0.0000	-0.0000	0.0000	0.1831	0.0000	0.6208	0.3507	0.1621	0.1154	0.4439	0.1024	0.0005	0.0047	0.0070	0.0075	0.3805	0.0000	0.0057	0.0566	0.0691	0.0812	0.1482	0.0000
486.3410	-0.0000	-1.5708	-0.0000	-1.5708	0.0961	0.0000	-0.0000	0.0000	-0.0000	0.0000	0.1949	0.0000	0.5417	0.4496	0.1453	0.0757	0.3370	0.1238	0.0005	0.0047	0.0071	0.0077	0.3819	0.0000	0.0060	0.0562	0.0703	0.0830	0.1556	0.0000
486.3510	-0.0000	-1.5708	0.0000	-1.5708	0.0980	-0.0000	-0.0000	0.0000	-0.0000	0.0000	0.1959	0.0000	0.6077	0.3988	0.1992	0.1079	0.3546	0.1360	0.0005	0.0049	0.0073	0.0079	0.3826	0.0000	0.0060	0.0591	0.0722	0.0850	0.1556	0.0000
486.3630	-0.0000	-1.5708	-0.0000	-1.5708	0.1004	0.0000	-0.0000	0.0000	-0.0000	0.0000	0.1982	0.0000	0.5628	0.3176	0.1766	0.0917	0.3396	0.1083	0.0005	0.0050	0.0075	0.0081	0.3833	0.0000	0.0060	0.0597	0.0738	0.0870	0.1556	0.0000
486.3730	-0.0000	-1.5708	0.0000	-1.5708	0.1024	0.0000	-0.0000	0.0000	-0.0000	0.0000	0.1973	0.0000	0.5127	0.3956	0.1784	0.1122	0.4273	0.1267	0.0005	0.0053	0.0077	0.0082	0.3840	0.0000	0.0060	0.0639	0.0760	0.0887	0.1556	0.0000
486.3830	-0.0000	-1.5708	-0.0000	-1.5708	0.1043	0.0000	-0.0000	0.0000	-0.0000	0.0000	0.2023	0.0000	0.6390	0.4123	0.2079	0.1047	0.4129	0.1154	0.0005	0.0055	0.0080	0.0084	0.3846	0.0000	0.0060	0.0662	0.0783	0.0905	0.1556	0.0000
486.3950	-0.0000	-1.5708	-0.0000	-1.5708	0.1068	0.0000	-0.0000	0.0000	-0.0000	0.0000	0.2116	0.0000	0.7345	0.3000	0.2161	0.1196	0.2934	0.1275	0.0005	0.0055	0.0081	0.0086	0.3854	-0.0000	0.0060	0.0664	0.0795	0.0926	0.1556	-0.0000
486.4050	0.0000	-1.5708	0.0000	-1.5708	0.1088	-0.0000	-0.0000	0.0000	-0.0000	0.0000	0.2052	0.0000	0.7095	0.3509	0.1766	0.0873	0.3999	0.1157	0.0005	0.0056	0.0082	0.0088	0.3860	-0.0000	0.0060	0.0668	0.0808	0.0944	0.1556	-0.0000
486.4150	-0.0000	-1.5708	-0.0000	-1.5708	0.1109	0.0000	-0.0000	0.0000	-0.0000	0.0000	0.2134	0.0000	0.6444	0.2926	0.1798	0.1189	0.3774	0.1195	0.0005	0.0060	0.0087	0.0090	0.3867	-0.0000	0.0060	0.0717	0.0857	0.0965	0.1556	-0.0000
486.4250	0.0000	-1.5708	-0.0000	-1.5708	0.1131	0.0000	-0.0000	0.0000	-0.0000	0.0000	0.2167	0.0000	0.6499	0.3308	0.1677	0.1131	0.3524	0.1181	0.0005	0.0063	0.0089	0.0091	0.3873	-0.0000	0.0060	0.0751	0.0872	0.0984	0.1556	-0.0000
486.4370	0.0000	-1.5708	-0.0000	-1.5708	0.1157	-0.0000	-0.0000	0.0000	-0.0000	0.0000	0.2175	0.0000	0.4843	0.3629	0.1701	0.1375	0.3379	0.1292	0.0005	0.0063	0.0090	0.0094	0.3887	-0.0000	0.0062	0.0753	0.0889	0.1007	0.1624	-0.0000
486.4470	0.0000	-1.5708	0.0000	-1.5708	0.1179	0.0000	-0.0000	0.0000	-0.0000	0.0000	0.2154	0.0000	0.5992	0.3267	0.1261	0.1144	0.3937	0.1254	0.0005	0.0061	0.0090	0.0095	0.3894	-0.0000	0.0062	0.0727	0.0883	0.1024	0.1624	-0.0000
486.4570	-0.0000	-1.5708	-0.0000	-1.5708	0.1201	0.0000	-0.0000	0.0000	-0.0000	0.0000	0.2201	0.0000	0.4323	0.3200	0.1758	0.0839	0.3990	0.1242	0.0005	0.0065	0.0093	0.0097	0.3901	0.0000	0.0062	0.0781	0.0918	0.1045	0.1624	0.0000
486.4670	0.0000	-1.5708	-0.0000	-1.5708	0.1224	0.0000	-0.0000	0.0000	-0.0000	0.0000	0.2252	0.0000	0.5925	0.3822	0.2025	0.1021	0.3041	0.1033	0.0005	0.0067	0.0095	0.0099	0.3908	0.0000	0.0062	0.0802	0.0938	0.1065	0.1624	0.0000
486.4770	0.0000	-1.5708	-0.0000	-1.5708	0.1246	0.0000	-0.0000	0.0000	-0.0000	0.0000	0.2189	0.0000	0.5669	0.3574	0.1891	0.0997	0.4034	0.0895	0.0005	0.0069	0.0097	0.0101	0.3914	0.0000	0.0062	0.0827	0.0953	0.1084	0.1624	0.0000
486.4870	-0.0000	-1.5708	0.0000	-1.5708	0.1269	0.0000	-0.0000	0.0000	-0.0000	0.0000	0.2293	0.0000	0.6784	0.3192	0.1568	0.1090	0.3402	0.1052	0.0005	0.0070	0.0098	0.0103	0.3921	0.0000	0.0062	0.0834	0.0969	0.1104	0.1624	0.0000
486.4990	0.0000	-1.5708	-0.0000	-1.5708	0.1296	0.0000	-0.0000	0.0000	-0.0000	0.0000	0.2310	0.0000	0.6465	0.4232	0.2044	0.0975	0.3516	0.1278	0.0005	0.0075	0.0103	0.0105	0.3929	0.0000	0.0062	0.0898	0.1014	0.1131	0.1624	0.0000
486.5090	-0.0000	-1.5708	-0.0000	-1.5708	0.1320	0.0000	-0.0000	0.0000	-0.0000	0.0000	0.2319	0.0000	0.5706	0.3908	0.1358	0.1098	0.3497	0.1172	0.0005	0.0075	0.0104	0.0107	0.3936	-0.0000	0.0062	0.0900	0.1026	0.1151	0.1624	-0.0000
486.5210	-0.0000	-1.5708	0.0000	-1.5708	0.1348	0.0000	-0.0000	0.0000	-0.0000	0.0000	0.2321	0.0000	0.7080	0.3144	0.1267	0.1114	0.4269	0.1086	0.0005	0.0073	0.0106	0.0109	0.3944	0.0000	0.0062	0.0874	0.1038	0.1173	0.1624	0.0000
486.5310	-0.0000	-1.5708	0.0000	-1.5708	0.1372	0.0000	-0.0000	0.0000	-0.0000	0.0000	0.2434	0.0000	0.5607	0.4382	0.1997	0.1026	0.3147	0.1072	0.0005	0.0077	0.0108	0.0111	0.3950	0.0000	0.0062	0.0918	0.1062	0.1196	0.1624	0.0000
486.5410	0.0000	-1.5708	0.0000	-1.5708	0.1396	0.0000	-0.0000	0.0000	-0.0000	0.0000	0.2354	0.0000	0.5457	0.3663	0.1247	0.0960	0.3329	0.1267	-0.0006	0.0135	0.0146	0.0118	0.3640	0.0000	-0.0067	0.1619	0.1439	0.1274	-0.1686	0.0000
486.5530	0.0000	-1.5708	-0.0000	-1.5708	0.1425	0.0000	-0.0000	0.0000	-0.0000	0.0000	0.2377	0.0000	0.5034	0.3566	0.1659	0.1181	0.3696	0.1308	-0.0000	0.0107	0.0131	0.0118	0.3791	0.0000	-0.0001	0.1286	0.1285	0.1270	-0.0000	0.0000
486.5630	0.0000	-1.5708	-0.0000	-1.5708	0.1448	0.0000	-0.0000	0.0000	-0.0000	0.0000	0.2407	0.0000	0.5988	0.3793	0.1922	0.1186	0.3547	0.1143	-0.0000	0.0108	0.0132	0.0120	0.3790	0.0000	-0.0001	0.1289	0.1298	0.1292	-0.0000	0.0000
486.5750	-0.0000	-1.5708	-0.0000	-1.5708	0.1477	0.0000	-0.0000	0.0000	-0.0000	0.0000	0.2415	0.0000	0.6120	0.2707	0.2217	0.1199	0.3059	0.1268	-0.0000	0.0110	0.0135	0.0122	0.3790	0.0000	-0.0001	0.1319	0.1328	0.1318	-0.0000	0.0000
486.5850	0.0000	-1.5708	-0.0000	-1.5708	0.1500	0.0000	-0.0000	0.0000	-0.0000	0.0000	0.2371	0.0000	0.6331	0.3555	0.1965	0.1138	0.3903	0.1177	-0.0000	0.0113	0.0137	0.0124	0.3790	-0.0000	-0.0001	0.1359	0.1348	0.1338	-0.0000	-0.0000
486.5970	-0.0000	-1.5708	-0.0000	-1.5708	0.1529	0.0000	-0.0000	0.0000	-0.0000	0.0000	0.2454	0.0000	0.5907	0.3510	0.2345	0.1303	0.3060	0.1071	-0.0000	0.0116	0.0140	0.0127	0.3790	-0.0000	-0.0001	0.1394	0.1373	0.1363	-0.0000	-0.0000
486.6070	0.0000	-1.5708	-0.0000	-1.5708	0.1553	0.0000	-0.0000	0.0000	-0.0000	0.0000	0.2351	0.0000	0.4620	0.3902	0.1999	0.1080	0.4004	0.0950	-0.0000	0.0116	0.0140	0.0128	0.3791	0.0000	-0.0001	0.1385	0.1374	0.1383	0.0000	0.0000
486.6170	-0.0000	-1.5708	0.0000	-1.5708	0.1576	0.0000	-0.0000	0.0000	-0.0000	0.0000	0.2395	0.0000	0.4920	0.3182	0.1749	0.1236	0.3768	0.0717	-0.0000	0.0123	0.0145	0.0131	0.3790	0.0000	-0.0001	0.1472	0.1431	0.1407	-0.0001	0.0000
486.6270	-0.0000	-1.5708	-0.0000	-1.5708	0.1601	0.0000	-0.0000	0.0000	-0.0000	0.0000	0.2368	0.0000	0.4013	0.4833	0.2384	0.0994	0.3634	0.1001	-0.0000	0.0125	0.0148	0.0133	0.3790	0.0000	-0.0001	0.1494	0.1453	0.1428	-0.0001	0.0000
486.6370	-0.0000	-1.5708	0.0000	-1.5708	0.1625	-0.0000	-0.0000	0.0000	-0.0000	0.0000	0.2369	0.0000	0.4771	0.4004	0.1701	0.0953	0.3503	0.1165	-0.0006	0.0146	0.0164	0.0137	0.3627	0.0000	-0.0069	0.1748	0.1611	0.1475	-0.1740	0.0000
486.6470	-0.0000	-1.5708	0.0000	-1.5708	0.1648	0.0000	-0.0000	0.0000	-0.0000	0.0000	0.2305	0.0000	0.6428	0.3580	0.2289	0.1294	0.3847	0.1149	-0.0006	0.0151	0.0167	0.0139	0.3619	-0.0000	-0.0069	0.1804	0.1647	0.1497	-0.1740	-0.0000
486.6570	0.0000	-1.5708	0.0000	-1.5708	0.1671	-0.0000	-0.0000	0.0000	-0.0000	0.0000	0.2311	0.0000	0.5998	0.3778	0.2173	0.1053	0.3901	0.1127	-0.0006	0.0153	0.0170	0.0141	0.3612	0.0000	-0.0069	0.1829	0.1673	0.1518	-0.1741	0.0000
486.6690	-0.0000	-1.5708	0.0000	-1.5708	0.1699	-0.0000	-0.0000	0.0000	-0.0000	0.0000	0.2282	0.0000	0.6437	0.3835	0.2232	0.1072	0.2955	0.1244	-0.0006	0.0154	0.0171	0.0143	0.3604	0.0000	-0.0069	0.1848	0.1682	0.1541	-0.1740	0.0000
486.6790	-0.0000	-1.5708	0.0000	-1.5709	0.1721	-0.0000	-0.0000	0.0000	-0.0000	0.0000	0.2237	0.0000	0.6063	0.3434	0.2239	0.1110	0.3843	0.1203	-0.0006	0.0158	0.0176	0.0145	0.3596	0.0000	-0.0069	0.1894	0.1728	0.1564	-0.1741	0.0000
486.6890	0.0000	-1.5708	0.0000	-1.5708	0.1744	0.0000	-0.0000	0.0000	-0.0000	0.0000	0.2259	0.0000	0.5872	0.3824	0.1493	0.1338	0.3186	0.1362	-0.0006	0.0158	0.0175	0.0147	0.3589	-0.0000	-0.0069	0.1892	0.1726	0.1581	-0.1740	-0.0000
486.6990	0.0000	-1.5708	-0.0000	-1.5708	0.1766	0.0000	-0.0000	0.0000	-0.0000	0.0000	0.2218	0.0000	0.5700	0.3944	0.1427	0.1160	0.2898	0.1167	-0.0006	0.0160	0.0177	0.0149	0.3582	0.0000	-0.0069	0.1912	0.1746	0.1601	-0.1740	0.0000
486.7110	0.0000	-1.5708	-0.0000	-1.5708	0.1792	-0.0000	-0.0000	0.0000	-0.0000	0.0000	0.2199	0.0000	0.5598	0.3578	0.1768	0.0950	0.2422	0.0790	-0.0006	0.0162	0.0180	0.0151	0.3573	-0.0000	-0.0069	0.1941	0.1776	0.1626	-0.1741	-0.0000
486.7210	-0.0000	-1.5708	-0.0000	-1.5708	0.1813	-0.0000	-0.0000	0.0000	-0.0000	0.0000	0.2124	0.0000	0.6228	0.3523	0.1636	0.1117	0.3778	0.1098	-0.0006	0.0163	0.0182	0.0153	0.3566	0.0000	-0.0069	0.1958	0.1793	0.1643	-0.1741	0.0000
486.7330	-0.0000	-1.5708	0.0000	-1.5708	0.1840	0.0000	-0.0000	0.0000	-0.0000	0.0000	0.2170	0.0000	0.4581	0.3811	0.1914	0.1049	0.2376	0.1134	-0.0004	0.0159	0.0180	0.0154	0.3598	0.0000	-0.0052	0.1909	0.1772	0.1658	-0.1314	0.0000
486.7430	0.0000	-1.5708	-0.0000	-1.5708	0.1860	-0.0000	-0.0000	0.0000	-0.0000	0.0000	0.2030	0.0000	0.6535	0.3846	0.1889	0.1335	0.3508	0.1201	-0.0006	0.0165	0.0186	0.0157	0.3547	-0.0000	-0.0070	0.1979	0.1829	0.1685	-0.1788	-0.0000
486.7550	-0.0000	-1.5708	-0.0000	-1.5708	0.1885	0.0000	-0.0000	0.0000	-0.0000	0.0000	0.2022	0.0000	0.5891	0.3986	0.1708	0.1291	0.3554	0.1067	-0.0006	0.0170	0.0190	0.0159	0.3538	-0.0000	-0.0070	0.2039	0.1870	0.1707	-0.1789	-0.0000
486.7650	-0.0000	-1.5708	-0.0000	-1.5708	0.1905	0.0000	-0.0000	0.0000	-0.0000	0.0000	0.2018	0.0000	0.5063	0.3867	0.2203	0.1096	0.2911	0.1244	-0.0006	0.0172	0.0191	0.0160	0.3531	0.0000	-0.0070	0.2063	0.1884	0.1726	-0.1789	0.0000
486.7750	0.0000	-1.5708	0.0000	-1.5708	0.1925	0.0000	-0.0000	0.0000	-0.0000	0.0000	0.1974	0.0000	0.4559	0.5163	0.1932	0.1289	0.3184	0.1162	-0.0006	0.0172	0.0193	0.0162	0.3523	-0.0000	-0.0070	0.2059	0.1900	0.1743	-0.1788	-0.0000
486.7870	-0.0000	-1.5708	0.0000	-1.5708	0.1949	-0.0000	-0.0000	0.0000	-0.0000	0.0000	0.1938	0.0000	0.6139	0.3507	0.1603	0.1061	0.3202	0.1224	-0.0006	0.0173	0.0195	0.0164	0.3514	0.0000	-0.0070	0.2075	0.1916	0.1764	-0.1789	0.0000
486.7970	0.0000	-1.5708	-0.0000	-1.5708	0.1968	0.0000	-0.0000	0.0000	-0.0000	0.0000	0.1897	0.0000	0.6108	0.3466	0.2034	0.1218	0.4062	0.1121	-0.0006	0.0176	0.0197	0.0165	0.3507	-0.0000	-0.0070	0.2106	0.1937	0.1780	-0.1789	-0.0000
486.8070	0.0000	-1.5708	0.0000	-1.5708	0.1987	-0.0000	-0.0000	0.0000	-0.0000	0.0000	0.1942	0.0000	0.5611	0.2781	0.2256	0.1539	0.2992	0.1137	-0.0006	0.0176	0.0200	0.0167	0.3500	0.0000	-0.0070	0.2113	0.1965	0.1798	-0.1789	0.0000
486.8170	-0.0000	-1.5708	0.0000	-1.5708	0.2006	-0.0000	-0.0000	0.0000	-0.0000	0.0000	0.1892	0.0000	0.6279	0.4169	0.2183	0.1522	0.2910	0.1308	-0.0006	0.0178	0.0200	0.0169	0.3492	-0.0000	-0.0070	0.2134	0.1966	0.1814	-0.1788	-0.0000
486.8270	-0.0000	-1.5708	-0.0000	-1.5708	0.2023	-0.0000	-0.0000	0.0000	-0.0000	0.0000	0.1821	0.0000	0.6270	0.3623	0.1706	0.1197	0.3821	0.1193	-0.0006	0.0176	0.0200	0.0170	0.3485	0.0000	-0.0070	0.2110	0.1972	0.1829	-0.1788	0.0000
486.8370	-0.0000	-1.5708	-0.0000	-1.5708	0.2042	0.0000	-0.0000	0.0000	-0.0000	0.0000	0.1846	0.0000	0.6757	0.3667	0.2039	0.1304	0.3416	0.0984	-0.0006	0.0182	0.0204	0.0172	0.3475	-0.0000	-0.0072	0.2183	0.2011	0.1847	-0.1830	-0.0000
486.8490	-0.0000	-1.5708	-0.0000	-1.5708	0.2064	0.0000	-0.0000	0.0000	-0.0000	0.0000	0.1816	0.0000	0.4987	0.3614	0.1992	0.1123	0.3160	0.0961	-0.0006	0.0183	0.0206	0.0173	0.3465	-0.0000	-0.0071	0.2196	0.2025	0.1865	-0.1829	-0.0000
486.8590	-0.0000	-1.5708	-0.0000	-1.5708	0.2081	0.0000	-0.0000	0.0000	-0.0000	0.0000	0.1789	0.0000	0.5483	0.3321	0.1471	0.1474	0.2990	0.0961	-0.0006	0.0183	0.0206	0.0175	0.3458	0.0000	-0.0071	0.2193	0.2031	0.1881	-0.1829	0.0000
486.8690	-0.0000	-1.5708	0.0000	-1.5708	0.2099	0.0000	-0.0000	0.0000	-0.0000	0.0000	0.1736	0.0000	0.6038	0.3845	0.1950	0.1134	0.2829	0.1286	-0.0006	0.0183	0.0207	0.0176	0.3450	0.0000	-0.0071	0.2193	0.2041	0.1896	-0.1829	0.0000
486.8790	0.0000	-1.5708	0.0000	-1.5708	0.2116	-0.0000	-0.0000	0.0000	-0.0000	0.0000	0.1654	0.0000	0.6249	0.4116	0.2178	0.1284	0.3405	0.0860	-0.0006	0.0184	0.0209	0.0178	0.3443	0.0000	-0.0071	0.2207	0.2056	0.1911	-0.1829	0.0000
486.8890	0.0000	-1.5708	0.0000	-1.5708	0.2133	-0.0000	-0.0000	0.0000	-0.0000	0.0000	0.1674	0.0000	0.6012	0.3760	0.1956	0.1316	0.3075	0.1077	-0.0006	0.0186	0.0210	0.0179	0.3435	0.0000	-0.0071	0.2227	0.2066	0.1926	-0.1829	0.0000
486.9010	0.0000	-1.5708	-0.0000	-1.5708	0.2153	-0.0000	-0.0000	0.0000	-0.0000	0.0000	0.1650	0.0000	0.5642	0.4035	0.2166	0.1205	0.2094	0.1189	-0.0006	0.0192	0.0215	0.0181	0.3426	0.0000	-0.0071	0.2300	0.2120	0.1946	-0.1830	0.0000
486.9110	-0.0000	-1.5708	-0.0000	-1.5708	0.2169	-0.0000	-0.0000	0.0000	-0.0000	0.0000	0.1538	0.0000	0.5024	0.4191	0.1814	0.1390	0.3481	0.1078	-0.0006	0.0190	0.0215	0.0182	0.3419	-0.0000	-0.0071	0.2273	0.2112	0.1958	-0.1829	-0.0000
486.9230	0.0000	-1.5708	0.0000	-1.5708	0.2187	0.0000	-0.0000	0.0000	-0.0000	0.0000	0.1511	0.0000	0.5560	0.4186	0.2352	0.1479	0.3708	0.1351	-0.0006	0.0191	0.0216	0.0183	0.3409	0.0000	-0.0071	0.2284	0.2124	0.1974	-0.1829	0.0000
486.9330	0.0000	-1.5708	0.0000	-1.5708	0.2203	-0.0000	-0.0000	0.0000	-0.0000	0.0000	0.1534	0.0000	0.5532	0.4401	0.2586	0.1204	0.2870	0.1001	-0.0006	0.0194	0.0218	0.0185	0.3405	0.0000	-0.0070	0.2326	0.2149	0.1989	-0.1800	0.0000
486.9430	-0.0000	-1.5708	-0.0000	-1.5708	0.2218	0.0000	-0.0000	0.0000	-0.0000	0.0000	0.1478	0.0000	0.4628	0.4378	0.1732	0.1375	0.2874	0.1316	-0.0006	0.0195	0.0221	0.0186	0.3392	-0.0000	-0.0072	0.2333	0.2170	0.2003	-0.1863	-0.0000
486.9550	-0.0000	-1.5708	0.0000	-1.5708	0.2236	-0.0000	-0.0000	0.0000	-0.0000	-0.0001	0.1439	0.0000	0.5050	0.3469	0.1918	0.1436	0.3272	0.1197	-0.0006	0.0194	0.0220	0.0187	0.3383	0.0000	-0.0072	0.2322	0.2169	0.2017	-0.1863	0.0000
486.9650	-0.0000	-1.5708	0.0000	-1.5708	0.2251	0.0000	-0.0000	0.0000	-0.0000	-0.0000	0.1409	0.0000	0.5805	0.3281	0.1496	0.1391	0.3174	0.1216	-0.0006	0.0196	0.0222	0.0189	0.3375	0.0000	-0.0072	0.2344	0.2181	0.2030	-0.1863	0.0000
486.9770	-0.0000	-1.5708	-0.0000	-1.5708	0.2267	-0.0000	-0.0000	0.0000	-0.0000	-0.0000	0.1344	0.0000	0.4110	0.4995	0.2020	0.1245	0.3584	0.0855	-0.0006	0.0201	0.0225	0.0190	0.3366	-0.0000	-0.0072	0.2407	0.2215	0.2045	-0.1863	-0.0000
486.9870	0.0000	-1.5708	-0.0000	-1.5708	0.2281	0.0000	-0.0000	0.0000	-0.0000	-0.0002	0.1346	0.0000	0.4013	0.3830	0.1963	0.1404	0.3803	0.1217	-0.0006	0.0197	0.0224	0.0191	0.3358	0.0000	-0.0072	0.2365	0.2202	0.2055	-0.1863	0.0000
486.9990	-0.0001	-1.5708	-0.0000	-1.5708	0.2297	0.0000	-0.0000	0.0000	-0.0000	-0.0000	0.1371	0.0000	0.3851	0.3443	0.1830	0.1710	0.2844	0.1138	-0.0006	0.0199	0.0226	0.0192	0.3349	0.0000	-0.0072	0.2383	0.2221	0.2070	-0.1863	0.0000
487.0090	0.0000	-1.5708	-0.0000	-1.5708	0.2311	-0.0000	-0.0000	0.0000	-0.0000	-0.0000	0.1324	0.0000	0.5424	0.3566	0.1740	0.1202	0.2370	0.1197	-0.0006	0.0200	0.0228	0.0193	0.3341	0.0000	-0.0072	0.2395	0.2243	0.2082	-0.1863	0.0000
487.0190	-0.0000	-1.5708	-0.0000	-1.5708	0.2324	-0.0000	-0.0000	0.0000	-0.0000	-0.0000	0.1234	0.0000	0.4892	0.5030	0.2360	0.1263	0.3125	0.1074	-0.0006	0.0204	0.0230	0.0195	0.3333	-0.0000	-0.0072	0.2441	0.2259	0.2095	-0.1863	-0.0000
487.0310	-0.0000	-1.5708	0.0000	-1.5708	0.2338	0.0000	-0.0000	0.0000	-0.0000	-0.0000	0.1201	0.0000	0.5473	0.3561	0.2224	0.1029	0.3618	0.0941	-0.0006	0.0206	0.0232	0.0196	0.3324	0.0000	-0.0072	0.2465	0.2284	0.2109	-0.1864	0.0000
487.0410	-0.0000	-1.5708	0.0000	-1.5708	0.2350	0.0000	-0.0000	0.0000	-0.0000	0.0000	0.1225	0.0000	0.3045	0.4073	0.1909	0.1269	0.3345	0.0985	-0.0006	0.0203	0.0231	0.0197	0.3315	0.0000	-0.0073	0.2429	0.2275	0.2117	-0.1889	0.0000
487.0530	-0.0000	-1.5708	-0.0000	-1.5708	0.2365	-0.0000	-0.0000	0.0000	-0.0000	0.0000	0.1197	0.0000	0.5296	0.3574	0.1753	0.1629	0.2798	0.1130	-0.0006	0.0203	0.0232	0.0198	0.3305	-0.0000	-0.0073	0.2432	0.2278	0.2130	-0.1890	-0.0000
487.0630	0.0000	-1.5708	-0.0000	-1.5708	0.2376	-0.0000	-0.0000	0.0000	-0.0000	0.0000	0.1168	0.0000	0.4915	0.4024	0.1543	0.1210	0.3068	0.1017	-0.0006	0.0206	0.0234	0.0199	0.3297	0.0000	-0.0073	0.2467	0.2303	0.2141	-0.1890	0.0000
487.0750	0.0000	-1.5708	-0.0000	-1.5708	0.2390	0.0000	-0.0000	0.0000	-0.0000	0.0000	0.1126	0.0000	0.4131	0.3784	0.2109	0.1503	0.2761	0.0918	-0.0006	0.0206	0.0234	0.0200	0.3288	0.0000	-0.0073	0.2473	0.2300	0.2152	-0.1889	0.0000
487.0850	-0.0000	-1.5708	0.0000	-1.5708	0.2400	-0.0000	-0.0000	0.0000	-0.0000	0.0000	0.1088	0.0000	0.3937	0.3636	0.1901	0.1531	0.2738	0.1216	-0.0006	0.0209	0.0236	0.0201	0.3280	-0.0000	-0.0073	0.2497	0.2324	0.2163	-0.1890	-0.0000
487.0970	0.0000	-1.5708	0.0000	-1.5708	0.2413	-0.0000	-0.0000	0.0000	-0.0000	0.0000	0.1048	0.0000	0.4440	0.3427	0.1890	0.1507	0.2712	0.1143	-0.0006	0.0207	0.0236	0.0202	0.3271	0.0000	-0.0073	0.2477	0.2323	0.2171	-0.1889	0.0000
487.1070	-0.0001	-1.5708	0.0000	-1.5708	0.2423	-0.0000	-0.0000	0.0000	-0.0000	0.0000	0.0993	0.0000	0.4297	0.4296	0.2347	0.1212	0.3377	0.1014	-0.0006	0.0204	0.0235	0.0202	0.3263	0.0000	-0.0073	0.2447	0.2313	0.2179	-0.1889	0.0000
487.1170	0.0000	-1.5708	-0.0000	-1.5708	0.2433	0.0000	-0.0000	0.0000	-0.0000	0.0000	0.0969	0.0000	0.4924	0.3866	0.2110	0.1463	0.3663	0.0858	-0.0006	0.0207	0.0237	0.0203	0.3255	0.0000	-0.0073	0.2475	0.2331	0.2188	-0.1889	0.0000
487.1290	0.0000	-1.5708	0.0000	-1.5708	0.2444	-0.0000	-0.0000	0.0000	-0.0000	0.0000	0.0977	0.0000	0.5251	0.3835	0.1979	0.1162	0.2904	0.0942	-0.0006	0.0212	0.0240	0.0204	0.3246	0.0000	-0.0073	0.2534	0.2361	0.2200	-0.1890	0.0000
487.1390	-0.0000	-1.5708	0.0000	-1.5708	0.2454	0.0000	-0.0000	0.0000	-0.0000	0.0000	0.0956	0.0000	0.4916	0.3203	0.1478	0.1381	0.2316	0.0904	-0.0006	0.0211	0.0240	0.0205	0.3237	0.0000	-0.0073	0.2521	0.2357	0.2208	-0.1908	0.0000
487.1510	-0.0000	-1.5708	-0.0000	-1.5708	0.2465	-0.0000	-0.0000	0.0000	-0.0000	0.0000	0.0883	0.0000	0.4920	0.4139	0.1895	0.1367	0.2151	0.1056	-0.0006	0.0213	0.0242	0.0206	0.3227	0.0000	-0.0073	0.2556	0.2382	0.2219	-0.1909	0.0000
487.1610	0.0000	-1.5708	0.0000	-1.5708	0.2474	0.0000	-0.0000	0.0000	-0.0000	0.0000	0.0821	0.0000	0.5453	0.3998	0.1518	0.1470	0.2720	0.1105	-0.0006	0.0211	0.0241	0.0207	0.3219	-0.0000	-0.0073	0.2523	0.2369	0.2225	-0.1908	-0.0000
487.1730	-0.0000	-1.5708	-0.0000	-1.5708	0.2483	-0.0000	-0.0000	0.0000	-0.0000	0.0000	0.0773	0.0000	0.4654	0.3465	0.2235	0.1299	0.3618	0.1059	-0.0006	0.0216	0.0245	0.0208	0.3210	0.0000	-0.0073	0.2592	0.2408	0.2236	-0.1909	0.0000
487.1830	0.0000	-1.5708	-0.0000	-1.5708	0.2491	-0.0000	-0.0000	0.0000	-0.0000	0.0000	0.0758	0.0000	0.4202	0.3915	0.2159	0.1444	0.3800	0.1119	-0.0006	0.0216	0.0244	0.0208	0.3202	0.0000	-0.0073	0.2581	0.2398	0.2240	-0.1908	0.0000
487.1930	-0.0000	-1.5708	0.0000	-1.5708	0.2498	-0.0000	-0.0000	0.0000	-0.0000	0.0000	0.0774	0.0000	0.5937	0.4141	0.1838	0.1465	0.3139	0.0868	-0.0006	0.0218	0.0247	0.0209	0.3194	0.0000	-0.0073	0.2609	0.2426	0.2250	-0.1909	0.0000
487.2050	0.0000	-1.5708	-0.0000	-1.5708	0.2507	0.0000	-0.0000	0.0000	-0.0000	0.0000	0.0739	0.0000	0.6034	0.3721	0.1888	0.1543	0.3287	0.1116	-0.0006	0.0215	0.0244	0.0209	0.3185	0.0000	-0.0073	0.2575	0.2401	0.2253	-0.1908	0.0000
487.2150	0.0000	-1.5708	-0.0000	-1.5708	0.2514	-0.0000	-0.0000	0.0000	-0.0000	0.0000	0.0730	0.0000	0.5640	0.4609	0.1872	0.1404	0.2679	0.1146	-0.0006	0.0212	0.0244	0.0210	0.3177	-0.0000	-0.0073	0.2543	0.2399	0.2260	-0.1908	-0.0000
487.2270	0.0000	-1.5708	-0.0000	-1.5708	0.2523	0.0000	-0.0000	0.0000	-0.0000	0.0000	0.0647	0.0000	0.6385	0.3514	0.1599	0.1620	0.3050	0.1034	-0.0006	0.0217	0.0246	0.0211	0.3167	-0.0000	-0.0073	0.2598	0.2425	0.2268	-0.1908	-0.0000
487.2370	-0.0000	-1.5708	0.0000	-1.5708	0.2529	0.0000	-0.0000	0.0000	-0.0000	0.0000	0.0598	0.0000	0.5308	0.3270	0.1863	0.1563	0.3153	0.1097	-0.0006	0.0218	0.0248	0.0211	0.3159	0.0000	-0.0074	0.2611	0.2437	0.2275	-0.1920	0.0000
487.2470	-0.0000	-1.5708	0.0000	-1.5708	0.2535	0.0000	-0.0000	0.0000	-0.0000	0.0000	0.0596	0.0000	0.5630	0.4084	0.1708	0.1302	0.2587	0.1045	-0.0006	0.0216	0.0247	0.0212	0.3151	0.0000	-0.0074	0.2592	0.2427	0.2279	-0.1920	0.0000
487.2590	0.0000	-1.5708	-0.0000	-1.5708	0.2541	0.0000	-0.0000	0.0000	-0.0000	0.0000	0.0542	0.0000	0.5402	0.3911	0.1987	0.1183	0.2925	0.0899	-0.0006	0.0220	0.0249	0.0212	0.3141	-0.0000	-0.0073	0.2631	0.2447	0.2285	-0.1920	-0.0000
487.2690	-0.0000	-1.5708	0.0000	-1.5708	0.2547	-0.0000	-0.0000	0.0000	-0.0000	0.0000	0.0518	0.0000	0.4504	0.4295	0.1851	0.1412	0.2944	0.1106	-0.0006	0.0215	0.0247	0.0213	0.3133	0.0000	-0.0073	0.2577	0.2432	0.2288	-0.1919	0.0000
487.2810	0.0000	-1.5708	-0.0000	-1.5708	0.2553	-0.0000	-0.0000	0.0000	-0.0000	0.0000	0.0487	0.0000	0.4739	0.4371	0.1706	0.1554	0.2822	0.1081	-0.0006	0.0221	0.0250	0.0213	0.3124	0.0000	-0.0073	0.2641	0.2458	0.2295	-0.1920	0.0000
487.2910	-0.0000	-1.5708	-0.0000	-1.5708	0.2557	-0.0000	-0.0000	0.0000	-0.0000	0.0000	0.0446	0.0000	0.6652	0.4338	0.1807	0.1257	0.2774	0.1072	-0.0006	0.0218	0.0249	0.0214	0.3116	0.0000	-0.0073	0.2616	0.2451	0.2298	-0.1920	0.0000
487.3030	0.0000	-1.5708	0.0000	-1.5708	0.2563	-0.0000	-0.0000	0.0000	-0.0000	0.0000	0.0413	0.0000	0.6354	0.3962	0.1999	0.1241	0.2927	0.0961	-0.0006	0.0222	0.0252	0.0214	0.3106	0.0000	-0.0073	0.2659	0.2476	0.2304	-0.1920	0.0000
487.3130	-0.0000	-1.5708	-0.0000	-1.5708	0.2566	0.0000	-0.0000	0.0000	-0.0000	0.0000	0.0362	0.0000	0.6277	0.3516	0.2140	0.1446	0.3145	0.1170	-0.0006	0.0218	0.0251	0.0214	0.3098	-0.0000	-0.0073	0.2610	0.2465	0.2308	-0.1920	-0.0000
487.3230	-0.0000	-1.5708	-0.0000	-1.5708	0.2570	-0.0000	-0.0000	0.0000	-0.0000	0.0000	0.0327	0.0000	0.5933	0.3659	0.1821	0.1085	0.3398	0.1269	-0.0006	0.0221	0.0251	0.0215	0.3090	-0.0000	-0.0073	0.2642	0.2468	0.2311	-0.1920	-0.0000
487.3350	-0.0000	-1.5708	-0.0000	-1.5708	0.2573	0.0000	-0.0000	0.0000	-0.0000	0.0000	0.0305	0.0000	0.5447	0.4310	0.1912	0.1471	0.3425	0.1068	-0.0005	0.0217	0.0248	0.0215	0.3105	0.0000	-0.0064	0.2593	0.2441	0.2309	-0.1669	0.0000
487.3450	-0.0000	-1.5708	0.0000	-1.5708	0.2576	0.0000	-0.0000	0.0000	-0.0000	0.0000	0.0270	0.0000	0.5157	0.3443	0.1900	0.1602	0.3719	0.0990	-0.0006	0.0220	0.0251	0.0215	0.3073	0.0000	-0.0073	0.2639	0.2474	0.2317	-0.1924	0.0000
487.3570	0.0001	-1.5708	0.0000	-1.5708	0.2579	0.0000	-0.0000	0.0000	-0.0000	0.0000	0.0234	0.0000	0.6427	0.4660	0.2188	0.1381	0.3606	0.1086	-0.0006	0.0220	0.0251	0.0215	0.3063	0.0000	-0.0073	0.2636	0.2472	0.2319	-0.1924	0.0000
487.3670	-0.0000	-1.5708	-0.0000	-1.5708	0.2581	0.0000	-0.0000	0.0000	-0.0000	0.0000	0.0212	0.0000	0.5451	0.4843	0.1589	0.1466	0.3763	0.0973	-0.0006	0.0221	0.0252	0.0216	0.3055	-0.0000	-0.0073	0.2641	0.2477	0.2320	-0.1923	-0.0000
487.3790	0.0000	-1.5708	0.0000	-1.5708	0.2584	0.0000	-0.0000	0.0000	-0.0000	0.0000	0.0179	0.0000	0.6102	0.4707	0.2261	0.1678	0.3640	0.0879	-0.0006	0.0220	0.0252	0.0216	0.3046	-0.0000	-0.0073	0.2640	0.2475	0.2322	-0.1923	-0.0000
487.3890	0.0000	-1.5708	-0.0000	-1.5708	0.2585	0.0000	-0.0000	0.0000	-0.0000	0.0000	0.0150	0.0000	0.5834	0.3861	0.2240	0.1476	0.3389	0.1181	-0.0006	0.0221	0.0252	0.0216	0.3038	0.0000	-0.0073	0.2651	0.2477	0.2324	-0.1924	0.0000
487.3990	-0.0000	-1.5708	0.0000	-1.5708	0.2587	-0.0000	-0.0000	0.0000	-0.0000	0.0000	0.0121	0.0000	0.5698	0.3863	0.1720	0.1311	0.3525	0.1055	-0.0006	0.0221	0.0253	0.0216	0.3030	0.0000	-0.0073	0.2652	0.2488	0.2326	-0.1924	0.0000
487.4110	0.0000	-1.5708	-0.0000	-1.5708	0.2588	-0.0000	-0.0000	0.0000	-0.0000	0.0000	0.0054	0.0000	0.5318	0.4010	0.1899	0.1466	0.3098	0.0906	-0.0006	0.0220	0.0252	0.0216	0.2111	0.0000	-0.0073	0.2633	0.2478	0.2326	-0.1923	0.0000
487.4210	-0.0000	-1.5708	-0.0000	-1.5708	0.2588	-0.0000	-0.0000	0.0000	-0.0000	0.0000	0.0009	0.0000	0.5364	0.4223	0.2327	0.1445	0.2680	0.1158	-0.0006	0.0219	0.0250	0.0216	0.1115	0.0000	-0.0073	0.2618	0.2464	0.2325	-0.1923	0.0000
487.4330	0.0000	-1.5708	-0.0000	-1.5708	0.2588	0.0000	-0.0000	0.0000	-0.0000	0.0000	-0.0005	0.0000	0.4266	0.4182	0.2202	0.1610	0.1875	0.0733	-0.0006	0.0222	0.0252	0.0216	-0.0080	0.0000	-0.0073	0.2657	0.2483	0.2326	-0.1923	0.0000
487.4430	0.0000	-1.5708	-0.0000	-1.5708	0.2588	0.0000	-0.0000	0.0000	-0.0000	0.0000	-0.0035	0.0000	0.5178	0.4434	0.1899	0.1498	0.1174	0.0885	-0.0006	0.0218	0.0250	0.0216	-0.1061	0.0000	-0.0073	0.2608	0.2464	0.2325	-0.1920	0.0000
487.4550	0.0000	-1.5708	-0.0000	-1.5708	0.2587	-0.0000	-0.0000	0.0000	-0.0000	0.0000	-0.0084	0.0000	0.6423	0.4049	0.2134	0.1388	0.0430	0.1235	-0.0006	0.0222	0.0252	0.0216	-0.2245	0.0000	-0.0073	0.2657	0.2483	0.2326	-0.1920	0.0000
487.4650	-0.0000	-1.5708	-0.0000	-1.5708	0.2586	0.0000	-0.0000	0.0000	-0.0000	0.0000	-0.0118	0.0000	0.7211	0.4453	0.1883	0.1378	-0.0067	0.1136	-0.0006	0.0220	0.0251	0.0216	-0.3231	0.0000	-0.0073	0.2637	0.2473	0.2325	-0.1920	0.0000
487.4750	-0.0000	-1.5708	-0.0000	-1.5708	0.2585	-0.0000	-0.0000	0.0000	-0.0000	0.0000	-0.0141	0.0000	0.4282	0.4190	0.1804	0.1280	-0.0082	0.1035	-0.0006	0.0222	0.0253	0.0216	-0.3379	-0.0000	-0.0073	0.2660	0.2487	0.2325	-0.1920	-0.0000
487.4850	-0.0000	-1.5708	0.0000	-1.5708	0.2584	-0.0000	-0.0000	0.0000	-0.0000	0.0000	-0.0131	0.0000	0.5652	0.4396	0.1566	0.1254	-0.0874	0.0872	-0.0006	0.0221	0.0253	0.0216	-0.3388	0.0000	-0.0073	0.2650	0.2486	0.2324	-0.1920	0.0000
487.4950	0.0000	-1.5708	-0.0000	-1.5708	0.2582	-0.0000	-0.0000	0.0000	-0.0000	0.0000	-0.0148	0.0000	0.5493	0.3968	0.1933	0.1307	-0.1303	0.1017	-0.0006	0.0224	0.0254	0.0216	-0.3397	0.0000	-0.0073	0.2679	0.2495	0.2324	-0.1920	0.0000
487.5050	-0.0000	-1.5708	0.0000	-1.5708	0.2581	0.0000	-0.0000	0.0000	-0.0000	0.0000	-0.0186	0.0000	0.5371	0.3742	0.1722	0.1544	-0.1393	0.0998	-0.0006	0.0224	0.0253	0.0216	-0.3406	-0.0000	-0.0073	0.2677	0.2494	0.2322	-0.1920	-0.0000
487.5150	0.0000	-1.5708	-0.0000	-1.5708	0.2579	-0.0000	-0.0000	0.0000	-0.0000	0.0000	-0.0225	0.0000	0.4801	0.4094	0.1937	0.1442	-0.1737	0.0919	-0.0006	0.0221	0.0252	0.0216	-0.3415	-0.0000	-0.0073	0.2641	0.2477	0.2320	-0.1920	-0.0000
487.5270	-0.0000	-1.5708	0.0000	-1.5708	0.2576	0.0000	-0.0000	0.0000	-0.0000	0.0000	-0.0266	0.0000	0.5445	0.3582	0.2234	0.1260	-0.2059	0.1112	-0.0006	0.0219	0.0251	0.0215	-0.3426	-0.0000	-0.0073	0.2624	0.2470	0.2317	-0.1920	-0.0000
487.5370	0.0000	-1.5708	0.0000	-1.5708	0.2574	-0.0000	-0.0000	0.0000	-0.0000	0.0000	-0.0298	0.0000	0.4219	0.4775	0.2111	0.1121	-0.2434	0.0866	-0.0006	0.0218	0.0251	0.0215	-0.3434	0.0000	-0.0073	0.2609	0.2465	0.2314	-0.1908	0.0000
487.5470	-0.0000	-1.5708	0.0000	-1.5708	0.2570	0.0000	-0.0000	0.0000	-0.0000	0.0000	-0.0340	0.0000	0.5340	0.3973	0.1739	0.1474	-0.2902	0.0884	-0.0006	0.0222	0.0251	0.0215	-0.3443	0.0000	-0.0073	0.2655	0.2473	0.2312	-0.1908	0.0000
487.5570	0.0000	-1.5708	0.0000	-1.5708	0.2567	-0.0000	-0.0000	0.0000	-0.0000	0.0000	-0.0375	0.0000	0.5389	0.3672	0.2018	0.1399	-0.3117	0.1163	-0.0006	0.0220	0.0250	0.0214	-0.3452	0.0000	-0.0073	0.2632	0.2460	0.2307	-0.1908	0.0000
487.5670	0.0000	-1.5708	-0.0000	-1.5708	0.2563	0.0000	-0.0000	0.0000	-0.0000	0.0000	-0.0397	0.0000	0.5330	0.3749	0.2155	0.1425	-0.3288	0.1050	-0.0006	0.0219	0.0251	0.0214	-0.3461	-0.0000	-0.0073	0.2626	0.2473	0.2307	-0.1909	-0.0000
487.5770	-0.0000	-1.5708	-0.0000	-1.5708	0.2559	0.0000	-0.0000	0.0000	-0.0000	0.0000	-0.0447	0.0000	0.4932	0.4483	0.1599	0.1547	-0.3630	0.0889	-0.0006	0.0218	0.0249	0.0214	-0.3470	0.0000	-0.0073	0.2612	0.2449	0.2301	-0.1908	0.0000
487.5890	-0.0000	-1.5708	-0.0000	-1.5708	0.2553	0.0000	-0.0000	0.0000	-0.0000	0.0000	-0.0508	0.0000	0.4348	0.4295	0.1843	0.1332	-0.3091	0.1238	-0.0006	0.0220	0.0250	0.0213	-0.3481	-0.0000	-0.0073	0.2636	0.2463	0.2297	-0.1908	-0.0000
487.5990	-0.0000	-1.5708	-0.0000	-1.5708	0.2548	0.0000	-0.0000	0.0000	-0.0000	0.0000	-0.0516	0.0000	0.5491	0.4615	0.2547	0.1294	-0.3238	0.1112	-0.0006	0.0218	0.0249	0.0213	-0.3490	0.0000	-0.0073	0.2609	0.2445	0.2293	-0.1908	0.0000
487.6090	-0.0000	-1.5708	0.0000	-1.5708	0.2543	0.0000	-0.0000	0.0000	-0.0000	0.0000	-0.0566	0.0000	0.5533	0.4102	0.2174	0.1438	-0.3178	0.1042	-0.0006	0.0220	0.0250	0.0213	-0.3499	0.0000	-0.0073	0.2638	0.2455	0.2289	-0.1909	0.0000
487.6190	-0.0000	-1.5708	-0.0000	-1.5708	0.2537	-0.0000	-0.0000	0.0000	-0.0000	0.0000	-0.0575	0.0000	0.6160	0.3219	0.1497	0.1201	-0.3594	0.1021	-0.0006	0.0215	0.0248	0.0212	-0.3507	0.0000	-0.0073	0.2580	0.2436	0.2283	-0.1908	0.0000
487.6290	0.0000	-1.5708	-0.0000	-1.5708	0.2531	-0.0000	-0.0000	0.0000	-0.0000	0.0000	-0.0614	0.0000	0.5727	0.3965	0.2353	0.1208	-0.3124	0.0945	-0.0006	0.0220	0.0249	0.0212	-0.3516	-0.0000	-0.0073	0.2638	0.2445	0.2279	-0.1909	-0.0000
487.6410	-0.0000	-1.5707	0.0000	-1.5708	0.2523	0.0000	-0.0000	0.0000	-0.0000	0.0000	-0.0644	0.0000	0.4887	0.3781	0.1992	0.1645	-0.3098	0.0837	-0.0006	0.0213	0.0245	0.0211	-0.3525	-0.0000	-0.0072	0.2551	0.2408	0.2271	-0.1889	-0.0000
487.6510	-0.0000	-1.5708	-0.0000	-1.5708	0.2517	-0.0000	-0.0000	0.0000	-0.0000	0.0000	-0.0654	0.0000	0.5356	0.3867	0.2144	0.1477	-0.3213	0.1089	-0.0006	0.0221	0.0249	0.0211	-0.3534	0.0000	-0.0072	0.2643	0.2451	0.2268	-0.1890	0.0000
487.6630	-0.0000	-1.5708	0.0000	-1.5708	0.2508	0.0000	-0.0000	0.0000	-0.0000	0.0000	-0.0686	0.0000	0.5950	0.4557	0.2039	0.1334	-0.3648	0.0911	-0.0006	0.0215	0.0247	0.0210	-0.3545	0.0000	-0.0072	0.2578	0.2426	0.2261	-0.1890	0.0000
487.6730	0.0000	-1.5708	0.0000	-1.5708	0.2501	-0.0000	-0.0000	0.0000	-0.0000	0.0000	-0.0756	0.0000	0.6133	0.4345	0.2100	0.1222	-0.3047	0.0957	-0.0006	0.0216	0.0246	0.0209	-0.3554	-0.0000	-0.0072	0.2581	0.2419	0.2253	-0.1890	-0.0000
487.6830	0.0000	-1.5708	-0.0000	-1.5708	0.2494	-0.0000	-0.0000	0.0000	-0.0000	0.0000	-0.0791	0.0000	0.5645	0.3669	0.2182	0.1254	-0.2722	0.0714	-0.0006	0.0216	0.0245	0.0209	-0.3562	0.0000	-0.0072	0.2583	0.2411	0.2246	-0.1890	0.0000
487.6950	0.0000	-1.5708	0.0000	-1.5708	0.2484	0.0000	-0.0000	0.0000	-0.0000	0.0000	-0.0815	0.0000	0.5049	0.3921	0.2376	0.1715	-0.2759	0.1072	-0.0006	0.0213	0.0243	0.0208	-0.3573	-0.0000	-0.0073	0.2551	0.2389	0.2237	-0.1889	-0.0000
487.7050	0.0000	-1.5708	-0.0000	-1.5708	0.2476	-0.0000	-0.0000	0.0000	-0.0000	0.0000	-0.0825	0.0000	0.5136	0.3908	0.2057	0.1125	-0.3242	0.1230	-0.0006	0.0218	0.0244	0.0207	-0.3582	0.0000	-0.0073	0.2605	0.2403	0.2233	-0.1890	0.0000
487.7170	-0.0000	-1.5708	0.0000	-1.5708	0.2466	-0.0000	-0.0000	0.0000	-0.0000	0.0000	-0.0830	0.0000	0.5529	0.4054	0.2287	0.1264	-0.4096	0.1155	-0.0006	0.0211	0.0240	0.0206	-0.3593	0.0000	-0.0073	0.2527	0.2364	0.2222	-0.1889	0.0000
487.7270	-0.0000	-1.5708	-0.0000	-1.5708	0.2458	0.0000	-0.0000	0.0000	-0.0000	0.0000	-0.0883	0.0000	0.5379	0.4413	0.2229	0.1378	-0.4283	0.1043	-0.0006	0.0212	0.0241	0.0206	-0.3601	0.0000	-0.0073	0.2535	0.2372	0.2216	-0.1890	0.0000
487.7390	0.0000	-1.5708	-0.0000	-1.5708	0.2446	-0.0000	-0.0000	0.0000	-0.0000	0.0000	-0.0954	0.0000	0.5421	0.5086	0.1876	0.1218	-0.3855	0.0995	-0.0006	0.0210	0.0240	0.0205	-0.3610	0.0000	-0.0072	0.2520	0.2359	0.2205	-0.1863	0.0000
487.7490	0.0000	-1.5708	0.0000	-1.5708	0.2437	-0.0000	-0.0000	0.0000	-0.0000	0.0000	-0.1008	0.0000	0.7004	0.3695	0.1910	0.1453	-0.3223	0.1093	-0.0006	0.0209	0.0238	0.0204	-0.3618	-0.0000	-0.0072	0.2503	0.2342	0.2196	-0.1863	-0.0000
487.7590	-0.0000	-1.5708	-0.0000	-1.5708	0.2427	0.0000	-0.0000	0.0000	-0.0000	0.0000	-0.1043	0.0000	0.5927	0.3682	0.2025	0.1294	-0.2732	0.1360	-0.0006	0.0209	0.0238	0.0203	-0.3627	0.0000	-0.0072	0.2502	0.2342	0.2187	-0.1863	0.0000
487.7690	-0.0000	-1.5708	-0.0000	-1.5708	0.2417	0.0000	-0.0000	0.0000	-0.0000	0.0000	-0.1036	0.0000	0.6183	0.3767	0.1410	0.1408	-0.3278	0.0952	-0.0006	0.0206	0.0236	0.0202	-0.3636	0.0000	-0.0072	0.2471	0.2320	0.2179	-0.1863	0.0000
487.7790	0.0000	-1.5708	-0.0000	-1.5708	0.2407	-0.0000	-0.0000	0.0000	-0.0000	0.0000	-0.1031	0.0000	0.5760	0.4183	0.2331	0.1452	-0.3923	0.1243	-0.0006	0.0205	0.0235	0.0202	-0.3644	0.0000	-0.0072	0.2457	0.2315	0.2170	-0.1863	0.0000
487.7910	0.0000	-1.5708	0.0000	-1.5708	0.2394	0.0000	-0.0000	0.0000	-0.0000	0.0000	-0.1089	0.0000	0.5976	0.4007	0.2567	0.1269	-0.3907	0.1196	-0.0006	0.0205	0.0235	0.0201	-0.3655	-0.0000	-0.0072	0.2460	0.2309	0.2159	-0.1863	-0.0000
487.8010	-0.0000	-1.5708	-0.0000	-1.5708	0.2382	-0.0000	-0.0000	0.0000	-0.0000	0.0000	-0.1123	0.0000	0.5780	0.4391	0.2139	0.1382	-0.3987	0.1154	-0.0006	0.0208	0.0234	0.0200	-0.3664	0.0000	-0.0072	0.2486	0.2305	0.2150	-0.1863	0.0000
487.8110	-0.0000	-1.5708	-0.0000	-1.5708	0.2371	0.0000	-0.0000	0.0000	-0.0000	0.0000	-0.1174	0.0000	0.6189	0.3959	0.2053	0.1299	-0.3218	0.1400	-0.0006	0.0205	0.0232	0.0199	-0.3672	0.0000	-0.0072	0.2456	0.2285	0.2139	-0.1863	0.0000
487.8210	-0.0000	-1.5708	0.0000	-1.5708	0.2359	-0.0000	-0.0000	0.0000	-0.0000	0.0000	-0.1190	0.0000	0.7252	0.4665	0.1898	0.1213	-0.3714	0.1019	-0.0006	0.0205	0.0231	0.0198	-0.3681	0.0000	-0.0072	0.2454	0.2273	0.2127	-0.1863	0.0000
487.8310	-0.0000	-1.5708	-0.0000	-1.5708	0.2347	-0.0001	-0.0000	0.0000	-0.0000	0.0000	-0.1250	0.0000	0.5567	0.3687	0.2070	0.1187	-0.3466	0.0903	-0.0006	0.0202	0.0231	0.0197	-0.3690	0.0000	-0.0072	0.2422	0.2270	0.2120	-0.1863	0.0000
487.8410	-0.0000	-1.5708	-0.0000	-1.5708	0.2335	-0.0000	-0.0000	0.0000	-0.0000	0.0000	-0.1302	0.0000	0.6318	0.4194	0.1902	0.1111	-0.2737	0.1159	-0.0006	0.0201	0.0229	0.0196	-0.3695	0.0000	-0.0071	0.2410	0.2251	0.2108	-0.1829	0.0000
487.8530	-0.0000	-1.5708	0.0000	-1.5708	0.2320	0.0000	-0.0000	0.0000	-0.0000	0.0000	-0.1275	0.0000	0.6582	0.4223	0.2266	0.1379	-0.3354	0.0890	-0.0006	0.0201	0.0229	0.0195	-0.3706	-0.0000	-0.0071	0.2406	0.2257	0.2095	-0.1829	-0.0000
487.8630	0.0000	-1.5708	0.0000	-1.5708	0.2307	0.0000	-0.0000	0.0000	-0.0000	0.0000	-0.1272	0.0000	0.7505	0.4383	0.1854	0.1334	-0.4239	0.1059	-0.0006	0.0199	0.0227	0.0194	-0.3714	0.0000	-0.0071	0.2380	0.2231	0.2083	-0.1829	0.0000
487.8750	0.0000	-1.5708	-0.0000	-1.5708	0.2291	0.0000	-0.0000	0.0000	-0.0000	0.0000	-0.1335	0.0000	0.6164	0.3801	0.2195	0.1012	-0.3895	0.1167	-0.0006	0.0196	0.0224	0.0192	-0.3724	-0.0000	-0.0071	0.2347	0.2207	0.2068	-0.1829	-0.0000
487.8850	0.0000	-1.5708	0.0000	-1.5708	0.2277	0.0000	-0.0000	0.0000	-0.0000	0.0000	-0.1409	0.0000	0.6089	0.4784	0.2232	0.1454	-0.3255	0.1175	-0.0006	0.0198	0.0225	0.0191	-0.3733	0.0000	-0.0071	0.2371	0.2212	0.2059	-0.1830	0.0000
487.8970	0.0000	-1.5708	-0.0000	-1.5708	0.2260	0.0000	-0.0000	0.0000	-0.0000	0.0000	-0.1423	0.0000	0.6960	0.4274	0.2481	0.1004	-0.2749	0.0973	-0.0006	0.0200	0.0225	0.0190	-0.3743	-0.0000	-0.0071	0.2391	0.2212	0.2044	-0.1830	-0.0000
487.9070	-0.0000	-1.5708	0.0000	-1.5708	0.2246	-0.0000	-0.0000	0.0000	-0.0000	0.0000	-0.1408	0.0000	0.7214	0.4427	0.1763	0.1223	-0.3273	0.0962	-0.0006	0.0197	0.0223	0.0189	-0.3752	0.0000	-0.0071	0.2355	0.2195	0.2032	-0.1830	0.0000
487.9190	-0.0000	-1.5708	0.0000	-1.5708	0.2229	0.0000	-0.0000	0.0000	-0.0000	0.0000	-0.1456	0.0000	0.6370	0.5376	0.2079	0.1220	-0.3362	0.0922	-0.0006	0.0194	0.0219	0.0187	-0.3762	-0.0000	-0.0071	0.2320	0.2160	0.2015	-0.1829	-0.0000
487.9290	-0.0000	-1.5708	-0.0000	-1.5708	0.2214	-0.0000	-0.0000	0.0000	-0.0000	0.0000	-0.1485	0.0000	0.6478	0.3767	0.2561	0.1443	-0.3510	0.1054	-0.0006	0.0193	0.0219	0.0186	-0.3771	-0.0000	-0.0071	0.2311	0.2151	0.2002	-0.1829	-0.0000
487.9390	-0.0000	-1.5708	-0.0000	-1.5708	0.2199	-0.0000	-0.0000	0.0000	-0.0000	0.0000	-0.1493	0.0000	0.6973	0.4533	0.1910	0.0913	-0.3653	0.1068	-0.0006	0.0194	0.0219	0.0185	-0.3775	-0.0000	-0.0070	0.2322	0.2155	0.1990	-0.1789	-0.0000
487.9490	0.0000	-1.5708	0.0000	-1.5708	0.2183	0.0000	-0.0000	0.0000	-0.0000	0.0000	-0.1553	0.0000	0.5883	0.4330	0.2189	0.1182	-0.3222	0.0821	-0.0006	0.0191	0.0216	0.0184	-0.3784	-0.0000	-0.0070	0.2283	0.2126	0.1975	-0.1788	-0.0000
487.9590	-0.0000	-1.5708	0.0000	-1.5708	0.2167	-0.0000	-0.0000	0.0000	-0.0000	0.0000	-0.1570	0.0000	0.5413	0.4310	0.2458	0.1315	-0.2927	0.1049	-0.0006	0.0189	0.0215	0.0182	-0.3792	0.0000	-0.0070	0.2269	0.2112	0.1961	-0.1788	0.0000
487.9690	-0.0000	-1.5708	0.0000	-1.5708	0.2152	-0.0000	-0.0000	0.0000	-0.0000	0.0000	-0.1546	0.0000	0.5767	0.4329	0.1459	0.1505	-0.3909	0.0898	-0.0006	0.0190	0.0214	0.0181	-0.3801	0.0000	-0.0070	0.2280	0.2103	0.1947	-0.1788	0.0000
487.9810	0.0000	-1.5708	-0.0000	-1.5708	0.2132	-0.0000	-0.0000	0.0000	-0.0000	0.0000	-0.1625	0.0000	0.5899	0.3218	0.2507	0.1129	-0.3808	0.1101	-0.0006	0.0187	0.0212	0.0179	-0.3811	0.0000	-0.0070	0.2239	0.2082	0.1931	-0.1788	0.0000
487.9910	0.0000	-1.5708	0.0000	-1.5708	0.2115	0.0000	-0.0000	0.0000	-0.0000	0.0000	-0.1692	0.0000	0.6064	0.4204	0.2016	0.1500	-0.3005	0.0985	-0.0006	0.0187	0.0211	0.0178	-0.3819	0.0000	-0.0070	0.2241	0.2073	0.1918	-0.1789	0.0000
488.0010	-0.0000	-1.5708	-0.0000	-1.5708	0.2099	0.0000	-0.0000	0.0000	-0.0000	0.0000	-0.1685	0.0000	0.5655	0.3560	0.2187	0.1280	-0.3285	0.0927	-0.0006	0.0187	0.0209	0.0177	-0.3827	-0.0000	-0.0070	0.2234	0.2057	0.1901	-0.1788	-0.0000
488.0110	-0.0000	-1.5708	-0.0000	-1.5708	0.2082	-0.0000	-0.0000	0.0000	-0.0000	0.0000	-0.1724	0.0000	0.6092	0.2969	0.1872	0.1221	-0.3982	0.0896	-0.0006	0.0184	0.0208	0.0175	-0.3836	0.0000	-0.0070	0.2202	0.2044	0.1888	-0.1789	0.0000
488.0210	-0.0000	-1.5708	-0.0000	-1.5708	0.2065	0.0000	-0.0000	0.0000	-0.0000	0.0000	-0.1752	0.0000	0.5705	0.4145	0.2094	0.1303	-0.4144	0.1156	-0.0006	0.0183	0.0205	0.0174	-0.3844	-0.0000	-0.0070	0.2186	0.2019	0.1871	-0.1788	-0.0000
488.0330	0.0000	-1.5708	0.0000	-1.5708	0.2043	0.0000	-0.0000	0.0000	-0.0000	0.0000	-0.1803	0.0000	0.5351	0.4352	0.1770	0.0908	-0.3972	0.0944	-0.0006	0.0184	0.0205	0.0172	-0.3854	0.0000	-0.0070	0.2203	0.2015	0.1854	-0.1789	0.0000
488.0430	0.0000	-1.5708	-0.0000	-1.5708	0.2025	-0.0000	-0.0000	0.0000	-0.0000	0.0000	-0.1880	0.0000	0.5813	0.3784	0.2162	0.0930	-0.3066	0.0828	-0.0006	0.0175	0.0200	0.0171	-0.3858	0.0000	-0.0068	0.2099	0.1965	0.1835	-0.1740	0.0000
488.0530	-0.0000	-1.5708	0.0000	-1.5708	0.2007	-0.0000	-0.0000	0.0000	-0.0000	0.0000	-0.1881	0.0000	0.5194	0.4242	0.2184	0.1086	-0.3354	0.1150	-0.0006	0.0179	0.0200	0.0169	-0.3866	0.0000	-0.0068	0.2143	0.1970	0.1821	-0.1741	0.0000
488.0650	0.0000	-1.5708	0.0000	-1.5708	0.1984	-0.0000	-0.0000	0.0000	-0.0000	0.0000	-0.1876	0.0000	0.3738	0.4027	0.1684	0.1043	-0.4300	0.1064	-0.0006	0.0176	0.0197	0.0167	-0.3876	-0.0000	-0.0068	0.2103	0.1939	0.1800	-0.1740	-0.0000
488.0750	0.0000	-1.5708	-0.0000	-1.5708	0.1966	-0.0000	-0.0000	0.0000	-0.0000	0.0000	-0.1985	0.0000	0.4101	0.4426	0.2185	0.1045	-0.3132	0.0968	-0.0006	0.0175	0.0197	0.0166	-0.3884	0.0000	-0.0068	0.2091	0.1937	0.1783	-0.1740	0.0000
488.0870	0.0000	-1.5708	0.0000	-1.5708	0.1942	0.0000	-0.0000	0.0000	-0.0000	0.0000	-0.1953	0.0000	0.5375	0.4456	0.2232	0.0936	-0.3628	0.0995	-0.0006	0.0172	0.0193	0.0164	-0.3894	-0.0000	-0.0068	0.2058	0.1903	0.1764	-0.1740	-0.0000
488.0970	0.0000	-1.5708	-0.0000	-1.5708	0.1922	-0.0000	-0.0000	0.0000	-0.0000	0.0000	-0.1983	0.0000	0.4174	0.4409	0.1940	0.0960	-0.3918	0.1027	-0.0006	0.0173	0.0193	0.0162	-0.3902	-0.0000	-0.0068	0.2069	0.1895	0.1746	-0.1740	-0.0000
488.1070	-0.0000	-1.5708	-0.0000	-1.5708	0.1902	0.0000	-0.0000	0.0000	-0.0000	0.0000	-0.2018	0.0000	0.4262	0.4370	0.1801	0.1231	-0.3675	0.0982	-0.0006	0.0170	0.0191	0.0161	-0.3910	0.0000	-0.0068	0.2034	0.1879	0.1730	-0.1741	0.0000
488.1190	0.0000	-1.5708	0.0000	-1.5708	0.1877	-0.0000	-0.0000	0.0000	-0.0000	0.0000	-0.2043	0.0000	0.4431	0.4168	0.2273	0.1006	-0.3701	0.1068	-0.0006	0.0168	0.0188	0.0159	-0.3920	-0.0000	-0.0068	0.2006	0.1851	0.1707	-0.1740	-0.0000
488.1290	0.0000	-1.5708	-0.0000	-1.5708	0.1857	-0.0000	-0.0000	0.0000	-0.0000	0.0000	-0.2069	0.0000	0.4694	0.3994	0.1608	0.1118	-0.3434	0.0839	-0.0006	0.0169	0.0187	0.0157	-0.3928	-0.0000	-0.0068	0.2027	0.1842	0.1688	-0.1740	-0.0000
488.1390	0.0000	-1.5708	0.0000	-1.5708	0.1836	-0.0000	-0.0000	0.0000	-0.0000	0.0000	-0.2035	0.0000	0.4708	0.4288	0.2155	0.1038	-0.4851	0.1112	-0.0006	0.0165	0.0185	0.0155	-0.3931	-0.0000	-0.0066	0.1980	0.1819	0.1670	-0.1686	-0.0000
488.1490	0.0000	-1.5708	0.0000	-1.5708	0.1815	-0.0000	-0.0000	0.0000	-0.0000	0.0000	-0.2136	0.0000	0.3373	0.4328	0.1942	0.1247	-0.3853	0.1024	-0.0006	0.0165	0.0184	0.0154	-0.3939	0.0000	-0.0066	0.1976	0.1806	0.1652	-0.1686	0.0000
488.1590	-0.0000	-1.5708	-0.0000	-1.5708	0.1794	0.0000	-0.0000	0.0000	-0.0000	0.0000	-0.2168	0.0000	0.4502	0.4393	0.1622	0.1039	-0.3194	0.0902	-0.0006	0.0162	0.0182	0.0152	-0.3947	-0.0000	-0.0066	0.1938	0.1787	0.1633	-0.1686	-0.0000
488.1690	-0.0000	-1.5708	0.0000	-1.5708	0.1772	0.0000	-0.0000	0.0000	-0.0000	0.0000	-0.2163	0.0000	0.4917	0.4801	0.2362	0.1197	-0.4114	0.0951	-0.0006	0.0162	0.0179	0.0150	-0.3955	-0.0000	-0.0066	0.1935	0.1764	0.1614	-0.1686	-0.0000
488.1810	-0.0000	-1.5708	0.0000	-1.5708	0.1746	-0.0000	-0.0000	0.0000	-0.0000	0.0000	-0.2219	0.0000	0.4649	0.3699	0.2661	0.1107	-0.3864	0.0899	-0.0006	0.0158	0.0176	0.0148	-0.3964	-0.0000	-0.0067	0.1887	0.1736	0.1591	-0.1686	-0.0000
488.1910	-0.0000	-1.5708	0.0000	-1.5708	0.1724	-0.0000	-0.0000	0.0000	-0.0000	0.0000	-0.2265	0.0000	0.3292	0.4290	0.2246	0.1197	-0.3382	0.0904	-0.0006	0.0156	0.0174	0.0146	-0.3972	0.0000	-0.0067	0.1863	0.1712	0.1572	-0.1686	0.0000
488.2010	-0.0000	-1.5708	0.0000	-1.5708	0.1701	0.0000	-0.0000	0.0000	-0.0000	0.0000	-0.2294	0.0000	0.3866	0.4317	0.2610	0.0877	-0.3267	0.1117	-0.0006	0.0154	0.0172	0.0144	-0.3980	-0.0000	-0.0067	0.1848	0.1696	0.1551	-0.1686	-0.0000
488.2110	-0.0000	-1.5708	-0.0000	-1.5708	0.1678	-0.0000	-0.0000	0.0000	-0.0000	0.0000	-0.2263	0.0000	0.5788	0.4129	0.2178	0.1014	-0.4126	0.1088	-0.0006	0.0158	0.0172	0.0142	-0.3988	-0.0000	-0.0067	0.1887	0.1697	0.1533	-0.1686	-0.0000
488.2210	-0.0000	-1.5708	-0.0000	-1.5708	0.1655	-0.0000	-0.0000	0.0000	-0.0000	0.0000	-0.2378	0.0000	0.5179	0.4053	0.2149	0.0771	-0.2953	0.1107	-0.0006	0.0151	0.0168	0.0140	-0.3996	0.0000	-0.0067	0.1813	0.1652	0.1511	-0.1686	0.0000
488.2330	-0.0000	-1.5708	-0.0000	-1.5708	0.1627	0.0000	-0.0000	0.0000	-0.0000	0.0000	-0.2317	0.0000	0.4358	0.4788	0.1573	0.1145	-0.3554	0.1103	-0.0006	0.0152	0.0167	0.0138	-0.4005	0.0000	-0.0067	0.1822	0.1642	0.1486	-0.1686	0.0000
488.2430	-0.0000	-1.5708	0.0000	-1.5708	0.1603	0.0000	-0.0000	0.0000	-0.0000	0.0000	-0.2368	0.0000	0.5837	0.4154	0.1802	0.1241	-0.3561	0.0796	-0.0005	0.0147	0.0163	0.0136	-0.4007	-0.0000	-0.0064	0.1761	0.1605	0.1464	-0.1624	-0.0000
488.2550	0.0000	-1.5708	0.0000	-1.5708	0.1574	-0.0000	-0.0000	0.0000	-0.0000	0.0000	-0.2387	0.0000	0.5464	0.4101	0.2408	0.1127	-0.3846	0.0831	-0.0005	0.0143	0.0160	0.0134	-0.4016	-0.0000	-0.0064	0.1710	0.1574	0.1438	-0.1624	-0.0000
488.2650	0.0000	-1.5708	0.0000	-1.5708	0.1550	-0.0000	-0.0000	0.0000	-0.0000	0.0000	-0.2445	0.0000	0.5117	0.3957	0.1879	0.0945	-0.2904	0.1063	-0.0005	0.0146	0.0159	0.0132	-0.4024	-0.0000	-0.0064	0.1744	0.1568	0.1418	-0.1624	-0.0000
488.2770	0.0000	-1.5708	0.0000	-1.5708	0.1521	0.0000	-0.0000	0.0000	-0.0000	0.0000	-0.2389	0.0000	0.3864	0.4034	0.1987	0.0830	-0.4753	0.0963	-0.0005	0.0139	0.0154	0.0129	-0.4033	0.0000	-0.0064	0.1663	0.1517	0.1390	-0.1624	0.0000
488.2870	-0.0000	-1.5708	0.0000	-1.5708	0.1496	-0.0000	-0.0000	0.0000	-0.0000	0.0000	-0.2520	0.0000	0.3628	0.4406	0.1719	0.0967	-0.3220	0.0958	-0.0005	0.0134	0.0151	0.0127	-0.4041	0.0000	-0.0064	0.1602	0.1485	0.1367	-0.1624	0.0000
488.2970	-0.0000	-1.5708	0.0000	-1.5708	0.1472	-0.0000	-0.0000	0.0000	-0.0000	0.0000	-0.2504	0.0000	0.3848	0.4669	0.2056	0.0616	-0.4041	0.0767	-0.0005	0.0136	0.0150	0.0125	-0.4048	-0.0000	-0.0064	0.1625	0.1479	0.1346	-0.1624	-0.0000
488.3090	0.0000	-1.5708	-0.0000	-1.5708	0.1442	0.0000	-0.0000	0.0000	-0.0000	0.0000	-0.2559	0.0000	0.5136	0.4332	0.1915	0.1030	-0.4091	0.1024	-0.0005	0.0135	0.0149	0.0123	-0.4057	0.0000	-0.0064	0.1619	0.1463	0.1322	-0.1624	0.0000
488.3190	-0.0000	-1.5708	-0.0000	-1.5708	0.1416	-0.0000	-0.0000	0.0000	-0.0000	0.0000	-0.2617	0.0000	0.4316	0.4728	0.1768	0.0796	-0.4158	0.1047	-0.0005	0.0132	0.0146	0.0121	-0.4065	0.0000	-0.0064	0.1586	0.1440	0.1298	-0.1624	0.0000
488.3290	0.0000	-1.5708	-0.0000	-1.5708	0.1389	0.0000	-0.0000	0.0000	-0.0000	0.0000	-0.2658	0.0000	0.4909	0.4016	0.2297	0.0859	-0.3235	0.1024	-0.0005	0.0131	0.0144	0.0118	-0.4073	-0.0000	-0.0065	0.1563	0.1416	0.1275	-0.1624	-0.0000
488.3390	0.0000	-1.5708	-0.0000	-1.5708	0.1363	0.0000	-0.0000	0.0000	-0.0000	0.0000	-0.2613	0.0000	0.4958	0.4849	0.1989	0.0943	-0.4215	0.0840	-0.0005	0.0129	0.0142	0.0116	-0.4074	-0.0000	-0.0062	0.1546	0.1395	0.1250	-0.1556	-0.0000
488.3490	-0.0000	-1.5708	-0.0000	-1.5708	0.1336	0.0000	-0.0000	0.0000	-0.0000	0.0002	-0.2724	0.0000	0.5084	0.3860	0.1865	0.0818	-0.2847	0.0942	-0.0005	0.0129	0.0140	0.0114	-0.4081	-0.0000	-0.0062	0.1539	0.1379	0.1229	-0.1557	-0.0000
488.3610	-0.0000	-1.5708	0.0000	-1.5708	0.1304	-0.0000	-0.0000	0.0000	-0.0000	0.0001	-0.2658	0.0000	0.5730	0.4590	0.1672	0.0891	-0.3846	0.1038	-0.0005	0.0122	0.0135	0.0111	-0.4090	-0.0000	-0.0062	0.1461	0.1330	0.1199	-0.1556	-0.0000
488.3710	0.0000	-1.5708	-0.0000	-1.5708	0.1277	-0.0000	-0.0000	0.0000	-0.0000	0.0000	-0.2687	0.0000	0.5184	0.4596	0.1643	0.0943	-0.3461	0.0911	-0.0005	0.0121	0.0133	0.0109	-0.4097	0.0000	-0.0062	0.1445	0.1304	0.1173	-0.1556	0.0000
488.3810	-0.0000	-1.5708	-0.0000	-1.5708	0.1249	0.0000	-0.0000	0.0000	-0.0000	0.0000	-0.2737	0.0000	0.6365	0.4088	0.1944	0.0860	-0.3344	0.0782	-0.0005	0.0117	0.0129	0.0107	-0.4104	-0.0000	-0.0062	0.1402	0.1271	0.1149	-0.1556	-0.0000
488.3910	-0.0000	-1.5708	0.0000	-1.5708	0.1222	-0.0000	-0.0000	0.0000	-0.0000	0.0002	-0.2694	0.0000	0.5623	0.4002	0.2173	0.0894	-0.3768	0.0913	-0.0005	0.0117	0.0128	0.0105	-0.4112	0.0000	-0.0062	0.1407	0.1256	0.1125	-0.1556	0.0000
488.4010	-0.0000	-1.5708	-0.0000	-1.5708	0.1194	0.0000	-0.0000	0.0000	-0.0000	0.0000	-0.2751	0.0000	0.4873	0.4216	0.1997	0.0974	-0.4123	0.1182	-0.0005	0.0110	0.0123	0.0102	-0.4119	0.0000	-0.0062	0.1319	0.1207	0.1099	-0.1556	0.0000
488.4110	0.0000	-1.5708	0.0000	-1.5708	0.1166	0.0000	-0.0000	0.0000	-0.0000	0.0000	-0.2786	0.0000	0.5108	0.3776	0.2059	0.0953	-0.3542	0.0899	-0.0005	0.0115	0.0124	0.0100	-0.4126	-0.0000	-0.0062	0.1382	0.1222	0.1077	-0.1557	-0.0000
488.4230	-0.0000	-1.5708	0.0000	-1.5708	0.1133	0.0000	-0.0000	0.0000	-0.0000	0.0000	-0.2790	0.0000	0.5849	0.3880	0.1947	0.0842	-0.4133	0.0885	-0.0005	0.0110	0.0120	0.0097	-0.4135	0.0000	-0.0062	0.1317	0.1176	0.1045	-0.1556	0.0000
488.4330	-0.0001	-1.5708	0.0000	-1.5708	0.1105	-0.0000	-0.0000	0.0000	-0.0000	0.0000	-0.2844	0.0000	0.6393	0.3690	0.2242	0.0991	-0.4325	0.1064	-0.0005	0.0107	0.0115	0.0095	-0.4142	-0.0000	-0.0062	0.1277	0.1136	0.1019	-0.1556	-0.0000
488.4450	-0.0000	-1.5708	-0.0000	-1.5708	0.1070	-0.0000	-0.0000	0.0000	-0.0000	0.0000	-0.2886	0.0000	0.5902	0.4195	0.2219	0.0834	-0.3602	0.0866	-0.0005	0.0105	0.0114	0.0092	-0.4144	0.0000	-0.0059	0.1252	0.1117	0.0988	-0.1482	0.0000
488.4550	0.0000	-1.5708	-0.0000	-1.5708	0.1041	0.0000	-0.0000	0.0000	-0.0000	0.0000	-0.2917	0.0000	0.5486	0.4413	0.2093	0.0985	-0.4022	0.0894	-0.0005	0.0104	0.0111	0.0089	-0.4151	-0.0000	-0.0059	0.1241	0.1097	0.0962	-0.1482	-0.0000
488.4670	-0.0000	-1.5708	-0.0000	-1.5708	0.1006	-0.0000	-0.0000	0.0000	-0.0000	0.0000	-0.2978	0.0000	0.6654	0.4058	0.1937	0.0681	-0.3763	0.1084	-0.0005	0.0100	0.0108	0.0087	-0.4159	0.0000	-0.0059	0.1195	0.1061	0.0931	-0.1482	0.0000
488.4770	0.0000	-1.5708	-0.0000	-1.5708	0.0976	0.0000	-0.0000	0.0000	-0.0000	0.0000	-0.2991	0.0000	0.6209	0.4747	0.1870	0.0786	-0.3325	0.0783	-0.0005	0.0095	0.0104	0.0084	-0.4166	0.0000	-0.0059	0.1140	0.1025	0.0905	-0.1482	0.0000
488.4870	0.0000	-1.5708	-0.0000	-1.5708	0.0946	-0.0000	-0.0000	0.0000	-0.0000	0.0000	-0.3008	0.0000	0.4718	0.4005	0.1974	0.0940	-0.3578	0.0950	-0.0005	0.0093	0.0101	0.0082	-0.4173	-0.0000	-0.0059	0.1112	0.0998	0.0877	-0.1482	-0.0000
488.4990	0.0000	-1.5708	0.0000	-1.5708	0.0910	0.0000	-0.0000	0.0000	-0.0000	0.0000	-0.2997	0.0000	0.5297	0.4114	0.1966	0.0808	-0.3919	0.0721	-0.0005	0.0092	0.0099	0.0079	-0.4181	-0.0000	-0.0059	0.1100	0.0976	0.0846	-0.1482	-0.0000
488.5090	0.0000	-1.5708	0.0000	-1.5708	0.0879	0.0000	-0.0000	0.0000	-0.0000	0.0000	-0.3050	0.0000	0.5344	0.4089	0.2358	0.1062	-0.3942	0.1124	-0.0005	0.0090	0.0096	0.0076	-0.4188	0.0000	-0.0059	0.1074	0.0949	0.0820	-0.1482	0.0000
488.5210	0.0000	-1.5708	-0.0000	-1.5708	0.0843	-0.0000	-0.0000	0.0000	-0.0000	0.0000	-0.3022	0.0000	0.5321	0.3486	0.1972	0.0773	-0.4104	0.1151	-0.0005	0.0088	0.0093	0.0073	-0.4197	-0.0000	-0.0059	0.1049	0.0915	0.0786	-0.1482	-0.0000
488.5310	-0.0000	-1.5708	-0.0000	-1.5708	0.0812	0.0000	-0.0000	0.0000	-0.0000	0.0000	-0.3073	0.0000	0.5897	0.3947	0.2307	0.0808	-0.3783	0.1174	-0.0005	0.0089	0.0092	0.0071	-0.4204	-0.0000	-0.0059	0.1067	0.0903	0.0760	-0.1482	-0.0000
488.5430	0.0000	-1.5708	-0.0000	-1.5708	0.0775	-0.0000	-0.0000	0.0000	-0.0000	0.0000	-0.3183	0.0000	0.6691	0.3373	0.1996	0.0751	-0.3181	0.0981	-0.0005	0.0082	0.0086	0.0067	-0.4204	0.0000	-0.0056	0.0984	0.0847	0.0725	-0.1402	0.0000
488.5530	0.0000	-1.5708	0.0000	-1.5708	0.0744	-0.0000	-0.0000	0.0000	-0.0000	0.0000	-0.3108	0.0000	0.6359	0.4361	0.1543	0.0849	-0.4943	0.1093	-0.0005	0.0082	0.0084	0.0065	-0.4211	0.0000	-0.0056	0.0986	0.0830	0.0698	-0.1403	0.0000
488.5650	0.0000	-1.5708	-0.0000	-1.5708	0.0705	0.0000	-0.0000	0.0000	-0.0000	0.0000	-0.3223	0.0000	0.6551	0.4343	0.2288	0.0569	-0.2851	0.0993	-0.0005	0.0074	0.0078	0.0061	-0.4218	-0.0000	-0.0056	0.0886	0.0769	0.0661	-0.1402	-0.0000
488.5750	-0.0000	-1.5708	-0.0000	-1.5708	0.0673	-0.0000	-0.0000	0.0000	-0.0000	0.0000	-0.3193	0.0000	0.5842	0.3745	0.2104	0.1001	-0.3655	0.1167	-0.0005	0.0072	0.0077	0.0059	-0.4225	0.0000	-0.0056	0.0862	0.0755	0.0632	-0.1402	0.0000
488.5870	0.0000	-1.5708	-0.0000	-1.5708	0.0634	0.0000	-0.0000	0.0000	-0.0000	0.0000	-0.3189	0.0000	0.5666	0.3530	0.1750	0.0714	-0.3647	0.0920	-0.0005	0.0073	0.0075	0.0056	-0.4233	-0.0000	-0.0056	0.0871	0.0735	0.0599	-0.1402	-0.0000
488.5970	0.0000	-1.5708	-0.0000	-1.5708	0.0602	0.0000	-0.0000	0.0000	-0.0000	0.0000	-0.3184	0.0000	0.6175	0.4664	0.2165	0.0632	-0.3955	0.1340	-0.0005	0.0068	0.0070	0.0053	-0.4240	-0.0000	-0.0056	0.0812	0.0686	0.0568	-0.1402	-0.0000
488.6070	-0.0000	-1.5708	-0.0000	-1.5708	0.0569	0.0000	-0.0000	0.0000	-0.0000	0.0000	-0.3234	0.0000	0.5181	0.3718	0.1953	0.0731	-0.4065	0.1028	-0.0005	0.0064	0.0066	0.0050	-0.4246	0.0000	-0.0056	0.0770	0.0653	0.0540	-0.1402	0.0000
488.6190	-0.0000	-1.5708	-0.0000	-1.5708	0.0530	-0.0000	-0.0000	0.0000	-0.0000	0.0000	-0.3252	0.0000	0.6395	0.4471	0.1756	0.0693	-0.4289	0.0976	-0.0005	0.0064	0.0064	0.0047	-0.4254	-0.0000	-0.0056	0.0769	0.0633	0.0506	-0.1402	-0.0000
488.6290	-0.0000	-1.5708	0.0000	-1.5708	0.0498	-0.0000	-0.0000	0.0000	-0.0000	0.0000	-0.3328	0.0000	0.4982	0.3648	0.1544	0.0859	-0.4635	0.1399	-0.0005	0.0061	0.0061	0.0044	-0.4261	0.0000	-0.0056	0.0726	0.0600	0.0478	-0.1402	0.0000
488.6410	-0.0000	-1.5708	0.0000	-1.5708	0.0458	0.0000	-0.0000	0.0000	-0.0000	0.0000	-0.3419	0.0000	0.5783	0.3835	0.2556	0.0743	-0.3632	0.0950	-0.0004	0.0057	0.0057	0.0041	-0.4260	-0.0000	-0.0052	0.0686	0.0559	0.0440	-0.1317	-0.0000
488.6510	0.0000	-1.5708	0.0000	-1.5708	0.0425	0.0000	-0.0000	0.0000	-0.0000	0.0000	-0.3383	0.0000	0.4706	0.3644	0.1785	0.0791	-0.4566	0.1153	-0.0004	0.0056	0.0054	0.0038	-0.4266	0.0000	-0.0052	0.0666	0.0528	0.0409	-0.1317	0.0000
488.6630	-0.0000	-1.5708	-0.0000	-1.5708	0.0383	-0.0000	-0.0000	0.0000	-0.0000	0.0000	-0.3437	0.0000	0.6445	0.4199	0.2134	0.0818	-0.3418	0.0999	-0.0004	0.0053	0.0050	0.0035	-0.4274	-0.0000	-0.0052	0.0633	0.0496	0.0373	-0.1317	-0.0000
488.6730	-0.0000	-1.5708	0.0000	-1.5708	0.0349	0.0000	-0.0000	0.0000	-0.0000	0.0000	-0.3426	0.0000	0.5503	0.3751	0.1741	0.1152	-0.3508	0.1032	-0.0004	0.0049	0.0047	0.0032	-0.4280	-0.0000	-0.0052	0.0584	0.0467	0.0343	-0.1317	-0.0000
488.6850	0.0000	-1.5708	-0.0000	-1.5708	0.0307	-0.0000	-0.0000	0.0000	-0.0000	0.0000	-0.3456	0.0000	0.4611	0.4032	0.1621	0.0634	-0.3075	0.1133	-0.0004	0.0044	0.0042	0.0028	-0.4287	0.0000	-0.0052	0.0524	0.0417	0.0303	-0.1316	0.0000
488.6950	0.0000	-1.5708	0.0000	-1.5708	0.0273	-0.0000	-0.0000	0.0000	-0.0000	0.0000	-0.3390	0.0000	0.3969	0.4468	0.1546	0.0426	-0.4598	0.0940	-0.0004	0.0041	0.0039	0.0025	-0.4294	0.0000	-0.0052	0.0489	0.0382	0.0273	-0.1317	0.0000
488.7050	-0.0000	-1.5708	0.0000	-1.5708	0.0238	0.0000	-0.0000	0.0000	-0.0000	0.0000	-0.3477	0.0000	0.5615	0.3666	0.1528	0.0755	-0.3431	0.1079	-0.0004	0.0039	0.0036	0.0023	-0.4300	0.0000	-0.0052	0.0472	0.0356	0.0242	-0.1317	0.0000
488.7170	-0.0000	-1.5708	0.0000	-1.5708	0.0197	-0.0000	-0.0000	0.0000	-0.0000	0.0000	-0.3464	0.0000	0.4205	0.4079	0.1757	0.0836	-0.4344	0.1046	-0.0004	0.0039	0.0034	0.0019	-0.4307	0.0000	-0.0052	0.0468	0.0332	0.0205	-0.1317	0.0000
488.7270	0.0000	-1.5708	0.0000	-1.5708	0.0161	-0.0000	-0.0000	0.0000	-0.0000	0.0000	-0.3535	0.0000	0.5003	0.4599	0.1528	0.0712	-0.3786	0.0748	-0.0004	0.0034	0.0029	0.0016	-0.4313	-0.0000	-0.0052	0.0413	0.0287	0.0174	-0.1317	-0.0000
488.7390	0.0000	-1.5708	0.0000	-1.5708	0.0120	-0.0000	-0.0000	0.0000	-0.0000	0.0000	-0.3512	0.0000	0.4670	0.3939	0.1973	0.0741	-0.4374	0.1193	-0.0004	0.0029	0.0024	0.0012	-0.4312	-0.0000	-0.0048	0.0343	0.0235	0.0134	-0.1226	-0.0000
488.7490	-0.0000	-1.5708	-0.0000	-1.5708	0.0083	-0.0000	-0.0000	0.0000	-0.0000	0.0000	-0.3620	0.0000	0.4908	0.4562	0.1292	0.0812	-0.3360	0.0781	-0.0004	0.0028	0.0021	0.0010	-0.4318	0.0000	-0.0048	0.0335	0.0208	0.0103	-0.1226	0.0000
488.7590	0.0000	-1.5708	0.0000	-1.5708	0.0048	-0.0000	-0.0000	0.0000	-0.0000	0.0000	-0.3595	0.0000	0.3988	0.4231	0.1614	0.0486	-0.3868	0.0947	-0.0004	0.0024	0.0018	0.0006	-0.4324	0.0000	-0.0048	0.0291	0.0174	0.0069	-0.1226	0.0000
488.7710	0.0000	-1.5708	-0.0000	-1.5708	0.0005	0.0000	-0.0000	0.0000	-0.0000	0.0000	-0.3664	0.0000	0.4551	0.4621	0.1631	0.0688	-0.4026	0.0947	-0.0004	0.0023	0.0015	0.0003	-0.4330	0.0000	-0.0048	0.0271	0.0145	0.0031	-0.1226	0.0000
488.7810	0.0000	-1.5708	-0.0000	-1.5708	-0.0032	-0.0000	-0.0000	0.0000	-0.0000	0.0000	-0.3602	0.0000	0.4714	0.4284	0.1527	0.0809	-0.4709	0.1069	-0.0004	0.0021	0.0012	0.0000	-0.4336	-0.0000	-0.0048	0.0254	0.0118	0.0000	-0.1226	-0.0000
488.7930	0.0000	-1.5708	-0.0000	-1.5708	-0.0076	0.0000	-0.0000	0.0000	-0.0000	0.0000	-0.3693	0.0000	0.4331	0.4213	0.1578	0.1075	-0.3519	0.0832	-0.0004	0.0013	0.0006	-0.0004	-0.4343	-0.0000	-0.0048	0.0159	0.0062	-0.0042	-0.1226	-0.0000
488.8030	-0.0000	-1.5708	0.0000	-1.5708	-0.0112	-0.0000	-0.0000	0.0000	-0.0000	0.0000	-0.3677	0.0000	0.4687	0.4047	0.1897	0.0429	-0.4568	0.1033	-0.0004	0.0011	0.0003	-0.0007	-0.4349	0.0000	-0.0048	0.0127	0.0030	-0.0073	-0.1226	0.0000
488.8150	0.0000	-1.5708	0.0000	-1.5709	-0.0156	-0.0000	-0.0000	0.0000	-0.0000	0.0000	-0.3735	0.0000	0.3600	0.4031	0.1910	0.0751	-0.3743	0.1069	-0.0004	0.0008	-0.0000	-0.0010	-0.4356	-0.0000	-0.0048	0.0101	-0.0005	-0.0113	-0.1226	-0.0000
488.8250	0.0000	-1.5708	0.0000	-1.5708	-0.0193	0.0000	-0.0000	0.0000	-0.0000	0.0000	-0.3681	0.0000	0.4758	0.4348	0.2068	0.0596	-0.4943	0.1238	-0.0004	0.0003	-0.0005	-0.0014	-0.4361	0.0000	-0.0047	0.0032	-0.0054	-0.0147	-0.1226	0.0000
488.8370	-0.0000	-1.5708	0.0000	-1.5708	-0.0239	0.0000	-0.0000	0.0000	-0.0000	0.0000	-0.3774	0.0000	0.3671	0.4448	0.1350	0.0723	-0.3823	0.1027	-0.0004	0.0001	-0.0009	-0.0017	-0.4359	0.0000	-0.0044	0.0018	-0.0089	-0.0188	-0.1131	0.0000
488.8470	0.0000	-1.5708	-0.0000	-1.5708	-0.0277	0.0000	-0.0000	0.0000	-0.0000	0.0000	-0.3758	0.0000	0.4316	0.3716	0.1475	0.0539	-0.4075	0.1047	-0.0004	-0.0004	-0.0015	-0.0021	-0.4365	0.0000	-0.0044	-0.0053	-0.0149	-0.0224	-0.1130	0.0000
488.8590	0.0000	-1.5708	0.0000	-1.5708	-0.0323	0.0000	-0.0000	0.0000	-0.0000	0.0000	-0.3800	0.0000	0.4448	0.4781	0.1767	0.0503	-0.3135	0.1182	-0.0004	-0.0005	-0.0017	-0.0024	-0.4371	-0.0000	-0.0043	-0.0060	-0.0165	-0.0264	-0.1131	-0.0000
488.8690	-0.0001	-1.5708	0.0000	-1.5708	-0.0361	0.0000	-0.0000	0.0000	-0.0000	0.0000	-0.3748	0.0000	0.4470	0.3987	0.2301	0.0578	-0.4500	0.1174	-0.0004	-0.0008	-0.0020	-0.0028	-0.4376	0.0000	-0.0043	-0.0095	-0.0200	-0.0298	-0.1131	0.0000
488.8790	-0.0000	-1.5708	-0.0000	-1.5708	-0.0399	0.0000	-0.0000	0.0000	-0.0000	0.0000	-0.3768	0.0000	0.4703	0.3995	0.2316	0.0728	-0.3980	0.1192	-0.0004	-0.0013	-0.0024	-0.0031	-0.4382	0.0000	-0.0043	-0.0155	-0.0240	-0.0333	-0.1130	0.0000
488.8910	-0.0000	-1.5708	0.0000	-1.5708	-0.0443	0.0000	-0.0000	0.0000	-0.0000	0.0000	-0.3821	0.0000	0.4965	0.4306	0.1177	0.0468	-0.4628	0.1253	-0.0004	-0.0014	-0.0028	-0.0035	-0.4388	0.0000	-0.0043	-0.0170	-0.0275	-0.0372	-0.1131	0.0000
488.9010	0.0000	-1.5708	-0.0000	-1.5708	-0.0482	0.0000	-0.0000	0.0000	-0.0000	0.0000	-0.3917	0.0000	0.4871	0.4168	0.1625	0.0420	-0.3727	0.0919	-0.0004	-0.0020	-0.0033	-0.0038	-0.4393	-0.0000	-0.0043	-0.0236	-0.0320	-0.0408	-0.1130	-0.0000
488.9130	0.0000	-1.5708	0.0000	-1.5708	-0.0529	0.0000	-0.0000	0.0000	-0.0000	0.0000	-0.3971	0.0000	0.2601	0.3856	0.2150	0.0565	-0.3134	0.1051	-0.0004	-0.0020	-0.0036	-0.0042	-0.4400	0.0000	-0.0043	-0.0238	-0.0351	-0.0448	-0.1131	0.0000
488.9230	0.0000	-1.5708	-0.0000	-1.5708	-0.0568	0.0000	-0.0000	0.0000	-0.0000	0.0000	-0.3932	0.0000	0.4581	0.3937	0.1723	0.0415	-0.3943	0.1025	-0.0004	-0.0026	-0.0041	-0.0045	-0.4405	-0.0000	-0.0043	-0.0309	-0.0402	-0.0485	-0.1130	-0.0000
488.9350	0.0000	-1.5708	0.0000	-1.5708	-0.0615	0.0000	-0.0000	0.0000	-0.0000	0.0000	-0.3948	0.0000	0.3773	0.3998	0.1721	0.0463	-0.3554	0.1183	-0.0003	-0.0030	-0.0045	-0.0049	-0.4407	0.0000	-0.0041	-0.0356	-0.0445	-0.0528	-0.1083	0.0000
488.9450	-0.0000	-1.5708	0.0000	-1.5708	-0.0655	0.0000	-0.0000	0.0000	-0.0000	0.0000	-0.3872	0.0000	0.3685	0.4555	0.1823	0.0377	-0.4583	0.1208	-0.0003	-0.0033	-0.0048	-0.0052	-0.4407	0.0000	-0.0039	-0.0393	-0.0476	-0.0563	-0.1031	0.0000
488.9550	0.0000	-1.5708	0.0000	-1.5708	-0.0695	0.0000	-0.0000	0.0000	-0.0000	0.0000	-0.3968	0.0000	0.3976	0.3952	0.1622	0.0484	-0.3682	0.0971	-0.0003	-0.0038	-0.0053	-0.0056	-0.4412	-0.0000	-0.0038	-0.0460	-0.0523	-0.0601	-0.1030	-0.0000
488.9670	0.0000	-1.5708	0.0000	-1.5708	-0.0742	-0.0000	-0.0000	0.0000	-0.0000	0.0000	-0.3968	0.0000	0.3785	0.4114	0.1913	0.0486	-0.4244	0.1089	-0.0003	-0.0040	-0.0058	-0.0060	-0.4417	-0.0000	-0.0038	-0.0484	-0.0567	-0.0644	-0.1030	-0.0000
488.9770	-0.0000	-1.5708	-0.0000	-1.5708	-0.0781	-0.0000	-0.0000	0.0000	-0.0000	0.0000	-0.4036	0.0000	0.3750	0.3779	0.2218	0.0475	-0.3797	0.1253	-0.0003	-0.0040	-0.0060	-0.0063	-0.4422	0.0000	-0.0038	-0.0484	-0.0586	-0.0676	-0.1031	0.0000
488.9870	-0.0000	-1.5708	-0.0000	-1.5708	-0.0821	0.0000	-0.0000	0.0000	-0.0000	0.0000	-0.3977	0.0000	0.4950	0.3996	0.2006	0.0475	-0.4761	0.1038	-0.0003	-0.0046	-0.0064	-0.0066	-0.4427	0.0000	-0.0038	-0.0550	-0.0631	-0.0712	-0.1031	0.0000
488.9970	0.0000	-1.5708	0.0000	-1.5708	-0.0862	0.0000	-0.0000	0.0000	-0.0000	0.0000	-0.4065	0.0000	0.3691	0.4063	0.1688	0.0250	-0.3536	0.0991	-0.0003	-0.0047	-0.0067	-0.0070	-0.4432	-0.0000	-0.0038	-0.0563	-0.0664	-0.0749	-0.1031	-0.0000
489.0070	0.0000	-1.5708	-0.0000	-1.5708	-0.0902	-0.0000	-0.0000	0.0000	-0.0000	0.0000	-0.4044	0.0000	0.4603	0.4098	0.1468	0.0430	-0.4152	0.0900	-0.0003	-0.0051	-0.0071	-0.0073	-0.4437	0.0000	-0.0038	-0.0610	-0.0700	-0.0785	-0.1031	0.0000
489.0170	0.0000	-1.5708	0.0000	-1.5708	-0.0943	0.0000	-0.0000	0.0000	-0.0000	-0.0000	-0.4090	0.0000	0.6246	0.3938	0.1567	0.0713	-0.3133	0.1180	-0.0003	-0.0056	-0.0076	-0.0076	-0.4441	0.0000	-0.0038	-0.0672	-0.0752	-0.0823	-0.1030	0.0000
489.0290	-0.0000	-1.5708	0.0000	-1.5708	-0.0992	0.0000	-0.0000	0.0000	-0.0000	-0.0000	-0.4103	0.0000	0.5714	0.4324	0.1944	0.0269	-0.3802	0.1446	-0.0003	-0.0059	-0.0080	-0.0080	-0.4447	0.0000	-0.0038	-0.0702	-0.0791	-0.0866	-0.1031	0.0000
489.0390	0.0000	-1.5708	0.0000	-1.5708	-0.1033	0.0000	-0.0000	0.0000	-0.0000	-0.0000	-0.4073	0.0000	0.5217	0.4081	0.1665	0.0184	-0.4324	0.1296	-0.0003	-0.0067	-0.0086	-0.0084	-0.4442	-0.0000	-0.0033	-0.0799	-0.0850	-0.0906	-0.0926	-0.0000
489.0490	0.0000	-1.5708	0.0000	-1.5708	-0.1073	0.0000	-0.0000	0.0000	-0.0000	-0.0000	-0.4093	0.0000	0.5206	0.3674	0.1530	0.0650	-0.4635	0.1323	-0.0003	-0.0069	-0.0090	-0.0087	-0.4447	0.0000	-0.0033	-0.0831	-0.0881	-0.0941	-0.0926	0.0000
489.0590	-0.0000	-1.5708	-0.0000	-1.5708	-0.1115	0.0000	-0.0000	0.0000	-0.0000	-0.0001	-0.4127	0.0000	0.3721	0.3676	0.1617	0.0466	-0.4183	0.1120	-0.0003	-0.0071	-0.0092	-0.0091	-0.4451	0.0000	-0.0033	-0.0849	-0.0908	-0.0977	-0.0927	0.0000
489.0690	0.0000	-1.5708	0.0000	-1.5708	-0.1156	0.0000	-0.0000	0.0000	-0.0000	-0.0001	-0.4214	0.0000	0.4545	0.3809	0.1725	0.0156	-0.3676	0.1044	-0.0003	-0.0073	-0.0096	-0.0094	-0.4455	0.0000	-0.0033	-0.0870	-0.0948	-0.1012	-0.0927	0.0000
489.0790	0.0000	-1.5708	-0.0000	-1.5708	-0.1198	-0.0000	-0.0000	0.0000	-0.0000	-0.0000	-0.4170	0.0000	0.4089	0.4457	0.1913	0.0278	-0.3871	0.1148	-0.0003	-0.0076	-0.0100	-0.0098	-0.4460	0.0000	-0.0033	-0.0906	-0.0984	-0.1051	-0.0927	0.0000
489.0910	0.0000	-1.5708	0.0000	-1.5708	-0.1248	-0.0000	-0.0000	0.0000	-0.0000	-0.0000	-0.4207	0.0000	0.3477	0.4166	0.1509	0.0200	-0.3459	0.1361	-0.0003	-0.0081	-0.0106	-0.0102	-0.4465	0.0000	-0.0033	-0.0967	-0.1044	-0.1097	-0.0926	0.0000
489.1010	0.0000	-1.5708	-0.0000	-1.5708	-0.1290	-0.0000	-0.0000	0.0000	-0.0000	-0.0000	-0.4115	0.0000	0.4863	0.3850	0.1979	0.0329	-0.4844	0.1280	-0.0003	-0.0081	-0.0108	-0.0105	-0.4469	0.0000	-0.0032	-0.0975	-0.1061	-0.1133	-0.0927	0.0000
489.1110	0.0000	-1.5708	0.0000	-1.5708	-0.1333	0.0000	-0.0000	0.0000	-0.0000	-0.0001	-0.4163	0.0000	0.4387	0.4009	0.1944	0.0372	-0.3974	0.1144	-0.0003	-0.0085	-0.0112	-0.0109	-0.4473	0.0000	-0.0032	-0.1019	-0.1105	-0.1171	-0.0927	0.0000
489.1210	0.0000	-1.5708	0.0000	-1.5708	-0.1374	-0.0000	-0.0000	0.0000	-0.0000	-0.0000	-0.4176	0.0000	0.4901	0.4676	0.2075	0.0320	-0.4540	0.1435	-0.0003	-0.0089	-0.0116	-0.0112	-0.4478	0.0000	-0.0032	-0.1066	-0.1141	-0.1207	-0.0927	0.0000
489.1310	-0.0000	-1.5708	0.0000	-1.5708	-0.1416	0.0000	-0.0000	0.0000	-0.0000	-0.0000	-0.4263	0.0000	0.4031	0.4241	0.1204	0.0433	-0.3567	0.1178	-0.0003	-0.0093	-0.0119	-0.0116	-0.4482	0.0000	-0.0032	-0.1110	-0.1175	-0.1245	-0.0927	0.0000
489.1430	0.0000	-1.5708	-0.0000	-1.5708	-0.1467	0.0000	-0.0000	0.0000	-0.0000	-0.0000	-0.4308	0.0000	0.5416	0.3250	0.1687	0.0249	-0.3587	0.1058	-0.0002	-0.0099	-0.0125	-0.0120	-0.4477	0.0000	-0.0028	-0.1187	-0.1232	-0.1292	-0.0819	0.0000
489.1530	0.0000	-1.5708	-0.0000	-1.5708	-0.1510	0.0000	-0.0000	0.0000	-0.0000	-0.0000	-0.4294	0.0000	0.3963	0.4485	0.1679	0.0383	-0.4006	0.1238	-0.0002	-0.0101	-0.0130	-0.0124	-0.4481	0.0000	-0.0027	-0.1205	-0.1279	-0.1329	-0.0819	0.0000
489.1650	-0.0000	-1.5707	-0.0000	-1.5708	-0.1561	-0.0000	-0.0000	0.0000	-0.0000	-0.0000	-0.4335	0.0000	0.4805	0.3822	0.1940	0.0197	-0.3197	0.1119	-0.0002	-0.0108	-0.0136	-0.0128	-0.4485	0.0000	-0.0027	-0.1294	-0.1338	-0.1378	-0.0819	0.0000
489.1750	-0.0000	-1.5708	0.0000	-1.5708	-0.1605	0.0000	-0.0000	0.0000	-0.0000	-0.0000	-0.4244	0.0000	0.4082	0.3834	0.1466	0.0423	-0.4690	0.1187	-0.0002	-0.0108	-0.0138	-0.0131	-0.4489	-0.0000	-0.0027	-0.1293	-0.1356	-0.1414	-0.0819	-0.0000
489.1850	-0.0000	-1.5708	-0.0000	-1.5708	-0.1648	0.0001	-0.0000	0.0000	-0.0000	0.0000	-0.4249	0.0000	0.5097	0.3795	0.1770	0.0208	-0.4038	0.1188	-0.0002	-0.0114	-0.0144	-0.0135	-0.4493	-0.0000	-0.0027	-0.1362	-0.1415	-0.1454	-0.0819	-0.0000
489.1970	-0.0000	-1.5708	-0.0000	-1.5708	-0.1698	0.0000	-0.0000	0.0000	-0.0000	0.0000	-0.4290	0.0000	0.3323	0.3923	0.1994	0.0702	-0.4579	0.1087	-0.0002	-0.0114	-0.0145	-0.0139	-0.4498	0.0000	-0.0027	-0.1360	-0.1431	-0.1498	-0.0819	0.0000
489.2070	0.0000	-1.5708	-0.0000	-1.5708	-0.1742	-0.0000	-0.0000	0.0000	-0.0000	0.0000	-0.4326	0.0000	0.6279	0.4463	0.1605	0.0220	-0.4429	0.1036	-0.0002	-0.0121	-0.0152	-0.0143	-0.4501	-0.0000	-0.0026	-0.1450	-0.1491	-0.1538	-0.0819	-0.0000
489.2190	-0.0000	-1.5708	-0.0000	-1.5708	-0.1794	0.0000	-0.0000	0.0000	-0.0000	-0.0000	-0.4383	0.0000	0.4904	0.3919	0.1900	0.0222	-0.3459	0.1232	-0.0002	-0.0121	-0.0156	-0.0147	-0.4506	-0.0000	-0.0026	-0.1452	-0.1531	-0.1583	-0.0819	-0.0000
489.2290	-0.0000	-1.5708	-0.0000	-1.5708	-0.1838	-0.0000	-0.0000	0.0000	-0.0000	-0.0000	-0.4355	0.0000	0.4930	0.4224	0.1826	0.0283	-0.3921	0.1481	-0.0002	-0.0126	-0.0159	-0.0151	-0.4510	0.0000	-0.0026	-0.1506	-0.1566	-0.1621	-0.0819	0.0000
489.2390	0.0000	-1.5708	0.0000	-1.5708	-0.1882	0.0000	-0.0000	0.0000	-0.0000	-0.0000	-0.4386	0.0000	0.4703	0.3583	0.1557	0.0505	-0.3329	0.1213	-0.0002	-0.0131	-0.0164	-0.0154	-0.4503	0.0000	-0.0022	-0.1568	-0.1617	-0.1663	-0.0708	0.0000
489.2510	-0.0000	-1.5708	0.0000	-1.5708	-0.1934	0.0000	-0.0000	0.0000	-0.0000	-0.0000	-0.4411	0.0000	0.4496	0.3844	0.1383	0.0263	-0.3582	0.1251	-0.0002	-0.0136	-0.0170	-0.0159	-0.4507	0.0000	-0.0021	-0.1629	-0.1668	-0.1708	-0.0708	0.0000
489.2610	0.0000	-1.5708	0.0000	-1.5708	-0.1978	0.0000	-0.0000	0.0000	-0.0000	-0.0000	-0.4378	0.0000	0.4280	0.3871	0.1491	0.0186	-0.4746	0.1479	-0.0002	-0.0137	-0.0172	-0.0162	-0.4511	-0.0000	-0.0021	-0.1639	-0.1696	-0.1745	-0.0708	-0.0000
489.2710	-0.0000	-1.5708	-0.0000	-1.5708	-0.2022	0.0000	-0.0000	0.0000	-0.0000	-0.0000	-0.4449	0.0000	0.4657	0.3488	0.1614	0.0082	-0.4180	0.1175	-0.0002	-0.0143	-0.0178	-0.0166	-0.4514	-0.0000	-0.0021	-0.1713	-0.1750	-0.1785	-0.0708	-0.0000
489.2810	-0.0000	-1.5708	-0.0000	-1.5708	-0.2066	0.0000	-0.0000	0.0000	-0.0000	-0.0000	-0.4412	0.0000	0.4866	0.3989	0.1927	0.0003	-0.4681	0.1299	-0.0002	-0.0147	-0.0182	-0.0170	-0.4517	0.0000	-0.0021	-0.1765	-0.1792	-0.1825	-0.0708	0.0000
489.2910	0.0000	-1.5708	-0.0000	-1.5708	-0.2111	0.0000	-0.0000	0.0000	-0.0000	-0.0000	-0.4488	0.0000	0.3418	0.4368	0.2077	0.0063	-0.3598	0.1307	-0.0002	-0.0149	-0.0185	-0.0173	-0.4520	-0.0000	-0.0021	-0.1785	-0.1821	-0.1864	-0.0708	-0.0000
489.3010	0.0000	-1.5708	-0.0000	-1.5708	-0.2155	0.0000	-0.0000	0.0000	-0.0000	-0.0000	-0.4445	0.0000	0.4412	0.3599	0.1601	0.0154	-0.3716	0.1488	-0.0002	-0.0150	-0.0189	-0.0177	-0.4524	-0.0000	-0.0021	-0.1798	-0.1863	-0.1905	-0.0708	-0.0000
489.3130	0.0000	-1.5708	0.0000	-1.5708	-0.2210	-0.0000	-0.0000	0.0000	-0.0000	-0.0002	-0.4406	0.0000	0.4359	0.4310	0.1490	-0.0013	-0.4421	0.1575	-0.0002	-0.0157	-0.0195	-0.0181	-0.4528	-0.0000	-0.0020	-0.1885	-0.1920	-0.1952	-0.0708	-0.0000
489.3230	-0.0000	-1.5708	-0.0000	-1.5708	-0.2254	-0.0000	-0.0000	0.0000	-0.0000	-0.0001	-0.4473	0.0000	0.4688	0.4240	0.1545	0.0400	-0.3825	0.1573	-0.0002	-0.0161	-0.0200	-0.0185	-0.4531	0.0000	-0.0020	-0.1930	-0.1963	-0.1990	-0.0708	0.0000
489.3330	-0.0000	-1.5708	0.0000	-1.5708	-0.2299	0.0000	-0.0000	0.0000	-0.0000	-0.0001	-0.4426	0.0000	0.4383	0.4181	0.1572	0.0121	-0.4415	0.1375	-0.0002	-0.0167	-0.0205	-0.0189	-0.4534	-0.0000	-0.0020	-0.2001	-0.2015	-0.2032	-0.0707	-0.0000
489.3430	-0.0000	-1.5708	-0.0000	-1.5708	-0.2343	0.0000	-0.0000	0.0000	-0.0000	-0.0001	-0.4515	0.0000	0.3649	0.4088	0.1101	0.0136	-0.3803	0.1711	-0.0001	-0.0169	-0.0208	-0.0192	-0.4527	-0.0000	-0.0015	-0.2022	-0.2044	-0.2070	-0.0594	-0.0000
489.3550	0.0000	-1.5708	0.0000	-1.5708	-0.2396	-0.0000	-0.0000	0.0000	-0.0000	-0.0001	-0.4561	0.0000	0.4023	0.4188	0.1888	0.0370	-0.3759	0.1441	-0.0001	-0.0174	-0.0214	-0.0197	-0.4530	-0.0000	-0.0015	-0.2089	-0.2101	-0.2116	-0.0594	-0.0000
489.3650	0.0000	-1.5708	-0.0000	-1.5708	-0.2442	-0.0000	-0.0000	0.0000	-0.0000	-0.0001	-0.4564	0.0000	0.4254	0.3647	0.1365	0.0328	-0.4054	0.1431	-0.0001	-0.0174	-0.0216	-0.0200	-0.4533	0.0000	-0.0015	-0.2081	-0.2122	-0.2155	-0.0595	0.0000
489.3770	0.0000	-1.5708	0.0000	-1.5708	-0.2496	0.0000	-0.0000	0.0000	-0.0000	-0.0000	-0.4609	0.0000	0.3310	0.3507	0.0988	0.0337	-0.3594	0.1283	-0.0001	-0.0181	-0.0222	-0.0205	-0.4536	-0.0000	-0.0015	-0.2164	-0.2185	-0.2203	-0.0594	-0.0000
489.3870	-0.0000	-1.5708	0.0000	-1.5708	-0.2541	0.0000	-0.0000	0.0000	-0.0000	-0.0000	-0.4556	0.0000	0.3199	0.3911	0.1367	-0.0036	-0.4312	0.1394	-0.0001	-0.0183	-0.0226	-0.0208	-0.4539	-0.0000	-0.0015	-0.2192	-0.2221	-0.2243	-0.0594	-0.0000
489.3990	-0.0000	-1.5708	0.0000	-1.5708	-0.2597	-0.0000	-0.0000	0.0000	-0.0000	-0.0001	-0.4506	0.0000	0.5042	0.3505	0.1477	0.0050	-0.4338	0.1465	-0.0001	-0.0190	-0.0232	-0.0213	-0.4542	-0.0000	-0.0014	-0.2269	-0.2278	-0.2291	-0.0594	-0.0000
489.4090	-0.0000	-1.5708	0.0000	-1.5708	-0.2642	-0.0000	-0.0000	0.0000	-0.0000	-0.0001	-0.4573	0.0000	0.4177	0.3705	0.1806	0.0247	-0.3979	0.1040	-0.0001	-0.0194	-0.0237	-0.0217	-0.4545	0.0000	-0.0014	-0.2321	-0.2329	-0.2332	-0.0594	0.0000
489.4190	0.0000	-1.5708	0.0000	-1.5708	-0.2687	0.0000	-0.0000	0.0000	-0.0000	0.0000	-0.4526	0.0000	0.3863	0.3604	0.1681	0.0217	-0.4766	0.1685	-0.0001	-0.0196	-0.0240	-0.0220	-0.4548	-0.0000	-0.0014	-0.2351	-0.2359	-0.2370	-0.0594	-0.0000
489.4290	0.0000	-1.5708	-0.0000	-1.5708	-0.2733	-0.0000	-0.0000	0.0000	-0.0000	0.0000	-0.4609	0.0000	0.3996	0.4016	0.2128	-0.0160	-0.3828	0.1303	-0.0001	-0.0198	-0.0243	-0.0224	-0.4551	-0.0000	-0.0014	-0.2372	-0.2389	-0.2409	-0.0595	-0.0000
489.4410	-0.0000	-1.5708	0.0000	-1.5708	-0.2789	0.0000	-0.0000	0.0000	-0.0000	-0.0000	-0.4561	0.0000	0.4407	0.4136	0.1703	0.0045	-0.4007	0.1741	-0.0001	-0.0205	-0.0251	-0.0229	-0.4543	-0.0000	-0.0009	-0.2459	-0.2465	-0.2460	-0.0478	-0.0000
489.4510	-0.0000	-1.5708	0.0000	-1.5708	-0.2835	-0.0000	-0.0000	0.0000	-0.0000	-0.0000	-0.4512	0.0000	0.4240	0.3862	0.1721	0.0037	-0.4620	0.1401	-0.0001	-0.0204	-0.0252	-0.0232	-0.4545	0.0000	-0.0009	-0.2447	-0.2481	-0.2499	-0.0478	0.0000
489.4610	-0.0000	-1.5708	-0.0000	-1.5708	-0.2881	-0.0000	-0.0000	0.0000	-0.0000	-0.0000	-0.4590	0.0000	0.3259	0.3625	0.1353	-0.0003	-0.4060	0.1300	-0.0001	-0.0208	-0.0255	-0.0236	-0.4547	-0.0000	-0.0009	-0.2486	-0.2510	-0.2537	-0.0479	-0.0000
489.4710	-0.0000	-1.5708	-0.0000	-1.5708	-0.2927	-0.0000	-0.0000	0.0000	-0.0000	-0.0000	-0.4585	0.0000	0.4228	0.3875	0.1651	0.0001	-0.4296	0.1538	-0.0001	-0.0213	-0.0260	-0.0239	-0.4550	0.0000	-0.0008	-0.2551	-0.2555	-0.2577	-0.0479	0.0000
489.4810	0.0000	-1.5708	-0.0000	-1.5708	-0.2972	-0.0000	-0.0000	0.0000	-0.0000	-0.0000	-0.4667	0.0000	0.3859	0.4106	0.1761	-0.0164	-0.3472	0.1689	-0.0001	-0.0218	-0.0266	-0.0243	-0.4552	-0.0000	-0.0008	-0.2613	-0.2616	-0.2618	-0.0478	-0.0000
489.4910	0.0000	-1.5708	0.0000	-1.5708	-0.3018	-0.0000	-0.0000	0.0000	-0.0000	-0.0000	-0.4698	0.0000	0.4405	0.3916	0.1579	0.0018	-0.3923	0.1721	-0.0001	-0.0219	-0.0269	-0.0247	-0.4554	-0.0000	-0.0008	-0.2623	-0.2645	-0.2656	-0.0479	-0.0000
489.5010	0.0000	-1.5708	-0.0000	-1.5708	-0.3065	0.0000	-0.0000	0.0000	-0.0000	-0.0000	-0.4677	0.0000	0.4437	0.4266	0.1515	0.0202	-0.4035	0.1667	-0.0001	-0.0224	-0.0274	-0.0251	-0.4556	0.0000	-0.0008	-0.2681	-0.2692	-0.2697	-0.0478	0.0000
489.5130	0.0000	-1.5708	0.0000	-1.5708	-0.3121	0.0000	-0.0000	0.0000	-0.0000	-0.0002	-0.4686	0.0000	0.4250	0.4055	0.1569	-0.0094	-0.3360	0.1514	-0.0001	-0.0228	-0.0278	-0.0255	-0.4559	0.0000	-0.0008	-0.2729	-0.2739	-0.2744	-0.0479	0.0000
489.5230	0.0000	-1.5708	-0.0000	-1.5708	-0.3168	-0.0000	-0.0000	0.0000	-0.0000	-0.0000	-0.4651	0.0000	0.3426	0.3632	0.0966	0.0158	-0.4117	0.1335	-0.0001	-0.0232	-0.0283	-0.0259	-0.4561	0.0000	-0.0007	-0.2781	-0.2781	-0.2785	-0.0478	0.0000
489.5350	0.0000	-1.5708	0.0000	-1.5708	-0.3224	-0.0000	-0.0000	0.0000	-0.0000	-0.0001	-0.4613	0.0000	0.4099	0.4256	0.1762	-0.0042	-0.4512	0.1387	-0.0000	-0.0235	-0.0288	-0.0263	-0.4559	-0.0000	-0.0005	-0.2817	-0.2831	-0.2835	-0.0422	-0.0000
489.5450	-0.0000	-1.5708	0.0000	-1.5708	-0.3270	0.0000	-0.0000	0.0000	-0.0000	-0.0001	-0.4666	0.0000	0.3435	0.3774	0.1313	-0.0002	-0.3860	0.1709	-0.0000	-0.0242	-0.0292	-0.0267	-0.4555	0.0000	-0.0002	-0.2897	-0.2876	-0.2874	-0.0361	0.0000
489.5550	0.0000	-1.5708	0.0000	-1.5708	-0.3316	-0.0000	-0.0000	0.0000	-0.0000	-0.0000	-0.4635	0.0000	0.3979	0.3441	0.1692	0.0141	-0.4604	0.1402	-0.0000	-0.0244	-0.0296	-0.0271	-0.4556	0.0000	-0.0002	-0.2928	-0.2916	-0.2913	-0.0361	0.0000
489.5670	-0.0000	-1.5708	-0.0000	-1.5708	-0.3373	0.0000	-0.0000	0.0000	-0.0000	-0.0000	-0.4679	0.0000	0.4317	0.3619	0.1684	0.0044	-0.4524	0.1662	-0.0000	-0.0250	-0.0303	-0.0275	-0.4558	0.0000	-0.0002	-0.2993	-0.2979	-0.2962	-0.0360	0.0000
489.5770	-0.0000	-1.5708	-0.0000	-1.5708	-0.3420	-0.0000	-0.0000	0.0000	-0.0000	-0.0000	-0.4716	0.0000	0.3837	0.4152	0.1529	-0.0109	-0.3790	0.1653	-0.0000	-0.0257	-0.0308	-0.0279	-0.4560	-0.0000	-0.0002	-0.3074	-0.3030	-0.3003	-0.0360	-0.0000
489.5890	-0.0000	-1.5708	-0.0000	-1.5708	-0.3476	-0.0000	-0.0000	0.0000	-0.0000	-0.0000	-0.4695	0.0000	0.4578	0.4917	0.1088	0.0043	-0.4600	0.1270	-0.0000	-0.0259	-0.0312	-0.0283	-0.4562	-0.0000	-0.0002	-0.3098	-0.3074	-0.3050	-0.0360	-0.0000
489.5990	-0.0000	-1.5708	0.0000	-1.5708	-0.3523	-0.0000	-0.0000	0.0000	-0.0000	-0.0000	-0.4665	0.0000	0.4750	0.3259	0.1543	-0.0077	-0.4512	0.1656	-0.0000	-0.0256	-0.0313	-0.0287	-0.4564	0.0000	-0.0001	-0.3070	-0.3084	-0.3088	-0.0361	0.0000
489.6090	-0.0000	-1.5708	-0.0000	-1.5708	-0.3570	0.0000	-0.0000	0.0000	-0.0000	-0.0000	-0.4684	0.0000	0.4740	0.3621	0.1144	-0.0031	-0.4284	0.1575	-0.0000	-0.0262	-0.0319	-0.0291	-0.4565	0.0000	-0.0001	-0.3135	-0.3139	-0.3128	-0.0361	0.0000
489.6190	-0.0000	-1.5708	0.0000	-1.5708	-0.3617	-0.0000	-0.0000	0.0000	-0.0000	-0.0000	-0.4655	0.0000	0.5518	0.4659	0.1334	-0.0001	-0.4807	0.1534	-0.0000	-0.0266	-0.0322	-0.0294	-0.4567	-0.0000	-0.0001	-0.3186	-0.3169	-0.3168	-0.0361	-0.0000
489.6290	0.0000	-1.5708	-0.0000	-1.5708	-0.3664	0.0000	-0.0000	0.0000	-0.0000	-0.0000	-0.4744	0.0000	0.4678	0.3534	0.1344	0.0363	-0.3712	0.1496	-0.0000	-0.0272	-0.0328	-0.0298	-0.4569	-0.0000	-0.0001	-0.3256	-0.3229	-0.3207	-0.0360	-0.0000
489.6390	0.0000	-1.5708	0.0000	-1.5708	-0.3711	-0.0000	-0.0000	0.0000	-0.0000	-0.0000	-0.4723	0.0000	0.3641	0.3942	0.1099	0.0162	-0.4405	0.1792	0.0000	-0.0276	-0.0333	-0.0302	-0.4559	0.0000	0.0004	-0.3304	-0.3276	-0.3249	-0.0241	0.0000
489.6510	-0.0000	-1.5708	-0.0000	-1.5708	-0.3769	0.0000	-0.0000	0.0000	-0.0000	-0.0000	-0.4689	0.0000	0.5311	0.3817	0.1401	0.0062	-0.4340	0.1554	0.0000	-0.0277	-0.0336	-0.0306	-0.4560	0.0000	0.0004	-0.3314	-0.3305	-0.3296	-0.0241	0.0000
489.6610	-0.0000	-1.5708	0.0000	-1.5708	-0.3816	-0.0000	-0.0000	0.0000	-0.0000	-0.0000	-0.4724	0.0000	0.4734	0.3954	0.1615	0.0238	-0.3800	0.1527	0.0000	-0.0282	-0.0341	-0.0310	-0.4562	-0.0000	0.0004	-0.3375	-0.3355	-0.3336	-0.0241	-0.0000
489.6710	0.0000	-1.5708	-0.0000	-1.5708	-0.3863	0.0000	-0.0000	0.0000	-0.0000	-0.0000	-0.4688	0.0000	0.5856	0.3655	0.1227	0.0117	-0.4451	0.1521	0.0000	-0.0289	-0.0347	-0.0314	-0.4563	-0.0000	0.0004	-0.3456	-0.3416	-0.3378	-0.0241	-0.0000
489.6810	0.0000	-1.5708	-0.0000	-1.5708	-0.3910	0.0000	-0.0000	0.0000	-0.0000	-0.0000	-0.4749	0.0000	0.4356	0.4237	0.1248	0.0029	-0.4082	0.1477	0.0000	-0.0291	-0.0350	-0.0317	-0.4564	0.0000	0.0005	-0.3490	-0.3439	-0.3415	-0.0241	0.0000
489.6910	-0.0000	-1.5708	0.0000	-1.5708	-0.3956	0.0000	-0.0000	0.0000	-0.0000	-0.0000	-0.4813	0.0000	0.5055	0.3346	0.1390	0.0082	-0.3923	0.1419	0.0000	-0.0293	-0.0354	-0.0321	-0.4565	-0.0000	0.0005	-0.3506	-0.3484	-0.3454	-0.0241	-0.0000
489.7030	0.0000	-1.5708	-0.0000	-1.5708	-0.4014	-0.0000	-0.0000	0.0000	-0.0000	-0.0000	-0.4762	0.0000	0.5135	0.3898	0.1426	0.0039	-0.3714	0.1513	0.0000	-0.0296	-0.0360	-0.0325	-0.4566	-0.0000	0.0005	-0.3551	-0.3537	-0.3502	-0.0241	-0.0000
489.7130	0.0000	-1.5708	-0.0000	-1.5708	-0.4062	-0.0000	-0.0000	0.0000	-0.0000	-0.0000	-0.4793	0.0000	0.3691	0.4215	0.1340	-0.0073	-0.3324	0.1615	0.0000	-0.0300	-0.0362	-0.0329	-0.4567	0.0000	0.0005	-0.3590	-0.3557	-0.3540	-0.0241	0.0000
489.7250	0.0000	-1.5708	-0.0000	-1.5708	-0.4119	-0.0000	-0.0000	0.0000	-0.0000	-0.0000	-0.4764	0.0000	0.3899	0.3873	0.1965	-0.0037	-0.3486	0.1588	0.0000	-0.0303	-0.0367	-0.0333	-0.4569	0.0000	0.0005	-0.3626	-0.3611	-0.3588	-0.0241	0.0000
489.7350	-0.0000	-1.5708	-0.0000	-1.5708	-0.4167	-0.0000	-0.0000	0.0000	-0.0000	-0.0000	-0.4724	0.0000	0.4258	0.3788	0.1500	-0.0285	-0.4407	0.1366	0.0001	-0.0309	-0.0373	-0.0337	-0.4565	0.0000	0.0008	-0.3700	-0.3670	-0.3628	-0.0184	0.0000
489.7450	-0.0000	-1.5708	0.0000	-1.5708	-0.4214	0.0000	-0.0000	0.0000	-0.0000	0.0000	-0.4782	0.0000	0.4491	0.4001	0.1058	0.0153	-0.3533	0.1559	0.0001	-0.0314	-0.0378	-0.0341	-0.4559	0.0000	0.0010	-0.3762	-0.3717	-0.3670	-0.0121	0.0000
489.7570	-0.0000	-1.5708	-0.0000	-1.5708	-0.4271	-0.0000	-0.0000	0.0000	-0.0000	0.0000	-0.4801	0.0000	0.6046	0.2752	0.1207	-0.0011	-0.3815	0.1736	0.0001	-0.0321	-0.0384	-0.0345	-0.4560	-0.0000	0.0010	-0.3844	-0.3778	-0.3716	-0.0121	-0.0000
489.7670	0.0000	-1.5708	0.0000	-1.5708	-0.4319	0.0000	-0.0000	0.0000	-0.0000	0.0000	-0.4765	0.0000	0.5146	0.3476	0.1093	0.0031	-0.4204	0.1708	0.0001	-0.0320	-0.0385	-0.0349	-0.4560	0.0000	0.0011	-0.3836	-0.3789	-0.3755	-0.0121	0.0000
489.7770	0.0000	-1.5708	-0.0000	-1.5708	-0.4366	0.0000	-0.0000	0.0000	-0.0000	0.0000	-0.4811	0.0000	0.4306	0.3569	0.1282	0.0104	-0.3543	0.1451	0.0001	-0.0324	-0.0389	-0.0352	-0.4561	-0.0000	0.0011	-0.3884	-0.3827	-0.3792	-0.0121	-0.0000
489.7890	-0.0000	-1.5708	-0.0000	-1.5708	-0.4423	0.0000	-0.0000	0.0000	-0.0000	0.0000	-0.4799	0.0000	0.2974	0.4144	0.1052	-0.0116	-0.3823	0.1527	0.0001	-0.0331	-0.0395	-0.0357	-0.4562	-0.0000	0.0011	-0.3958	-0.3890	-0.3840	-0.0121	-0.0000
489.7990	0.0000	-1.5708	0.0000	-1.5708	-0.4471	0.0000	-0.0000	0.0000	-0.0000	0.0000	-0.4752	0.0000	0.4174	0.3715	0.1091	-0.0135	-0.4269	0.1323	0.0001	-0.0334	-0.0400	-0.0360	-0.4562	0.0000	0.0011	-0.4003	-0.3935	-0.3880	-0.0120	0.0000
489.8090	0.0000	-1.5708	-0.0000	-1.5708	-0.4519	-0.0000	-0.0000	0.0000	-0.0000	0.0000	-0.4793	0.0000	0.3990	0.3501	0.1554	-0.0215	-0.4011	0.1770	0.0001	-0.0334	-0.0402	-0.0364	-0.4563	-0.0000	0.0011	-0.3999	-0.3959	-0.3917	-0.0121	-0.0000
489.8190	-0.0000	-1.5708	0.0000	-1.5708	-0.4567	-0.0000	-0.0000	0.0000	-0.0000	0.0000	-0.4790	0.0000	0.5434	0.3025	0.1434	-0.0021	-0.4377	0.1254	0.0001	-0.0338	-0.0407	-0.0368	-0.4563	0.0000	0.0012	-0.4052	-0.4002	-0.3956	-0.0121	0.0000
489.8290	-0.0000	-1.5708	-0.0000	-1.5708	-0.4614	0.0000	-0.0000	0.0000	-0.0000	-0.0002	-0.4782	0.0000	0.5001	0.3260	0.0969	-0.0220	-0.4341	0.1270	0.0001	-0.0338	-0.0410	-0.0371	-0.4564	0.0000	0.0012	-0.4053	-0.4032	-0.3994	-0.0121	0.0000
489.8390	-0.0000	-1.5708	0.0000	-1.5708	-0.4662	0.0000	-0.0000	0.0000	-0.0000	-0.0002	-0.4809	0.0000	0.4366	0.2852	0.1522	-0.0132	-0.3843	0.1608	0.0001	-0.0345	-0.0415	-0.0375	-0.4553	-0.0000	0.0016	-0.4128	-0.4086	-0.4034	-0.0000	-0.0000
489.8510	0.0000	-1.5708	0.0000	-1.5708	-0.4720	-0.0000	-0.0000	0.0000	-0.0000	-0.0002	-0.4770	0.0000	0.4064	0.3335	0.1464	0.0113	-0.4402	0.1481	0.0001	-0.0347	-0.0419	-0.0379	-0.4553	0.0000	0.0016	-0.4152	-0.4119	-0.4080	-0.0000	0.0000
489.8610	-0.0000	-1.5708	-0.0000	-1.5708	-0.4768	0.0000	-0.0000	0.0000	-0.0000	-0.0001	-0.4738	0.0000	0.5762	0.2947	0.1321	-0.0135	-0.4434	0.1576	0.0001	-0.0352	-0.0423	-0.0383	-0.4553	-0.0000	0.0017	-0.4215	-0.4162	-0.4118	-0.0000	-0.0000
489.8710	0.0000	-1.5708	0.0000	-1.5708	-0.4815	-0.0001	-0.0000	0.0000	-0.0000	-0.0001	-0.4750	0.0000	0.3884	0.3294	0.1117	-0.0151	-0.4707	0.1458	0.0001	-0.0354	-0.0427	-0.0386	-0.4553	0.0000	0.0017	-0.4245	-0.4202	-0.4157	-0.0000	0.0000
489.8810	-0.0000	-1.5708	0.0000	-1.5708	-0.4862	-0.0000	-0.0000	0.0000	-0.0000	-0.0001	-0.4744	0.0000	0.3972	0.3588	0.1337	-0.0124	-0.5006	0.1469	0.0001	-0.0362	-0.0433	-0.0390	-0.4553	0.0000	0.0017	-0.4332	-0.4259	-0.4195	0.0000	0.0000
489.8930	-0.0000	-1.5708	0.0000	-1.5708	-0.4919	0.0000	-0.0000	0.0000	-0.0000	-0.0001	-0.4812	0.0000	0.5163	0.4283	0.1330	-0.0025	-0.4277	0.1583	0.0001	-0.0363	-0.0437	-0.0394	-0.4553	0.0000	0.0017	-0.4350	-0.4295	-0.4240	0.0000	0.0000
489.9030	-0.0000	-1.5708	-0.0000	-1.5708	-0.4967	-0.0000	-0.0000	0.0000	-0.0000	-0.0001	-0.4826	0.0000	0.3605	0.3230	0.1357	-0.0053	-0.4017	0.1498	0.0001	-0.0367	-0.0441	-0.0397	-0.4553	0.0000	0.0017	-0.4392	-0.4338	-0.4278	-0.0000	0.0000
489.9150	0.0000	-1.5708	0.0000	-1.5708	-0.5025	0.0000	-0.0000	0.0000	-0.0000	0.0002	-0.4775	0.0000	0.4557	0.4029	0.1608	-0.0202	-0.4356	0.1422	0.0001	-0.0372	-0.0446	-0.0402	-0.4553	-0.0000	0.0017	-0.4449	-0.4384	-0.4324	0.0000	-0.0000
489.9250	-0.0000	-1.5708	-0.0000	-1.5708	-0.5073	-0.0000	-0.0000	0.0000	-0.0000	0.0000	-0.4743	0.0000	0.3910	0.3678	0.0878	-0.0258	-0.4509	0.1520	0.0001	-0.0374	-0.0449	-0.0405	-0.4553	-0.0000	0.0018	-0.4482	-0.4417	-0.4360	-0.0000	-0.0000
489.9350	0.0000	-1.5708	0.0000	-1.5708	-0.5121	-0.0001	-0.0000	0.0000	-0.0000	0.0000	-0.4749	0.0000	0.4546	0.3500	0.0968	-0.0279	-0.4538	0.1308	0.0001	-0.0379	-0.0454	-0.0409	-0.4558	-0.0000	0.0016	-0.4544	-0.4463	-0.4400	-0.0057	-0.0000
489.9470	0.0000	-1.5708	-0.0000	-1.5708	-0.5179	0.0000	-0.0000	0.0000	-0.0000	0.0000	-0.4726	0.0000	0.4469	0.4118	0.1218	-0.0147	-0.4902	0.1480	0.0001	-0.0385	-0.0460	-0.0413	-0.4565	0.0000	0.0014	-0.4613	-0.4527	-0.4445	-0.0120	0.0000
489.9570	0.0000	-1.5708	0.0000	-1.5708	-0.5227	0.0000	-0.0000	0.0000	-0.0000	0.0000	-0.4771	0.0000	0.4452	0.4189	0.0525	-0.0015	-0.4184	0.1403	0.0001	-0.0381	-0.0459	-0.0416	-0.4566	0.0000	0.0014	-0.4566	-0.4517	-0.4477	-0.0121	0.0000
489.9690	-0.0000	-1.5708	0.0000	-1.5708	-0.5284	0.0001	-0.0000	0.0000	-0.0000	-0.0000	-0.4785	0.0000	0.5170	0.3119	0.0979	-0.0276	-0.4284	0.1508	0.0001	-0.0386	-0.0465	-0.0420	-0.4566	0.0000	0.0014	-0.4619	-0.4580	-0.4525	-0.0121	0.0000
489.9790	0.0000	-1.5708	-0.0000	-1.5708	-0.5332	-0.0000	-0.0000	0.0000	-0.0000	-0.0001	-0.4734	0.0000	0.5091	0.3931	0.1212	-0.0312	-0.4637	0.1457	0.0001	-0.0388	-0.0468	-0.0424	-0.4567	-0.0000	0.0014	-0.4652	-0.4603	-0.4561	-0.0121	-0.0000
489.9910	-0.0000	-1.5708	0.0000	-1.5708	-0.5389	0.0000	-0.0000	0.0000	-0.0000	-0.0001	-0.4751	0.0000	0.4618	0.3024	0.1454	-0.0153	-0.4536	0.1591	0.0001	-0.0395	-0.0474	-0.0428	-0.4568	-0.0000	0.0014	-0.4732	-0.4662	-0.4605	-0.0121	-0.0000
490.0010	0.0001	-1.5708	0.0000	-1.5708	-0.5436	-0.0000	-0.0000	0.0000	-0.0000	-0.0002	-0.4784	0.0000	0.5031	0.3215	0.1105	-0.0205	-0.4661	0.1508	0.0001	-0.0397	-0.0477	-0.0431	-0.4568	0.0000	0.0015	-0.4755	-0.4695	-0.4642	-0.0121	0.0000
490.0130	0.0000	-1.5708	0.0000	-1.5708	-0.5493	-0.0000	-0.0000	0.0000	-0.0000	-0.0001	-0.4802	0.0000	0.4409	0.2718	0.1504	-0.0236	-0.4381	0.1710	0.0001	-0.0397	-0.0481	-0.0435	-0.4569	0.0000	0.0015	-0.4760	-0.4728	-0.4685	-0.0121	0.0000
490.0230	0.0000	-1.5708	-0.0000	-1.5708	-0.5542	0.0000	-0.0000	0.0000	-0.0000	-0.0001	-0.4816	0.0000	0.5262	0.3610	0.1243	-0.0105	-0.4126	0.1469	0.0001	-0.0405	-0.0486	-0.0439	-0.4569	0.0000	0.0015	-0.4854	-0.4782	-0.4724	-0.0121	0.0000
490.0350	-0.0000	-1.5708	-0.0000	-1.5708	-0.5599	0.0000	-0.0000	0.0000	-0.0000	-0.0000	-0.4834	0.0000	0.5317	0.3444	0.1504	-0.0041	-0.3664	0.1519	0.0001	-0.0410	-0.0491	-0.0443	-0.4575	0.0000	0.0013	-0.4909	-0.4832	-0.4768	-0.0177	0.0000
490.0450	-0.0000	-1.5708	0.0000	-1.5708	-0.5648	0.0000	-0.0000	0.0000	-0.0000	-0.0000	-0.4777	0.0000	0.5454	0.3086	0.0922	-0.0173	-0.4605	0.1582	0.0001	-0.0412	-0.0494	-0.0446	-0.4582	-0.0000	0.0011	-0.4937	-0.4863	-0.4803	-0.0241	-0.0000
490.0550	-0.0000	-1.5708	0.0000	-1.5708	-0.5697	-0.0000	-0.0000	0.0000	-0.0000	-0.0000	-0.4749	0.0000	0.5168	0.3187	0.0985	-0.0345	-0.4332	0.1432	0.0001	-0.0409	-0.0496	-0.0450	-0.4583	0.0000	0.0011	-0.4902	-0.4877	-0.4839	-0.0241	0.0000
490.0670	0.0000	-1.5708	0.0001	-1.5708	-0.5755	0.0000	-0.0000	0.0000	-0.0000	-0.0000	-0.4788	0.0000	0.5139	0.2895	0.0872	-0.0125	-0.4009	0.1792	0.0001	-0.0419	-0.0502	-0.0454	-0.4585	-0.0000	0.0012	-0.5016	-0.4941	-0.4884	-0.0241	-0.0000
490.0770	-0.0000	-1.5708	0.0000	-1.5708	-0.5802	0.0000	-0.0000	0.0000	-0.0000	-0.0000	-0.4742	0.0000	0.6974	0.3412	0.1180	-0.0335	-0.4800	0.1476	0.0001	-0.0419	-0.0505	-0.0457	-0.4586	0.0000	0.0012	-0.5019	-0.4972	-0.4920	-0.0241	0.0000
490.0890	0.0000	-1.5708	0.0000	-1.5708	-0.5859	-0.0000	-0.0000	0.0000	-0.0000	-0.0000	-0.4812	0.0000	0.6054	0.4065	0.1214	-0.0183	-0.4139	0.1438	0.0001	-0.0424	-0.0510	-0.0461	-0.4587	0.0000	0.0012	-0.5074	-0.5017	-0.4963	-0.0241	0.0000
490.0990	-0.0000	-1.5708	-0.0000	-1.5708	-0.5907	0.0000	-0.0000	0.0000	-0.0000	-0.0000	-0.4854	0.0000	0.7519	0.3239	0.1154	-0.0173	-0.3690	0.1536	0.0001	-0.0425	-0.0513	-0.0464	-0.4588	-0.0000	0.0012	-0.5086	-0.5048	-0.4998	-0.0241	-0.0000
490.1110	-0.0000	-1.5708	0.0000	-1.5708	-0.5966	0.0000	-0.0000	0.0000	-0.0000	-0.0000	-0.4832	0.0000	0.6040	0.3946	0.0726	-0.0012	-0.3767	0.1443	0.0001	-0.0432	-0.0518	-0.0468	-0.4590	0.0000	0.0012	-0.5179	-0.5101	-0.5041	-0.0241	0.0000
490.1210	-0.0000	-1.5708	-0.0000	-1.5708	-0.6014	0.0000	-0.0000	0.0000	-0.0000	-0.0000	-0.4799	0.0000	0.6346	0.3402	0.0937	-0.0048	-0.4140	0.1361	0.0001	-0.0434	-0.0522	-0.0472	-0.4591	-0.0000	0.0013	-0.5199	-0.5139	-0.5079	-0.0241	-0.0000
490.1310	-0.0000	-1.5708	-0.0000	-1.5708	-0.6062	-0.0000	-0.0000	0.0000	-0.0000	-0.0000	-0.4820	0.0000	0.5657	0.3398	0.1436	-0.0075	-0.4196	0.1611	0.0001	-0.0435	-0.0525	-0.0475	-0.4592	-0.0000	0.0013	-0.5215	-0.5165	-0.5113	-0.0241	-0.0000
490.1430	0.0000	-1.5708	0.0000	-1.5708	-0.6120	0.0000	-0.0000	0.0000	-0.0000	0.0000	-0.4819	0.0000	0.6280	0.3608	0.0579	-0.0211	-0.4352	0.1531	0.0001	-0.0438	-0.0527	-0.0479	-0.4605	0.0000	0.0009	-0.5241	-0.5188	-0.5154	-0.0361	0.0000
490.1530	0.0000	-1.5708	0.0000	-1.5708	-0.6168	-0.0000	-0.0000	0.0000	-0.0000	0.0001	-0.4848	0.0000	0.6154	0.2868	0.1109	-0.0503	-0.4094	0.1325	0.0001	-0.0444	-0.0533	-0.0482	-0.4604	-0.0000	0.0010	-0.5312	-0.5247	-0.5191	-0.0332	-0.0000
490.1650	0.0000	-1.5708	-0.0000	-1.5708	-0.6227	0.0000	-0.0000	0.0000	-0.0000	0.0000	-0.4886	0.0000	0.7397	0.2829	0.0729	-0.0158	-0.3594	0.1176	0.0002	-0.0449	-0.0540	-0.0487	-0.4573	-0.0000	0.0022	-0.5383	-0.5313	-0.5238	-0.0000	-0.0000
490.1750	-0.0000	-1.5708	-0.0000	-1.5708	-0.6275	-0.0000	-0.0000	0.0000	-0.0000	0.0000	-0.4832	0.0000	0.5758	0.3278	0.1186	-0.0105	-0.4282	0.1403	0.0002	-0.0456	-0.0545	-0.0490	-0.4573	0.0000	0.0022	-0.5464	-0.5364	-0.5275	0.0000	0.0000
490.1870	0.0000	-1.5708	0.0000	-1.5708	-0.6334	0.0000	-0.0000	0.0000	-0.0000	0.0000	-0.4790	0.0000	0.6500	0.3402	0.0608	-0.0284	-0.4694	0.1212	0.0002	-0.0459	-0.0548	-0.0494	-0.4573	-0.0000	0.0022	-0.5493	-0.5392	-0.5316	0.0000	-0.0000
490.1970	-0.0000	-1.5708	0.0000	-1.5708	-0.6382	0.0000	-0.0000	0.0000	-0.0000	0.0000	-0.4858	0.0000	0.5861	0.3094	0.0801	-0.0332	-0.3967	0.1383	0.0002	-0.0464	-0.0553	-0.0497	-0.4573	0.0000	0.0022	-0.5553	-0.5442	-0.5351	0.0000	0.0000
490.2070	-0.0000	-1.5708	-0.0000	-1.5708	-0.6430	0.0000	-0.0000	0.0000	-0.0000	0.0000	-0.4845	0.0000	0.5273	0.3369	0.0735	-0.0273	-0.5129	0.1142	0.0002	-0.0459	-0.0554	-0.0500	-0.4573	0.0000	0.0022	-0.5500	-0.5447	-0.5384	-0.0000	0.0000
490.2190	-0.0000	-1.5708	0.0000	-1.5708	-0.6488	0.0000	-0.0000	0.0000	-0.0000	0.0000	-0.4889	0.0000	0.6878	0.3224	0.0835	-0.0358	-0.4057	0.1150	0.0002	-0.0465	-0.0559	-0.0504	-0.4573	-0.0000	0.0023	-0.5573	-0.5500	-0.5427	0.0000	-0.0000
490.2290	0.0000	-1.5708	0.0000	-1.5708	-0.6537	0.0000	-0.0000	0.0000	-0.0000	-0.0000	-0.4894	0.0000	0.7101	0.3033	0.0575	-0.0402	-0.3555	0.1434	0.0002	-0.0467	-0.0562	-0.0507	-0.4573	0.0000	0.0023	-0.5589	-0.5525	-0.5461	-0.0000	0.0000
490.2410	0.0000	-1.5708	-0.0000	-1.5708	-0.6596	0.0000	-0.0000	0.0000	-0.0000	-0.0000	-0.4872	0.0000	0.5797	0.2534	0.0668	-0.0521	-0.3739	0.1367	0.0003	-0.0479	-0.0571	-0.0512	-0.4527	0.0000	0.0039	-0.5738	-0.5620	-0.5510	0.0478	0.0000
490.2510	-0.0000	-1.5708	0.0000	-1.5708	-0.6644	0.0000	-0.0000	0.0000	-0.0000	-0.0000	-0.4810	0.0000	0.5996	0.3996	0.1154	-0.0312	-0.4408	0.1304	0.0003	-0.0480	-0.0574	-0.0515	-0.4525	-0.0000	0.0039	-0.5749	-0.5650	-0.5544	0.0478	-0.0000
490.2610	0.0000	-1.5708	0.0000	-1.5708	-0.6693	-0.0000	-0.0000	0.0000	-0.0000	-0.0000	-0.4832	0.0000	0.5334	0.3458	0.0745	-0.0162	-0.3627	0.1416	0.0003	-0.0486	-0.0580	-0.0519	-0.4523	-0.0000	0.0039	-0.5824	-0.5706	-0.5581	0.0479	-0.0000
490.2730	0.0000	-1.5708	0.0000	-1.5708	-0.6750	0.0000	-0.0000	0.0000	-0.0000	-0.0000	-0.4814	0.0000	0.7152	0.3550	0.0938	-0.0253	-0.3994	0.1315	0.0003	-0.0488	-0.0582	-0.0522	-0.4520	0.0000	0.0039	-0.5844	-0.5726	-0.5619	0.0478	0.0000
490.2830	-0.0000	-1.5708	0.0000	-1.5708	-0.6798	0.0000	-0.0000	0.0000	-0.0000	-0.0000	-0.4802	0.0000	0.5045	0.3328	0.0835	-0.0302	-0.4230	0.1086	0.0003	-0.0491	-0.0585	-0.0525	-0.4518	0.0000	0.0039	-0.5877	-0.5758	-0.5652	0.0478	0.0000
490.2950	0.0000	-1.5708	0.0000	-1.5708	-0.6855	0.0000	-0.0000	0.0000	-0.0000	-0.0000	-0.4845	0.0000	0.5801	0.4104	0.0833	-0.0375	-0.3310	0.1474	0.0003	-0.0495	-0.0590	-0.0529	-0.4515	-0.0000	0.0039	-0.5932	-0.5803	-0.5692	0.0478	-0.0000
490.3050	0.0000	-1.5708	-0.0000	-1.5708	-0.6903	-0.0000	-0.0000	0.0000	-0.0000	-0.0000	-0.4848	0.0000	0.6406	0.2905	0.1091	-0.0373	-0.3922	0.1138	0.0003	-0.0495	-0.0592	-0.0532	-0.4513	0.0000	0.0039	-0.5925	-0.5826	-0.5724	0.0478	0.0000
490.3170	0.0000	-1.5708	-0.0000	-1.5708	-0.6961	-0.0000	-0.0000	0.0000	-0.0000	-0.0001	-0.4782	0.0000	0.6583	0.2739	0.0500	-0.0311	-0.4361	0.1334	0.0003	-0.0501	-0.0598	-0.0536	-0.4510	-0.0000	0.0039	-0.5996	-0.5887	-0.5766	0.0478	-0.0000
490.3270	0.0000	-1.5708	0.0000	-1.5708	-0.7009	0.0000	-0.0000	0.0000	-0.0000	-0.0002	-0.4815	0.0000	0.6541	0.2993	0.0412	-0.0329	-0.3844	0.1203	0.0002	-0.0498	-0.0598	-0.0538	-0.4554	0.0000	0.0023	-0.5965	-0.5879	-0.5794	0.0000	0.0000
490.3370	-0.0000	-1.5708	0.0000	-1.5708	-0.7056	-0.0000	-0.0000	0.0000	-0.0000	-0.0002	-0.4789	0.0000	0.6401	0.3477	0.0861	-0.0279	-0.4612	0.1075	0.0004	-0.0510	-0.0606	-0.0542	-0.4497	0.0000	0.0043	-0.6107	-0.5961	-0.5833	0.0594	0.0000
490.3490	0.0000	-1.5708	0.0000	-1.5708	-0.7113	0.0000	-0.0000	0.0000	-0.0000	-0.0001	-0.4793	0.0000	0.5852	0.3404	0.0465	-0.0018	-0.4071	0.1350	0.0004	-0.0510	-0.0608	-0.0546	-0.4494	0.0000	0.0043	-0.6113	-0.5986	-0.5872	0.0594	0.0000
490.3590	-0.0000	-1.5708	-0.0000	-1.5708	-0.7161	0.0000	-0.0000	0.0000	-0.0000	-0.0001	-0.4814	0.0000	0.6226	0.3210	0.0825	-0.0295	-0.3810	0.1137	0.0004	-0.0513	-0.0612	-0.0548	-0.4491	-0.0000	0.0043	-0.6144	-0.6017	-0.5903	0.0594	-0.0000
490.3710	-0.0000	-1.5708	-0.0000	-1.5708	-0.7219	-0.0000	-0.0000	0.0000	-0.0000	-0.0000	-0.4780	0.0000	0.6325	0.3264	0.0987	-0.0525	-0.3577	0.1221	0.0004	-0.0516	-0.0615	-0.0552	-0.4488	0.0000	0.0043	-0.6178	-0.6051	-0.5942	0.0594	0.0000
490.3810	-0.0000	-1.5708	0.0000	-1.5708	-0.7266	-0.0000	-0.0000	0.0000	-0.0000	-0.0000	-0.4701	0.0000	0.6981	0.3753	0.0793	-0.0174	-0.4173	0.1425	0.0004	-0.0519	-0.0618	-0.0555	-0.4485	0.0000	0.0043	-0.6210	-0.6083	-0.5974	0.0594	0.0000
490.3930	0.0000	-1.5708	0.0000	-1.5708	-0.7322	0.0000	-0.0000	0.0000	-0.0000	-0.0000	-0.4746	0.0000	0.6001	0.2796	0.1088	-0.0239	-0.3685	0.1334	0.0004	-0.0521	-0.0623	-0.0559	-0.4482	-0.0000	0.0043	-0.6244	-0.6127	-0.6013	0.0594	-0.0000
490.4030	-0.0000	-1.5708	0.0000	-1.5708	-0.7369	0.0000	-0.0000	0.0000	-0.0000	-0.0000	-0.4758	0.0000	0.6295	0.2880	0.0599	-0.0073	-0.4361	0.1344	0.0004	-0.0522	-0.0625	-0.0561	-0.4479	0.0000	0.0043	-0.6254	-0.6147	-0.6042	0.0594	0.0000
490.4130	-0.0000	-1.5708	-0.0000	-1.5708	-0.7416	0.0000	-0.0000	0.0000	-0.0000	-0.0000	-0.4738	0.0000	0.7354	0.3262	0.0907	-0.0319	-0.4219	0.1361	0.0004	-0.0526	-0.0628	-0.0564	-0.4476	0.0000	0.0043	-0.6305	-0.6178	-0.6074	0.0594	0.0000
490.4250	0.0000	-1.5708	0.0000	-1.5708	-0.7473	-0.0000	-0.0000	0.0000	-0.0000	-0.0000	-0.4770	0.0000	0.7171	0.3176	0.0816	-0.0294	-0.3553	0.1128	0.0003	-0.0527	-0.0631	-0.0568	-0.4492	0.0000	0.0036	-0.6314	-0.6210	-0.6109	0.0393	0.0000
490.4350	-0.0000	-1.5708	0.0000	-1.5708	-0.7520	-0.0000	-0.0000	0.0000	-0.0000	-0.0000	-0.4709	0.0000	0.5650	0.2712	0.0545	-0.0132	-0.4469	0.1246	0.0003	-0.0527	-0.0633	-0.0570	-0.4497	0.0000	0.0035	-0.6314	-0.6223	-0.6139	0.0335	0.0000
490.4470	-0.0000	-1.5708	0.0000	-1.5708	-0.7577	0.0000	-0.0000	0.0000	-0.0000	-0.0000	-0.4650	0.0000	0.5831	0.2541	0.0845	-0.0401	-0.4250	0.0996	0.0004	-0.0536	-0.0640	-0.0574	-0.4458	-0.0000	0.0047	-0.6422	-0.6297	-0.6181	0.0708	-0.0000
490.4570	0.0000	-1.5708	-0.0000	-1.5708	-0.7623	0.0000	-0.0000	0.0000	-0.0000	-0.0000	-0.4665	0.0000	0.6501	0.3148	0.0877	-0.0185	-0.3793	0.1190	0.0004	-0.0534	-0.0641	-0.0577	-0.4455	-0.0000	0.0047	-0.6401	-0.6306	-0.6209	0.0708	-0.0000
490.4670	0.0000	-1.5708	-0.0000	-1.5708	-0.7670	-0.0000	-0.0000	0.0000	-0.0000	-0.0000	-0.4593	0.0000	0.4974	0.3074	0.0780	-0.0365	-0.4501	0.1296	0.0004	-0.0540	-0.0646	-0.0580	-0.4452	0.0000	0.0046	-0.6472	-0.6357	-0.6242	0.0708	0.0000
490.4790	-0.0000	-1.5708	0.0000	-1.5708	-0.7726	0.0000	-0.0000	0.0000	-0.0000	-0.0000	-0.4610	0.0000	0.6932	0.3560	0.0551	-0.0558	-0.3978	0.1149	0.0004	-0.0550	-0.0652	-0.0584	-0.4448	-0.0000	0.0046	-0.6587	-0.6415	-0.6280	0.0708	-0.0000
490.4890	0.0000	-1.5708	0.0000	-1.5708	-0.7772	0.0000	-0.0000	0.0000	-0.0000	-0.0000	-0.4634	0.0000	0.5218	0.2907	0.0853	-0.0514	-0.4110	0.1010	0.0004	-0.0548	-0.0653	-0.0586	-0.4444	-0.0000	0.0046	-0.6561	-0.6427	-0.6307	0.0708	-0.0000
490.4990	-0.0000	-1.5708	0.0000	-1.5708	-0.7818	-0.0000	-0.0000	0.0000	-0.0000	-0.0000	-0.4568	0.0000	0.6482	0.2529	0.0350	-0.0460	-0.4619	0.1302	0.0004	-0.0553	-0.0658	-0.0589	-0.4441	-0.0000	0.0046	-0.6619	-0.6477	-0.6338	0.0708	-0.0000
490.5090	-0.0000	-1.5708	-0.0000	-1.5708	-0.7865	0.0001	-0.0000	0.0000	-0.0000	-0.0000	-0.4608	0.0000	0.7937	0.3480	0.0472	-0.0790	-0.3921	0.1097	0.0004	-0.0553	-0.0659	-0.0591	-0.4438	0.0000	0.0046	-0.6618	-0.6485	-0.6365	0.0708	0.0000
490.5190	0.0000	-1.5708	-0.0000	-1.5708	-0.7910	0.0000	-0.0000	0.0000	-0.0000	-0.0000	-0.4594	0.0000	0.7243	0.3247	0.0560	-0.0386	-0.4483	0.1125	0.0004	-0.0560	-0.0665	-0.0594	-0.4434	0.0000	0.0046	-0.6712	-0.6540	-0.6398	0.0709	0.0000
490.5290	-0.0000	-1.5708	0.0000	-1.5708	-0.7957	0.0000	-0.0000	0.0000	-0.0000	-0.0000	-0.4593	0.0000	0.7540	0.2700	0.0575	-0.0568	-0.3298	0.1058	0.0002	-0.0555	-0.0664	-0.0596	-0.4498	-0.0000	0.0024	-0.6650	-0.6533	-0.6419	0.0000	-0.0000
490.5390	0.0000	-1.5708	-0.0000	-1.5708	-0.8002	-0.0000	-0.0000	0.0000	-0.0000	-0.0000	-0.4640	0.0000	0.6940	0.3134	0.0069	-0.0447	-0.3271	0.0858	0.0004	-0.0563	-0.0670	-0.0600	-0.4420	0.0000	0.0050	-0.6740	-0.6591	-0.6456	0.0819	0.0000
490.5510	-0.0000	-1.5708	0.0000	-1.5708	-0.8057	-0.0000	-0.0000	0.0000	-0.0000	-0.0000	-0.4571	0.0000	0.7277	0.3328	0.0553	-0.0452	-0.3799	0.1207	0.0004	-0.0560	-0.0670	-0.0603	-0.4415	0.0000	0.0049	-0.6703	-0.6593	-0.6487	0.0819	0.0000
490.5610	0.0000	-1.5708	0.0000	-1.5708	-0.8103	0.0000	-0.0000	0.0000	-0.0000	0.0000	-0.4580	0.0000	0.7018	0.3309	-0.0114	-0.0522	-0.3413	0.1047	0.0004	-0.0568	-0.0677	-0.0606	-0.4411	-0.0000	0.0049	-0.6805	-0.6657	-0.6518	0.0819	-0.0000
490.5710	-0.0000	-1.5707	-0.0000	-1.5708	-0.8149	-0.0000	-0.0000	0.0000	-0.0000	0.0000	-0.4545	0.0000	0.6636	0.3095	0.0896	-0.0340	-0.3865	0.1095	0.0004	-0.0570	-0.0679	-0.0608	-0.4408	0.0000	0.0049	-0.6832	-0.6684	-0.6546	0.0819	0.0000
490.5810	0.0000	-1.5708	0.0000	-1.5708	-0.8194	-0.0000	-0.0000	0.0000	-0.0000	0.0000	-0.4473	0.0000	0.6894	0.3092	0.0840	-0.0158	-0.3934	0.1063	0.0004	-0.0570	-0.0680	-0.0611	-0.4404	0.0000	0.0049	-0.6821	-0.6693	-0.6573	0.0819	0.0000
490.5910	0.0000	-1.5708	-0.0000	-1.5708	-0.8240	-0.0000	-0.0000	0.0000	-0.0000	0.0000	-0.4465	0.0000	0.6640	0.3102	0.0261	-0.0492	-0.3893	0.1192	0.0004	-0.0575	-0.0686	-0.0613	-0.4400	0.0000	0.0049	-0.6882	-0.6745	-0.6603	0.0819	0.0000
490.6030	-0.0000	-1.5708	0.0000	-1.5708	-0.8293	0.0000	-0.0000	0.0000	-0.0000	0.0000	-0.4432	0.0000	0.7086	0.2397	0.0570	-0.0205	-0.4705	0.1260	0.0004	-0.0577	-0.0688	-0.0616	-0.4395	-0.0000	0.0049	-0.6904	-0.6767	-0.6635	0.0819	-0.0000
490.6130	-0.0000	-1.5708	0.0000	-1.5708	-0.8338	0.0000	-0.0000	0.0000	-0.0000	0.0000	-0.4490	0.0000	0.7137	0.2501	0.0478	-0.0444	-0.4019	0.1167	0.0004	-0.0580	-0.0691	-0.0619	-0.4391	0.0000	0.0049	-0.6940	-0.6794	-0.6662	0.0819	0.0000
490.6230	-0.0000	-1.5708	0.0000	-1.5708	-0.8381	0.0000	-0.0000	0.0000	-0.0000	0.0000	-0.4494	0.0000	0.7525	0.3236	0.0614	-0.0588	-0.4105	0.1029	0.0004	-0.0580	-0.0693	-0.0621	-0.4388	-0.0000	0.0049	-0.6950	-0.6814	-0.6687	0.0819	-0.0000
490.6350	0.0000	-1.5708	0.0000	-1.5708	-0.8435	0.0000	-0.0000	0.0000	-0.0000	-0.0000	-0.4448	0.0000	0.7154	0.4070	0.0595	-0.0371	-0.4613	0.1048	0.0003	-0.0579	-0.0693	-0.0624	-0.4421	-0.0000	0.0037	-0.6929	-0.6816	-0.6714	0.0439	-0.0000
490.6450	0.0000	-1.5708	-0.0000	-1.5708	-0.8481	0.0000	-0.0000	0.0000	-0.0000	-0.0001	-0.4478	0.0000	0.6261	0.2415	0.0101	-0.0367	-0.3763	0.0902	0.0004	-0.0584	-0.0698	-0.0627	-0.4371	0.0000	0.0052	-0.6993	-0.6870	-0.6747	0.0927	0.0000
490.6570	-0.0000	-1.5708	-0.0000	-1.5708	-0.8534	0.0000	-0.0000	0.0000	-0.0000	-0.0001	-0.4396	0.0000	0.6787	0.3315	0.0206	-0.0327	-0.4527	0.0935	0.0004	-0.0590	-0.0704	-0.0630	-0.4366	0.0000	0.0052	-0.7063	-0.6922	-0.6780	0.0927	0.0000
490.6670	-0.0000	-1.5708	-0.0000	-1.5708	-0.8579	0.0000	-0.0000	0.0000	-0.0000	-0.0001	-0.4414	0.0000	0.6368	0.2963	0.0502	-0.0454	-0.3739	0.1167	0.0004	-0.0593	-0.0707	-0.0632	-0.4362	-0.0000	0.0051	-0.7103	-0.6953	-0.6807	0.0927	-0.0000
490.6770	0.0000	-1.5707	0.0000	-1.5708	-0.8622	-0.0000	-0.0000	0.0000	-0.0000	-0.0000	-0.4428	0.0000	0.7536	0.2991	0.0211	-0.0516	-0.3482	0.1332	0.0004	-0.0590	-0.0706	-0.0634	-0.4357	0.0000	0.0051	-0.7067	-0.6946	-0.6829	0.0926	0.0000
490.6890	-0.0000	-1.5708	0.0000	-1.5708	-0.8675	0.0000	-0.0000	0.0000	-0.0000	-0.0000	-0.4384	0.0000	0.6278	0.2611	0.0403	-0.0463	-0.3767	0.0873	0.0004	-0.0596	-0.0711	-0.0638	-0.4352	0.0000	0.0051	-0.7137	-0.6998	-0.6863	0.0927	0.0000
490.6990	-0.0000	-1.5708	0.0000	-1.5708	-0.8719	0.0000	-0.0000	0.0000	-0.0000	-0.0000	-0.4406	0.0000	0.6874	0.3129	0.0469	-0.0349	-0.3280	0.0958	0.0004	-0.0597	-0.0713	-0.0640	-0.4348	-0.0000	0.0051	-0.7151	-0.7012	-0.6886	0.0927	-0.0000
490.7110	-0.0000	-1.5708	0.0000	-1.5708	-0.8771	0.0000	-0.0000	0.0000	-0.0000	-0.0000	-0.4380	0.0000	0.6020	0.2826	0.0524	-0.0469	-0.3584	0.1068	0.0004	-0.0599	-0.0716	-0.0643	-0.4343	0.0000	0.0051	-0.7178	-0.7040	-0.6915	0.0927	0.0000
490.7210	-0.0000	-1.5708	-0.0000	-1.5708	-0.8815	0.0000	-0.0000	0.0000	-0.0000	-0.0000	-0.4331	0.0000	0.6454	0.2996	0.0429	-0.0296	-0.4136	0.1371	0.0004	-0.0604	-0.0721	-0.0645	-0.4338	0.0000	0.0051	-0.7237	-0.7089	-0.6942	0.0927	0.0000
490.7310	0.0000	-1.5708	0.0000	-1.5708	-0.8858	0.0000	-0.0000	0.0000	-0.0000	-0.0000	-0.4333	0.0000	0.6636	0.3033	0.0679	-0.0450	-0.4176	0.1087	0.0002	-0.0594	-0.0715	-0.0646	-0.4421	0.0000	0.0023	-0.7115	-0.7031	-0.6956	0.0000	0.0000
490.7410	-0.0000	-1.5708	0.0000	-1.5708	-0.8901	-0.0000	-0.0000	0.0000	-0.0000	-0.0000	-0.4264	0.0000	0.7476	0.3306	0.0323	-0.0427	-0.4596	0.0965	0.0004	-0.0606	-0.0725	-0.0650	-0.4322	0.0000	0.0053	-0.7262	-0.7129	-0.6991	0.1031	0.0000
490.7510	0.0000	-1.5708	0.0000	-1.5708	-0.8944	-0.0000	-0.0000	0.0000	-0.0000	-0.0000	-0.4331	0.0000	0.7599	0.2969	-0.0212	-0.0331	-0.3593	0.0937	0.0004	-0.0608	-0.0726	-0.0652	-0.4317	0.0000	0.0053	-0.7286	-0.7144	-0.7015	0.1031	0.0000
490.7630	0.0000	-1.5708	0.0000	-1.5708	-0.8995	0.0000	-0.0000	0.0000	-0.0000	-0.0000	-0.4282	0.0000	0.6471	0.2635	0.0262	-0.0586	-0.3910	0.1018	0.0004	-0.0613	-0.0730	-0.0655	-0.4311	0.0000	0.0053	-0.7338	-0.7186	-0.7045	0.1031	0.0000
490.7730	0.0000	-1.5708	-0.0000	-1.5708	-0.9038	0.0000	-0.0000	0.0000	-0.0000	-0.0000	-0.4299	0.0000	0.6495	0.2667	0.0389	-0.0609	-0.3429	0.0852	0.0004	-0.0616	-0.0733	-0.0657	-0.4307	0.0000	0.0053	-0.7375	-0.7215	-0.7069	0.1031	0.0000
490.7830	0.0000	-1.5708	0.0000	-1.5708	-0.9080	-0.0000	-0.0000	0.0000	-0.0000	0.0000	-0.4291	0.0000	0.6025	0.2471	0.0606	-0.0597	-0.3659	0.0854	0.0004	-0.0615	-0.0734	-0.0659	-0.4302	-0.0000	0.0053	-0.7362	-0.7222	-0.7091	0.1031	-0.0000
490.7930	-0.0000	-1.5708	0.0000	-1.5708	-0.9124	-0.0000	-0.0000	0.0000	-0.0000	0.0000	-0.4214	0.0000	0.5795	0.2402	-0.0041	-0.0163	-0.4251	0.0881	0.0004	-0.0618	-0.0736	-0.0661	-0.4297	0.0000	0.0052	-0.7404	-0.7245	-0.7114	0.1031	0.0000
490.8030	-0.0000	-1.5708	0.0000	-1.5708	-0.9166	0.0000	-0.0000	0.0000	-0.0000	0.0000	-0.4198	0.0000	0.6512	0.2533	0.0309	-0.0350	-0.4112	0.0891	0.0004	-0.0622	-0.0741	-0.0663	-0.4292	0.0000	0.0052	-0.7446	-0.7288	-0.7139	0.1031	0.0000
490.8150	-0.0000	-1.5708	0.0000	-1.5708	-0.9216	0.0000	-0.0000	0.0000	-0.0000	0.0000	-0.4109	0.0000	0.6060	0.2377	0.0882	-0.0452	-0.4735	0.1128	0.0004	-0.0626	-0.0744	-0.0666	-0.4286	0.0000	0.0052	-0.7496	-0.7318	-0.7166	0.1031	0.0000
490.8250	0.0000	-1.5708	0.0000	-1.5708	-0.9258	-0.0000	-0.0000	0.0000	-0.0000	0.0000	-0.4187	0.0000	0.6691	0.3658	-0.0014	-0.0184	-0.3654	0.0766	0.0004	-0.0626	-0.0746	-0.0668	-0.4281	0.0000	0.0052	-0.7492	-0.7335	-0.7188	0.1031	0.0000
490.8350	-0.0000	-1.5708	-0.0000	-1.5708	-0.9299	0.0000	-0.0000	0.0000	-0.0000	0.0000	-0.4188	0.0000	0.7170	0.2804	0.0414	-0.0313	-0.3819	0.0963	0.0003	-0.0620	-0.0744	-0.0670	-0.4325	-0.0000	0.0037	-0.7424	-0.7323	-0.7206	0.0535	-0.0000
490.8470	-0.0000	-1.5708	0.0000	-1.5708	-0.9349	0.0000	-0.0000	0.0000	-0.0000	0.0000	-0.4208	0.0000	0.7640	0.2577	0.0634	-0.0228	-0.2975	0.0783	0.0005	-0.0627	-0.0748	-0.0672	-0.4263	-0.0000	0.0054	-0.7505	-0.7363	-0.7236	0.1130	-0.0000
490.8570	0.0000	-1.5708	0.0000	-1.5708	-0.9390	-0.0000	-0.0000	0.0000	-0.0000	-0.0000	-0.4189	0.0000	0.7360	0.2337	0.0490	-0.0218	-0.3680	0.0689	0.0005	-0.0628	-0.0752	-0.0674	-0.4258	-0.0000	0.0054	-0.7526	-0.7395	-0.7259	0.1131	-0.0000
490.8690	0.0000	-1.5708	0.0000	-1.5708	-0.9440	-0.0000	-0.0000	0.0000	-0.0000	-0.0000	-0.4102	0.0000	0.8415	0.2986	0.0319	-0.0313	-0.3492	0.0808	0.0004	-0.0632	-0.0754	-0.0677	-0.4252	0.0000	0.0054	-0.7565	-0.7416	-0.7285	0.1131	0.0000
490.8790	0.0000	-1.5708	0.0000	-1.5708	-0.9481	0.0000	-0.0000	0.0000	-0.0000	-0.0000	-0.4085	0.0000	0.7528	0.2944	0.0745	-0.0403	-0.3595	0.0817	0.0004	-0.0634	-0.0756	-0.0679	-0.4246	-0.0000	0.0054	-0.7591	-0.7443	-0.7308	0.1131	-0.0000
490.8890	-0.0000	-1.5708	-0.0000	-1.5708	-0.9522	0.0000	-0.0000	0.0000	-0.0000	-0.0000	-0.4014	0.0000	0.8149	0.3372	0.0310	-0.0314	-0.4405	0.0631	0.0004	-0.0631	-0.0757	-0.0681	-0.4241	-0.0000	0.0053	-0.7561	-0.7452	-0.7327	0.1131	-0.0000
490.9010	-0.0000	-1.5708	0.0000	-1.5708	-0.9571	-0.0000	-0.0000	0.0000	-0.0000	-0.0000	-0.4070	0.0000	0.8200	0.2713	0.0201	-0.0169	-0.3575	0.0852	0.0004	-0.0635	-0.0759	-0.0683	-0.4235	0.0000	0.0053	-0.7599	-0.7472	-0.7352	0.1131	0.0000
490.9110	-0.0000	-1.5708	0.0000	-1.5708	-0.9610	-0.0000	-0.0000	0.0000	-0.0000	-0.0000	-0.4029	0.0000	0.7618	0.2516	0.0466	-0.0608	-0.3765	0.0792	0.0004	-0.0635	-0.0760	-0.0685	-0.4230	0.0000	0.0053	-0.7606	-0.7479	-0.7371	0.1130	0.0000
490.9210	-0.0000	-1.5708	0.0000	-1.5708	-0.9651	0.0000	-0.0000	0.0000	-0.0000	-0.0000	-0.4052	0.0000	0.7452	0.2524	-0.0003	-0.0269	-0.3327	0.0656	0.0004	-0.0637	-0.0764	-0.0687	-0.4224	0.0000	0.0053	-0.7631	-0.7515	-0.7393	0.1131	0.0000
490.9310	-0.0000	-1.5708	0.0000	-1.5708	-0.9691	0.0000	-0.0000	0.0000	-0.0000	-0.0000	-0.3971	0.0000	0.7792	0.2561	0.0266	-0.0280	-0.4220	0.0877	0.0003	-0.0634	-0.0762	-0.0688	-0.4290	-0.0000	0.0031	-0.7593	-0.7496	-0.7406	0.0376	-0.0000
490.9410	-0.0000	-1.5708	0.0000	-1.5708	-0.9731	0.0000	-0.0000	0.0000	-0.0000	-0.0000	-0.3957	0.0000	0.6891	0.2823	0.0615	-0.0436	-0.3697	0.0921	0.0005	-0.0643	-0.0768	-0.0691	-0.4207	0.0000	0.0055	-0.7699	-0.7560	-0.7434	0.1226	0.0000
490.9510	-0.0000	-1.5708	-0.0000	-1.5708	-0.9770	0.0000	-0.0000	0.0000	-0.0000	0.0000	-0.3928	0.0000	0.7962	0.2383	0.0252	-0.0398	-0.4309	0.1026	0.0005	-0.0648	-0.0772	-0.0693	-0.4201	-0.0000	0.0055	-0.7757	-0.7599	-0.7456	0.1226	-0.0000
490.9610	-0.0000	-1.5708	0.0000	-1.5708	-0.9810	0.0000	-0.0000	0.0000	-0.0000	0.0000	-0.3958	0.0000	0.7577	0.2642	0.0083	-0.0167	-0.3092	0.0980	0.0005	-0.0644	-0.0771	-0.0694	-0.4195	0.0000	0.0054	-0.7710	-0.7583	-0.7473	0.1226	0.0000
490.9730	-0.0000	-1.5708	0.0000	-1.5708	-0.9856	0.0000	-0.0000	0.0000	-0.0000	0.0000	-0.3951	0.0000	0.7081	0.2674	0.0059	-0.0457	-0.3614	0.0768	0.0005	-0.0653	-0.0778	-0.0697	-0.4188	0.0000	0.0054	-0.7820	-0.7655	-0.7499	0.1226	0.0000
490.9830	0.0000	-1.5708	0.0000	-1.5708	-0.9895	0.0000	-0.0000	0.0000	-0.0000	0.0000	-0.3907	0.0000	0.7635	0.2045	-0.0042	-0.0580	-0.3917	0.0756	0.0004	-0.0650	-0.0777	-0.0698	-0.4183	0.0000	0.0054	-0.7779	-0.7644	-0.7518	0.1226	0.0000
490.9950	0.0000	-1.5708	0.0000	-1.5708	-0.9942	0.0000	-0.0000	0.0000	-0.0000	0.0000	-0.3878	0.0000	0.6967	0.2475	-0.0039	-0.0433	-0.4147	0.1075	0.0004	-0.0652	-0.0780	-0.0701	-0.4176	-0.0000	0.0054	-0.7809	-0.7675	-0.7540	0.1226	-0.0000
491.0050	-0.0000	-1.5708	0.0000	-1.5708	-0.9981	-0.0000	-0.0000	0.0000	-0.0000	0.0000	-0.3844	0.0000	0.6022	0.3529	0.0312	-0.0214	-0.3770	0.1043	0.0004	-0.0658	-0.0784	-0.0703	-0.4170	0.0000	0.0053	-0.7877	-0.7714	-0.7561	0.1227	0.0000
491.0150	0.0000	-1.5708	-0.0000	-1.5708	-1.0019	0.0000	-0.0000	0.0000	-0.0000	0.0000	-0.3877	0.0000	0.7839	0.2910	0.0281	-0.0449	-0.2817	0.0695	0.0004	-0.0652	-0.0782	-0.0704	-0.4164	0.0000	0.0053	-0.7808	-0.7695	-0.7576	0.1226	0.0000
491.0270	0.0000	-1.5708	0.0000	-1.5708	-1.0066	-0.0000	-0.0000	0.0000	-0.0000	0.0000	-0.3791	0.0000	0.6805	0.4059	0.0250	-0.0569	-0.3772	0.0920	0.0004	-0.0657	-0.0785	-0.0706	-0.4157	-0.0000	0.0053	-0.7863	-0.7722	-0.7599	0.1226	-0.0000
491.0370	-0.0000	-1.5708	-0.0000	-1.5708	-1.0104	-0.0000	-0.0000	0.0000	-0.0000	0.0000	-0.3794	0.0000	0.6123	0.2586	0.0141	-0.0208	-0.3689	0.0915	0.0005	-0.0658	-0.0788	-0.0708	-0.4145	-0.0000	0.0055	-0.7884	-0.7749	-0.7618	0.1317	-0.0000
491.0490	0.0000	-1.5708	0.0000	-1.5708	-1.0150	-0.0000	-0.0000	0.0000	-0.0000	0.0000	-0.3684	0.0000	0.7628	0.2527	0.0052	-0.0383	-0.4644	0.0742	0.0005	-0.0659	-0.0789	-0.0710	-0.4138	0.0000	0.0055	-0.7887	-0.7763	-0.7638	0.1317	0.0000
491.0590	-0.0000	-1.5708	-0.0000	-1.5708	-1.0187	0.0000	-0.0000	0.0000	-0.0000	0.0000	-0.3752	0.0000	0.6881	0.3362	0.0167	-0.0441	-0.3091	0.1052	0.0005	-0.0660	-0.0790	-0.0711	-0.4132	0.0000	0.0054	-0.7904	-0.7771	-0.7656	0.1317	0.0000
491.0690	0.0000	-1.5708	0.0000	-1.5708	-1.0224	-0.0000	-0.0000	0.0000	-0.0000	0.0000	-0.3733	0.0000	0.6649	0.2566	-0.0302	-0.0524	-0.3829	0.0832	0.0005	-0.0661	-0.0792	-0.0713	-0.4126	0.0000	0.0054	-0.7910	-0.7788	-0.7674	0.1317	0.0000
491.0810	-0.0000	-1.5708	0.0000	-1.5708	-1.0268	0.0000	-0.0000	0.0000	-0.0000	0.0000	-0.3765	0.0000	0.7526	0.3528	0.0353	-0.0237	-0.3114	0.0842	0.0004	-0.0664	-0.0795	-0.0715	-0.4118	-0.0000	0.0054	-0.7951	-0.7820	-0.7694	0.1317	-0.0000
491.0910	0.0000	-1.5708	-0.0000	-1.5708	-1.0305	0.0000	-0.0000	0.0000	-0.0000	0.0000	-0.3677	0.0000	0.7658	0.1916	0.0118	-0.0303	-0.4546	0.0955	0.0004	-0.0664	-0.0796	-0.0717	-0.4112	0.0000	0.0054	-0.7954	-0.7834	-0.7713	0.1317	0.0000
491.1010	0.0000	-1.5708	0.0000	-1.5708	-1.0342	-0.0000	-0.0000	0.0000	-0.0000	0.0000	-0.3707	0.0000	0.6748	0.1913	-0.0303	-0.0308	-0.3270	0.0962	0.0004	-0.0665	-0.0798	-0.0718	-0.4106	-0.0000	0.0053	-0.7968	-0.7849	-0.7729	0.1317	-0.0000
491.1110	-0.0000	-1.5708	0.0000	-1.5708	-1.0379	-0.0000	-0.0000	0.0000	-0.0000	0.0000	-0.3639	0.0000	0.6812	0.2621	0.0042	-0.0371	-0.3925	0.0560	0.0004	-0.0670	-0.0801	-0.0720	-0.4100	0.0000	0.0053	-0.8023	-0.7885	-0.7747	0.1317	0.0000
491.1210	-0.0000	-1.5708	0.0000	-1.5708	-1.0415	-0.0000	-0.0000	0.0000	-0.0000	0.0000	-0.3644	0.0000	0.6792	0.2750	0.0320	-0.0454	-0.3495	0.0885	0.0004	-0.0664	-0.0799	-0.0721	-0.4093	0.0000	0.0053	-0.7957	-0.7860	-0.7760	0.1317	0.0000
491.1310	0.0000	-1.5708	0.0000	-1.5708	-1.0452	0.0000	-0.0000	0.0000	-0.0000	0.0000	-0.3537	0.0000	0.7539	0.2336	-0.0434	-0.0551	-0.3752	0.1052	0.0004	-0.0668	-0.0802	-0.0723	-0.4109	0.0000	0.0046	-0.8005	-0.7889	-0.7777	0.1082	0.0000
491.1430	-0.0000	-1.5708	0.0000	-1.5708	-1.0495	-0.0000	-0.0000	0.0000	-0.0000	0.0000	-0.3589	0.0000	0.7146	0.2513	-0.0009	-0.0410	-0.3335	0.0683	0.0005	-0.0672	-0.0804	-0.0724	-0.4074	-0.0000	0.0054	-0.8042	-0.7913	-0.7798	0.1402	-0.0000
491.1530	-0.0000	-1.5708	0.0000	-1.5708	-1.0530	-0.0000	-0.0000	0.0000	-0.0000	0.0000	-0.3558	0.0000	0.7160	0.2616	-0.0047	-0.0303	-0.3591	0.0668	0.0005	-0.0673	-0.0806	-0.0726	-0.4067	0.0000	0.0054	-0.8061	-0.7933	-0.7814	0.1402	0.0000
491.1630	-0.0000	-1.5708	0.0000	-1.5708	-1.0565	-0.0000	-0.0000	0.0000	-0.0000	0.0000	-0.3525	0.0000	0.7653	0.2801	0.0358	-0.0445	-0.3947	0.1013	0.0004	-0.0671	-0.0807	-0.0727	-0.4061	0.0000	0.0054	-0.8033	-0.7936	-0.7827	0.1402	0.0000
491.1730	0.0000	-1.5708	0.0000	-1.5708	-1.0601	0.0000	-0.0000	0.0000	-0.0000	0.0000	-0.3489	0.0000	0.7117	0.3137	0.0047	-0.0526	-0.3738	0.0850	0.0004	-0.0674	-0.0808	-0.0729	-0.4054	0.0000	0.0053	-0.8076	-0.7950	-0.7842	0.1402	0.0000
491.1850	0.0000	-1.5708	-0.0000	-1.5708	-1.0643	0.0000	-0.0000	0.0000	-0.0000	0.0000	-0.3508	0.0000	0.7283	0.2336	-0.0177	-0.0424	-0.3337	0.0793	0.0004	-0.0676	-0.0811	-0.0730	-0.4046	0.0000	0.0053	-0.8093	-0.7978	-0.7862	0.1402	0.0000
491.1950	0.0000	-1.5708	0.0000	-1.5708	-1.0678	-0.0000	-0.0000	0.0000	-0.0000	0.0000	-0.3432	0.0000	0.6954	0.2788	0.0250	-0.0325	-0.3799	0.0670	0.0004	-0.0678	-0.0812	-0.0732	-0.4040	-0.0000	0.0053	-0.8115	-0.7992	-0.7877	0.1402	-0.0000
491.2070	-0.0000	-1.5708	0.0000	-1.5708	-1.0719	-0.0000	-0.0000	0.0000	-0.0000	0.0000	-0.3408	0.0000	0.6870	0.2538	-0.0378	-0.0563	-0.4104	0.1069	0.0004	-0.0678	-0.0815	-0.0734	-0.4032	-0.0000	0.0052	-0.8117	-0.8014	-0.7895	0.1402	-0.0000
491.2170	-0.0000	-1.5708	0.0000	-1.5708	-1.0754	-0.0000	-0.0000	0.0000	-0.0000	0.0000	-0.3401	0.0000	0.7003	0.2758	0.0060	-0.0616	-0.3379	0.0940	0.0004	-0.0677	-0.0813	-0.0735	-0.4025	0.0000	0.0052	-0.8108	-0.7996	-0.7906	0.1402	0.0000
491.2290	-0.0000	-1.5708	0.0000	-1.5708	-1.0793	0.0000	-0.0000	0.0000	-0.0000	0.0000	-0.3426	0.0000	0.6569	0.2575	0.0133	-0.0430	-0.3158	0.0854	0.0004	-0.0684	-0.0818	-0.0736	-0.4017	-0.0000	0.0052	-0.8187	-0.8048	-0.7926	0.1402	-0.0000
491.2390	0.0000	-1.5708	0.0000	-1.5708	-1.0827	-0.0000	-0.0000	0.0000	-0.0000	0.0000	-0.3373	0.0000	0.6055	0.3152	0.0174	-0.0185	-0.3465	0.0835	0.0004	-0.0684	-0.0819	-0.0738	-0.4005	0.0000	0.0054	-0.8191	-0.8059	-0.7940	0.1482	0.0000
491.2490	-0.0000	-1.5708	-0.0000	-1.5708	-1.0860	0.0000	-0.0000	0.0000	-0.0000	0.0000	-0.3366	0.0000	0.6170	0.2554	-0.0439	-0.0637	-0.3732	0.0770	0.0004	-0.0684	-0.0820	-0.0739	-0.3998	-0.0000	0.0053	-0.8187	-0.8066	-0.7953	0.1482	-0.0000
491.2610	0.0000	-1.5708	0.0000	-1.5708	-1.0901	0.0000	-0.0000	0.0000	-0.0000	0.0000	-0.3350	0.0000	0.6315	0.2102	-0.0446	-0.0643	-0.3027	0.0999	0.0004	-0.0691	-0.0825	-0.0741	-0.3990	-0.0000	0.0053	-0.8273	-0.8113	-0.7973	0.1482	-0.0000
491.2710	0.0000	-1.5708	0.0000	-1.5708	-1.0934	0.0000	-0.0000	0.0000	-0.0000	0.0000	-0.3303	0.0000	0.7148	0.2788	0.0130	-0.0411	-0.3908	0.0687	0.0004	-0.0686	-0.0823	-0.0742	-0.3983	0.0000	0.0053	-0.8213	-0.8094	-0.7983	0.1482	0.0000
491.2810	-0.0000	-1.5708	-0.0000	-1.5708	-1.0966	-0.0000	-0.0000	0.0000	-0.0000	0.0000	-0.3288	0.0000	0.5850	0.1915	0.0165	-0.0452	-0.2887	0.0712	0.0004	-0.0686	-0.0825	-0.0743	-0.3976	0.0000	0.0052	-0.8211	-0.8113	-0.7998	0.1482	0.0000
491.2910	0.0000	-1.5708	0.0000	-1.5708	-1.1000	-0.0000	-0.0000	0.0000	-0.0000	0.0000	-0.3241	0.0000	0.6797	0.2179	-0.0354	-0.0482	-0.3520	0.0909	0.0004	-0.0688	-0.0825	-0.0744	-0.3969	-0.0000	0.0052	-0.8238	-0.8121	-0.8012	0.1482	-0.0000
491.3010	-0.0000	-1.5708	0.0000	-1.5708	-1.1032	-0.0000	-0.0000	0.0000	-0.0000	0.0000	-0.3215	0.0000	0.6049	0.2865	-0.0069	-0.0488	-0.3509	0.1095	0.0004	-0.0690	-0.0827	-0.0746	-0.3962	0.0000	0.0052	-0.8258	-0.8132	-0.8024	0.1482	0.0000
491.3130	0.0000	-1.5708	0.0000	-1.5708	-1.1071	-0.0000	-0.0000	0.0000	-0.0000	0.0000	-0.3142	0.0000	0.6310	0.3002	0.0281	-0.0511	-0.3872	0.0934	0.0004	-0.0692	-0.0829	-0.0747	-0.3954	0.0000	0.0051	-0.8290	-0.8156	-0.8040	0.1482	0.0000
491.3230	-0.0000	-1.5708	-0.0000	-1.5708	-1.1102	0.0000	-0.0000	0.0000	-0.0000	0.0000	-0.3187	0.0000	0.6364	0.3175	-0.0191	-0.0488	-0.3255	0.0866	0.0004	-0.0691	-0.0828	-0.0748	-0.3947	-0.0000	0.0051	-0.8271	-0.8148	-0.8052	0.1482	-0.0000
491.3330	0.0000	-1.5708	-0.0000	-1.5708	-1.1134	-0.0000	-0.0000	0.0000	-0.0000	0.0000	-0.3109	0.0000	0.5417	0.2378	0.0043	-0.0578	-0.3426	0.1182	0.0002	-0.0683	-0.0826	-0.0748	-0.4052	-0.0000	0.0021	-0.8181	-0.8126	-0.8056	0.0289	-0.0000
491.3430	0.0000	-1.5708	-0.0000	-1.5708	-1.1165	0.0000	-0.0000	0.0000	-0.0000	0.0000	-0.3109	0.0000	0.6437	0.2410	-0.0286	-0.0366	-0.3477	0.0928	0.0004	-0.0692	-0.0831	-0.0750	-0.3927	-0.0000	0.0052	-0.8282	-0.8178	-0.8076	0.1556	-0.0000
491.3530	0.0000	-1.5708	0.0000	-1.5708	-1.1195	0.0000	-0.0000	0.0000	-0.0000	0.0000	-0.3136	0.0000	0.6881	0.2639	-0.0206	-0.0511	-0.3090	0.0904	0.0004	-0.0696	-0.0835	-0.0752	-0.3920	-0.0000	0.0052	-0.8334	-0.8211	-0.8091	0.1556	-0.0000
491.3650	-0.0000	-1.5708	0.0000	-1.5708	-1.1232	0.0000	-0.0000	0.0000	-0.0000	0.0000	-0.3017	0.0000	0.5953	0.2995	-0.0064	-0.0393	-0.3982	0.0683	0.0004	-0.0696	-0.0834	-0.0753	-0.3911	-0.0000	0.0052	-0.8333	-0.8202	-0.8102	0.1556	-0.0000
491.3750	-0.0000	-1.5708	0.0000	-1.5708	-1.1263	0.0000	-0.0000	0.0000	-0.0000	0.0000	-0.3100	0.0000	0.5386	0.2172	-0.0279	-0.0241	-0.2980	0.0961	0.0004	-0.0695	-0.0834	-0.0754	-0.3904	0.0000	0.0051	-0.8319	-0.8208	-0.8114	0.1556	0.0000
491.3870	0.0000	-1.5708	-0.0000	-1.5708	-1.1299	0.0000	-0.0000	0.0000	-0.0000	0.0000	-0.3027	0.0000	0.6488	0.2472	-0.0380	-0.0443	-0.3731	0.0927	0.0004	-0.0696	-0.0836	-0.0755	-0.3895	-0.0000	0.0051	-0.8335	-0.8225	-0.8128	0.1556	-0.0000
491.3970	0.0000	-1.5708	0.0000	-1.5708	-1.1329	-0.0000	-0.0000	0.0000	-0.0000	0.0000	-0.2997	0.0000	0.5302	0.2062	-0.0553	-0.0471	-0.3640	0.0816	0.0004	-0.0697	-0.0837	-0.0756	-0.3888	-0.0000	0.0051	-0.8345	-0.8237	-0.8140	0.1556	-0.0000
491.4070	-0.0000	-1.5708	-0.0000	-1.5708	-1.1359	0.0000	-0.0000	0.0000	-0.0000	0.0000	-0.3013	0.0000	0.7075	0.2716	-0.0011	-0.0744	-0.2873	0.0985	0.0004	-0.0695	-0.0838	-0.0757	-0.3881	-0.0000	0.0050	-0.8324	-0.8246	-0.8150	0.1556	-0.0000
491.4190	-0.0000	-1.5708	0.0000	-1.5708	-1.1395	0.0000	-0.0000	0.0000	-0.0000	0.0000	-0.2887	0.0000	0.6005	0.1619	0.0101	-0.0466	-0.4096	0.0836	0.0004	-0.0699	-0.0840	-0.0759	-0.3872	-0.0000	0.0050	-0.8370	-0.8264	-0.8165	0.1556	-0.0000
491.4290	-0.0000	-1.5708	-0.0000	-1.5708	-1.1424	0.0000	-0.0000	0.0000	-0.0000	0.0000	-0.2933	0.0000	0.6561	0.2319	0.0310	-0.0655	-0.2824	0.0680	0.0004	-0.0701	-0.0842	-0.0760	-0.3865	-0.0000	0.0050	-0.8394	-0.8289	-0.8176	0.1556	-0.0000
491.4410	0.0000	-1.5708	0.0000	-1.5708	-1.1459	0.0000	-0.0000	0.0000	-0.0000	0.0000	-0.2868	0.0000	0.7420	0.2334	-0.0373	-0.0331	-0.3274	0.0935	0.0004	-0.0701	-0.0843	-0.0761	-0.3851	0.0000	0.0051	-0.8400	-0.8293	-0.8189	0.1624	0.0000
491.4510	-0.0000	-1.5708	0.0000	-1.5708	-1.1488	0.0000	-0.0000	0.0000	-0.0000	0.0000	-0.2840	0.0000	0.6088	0.1807	-0.0675	-0.0492	-0.3753	0.0790	0.0004	-0.0700	-0.0842	-0.0762	-0.3844	0.0000	0.0051	-0.8384	-0.8288	-0.8199	0.1624	0.0000
491.4630	-0.0000	-1.5708	0.0000	-1.5708	-1.1522	-0.0000	-0.0000	0.0000	-0.0000	0.0000	-0.2866	0.0000	0.7178	0.2911	-0.0191	-0.0588	-0.2785	0.1088	0.0004	-0.0702	-0.0843	-0.0763	-0.3834	-0.0000	0.0050	-0.8411	-0.8297	-0.8210	0.1624	-0.0000
491.4730	0.0000	-1.5708	0.0000	-1.5708	-1.1550	0.0000	-0.0000	0.0000	-0.0000	0.0000	-0.2783	0.0000	0.6242	0.1852	-0.0357	-0.0563	-0.4067	0.0668	0.0004	-0.0701	-0.0844	-0.0764	-0.3827	0.0000	0.0050	-0.8401	-0.8308	-0.8220	0.1624	0.0000
491.4850	-0.0000	-1.5708	0.0000	-1.5708	-1.1583	-0.0000	-0.0000	0.0000	-0.0000	0.0000	-0.2800	0.0000	0.7377	0.1910	-0.0038	-0.0633	-0.3173	0.0864	0.0004	-0.0703	-0.0846	-0.0765	-0.3818	-0.0000	0.0050	-0.8415	-0.8323	-0.8232	0.1624	-0.0000
491.4950	-0.0000	-1.5708	0.0000	-1.5708	-1.1611	0.0000	-0.0000	0.0000	-0.0000	0.0000	-0.2729	0.0000	0.6447	0.1805	-0.0145	-0.0648	-0.3431	0.0659	0.0004	-0.0705	-0.0848	-0.0766	-0.3810	-0.0000	0.0049	-0.8441	-0.8341	-0.8242	0.1624	-0.0000
491.5070	-0.0000	-1.5708	-0.0000	-1.5708	-1.1644	0.0000	-0.0000	0.0000	-0.0000	0.0000	-0.2682	0.0000	0.7496	0.2356	-0.0925	-0.0620	-0.3802	0.1056	0.0004	-0.0705	-0.0848	-0.0767	-0.3801	-0.0000	0.0049	-0.8447	-0.8348	-0.8255	0.1624	-0.0000
491.5170	-0.0000	-1.5708	0.0000	-1.5708	-1.1671	0.0000	-0.0000	0.0000	-0.0000	0.0000	-0.2697	0.0000	0.6829	0.2901	-0.0517	-0.0505	-0.2632	0.0921	0.0004	-0.0706	-0.0850	-0.0768	-0.3793	0.0000	0.0049	-0.8459	-0.8361	-0.8265	0.1624	0.0000
491.5270	-0.0000	-1.5708	0.0000	-1.5708	-1.1698	0.0000	-0.0000	0.0000	-0.0000	0.0000	-0.2592	0.0000	0.7124	0.2916	-0.0608	-0.0676	-0.4189	0.1206	0.0004	-0.0705	-0.0849	-0.0769	-0.3786	0.0000	0.0048	-0.8442	-0.8354	-0.8272	0.1624	0.0000
491.5390	0.0000	-1.5708	0.0000	-1.5708	-1.1729	0.0000	-0.0000	0.0000	-0.0000	0.0000	-0.2688	0.0000	0.7547	0.2253	-0.0031	-0.0671	-0.2875	0.1063	0.0004	-0.0708	-0.0851	-0.0770	-0.3772	-0.0000	0.0050	-0.8474	-0.8376	-0.8284	0.1686	-0.0000
491.5490	-0.0000	-1.5708	0.0000	-1.5708	-1.1755	-0.0000	-0.0000	0.0000	-0.0000	0.0000	-0.2595	0.0000	0.7177	0.2326	-0.0037	-0.0476	-0.3534	0.0906	0.0004	-0.0707	-0.0851	-0.0770	-0.3764	-0.0000	0.0049	-0.8465	-0.8377	-0.8291	0.1685	-0.0000
491.5610	-0.0000	-1.5708	0.0000	-1.5708	-1.1785	-0.0000	-0.0000	0.0000	-0.0000	0.0000	-0.2600	0.0000	0.7239	0.2018	-0.1076	-0.0412	-0.3482	0.0964	0.0004	-0.0706	-0.0852	-0.0771	-0.3755	0.0000	0.0049	-0.8460	-0.8383	-0.8303	0.1686	0.0000
491.5710	0.0000	-1.5708	0.0000	-1.5708	-1.1811	0.0000	-0.0000	0.0000	-0.0000	0.0000	-0.2593	0.0000	0.7788	0.2964	-0.0401	-0.0425	-0.3015	0.0922	0.0004	-0.0710	-0.0855	-0.0772	-0.3747	-0.0000	0.0049	-0.8500	-0.8415	-0.8312	0.1686	-0.0000
491.5810	0.0000	-1.5708	-0.0000	-1.5708	-1.1837	-0.0000	-0.0000	0.0000	-0.0000	0.0000	-0.2545	0.0000	0.7486	0.1932	-0.0583	-0.0454	-0.2801	0.0698	0.0004	-0.0708	-0.0854	-0.0773	-0.3739	0.0000	0.0048	-0.8477	-0.8403	-0.8320	0.1686	0.0000
491.5930	-0.0000	-1.5708	0.0000	-1.5708	-1.1867	0.0000	-0.0000	0.0000	-0.0000	0.0000	-0.2507	0.0000	0.7069	0.2986	-0.0604	-0.0691	-0.3762	0.0948	0.0004	-0.0712	-0.0856	-0.0774	-0.3730	0.0000	0.0048	-0.8524	-0.8422	-0.8331	0.1686	0.0000
491.6030	0.0000	-1.5708	0.0000	-1.5708	-1.1892	0.0000	-0.0000	0.0000	-0.0000	0.0000	-0.2499	0.0000	0.7955	0.2265	0.0062	-0.0442	-0.3261	0.0940	0.0004	-0.0713	-0.0857	-0.0775	-0.3722	0.0000	0.0048	-0.8535	-0.8434	-0.8339	0.1686	0.0000
491.6150	0.0000	-1.5708	0.0000	-1.5708	-1.1921	-0.0000	-0.0000	0.0000	-0.0000	0.0000	-0.2401	0.0000	0.7970	0.2553	-0.0370	-0.0675	-0.3336	0.0776	0.0004	-0.0711	-0.0857	-0.0776	-0.3712	0.0000	0.0047	-0.8519	-0.8428	-0.8348	0.1686	0.0000
491.6250	0.0000	-1.5708	0.0001	-1.5708	-1.1946	-0.0000	-0.0000	0.0000	-0.0000	0.0000	-0.2383	0.0000	0.6558	0.1961	-0.0674	-0.0567	-0.3498	0.0963	0.0004	-0.0712	-0.0858	-0.0776	-0.3704	0.0000	0.0047	-0.8524	-0.8445	-0.8356	0.1686	0.0000
491.6370	0.0000	-1.5708	0.0000	-1.5708	-1.1974	0.0000	-0.0000	0.0000	-0.0000	0.0000	-0.2404	0.0000	0.8705	0.2065	-0.0142	-0.0371	-0.2916	0.0959	0.0004	-0.0712	-0.0859	-0.0777	-0.3691	0.0000	0.0048	-0.8531	-0.8450	-0.8366	0.1741	0.0000
491.6470	0.0000	-1.5708	0.0000	-1.5708	-1.1998	0.0000	-0.0000	0.0000	-0.0000	0.0000	-0.2299	0.0000	0.9002	0.2658	-0.0360	-0.0835	-0.3525	0.0950	0.0004	-0.0711	-0.0858	-0.0778	-0.3683	0.0000	0.0048	-0.8511	-0.8441	-0.8372	0.1740	0.0000
491.6590	0.0000	-1.5708	0.0000	-1.5708	-1.2026	0.0000	-0.0000	0.0000	-0.0000	-0.0000	-0.2302	0.0000	0.5381	0.2343	-0.0569	-0.0486	-0.3436	0.0867	0.0004	-0.0715	-0.0861	-0.0779	-0.3673	0.0000	0.0047	-0.8567	-0.8469	-0.8382	0.1741	0.0000
491.6690	-0.0000	-1.5708	0.0000	-1.5708	-1.2049	-0.0000	-0.0000	0.0000	-0.0000	0.0001	-0.2312	0.0000	0.8364	0.2099	-0.0687	-0.0400	-0.2887	0.0959	0.0004	-0.0709	-0.0858	-0.0779	-0.3665	-0.0000	0.0047	-0.8491	-0.8444	-0.8386	0.1740	-0.0000
491.6790	-0.0000	-1.5708	-0.0000	-1.5708	-1.2071	0.0000	-0.0000	0.0000	-0.0000	0.0001	-0.2223	0.0000	0.8595	0.2262	-0.0171	-0.0696	-0.3526	0.1130	0.0004	-0.0718	-0.0863	-0.0780	-0.3657	-0.0000	0.0047	-0.8593	-0.8487	-0.8398	0.1741	-0.0000
491.6910	-0.0000	-1.5708	-0.0000	-1.5708	-1.2098	-0.0000	-0.0000	0.0000	-0.0000	0.0000	-0.2214	0.0000	0.7861	0.2510	-0.0973	-0.0451	-0.3394	0.0872	0.0004	-0.0716	-0.0863	-0.0781	-0.3647	0.0000	0.0046	-0.8573	-0.8488	-0.8405	0.1741	0.0000
491.7010	-0.0000	-1.5708	0.0000	-1.5708	-1.2120	0.0000	-0.0000	0.0000	-0.0000	0.0000	-0.2196	0.0000	0.7353	0.1925	-0.0288	-0.0858	-0.3319	0.0817	0.0004	-0.0714	-0.0861	-0.0781	-0.3639	-0.0000	0.0046	-0.8548	-0.8474	-0.8410	0.1740	-0.0000
491.7130	0.0000	-1.5708	-0.0000	-1.5709	-1.2146	-0.0000	-0.0000	0.0000	-0.0000	0.0000	-0.2187	0.0000	0.7848	0.2238	-0.0472	-0.0497	-0.3126	0.0905	0.0004	-0.0714	-0.0863	-0.0782	-0.3629	0.0000	0.0046	-0.8550	-0.8487	-0.8419	0.1740	0.0000
491.7230	-0.0000	-1.5708	-0.0000	-1.5708	-1.2167	0.0000	-0.0000	0.0000	-0.0000	0.0000	-0.2113	0.0000	0.7355	0.1578	-0.0329	-0.0557	-0.3827	0.0862	0.0004	-0.0719	-0.0865	-0.0783	-0.3621	-0.0000	0.0046	-0.8614	-0.8513	-0.8427	0.1741	-0.0000
491.7350	-0.0000	-1.5708	0.0000	-1.5708	-1.2192	-0.0000	-0.0000	0.0000	-0.0000	0.0000	-0.2149	0.0000	0.9026	0.2526	0.0122	-0.0828	-0.2924	0.0675	0.0002	-0.0718	-0.0865	-0.0783	-0.3695	0.0000	0.0025	-0.8595	-0.8513	-0.8430	0.0847	0.0000
491.7450	0.0000	-1.5708	0.0000	-1.5708	-1.2213	-0.0000	-0.0000	0.0000	-0.0000	0.0000	-0.2081	0.0000	0.7763	0.2702	-0.0123	-0.0435	-0.3444	0.0802	0.0004	-0.0721	-0.0868	-0.0784	-0.3600	-0.0000	0.0046	-0.8638	-0.8537	-0.8442	0.1789	-0.0000
491.7550	0.0000	-1.5708	0.0000	-1.5708	-1.2234	-0.0000	-0.0000	0.0000	-0.0000	0.0000	-0.2077	0.0000	0.8206	0.1844	-0.0173	-0.0589	-0.3083	0.0832	0.0004	-0.0713	-0.0862	-0.0784	-0.3591	0.0000	0.0046	-0.8536	-0.8485	-0.8442	0.1788	0.0000
491.7670	0.0000	-1.5708	-0.0000	-1.5708	-1.2258	-0.0000	-0.0000	0.0000	-0.0000	0.0000	-0.2012	0.0000	0.7394	0.2837	-0.0586	-0.0188	-0.3296	0.1131	0.0004	-0.0720	-0.0867	-0.0785	-0.3581	0.0000	0.0046	-0.8621	-0.8532	-0.8453	0.1788	0.0000
491.7770	-0.0000	-1.5708	-0.0000	-1.5708	-1.2278	0.0000	-0.0000	0.0000	-0.0000	0.0000	-0.2016	0.0000	0.7919	0.2175	-0.0508	-0.0590	-0.3041	0.1006	0.0004	-0.0720	-0.0868	-0.0786	-0.3573	-0.0000	0.0045	-0.8625	-0.8537	-0.8459	0.1788	-0.0000
491.7890	0.0000	-1.5708	0.0000	-1.5708	-1.2302	-0.0000	-0.0000	0.0000	-0.0000	0.0000	-0.1952	0.0000	0.7930	0.2715	-0.0586	-0.0365	-0.2912	0.0718	0.0004	-0.0717	-0.0867	-0.0787	-0.3563	0.0000	0.0045	-0.8586	-0.8528	-0.8465	0.1788	0.0000
491.7990	-0.0000	-1.5708	0.0000	-1.5708	-1.2322	-0.0000	-0.0000	0.0000	-0.0000	0.0000	-0.1872	0.0000	0.8260	0.3135	-0.0482	-0.0305	-0.3707	0.0891	0.0004	-0.0722	-0.0869	-0.0787	-0.3554	-0.0000	0.0045	-0.8650	-0.8554	-0.8473	0.1789	-0.0000
491.8110	0.0000	-1.5708	0.0000	-1.5708	-1.2344	-0.0000	-0.0000	0.0000	-0.0000	0.0002	-0.1921	0.0000	0.8766	0.1855	-0.0681	-0.0332	-0.2611	0.1077	0.0004	-0.0723	-0.0870	-0.0788	-0.3544	-0.0000	0.0044	-0.8653	-0.8558	-0.8478	0.1788	-0.0000
491.8210	-0.0001	-1.5708	0.0000	-1.5708	-1.2363	0.0000	-0.0000	0.0000	-0.0000	0.0002	-0.1852	0.0000	0.8453	0.2343	-0.0637	-0.0279	-0.2977	0.0983	0.0004	-0.0721	-0.0870	-0.0788	-0.3536	0.0000	0.0044	-0.8633	-0.8558	-0.8484	0.1788	0.0000
491.8310	-0.0000	-1.5708	0.0000	-1.5708	-1.2381	0.0000	-0.0000	0.0000	-0.0000	0.0000	-0.1802	0.0000	0.8049	0.2130	-0.0967	-0.0585	-0.3582	0.0848	0.0004	-0.0719	-0.0869	-0.0789	-0.3528	-0.0000	0.0044	-0.8613	-0.8549	-0.8489	0.1788	-0.0000
491.8430	0.0000	-1.5708	0.0000	-1.5708	-1.2403	0.0000	-0.0000	0.0000	-0.0000	0.0000	-0.1779	0.0000	0.7494	0.2129	-0.0607	-0.0493	-0.3423	0.0976	0.0004	-0.0717	-0.0868	-0.0789	-0.3515	0.0000	0.0045	-0.8589	-0.8544	-0.8493	0.1829	0.0000
491.8530	0.0000	-1.5708	-0.0000	-1.5708	-1.2420	-0.0000	-0.0000	0.0000	-0.0000	0.0000	-0.1749	0.0000	0.6905	0.2652	-0.0018	-0.0605	-0.3272	0.1036	0.0004	-0.0721	-0.0870	-0.0790	-0.3506	-0.0000	0.0044	-0.8637	-0.8564	-0.8500	0.1829	-0.0000
491.8650	0.0000	-1.5708	-0.0000	-1.5708	-1.2441	0.0000	-0.0000	0.0000	-0.0000	0.0001	-0.1772	0.0000	0.8952	0.1799	-0.0479	-0.0532	-0.2683	0.0955	0.0004	-0.0721	-0.0871	-0.0790	-0.3496	0.0000	0.0044	-0.8641	-0.8568	-0.8505	0.1829	0.0000
491.8750	-0.0000	-1.5708	0.0000	-1.5708	-1.2459	-0.0000	-0.0000	0.0000	-0.0000	0.0000	-0.1679	0.0000	0.9660	0.3143	-0.0826	-0.0403	-0.2941	0.0854	0.0004	-0.0719	-0.0870	-0.0791	-0.3487	-0.0000	0.0044	-0.8605	-0.8562	-0.8509	0.1829	-0.0000
491.8870	0.0000	-1.5708	0.0000	-1.5708	-1.2479	-0.0000	-0.0000	0.0000	-0.0000	0.0000	-0.1634	0.0000	0.8301	0.1926	-0.0697	-0.0486	-0.4055	0.0763	0.0004	-0.0723	-0.0873	-0.0791	-0.3477	0.0000	0.0044	-0.8654	-0.8593	-0.8518	0.1830	0.0000
491.8970	0.0000	-1.5708	-0.0000	-1.5708	-1.2495	0.0000	-0.0000	0.0000	-0.0000	0.0000	-0.1673	0.0000	0.8740	0.2114	-0.1115	-0.0555	-0.2807	0.1335	0.0004	-0.0725	-0.0875	-0.0792	-0.3468	-0.0000	0.0043	-0.8687	-0.8608	-0.8524	0.1830	-0.0000
491.9070	0.0000	-1.5708	0.0000	-1.5708	-1.2511	-0.0000	-0.0000	0.0000	-0.0000	0.0000	-0.1614	0.0000	0.9304	0.1704	-0.0890	-0.0558	-0.2764	0.1017	0.0004	-0.0725	-0.0874	-0.0792	-0.3460	0.0000	0.0043	-0.8680	-0.8602	-0.8528	0.1830	0.0000
491.9190	0.0000	-1.5708	0.0000	-1.5708	-1.2530	0.0000	-0.0000	0.0000	-0.0000	0.0000	-0.1546	0.0000	0.9324	0.2753	-0.0551	-0.0528	-0.3444	0.0883	0.0004	-0.0718	-0.0871	-0.0792	-0.3449	-0.0000	0.0043	-0.8598	-0.8569	-0.8529	0.1829	-0.0000
491.9290	0.0000	-1.5708	0.0000	-1.5708	-1.2546	0.0000	-0.0000	0.0000	-0.0000	0.0000	-0.1544	0.0000	0.8161	0.2758	-0.0335	-0.0640	-0.2792	0.0960	0.0004	-0.0727	-0.0877	-0.0793	-0.3441	0.0000	0.0043	-0.8711	-0.8624	-0.8537	0.1830	0.0000
491.9410	0.0000	-1.5708	0.0000	-1.5708	-1.2565	0.0000	-0.0000	0.0000	-0.0000	0.0000	-0.1493	0.0000	0.9288	0.2631	-0.0217	-0.0335	-0.3254	0.0725	0.0004	-0.0724	-0.0875	-0.0794	-0.3428	-0.0000	0.0043	-0.8667	-0.8609	-0.8541	0.1863	-0.0000
491.9510	-0.0000	-1.5708	-0.0000	-1.5708	-1.2579	0.0000	-0.0000	0.0000	-0.0000	0.0000	-0.1465	0.0000	0.7796	0.3451	-0.0507	-0.0366	-0.3134	0.0798	0.0004	-0.0724	-0.0875	-0.0794	-0.3420	-0.0000	0.0043	-0.8670	-0.8612	-0.8545	0.1863	-0.0000
491.9610	-0.0000	-1.5708	-0.0000	-1.5708	-1.2594	0.0000	-0.0000	0.0000	-0.0000	0.0000	-0.1454	0.0000	0.7532	0.2125	-0.0854	-0.0841	-0.2864	0.1054	0.0004	-0.0724	-0.0875	-0.0794	-0.3411	-0.0000	0.0043	-0.8672	-0.8605	-0.8548	0.1863	-0.0000
491.9710	-0.0000	-1.5708	0.0000	-1.5708	-1.2609	-0.0000	-0.0000	0.0000	-0.0000	0.0000	-0.1407	0.0000	0.7817	0.2101	-0.0981	-0.0794	-0.2807	0.0913	0.0004	-0.0725	-0.0875	-0.0795	-0.3402	-0.0000	0.0043	-0.8679	-0.8614	-0.8552	0.1863	-0.0000
491.9810	-0.0000	-1.5708	0.0000	-1.5708	-1.2623	-0.0000	-0.0000	0.0000	-0.0000	0.0000	-0.1320	0.0000	0.8676	0.2326	-0.0430	-0.0398	-0.3516	0.0874	0.0004	-0.0725	-0.0875	-0.0795	-0.3393	0.0000	0.0042	-0.8678	-0.8613	-0.8557	0.1863	0.0000
491.9910	-0.0000	-1.5708	-0.0000	-1.5708	-1.2636	0.0000	-0.0000	0.0000	-0.0000	0.0000	-0.1309	0.0000	0.7687	0.3034	-0.0961	-0.0489	-0.3796	0.1159	0.0004	-0.0723	-0.0875	-0.0795	-0.3385	-0.0000	0.0042	-0.8658	-0.8613	-0.8558	0.1863	-0.0000
492.0030	-0.0000	-1.5708	0.0000	-1.5708	-1.2652	-0.0000	-0.0000	0.0000	-0.0000	0.0000	-0.1351	0.0000	0.7205	0.2317	-0.0847	-0.0475	-0.2487	0.0900	0.0004	-0.0729	-0.0878	-0.0796	-0.3374	-0.0000	0.0042	-0.8731	-0.8638	-0.8564	0.1863	-0.0000
492.0130	-0.0000	-1.5708	0.0000	-1.5708	-1.2665	-0.0000	-0.0000	0.0000	-0.0000	0.0000	-0.1298	0.0000	0.7315	0.2889	-0.0636	-0.0632	-0.2695	0.0847	0.0003	-0.0721	-0.0875	-0.0796	-0.3365	-0.0000	0.0042	-0.8640	-0.8606	-0.8566	0.1863	-0.0000
492.0230	0.0000	-1.5708	0.0000	-1.5708	-1.2678	-0.0000	-0.0000	0.0000	-0.0000	0.0000	-0.1234	0.0000	0.7142	0.2132	-0.0763	-0.0554	-0.3279	0.0882	0.0003	-0.0727	-0.0878	-0.0796	-0.3357	-0.0000	0.0042	-0.8710	-0.8638	-0.8571	0.1863	-0.0000
492.0330	-0.0000	-1.5708	0.0000	-1.5708	-1.2690	0.0000	-0.0000	0.0000	-0.0000	0.0000	-0.1217	0.0000	0.7351	0.2334	-0.0511	-0.0407	-0.3118	0.0871	0.0003	-0.0721	-0.0874	-0.0796	-0.3348	0.0000	0.0041	-0.8633	-0.8601	-0.8571	0.1863	0.0000
492.0430	0.0001	-1.5708	-0.0000	-1.5708	-1.2702	-0.0000	-0.0000	0.0000	-0.0000	0.0000	-0.1210	0.0000	0.8768	0.1424	-0.0958	-0.0350	-0.2996	0.0994	0.0003	-0.0723	-0.0877	-0.0797	-0.3337	-0.0000	0.0042	-0.8657	-0.8624	-0.8576	0.1889	-0.0000
492.0530	0.0000	-1.5707	0.0000	-1.5708	-1.2714	-0.0000	-0.0000	0.0000	-0.0000	0.0000	-0.1164	0.0000	0.7507	0.2137	-0.0895	-0.0617	-0.3580	0.0840	0.0003	-0.0726	-0.0878	-0.0797	-0.3329	-0.0000	0.0042	-0.8698	-0.8637	-0.8579	0.1889	-0.0000
492.0650	-0.0000	-1.5708	0.0000	-1.5708	-1.2728	-0.0000	-0.0000	0.0000	-0.0000	0.0000	-0.1135	0.0000	0.9038	0.1367	-0.1075	-0.0514	-0.3100	0.0873	0.0003	-0.0725	-0.0878	-0.0797	-0.3318	0.0000	0.0042	-0.8686	-0.8635	-0.8583	0.1889	0.0000
492.0750	0.0000	-1.5708	0.0000	-1.5708	-1.2739	0.0000	-0.0000	0.0000	-0.0000	0.0000	-0.1127	0.0000	0.6452	0.2041	0.0038	-0.0443	-0.3081	0.0832	0.0003	-0.0726	-0.0877	-0.0798	-0.3309	-0.0000	0.0041	-0.8692	-0.8632	-0.8585	0.1889	-0.0000
492.0850	0.0000	-1.5708	-0.0000	-1.5708	-1.2750	0.0000	-0.0000	0.0000	-0.0000	0.0000	-0.1113	0.0000	0.7533	0.1627	-0.0852	-0.0454	-0.2713	0.1055	0.0003	-0.0728	-0.0879	-0.0798	-0.3300	-0.0000	0.0041	-0.8718	-0.8648	-0.8588	0.1889	-0.0000
492.0970	0.0000	-1.5708	-0.0000	-1.5708	-1.2762	0.0000	-0.0000	0.0000	-0.0000	0.0000	-0.1065	0.0000	0.7783	0.2067	-0.1283	-0.0342	-0.2620	0.0970	0.0003	-0.0730	-0.0881	-0.0798	-0.3290	0.0000	0.0041	-0.8746	-0.8667	-0.8594	0.1890	0.0000
492.1070	0.0000	-1.5708	0.0000	-1.5708	-1.2773	0.0000	-0.0000	0.0000	-0.0000	0.0000	-0.0975	0.0000	0.7670	0.2729	-0.1203	-0.0516	-0.3176	0.0929	0.0003	-0.0727	-0.0880	-0.0799	-0.3281	-0.0000	0.0041	-0.8704	-0.8655	-0.8596	0.1890	-0.0000
492.1190	-0.0000	-1.5708	0.0000	-1.5708	-1.2784	0.0000	-0.0000	0.0000	-0.0000	0.0000	-0.0943	0.0000	0.8233	0.2284	-0.0415	-0.0513	-0.3776	0.0803	0.0003	-0.0729	-0.0879	-0.0799	-0.3270	-0.0000	0.0041	-0.8730	-0.8653	-0.8599	0.1890	-0.0000
492.1290	0.0000	-1.5708	-0.0000	-1.5708	-1.2794	-0.0000	-0.0000	0.0000	-0.0000	0.0000	-0.0970	0.0000	0.6967	0.2246	-0.0877	-0.0486	-0.3273	0.1136	0.0003	-0.0725	-0.0878	-0.0799	-0.3261	0.0000	0.0041	-0.8681	-0.8643	-0.8599	0.1889	0.0000
492.1390	0.0000	-1.5708	0.0000	-1.5708	-1.2803	-0.0000	-0.0000	0.0000	-0.0000	0.0000	-0.0963	0.0000	0.7820	0.1844	-0.0462	-0.0566	-0.2856	0.1063	0.0003	-0.0728	-0.0880	-0.0799	-0.3251	-0.0000	0.0041	-0.8713	-0.8656	-0.8602	0.1908	-0.0000
492.1510	0.0000	-1.5708	-0.0000	-1.5708	-1.2814	-0.0000	-0.0000	0.0000	-0.0000	0.0000	-0.0912	0.0000	0.6194	0.2002	0.0187	-0.0406	-0.2741	0.1202	0.0003	-0.0727	-0.0879	-0.0800	-0.3241	-0.0000	0.0041	-0.8706	-0.8649	-0.8606	0.1908	-0.0000
492.1610	-0.0000	-1.5708	-0.0000	-1.5708	-1.2823	0.0000	-0.0000	0.0000	-0.0000	0.0000	-0.0843	0.0000	0.7222	0.3061	-0.0527	-0.0563	-0.2941	0.0783	0.0003	-0.0729	-0.0881	-0.0800	-0.3232	-0.0000	0.0041	-0.8731	-0.8665	-0.8607	0.1908	-0.0000
492.1730	-0.0000	-1.5708	0.0000	-1.5708	-1.2833	0.0000	-0.0000	0.0000	-0.0000	0.0000	-0.0806	0.0000	0.6960	0.1790	-0.0519	-0.0557	-0.3167	0.0752	0.0003	-0.0728	-0.0880	-0.0800	-0.3221	0.0000	0.0040	-0.8718	-0.8662	-0.8610	0.1908	0.0000
492.1830	0.0001	-1.5708	0.0000	-1.5708	-1.2840	0.0000	-0.0000	0.0000	-0.0000	0.0000	-0.0767	0.0000	0.7195	0.1549	-0.0308	-0.0523	-0.3264	0.1005	0.0003	-0.0729	-0.0881	-0.0800	-0.3212	-0.0000	0.0040	-0.8726	-0.8670	-0.8614	0.1909	-0.0000
492.1930	-0.0000	-1.5708	0.0000	-1.5708	-1.2848	0.0000	-0.0000	0.0000	-0.0000	0.0000	-0.0735	0.0000	0.7145	0.1974	-0.0708	-0.0689	-0.3162	0.1015	0.0003	-0.0731	-0.0882	-0.0800	-0.3203	-0.0000	0.0040	-0.8756	-0.8681	-0.8616	0.1909	-0.0000
492.2030	-0.0000	-1.5708	0.0000	-1.5708	-1.2855	0.0000	-0.0000	0.0000	-0.0000	0.0000	-0.0727	0.0000	0.6252	0.2439	-0.1067	-0.0455	-0.2900	0.0834	0.0003	-0.0731	-0.0883	-0.0801	-0.3194	-0.0000	0.0040	-0.8751	-0.8686	-0.8616	0.1908	-0.0000
492.2130	0.0000	-1.5708	0.0000	-1.5708	-1.2862	-0.0000	-0.0000	0.0000	-0.0000	0.0000	-0.0687	0.0000	0.6349	0.1583	-0.0863	-0.0442	-0.3375	0.0848	0.0003	-0.0727	-0.0881	-0.0801	-0.3185	0.0000	0.0040	-0.8708	-0.8663	-0.8617	0.1908	0.0000
492.2250	0.0000	-1.5708	0.0000	-1.5708	-1.2870	-0.0000	-0.0000	0.0000	-0.0000	0.0000	-0.0650	0.0000	0.8183	0.1925	-0.0640	-0.0394	-0.3009	0.0951	0.0003	-0.0729	-0.0881	-0.0801	-0.3174	-0.0000	0.0040	-0.8734	-0.8670	-0.8619	0.1908	-0.0000
492.2350	-0.0000	-1.5708	0.0000	-1.5708	-1.2877	0.0000	-0.0000	0.0000	-0.0000	0.0000	-0.0605	0.0000	0.6491	0.2290	-0.0460	-0.0543	-0.3510	0.0993	0.0003	-0.0727	-0.0881	-0.0801	-0.3206	0.0000	0.0031	-0.8706	-0.8664	-0.8619	0.1472	0.0000
492.2450	-0.0000	-1.5708	0.0000	-1.5708	-1.2883	0.0000	-0.0000	0.0000	-0.0000	0.0000	-0.0576	0.0000	0.5925	0.1930	-0.1163	-0.0567	-0.3294	0.0522	0.0003	-0.0730	-0.0883	-0.0801	-0.3156	-0.0000	0.0040	-0.8746	-0.8683	-0.8623	0.1920	-0.0000
492.2550	0.0000	-1.5708	0.0000	-1.5708	-1.2888	-0.0000	-0.0000	0.0000	-0.0000	0.0000	-0.0558	0.0000	0.5819	0.2368	-0.0874	-0.0476	-0.3370	0.1015	0.0003	-0.0730	-0.0883	-0.0801	-0.3147	0.0000	0.0040	-0.8737	-0.8684	-0.8624	0.1920	0.0000
492.2670	-0.0000	-1.5708	0.0000	-1.5708	-1.2895	-0.0000	-0.0000	0.0000	-0.0000	0.0000	-0.0519	0.0000	0.5917	0.2214	-0.0929	-0.0706	-0.3084	0.1114	0.0003	-0.0729	-0.0883	-0.0801	-0.3136	0.0000	0.0040	-0.8729	-0.8686	-0.8626	0.1920	0.0000
492.2770	-0.0000	-1.5708	0.0000	-1.5708	-1.2900	0.0000	-0.0000	0.0000	-0.0000	0.0000	-0.0498	0.0000	0.6524	0.2007	-0.0768	-0.0604	-0.2624	0.0965	0.0003	-0.0733	-0.0884	-0.0802	-0.3127	-0.0000	0.0040	-0.8779	-0.8697	-0.8629	0.1920	-0.0000
492.2890	-0.0000	-1.5708	0.0000	-1.5708	-1.2906	0.0000	-0.0000	0.0000	-0.0000	0.0000	-0.0466	0.0000	0.7046	0.2190	-0.0510	-0.0604	-0.2191	0.0955	0.0003	-0.0727	-0.0881	-0.0802	-0.3116	0.0000	0.0040	-0.8711	-0.8668	-0.8628	0.1920	0.0000
492.2990	-0.0000	-1.5708	-0.0000	-1.5708	-1.2910	-0.0000	-0.0000	0.0000	-0.0000	0.0000	-0.0426	0.0000	0.6450	0.2298	-0.0666	-0.0321	-0.1969	0.1225	0.0003	-0.0728	-0.0883	-0.0802	-0.3107	-0.0000	0.0040	-0.8722	-0.8689	-0.8631	0.1920	-0.0000
492.3110	0.0000	-1.5708	0.0000	-1.5708	-1.2915	0.0000	-0.0000	0.0000	-0.0000	0.0000	-0.0382	0.0000	0.5587	0.2362	-0.0721	-0.0373	-0.2447	0.0768	0.0003	-0.0729	-0.0882	-0.0802	-0.3096	-0.0000	0.0040	-0.8731	-0.8679	-0.8630	0.1920	-0.0000
492.3210	-0.0000	-1.5708	-0.0000	-1.5708	-1.2919	0.0000	-0.0000	0.0000	-0.0000	0.0000	-0.0327	0.0000	0.5619	0.1917	-0.0692	-0.0302	-0.2668	0.1043	0.0003	-0.0729	-0.0883	-0.0802	-0.3087	0.0000	0.0039	-0.8736	-0.8684	-0.8631	0.1920	0.0000
492.3310	-0.0000	-1.5708	0.0000	-1.5708	-1.2922	0.0000	-0.0000	0.0000	-0.0000	0.0000	-0.0299	0.0000	0.6255	0.2397	-0.0747	-0.0427	-0.2863	0.1031	0.0003	-0.0728	-0.0882	-0.0802	-0.3078	0.0000	0.0039	-0.8718	-0.8676	-0.8632	0.1920	0.0000
492.3430	-0.0000	-1.5708	-0.0000	-1.5708	-1.2925	0.0000	-0.0000	0.0000	-0.0000	0.0000	-0.0264	0.0000	0.5298	0.2073	-0.0942	-0.0402	-0.3199	0.1041	0.0003	-0.0729	-0.0882	-0.0802	-0.3068	-0.0000	0.0039	-0.8728	-0.8676	-0.8632	0.1924	-0.0000
492.3530	-0.0000	-1.5708	0.0000	-1.5708	-1.2928	-0.0000	-0.0000	0.0000	-0.0000	0.0000	-0.0241	0.0000	0.6293	0.1321	-0.0851	-0.0645	-0.3381	0.1006	0.0003	-0.0732	-0.0884	-0.0802	-0.3058	-0.0000	0.0039	-0.8764	-0.8693	-0.8635	0.1924	-0.0000
492.3650	-0.0000	-1.5708	0.0000	-1.5708	-1.2930	0.0000	-0.0000	0.0000	-0.0000	0.0000	-0.0225	0.0000	0.5554	0.2640	-0.0402	-0.0516	-0.3478	0.0715	0.0003	-0.0728	-0.0882	-0.0802	-0.3048	0.0000	0.0039	-0.8723	-0.8682	-0.8634	0.1924	0.0000
492.3750	-0.0000	-1.5708	-0.0000	-1.5708	-1.2932	-0.0000	-0.0000	0.0000	-0.0000	0.0000	-0.0181	0.0000	0.4460	0.1717	-0.0572	-0.0543	-0.3654	0.0725	0.0003	-0.0729	-0.0883	-0.0802	-0.3039	0.0000	0.0039	-0.8734	-0.8683	-0.8635	0.1924	0.0000
492.3850	0.0000	-1.5708	0.0000	-1.5708	-1.2935	-0.0000	-0.0000	0.0000	-0.0000	0.0000	-0.0151	0.0000	0.5201	0.2610	-0.0634	-0.0317	-0.3749	0.1004	0.0003	-0.0728	-0.0881	-0.0802	-0.3030	-0.0000	0.0039	-0.8724	-0.8673	-0.8634	0.1924	-0.0000
492.3950	-0.0000	-1.5708	-0.0000	-1.5708	-1.2936	-0.0000	-0.0000	0.0000	-0.0000	0.0000	-0.0117	0.0000	0.4968	0.2207	-0.1062	-0.0619	-0.3869	0.0709	0.0003	-0.0727	-0.0881	-0.0802	-0.3021	-0.0000	0.0039	-0.8710	-0.8668	-0.8634	0.1924	-0.0000
492.4050	-0.0000	-1.5708	0.0000	-1.5708	-1.2937	-0.0000	-0.0000	0.0000	-0.0000	0.0000	-0.0098	0.0000	0.4953	0.1941	-0.0123	-0.0581	-0.3521	0.0729	0.0003	-0.0728	-0.0882	-0.0802	-0.2687	-0.0000	0.0039	-0.8719	-0.8678	-0.8635	0.1924	-0.0000
492.4150	0.0000	-1.5708	0.0000	-1.5708	-1.2937	-0.0000	-0.0000	0.0000	-0.0000	0.0000	-0.0031	0.0000	0.5821	0.1768	-0.0572	-0.0554	-0.3418	0.0829	0.0003	-0.0729	-0.0883	-0.0802	-0.1698	-0.0000	0.0039	-0.8735	-0.8684	-0.8637	0.1924	-0.0000
492.4250	-0.0000	-1.5708	0.0001	-1.5708	-1.2937	0.0000	-0.0000	0.0000	-0.0000	0.0000	-0.0010	0.0000	0.4488	0.1593	-0.0909	-0.0662	-0.2755	0.0883	0.0003	-0.0731	-0.0884	-0.0802	-0.0710	-0.0000	0.0039	-0.8748	-0.8698	-0.8635	0.1924	-0.0000
492.4370	0.0000	-1.5708	-0.0000	-1.5708	-1.2937	-0.0000	-0.0000	0.0000	-0.0000	0.0000	-0.0000	0.0000	0.6229	0.2454	-0.0743	-0.0336	-0.1821	0.0827	0.0003	-0.0731	-0.0883	-0.0802	0.0471	-0.0000	0.0039	-0.8750	-0.8689	-0.8637	0.1920	-0.0000
492.4470	-0.0000	-1.5708	0.0000	-1.5708	-1.2937	-0.0000	-0.0000	0.0000	-0.0000	0.0000	0.0038	0.0000	0.5428	0.2001	-0.0651	-0.0684	-0.1051	0.0748	0.0003	-0.0729	-0.0882	-0.0802	0.1466	-0.0000	0.0039	-0.8733	-0.8682	-0.8635	0.1920	-0.0000
492.4570	0.0000	-1.5708	0.0000	-1.5708	-1.2936	0.0000	-0.0000	0.0000	-0.0000	0.0000	0.0085	0.0000	0.6266	0.1918	-0.0755	-0.0483	-0.0390	0.1140	0.0003	-0.0730	-0.0884	-0.0802	0.2460	-0.0000	0.0039	-0.8745	-0.8694	-0.8637	0.1920	-0.0000
492.4670	-0.0000	-1.5708	-0.0000	-1.5708	-1.2936	0.0000	-0.0000	0.0000	-0.0000	0.0000	0.0129	0.0000	0.5156	0.1721	-0.1076	-0.0599	-0.0195	0.0796	0.0003	-0.0726	-0.0881	-0.0802	0.3385	-0.0000	0.0039	-0.8694	-0.8672	-0.8634	0.1920	-0.0000
492.4790	-0.0000	-1.5708	0.0000	-1.5708	-1.2934	0.0000	-0.0000	0.0000	-0.0000	0.0000	0.0112	0.0000	0.4484	0.2162	-0.0636	-0.0541	0.0753	0.0824	0.0003	-0.0729	-0.0884	-0.0802	0.3395	-0.0000	0.0039	-0.8735	-0.8694	-0.8636	0.1920	-0.0000
492.4890	-0.0000	-1.5708	0.0000	-1.5708	-1.2933	-0.0000	-0.0000	0.0000	-0.0000	0.0000	0.0120	0.0000	0.3916	0.2410	-0.1177	-0.0500	0.0911	0.0832	0.0003	-0.0731	-0.0883	-0.0802	0.3403	0.0000	0.0039	-0.8758	-0.8687	-0.8634	0.1920	0.0000
492.5010	0.0000	-1.5708	-0.0000	-1.5708	-1.2931	-0.0000	-0.0000	0.0000	-0.0000	0.0000	0.0153	0.0000	0.4820	0.2731	-0.1058	-0.0562	0.1606	0.0798	0.0003	-0.0733	-0.0885	-0.0802	0.3412	0.0000	0.0039	-0.8774	-0.8703	-0.8637	0.1920	0.0000
492.5110	0.0000	-1.5708	-0.0000	-1.5708	-1.2930	-0.0000	-0.0000	0.0000	-0.0000	0.0000	0.0212	0.0000	0.5400	0.1674	-0.1124	-0.0586	0.1973	0.0751	0.0003	-0.0728	-0.0882	-0.0802	0.3420	0.0000	0.0039	-0.8719	-0.8678	-0.8634	0.1920	0.0000
492.5230	0.0000	-1.5708	-0.0000	-1.5708	-1.2928	0.0000	-0.0000	0.0000	-0.0000	0.0000	0.0249	0.0000	0.5414	0.2576	-0.0892	-0.0820	0.2490	0.0856	0.0003	-0.0726	-0.0880	-0.0802	0.3430	-0.0000	0.0039	-0.8694	-0.8662	-0.8632	0.1920	-0.0000
492.5330	-0.0000	-1.5708	-0.0000	-1.5708	-1.2925	-0.0000	-0.0000	0.0000	-0.0000	0.0000	0.0288	0.0000	0.4321	0.1916	-0.1134	-0.0579	0.2618	0.0952	0.0003	-0.0731	-0.0883	-0.0802	0.3438	-0.0000	0.0039	-0.8749	-0.8687	-0.8634	0.1920	-0.0000
492.5430	-0.0000	-1.5708	0.0000	-1.5708	-1.2922	0.0000	-0.0000	0.0000	-0.0000	0.0000	0.0307	0.0000	0.4970	0.2431	-0.0755	-0.0518	0.3295	0.1096	0.0003	-0.0732	-0.0883	-0.0802	0.3445	-0.0000	0.0039	-0.8761	-0.8690	-0.8633	0.1908	-0.0000
492.5550	-0.0000	-1.5708	0.0000	-1.5708	-1.2918	-0.0000	-0.0000	0.0000	-0.0000	0.0000	0.0360	0.0000	0.5578	0.2210	-0.0992	-0.0796	0.3582	0.1091	0.0003	-0.0727	-0.0882	-0.0802	0.3454	-0.0000	0.0039	-0.8706	-0.8674	-0.8630	0.1908	-0.0000
492.5650	0.0000	-1.5708	-0.0000	-1.5708	-1.2914	-0.0000	-0.0000	0.0000	-0.0000	0.0000	0.0395	0.0000	0.5380	0.1351	-0.0951	-0.0217	0.3883	0.0830	0.0003	-0.0728	-0.0881	-0.0802	0.3462	0.0000	0.0039	-0.8716	-0.8664	-0.8630	0.1908	0.0000
492.5750	0.0000	-1.5708	-0.0000	-1.5708	-1.2910	0.0000	-0.0000	0.0000	-0.0000	0.0000	0.0430	0.0000	0.5270	0.2595	-0.0640	-0.0630	0.4257	0.0917	0.0003	-0.0734	-0.0884	-0.0802	0.3470	0.0000	0.0039	-0.8791	-0.8700	-0.8632	0.1909	0.0000
492.5850	0.0001	-1.5708	0.0000	-1.5708	-1.2905	-0.0000	-0.0000	0.0000	-0.0000	0.0000	0.0478	0.0000	0.4535	0.2405	-0.0929	-0.0585	0.4202	0.0796	0.0003	-0.0730	-0.0882	-0.0802	0.3478	-0.0000	0.0039	-0.8740	-0.8678	-0.8628	0.1908	-0.0000
492.5950	-0.0000	-1.5708	0.0000	-1.5708	-1.2900	-0.0000	-0.0000	0.0000	-0.0000	0.0000	0.0539	0.0000	0.2976	0.2093	-0.0741	-0.0767	0.3585	0.1056	0.0003	-0.0732	-0.0883	-0.0802	0.3486	0.0000	0.0040	-0.8763	-0.8691	-0.8628	0.1908	0.0000
492.6070	0.0000	-1.5708	0.0000	-1.5708	-1.2893	-0.0000	-0.0000	0.0000	-0.0000	0.0000	0.0550	0.0000	0.5070	0.2067	-0.1438	-0.0707	0.3750	0.0854	0.0003	-0.0728	-0.0882	-0.0801	0.3495	-0.0000	0.0040	-0.8723	-0.8680	-0.8626	0.1908	-0.0000
492.6170	0.0000	-1.5708	0.0000	-1.5708	-1.2887	0.0000	-0.0000	0.0000	-0.0000	0.0000	0.0602	0.0000	0.4286	0.2219	-0.0803	-0.0575	0.3042	0.0883	0.0003	-0.0729	-0.0882	-0.0801	0.3503	0.0000	0.0040	-0.8727	-0.8674	-0.8624	0.1908	0.0000
492.6270	0.0000	-1.5708	0.0000	-1.5708	-1.2881	-0.0000	-0.0000	0.0000	-0.0000	0.0000	0.0609	0.0000	0.3821	0.2401	-0.1423	-0.0622	0.3079	0.1030	0.0003	-0.0731	-0.0883	-0.0801	0.3511	0.0000	0.0040	-0.8760	-0.8687	-0.8623	0.1908	0.0000
492.6370	0.0000	-1.5708	-0.0000	-1.5708	-1.2875	0.0000	-0.0000	0.0000	-0.0000	0.0000	0.0646	0.0000	0.4101	0.2084	-0.0218	-0.0545	0.2782	0.0851	0.0003	-0.0726	-0.0880	-0.0801	0.3517	0.0000	0.0039	-0.8689	-0.8655	-0.8619	0.1889	0.0000
492.6470	0.0000	-1.5708	0.0000	-1.5708	-1.2869	-0.0000	-0.0000	0.0000	-0.0000	0.0000	0.0630	0.0000	0.6052	0.2363	-0.0823	-0.0375	0.3702	0.0929	0.0003	-0.0728	-0.0881	-0.0801	0.3525	0.0000	0.0040	-0.8718	-0.8665	-0.8619	0.1889	0.0000
492.6590	0.0000	-1.5708	0.0001	-1.5708	-1.2860	-0.0000	-0.0000	0.0000	-0.0000	0.0000	0.0678	0.0000	0.4238	0.2012	-0.0763	-0.0527	0.3303	0.1173	0.0003	-0.0730	-0.0882	-0.0801	0.3534	0.0000	0.0040	-0.8747	-0.8673	-0.8618	0.1890	0.0000
492.6690	-0.0000	-1.5708	0.0000	-1.5708	-1.2853	0.0000	-0.0000	0.0000	-0.0000	0.0000	0.0687	0.0000	0.4273	0.1463	-0.0986	-0.0768	0.3845	0.0822	0.0003	-0.0728	-0.0881	-0.0801	0.3542	-0.0000	0.0040	-0.8721	-0.8667	-0.8616	0.1890	-0.0000
492.6790	0.0000	-1.5708	0.0000	-1.5708	-1.2846	0.0000	-0.0000	0.0000	-0.0000	0.0000	0.0740	0.0000	0.4642	0.1795	-0.1442	-0.0490	0.3329	0.1214	0.0003	-0.0729	-0.0881	-0.0800	0.3550	0.0000	0.0040	-0.8724	-0.8670	-0.8614	0.1890	0.0000
492.6910	-0.0000	-1.5708	0.0000	-1.5708	-1.2837	-0.0000	-0.0000	0.0000	-0.0000	0.0000	0.0786	0.0000	0.5132	0.2387	-0.0646	-0.0561	0.3390	0.1112	0.0003	-0.0723	-0.0878	-0.0800	0.3559	0.0000	0.0040	-0.8658	-0.8643	-0.8610	0.1889	0.0000
492.7010	-0.0000	-1.5708	0.0000	-1.5708	-1.2829	-0.0000	-0.0000	0.0000	-0.0000	0.0000	0.0817	0.0000	0.4712	0.1905	-0.1383	-0.0544	0.3167	0.0764	0.0003	-0.0729	-0.0881	-0.0800	0.3567	-0.0000	0.0040	-0.8727	-0.8671	-0.8610	0.1890	-0.0000
492.7130	0.0000	-1.5708	0.0000	-1.5708	-1.2819	0.0000	-0.0000	0.0000	-0.0000	0.0000	0.0834	0.0000	0.4334	0.1521	-0.0984	-0.0507	0.3800	0.0982	0.0003	-0.0728	-0.0880	-0.0800	0.3576	-0.0000	0.0040	-0.8714	-0.8658	-0.8606	0.1889	-0.0000
492.7230	-0.0000	-1.5708	0.0000	-1.5708	-1.2811	-0.0000	-0.0000	0.0000	-0.0000	0.0000	0.0873	0.0000	0.4563	0.1574	-0.0298	-0.0522	0.4063	0.0699	0.0003	-0.0726	-0.0880	-0.0800	0.3584	0.0000	0.0040	-0.8690	-0.8653	-0.8605	0.1889	0.0000
492.7350	-0.0000	-1.5708	-0.0000	-1.5708	-1.2800	-0.0000	-0.0000	0.0000	-0.0000	0.0000	0.0937	0.0000	0.5351	0.2048	-0.0841	-0.0363	0.3630	0.0687	0.0003	-0.0729	-0.0880	-0.0799	0.3592	0.0000	0.0040	-0.8727	-0.8661	-0.8603	0.1877	0.0000
492.7450	-0.0000	-1.5708	0.0000	-1.5708	-1.2790	-0.0000	-0.0000	0.0000	-0.0000	0.0000	0.0969	0.0000	0.4364	0.2613	-0.0416	-0.0555	0.3409	0.0967	0.0003	-0.0729	-0.0880	-0.0799	0.3599	0.0000	0.0040	-0.8736	-0.8659	-0.8601	0.1863	0.0000
492.7550	-0.0000	-1.5708	-0.0000	-1.5708	-1.2780	0.0000	-0.0000	0.0000	-0.0000	0.0000	0.1021	0.0000	0.5898	0.2838	-0.0854	-0.0410	0.2508	0.0704	0.0003	-0.0724	-0.0877	-0.0799	0.3606	-0.0000	0.0040	-0.8668	-0.8630	-0.8595	0.1863	-0.0000
492.7650	0.0000	-1.5708	-0.0000	-1.5708	-1.2770	-0.0000	-0.0000	0.0000	-0.0000	0.0000	0.0996	0.0000	0.3989	0.2854	-0.0858	-0.0627	0.3081	0.0913	0.0003	-0.0730	-0.0881	-0.0799	0.3614	0.0000	0.0040	-0.8747	-0.8670	-0.8597	0.1863	0.0000
492.7750	-0.0000	-1.5708	0.0000	-1.5708	-1.2760	0.0000	-0.0000	0.0000	-0.0000	0.0000	0.0995	0.0000	0.4334	0.1771	-0.1156	-0.0402	0.4236	0.0872	0.0003	-0.0725	-0.0878	-0.0798	0.3622	0.0000	0.0040	-0.8677	-0.8638	-0.8593	0.1863	0.0000
492.7850	0.0000	-1.5708	0.0000	-1.5708	-1.2750	-0.0000	-0.0000	0.0000	-0.0000	0.0000	0.1027	0.0000	0.4030	0.2042	-0.0847	-0.0460	0.4634	0.0681	0.0003	-0.0723	-0.0878	-0.0798	0.3630	-0.0000	0.0041	-0.8664	-0.8635	-0.8589	0.1863	-0.0000
492.7970	0.0000	-1.5708	-0.0000	-1.5708	-1.2737	0.0000	-0.0000	0.0000	-0.0000	0.0000	0.1131	0.0000	0.3238	0.1660	-0.0819	-0.0675	0.4126	0.0701	0.0003	-0.0723	-0.0877	-0.0798	0.3639	0.0000	0.0041	-0.8658	-0.8628	-0.8586	0.1863	0.0000
492.8070	0.0000	-1.5708	0.0000	-1.5708	-1.2725	-0.0000	-0.0000	0.0000	-0.0000	0.0000	0.1187	0.0000	0.3898	0.1875	-0.0487	-0.0433	0.3196	0.0666	0.0003	-0.0726	-0.0878	-0.0798	0.3646	0.0000	0.0041	-0.8700	-0.8640	-0.8584	0.1863	0.0000
492.8170	0.0000	-1.5708	-0.0000	-1.5708	-1.2714	-0.0000	-0.0000	0.0000	-0.0000	0.0000	0.1190	0.0000	0.4855	0.1539	-0.1084	-0.0445	0.3383	0.0875	0.0003	-0.0727	-0.0878	-0.0797	0.3654	0.0000	0.0041	-0.8708	-0.8638	-0.8581	0.1863	0.0000
492.8270	-0.0000	-1.5708	0.0000	-1.5708	-1.2702	0.0000	-0.0000	0.0000	-0.0000	0.0000	0.1212	0.0000	0.4541	0.1383	-0.1362	-0.0685	0.3712	0.0907	0.0003	-0.0726	-0.0878	-0.0797	0.3662	0.0000	0.0041	-0.8697	-0.8636	-0.8579	0.1863	0.0000
492.8370	-0.0000	-1.5708	0.0000	-1.5708	-1.2689	0.0000	-0.0000	0.0000	-0.0000	0.0000	0.1254	0.0000	0.4443	0.1916	-0.0940	-0.0484	0.3315	0.0662	0.0003	-0.0729	-0.0880	-0.0797	0.3666	-0.0000	0.0041	-0.8733	-0.8653	-0.8578	0.1830	-0.0000
492.8490	0.0000	-1.5708	-0.0000	-1.5708	-1.2674	-0.0000	-0.0000	0.0000	-0.0000	0.0000	0.1272	0.0000	0.4002	0.1642	-0.1100	-0.0402	0.3439	0.0738	0.0003	-0.0725	-0.0876	-0.0796	0.3675	0.0000	0.0041	-0.8683	-0.8622	-0.8569	0.1829	0.0000
492.8590	0.0000	-1.5708	-0.0000	-1.5708	-1.2662	-0.0000	-0.0000	0.0000	-0.0000	0.0000	0.1272	0.0000	0.2702	0.1789	-0.0914	-0.0524	0.4085	0.0815	0.0003	-0.0726	-0.0877	-0.0796	0.3683	0.0000	0.0041	-0.8693	-0.8631	-0.8569	0.1830	0.0000
492.8710	0.0000	-1.5708	0.0000	-1.5708	-1.2646	0.0000	-0.0000	0.0000	-0.0000	0.0000	0.1325	0.0000	0.3413	0.1687	-0.0612	-0.0366	0.3984	0.0848	0.0003	-0.0724	-0.0875	-0.0796	0.3692	-0.0000	0.0041	-0.8675	-0.8612	-0.8563	0.1829	-0.0000
492.8810	0.0000	-1.5708	0.0000	-1.5708	-1.2633	-0.0000	-0.0000	0.0000	-0.0000	0.0000	0.1408	0.0000	0.4610	0.2536	-0.1001	-0.0380	0.2931	0.0946	0.0003	-0.0724	-0.0876	-0.0795	0.3700	0.0000	0.0042	-0.8673	-0.8619	-0.8560	0.1829	0.0000
492.8910	0.0000	-1.5708	0.0000	-1.5708	-1.2618	-0.0000	-0.0000	0.0000	-0.0000	0.0000	0.1398	0.0000	0.2923	0.1685	-0.1169	-0.0137	0.2926	0.0805	0.0003	-0.0727	-0.0877	-0.0795	0.3707	-0.0000	0.0042	-0.8706	-0.8632	-0.8558	0.1830	-0.0000
492.9030	-0.0000	-1.5708	0.0000	-1.5708	-1.2601	0.0000	-0.0000	0.0000	-0.0000	0.0000	0.1360	0.0000	0.3904	0.1547	-0.1298	-0.0613	0.4078	0.1026	0.0004	-0.0724	-0.0875	-0.0795	0.3716	-0.0000	0.0042	-0.8668	-0.8613	-0.8552	0.1829	-0.0000
492.9130	0.0000	-1.5708	0.0000	-1.5708	-1.2587	-0.0000	-0.0000	0.0000	-0.0000	0.0000	0.1441	0.0000	0.2872	0.3002	-0.1394	-0.0305	0.3961	0.0918	0.0004	-0.0726	-0.0876	-0.0794	0.3724	-0.0000	0.0042	-0.8689	-0.8614	-0.8548	0.1829	-0.0000
492.9250	0.0000	-1.5708	0.0000	-1.5708	-1.2570	-0.0000	-0.0000	0.0000	-0.0000	0.0000	0.1496	0.0000	0.3295	0.1488	-0.1336	-0.0486	0.3473	0.0783	0.0004	-0.0725	-0.0875	-0.0794	0.3733	0.0000	0.0042	-0.8681	-0.8605	-0.8543	0.1829	0.0000
492.9350	0.0000	-1.5708	-0.0000	-1.5708	-1.2555	0.0000	-0.0000	0.0000	-0.0000	0.0000	0.1520	0.0000	0.3691	0.1442	-0.1071	-0.0574	0.3723	0.0734	0.0004	-0.0723	-0.0873	-0.0793	0.3739	0.0000	0.0042	-0.8657	-0.8591	-0.8538	0.1810	0.0000
492.9470	0.0000	-1.5708	0.0000	-1.5708	-1.2536	0.0000	-0.0000	0.0000	-0.0000	0.0000	0.1531	0.0000	0.3455	0.2531	-0.0830	-0.0557	0.3377	0.1394	0.0003	-0.0723	-0.0874	-0.0793	0.3746	-0.0000	0.0042	-0.8654	-0.8597	-0.8534	0.1789	-0.0000
492.9570	0.0000	-1.5708	-0.0000	-1.5708	-1.2520	-0.0000	-0.0000	0.0000	-0.0000	0.0000	0.1556	0.0000	0.2499	0.1771	-0.0335	-0.0412	0.3580	0.0855	0.0004	-0.0723	-0.0873	-0.0792	0.3753	-0.0000	0.0042	-0.8655	-0.8587	-0.8529	0.1788	-0.0000
492.9690	-0.0000	-1.5708	0.0000	-1.5708	-1.2501	-0.0000	-0.0000	0.0000	-0.0000	0.0000	0.1557	0.0000	0.4043	0.2068	-0.0900	-0.0530	0.3886	0.0765	0.0004	-0.0724	-0.0873	-0.0792	0.3762	-0.0000	0.0042	-0.8677	-0.8589	-0.8525	0.1789	-0.0000
492.9790	-0.0000	-1.5708	0.0001	-1.5707	-1.2485	-0.0000	-0.0000	0.0000	-0.0000	0.0000	0.1638	0.0000	0.3897	0.1700	-0.0486	-0.0482	0.3687	0.0632	0.0004	-0.0722	-0.0872	-0.0792	0.3769	-0.0000	0.0043	-0.8649	-0.8580	-0.8520	0.1788	-0.0000
492.9910	0.0000	-1.5708	0.0000	-1.5708	-1.2465	-0.0000	-0.0000	0.0000	-0.0000	0.0000	0.1712	0.0000	0.3510	0.1341	-0.1169	-0.0393	0.2698	0.0769	0.0004	-0.0717	-0.0869	-0.0791	0.3778	-0.0000	0.0043	-0.8585	-0.8555	-0.8513	0.1788	-0.0000
493.0010	-0.0000	-1.5708	0.0000	-1.5708	-1.2448	0.0000	-0.0000	0.0000	-0.0000	0.0000	0.1652	0.0000	0.3064	0.1686	-0.1084	-0.0549	0.4392	0.0714	0.0004	-0.0721	-0.0871	-0.0791	0.3785	-0.0000	0.0043	-0.8632	-0.8571	-0.8509	0.1788	-0.0000
493.0110	0.0000	-1.5708	-0.0000	-1.5708	-1.2431	-0.0000	-0.0000	0.0000	-0.0000	0.0000	0.1709	0.0000	0.3978	0.2640	-0.0704	-0.0380	0.4516	0.0896	0.0004	-0.0720	-0.0871	-0.0790	0.3793	0.0000	0.0043	-0.8618	-0.8567	-0.8504	0.1788	0.0000
493.0230	-0.0000	-1.5708	0.0000	-1.5708	-1.2410	0.0000	-0.0000	0.0000	-0.0000	0.0000	0.1805	0.0000	0.3554	0.1069	-0.0957	-0.0308	0.3438	0.0668	0.0004	-0.0719	-0.0870	-0.0790	0.3802	-0.0000	0.0044	-0.8614	-0.8561	-0.8499	0.1788	-0.0000
493.0330	-0.0000	-1.5708	-0.0000	-1.5708	-1.2392	0.0000	-0.0000	0.0000	-0.0000	0.0000	0.1801	0.0000	0.3173	0.1245	-0.1170	-0.0404	0.3285	0.1073	0.0004	-0.0720	-0.0870	-0.0789	0.3809	-0.0000	0.0044	-0.8621	-0.8558	-0.8494	0.1788	-0.0000
493.0450	-0.0000	-1.5708	0.0000	-1.5708	-1.2370	-0.0000	-0.0000	0.0000	-0.0000	0.0000	0.1837	0.0000	0.3938	0.1896	-0.1448	-0.0277	0.3498	0.0580	0.0004	-0.0721	-0.0870	-0.0789	0.3813	0.0000	0.0043	-0.8634	-0.8561	-0.8489	0.1741	0.0000
493.0550	0.0000	-1.5708	0.0000	-1.5708	-1.2352	0.0000	-0.0000	0.0000	-0.0000	0.0000	0.1838	0.0000	0.3288	0.1521	-0.0616	-0.0421	0.3654	0.0961	0.0004	-0.0718	-0.0869	-0.0788	0.3821	-0.0000	0.0043	-0.8600	-0.8546	-0.8482	0.1740	-0.0000
493.0650	-0.0000	-1.5708	-0.0000	-1.5708	-1.2334	0.0000	-0.0000	0.0000	-0.0000	0.0000	0.1884	0.0000	0.4680	0.1467	-0.0836	-0.0328	0.3956	0.0627	0.0004	-0.0721	-0.0870	-0.0788	0.3828	0.0000	0.0043	-0.8633	-0.8558	-0.8479	0.1741	0.0000
493.0770	-0.0000	-1.5708	0.0000	-1.5708	-1.2310	0.0000	-0.0000	0.0000	-0.0000	0.0000	0.1960	0.0000	0.5120	0.1297	-0.0954	-0.0228	0.2656	0.0890	0.0004	-0.0722	-0.0870	-0.0787	0.3836	-0.0000	0.0044	-0.8641	-0.8556	-0.8472	0.1741	-0.0000
493.0890	-0.0000	-1.5708	-0.0000	-1.5708	-1.2287	0.0000	-0.0000	0.0000	-0.0000	0.0000	0.1914	0.0000	0.4172	0.1515	-0.1033	-0.0716	0.3816	0.0791	0.0004	-0.0719	-0.0867	-0.0786	0.3845	0.0000	0.0044	-0.8607	-0.8531	-0.8464	0.1740	0.0000
493.0990	0.0000	-1.5708	0.0000	-1.5708	-1.2267	-0.0000	-0.0000	0.0000	-0.0000	0.0000	0.1985	0.0000	0.4238	0.1635	-0.0556	-0.0132	0.3953	0.0726	0.0004	-0.0719	-0.0868	-0.0786	0.3852	-0.0000	0.0044	-0.8613	-0.8536	-0.8459	0.1741	-0.0000
493.1110	-0.0000	-1.5708	0.0000	-1.5708	-1.2243	-0.0000	-0.0000	0.0000	-0.0000	0.0000	0.2036	0.0000	0.3143	0.2109	-0.1168	-0.0911	0.3665	0.1020	0.0004	-0.0718	-0.0866	-0.0785	0.3861	0.0000	0.0045	-0.8603	-0.8525	-0.8451	0.1741	0.0000
493.1210	-0.0000	-1.5708	0.0000	-1.5708	-1.2222	0.0000	-0.0000	0.0000	-0.0000	0.0000	0.2052	0.0000	0.5351	0.1611	-0.0597	-0.0100	0.3301	0.0848	0.0004	-0.0721	-0.0867	-0.0785	0.3868	0.0000	0.0045	-0.8633	-0.8534	-0.8446	0.1741	0.0000
493.1330	0.0000	-1.5708	0.0000	-1.5708	-1.2198	0.0000	-0.0000	0.0000	-0.0000	0.0000	0.2058	0.0000	0.4778	0.1278	-0.1422	-0.0531	0.3668	0.0976	0.0004	-0.0718	-0.0865	-0.0784	0.3877	-0.0000	0.0045	-0.8593	-0.8513	-0.8438	0.1741	-0.0000
493.1430	-0.0000	-1.5708	-0.0000	-1.5708	-1.2178	-0.0000	-0.0000	0.0000	-0.0000	0.0000	0.2104	0.0000	0.4149	0.2018	-0.1835	-0.0501	0.3973	0.0960	0.0004	-0.0717	-0.0864	-0.0783	0.3879	-0.0000	0.0044	-0.8585	-0.8505	-0.8431	0.1686	-0.0000
493.1530	0.0000	-1.5708	-0.0000	-1.5708	-1.2156	-0.0000	-0.0000	0.0000	-0.0000	0.0000	0.2195	0.0000	0.5463	0.2400	-0.1502	-0.0477	0.2883	0.0827	0.0004	-0.0718	-0.0864	-0.0783	0.3886	-0.0000	0.0044	-0.8594	-0.8504	-0.8425	0.1686	-0.0000
493.1650	0.0000	-1.5708	-0.0000	-1.5708	-1.2131	-0.0000	-0.0000	0.0000	-0.0000	0.0000	0.2124	0.0000	0.5032	0.1425	-0.0377	-0.0159	0.4393	0.0939	0.0004	-0.0714	-0.0862	-0.0782	0.3894	-0.0000	0.0045	-0.8555	-0.8483	-0.8416	0.1686	-0.0000
493.1750	0.0000	-1.5708	-0.0000	-1.5708	-1.2109	0.0000	-0.0000	0.0000	-0.0000	0.0000	0.2220	0.0000	0.5375	0.1530	-0.1429	-0.0369	0.3915	0.0845	0.0004	-0.0716	-0.0863	-0.0781	0.3901	-0.0000	0.0045	-0.8575	-0.8492	-0.8411	0.1686	-0.0000
493.1870	-0.0000	-1.5708	0.0000	-1.5708	-1.2082	0.0000	-0.0000	0.0000	-0.0000	0.0000	0.2234	0.0000	0.5092	0.1825	-0.0926	-0.0436	0.3611	0.0987	0.0004	-0.0714	-0.0862	-0.0781	0.3909	-0.0000	0.0045	-0.8554	-0.8480	-0.8402	0.1686	-0.0000
493.1970	0.0000	-1.5708	-0.0000	-1.5708	-1.2059	-0.0000	-0.0000	0.0000	-0.0000	0.0000	0.2255	0.0000	0.4852	0.2177	-0.1186	-0.0422	0.3219	0.0985	0.0004	-0.0715	-0.0862	-0.0780	0.3916	-0.0000	0.0046	-0.8563	-0.8479	-0.8395	0.1686	-0.0000
493.2070	-0.0000	-1.5708	-0.0000	-1.5708	-1.2037	0.0000	-0.0000	0.0000	-0.0000	0.0000	0.2252	0.0000	0.5381	0.1052	-0.1089	-0.0047	0.4156	0.0868	0.0004	-0.0713	-0.0859	-0.0779	0.3923	-0.0000	0.0046	-0.8537	-0.8452	-0.8386	0.1685	-0.0000
493.2190	0.0000	-1.5708	-0.0000	-1.5708	-1.2009	0.0000	-0.0000	0.0000	-0.0000	0.0000	0.2340	0.0000	0.5680	0.1731	-0.0509	-0.0250	0.3586	0.0732	0.0004	-0.0715	-0.0860	-0.0779	0.3932	-0.0000	0.0046	-0.8561	-0.8465	-0.8380	0.1686	-0.0000
493.2290	-0.0000	-1.5708	0.0000	-1.5708	-1.1985	0.0000	-0.0000	0.0001	-0.0000	0.0000	0.2333	0.0000	0.7084	0.1400	-0.0858	-0.0180	0.3412	0.0843	0.0004	-0.0713	-0.0859	-0.0778	0.3938	-0.0000	0.0046	-0.8542	-0.8454	-0.8372	0.1686	-0.0000
493.2410	-0.0000	-1.5708	-0.0000	-1.5708	-1.1957	-0.0000	-0.0000	0.0000	-0.0000	0.0000	0.2347	0.0000	0.6325	0.1387	-0.0982	-0.0257	0.4085	0.0945	0.0004	-0.0710	-0.0857	-0.0777	0.3941	-0.0000	0.0045	-0.8504	-0.8427	-0.8360	0.1624	-0.0000
493.2510	0.0000	-1.5708	-0.0000	-1.5708	-1.1933	-0.0000	-0.0000	0.0000	-0.0000	0.0000	0.2397	0.0000	0.7405	0.2133	-0.1268	-0.0160	0.3502	0.0808	0.0004	-0.0715	-0.0859	-0.0776	0.3948	-0.0000	0.0046	-0.8564	-0.8448	-0.8356	0.1624	-0.0000
493.2630	0.0000	-1.5708	0.0000	-1.5708	-1.1904	0.0000	-0.0000	0.0000	-0.0000	0.0000	0.2428	0.0000	0.5842	0.0978	-0.0791	-0.0218	0.3341	0.0777	0.0004	-0.0712	-0.0856	-0.0775	0.3956	0.0000	0.0046	-0.8522	-0.8423	-0.8345	0.1624	0.0000
493.2730	-0.0000	-1.5708	0.0000	-1.5708	-1.1880	-0.0000	-0.0000	0.0000	-0.0000	0.0000	0.2420	0.0000	0.5806	0.1350	-0.1021	-0.0668	0.3684	0.1130	0.0004	-0.0711	-0.0856	-0.0775	0.3962	-0.0000	0.0046	-0.8510	-0.8420	-0.8337	0.1624	-0.0000
493.2850	0.0000	-1.5708	0.0000	-1.5708	-1.1850	0.0000	-0.0000	0.0000	-0.0000	0.0000	0.2511	0.0000	0.5677	0.1724	-0.1018	-0.0431	0.3315	0.1008	0.0004	-0.0712	-0.0856	-0.0774	0.3971	-0.0000	0.0047	-0.8523	-0.8422	-0.8328	0.1624	-0.0000
493.2950	0.0000	-1.5708	-0.0000	-1.5708	-1.1825	0.0000	-0.0000	0.0000	-0.0000	0.0000	0.2466	0.0000	0.6205	0.2027	-0.0967	-0.0324	0.3668	0.0865	0.0004	-0.0709	-0.0854	-0.0773	0.3977	0.0000	0.0047	-0.8492	-0.8400	-0.8319	0.1624	0.0000
493.3070	0.0000	-1.5708	0.0000	-1.5708	-1.1796	0.0000	-0.0000	0.0000	-0.0000	0.0000	0.2573	0.0000	0.5052	0.1280	-0.1096	-0.0280	0.3540	0.0469	0.0004	-0.0708	-0.0853	-0.0772	0.3985	0.0000	0.0047	-0.8485	-0.8392	-0.8309	0.1624	0.0000
493.3170	-0.0000	-1.5708	-0.0000	-1.5708	-1.1770	-0.0000	-0.0000	0.0000	-0.0000	0.0000	0.2570	0.0000	0.5926	0.0560	-0.1471	-0.0468	0.3415	0.0652	0.0004	-0.0708	-0.0853	-0.0771	0.3992	0.0000	0.0047	-0.8481	-0.8387	-0.8300	0.1624	0.0000
493.3290	0.0000	-1.5708	0.0000	-1.5708	-1.1739	-0.0000	-0.0000	0.0000	-0.0000	0.0000	0.2635	0.0000	0.5647	0.1287	-0.1178	-0.0548	0.3565	0.0736	0.0004	-0.0705	-0.0851	-0.0770	0.4000	-0.0000	0.0048	-0.8445	-0.8370	-0.8290	0.1624	-0.0000
493.3390	-0.0000	-1.5708	-0.0000	-1.5708	-1.1713	0.0000	-0.0000	0.0000	-0.0000	0.0000	0.2651	0.0000	0.6183	0.1578	-0.1228	-0.0062	0.4338	0.0897	0.0004	-0.0706	-0.0851	-0.0769	0.4000	-0.0000	0.0047	-0.8453	-0.8369	-0.8281	0.1556	-0.0000
493.3490	-0.0000	-1.5708	-0.0000	-1.5708	-1.1686	-0.0000	-0.0000	0.0000	-0.0000	0.0000	0.2753	0.0000	0.6440	0.2028	-0.1269	-0.0242	0.3045	0.1079	0.0004	-0.0707	-0.0850	-0.0769	0.4007	0.0000	0.0047	-0.8465	-0.8360	-0.8271	0.1556	0.0000
493.3610	-0.0000	-1.5708	0.0000	-1.5708	-1.1654	0.0000	-0.0000	0.0000	-0.0000	0.0000	0.2661	0.0000	0.5870	0.1625	-0.0561	-0.0397	0.4439	0.0865	0.0004	-0.0704	-0.0849	-0.0768	0.4014	0.0000	0.0047	-0.8428	-0.8351	-0.8261	0.1556	0.0000
493.3710	-0.0000	-1.5708	0.0000	-1.5708	-1.1627	-0.0000	-0.0000	0.0000	-0.0000	0.0000	0.2734	0.0000	0.5547	0.1115	-0.0306	-0.0218	0.3516	0.0861	0.0004	-0.0702	-0.0846	-0.0767	0.4021	-0.0000	0.0047	-0.8406	-0.8328	-0.8251	0.1556	-0.0000
493.3830	0.0000	-1.5708	-0.0000	-1.5708	-1.1594	-0.0000	-0.0000	0.0000	-0.0000	0.0000	0.2742	0.0000	0.5753	0.1355	-0.0886	-0.0202	0.3440	0.0780	0.0004	-0.0705	-0.0847	-0.0766	0.4029	-0.0000	0.0048	-0.8440	-0.8332	-0.8240	0.1556	-0.0000
493.3930	-0.0000	-1.5708	0.0000	-1.5708	-1.1566	0.0000	-0.0000	0.0000	-0.0000	0.0000	0.2712	0.0000	0.5155	0.1135	-0.1174	-0.0387	0.4250	0.0993	0.0004	-0.0703	-0.0846	-0.0765	0.4035	-0.0000	0.0048	-0.8424	-0.8324	-0.8232	0.1556	-0.0000
493.4050	0.0000	-1.5708	0.0000	-1.5708	-1.1533	0.0000	-0.0000	0.0000	-0.0000	0.0000	0.2827	0.0000	0.5993	0.1582	-0.0639	-0.0499	0.2991	0.1013	0.0004	-0.0704	-0.0845	-0.0764	0.4043	0.0000	0.0048	-0.8428	-0.8317	-0.8219	0.1556	0.0000
493.4150	-0.0000	-1.5708	-0.0000	-1.5708	-1.1505	-0.0000	-0.0000	0.0000	-0.0000	0.0000	0.2743	0.0000	0.7680	0.2038	-0.1395	-0.0192	0.4041	0.0867	0.0004	-0.0701	-0.0843	-0.0763	0.4049	-0.0000	0.0049	-0.8400	-0.8299	-0.8208	0.1556	-0.0000
493.4250	0.0000	-1.5708	-0.0000	-1.5708	-1.1477	-0.0000	-0.0000	0.0000	-0.0000	0.0000	0.2871	0.0000	0.5914	0.1019	-0.1122	-0.0329	0.3617	0.0847	0.0004	-0.0701	-0.0843	-0.0762	0.4056	0.0000	0.0049	-0.8395	-0.8293	-0.8197	0.1556	0.0000
493.4350	-0.0000	-1.5708	-0.0000	-1.5708	-1.1448	-0.0000	-0.0000	0.0000	-0.0000	0.0000	0.2879	0.0000	0.5491	0.1427	-0.1126	-0.0355	0.3752	0.1002	0.0004	-0.0700	-0.0841	-0.0761	0.4059	0.0000	0.0048	-0.8381	-0.8279	-0.8187	0.1521	0.0000
493.4450	-0.0000	-1.5708	0.0000	-1.5708	-1.1419	0.0000	-0.0000	0.0000	-0.0000	0.0000	0.2884	0.0000	0.6074	0.1898	-0.1021	-0.0431	0.3875	0.0820	0.0004	-0.0698	-0.0840	-0.0760	0.4061	-0.0000	0.0048	-0.8354	-0.8262	-0.8176	0.1482	-0.0000
493.4550	0.0000	-1.5708	0.0000	-1.5708	-1.1391	-0.0000	-0.0000	0.0000	-0.0000	0.0000	0.2941	0.0000	0.6411	0.1469	-0.0746	-0.0140	0.3341	0.0783	0.0004	-0.0697	-0.0839	-0.0759	0.4067	-0.0000	0.0048	-0.8351	-0.8257	-0.8166	0.1482	-0.0000
493.4650	-0.0000	-1.5708	0.0000	-1.5708	-1.1360	-0.0000	-0.0000	0.0000	-0.0000	0.0000	0.2939	0.0000	0.5947	0.2137	-0.0894	-0.0489	0.3556	0.0882	0.0004	-0.0701	-0.0841	-0.0758	0.4074	0.0000	0.0048	-0.8396	-0.8272	-0.8157	0.1482	0.0000
493.4750	0.0000	-1.5708	0.0000	-1.5708	-1.1331	0.0000	-0.0000	0.0000	-0.0000	0.0000	0.2944	0.0000	0.5465	0.2024	-0.0330	-0.0530	0.4047	0.0920	0.0004	-0.0697	-0.0838	-0.0757	0.4080	-0.0000	0.0049	-0.8348	-0.8244	-0.8146	0.1482	-0.0000
493.4870	-0.0000	-1.5708	0.0000	-1.5708	-1.1295	-0.0000	-0.0000	0.0000	-0.0000	0.0000	0.3005	0.0000	0.6402	0.1768	-0.0978	0.0017	0.3393	0.0952	0.0004	-0.0694	-0.0835	-0.0755	0.4087	0.0000	0.0049	-0.8316	-0.8220	-0.8130	0.1482	0.0000
493.4970	-0.0000	-1.5708	0.0000	-1.5708	-1.1265	-0.0000	-0.0000	0.0000	-0.0000	0.0000	0.2988	0.0000	0.5227	0.1343	-0.0795	-0.0317	0.3681	0.0898	0.0004	-0.0691	-0.0833	-0.0754	0.4093	-0.0000	0.0049	-0.8276	-0.8198	-0.8117	0.1482	-0.0000
493.5070	0.0000	-1.5708	-0.0000	-1.5708	-1.1236	-0.0000	-0.0000	0.0000	-0.0000	0.0000	0.3042	0.0000	0.5146	0.1241	-0.1287	-0.0456	0.4153	0.0870	0.0004	-0.0694	-0.0834	-0.0753	0.4099	0.0000	0.0050	-0.8309	-0.8201	-0.8109	0.1482	0.0000
493.5170	0.0000	-1.5708	0.0000	-1.5708	-1.1206	0.0000	-0.0000	0.0000	-0.0000	0.0000	0.3066	0.0000	0.6091	0.1367	-0.0946	-0.0121	0.4139	0.1137	0.0004	-0.0692	-0.0832	-0.0752	0.4105	-0.0000	0.0050	-0.8283	-0.8183	-0.8095	0.1482	-0.0000
493.5270	-0.0000	-1.5708	0.0000	-1.5708	-1.1175	0.0000	-0.0000	0.0000	-0.0000	0.0000	0.3120	0.0000	0.5705	0.1168	-0.1121	-0.0464	0.4111	0.1035	0.0004	-0.0688	-0.0829	-0.0751	0.4111	-0.0000	0.0050	-0.8239	-0.8158	-0.8083	0.1482	-0.0000
493.5370	-0.0000	-1.5708	-0.0000	-1.5708	-1.1144	-0.0000	-0.0000	0.0000	-0.0000	0.0000	0.3130	0.0000	0.5722	0.1289	-0.0510	-0.0309	0.3929	0.0925	0.0004	-0.0689	-0.0830	-0.0750	0.4110	0.0000	0.0048	-0.8253	-0.8164	-0.8073	0.1402	0.0000
493.5490	-0.0000	-1.5708	0.0000	-1.5708	-1.1106	-0.0000	-0.0000	0.0000	-0.0000	0.0000	0.3135	0.0000	0.4871	0.2123	-0.0981	-0.0314	0.4341	0.0974	0.0004	-0.0686	-0.0827	-0.0749	0.4117	0.0000	0.0049	-0.8220	-0.8140	-0.8056	0.1402	0.0000
493.5590	0.0000	-1.5708	-0.0000	-1.5708	-1.1074	-0.0000	-0.0000	0.0000	-0.0000	0.0000	0.3203	0.0000	0.5616	0.1775	-0.0854	-0.0355	0.3812	0.0851	0.0004	-0.0689	-0.0828	-0.0748	0.4123	-0.0000	0.0049	-0.8249	-0.8148	-0.8045	0.1402	-0.0000
493.5690	-0.0000	-1.5708	-0.0000	-1.5708	-1.1042	0.0000	-0.0000	0.0000	-0.0000	0.0000	0.3154	0.0000	0.5220	0.1729	-0.0965	-0.0189	0.3856	0.0969	0.0004	-0.0688	-0.0826	-0.0746	0.4129	-0.0000	0.0049	-0.8237	-0.8126	-0.8031	0.1402	-0.0000
493.5810	0.0000	-1.5708	0.0000	-1.5708	-1.1003	-0.0000	-0.0000	0.0000	-0.0000	0.0000	0.3230	0.0000	0.6645	0.1342	-0.0931	-0.0243	0.3413	0.0640	0.0004	-0.0690	-0.0828	-0.0745	0.4136	0.0000	0.0050	-0.8265	-0.8143	-0.8019	0.1402	0.0000
493.5910	0.0000	-1.5708	-0.0000	-1.5708	-1.0970	0.0000	-0.0000	0.0000	-0.0000	0.0000	0.3233	0.0000	0.4560	0.1276	-0.0846	-0.0290	0.3557	0.0844	0.0004	-0.0684	-0.0823	-0.0744	0.4141	-0.0000	0.0050	-0.8194	-0.8100	-0.8003	0.1402	-0.0000
493.6030	-0.0000	-1.5708	0.0000	-1.5708	-1.0932	-0.0000	-0.0000	0.0000	-0.0000	0.0000	0.3220	0.0000	0.4631	0.1964	-0.1222	-0.0315	0.3838	0.0882	0.0004	-0.0687	-0.0823	-0.0742	0.4148	0.0000	0.0050	-0.8226	-0.8101	-0.7990	0.1402	0.0000
493.6130	-0.0000	-1.5708	0.0000	-1.5708	-1.0899	0.0000	-0.0000	0.0000	-0.0000	0.0000	0.3279	0.0000	0.6081	0.1122	-0.1281	-0.0496	0.3295	0.0669	0.0004	-0.0680	-0.0819	-0.0741	0.4154	-0.0000	0.0051	-0.8139	-0.8063	-0.7973	0.1402	-0.0000
493.6250	0.0000	-1.5708	-0.0000	-1.5708	-1.0860	0.0000	-0.0000	0.0000	-0.0000	0.0000	0.3310	0.0000	0.6083	0.1309	-0.1295	-0.0237	0.3877	0.0866	0.0004	-0.0685	-0.0822	-0.0740	0.4161	-0.0000	0.0051	-0.8201	-0.8084	-0.7960	0.1402	-0.0000
493.6350	0.0000	-1.5708	-0.0000	-1.5708	-1.0827	0.0000	-0.0000	0.0000	-0.0000	0.0000	0.3329	0.0000	0.7550	0.1933	-0.1036	-0.0199	0.4429	0.0881	0.0004	-0.0686	-0.0821	-0.0738	0.4163	-0.0000	0.0050	-0.8215	-0.8080	-0.7947	0.1362	-0.0000
493.6470	0.0000	-1.5708	-0.0000	-1.5708	-1.0787	0.0000	-0.0000	0.0000	-0.0000	0.0000	0.3345	0.0000	0.7018	0.1341	-0.1062	-0.0171	0.4530	0.1097	0.0004	-0.0679	-0.0817	-0.0737	0.4165	0.0000	0.0049	-0.8132	-0.8037	-0.7929	0.1317	0.0000
493.6570	-0.0000	-1.5708	0.0000	-1.5708	-1.0754	0.0000	-0.0000	0.0000	-0.0000	0.0000	0.3460	0.0000	0.6669	0.1539	-0.0560	-0.0184	0.3575	0.0761	0.0004	-0.0680	-0.0816	-0.0735	0.4171	0.0000	0.0050	-0.8140	-0.8024	-0.7915	0.1317	0.0000
493.6670	0.0000	-1.5708	0.0000	-1.5708	-1.0719	-0.0000	-0.0000	0.0000	-0.0000	0.0000	0.3399	0.0000	0.6931	0.1396	-0.1336	-0.0190	0.4089	0.0955	0.0004	-0.0678	-0.0814	-0.0734	0.4176	0.0000	0.0050	-0.8121	-0.8004	-0.7899	0.1317	0.0000
493.6770	0.0000	-1.5708	0.0000	-1.5708	-1.0686	0.0000	-0.0000	0.0000	-0.0000	0.0000	0.3452	0.0000	0.5286	0.0773	-0.0890	-0.0395	0.3504	0.1010	0.0004	-0.0676	-0.0812	-0.0733	0.4182	0.0000	0.0050	-0.8099	-0.7990	-0.7884	0.1317	0.0000
493.6890	-0.0000	-1.5708	0.0000	-1.5708	-1.0643	0.0000	-0.0000	0.0000	-0.0000	0.0000	0.3430	0.0000	0.6411	0.1562	-0.0941	-0.0101	0.3525	0.0884	0.0004	-0.0679	-0.0812	-0.0731	0.4188	0.0000	0.0051	-0.8127	-0.7988	-0.7867	0.1317	0.0000
493.6990	0.0000	-1.5708	-0.0000	-1.5708	-1.0608	-0.0000	-0.0000	0.0000	-0.0000	0.0000	0.3465	0.0000	0.6279	0.1548	-0.0843	-0.0527	0.3428	0.0799	0.0004	-0.0676	-0.0811	-0.0730	0.4194	0.0000	0.0051	-0.8096	-0.7975	-0.7854	0.1317	0.0000
493.7090	0.0000	-1.5708	-0.0000	-1.5708	-1.0574	0.0000	-0.0000	0.0000	-0.0000	0.0000	0.3422	0.0000	0.5065	0.1056	-0.0708	-0.0228	0.4425	0.0840	0.0004	-0.0673	-0.0806	-0.0728	0.4199	0.0000	0.0051	-0.8066	-0.7935	-0.7835	0.1317	0.0000
493.7190	0.0000	-1.5708	-0.0000	-1.5708	-1.0539	0.0000	-0.0000	0.0000	-0.0000	0.0000	0.3504	0.0000	0.5535	0.2111	-0.1585	-0.0089	0.4067	0.0850	0.0004	-0.0673	-0.0807	-0.0727	0.4205	0.0000	0.0051	-0.8064	-0.7941	-0.7823	0.1317	0.0000
493.7290	-0.0000	-1.5708	0.0000	-1.5708	-1.0504	0.0000	-0.0000	0.0000	-0.0000	0.0000	0.3535	0.0000	0.5644	0.1611	-0.0574	-0.0126	0.3694	0.0845	0.0004	-0.0672	-0.0806	-0.0726	0.4210	0.0000	0.0052	-0.8051	-0.7928	-0.7809	0.1317	0.0000
493.7390	0.0000	-1.5708	-0.0000	-1.5708	-1.0469	0.0000	-0.0000	0.0000	-0.0000	0.0000	0.3520	0.0000	0.6364	0.1709	-0.0866	-0.0321	0.4511	0.0705	0.0004	-0.0670	-0.0803	-0.0724	0.4207	-0.0000	0.0050	-0.8022	-0.7902	-0.7790	0.1226	-0.0000
493.7510	0.0000	-1.5708	-0.0000	-1.5708	-1.0426	0.0000	-0.0000	0.0000	-0.0000	0.0000	0.3594	0.0000	0.5993	0.2424	-0.1051	-0.0170	0.3772	0.0939	0.0004	-0.0667	-0.0801	-0.0722	0.4213	0.0000	0.0050	-0.7991	-0.7879	-0.7771	0.1226	0.0000
493.7610	-0.0000	-1.5708	-0.0000	-1.5708	-1.0389	0.0000	-0.0000	0.0000	-0.0000	0.0000	0.3607	0.0000	0.5361	0.0845	-0.1328	-0.0341	0.3628	0.0845	0.0004	-0.0667	-0.0800	-0.0721	0.4218	-0.0000	0.0050	-0.7992	-0.7870	-0.7756	0.1226	-0.0000
493.7710	0.0000	-1.5708	-0.0000	-1.5708	-1.0353	0.0000	-0.0000	0.0000	-0.0000	0.0000	0.3604	0.0000	0.6630	0.1226	-0.1443	-0.0099	0.4146	0.0812	0.0004	-0.0665	-0.0797	-0.0719	0.4223	-0.0000	0.0050	-0.7967	-0.7844	-0.7738	0.1226	-0.0000
493.7830	-0.0000	-1.5708	-0.0000	-1.5708	-1.0310	0.0000	-0.0000	0.0000	-0.0000	0.0000	0.3584	0.0000	0.6396	0.1694	-0.0775	-0.0217	0.4532	0.0779	0.0004	-0.0664	-0.0795	-0.0717	0.4229	0.0000	0.0051	-0.7949	-0.7825	-0.7718	0.1226	0.0000
493.7930	0.0000	-1.5708	-0.0000	-1.5708	-1.0273	0.0000	-0.0000	0.0000	-0.0000	0.0000	0.3652	0.0000	0.6212	0.1723	-0.0940	-0.0069	0.3596	0.0768	0.0004	-0.0662	-0.0794	-0.0716	0.4234	0.0000	0.0051	-0.7929	-0.7813	-0.7701	0.1226	0.0000
493.8030	-0.0000	-1.5708	-0.0000	-1.5708	-1.0237	-0.0000	-0.0000	0.0000	-0.0000	0.0000	0.3701	0.0000	0.4645	0.1509	-0.1188	-0.0140	0.4426	0.0808	0.0004	-0.0661	-0.0792	-0.0714	0.4239	-0.0000	0.0051	-0.7911	-0.7795	-0.7686	0.1226	-0.0000
493.8150	-0.0000	-1.5708	0.0000	-1.5708	-1.0193	0.0000	-0.0000	0.0000	-0.0000	0.0000	0.3738	0.0000	0.5249	0.1243	-0.0884	0.0052	0.3650	0.0623	0.0004	-0.0661	-0.0792	-0.0712	0.4245	-0.0000	0.0052	-0.7916	-0.7789	-0.7666	0.1226	-0.0000
493.8250	-0.0000	-1.5708	0.0000	-1.5708	-1.0156	0.0000	-0.0000	0.0000	-0.0000	0.0000	0.3712	0.0000	0.8273	0.1171	-0.0627	-0.0171	0.4364	0.0742	0.0004	-0.0661	-0.0789	-0.0711	0.4251	0.0000	0.0052	-0.7911	-0.7763	-0.7649	0.1226	0.0000
493.8370	-0.0000	-1.5708	-0.0000	-1.5708	-1.0111	-0.0000	-0.0000	0.0000	-0.0000	0.0000	0.3760	0.0000	0.5856	0.1220	-0.1180	-0.0035	0.3899	0.0972	0.0004	-0.0657	-0.0786	-0.0709	0.4248	0.0000	0.0049	-0.7862	-0.7738	-0.7626	0.1131	0.0000
493.8470	-0.0000	-1.5708	0.0000	-1.5708	-1.0073	0.0000	-0.0000	0.0000	-0.0000	0.0000	0.3776	0.0000	0.5459	0.1071	-0.0841	-0.0060	0.3462	0.0885	0.0004	-0.0652	-0.0785	-0.0707	0.4252	0.0000	0.0050	-0.7806	-0.7720	-0.7608	0.1131	0.0000
493.8570	0.0000	-1.5708	-0.0000	-1.5708	-1.0034	-0.0000	-0.0000	0.0000	-0.0000	0.0000	0.3790	0.0000	0.6405	0.1266	-0.1402	-0.0456	0.3522	0.0808	0.0004	-0.0655	-0.0784	-0.0705	0.4257	-0.0000	0.0050	-0.7839	-0.7713	-0.7591	0.1131	-0.0000
493.8690	-0.0000	-1.5708	-0.0000	-1.5708	-0.9989	0.0000	-0.0000	0.0000	-0.0000	0.0000	0.3787	0.0000	0.5825	0.1961	-0.1420	-0.0095	0.3945	0.0804	0.0004	-0.0653	-0.0782	-0.0703	0.4263	-0.0000	0.0050	-0.7819	-0.7692	-0.7569	0.1131	-0.0000
493.8790	-0.0000	-1.5708	0.0000	-1.5708	-0.9951	0.0000	-0.0000	0.0000	-0.0000	0.0000	0.3762	0.0000	0.7701	0.1276	-0.0572	-0.0017	0.4300	0.0763	0.0004	-0.0654	-0.0782	-0.0702	0.4267	-0.0000	0.0050	-0.7828	-0.7690	-0.7552	0.1131	-0.0000
493.8890	-0.0000	-1.5708	0.0000	-1.5708	-0.9913	-0.0000	-0.0000	0.0000	-0.0000	0.0000	0.3836	0.0000	0.5530	0.2068	-0.0965	-0.0010	0.3783	0.0971	0.0004	-0.0652	-0.0778	-0.0700	0.4272	-0.0000	0.0051	-0.7804	-0.7656	-0.7531	0.1131	-0.0000
493.8990	-0.0000	-1.5708	0.0000	-1.5708	-0.9875	-0.0000	-0.0000	0.0000	-0.0000	0.0000	0.3866	0.0000	0.5565	0.1191	-0.1082	-0.0215	0.3894	0.1027	0.0004	-0.0647	-0.0775	-0.0698	0.4277	-0.0000	0.0051	-0.7753	-0.7624	-0.7512	0.1131	-0.0000
493.9090	-0.0000	-1.5708	0.0000	-1.5708	-0.9837	0.0000	-0.0000	0.0000	-0.0000	0.0000	0.3885	0.0000	0.6007	0.1325	-0.0906	-0.0099	0.4480	0.0807	0.0004	-0.0646	-0.0774	-0.0696	0.4281	0.0000	0.0051	-0.7742	-0.7612	-0.7495	0.1131	0.0000
493.9190	-0.0000	-1.5708	0.0000	-1.5708	-0.9798	0.0000	-0.0000	0.0000	-0.0000	0.0000	0.3887	0.0000	0.7489	0.1457	-0.0831	-0.0051	0.3934	0.0798	0.0004	-0.0642	-0.0770	-0.0694	0.4286	-0.0000	0.0051	-0.7689	-0.7578	-0.7474	0.1131	-0.0000
493.9290	-0.0000	-1.5708	0.0000	-1.5708	-0.9758	0.0000	-0.0000	0.0000	-0.0000	0.0000	0.3962	0.0000	0.6711	0.2340	-0.0771	-0.0212	0.3489	0.0733	0.0004	-0.0645	-0.0770	-0.0693	0.4291	-0.0000	0.0052	-0.7725	-0.7574	-0.7455	0.1131	-0.0000
493.9410	-0.0000	-1.5708	0.0000	-1.5708	-0.9710	-0.0000	-0.0000	0.0000	-0.0000	0.0000	0.3958	0.0000	0.5608	0.1404	-0.0860	-0.0123	0.3622	0.0867	0.0004	-0.0639	-0.0767	-0.0690	0.4287	-0.0000	0.0049	-0.7658	-0.7550	-0.7431	0.1031	-0.0000
493.9510	-0.0000	-1.5708	-0.0000	-1.5708	-0.9671	-0.0000	-0.0000	0.0000	-0.0000	0.0000	0.3980	0.0000	0.7221	0.1666	-0.1493	-0.0326	0.3436	0.0944	0.0004	-0.0640	-0.0765	-0.0689	0.4291	0.0000	0.0049	-0.7669	-0.7531	-0.7411	0.1031	0.0000
493.9610	0.0000	-1.5708	-0.0000	-1.5708	-0.9631	0.0000	-0.0000	0.0000	-0.0000	0.0000	0.3907	0.0000	0.7432	0.1545	-0.0683	0.0025	0.4564	0.0777	0.0004	-0.0638	-0.0763	-0.0687	0.4295	-0.0000	0.0049	-0.7640	-0.7511	-0.7390	0.1031	-0.0000
493.9730	0.0000	-1.5708	0.0000	-1.5708	-0.9584	-0.0000	-0.0000	0.0000	-0.0000	0.0000	0.3975	0.0000	0.6863	0.1324	-0.0568	-0.0135	0.3813	0.0856	0.0004	-0.0634	-0.0760	-0.0684	0.4300	0.0000	0.0050	-0.7594	-0.7474	-0.7366	0.1031	0.0000
493.9830	-0.0000	-1.5708	0.0000	-1.5708	-0.9544	0.0000	-0.0000	0.0000	-0.0000	0.0000	0.3985	0.0000	0.7364	0.1756	-0.1283	-0.0088	0.4407	0.0846	0.0004	-0.0633	-0.0758	-0.0682	0.4305	-0.0000	0.0050	-0.7579	-0.7458	-0.7345	0.1031	-0.0000
493.9930	0.0000	-1.5708	0.0000	-1.5708	-0.9504	0.0000	-0.0000	0.0000	-0.0000	0.0000	0.4083	0.0000	0.6947	0.1390	-0.1482	0.0020	0.3298	0.0940	0.0004	-0.0632	-0.0757	-0.0681	0.4309	-0.0000	0.0050	-0.7564	-0.7452	-0.7324	0.1031	-0.0000
494.0050	-0.0000	-1.5708	0.0000	-1.5708	-0.9455	-0.0000	-0.0000	0.0000	-0.0000	0.0000	0.4061	0.0000	0.6912	0.1640	-0.0939	-0.0130	0.3657	0.0791	0.0004	-0.0630	-0.0754	-0.0678	0.4314	0.0000	0.0050	-0.7550	-0.7418	-0.7299	0.1031	0.0000
494.0150	-0.0000	-1.5708	-0.0000	-1.5708	-0.9414	0.0000	-0.0000	0.0000	-0.0000	-0.0000	0.4074	0.0000	0.6396	0.1683	-0.0734	-0.0149	0.3478	0.0957	0.0004	-0.0631	-0.0753	-0.0676	0.4318	0.0000	0.0051	-0.7556	-0.7404	-0.7280	0.1031	0.0000
494.0270	0.0000	-1.5708	0.0000	-1.5708	-0.9365	-0.0000	-0.0000	0.0000	-0.0000	-0.0000	0.4067	0.0000	0.6182	0.1536	-0.0522	0.0007	0.4163	0.0729	0.0004	-0.0627	-0.0749	-0.0674	0.4323	0.0000	0.0051	-0.7512	-0.7368	-0.7253	0.1031	0.0000
494.0370	0.0000	-1.5708	0.0000	-1.5708	-0.9324	0.0000	-0.0000	0.0000	-0.0000	-0.0000	0.4036	0.0000	0.6721	0.1574	-0.0455	0.0011	0.4627	0.0516	0.0004	-0.0622	-0.0746	-0.0672	0.4318	0.0000	0.0048	-0.7450	-0.7341	-0.7230	0.0927	0.0000
494.0470	-0.0000	-1.5708	0.0000	-1.5708	-0.9285	0.0000	-0.0000	0.0000	-0.0000	-0.0000	0.4125	0.0000	0.6244	0.2155	-0.0741	0.0025	0.4177	0.0891	0.0004	-0.0622	-0.0745	-0.0670	0.4322	0.0000	0.0048	-0.7445	-0.7325	-0.7209	0.0927	0.0000
494.0570	-0.0000	-1.5708	-0.0000	-1.5708	-0.9244	0.0000	-0.0000	0.0000	-0.0000	-0.0000	0.4153	0.0000	0.6654	0.1094	-0.1347	-0.0086	0.4411	0.0852	0.0004	-0.0618	-0.0742	-0.0668	0.4325	0.0000	0.0048	-0.7400	-0.7300	-0.7188	0.0927	0.0000
494.0670	-0.0000	-1.5708	0.0000	-1.5708	-0.9203	-0.0000	-0.0000	0.0000	-0.0000	0.0000	0.4231	0.0000	0.6030	0.1188	-0.0749	-0.0159	0.3733	0.0768	0.0004	-0.0619	-0.0740	-0.0666	0.4329	0.0000	0.0049	-0.7413	-0.7283	-0.7165	0.0927	0.0000
494.0770	-0.0000	-1.5708	0.0000	-1.5708	-0.9160	-0.0000	-0.0000	0.0000	-0.0000	0.0000	0.4165	0.0000	0.5933	0.1358	-0.1237	0.0092	0.4208	0.0668	0.0004	-0.0616	-0.0737	-0.0664	0.4333	-0.0000	0.0049	-0.7372	-0.7250	-0.7141	0.0927	-0.0000
494.0890	-0.0000	-1.5708	-0.0000	-1.5708	-0.9110	0.0000	-0.0000	0.0000	-0.0000	0.0000	0.4179	0.0000	0.7731	0.1678	-0.0452	0.0050	0.3799	0.0808	0.0004	-0.0614	-0.0735	-0.0661	0.4338	0.0000	0.0049	-0.7350	-0.7228	-0.7114	0.0927	0.0000
494.0990	-0.0000	-1.5708	-0.0000	-1.5708	-0.9067	0.0000	-0.0000	0.0000	-0.0000	0.0000	0.4135	0.0000	0.6955	0.1815	-0.1114	-0.0016	0.4311	0.1046	0.0004	-0.0613	-0.0733	-0.0659	0.4342	-0.0000	0.0049	-0.7339	-0.7216	-0.7092	0.0927	-0.0000
494.1090	0.0000	-1.5708	-0.0000	-1.5708	-0.9025	0.0000	-0.0000	0.0000	-0.0000	0.0000	0.4163	0.0000	0.6027	0.0903	-0.1135	0.0118	0.3827	0.0783	0.0004	-0.0611	-0.0730	-0.0657	0.4345	0.0000	0.0049	-0.7315	-0.7182	-0.7067	0.0926	0.0000
494.1190	-0.0000	-1.5708	0.0000	-1.5708	-0.8984	0.0000	-0.0000	0.0000	-0.0000	0.0000	0.4193	0.0000	0.7538	0.1643	-0.0767	0.0121	0.3947	0.0657	0.0004	-0.0610	-0.0728	-0.0655	0.4349	0.0000	0.0049	-0.7299	-0.7166	-0.7045	0.0927	0.0000
494.1310	-0.0000	-1.5708	0.0000	-1.5708	-0.8933	-0.0000	-0.0000	0.0000	-0.0000	0.0000	0.4210	0.0000	0.5338	0.0400	-0.0751	0.0120	0.4371	0.0961	0.0004	-0.0604	-0.0724	-0.0652	0.4354	0.0000	0.0050	-0.7238	-0.7123	-0.7016	0.0927	0.0000
494.1410	0.0000	-1.5708	0.0000	-1.5708	-0.8891	0.0000	-0.0000	0.0000	-0.0000	0.0000	0.4304	0.0000	0.6269	0.1354	-0.1299	0.0030	0.3510	0.0649	0.0004	-0.0603	-0.0722	-0.0650	0.4347	0.0000	0.0047	-0.7227	-0.7108	-0.6992	0.0819	0.0000
494.1510	0.0000	-1.5708	-0.0000	-1.5708	-0.8849	0.0000	-0.0000	0.0000	-0.0000	0.0000	0.4263	0.0000	0.5696	0.1005	-0.0533	-0.0038	0.4339	0.0851	0.0004	-0.0602	-0.0719	-0.0647	0.4351	0.0000	0.0047	-0.7207	-0.7078	-0.6966	0.0819	0.0000
494.1630	-0.0000	-1.5708	0.0000	-1.5708	-0.8798	0.0000	-0.0000	0.0000	-0.0000	0.0000	0.4308	0.0000	0.6489	0.1414	-0.0479	-0.0019	0.3769	0.0663	0.0004	-0.0600	-0.0717	-0.0645	0.4355	-0.0000	0.0047	-0.7186	-0.7056	-0.6940	0.0819	-0.0000
494.1730	-0.0000	-1.5708	0.0000	-1.5708	-0.8754	-0.0000	-0.0000	0.0000	-0.0000	0.0000	0.4285	0.0000	0.5964	0.1237	-0.0861	-0.0029	0.4233	0.0752	0.0004	-0.0599	-0.0715	-0.0642	0.4358	0.0000	0.0047	-0.7171	-0.7031	-0.6914	0.0819	0.0000
494.1850	0.0000	-1.5708	-0.0000	-1.5708	-0.8703	-0.0000	-0.0000	0.0000	-0.0000	0.0000	0.4269	0.0000	0.7306	0.1314	-0.0812	-0.0007	0.4420	0.0869	0.0004	-0.0594	-0.0711	-0.0640	0.4362	0.0000	0.0047	-0.7113	-0.6992	-0.6884	0.0819	0.0000
494.1950	-0.0000	-1.5708	0.0000	-1.5708	-0.8659	0.0000	-0.0000	0.0000	-0.0000	0.0000	0.4333	0.0000	0.6159	0.1807	-0.1164	0.0319	0.3799	0.0555	0.0004	-0.0591	-0.0708	-0.0637	0.4366	-0.0000	0.0047	-0.7080	-0.6968	-0.6859	0.0819	-0.0000
494.2050	0.0000	-1.5708	0.0000	-1.5708	-0.8616	0.0000	-0.0000	0.0000	-0.0000	0.0000	0.4318	0.0000	0.7070	0.1458	-0.0731	0.0143	0.4310	0.0742	0.0004	-0.0591	-0.0707	-0.0635	0.4369	-0.0000	0.0047	-0.7073	-0.6952	-0.6833	0.0819	-0.0000
494.2170	0.0000	-1.5708	0.0000	-1.5708	-0.8564	0.0000	-0.0000	0.0000	-0.0000	0.0000	0.4375	0.0000	0.5975	0.1861	-0.1167	0.0119	0.3520	0.0826	0.0004	-0.0589	-0.0704	-0.0632	0.4373	0.0000	0.0047	-0.7055	-0.6923	-0.6805	0.0819	0.0000
494.2270	0.0000	-1.5708	-0.0000	-1.5708	-0.8521	0.0000	-0.0000	0.0000	-0.0000	0.0000	0.4415	0.0000	0.5450	0.1285	-0.0906	0.0125	0.3657	0.1076	0.0004	-0.0588	-0.0702	-0.0630	0.4376	0.0000	0.0048	-0.7040	-0.6908	-0.6780	0.0819	0.0000
494.2370	-0.0000	-1.5708	0.0000	-1.5708	-0.8476	0.0000	-0.0000	0.0000	-0.0000	0.0000	0.4381	0.0000	0.5369	0.2051	-0.0870	0.0196	0.3644	0.0616	0.0004	-0.0585	-0.0699	-0.0627	0.4369	0.0000	0.0044	-0.7000	-0.6874	-0.6752	0.0708	0.0000
494.2470	0.0000	-1.5708	0.0000	-1.5708	-0.8432	0.0000	-0.0000	0.0000	-0.0000	0.0001	0.4371	0.0000	0.5213	0.1689	-0.0376	-0.0067	0.3967	0.0933	0.0004	-0.0585	-0.0697	-0.0625	0.4372	-0.0000	0.0044	-0.7004	-0.6858	-0.6726	0.0708	-0.0000
494.2590	-0.0000	-1.5708	-0.0000	-1.5708	-0.8380	0.0000	-0.0000	0.0000	-0.0000	0.0001	0.4343	0.0000	0.6759	0.1605	-0.0793	-0.0029	0.4695	0.0959	0.0004	-0.0580	-0.0692	-0.0622	0.4376	-0.0000	0.0045	-0.6945	-0.6809	-0.6695	0.0708	-0.0000
494.2690	0.0000	-1.5708	-0.0000	-1.5708	-0.8337	-0.0000	-0.0000	0.0000	-0.0000	0.0001	0.4414	0.0000	0.7544	0.1355	-0.0934	-0.0086	0.4226	0.0822	0.0004	-0.0578	-0.0690	-0.0620	0.4379	0.0000	0.0045	-0.6925	-0.6788	-0.6668	0.0708	0.0000
494.2790	0.0000	-1.5708	0.0000	-1.5708	-0.8293	0.0000	-0.0000	0.0000	-0.0000	0.0000	0.4412	0.0000	0.5142	0.1707	-0.0653	-0.0019	0.4417	0.0642	0.0004	-0.0577	-0.0688	-0.0617	0.4382	0.0000	0.0045	-0.6914	-0.6767	-0.6643	0.0708	0.0000
494.2890	0.0000	-1.5708	0.0000	-1.5708	-0.8249	-0.0000	-0.0000	0.0000	-0.0000	0.0002	0.4473	0.0000	0.5211	0.1104	-0.0971	0.0125	0.4000	0.0714	0.0004	-0.0573	-0.0684	-0.0615	0.4385	-0.0000	0.0045	-0.6859	-0.6731	-0.6616	0.0708	-0.0000
494.2990	-0.0000	-1.5708	0.0000	-1.5708	-0.8203	-0.0000	-0.0000	0.0000	-0.0000	0.0001	0.4521	0.0000	0.6466	0.1665	-0.0767	0.0204	0.3098	0.0710	0.0004	-0.0570	-0.0681	-0.0612	0.4387	-0.0000	0.0045	-0.6822	-0.6703	-0.6588	0.0708	-0.0000
494.3090	0.0000	-1.5707	0.0000	-1.5708	-0.8158	0.0000	-0.0000	0.0000	-0.0000	0.0000	0.4476	0.0000	0.5244	0.2014	-0.0429	0.0062	0.3289	0.1054	0.0004	-0.0569	-0.0680	-0.0610	0.4390	0.0000	0.0045	-0.6814	-0.6686	-0.6561	0.0708	0.0000
494.3210	0.0000	-1.5708	-0.0000	-1.5708	-0.8104	0.0000	-0.0000	0.0000	-0.0000	0.0001	0.4475	0.0000	0.4657	0.1052	-0.0675	0.0052	0.3136	0.0830	0.0004	-0.0565	-0.0675	-0.0606	0.4394	0.0000	0.0045	-0.6762	-0.6643	-0.6527	0.0708	0.0000
494.3310	0.0000	-1.5708	-0.0000	-1.5708	-0.8060	0.0000	-0.0000	0.0000	-0.0000	0.0000	0.4439	0.0000	0.5190	0.1088	-0.0287	0.0250	0.4037	0.0616	0.0004	-0.0562	-0.0671	-0.0604	0.4397	-0.0000	0.0045	-0.6733	-0.6604	-0.6498	0.0708	-0.0000
494.3410	0.0000	-1.5708	-0.0000	-1.5708	-0.8015	0.0000	-0.0000	0.0000	-0.0000	0.0000	0.4463	0.0000	0.5752	0.1163	-0.0923	0.0189	0.4149	0.0974	0.0003	-0.0560	-0.0670	-0.0601	0.4389	0.0000	0.0042	-0.6711	-0.6589	-0.6471	0.0594	0.0000
494.3530	-0.0000	-1.5708	-0.0000	-1.5709	-0.7961	-0.0000	-0.0000	0.0000	-0.0000	0.0002	0.4506	0.0000	0.5013	0.2489	-0.0444	0.0134	0.3876	0.0894	0.0003	-0.0554	-0.0665	-0.0598	0.4392	0.0000	0.0042	-0.6634	-0.6541	-0.6436	0.0594	0.0000
494.3630	0.0000	-1.5708	-0.0000	-1.5708	-0.7916	0.0000	-0.0000	0.0000	-0.0000	0.0001	0.4480	0.0000	0.5578	0.1214	-0.0427	-0.0070	0.4686	0.0829	0.0003	-0.0554	-0.0662	-0.0595	0.4394	-0.0000	0.0042	-0.6636	-0.6513	-0.6408	0.0594	-0.0000
494.3750	0.0000	-1.5708	-0.0000	-1.5708	-0.7862	0.0000	-0.0000	0.0000	-0.0000	0.0002	0.4536	0.0000	0.6083	0.1450	-0.0489	-0.0042	0.3898	0.0858	0.0003	-0.0551	-0.0659	-0.0592	0.4397	-0.0000	0.0042	-0.6602	-0.6479	-0.6374	0.0594	-0.0000
494.3850	-0.0000	-1.5708	-0.0000	-1.5708	-0.7817	-0.0000	-0.0000	0.0000	-0.0000	0.0001	0.4515	0.0000	0.5990	0.1097	-0.0758	0.0128	0.4148	0.1012	0.0003	-0.0549	-0.0656	-0.0590	0.4400	0.0000	0.0042	-0.6579	-0.6456	-0.6346	0.0594	0.0000
494.3970	0.0000	-1.5708	0.0000	-1.5708	-0.7762	-0.0000	-0.0000	0.0000	-0.0000	0.0001	0.4507	0.0000	0.6509	0.2158	-0.0617	-0.0069	0.4612	0.0758	0.0003	-0.0547	-0.0653	-0.0586	0.4403	0.0000	0.0042	-0.6549	-0.6426	-0.6312	0.0594	0.0000
494.4070	-0.0000	-1.5708	-0.0000	-1.5708	-0.7717	-0.0000	-0.0000	0.0000	-0.0000	0.0000	0.4567	0.0000	0.6184	0.1713	-0.0800	0.0317	0.3969	0.0826	0.0004	-0.0544	-0.0650	-0.0584	0.4405	-0.0000	0.0042	-0.6516	-0.6393	-0.6282	0.0594	-0.0000
494.4170	-0.0000	-1.5708	0.0000	-1.5708	-0.7671	0.0000	-0.0000	0.0000	-0.0000	0.0000	0.4546	0.0000	0.5090	0.1638	-0.0744	0.0199	0.4412	0.0876	0.0004	-0.0539	-0.0646	-0.0581	0.4408	-0.0000	0.0042	-0.6451	-0.6357	-0.6251	0.0594	-0.0000
494.4290	0.0000	-1.5708	-0.0000	-1.5708	-0.7616	0.0000	-0.0000	0.0000	-0.0000	0.0000	0.4557	0.0000	0.6144	0.1209	-0.0603	0.0105	0.4129	0.1232	0.0004	-0.0536	-0.0642	-0.0578	0.4411	-0.0000	0.0042	-0.6421	-0.6318	-0.6216	0.0594	-0.0000
494.4390	-0.0000	-1.5708	0.0000	-1.5708	-0.7570	-0.0000	-0.0000	0.0000	-0.0000	0.0000	0.4586	0.0000	0.5127	0.0961	-0.1057	0.0154	0.3645	0.0707	0.0003	-0.0534	-0.0639	-0.0575	0.4402	0.0000	0.0038	-0.6400	-0.6284	-0.6185	0.0478	0.0000
494.4510	0.0000	-1.5708	0.0000	-1.5708	-0.7514	0.0000	-0.0000	0.0000	-0.0000	0.0000	0.4548	0.0000	0.6694	0.1704	-0.0786	0.0253	0.4320	0.1042	0.0003	-0.0532	-0.0636	-0.0571	0.4404	-0.0000	0.0038	-0.6374	-0.6258	-0.6150	0.0478	-0.0000
494.4610	-0.0000	-1.5708	-0.0000	-1.5708	-0.7468	-0.0000	-0.0000	0.0000	-0.0000	0.0000	0.4571	0.0000	0.5227	0.1038	-0.0849	0.0036	0.3907	0.0806	0.0003	-0.0529	-0.0632	-0.0569	0.4406	0.0000	0.0038	-0.6334	-0.6218	-0.6119	0.0478	0.0000
494.4730	0.0000	-1.5708	0.0000	-1.5708	-0.7413	-0.0000	-0.0000	0.0000	-0.0000	0.0000	0.4585	0.0000	0.5388	0.2580	-0.0539	0.0253	0.4092	0.0721	0.0003	-0.0528	-0.0630	-0.0565	0.4409	0.0000	0.0038	-0.6321	-0.6195	-0.6082	0.0478	0.0000
494.4830	0.0000	-1.5708	-0.0000	-1.5708	-0.7368	0.0000	-0.0000	0.0000	-0.0000	0.0000	0.4594	0.0000	0.6562	0.1283	-0.0642	0.0150	0.4727	0.0697	0.0003	-0.0522	-0.0624	-0.0562	0.4411	-0.0000	0.0038	-0.6248	-0.6142	-0.6052	0.0478	-0.0000
494.4930	0.0000	-1.5708	0.0000	-1.5708	-0.7323	-0.0000	-0.0000	0.0000	-0.0000	0.0000	0.4720	0.0000	0.5766	0.1036	-0.0736	-0.0076	0.3339	0.1045	0.0003	-0.0518	-0.0621	-0.0559	0.4413	-0.0000	0.0038	-0.6207	-0.6110	-0.6021	0.0478	-0.0000
494.5050	0.0000	-1.5708	-0.0000	-1.5708	-0.7267	-0.0000	-0.0000	0.0000	-0.0000	0.0000	0.4708	0.0000	0.5887	0.1397	-0.0829	0.0381	0.3458	0.0660	0.0003	-0.0518	-0.0620	-0.0556	0.4415	-0.0000	0.0038	-0.6206	-0.6099	-0.5986	0.0478	-0.0000
494.5150	0.0000	-1.5708	-0.0000	-1.5708	-0.7219	0.0000	-0.0000	0.0000	-0.0000	0.0000	0.4681	0.0000	0.7302	0.0887	-0.0684	0.0369	0.3880	0.0771	0.0003	-0.0515	-0.0616	-0.0553	0.4417	0.0000	0.0038	-0.6167	-0.6061	-0.5953	0.0478	0.0000
494.5270	-0.0000	-1.5708	-0.0000	-1.5708	-0.7163	0.0000	-0.0000	0.0000	-0.0000	0.0000	0.4664	0.0000	0.7305	0.1263	-0.0777	0.0174	0.3759	0.0862	0.0003	-0.0514	-0.0613	-0.0550	0.4419	-0.0000	0.0038	-0.6159	-0.6033	-0.5916	0.0478	-0.0000
494.5370	0.0000	-1.5708	-0.0000	-1.5708	-0.7116	0.0000	-0.0000	0.0000	-0.0000	-0.0000	0.4651	0.0000	0.6253	0.0792	-0.0389	0.0320	0.4116	0.0616	0.0003	-0.0509	-0.0609	-0.0547	0.4410	-0.0000	0.0034	-0.6096	-0.5989	-0.5883	0.0361	-0.0000
494.5490	0.0000	-1.5708	-0.0000	-1.5708	-0.7061	-0.0000	-0.0000	0.0000	-0.0000	-0.0000	0.4638	0.0000	0.5814	0.1326	-0.0616	0.0135	0.4464	0.1142	0.0003	-0.0500	-0.0601	-0.0543	0.4412	-0.0000	0.0034	-0.5989	-0.5911	-0.5843	0.0360	-0.0000
494.5590	0.0000	-1.5708	0.0000	-1.5708	-0.7014	-0.0000	-0.0000	0.0000	-0.0000	-0.0000	0.4738	0.0000	0.7164	0.1593	-0.0428	0.0301	0.3357	0.0806	0.0003	-0.0502	-0.0601	-0.0540	0.4414	0.0000	0.0034	-0.6012	-0.5914	-0.5814	0.0360	0.0000
494.5690	0.0000	-1.5708	0.0000	-1.5708	-0.6967	0.0000	-0.0000	0.0000	-0.0000	-0.0000	0.4711	0.0000	0.5785	0.1095	0.0024	0.0374	0.3862	0.0962	0.0003	-0.0501	-0.0598	-0.0537	0.4415	0.0000	0.0034	-0.6004	-0.5887	-0.5782	0.0361	0.0000
494.5810	-0.0000	-1.5708	-0.0000	-1.5708	-0.6911	-0.0000	-0.0000	0.0000	-0.0000	-0.0000	0.4687	0.0000	0.6161	0.1235	-0.0015	0.0219	0.4087	0.0640	0.0003	-0.0498	-0.0594	-0.0533	0.4417	0.0000	0.0034	-0.5959	-0.5842	-0.5741	0.0360	0.0000
494.5910	0.0000	-1.5708	0.0000	-1.5708	-0.6864	0.0000	-0.0000	0.0000	-0.0000	0.0000	0.4739	0.0000	0.5256	0.1153	-0.0442	0.0352	0.3113	0.0732	0.0003	-0.0497	-0.0592	-0.0531	0.4418	-0.0000	0.0034	-0.5956	-0.5820	-0.5711	0.0361	-0.0000
494.6030	-0.0000	-1.5708	0.0000	-1.5708	-0.6808	-0.0000	-0.0000	0.0000	-0.0000	0.0000	0.4717	0.0000	0.5050	0.0827	-0.0912	0.0132	0.4354	0.0833	0.0003	-0.0489	-0.0586	-0.0527	0.4420	0.0000	0.0034	-0.5858	-0.5761	-0.5670	0.0360	0.0000
494.6130	0.0000	-1.5708	-0.0000	-1.5708	-0.6762	-0.0000	-0.0000	0.0000	-0.0000	0.0000	0.4730	0.0000	0.4860	0.1779	-0.0155	0.0192	0.3983	0.0964	0.0003	-0.0489	-0.0584	-0.0524	0.4422	-0.0000	0.0034	-0.5859	-0.5743	-0.5638	0.0360	-0.0000
494.6250	-0.0000	-1.5708	0.0000	-1.5708	-0.6704	-0.0000	-0.0000	0.0000	-0.0000	0.0000	0.4790	0.0000	0.5432	0.1439	-0.0985	0.0232	0.3241	0.1154	0.0003	-0.0484	-0.0578	-0.0520	0.4423	0.0000	0.0034	-0.5794	-0.5687	-0.5597	0.0360	0.0000
494.6350	0.0000	-1.5708	-0.0000	-1.5708	-0.6657	-0.0000	-0.0000	0.0000	-0.0000	0.0000	0.4758	0.0000	0.4890	0.2124	-0.0638	0.0249	0.3638	0.0697	0.0003	-0.0481	-0.0575	-0.0517	0.4420	0.0000	0.0032	-0.5763	-0.5660	-0.5565	0.0304	0.0000
494.6450	-0.0000	-1.5708	-0.0000	-1.5708	-0.6609	0.0000	-0.0000	0.0000	-0.0000	0.0000	0.4729	0.0000	0.5063	0.1285	-0.0684	0.0209	0.3586	0.0809	0.0002	-0.0477	-0.0571	-0.0514	0.4415	-0.0000	0.0030	-0.5714	-0.5617	-0.5530	0.0241	-0.0000
494.6570	-0.0000	-1.5708	-0.0000	-1.5708	-0.6552	0.0000	-0.0000	0.0000	-0.0000	0.0000	0.4738	0.0000	0.4904	0.2315	0.0168	0.0205	0.3222	0.0922	0.0002	-0.0476	-0.0568	-0.0510	0.4416	-0.0000	0.0030	-0.5697	-0.5590	-0.5490	0.0241	-0.0000
494.6670	0.0000	-1.5708	-0.0000	-1.5708	-0.6505	-0.0000	-0.0000	0.0000	-0.0000	0.0000	0.4688	0.0000	0.4800	0.1656	-0.0433	0.0397	0.4282	0.0875	0.0002	-0.0471	-0.0564	-0.0507	0.4417	-0.0000	0.0030	-0.5643	-0.5546	-0.5455	0.0241	-0.0000
494.6790	-0.0000	-1.5708	-0.0000	-1.5708	-0.6449	-0.0000	-0.0000	0.0000	-0.0000	0.0000	0.4725	0.0000	0.6121	0.1115	-0.0639	0.0374	0.4308	0.0825	0.0002	-0.0468	-0.0559	-0.0503	0.4418	0.0000	0.0030	-0.5607	-0.5501	-0.5416	0.0241	0.0000
494.6890	0.0000	-1.5708	0.0000	-1.5708	-0.6402	-0.0000	-0.0000	0.0000	-0.0000	0.0000	0.4795	0.0000	0.6111	0.2125	-0.0477	0.0446	0.3502	0.0847	0.0002	-0.0462	-0.0555	-0.0500	0.4419	-0.0000	0.0030	-0.5532	-0.5465	-0.5380	0.0241	-0.0000
494.6990	0.0000	-1.5708	-0.0000	-1.5708	-0.6355	0.0000	-0.0000	0.0000	-0.0000	0.0002	0.4755	0.0000	0.5989	0.2115	-0.0813	0.0334	0.4247	0.0858	0.0002	-0.0460	-0.0551	-0.0497	0.4420	-0.0000	0.0029	-0.5513	-0.5417	-0.5346	0.0241	-0.0000
494.7110	0.0000	-1.5708	0.0000	-1.5708	-0.6298	0.0000	-0.0000	0.0000	-0.0000	0.0001	0.4800	0.0000	0.6125	0.0880	-0.0731	0.0509	0.3645	0.0974	0.0002	-0.0462	-0.0551	-0.0493	0.4421	0.0000	0.0029	-0.5531	-0.5416	-0.5308	0.0242	0.0000
494.7210	0.0000	-1.5708	-0.0000	-1.5708	-0.6249	-0.0000	-0.0000	0.0000	-0.0000	0.0001	0.4794	0.0000	0.4796	0.1689	-0.0585	0.0315	0.3659	0.0773	0.0002	-0.0457	-0.0545	-0.0490	0.4422	-0.0000	0.0029	-0.5476	-0.5361	-0.5272	0.0241	-0.0000
494.7330	0.0000	-1.5708	0.0000	-1.5708	-0.6192	0.0000	-0.0000	0.0000	-0.0000	0.0000	0.4728	0.0000	0.5949	0.2055	-0.0576	0.0354	0.4317	0.0812	0.0002	-0.0450	-0.0540	-0.0486	0.4423	-0.0000	0.0029	-0.5394	-0.5309	-0.5230	0.0241	-0.0000
494.7430	-0.0000	-1.5708	0.0000	-1.5708	-0.6145	0.0000	-0.0000	0.0000	-0.0000	0.0001	0.4732	0.0000	0.4797	0.2130	-0.0233	0.0091	0.4377	0.1002	0.0002	-0.0447	-0.0536	-0.0483	0.4413	0.0000	0.0025	-0.5359	-0.5273	-0.5193	0.0121	0.0000
494.7550	0.0000	-1.5708	0.0000	-1.5708	-0.6088	-0.0000	-0.0000	0.0000	-0.0000	0.0000	0.4818	0.0000	0.5903	0.1136	-0.0261	0.0395	0.3796	0.0753	0.0002	-0.0445	-0.0532	-0.0479	0.4413	-0.0000	0.0025	-0.5332	-0.5237	-0.5152	0.0121	-0.0000
494.7650	-0.0000	-1.5708	-0.0000	-1.5708	-0.6041	-0.0000	-0.0000	0.0000	-0.0000	0.0000	0.4775	0.0000	0.5629	0.1428	-0.0411	0.0501	0.4348	0.0908	0.0002	-0.0438	-0.0527	-0.0475	0.4414	-0.0000	0.0025	-0.5246	-0.5181	-0.5115	0.0121	-0.0000
494.7770	-0.0000	-1.5708	-0.0000	-1.5708	-0.5983	0.0000	-0.0000	0.0000	-0.0000	0.0000	0.4806	0.0000	0.6053	0.1396	0.0012	0.0278	0.3541	0.1003	0.0002	-0.0439	-0.0524	-0.0471	0.4415	0.0000	0.0025	-0.5257	-0.5153	-0.5074	0.0121	0.0000
494.7870	-0.0000	-1.5708	0.0000	-1.5708	-0.5935	0.0000	-0.0000	0.0000	-0.0000	0.0000	0.4792	0.0000	0.5429	0.1615	-0.0590	0.0464	0.3229	0.0632	0.0002	-0.0436	-0.0520	-0.0468	0.4415	0.0000	0.0024	-0.5219	-0.5116	-0.5038	0.0121	0.0000
494.7970	-0.0000	-1.5708	-0.0000	-1.5708	-0.5887	-0.0000	-0.0000	0.0000	-0.0000	0.0000	0.4714	0.0000	0.6019	0.0583	-0.0344	0.0383	0.4434	0.0796	0.0002	-0.0428	-0.0514	-0.0465	0.4415	0.0000	0.0024	-0.5123	-0.5059	-0.5000	0.0120	0.0000
494.8090	-0.0000	-1.5708	0.0000	-1.5708	-0.5830	-0.0000	-0.0000	0.0000	-0.0000	0.0000	0.4773	0.0000	0.6029	0.1687	-0.0403	0.0445	0.3959	0.0818	0.0002	-0.0430	-0.0512	-0.0461	0.4416	0.0000	0.0024	-0.5144	-0.5042	-0.4959	0.0121	0.0000
494.8190	-0.0000	-1.5708	0.0000	-1.5708	-0.5783	0.0000	-0.0000	0.0000	-0.0000	0.0000	0.4827	0.0000	0.5281	0.1356	-0.0476	0.0669	0.3768	0.0948	0.0002	-0.0422	-0.0507	-0.0457	0.4417	0.0000	0.0024	-0.5050	-0.4987	-0.4923	0.0121	0.0000
494.8310	-0.0000	-1.5708	0.0000	-1.5708	-0.5725	0.0000	-0.0000	0.0000	-0.0000	0.0000	0.4790	0.0000	0.4540	0.1349	0.0000	0.0246	0.3917	0.0838	0.0002	-0.0421	-0.0503	-0.0454	0.4417	0.0000	0.0024	-0.5040	-0.4948	-0.4881	0.0121	0.0000
494.8410	-0.0000	-1.5708	-0.0000	-1.5708	-0.5677	0.0000	-0.0000	0.0000	-0.0000	0.0000	0.4787	0.0000	0.5791	0.1312	-0.0394	0.0399	0.3403	0.0981	0.0002	-0.0419	-0.0500	-0.0450	0.4406	-0.0000	0.0020	-0.5013	-0.4921	-0.4844	0.0000	-0.0000
494.8530	-0.0000	-1.5708	0.0000	-1.5708	-0.5619	0.0000	-0.0000	0.0000	-0.0000	0.0000	0.4782	0.0000	0.6375	0.0881	-0.0641	0.0514	0.3094	0.0980	0.0002	-0.0412	-0.0495	-0.0446	0.4406	-0.0000	0.0019	-0.4933	-0.4871	-0.4799	0.0000	-0.0000
494.8630	0.0000	-1.5708	0.0000	-1.5708	-0.5571	-0.0000	-0.0000	0.0000	-0.0000	0.0000	0.4729	0.0000	0.4994	0.2305	-0.0095	0.0437	0.4338	0.0978	0.0002	-0.0406	-0.0489	-0.0442	0.4406	-0.0000	0.0019	-0.4860	-0.4808	-0.4760	-0.0001	-0.0000
494.8730	-0.0000	-1.5708	0.0000	-1.5708	-0.5524	0.0000	-0.0000	0.0000	-0.0000	0.0000	0.4731	0.0000	0.5676	0.0851	-0.0355	0.0237	0.4139	0.0770	0.0002	-0.0402	-0.0485	-0.0439	0.4406	-0.0000	0.0019	-0.4814	-0.4773	-0.4725	-0.0000	-0.0000
494.8850	0.0000	-1.5708	-0.0000	-1.5708	-0.5468	0.0000	-0.0000	0.0000	-0.0000	0.0000	0.4814	0.0000	0.5324	0.1599	0.0184	0.0564	0.3594	0.1031	0.0002	-0.0404	-0.0483	-0.0435	0.4406	-0.0000	0.0019	-0.4844	-0.4754	-0.4684	0.0000	-0.0000
494.8950	-0.0000	-1.5708	-0.0000	-1.5708	-0.5420	-0.0000	-0.0000	0.0000	-0.0000	0.0000	0.4771	0.0000	0.5242	0.1959	-0.0630	0.0415	0.4385	0.0712	0.0002	-0.0398	-0.0478	-0.0432	0.4406	0.0000	0.0019	-0.4766	-0.4706	-0.4646	-0.0000	0.0000
494.9050	-0.0000	-1.5708	0.0000	-1.5708	-0.5372	-0.0000	-0.0000	0.0000	-0.0000	0.0000	0.4818	0.0000	0.5194	0.1330	-0.0380	0.0684	0.3990	0.0738	0.0002	-0.0397	-0.0476	-0.0428	0.4406	0.0000	0.0019	-0.4752	-0.4683	-0.4609	0.0000	0.0000
494.9150	-0.0000	-1.5708	-0.0000	-1.5708	-0.5324	-0.0000	-0.0000	0.0000	-0.0000	0.0000	0.4807	0.0000	0.7030	0.1192	-0.0166	0.0181	0.4143	0.0669	0.0002	-0.0397	-0.0473	-0.0425	0.4406	0.0000	0.0018	-0.4751	-0.4653	-0.4575	0.0001	0.0000
494.9250	-0.0000	-1.5708	0.0000	-1.5708	-0.5276	-0.0000	-0.0000	0.0000	-0.0000	0.0000	0.4740	0.0000	0.7022	0.1678	-0.0387	0.0324	0.4642	0.0846	0.0002	-0.0384	-0.0465	-0.0421	0.4406	0.0000	0.0018	-0.4601	-0.4573	-0.4532	-0.0001	0.0000
494.9350	0.0000	-1.5708	0.0000	-1.5708	-0.5228	-0.0000	-0.0000	0.0000	-0.0000	0.0000	0.4780	0.0000	0.5867	0.1439	-0.0268	0.0370	0.3627	0.0778	0.0002	-0.0387	-0.0463	-0.0418	0.4411	0.0000	0.0020	-0.4631	-0.4560	-0.4497	0.0057	0.0000
494.9470	-0.0000	-1.5708	-0.0000	-1.5708	-0.5171	0.0000	-0.0000	0.0000	-0.0000	0.0000	0.4730	0.0000	0.7340	0.1416	-0.0381	0.0484	0.4815	0.0778	0.0002	-0.0382	-0.0458	-0.0414	0.4418	0.0000	0.0022	-0.4577	-0.4511	-0.4453	0.0120	0.0000
494.9570	0.0000	-1.5708	-0.0000	-1.5708	-0.5123	0.0000	-0.0000	0.0000	-0.0000	0.0000	0.4747	0.0000	0.6555	0.1912	-0.0184	0.0398	0.4230	0.1031	0.0002	-0.0384	-0.0457	-0.0411	0.4419	-0.0000	0.0022	-0.4604	-0.4499	-0.4419	0.0121	-0.0000
494.9670	0.0000	-1.5708	-0.0000	-1.5708	-0.5075	-0.0000	-0.0000	0.0000	-0.0000	0.0001	0.4789	0.0000	0.6582	0.1038	-0.0412	0.0389	0.3855	0.0614	0.0002	-0.0378	-0.0453	-0.0407	0.4419	0.0000	0.0022	-0.4530	-0.4455	-0.4380	0.0121	0.0000
494.9770	-0.0000	-1.5708	-0.0000	-1.5708	-0.5027	0.0000	-0.0000	0.0000	-0.0000	0.0001	0.4745	0.0000	0.6142	0.1901	-0.0314	0.0559	0.3893	0.0945	0.0002	-0.0374	-0.0448	-0.0403	0.4420	-0.0000	0.0022	-0.4482	-0.4407	-0.4342	0.0121	-0.0000
494.9870	-0.0000	-1.5708	-0.0000	-1.5708	-0.4979	0.0000	-0.0000	0.0000	-0.0000	0.0001	0.4754	0.0000	0.6431	0.2180	-0.0260	0.0533	0.3841	0.0859	0.0002	-0.0374	-0.0446	-0.0400	0.4420	0.0000	0.0022	-0.4482	-0.4388	-0.4305	0.0121	0.0000
494.9970	-0.0000	-1.5708	-0.0000	-1.5708	-0.4931	0.0000	-0.0000	0.0000	-0.0000	0.0001	0.4783	0.0000	0.7519	0.1039	0.0217	0.0585	0.3985	0.0645	0.0002	-0.0370	-0.0442	-0.0396	0.4421	0.0000	0.0022	-0.4434	-0.4351	-0.4267	0.0121	0.0000
495.0090	-0.0000	-1.5708	-0.0000	-1.5708	-0.4875	0.0000	-0.0000	0.0000	-0.0000	0.0000	0.4762	0.0000	0.6142	0.1280	-0.0416	0.0771	0.4667	0.0762	0.0002	-0.0361	-0.0434	-0.0392	0.4421	-0.0000	0.0022	-0.4324	-0.4270	-0.4220	0.0120	-0.0000
495.0190	-0.0000	-1.5708	0.0000	-1.5708	-0.4828	0.0000	-0.0000	0.0000	-0.0000	0.0000	0.4860	0.0000	0.7660	0.1774	-0.0239	0.0814	0.3916	0.1006	0.0002	-0.0360	-0.0431	-0.0389	0.4422	-0.0000	0.0021	-0.4306	-0.4243	-0.4183	0.0121	-0.0000
495.0290	-0.0000	-1.5708	-0.0000	-1.5708	-0.4780	0.0000	-0.0000	0.0000	-0.0000	0.0001	0.4873	0.0000	0.4987	0.1599	-0.0152	0.0683	0.3631	0.0956	0.0002	-0.0355	-0.0427	-0.0385	0.4422	-0.0000	0.0021	-0.4252	-0.4199	-0.4145	0.0121	-0.0000
495.0390	-0.0000	-1.5708	0.0000	-1.5708	-0.4731	-0.0000	-0.0000	0.0000	-0.0000	0.0000	0.4834	0.0000	0.7136	0.1031	0.0202	0.0395	0.3660	0.1108	0.0002	-0.0353	-0.0424	-0.0382	0.4434	-0.0000	0.0025	-0.4233	-0.4170	-0.4108	0.0241	-0.0000
495.0490	0.0000	-1.5708	-0.0000	-1.5708	-0.4682	-0.0000	-0.0000	0.0000	-0.0000	0.0000	0.4849	0.0000	0.6953	0.1665	-0.0732	0.0370	0.3166	0.0803	0.0002	-0.0352	-0.0420	-0.0378	0.4435	0.0000	0.0025	-0.4217	-0.4136	-0.4069	0.0241	0.0000
495.0610	0.0000	-1.5708	-0.0000	-1.5708	-0.4625	-0.0000	-0.0000	0.0000	-0.0000	0.0000	0.4794	0.0000	0.6168	0.1550	0.0156	0.0537	0.3978	0.0954	0.0002	-0.0348	-0.0416	-0.0374	0.4436	0.0000	0.0025	-0.4166	-0.4095	-0.4024	0.0241	0.0000
495.0710	0.0000	-1.5708	0.0000	-1.5708	-0.4577	0.0000	-0.0000	0.0000	-0.0000	0.0001	0.4770	0.0000	0.6407	0.2138	-0.0188	0.0535	0.4165	0.0799	0.0002	-0.0342	-0.0411	-0.0370	0.4437	0.0000	0.0025	-0.4091	-0.4040	-0.3984	0.0241	0.0000
495.0830	0.0000	-1.5708	-0.0000	-1.5708	-0.4519	-0.0000	-0.0000	0.0000	-0.0000	-0.0000	0.4855	0.0000	0.6476	0.1293	-0.0533	0.0344	0.3541	0.0860	0.0002	-0.0338	-0.0405	-0.0366	0.4438	-0.0000	0.0025	-0.4047	-0.3987	-0.3936	0.0240	-0.0000
495.0930	-0.0000	-1.5708	-0.0000	-1.5708	-0.4471	0.0000	-0.0000	0.0000	-0.0000	-0.0000	0.4857	0.0000	0.5912	0.1433	0.0131	0.0541	0.4032	0.0742	0.0002	-0.0340	-0.0404	-0.0362	0.4439	-0.0000	0.0025	-0.4069	-0.3979	-0.3900	0.0241	-0.0000
495.1030	-0.0000	-1.5708	-0.0000	-1.5708	-0.4422	-0.0000	-0.0000	0.0000	-0.0000	-0.0000	0.4832	0.0000	0.5316	0.2002	-0.0742	0.0638	0.3674	0.1117	0.0002	-0.0338	-0.0401	-0.0359	0.4440	-0.0000	0.0025	-0.4043	-0.3944	-0.3861	0.0241	-0.0000
495.1150	-0.0000	-1.5708	-0.0000	-1.5708	-0.4364	0.0000	-0.0000	0.0000	-0.0000	0.0000	0.4862	0.0000	0.5188	0.1249	0.0409	0.0804	0.3202	0.0990	0.0002	-0.0326	-0.0391	-0.0354	0.4442	0.0000	0.0025	-0.3900	-0.3851	-0.3810	0.0240	0.0000
495.1250	-0.0000	-1.5708	-0.0000	-1.5708	-0.4316	-0.0000	-0.0000	0.0000	-0.0000	0.0000	0.4848	0.0000	0.5743	0.2237	-0.0272	0.0619	0.3859	0.0684	0.0002	-0.0329	-0.0392	-0.0351	0.4443	0.0000	0.0024	-0.3945	-0.3857	-0.3774	0.0241	0.0000
495.1370	0.0000	-1.5708	-0.0000	-1.5708	-0.4258	0.0000	-0.0000	0.0000	-0.0000	0.0000	0.4802	0.0000	0.5143	0.1971	-0.0067	0.0583	0.4389	0.0783	0.0002	-0.0320	-0.0385	-0.0346	0.4455	-0.0000	0.0029	-0.3838	-0.3790	-0.3727	0.0360	-0.0000
495.1470	0.0000	-1.5708	0.0000	-1.5708	-0.4210	-0.0000	-0.0000	0.0000	-0.0000	0.0000	0.4883	0.0000	0.5253	0.1420	0.0118	0.0726	0.3430	0.0703	0.0002	-0.0322	-0.0383	-0.0343	0.4457	0.0000	0.0029	-0.3858	-0.3771	-0.3690	0.0361	0.0000
495.1570	0.0000	-1.5708	-0.0000	-1.5708	-0.4162	0.0000	-0.0000	0.0000	-0.0000	0.0000	0.4901	0.0000	0.5657	0.1740	-0.0362	0.1000	0.3171	0.1110	0.0001	-0.0315	-0.0376	-0.0339	0.4424	0.0000	0.0015	-0.3768	-0.3701	-0.3643	0.0000	0.0000
495.1690	0.0000	-1.5708	0.0000	-1.5708	-0.4103	-0.0000	-0.0000	0.0000	-0.0000	0.0000	0.4811	0.0000	0.5793	0.2001	0.0108	0.0536	0.4218	0.0836	0.0001	-0.0312	-0.0372	-0.0334	0.4424	0.0000	0.0015	-0.3733	-0.3657	-0.3595	0.0000	0.0000
495.1790	0.0000	-1.5708	0.0000	-1.5708	-0.4054	0.0000	-0.0000	0.0000	-0.0000	0.0001	0.4864	0.0000	0.5213	0.1160	-0.0178	0.0760	0.3395	0.0925	0.0001	-0.0305	-0.0366	-0.0330	0.4424	0.0000	0.0015	-0.3652	-0.3597	-0.3554	-0.0000	0.0000
495.1890	-0.0000	-1.5708	0.0000	-1.5708	-0.4006	0.0000	-0.0000	0.0000	-0.0000	0.0001	0.4837	0.0000	0.5130	0.1824	-0.0047	0.0720	0.3905	0.0792	0.0001	-0.0302	-0.0361	-0.0326	0.4424	-0.0000	0.0015	-0.3611	-0.3556	-0.3514	-0.0000	-0.0000
495.1990	0.0000	-1.5708	-0.0000	-1.5708	-0.3957	-0.0000	-0.0000	0.0000	-0.0000	0.0001	0.4817	0.0000	0.5399	0.1539	-0.0590	0.0587	0.4057	0.1106	0.0001	-0.0300	-0.0359	-0.0323	0.4424	0.0000	0.0014	-0.3596	-0.3532	-0.3476	0.0000	0.0000
495.2090	-0.0000	-1.5708	0.0000	-1.5708	-0.3910	0.0001	-0.0000	0.0000	-0.0000	0.0001	0.4897	0.0000	0.5423	0.1485	-0.0083	0.0626	0.3285	0.0947	0.0001	-0.0295	-0.0354	-0.0319	0.4424	0.0000	0.0014	-0.3535	-0.3481	-0.3435	0.0000	0.0000
495.2210	-0.0000	-1.5708	-0.0000	-1.5708	-0.3852	-0.0000	-0.0000	0.0000	-0.0000	0.0001	0.4883	0.0000	0.5867	0.2145	-0.0185	0.0631	0.3837	0.0642	0.0001	-0.0291	-0.0349	-0.0315	0.4424	0.0000	0.0014	-0.3486	-0.3432	-0.3387	0.0000	0.0000
495.2310	0.0000	-1.5708	-0.0000	-1.5708	-0.3803	0.0000	-0.0000	0.0000	-0.0000	0.0001	0.4892	0.0000	0.4660	0.2561	-0.0581	0.0556	0.3312	0.0977	0.0001	-0.0288	-0.0345	-0.0311	0.4424	-0.0000	0.0014	-0.3443	-0.3391	-0.3346	-0.0000	-0.0000
495.2410	-0.0000	-1.5708	-0.0000	-1.5708	-0.3754	-0.0000	-0.0000	0.0000	-0.0000	0.0001	0.4882	0.0000	0.5200	0.1154	-0.0349	0.0745	0.3470	0.0810	-0.0000	-0.0276	-0.0336	-0.0306	0.4378	-0.0000	-0.0004	-0.3306	-0.3304	-0.3298	-0.0478	-0.0000
495.2510	0.0000	-1.5707	-0.0000	-1.5708	-0.3705	0.0000	-0.0000	0.0000	-0.0000	0.0000	0.4806	0.0000	0.6981	0.1619	0.0142	0.0905	0.4407	0.1122	-0.0000	-0.0273	-0.0331	-0.0303	0.4376	0.0000	-0.0004	-0.3269	-0.3258	-0.3257	-0.0478	0.0000
495.2610	0.0000	-1.5708	-0.0000	-1.5708	-0.3657	-0.0000	-0.0000	0.0000	-0.0000	0.0000	0.4814	0.0000	0.5749	0.2469	-0.0102	0.0439	0.4141	0.1129	-0.0000	-0.0270	-0.0328	-0.0299	0.4374	0.0000	-0.0005	-0.3232	-0.3222	-0.3217	-0.0478	0.0000
495.2730	-0.0000	-1.5708	0.0000	-1.5708	-0.3600	0.0000	-0.0000	0.0000	-0.0000	0.0001	0.4862	0.0000	0.5214	0.1378	-0.0396	0.0698	0.3700	0.0828	-0.0000	-0.0264	-0.0321	-0.0294	0.4372	-0.0000	-0.0005	-0.3162	-0.3162	-0.3168	-0.0479	-0.0000
495.2830	-0.0000	-1.5708	0.0000	-1.5708	-0.3552	-0.0000	-0.0000	0.0000	-0.0000	0.0001	0.4815	0.0000	0.5618	0.0627	-0.0282	0.0473	0.4582	0.0845	-0.0000	-0.0264	-0.0320	-0.0291	0.4370	0.0000	-0.0005	-0.3163	-0.3145	-0.3128	-0.0478	0.0000
495.2930	-0.0000	-1.5708	-0.0000	-1.5708	-0.3503	0.0000	-0.0000	0.0000	-0.0000	0.0000	0.4829	0.0000	0.5370	0.1397	-0.0097	0.0887	0.3455	0.0898	-0.0000	-0.0256	-0.0312	-0.0287	0.4368	-0.0000	-0.0005	-0.3068	-0.3070	-0.3086	-0.0479	-0.0000
495.3050	0.0000	-1.5708	-0.0000	-1.5708	-0.3445	-0.0000	-0.0000	0.0000	-0.0000	-0.0000	0.4819	0.0000	0.5633	0.1188	0.0247	0.0631	0.3450	0.1110	-0.0000	-0.0251	-0.0307	-0.0282	0.4365	0.0000	-0.0006	-0.3001	-0.3023	-0.3035	-0.0479	0.0000
495.3150	0.0000	-1.5708	0.0000	-1.5708	-0.3397	-0.0000	-0.0000	0.0000	-0.0000	-0.0000	0.4732	0.0000	0.5903	0.1337	0.0350	0.0950	0.4579	0.0945	-0.0000	-0.0250	-0.0304	-0.0278	0.4363	-0.0000	-0.0006	-0.2999	-0.2993	-0.2997	-0.0479	-0.0000
495.3270	0.0000	-1.5708	0.0000	-1.5708	-0.3340	0.0000	-0.0000	0.0000	-0.0000	0.0000	0.4771	0.0000	0.5918	0.1934	0.0245	0.0856	0.4053	0.1042	0.0001	-0.0251	-0.0302	-0.0274	0.4407	-0.0000	0.0012	-0.3010	-0.2974	-0.2954	-0.0001	-0.0000
495.3370	-0.0000	-1.5708	0.0000	-1.5708	-0.3293	-0.0000	-0.0000	0.0000	-0.0000	0.0000	0.4829	0.0000	0.5335	0.1674	-0.0389	0.0790	0.3501	0.1073	-0.0001	-0.0242	-0.0296	-0.0270	0.4351	-0.0000	-0.0011	-0.2902	-0.2908	-0.2908	-0.0594	-0.0000
495.3470	0.0000	-1.5708	-0.0000	-1.5708	-0.3245	-0.0000	-0.0000	0.0000	-0.0000	0.0000	0.4773	0.0000	0.5234	0.1359	0.0058	0.0995	0.4157	0.0928	-0.0001	-0.0236	-0.0290	-0.0266	0.4348	-0.0000	-0.0011	-0.2825	-0.2851	-0.2866	-0.0594	-0.0000
495.3570	0.0000	-1.5708	-0.0000	-1.5708	-0.3197	0.0000	-0.0000	0.0000	-0.0000	0.0000	0.4787	0.0000	0.5790	0.1498	-0.0051	0.0825	0.3680	0.0833	-0.0001	-0.0235	-0.0287	-0.0263	0.4346	-0.0000	-0.0011	-0.2812	-0.2819	-0.2826	-0.0594	-0.0000
495.3690	-0.0000	-1.5708	0.0000	-1.5708	-0.3140	0.0000	-0.0000	0.0000	-0.0000	0.0000	0.4757	0.0000	0.4774	0.2937	0.0091	0.0808	0.3660	0.0881	-0.0001	-0.0233	-0.0282	-0.0258	0.4343	0.0000	-0.0011	-0.2795	-0.2774	-0.2776	-0.0594	0.0000
495.3790	0.0000	-1.5708	-0.0000	-1.5708	-0.3093	-0.0000	-0.0000	0.0000	-0.0000	0.0000	0.4678	0.0000	0.6116	0.1347	0.0063	0.0814	0.4657	0.1003	-0.0001	-0.0227	-0.0278	-0.0254	0.4340	-0.0000	-0.0012	-0.2722	-0.2731	-0.2735	-0.0594	-0.0000
495.3890	0.0000	-1.5708	0.0000	-1.5708	-0.3045	0.0000	-0.0000	0.0000	-0.0000	0.0000	0.4701	0.0000	0.4421	0.1293	0.0047	0.0985	0.4233	0.0896	-0.0001	-0.0224	-0.0273	-0.0250	0.4338	-0.0000	-0.0012	-0.2681	-0.2681	-0.2695	-0.0594	-0.0000
495.3990	-0.0000	-1.5708	-0.0000	-1.5708	-0.2998	0.0000	-0.0000	0.0000	-0.0000	0.0000	0.4662	0.0000	0.5270	0.1504	0.0421	0.0642	0.4758	0.0879	-0.0001	-0.0222	-0.0270	-0.0247	0.4335	-0.0000	-0.0012	-0.2658	-0.2659	-0.2655	-0.0594	-0.0000
495.4090	-0.0000	-1.5708	0.0000	-1.5708	-0.2952	0.0000	-0.0000	0.0000	-0.0000	0.0000	0.4699	0.0000	0.4199	0.1653	-0.0142	0.0834	0.4039	0.1252	-0.0001	-0.0213	-0.0263	-0.0243	0.4333	0.0000	-0.0012	-0.2548	-0.2589	-0.2614	-0.0594	0.0000
495.4190	0.0000	-1.5708	-0.0000	-1.5708	-0.2905	0.0000	-0.0000	0.0000	-0.0000	0.0000	0.4743	0.0000	0.5734	0.1937	0.0125	0.0801	0.3768	0.1178	-0.0001	-0.0212	-0.0261	-0.0239	0.4331	0.0000	-0.0012	-0.2541	-0.2563	-0.2575	-0.0594	0.0000
495.4310	-0.0000	-1.5708	0.0000	-1.5708	-0.2848	0.0000	-0.0000	0.0000	-0.0000	0.0000	0.4687	0.0000	0.4472	0.1826	0.0152	0.0764	0.4407	0.1031	0.0001	-0.0220	-0.0261	-0.0236	0.4384	-0.0000	0.0010	-0.2629	-0.2571	-0.2535	0.0000	-0.0000
495.4410	-0.0000	-1.5708	-0.0000	-1.5708	-0.2801	-0.0000	-0.0000	0.0000	-0.0000	0.0000	0.4679	0.0000	0.3784	0.1851	-0.0026	0.0971	0.3556	0.0962	-0.0001	-0.0205	-0.0251	-0.0231	0.4317	0.0000	-0.0017	-0.2452	-0.2466	-0.2483	-0.0708	0.0000
495.4510	-0.0000	-1.5708	-0.0000	-1.5708	-0.2754	-0.0000	-0.0000	0.0000	-0.0000	0.0000	0.4680	0.0000	0.5380	0.1778	0.0412	0.0854	0.3684	0.0776	-0.0001	-0.0196	-0.0244	-0.0227	0.4314	-0.0000	-0.0017	-0.2345	-0.2398	-0.2440	-0.0709	-0.0000
495.4630	-0.0000	-1.5708	-0.0000	-1.5708	-0.2697	0.0000	-0.0000	0.0000	-0.0000	-0.0001	0.4598	0.0000	0.5229	0.2442	0.0367	0.0857	0.4291	0.0803	-0.0001	-0.0195	-0.0241	-0.0222	0.4310	0.0000	-0.0018	-0.2334	-0.2369	-0.2393	-0.0708	0.0000
495.4730	0.0000	-1.5708	-0.0000	-1.5708	-0.2651	0.0000	-0.0000	0.0000	-0.0000	-0.0000	0.4649	0.0000	0.4797	0.1228	-0.0167	0.0891	0.3378	0.0922	-0.0001	-0.0188	-0.0234	-0.0218	0.4307	0.0000	-0.0018	-0.2252	-0.2297	-0.2350	-0.0709	0.0000
495.4830	-0.0000	-1.5708	-0.0000	-1.5708	-0.2605	0.0000	-0.0000	0.0000	-0.0000	-0.0002	0.4669	0.0000	0.4841	0.1086	-0.0179	0.0827	0.3413	0.0849	-0.0002	-0.0185	-0.0230	-0.0215	0.4304	-0.0000	-0.0018	-0.2215	-0.2262	-0.2310	-0.0709	-0.0000
495.4950	-0.0000	-1.5708	-0.0000	-1.5708	-0.2549	-0.0000	-0.0000	0.0000	-0.0000	-0.0000	0.4620	0.0000	0.7377	0.1554	0.0364	0.0567	0.3705	0.0930	-0.0002	-0.0183	-0.0226	-0.0210	0.4301	-0.0000	-0.0018	-0.2186	-0.2223	-0.2263	-0.0708	-0.0000
495.5050	0.0000	-1.5708	-0.0000	-1.5708	-0.2503	-0.0000	-0.0000	0.0000	-0.0000	-0.0000	0.4644	0.0000	0.6077	0.1228	0.0508	0.0601	0.3150	0.0825	-0.0002	-0.0180	-0.0222	-0.0207	0.4298	0.0000	-0.0019	-0.2154	-0.2183	-0.2223	-0.0708	0.0000
495.5170	0.0000	-1.5708	-0.0000	-1.5708	-0.2448	0.0000	-0.0000	0.0000	-0.0000	-0.0000	0.4598	0.0000	0.5703	0.2100	0.0078	0.0909	0.3772	0.1198	-0.0002	-0.0176	-0.0217	-0.0202	0.4294	0.0000	-0.0019	-0.2103	-0.2132	-0.2174	-0.0708	0.0000
495.5270	0.0000	-1.5708	-0.0000	-1.5708	-0.2403	-0.0000	-0.0000	0.0000	-0.0000	-0.0000	0.4601	0.0000	0.6102	0.1658	-0.0024	0.0708	0.4034	0.0875	-0.0001	-0.0175	-0.0216	-0.0199	0.4323	0.0000	-0.0006	-0.2100	-0.2121	-0.2140	-0.0374	0.0000
495.5370	0.0000	-1.5708	-0.0000	-1.5708	-0.2358	0.0000	-0.0000	0.0000	-0.0000	0.0000	0.4664	0.0000	0.6465	0.2149	0.0059	0.0596	0.3472	0.1049	-0.0002	-0.0170	-0.0210	-0.0195	0.4280	-0.0000	-0.0024	-0.2037	-0.2068	-0.2097	-0.0819	-0.0000
495.5470	0.0000	-1.5708	-0.0000	-1.5708	-0.2312	-0.0000	-0.0000	0.0000	-0.0000	0.0000	0.4612	0.0000	0.6328	0.1877	0.0209	0.0623	0.4337	0.0989	-0.0002	-0.0164	-0.0204	-0.0191	0.4277	-0.0000	-0.0024	-0.1970	-0.2011	-0.2054	-0.0819	-0.0000
495.5570	-0.0000	-1.5708	-0.0000	-1.5708	-0.2266	-0.0000	-0.0000	0.0000	-0.0000	0.0000	0.4608	0.0000	0.7133	0.1851	0.0037	0.0922	0.3586	0.1015	-0.0002	-0.0159	-0.0199	-0.0187	0.4274	-0.0000	-0.0024	-0.1899	-0.1961	-0.2014	-0.0819	-0.0000
495.5690	0.0000	-1.5708	-0.0000	-1.5708	-0.2210	-0.0000	-0.0000	0.0000	-0.0000	0.0000	0.4568	0.0000	0.6219	0.2098	0.0236	0.0512	0.3769	0.1143	-0.0002	-0.0154	-0.0194	-0.0183	0.4270	0.0000	-0.0024	-0.1848	-0.1911	-0.1964	-0.0819	0.0000
495.5790	0.0000	-1.5708	0.0000	-1.5708	-0.2164	0.0000	-0.0000	0.0000	-0.0000	0.0000	0.4469	0.0000	0.7300	0.1681	0.0390	0.0871	0.4354	0.1268	-0.0002	-0.0153	-0.0192	-0.0179	0.4266	0.0000	-0.0024	-0.1831	-0.1884	-0.1925	-0.0819	0.0000
495.5890	-0.0001	-1.5708	0.0000	-1.5708	-0.2120	0.0000	-0.0000	0.0000	-0.0000	0.0000	0.4485	0.0000	0.6114	0.1829	0.0051	0.0834	0.3820	0.1402	-0.0002	-0.0151	-0.0187	-0.0175	0.4263	0.0000	-0.0025	-0.1809	-0.1844	-0.1885	-0.0819	0.0000
495.5990	0.0000	-1.5708	-0.0000	-1.5708	-0.2074	-0.0000	-0.0000	0.0000	-0.0000	0.0000	0.4431	0.0000	0.6127	0.1806	0.0395	0.0945	0.4477	0.1095	-0.0002	-0.0147	-0.0182	-0.0171	0.4259	0.0000	-0.0025	-0.1758	-0.1793	-0.1845	-0.0819	0.0000
495.6090	-0.0000	-1.5708	0.0000	-1.5708	-0.2029	0.0000	-0.0000	0.0000	-0.0000	0.0000	0.4492	0.0000	0.6920	0.1960	0.0091	0.1050	0.3526	0.1183	-0.0002	-0.0143	-0.0179	-0.0168	0.4256	-0.0000	-0.0025	-0.1718	-0.1764	-0.1807	-0.0819	-0.0000
495.6190	-0.0000	-1.5708	-0.0000	-1.5708	-0.1985	0.0000	-0.0000	0.0000	-0.0000	0.0000	0.4503	0.0000	0.7471	0.1778	0.0102	0.0870	0.3743	0.1332	-0.0002	-0.0140	-0.0175	-0.0164	0.4253	-0.0000	-0.0025	-0.1677	-0.1724	-0.1767	-0.0819	-0.0000
495.6310	-0.0000	-1.5708	0.0000	-1.5708	-0.1931	-0.0000	-0.0000	0.0000	-0.0000	0.0000	0.4471	0.0000	0.7784	0.1922	0.0252	0.0829	0.4103	0.1319	0.0001	-0.0149	-0.0179	-0.0161	0.4326	-0.0000	0.0006	-0.1782	-0.1757	-0.1734	-0.0000	-0.0000
495.6410	0.0000	-1.5708	-0.0000	-1.5708	-0.1887	0.0000	-0.0000	0.0000	-0.0000	0.0000	0.4527	0.0000	0.5857	0.1886	0.0240	0.1138	0.3410	0.1241	-0.0002	-0.0128	-0.0164	-0.0156	0.4237	0.0000	-0.0030	-0.1533	-0.1610	-0.1678	-0.0927	0.0000
495.6530	-0.0000	-1.5708	-0.0000	-1.5708	-0.1833	0.0000	-0.0000	0.0000	-0.0000	0.0000	0.4457	0.0000	0.7530	0.1533	0.0542	0.0950	0.3869	0.1061	-0.0003	-0.0128	-0.0161	-0.0152	0.4233	-0.0000	-0.0030	-0.1531	-0.1579	-0.1633	-0.0926	-0.0000
495.6630	0.0000	-1.5708	-0.0000	-1.5708	-0.1789	-0.0000	-0.0000	0.0000	-0.0000	0.0000	0.4427	0.0000	0.7173	0.2598	0.0108	0.1085	0.3953	0.1301	-0.0003	-0.0124	-0.0155	-0.0148	0.4229	0.0000	-0.0030	-0.1487	-0.1527	-0.1591	-0.0927	0.0000
495.6750	-0.0000	-1.5708	0.0000	-1.5708	-0.1736	0.0000	-0.0000	0.0000	-0.0000	0.0000	0.4433	0.0000	0.7037	0.2147	0.0389	0.0914	0.3431	0.1329	-0.0003	-0.0118	-0.0150	-0.0143	0.4224	0.0000	-0.0030	-0.1419	-0.1479	-0.1544	-0.0927	0.0000
495.6850	-0.0000	-1.5708	-0.0000	-1.5708	-0.1692	0.0000	-0.0000	0.0000	-0.0000	0.0001	0.4355	0.0000	0.6917	0.2060	0.0485	0.1295	0.4538	0.1004	-0.0003	-0.0116	-0.0147	-0.0140	0.4220	-0.0000	-0.0031	-0.1384	-0.1445	-0.1505	-0.0927	-0.0000
495.6950	-0.0000	-1.5708	-0.0000	-1.5708	-0.1649	-0.0000	-0.0000	0.0000	-0.0000	0.0001	0.4394	0.0000	0.6694	0.1278	0.0510	0.1011	0.3893	0.1019	-0.0003	-0.0115	-0.0144	-0.0136	0.4216	-0.0000	-0.0031	-0.1374	-0.1416	-0.1468	-0.0926	-0.0000
495.7070	0.0000	-1.5708	-0.0000	-1.5708	-0.1596	-0.0000	-0.0000	0.0000	-0.0000	0.0000	0.4359	0.0000	0.6947	0.1582	0.0579	0.0908	0.4092	0.1321	-0.0003	-0.0107	-0.0138	-0.0132	0.4212	0.0000	-0.0031	-0.1287	-0.1358	-0.1421	-0.0927	0.0000
495.7170	0.0000	-1.5708	-0.0000	-1.5708	-0.1551	-0.0000	-0.0000	0.0000	-0.0000	0.0000	0.4302	0.0000	0.6064	0.2204	0.0609	0.1204	0.3870	0.1588	-0.0003	-0.0101	-0.0131	-0.0128	0.4208	0.0000	-0.0031	-0.1210	-0.1292	-0.1378	-0.0928	0.0000
495.7270	0.0000	-1.5708	-0.0000	-1.5708	-0.1508	-0.0000	-0.0000	0.0000	-0.0000	0.0001	0.4310	0.0000	0.6581	0.1774	0.0300	0.1235	0.3445	0.1275	-0.0003	-0.0098	-0.0129	-0.0125	0.4204	-0.0000	-0.0031	-0.1176	-0.1268	-0.1341	-0.0927	-0.0000
495.7370	0.0000	-1.5708	-0.0000	-1.5708	-0.1466	0.0000	-0.0000	0.0000	-0.0000	0.0001	0.4295	0.0000	0.6688	0.2518	0.0267	0.1138	0.3988	0.1279	-0.0003	-0.0097	-0.0125	-0.0121	0.4193	0.0000	-0.0036	-0.1166	-0.1230	-0.1302	-0.1031	0.0000
495.7470	-0.0000	-1.5708	-0.0000	-1.5708	-0.1423	0.0000	-0.0000	0.0000	-0.0000	0.0001	0.4352	0.0000	0.5964	0.1634	0.0238	0.1071	0.2927	0.1485	-0.0003	-0.0093	-0.0121	-0.0117	0.4189	-0.0000	-0.0036	-0.1112	-0.1186	-0.1264	-0.1031	-0.0000
495.7590	-0.0000	-1.5708	-0.0000	-1.5708	-0.1371	-0.0000	-0.0000	0.0000	-0.0000	-0.0000	0.4301	0.0000	0.6524	0.2626	0.0831	0.0967	0.3773	0.1133	-0.0003	-0.0089	-0.0116	-0.0113	0.4183	-0.0000	-0.0036	-0.1071	-0.1145	-0.1219	-0.1031	-0.0000
495.7690	-0.0000	-1.5708	-0.0000	-1.5708	-0.1328	-0.0000	-0.0000	0.0000	-0.0000	-0.0000	0.4301	0.0000	0.5502	0.2424	0.0051	0.1015	0.3413	0.1152	-0.0003	-0.0085	-0.0111	-0.0110	0.4179	0.0000	-0.0036	-0.1015	-0.1090	-0.1179	-0.1031	0.0000
495.7790	-0.0000	-1.5708	0.0000	-1.5708	-0.1285	0.0000	-0.0000	0.0000	-0.0000	-0.0000	0.4233	0.0000	0.6944	0.3085	0.0918	0.1130	0.3934	0.1416	-0.0003	-0.0078	-0.0106	-0.0106	0.4175	-0.0000	-0.0036	-0.0936	-0.1041	-0.1140	-0.1032	-0.0000
495.7890	-0.0000	-1.5708	-0.0000	-1.5708	-0.1243	0.0000	-0.0000	0.0000	-0.0000	0.0000	0.4182	0.0000	0.7238	0.2318	0.0192	0.0971	0.4315	0.1400	-0.0003	-0.0081	-0.0105	-0.0103	0.4171	0.0000	-0.0036	-0.0968	-0.1035	-0.1105	-0.1030	0.0000
495.7990	0.0000	-1.5708	0.0000	-1.5708	-0.1200	-0.0000	-0.0000	0.0000	-0.0000	0.0000	0.4189	0.0000	0.5752	0.2577	0.0227	0.0922	0.3854	0.1258	-0.0003	-0.0079	-0.0102	-0.0099	0.4166	0.0000	-0.0037	-0.0948	-0.1005	-0.1067	-0.1031	0.0000
495.8090	-0.0000	-1.5708	-0.0000	-1.5708	-0.1158	-0.0000	-0.0000	0.0000	-0.0000	0.0000	0.4174	0.0000	0.6714	0.2416	0.0680	0.1082	0.3972	0.1343	-0.0003	-0.0073	-0.0097	-0.0096	0.4162	0.0000	-0.0037	-0.0880	-0.0957	-0.1029	-0.1031	0.0000
495.8210	0.0000	-1.5708	-0.0000	-1.5708	-0.1108	0.0000	-0.0000	0.0000	-0.0000	0.0000	0.4236	0.0000	0.5526	0.2483	0.0998	0.1032	0.3152	0.1325	-0.0003	-0.0071	-0.0093	-0.0092	0.4157	0.0000	-0.0037	-0.0844	-0.0913	-0.0985	-0.1031	0.0000
495.8310	-0.0000	-1.5708	0.0000	-1.5708	-0.1066	0.0000	-0.0000	0.0000	-0.0000	0.0000	0.4156	0.0000	0.6901	0.2269	0.0611	0.0857	0.4234	0.1439	0.0000	-0.0081	-0.0099	-0.0090	0.4248	-0.0000	0.0002	-0.0965	-0.0973	-0.0966	-0.0020	-0.0000
495.8430	-0.0000	-1.5708	-0.0000	-1.5708	-0.1017	-0.0000	-0.0000	0.0000	-0.0000	0.0000	0.4161	0.0000	0.6227	0.2463	0.0593	0.0955	0.3707	0.1397	-0.0003	-0.0058	-0.0081	-0.0084	0.4140	-0.0000	-0.0041	-0.0692	-0.0799	-0.0900	-0.1131	-0.0000
495.8530	-0.0000	-1.5708	-0.0000	-1.5708	-0.0976	0.0000	-0.0000	0.0000	-0.0000	0.0000	0.4138	0.0000	0.5356	0.2213	0.0560	0.1089	0.3846	0.1392	-0.0003	-0.0055	-0.0078	-0.0080	0.4135	0.0000	-0.0041	-0.0663	-0.0771	-0.0863	-0.1131	0.0000
495.8650	-0.0000	-1.5708	-0.0000	-1.5708	-0.0926	-0.0000	-0.0000	0.0000	-0.0000	0.0000	0.4065	0.0000	0.7384	0.1741	0.0817	0.0999	0.4420	0.1476	-0.0003	-0.0057	-0.0075	-0.0076	0.4130	-0.0000	-0.0042	-0.0678	-0.0737	-0.0821	-0.1130	-0.0000
495.8750	-0.0000	-1.5708	-0.0000	-1.5708	-0.0885	-0.0000	-0.0000	0.0000	-0.0000	0.0000	0.4092	0.0000	0.5723	0.2940	0.0824	0.1303	0.3740	0.1649	-0.0003	-0.0046	-0.0068	-0.0072	0.4125	0.0000	-0.0042	-0.0555	-0.0674	-0.0780	-0.1131	0.0000
495.8870	-0.0000	-1.5708	0.0000	-1.5709	-0.0836	-0.0000	-0.0000	0.0000	-0.0000	0.0000	0.4051	0.0000	0.7285	0.1889	0.0735	0.1003	0.4040	0.1322	-0.0003	-0.0044	-0.0065	-0.0069	0.4120	0.0000	-0.0042	-0.0525	-0.0635	-0.0738	-0.1131	0.0000
495.8970	-0.0000	-1.5708	-0.0001	-1.5708	-0.0795	0.0000	-0.0000	0.0000	-0.0000	0.0000	0.4106	0.0000	0.6070	0.2612	0.0640	0.1018	0.3117	0.1101	-0.0004	-0.0045	-0.0062	-0.0065	0.4115	0.0000	-0.0042	-0.0536	-0.0608	-0.0701	-0.1131	0.0000
495.9070	-0.0000	-1.5708	-0.0000	-1.5708	-0.0755	0.0000	-0.0000	0.0000	-0.0000	0.0000	0.4025	0.0000	0.6952	0.2305	0.0810	0.1029	0.4210	0.1419	-0.0004	-0.0043	-0.0059	-0.0062	0.4110	0.0000	-0.0042	-0.0511	-0.0583	-0.0668	-0.1130	0.0000
495.9190	-0.0000	-1.5708	0.0000	-1.5708	-0.0707	-0.0000	-0.0000	0.0000	-0.0000	0.0000	0.4044	0.0000	0.5589	0.2733	0.0550	0.0995	0.3740	0.1336	-0.0004	-0.0037	-0.0055	-0.0058	0.4105	-0.0000	-0.0042	-0.0446	-0.0538	-0.0623	-0.1131	-0.0000
495.9290	-0.0000	-1.5708	-0.0000	-1.5708	-0.0667	-0.0000	-0.0000	0.0000	-0.0000	0.0000	0.3992	0.0000	0.7143	0.2647	0.0926	0.0955	0.3857	0.1298	-0.0004	-0.0031	-0.0049	-0.0054	0.4100	0.0000	-0.0042	-0.0374	-0.0485	-0.0585	-0.1131	0.0000
495.9410	0.0000	-1.5708	0.0000	-1.5708	-0.0619	0.0000	-0.0000	0.0000	-0.0000	0.0000	0.3934	0.0000	0.6296	0.1957	0.0596	0.1019	0.4149	0.1508	-0.0004	-0.0029	-0.0045	-0.0050	0.4087	0.0000	-0.0046	-0.0352	-0.0443	-0.0542	-0.1226	0.0000
495.9510	0.0000	-1.5708	-0.0000	-1.5708	-0.0579	0.0000	-0.0000	0.0000	-0.0000	0.0002	0.3954	0.0000	0.5272	0.1822	0.0503	0.1137	0.3679	0.1313	-0.0004	-0.0024	-0.0041	-0.0047	0.4082	-0.0000	-0.0046	-0.0290	-0.0402	-0.0506	-0.1226	-0.0000
495.9610	-0.0000	-1.5708	0.0000	-1.5709	-0.0539	0.0000	-0.0000	0.0000	-0.0000	0.0002	0.3923	0.0000	0.6947	0.2225	0.0943	0.1267	0.4019	0.1322	-0.0004	-0.0020	-0.0036	-0.0044	0.4077	-0.0000	-0.0046	-0.0238	-0.0350	-0.0468	-0.1227	-0.0000
495.9730	0.0000	-1.5708	-0.0000	-1.5708	-0.0493	-0.0000	-0.0000	0.0000	-0.0000	0.0001	0.3954	0.0000	0.5370	0.2455	0.1064	0.1240	0.3471	0.1315	-0.0004	-0.0019	-0.0033	-0.0040	0.4071	-0.0000	-0.0047	-0.0226	-0.0328	-0.0428	-0.1226	-0.0000
495.9830	-0.0000	-1.5708	0.0000	-1.5708	-0.0454	-0.0000	-0.0000	0.0000	-0.0000	0.0000	0.3860	0.0000	0.6128	0.2484	0.0709	0.1109	0.4465	0.0864	-0.0004	-0.0014	-0.0028	-0.0036	0.4066	-0.0000	-0.0047	-0.0165	-0.0277	-0.0392	-0.1227	-0.0000
495.9950	0.0000	-1.5708	-0.0000	-1.5708	-0.0408	0.0000	-0.0000	0.0000	-0.0000	0.0000	0.3915	0.0000	0.5395	0.1998	0.0834	0.1176	0.3394	0.1271	-0.0004	-0.0007	-0.0023	-0.0033	0.4060	0.0000	-0.0047	-0.0089	-0.0222	-0.0351	-0.1227	0.0000
496.0050	-0.0001	-1.5708	-0.0000	-1.5708	-0.0369	0.0000	-0.0000	0.0000	-0.0000	0.0000	0.3875	0.0000	0.6273	0.1497	0.1059	0.1229	0.4095	0.1504	-0.0004	-0.0012	-0.0024	-0.0030	0.4055	-0.0000	-0.0047	-0.0138	-0.0232	-0.0320	-0.1226	-0.0000
496.0170	-0.0000	-1.5708	0.0000	-1.5708	-0.0322	-0.0000	-0.0000	0.0000	-0.0000	0.0001	0.3860	0.0000	0.4685	0.2256	0.0758	0.1079	0.3234	0.1359	-0.0004	-0.0004	-0.0017	-0.0025	0.4049	-0.0000	-0.0047	-0.0044	-0.0168	-0.0274	-0.1226	-0.0000
496.0270	0.0000	-1.5708	-0.0000	-1.5708	-0.0283	0.0000	-0.0000	0.0000	-0.0000	0.0000	0.3804	0.0000	0.4874	0.3167	0.0472	0.0779	0.3976	0.1428	-0.0004	-0.0000	-0.0013	-0.0022	0.4044	-0.0000	-0.0047	-0.0004	-0.0128	-0.0239	-0.1226	-0.0000
496.0370	0.0000	-1.5708	0.0000	-1.5708	-0.0245	-0.0000	-0.0000	0.0000	-0.0000	0.0000	0.3775	0.0000	0.5897	0.1900	0.0777	0.1130	0.4016	0.1196	-0.0004	0.0001	-0.0010	-0.0019	0.4032	-0.0000	-0.0051	0.0013	-0.0100	-0.0205	-0.1317	-0.0000
496.0490	0.0000	-1.5708	-0.0000	-1.5708	-0.0200	0.0000	-0.0000	0.0000	-0.0000	0.0000	0.3709	0.0000	0.4983	0.2273	0.1276	0.1003	0.4430	0.1363	-0.0004	0.0006	-0.0005	-0.0015	0.4025	0.0000	-0.0051	0.0069	-0.0054	-0.0164	-0.1317	0.0000
496.0590	0.0000	-1.5708	-0.0000	-1.5708	-0.0162	0.0000	-0.0000	0.0000	-0.0000	0.0000	0.3746	0.0000	0.5494	0.2549	0.1177	0.0927	0.3626	0.1194	-0.0004	0.0007	-0.0003	-0.0012	0.4020	0.0000	-0.0051	0.0088	-0.0026	-0.0132	-0.1316	0.0000
496.0710	-0.0000	-1.5708	-0.0000	-1.5708	-0.0118	-0.0000	-0.0000	0.0000	-0.0000	0.0000	0.3739	0.0000	0.4488	0.2752	0.0966	0.1020	0.3429	0.1200	-0.0004	0.0013	0.0003	-0.0008	0.4013	0.0000	-0.0051	0.0154	0.0030	-0.0090	-0.1317	0.0000
496.0810	0.0000	-1.5708	-0.0000	-1.5708	-0.0081	0.0000	-0.0000	0.0000	-0.0000	0.0000	0.3738	0.0000	0.5570	0.2962	0.0920	0.1060	0.3248	0.1504	-0.0004	0.0010	0.0004	-0.0005	0.4008	0.0000	-0.0051	0.0125	0.0040	-0.0057	-0.1317	0.0000
496.0930	-0.0000	-1.5708	0.0000	-1.5708	-0.0037	0.0000	-0.0000	0.0000	-0.0000	0.0000	0.3684	0.0000	0.5583	0.2255	0.0754	0.1294	0.3651	0.1333	-0.0004	0.0015	0.0009	-0.0002	0.4002	0.0000	-0.0051	0.0184	0.0089	-0.0018	-0.1317	0.0000
496.1030	0.0000	-1.5708	-0.0000	-1.5708	-0.0001	0.0000	-0.0000	0.0000	-0.0000	0.0000	0.3627	0.0000	0.6021	0.2768	0.1354	0.1047	0.3787	0.1328	-0.0004	0.0022	0.0013	0.0001	0.3996	0.0000	-0.0051	0.0262	0.0127	0.0015	-0.1317	0.0000
496.1130	0.0000	-1.5708	-0.0000	-1.5708	0.0036	-0.0000	-0.0000	0.0000	-0.0000	0.0000	0.3659	0.0000	0.4912	0.2421	0.0703	0.1309	0.3734	0.1275	-0.0004	0.0023	0.0017	0.0005	0.3991	-0.0000	-0.0051	0.0281	0.0166	0.0049	-0.1317	-0.0000
496.1250	0.0000	-1.5708	0.0000	-1.5708	0.0080	0.0000	-0.0000	0.0000	-0.0000	0.0000	0.3629	0.0000	0.5758	0.2441	0.0868	0.1367	0.3592	0.1243	-0.0004	0.0031	0.0023	0.0008	0.3984	0.0000	-0.0052	0.0371	0.0226	0.0090	-0.1317	0.0000
496.1350	-0.0000	-1.5708	-0.0000	-1.5708	0.0116	-0.0000	-0.0000	0.0000	-0.0000	0.0000	0.3605	0.0000	0.5287	0.3153	0.1029	0.1029	0.4169	0.1426	-0.0002	0.0019	0.0017	0.0010	0.4041	0.0000	-0.0026	0.0228	0.0171	0.0108	-0.0664	0.0000
496.1470	-0.0000	-1.5708	0.0000	-1.5708	0.0159	-0.0000	-0.0000	0.0000	-0.0000	0.0000	0.3559	0.0000	0.4795	0.2179	0.1067	0.1105	0.3782	0.1142	-0.0005	0.0034	0.0028	0.0015	0.3966	-0.0000	-0.0055	0.0403	0.0279	0.0159	-0.1402	-0.0000
496.1570	0.0000	-1.5708	-0.0000	-1.5708	0.0194	0.0000	-0.0000	0.0000	-0.0000	0.0000	0.3591	0.0000	0.4444	0.2922	0.1206	0.1295	0.3126	0.1039	-0.0005	0.0036	0.0032	0.0018	0.3960	0.0000	-0.0055	0.0436	0.0312	0.0192	-0.1402	0.0000
496.1670	0.0000	-1.5708	0.0000	-1.5708	0.0230	0.0000	-0.0000	0.0000	-0.0000	0.0000	0.3549	0.0000	0.5723	0.2125	0.1291	0.1340	0.3210	0.1351	-0.0005	0.0038	0.0034	0.0021	0.3954	0.0000	-0.0055	0.0454	0.0339	0.0224	-0.1402	0.0000
496.1790	0.0000	-1.5708	-0.0000	-1.5708	0.0272	0.0000	-0.0000	0.0000	-0.0000	0.0000	0.3508	0.0000	0.4174	0.2581	0.1172	0.0992	0.3344	0.1636	-0.0005	0.0041	0.0039	0.0024	0.3947	-0.0000	-0.0055	0.0497	0.0382	0.0261	-0.1402	-0.0000
496.1890	0.0000	-1.5708	0.0000	-1.5708	0.0307	0.0000	-0.0000	0.0000	-0.0000	0.0000	0.3432	0.0000	0.5133	0.1888	0.2010	0.1153	0.3577	0.1352	-0.0005	0.0049	0.0045	0.0027	0.3941	-0.0000	-0.0055	0.0584	0.0440	0.0295	-0.1403	-0.0000
496.2010	-0.0000	-1.5708	0.0000	-1.5708	0.0349	0.0000	-0.0000	0.0000	-0.0000	0.0000	0.3437	0.0000	0.5026	0.2743	0.1217	0.1301	0.3406	0.1257	-0.0005	0.0047	0.0046	0.0031	0.3934	-0.0000	-0.0055	0.0568	0.0452	0.0331	-0.1402	-0.0000
496.2110	0.0000	-1.5708	0.0000	-1.5708	0.0384	0.0000	-0.0000	0.0000	-0.0000	0.0000	0.3389	0.0000	0.4426	0.2747	0.0966	0.1466	0.3159	0.1569	-0.0005	0.0050	0.0049	0.0034	0.3928	-0.0000	-0.0055	0.0594	0.0479	0.0362	-0.1402	-0.0000
496.2230	-0.0000	-1.5708	-0.0000	-1.5708	0.0424	0.0000	-0.0000	0.0000	-0.0000	0.0000	0.3358	0.0000	0.5541	0.2712	0.1090	0.1050	0.3651	0.1214	-0.0005	0.0056	0.0053	0.0037	0.3922	-0.0000	-0.0055	0.0669	0.0524	0.0398	-0.1402	-0.0000
496.2330	-0.0000	-1.5708	0.0000	-1.5708	0.0458	0.0000	-0.0000	0.0000	-0.0000	0.0000	0.3371	0.0000	0.5405	0.2643	0.1192	0.1479	0.3048	0.1306	-0.0000	0.0032	0.0040	0.0038	0.4045	0.0000	-0.0002	0.0379	0.0396	0.0404	-0.0027	0.0000
496.2430	-0.0000	-1.5708	-0.0000	-1.5708	0.0491	0.0000	-0.0000	0.0000	-0.0000	0.0000	0.3360	0.0000	0.4560	0.3048	0.1247	0.0921	0.3760	0.1136	-0.0005	0.0062	0.0061	0.0043	0.3904	-0.0000	-0.0059	0.0747	0.0604	0.0462	-0.1483	-0.0000
496.2550	-0.0000	-1.5708	0.0000	-1.5708	0.0531	0.0000	-0.0000	0.0000	-0.0000	0.0000	0.3368	0.0000	0.4966	0.2300	0.1066	0.1414	0.3607	0.1280	-0.0005	0.0064	0.0064	0.0046	0.3897	-0.0000	-0.0059	0.0772	0.0629	0.0496	-0.1482	-0.0000
496.2650	-0.0000	-1.5708	-0.0000	-1.5708	0.0564	0.0000	-0.0000	0.0000	-0.0000	-0.0001	0.3325	0.0000	0.6368	0.2562	0.0648	0.1143	0.3784	0.1403	-0.0005	0.0063	0.0065	0.0049	0.3890	0.0000	-0.0059	0.0753	0.0639	0.0524	-0.1482	0.0000
496.2770	0.0000	-1.5708	-0.0000	-1.5708	0.0604	-0.0000	-0.0000	0.0000	-0.0000	-0.0000	0.3344	0.0000	0.4565	0.2625	0.1022	0.1332	0.2772	0.1604	-0.0005	0.0068	0.0069	0.0052	0.3883	-0.0000	-0.0059	0.0814	0.0680	0.0560	-0.1482	-0.0000
496.2870	-0.0000	-1.5708	-0.0000	-1.5708	0.0636	-0.0000	-0.0000	0.0000	-0.0000	-0.0000	0.3236	0.0000	0.4869	0.2285	0.0859	0.1021	0.4398	0.1256	-0.0005	0.0071	0.0073	0.0055	0.3877	0.0000	-0.0059	0.0853	0.0719	0.0590	-0.1482	0.0000
496.2990	0.0000	-1.5708	-0.0000	-1.5708	0.0676	0.0000	-0.0000	0.0000	-0.0000	-0.0000	0.3209	0.0000	0.4506	0.4028	0.1256	0.1073	0.3484	0.1402	-0.0005	0.0074	0.0077	0.0058	0.3870	0.0000	-0.0059	0.0884	0.0760	0.0626	-0.1482	0.0000
496.3090	0.0000	-1.5708	-0.0000	-1.5708	0.0708	-0.0000	-0.0000	0.0000	-0.0000	-0.0000	0.3150	0.0000	0.5928	0.2691	0.1065	0.1353	0.3729	0.1201	-0.0005	0.0081	0.0082	0.0061	0.3863	0.0000	-0.0059	0.0967	0.0804	0.0656	-0.1482	0.0000
496.3190	0.0000	-1.5708	-0.0000	-1.5708	0.0740	0.0000	-0.0000	0.0000	-0.0000	-0.0000	0.3151	0.0000	0.5819	0.3345	0.1343	0.1276	0.3896	0.1220	-0.0005	0.0082	0.0084	0.0064	0.3857	0.0000	-0.0059	0.0986	0.0823	0.0684	-0.1482	0.0000
496.3310	-0.0000	-1.5708	0.0000	-1.5708	0.0777	-0.0000	-0.0000	0.0000	-0.0000	0.0000	0.3102	0.0000	0.3864	0.2864	0.1150	0.1134	0.3988	0.1367	-0.0005	0.0082	0.0086	0.0067	0.3850	-0.0000	-0.0059	0.0985	0.0851	0.0717	-0.1482	-0.0000
496.3410	-0.0000	-1.5708	0.0000	-1.5708	0.0809	-0.0000	-0.0000	0.0000	-0.0000	0.0000	0.3169	0.0000	0.4924	0.2763	0.0789	0.1305	0.3364	0.1264	-0.0005	0.0087	0.0090	0.0069	0.3838	-0.0000	-0.0062	0.1038	0.0887	0.0747	-0.1556	-0.0000
496.3530	-0.0000	-1.5708	0.0000	-1.5708	0.0846	0.0000	-0.0000	0.0000	-0.0000	0.0000	0.3119	0.0000	0.4691	0.3127	0.1195	0.1323	0.3383	0.1127	-0.0005	0.0092	0.0095	0.0073	0.3831	-0.0000	-0.0062	0.1097	0.0936	0.0782	-0.1557	-0.0000
496.3630	0.0000	-1.5708	-0.0000	-1.5708	0.0877	0.0000	-0.0000	0.0000	-0.0000	0.0000	0.3060	0.0000	0.4815	0.2681	0.1116	0.1262	0.3975	0.1279	-0.0005	0.0090	0.0096	0.0075	0.3824	0.0000	-0.0062	0.1074	0.0943	0.0807	-0.1556	0.0000
496.3730	0.0000	-1.5708	-0.0000	-1.5708	0.0908	0.0000	-0.0000	0.0000	-0.0000	0.0000	0.3101	0.0000	0.5287	0.3753	0.1510	0.1271	0.2509	0.1295	-0.0005	0.0094	0.0100	0.0078	0.3818	0.0000	-0.0062	0.1121	0.0980	0.0835	-0.1556	0.0000
496.3850	0.0000	-1.5708	-0.0000	-1.5708	0.0945	0.0000	-0.0000	0.0000	-0.0000	0.0000	0.2962	0.0000	0.4889	0.2969	0.1611	0.1427	0.4170	0.1330	-0.0005	0.0095	0.0101	0.0080	0.3810	0.0000	-0.0062	0.1138	0.0997	0.0866	-0.1556	0.0000
496.3950	-0.0000	-1.5708	-0.0000	-1.5708	0.0975	0.0000	-0.0000	0.0000	-0.0000	0.0000	0.2999	0.0000	0.5965	0.2910	0.1176	0.1293	0.3461	0.1162	-0.0005	0.0100	0.0106	0.0083	0.3804	0.0000	-0.0062	0.1200	0.1040	0.0895	-0.1556	0.0000
496.4050	-0.0000	-1.5708	-0.0000	-1.5708	0.1004	0.0000	-0.0000	0.0000	-0.0000	0.0001	0.2987	0.0000	0.5419	0.3152	0.1192	0.1509	0.3023	0.1232	-0.0005	0.0102	0.0108	0.0086	0.3797	0.0000	-0.0062	0.1218	0.1067	0.0922	-0.1556	0.0000
496.4150	0.0000	-1.5708	-0.0000	-1.5708	0.1034	-0.0000	-0.0000	0.0000	-0.0000	0.0000	0.2909	0.0000	0.5016	0.2965	0.1170	0.1199	0.4208	0.1287	-0.0005	0.0106	0.0112	0.0088	0.3791	0.0000	-0.0062	0.1274	0.1104	0.0949	-0.1557	0.0000
496.4250	0.0000	-1.5708	0.0000	-1.5708	0.1063	-0.0000	-0.0000	0.0000	-0.0000	0.0001	0.2995	0.0000	0.5108	0.2162	0.1639	0.1292	0.2773	0.1194	-0.0005	0.0103	0.0112	0.0090	0.3784	0.0000	-0.0062	0.1236	0.1104	0.0973	-0.1556	0.0000
496.4350	-0.0000	-1.5708	0.0000	-1.5708	0.1091	0.0000	-0.0000	0.0000	-0.0000	0.0001	0.2894	0.0000	0.4535	0.2241	0.1656	0.1463	0.4028	0.1292	-0.0003	0.0093	0.0107	0.0092	0.3853	-0.0000	-0.0031	0.1112	0.1051	0.0986	-0.0769	-0.0000
496.4450	0.0000	-1.5708	-0.0000	-1.5708	0.1120	0.0000	-0.0000	0.0000	-0.0000	0.0000	0.2922	0.0000	0.5762	0.4283	0.1260	0.1231	0.3141	0.1093	-0.0005	0.0110	0.0119	0.0095	0.3766	-0.0000	-0.0065	0.1316	0.1168	0.1027	-0.1624	-0.0000
496.4570	0.0000	-1.5708	-0.0000	-1.5708	0.1155	-0.0000	-0.0000	0.0000	-0.0000	0.0001	0.2862	0.0000	0.4220	0.2566	0.1617	0.1219	0.3047	0.1096	-0.0005	0.0116	0.0124	0.0098	0.3758	-0.0000	-0.0065	0.1385	0.1218	0.1058	-0.1624	-0.0000
496.4670	-0.0000	-1.5708	-0.0000	-1.5708	0.1184	-0.0000	-0.0000	0.0000	-0.0000	0.0001	0.2789	0.0000	0.4971	0.2394	0.2004	0.1417	0.3477	0.1242	-0.0005	0.0120	0.0127	0.0101	0.3752	0.0000	-0.0065	0.1436	0.1250	0.1085	-0.1625	0.0000
496.4770	0.0000	-1.5708	0.0000	-1.5708	0.1212	0.0000	-0.0000	0.0000	-0.0000	0.0000	0.2794	0.0000	0.4313	0.2843	0.0522	0.1232	0.2945	0.1436	-0.0005	0.0119	0.0128	0.0103	0.3745	0.0000	-0.0065	0.1422	0.1256	0.1109	-0.1624	0.0000
496.4870	-0.0000	-1.5708	0.0000	-1.5708	0.1240	-0.0000	-0.0000	0.0000	-0.0000	0.0000	0.2710	0.0000	0.4648	0.3475	0.1528	0.1537	0.3530	0.1330	-0.0005	0.0123	0.0133	0.0105	0.3738	0.0000	-0.0065	0.1471	0.1304	0.1135	-0.1625	0.0000
496.4970	-0.0000	-1.5708	-0.0000	-1.5708	0.1268	0.0000	-0.0000	0.0000	-0.0000	0.0000	0.2723	0.0000	0.6157	0.3300	0.1562	0.1457	0.3578	0.1361	-0.0005	0.0120	0.0131	0.0107	0.3732	-0.0000	-0.0065	0.1440	0.1293	0.1156	-0.1624	-0.0000
496.5090	-0.0000	-1.5708	-0.0000	-1.5708	0.1300	0.0000	-0.0000	0.0000	-0.0000	0.0000	0.2674	0.0000	0.5447	0.3169	0.1638	0.1520	0.3428	0.1022	-0.0005	0.0124	0.0135	0.0110	0.3724	0.0000	-0.0065	0.1484	0.1327	0.1185	-0.1624	0.0000
496.5190	0.0000	-1.5708	0.0000	-1.5708	0.1327	0.0000	-0.0000	0.0000	-0.0000	0.0000	0.2654	0.0000	0.6022	0.2377	0.0910	0.1275	0.3199	0.1219	-0.0005	0.0123	0.0137	0.0112	0.3717	0.0000	-0.0065	0.1474	0.1347	0.1210	-0.1624	0.0000
496.5290	-0.0000	-1.5708	0.0000	-1.5708	0.1354	0.0000	-0.0000	0.0000	-0.0000	0.0000	0.2611	0.0000	0.6187	0.3642	0.1543	0.1454	0.3722	0.1276	-0.0005	0.0128	0.0140	0.0115	0.3710	0.0000	-0.0065	0.1527	0.1380	0.1234	-0.1624	0.0000
496.5410	0.0000	-1.5708	-0.0000	-1.5708	0.1385	0.0000	-0.0000	0.0000	-0.0000	-0.0000	0.2635	0.0000	0.5663	0.2546	0.1578	0.1171	0.2781	0.1125	-0.0006	0.0132	0.0144	0.0117	0.3697	-0.0000	-0.0067	0.1581	0.1419	0.1263	-0.1686	-0.0000
496.5510	0.0000	-1.5708	-0.0000	-1.5708	0.1411	-0.0000	-0.0000	0.0000	-0.0000	-0.0000	0.2556	0.0000	0.6114	0.2913	0.1489	0.1605	0.3897	0.1299	-0.0006	0.0136	0.0147	0.0120	0.3690	0.0000	-0.0067	0.1625	0.1443	0.1287	-0.1686	0.0000
496.5630	-0.0000	-1.5708	-0.0000	-1.5708	0.1442	0.0000	-0.0000	0.0000	-0.0000	-0.0000	0.2586	0.0000	0.5732	0.3308	0.1607	0.1506	0.2951	0.1108	-0.0006	0.0137	0.0150	0.0122	0.3682	0.0000	-0.0067	0.1641	0.1479	0.1314	-0.1686	0.0000
496.5730	-0.0000	-1.5708	-0.0000	-1.5708	0.1467	-0.0000	-0.0000	0.0000	-0.0000	-0.0000	0.2575	0.0000	0.6687	0.3419	0.1108	0.1337	0.3152	0.1285	-0.0006	0.0136	0.0150	0.0124	0.3675	-0.0000	-0.0067	0.1630	0.1478	0.1336	-0.1686	-0.0000
496.5830	-0.0000	-1.5708	-0.0000	-1.5708	0.1492	-0.0000	-0.0000	0.0000	-0.0000	0.0000	0.2517	0.0000	0.5064	0.3142	0.1585	0.1469	0.3174	0.1249	-0.0006	0.0136	0.0151	0.0126	0.3668	0.0000	-0.0067	0.1631	0.1489	0.1357	-0.1685	0.0000
496.5950	-0.0000	-1.5708	0.0000	-1.5708	0.1522	-0.0000	-0.0000	0.0000	-0.0000	0.0000	0.2542	0.0000	0.6996	0.2764	0.1222	0.1105	0.2883	0.0987	-0.0006	0.0141	0.0156	0.0129	0.3660	-0.0000	-0.0067	0.1692	0.1530	0.1384	-0.1685	-0.0000
496.6050	-0.0000	-1.5708	0.0000	-1.5708	0.1547	0.0000	-0.0000	0.0000	-0.0000	0.0000	0.2446	0.0000	0.5977	0.3471	0.1232	0.1416	0.3231	0.1425	-0.0006	0.0144	0.0159	0.0131	0.3653	-0.0000	-0.0067	0.1720	0.1568	0.1408	-0.1686	-0.0000
496.6170	0.0000	-1.5708	-0.0000	-1.5708	0.1576	0.0000	-0.0000	0.0000	-0.0000	0.0000	0.2442	0.0000	0.6346	0.3238	0.2022	0.1512	0.3362	0.1322	-0.0006	0.0146	0.0160	0.0133	0.3645	0.0000	-0.0067	0.1744	0.1573	0.1431	-0.1685	0.0000
496.6270	0.0000	-1.5708	0.0000	-1.5708	0.1601	0.0000	-0.0000	0.0000	-0.0000	0.0000	0.2394	0.0000	0.5331	0.3759	0.1495	0.1556	0.3032	0.1177	-0.0006	0.0146	0.0163	0.0135	0.3638	-0.0000	-0.0067	0.1752	0.1600	0.1454	-0.1686	-0.0000
496.6390	-0.0000	-1.5708	-0.0000	-1.5708	0.1629	-0.0000	-0.0000	0.0000	-0.0000	0.0000	0.2373	0.0000	0.5871	0.4067	0.1171	0.1626	0.3259	0.1003	-0.0006	0.0152	0.0167	0.0138	0.3625	-0.0000	-0.0069	0.1817	0.1641	0.1482	-0.1741	-0.0000
496.6490	0.0000	-1.5708	-0.0000	-1.5708	0.1653	0.0000	-0.0000	0.0000	-0.0000	0.0000	0.2288	0.0000	0.6513	0.2712	0.1262	0.1563	0.4020	0.1343	-0.0006	0.0154	0.0170	0.0140	0.3618	0.0000	-0.0069	0.1847	0.1671	0.1502	-0.1741	0.0000
496.6590	-0.0000	-1.5708	-0.0000	-1.5708	0.1676	-0.0000	-0.0000	0.0000	-0.0000	0.0001	0.2339	0.0000	0.5344	0.3183	0.1593	0.1336	0.2970	0.1182	-0.0006	0.0151	0.0169	0.0141	0.3611	0.0000	-0.0069	0.1808	0.1662	0.1521	-0.1740	0.0000
496.6690	0.0000	-1.5708	0.0000	-1.5708	0.1699	0.0000	-0.0000	0.0000	-0.0000	0.0000	0.2274	0.0000	0.5720	0.3257	0.1353	0.1423	0.2995	0.1112	-0.0006	0.0154	0.0172	0.0143	0.3604	-0.0000	-0.0069	0.1840	0.1694	0.1543	-0.1741	-0.0000
496.6810	0.0000	-1.5708	-0.0000	-1.5708	0.1726	0.0000	-0.0000	0.0000	-0.0000	0.0001	0.2246	0.0000	0.4940	0.3693	0.1320	0.1656	0.4113	0.1000	-0.0006	0.0158	0.0175	0.0146	0.3595	-0.0000	-0.0069	0.1886	0.1721	0.1566	-0.1741	-0.0000
496.6910	0.0000	-1.5708	-0.0001	-1.5708	0.1748	-0.0000	-0.0000	0.0000	-0.0000	0.0001	0.2247	0.0000	0.5915	0.3435	0.1413	0.1596	0.3174	0.1312	-0.0006	0.0160	0.0177	0.0147	0.3588	-0.0000	-0.0069	0.1920	0.1745	0.1586	-0.1741	-0.0000
496.7010	-0.0000	-1.5708	-0.0000	-1.5708	0.1770	0.0000	-0.0000	0.0000	-0.0000	0.0000	0.2211	0.0000	0.6050	0.3110	0.1693	0.1390	0.3277	0.0817	-0.0006	0.0159	0.0178	0.0149	0.3581	-0.0000	-0.0069	0.1909	0.1753	0.1604	-0.1740	-0.0000
496.7110	0.0000	-1.5708	0.0000	-1.5708	0.1792	-0.0000	-0.0000	0.0000	-0.0000	0.0001	0.2206	0.0000	0.5858	0.4039	0.1957	0.1297	0.2549	0.1307	-0.0006	0.0161	0.0180	0.0151	0.3573	-0.0000	-0.0069	0.1930	0.1775	0.1625	-0.1741	-0.0000
496.7210	-0.0000	-1.5708	0.0000	-1.5708	0.1813	0.0000	-0.0000	0.0000	-0.0000	0.0001	0.2123	0.0000	0.5455	0.2523	0.1486	0.1508	0.4015	0.1306	-0.0006	0.0164	0.0183	0.0153	0.3566	0.0000	-0.0069	0.1962	0.1797	0.1643	-0.1740	0.0000
496.7310	-0.0000	-1.5708	-0.0000	-1.5708	0.1835	-0.0000	-0.0000	0.0000	-0.0000	0.0001	0.2180	0.0000	0.4373	0.2655	0.1874	0.1469	0.2943	0.1008	-0.0006	0.0165	0.0184	0.0154	0.3559	0.0000	-0.0068	0.1975	0.1810	0.1661	-0.1740	0.0000
496.7430	-0.0000	-1.5708	-0.0000	-1.5708	0.1860	-0.0000	-0.0000	0.0000	-0.0000	0.0000	0.2040	0.0000	0.5720	0.3514	0.1811	0.1283	0.3353	0.1157	-0.0006	0.0169	0.0187	0.0157	0.3547	0.0000	-0.0070	0.2018	0.1839	0.1686	-0.1789	0.0000
496.7530	-0.0000	-1.5708	-0.0000	-1.5708	0.1881	-0.0000	-0.0000	0.0000	-0.0000	0.0000	0.2029	0.0000	0.5954	0.3041	0.1632	0.1583	0.3656	0.1199	-0.0006	0.0169	0.0189	0.0158	0.3540	-0.0000	-0.0070	0.2020	0.1861	0.1703	-0.1788	-0.0000
496.7630	0.0000	-1.5708	0.0000	-1.5708	0.1902	0.0000	-0.0000	0.0000	-0.0000	0.0000	0.2031	0.0000	0.4823	0.3566	0.1467	0.1439	0.3005	0.1125	-0.0006	0.0171	0.0191	0.0160	0.3532	-0.0000	-0.0070	0.2053	0.1884	0.1721	-0.1788	-0.0000
496.7750	0.0000	-1.5708	0.0000	-1.5708	0.1925	0.0000	-0.0000	0.0000	-0.0000	0.0001	0.1972	0.0000	0.5300	0.3675	0.0902	0.1500	0.3098	0.1208	-0.0006	0.0172	0.0193	0.0162	0.3523	-0.0000	-0.0070	0.2065	0.1896	0.1743	-0.1788	-0.0000
496.7850	0.0000	-1.5708	-0.0000	-1.5708	0.1945	0.0000	-0.0000	0.0000	-0.0000	0.0000	0.1949	0.0000	0.4585	0.2759	0.1570	0.1403	0.3086	0.0849	-0.0006	0.0175	0.0197	0.0164	0.3516	-0.0000	-0.0070	0.2093	0.1934	0.1763	-0.1789	-0.0000
496.7970	-0.0000	-1.5708	-0.0000	-1.5708	0.1968	-0.0000	-0.0000	0.0000	-0.0000	0.0000	0.1896	0.0000	0.4750	0.3599	0.1747	0.1554	0.3709	0.1267	-0.0006	0.0173	0.0196	0.0165	0.3507	-0.0000	-0.0070	0.2077	0.1928	0.1781	-0.1789	-0.0000
496.8070	-0.0000	-1.5708	-0.0000	-1.5708	0.1987	0.0000	-0.0000	0.0000	-0.0000	0.0000	0.1939	0.0000	0.5170	0.2972	0.1820	0.1345	0.2768	0.1146	-0.0006	0.0178	0.0199	0.0167	0.3500	-0.0000	-0.0070	0.2132	0.1954	0.1797	-0.1789	-0.0000
496.8190	-0.0000	-1.5708	-0.0000	-1.5708	0.2010	0.0001	-0.0000	0.0000	-0.0000	0.0000	0.1869	0.0000	0.4646	0.3717	0.1805	0.1358	0.3016	0.1202	-0.0006	0.0180	0.0202	0.0169	0.3491	0.0000	-0.0070	0.2158	0.1990	0.1820	-0.1789	0.0000
496.8290	0.0000	-1.5708	-0.0000	-1.5708	0.2027	0.0000	-0.0000	0.0000	-0.0000	0.0001	0.1812	0.0000	0.5403	0.3847	0.1308	0.1201	0.3944	0.1015	-0.0006	0.0179	0.0201	0.0170	0.3483	-0.0000	-0.0070	0.2148	0.1980	0.1832	-0.1788	-0.0000
496.8410	0.0001	-1.5708	-0.0000	-1.5708	0.2049	0.0000	-0.0000	0.0000	-0.0000	0.0001	0.1857	0.0000	0.4444	0.3253	0.0983	0.1521	0.2600	0.1042	-0.0006	0.0184	0.0205	0.0172	0.3471	0.0000	-0.0071	0.2199	0.2018	0.1854	-0.1830	0.0000
496.8510	-0.0000	-1.5708	-0.0000	-1.5708	0.2067	-0.0000	-0.0000	0.0000	-0.0000	0.0000	0.1805	0.0000	0.4927	0.3357	0.1591	0.1449	0.2963	0.0915	-0.0006	0.0183	0.0205	0.0174	0.3464	-0.0000	-0.0071	0.2189	0.2018	0.1867	-0.1829	-0.0000
496.8610	0.0000	-1.5708	0.0000	-1.5708	0.2085	0.0000	-0.0000	0.0000	-0.0000	0.0000	0.1767	0.0000	0.5044	0.3456	0.1622	0.1490	0.2977	0.0985	-0.0006	0.0186	0.0208	0.0175	0.3456	0.0000	-0.0071	0.2228	0.2048	0.1884	-0.1829	0.0000
496.8710	-0.0000	-1.5708	-0.0000	-1.5708	0.2102	0.0000	-0.0000	0.0000	-0.0000	0.0000	0.1710	0.0000	0.4906	0.2898	0.1806	0.1369	0.3013	0.0848	-0.0006	0.0190	0.0212	0.0177	0.3449	0.0000	-0.0071	0.2272	0.2081	0.1903	-0.1830	0.0000
496.8830	-0.0000	-1.5708	-0.0000	-1.5708	0.2122	0.0000	-0.0000	0.0000	-0.0000	0.0000	0.1637	0.0000	0.4053	0.3682	0.2055	0.1712	0.4144	0.1058	-0.0006	0.0190	0.0213	0.0178	0.3440	-0.0000	-0.0071	0.2274	0.2093	0.1920	-0.1830	-0.0000
496.8930	0.0000	-1.5708	-0.0000	-1.5708	0.2139	0.0000	-0.0000	0.0000	-0.0000	0.0000	0.1671	0.0000	0.5344	0.3892	0.1500	0.1306	0.2904	0.0919	-0.0006	0.0183	0.0210	0.0179	0.3432	0.0000	-0.0071	0.2192	0.2071	0.1930	-0.1829	0.0000
496.9030	-0.0000	-1.5708	-0.0000	-1.5708	0.2156	0.0000	-0.0000	0.0000	-0.0000	0.0000	0.1625	0.0000	0.4868	0.2982	0.1432	0.1590	0.2801	0.0971	-0.0006	0.0187	0.0212	0.0181	0.3425	0.0000	-0.0071	0.2237	0.2086	0.1945	-0.1829	0.0000
496.9130	0.0000	-1.5708	-0.0000	-1.5708	0.2172	-0.0000	-0.0000	0.0000	-0.0000	0.0000	0.1530	0.0000	0.4925	0.3395	0.1889	0.1450	0.3810	0.1063	-0.0006	0.0191	0.0215	0.0182	0.3417	-0.0000	-0.0071	0.2289	0.2119	0.1960	-0.1829	-0.0000
496.9230	-0.0000	-1.5708	-0.0000	-1.5708	0.2187	0.0000	-0.0000	0.0000	-0.0000	0.0000	0.1516	0.0000	0.5526	0.4162	0.1576	0.1706	0.3752	0.0857	-0.0006	0.0192	0.0217	0.0183	0.3409	0.0000	-0.0071	0.2294	0.2133	0.1975	-0.1830	0.0000
496.9330	-0.0000	-1.5708	-0.0000	-1.5708	0.2203	0.0000	-0.0000	0.0000	-0.0000	0.0000	0.1537	0.0000	0.4782	0.4621	0.1235	0.1572	0.2950	0.0797	-0.0006	0.0192	0.0218	0.0185	0.3405	0.0000	-0.0070	0.2302	0.2144	0.1988	-0.1800	0.0000
496.9450	0.0000	-1.5708	0.0000	-1.5708	0.2221	-0.0000	-0.0000	0.0000	-0.0000	0.0000	0.1472	0.0000	0.5286	0.3039	0.1886	0.1726	0.2745	0.1289	-0.0006	0.0194	0.0220	0.0186	0.3390	-0.0000	-0.0072	0.2329	0.2166	0.2005	-0.1863	-0.0000
496.9550	-0.0000	-1.5708	-0.0000	-1.5708	0.2236	-0.0000	-0.0000	0.0000	-0.0000	0.0000	0.1437	0.0000	0.4524	0.3406	0.2133	0.1658	0.3366	0.0985	-0.0006	0.0200	0.0222	0.0187	0.3383	0.0000	-0.0072	0.2391	0.2188	0.2017	-0.1863	0.0000
496.9650	-0.0000	-1.5708	-0.0000	-1.5708	0.2250	-0.0000	-0.0000	0.0000	-0.0000	0.0000	0.1411	0.0000	0.5073	0.3699	0.1763	0.1605	0.3536	0.0777	-0.0006	0.0194	0.0221	0.0189	0.3375	0.0000	-0.0072	0.2320	0.2176	0.2030	-0.1863	0.0000
496.9770	-0.0000	-1.5708	0.0000	-1.5708	0.2267	0.0000	-0.0000	0.0000	-0.0000	0.0000	0.1347	0.0000	0.4661	0.3711	0.1908	0.1538	0.3929	0.1027	-0.0006	0.0197	0.0224	0.0190	0.3366	0.0000	-0.0072	0.2359	0.2206	0.2045	-0.1863	0.0000
496.9870	-0.0000	-1.5708	0.0000	-1.5708	0.2281	0.0000	-0.0000	0.0000	-0.0000	0.0000	0.1347	0.0000	0.5354	0.4345	0.1997	0.1728	0.3805	0.1013	-0.0006	0.0200	0.0225	0.0191	0.3358	-0.0000	-0.0072	0.2391	0.2218	0.2058	-0.1863	-0.0000
496.9990	-0.0000	-1.5708	-0.0000	-1.5708	0.2297	0.0000	-0.0000	0.0000	-0.0000	0.0000	0.1371	0.0000	0.4446	0.3574	0.1403	0.1502	0.3069	0.0796	-0.0006	0.0202	0.0228	0.0193	0.3349	-0.0000	-0.0072	0.2424	0.2242	0.2073	-0.1864	-0.0000
497.0090	-0.0000	-1.5708	-0.0000	-1.5708	0.2310	0.0000	-0.0000	0.0000	-0.0000	0.0000	0.1323	0.0000	0.4155	0.3157	0.1806	0.1574	0.2599	0.0775	-0.0006	0.0202	0.0228	0.0194	0.3341	0.0000	-0.0072	0.2415	0.2243	0.2083	-0.1863	0.0000
497.0190	0.0000	-1.5708	0.0000	-1.5708	0.2323	0.0000	-0.0000	0.0000	-0.0000	0.0000	0.1235	0.0000	0.4213	0.3358	0.2365	0.1938	0.3306	0.0866	-0.0006	0.0203	0.0230	0.0195	0.3333	0.0000	-0.0072	0.2436	0.2265	0.2095	-0.1863	0.0000
497.0310	-0.0000	-1.5708	-0.0000	-1.5708	0.2338	0.0000	-0.0000	0.0000	-0.0000	0.0000	0.1201	0.0000	0.4389	0.4371	0.2181	0.1668	0.4003	0.1084	-0.0006	0.0206	0.0232	0.0196	0.3324	0.0000	-0.0072	0.2463	0.2282	0.2107	-0.1863	0.0000
497.0410	-0.0000	-1.5708	-0.0000	-1.5708	0.2350	-0.0000	-0.0000	0.0000	-0.0000	0.0000	0.1220	0.0000	0.4226	0.3509	0.1845	0.1496	0.3594	0.0925	-0.0006	0.0204	0.0231	0.0197	0.3315	-0.0000	-0.0073	0.2438	0.2274	0.2117	-0.1889	-0.0000
497.0530	-0.0000	-1.5708	-0.0000	-1.5708	0.2364	0.0000	-0.0000	0.0000	-0.0000	0.0000	0.1200	0.0000	0.3345	0.3889	0.2211	0.1628	0.3136	0.0926	-0.0006	0.0203	0.0232	0.0198	0.3305	0.0000	-0.0073	0.2437	0.2282	0.2130	-0.1889	0.0000
497.0630	-0.0000	-1.5708	-0.0000	-1.5708	0.2376	-0.0000	-0.0000	0.0000	-0.0000	0.0000	0.1166	0.0000	0.4281	0.3227	0.1833	0.1705	0.3039	0.1021	-0.0006	0.0206	0.0234	0.0199	0.3297	0.0000	-0.0073	0.2472	0.2298	0.2141	-0.1890	0.0000
497.0730	-0.0000	-1.5708	-0.0000	-1.5708	0.2387	0.0000	-0.0000	0.0000	-0.0000	0.0000	0.1110	0.0000	0.4546	0.4236	0.2013	0.1739	0.3142	0.0906	-0.0006	0.0207	0.0236	0.0200	0.3290	-0.0000	-0.0073	0.2481	0.2317	0.2151	-0.1890	-0.0000
497.0830	0.0000	-1.5708	-0.0000	-1.5708	0.2399	0.0000	-0.0000	0.0000	-0.0000	0.0000	0.1098	0.0000	0.3412	0.4444	0.2224	0.1606	0.2582	0.0927	-0.0006	0.0206	0.0235	0.0201	0.3282	-0.0000	-0.0073	0.2466	0.2313	0.2160	-0.1890	-0.0000
497.0930	0.0000	-1.5708	0.0000	-1.5708	0.2409	0.0000	-0.0000	0.0000	-0.0000	0.0000	0.1060	0.0000	0.4012	0.3979	0.1610	0.1613	0.2674	0.0825	-0.0006	0.0209	0.0237	0.0202	0.3274	-0.0000	-0.0073	0.2499	0.2336	0.2169	-0.1890	-0.0000
497.1030	0.0000	-1.5708	-0.0000	-1.5708	0.2419	-0.0000	-0.0000	0.0000	-0.0000	0.0000	0.1004	0.0000	0.3961	0.3930	0.1886	0.1537	0.3375	0.0894	-0.0006	0.0209	0.0237	0.0202	0.3266	-0.0000	-0.0073	0.2498	0.2334	0.2178	-0.1889	-0.0000
497.1150	-0.0000	-1.5708	-0.0000	-1.5708	0.2431	0.0000	-0.0000	0.0000	-0.0000	0.0000	0.0995	0.0000	0.4094	0.3953	0.2097	0.1880	0.3447	0.0926	-0.0006	0.0214	0.0240	0.0203	0.3257	-0.0000	-0.0073	0.2557	0.2365	0.2190	-0.1890	-0.0000
497.1250	-0.0000	-1.5708	-0.0000	-1.5708	0.2440	0.0000	-0.0000	0.0000	-0.0000	0.0000	0.0977	0.0000	0.3893	0.4149	0.2260	0.1611	0.3104	0.1151	-0.0006	0.0212	0.0240	0.0204	0.3249	-0.0000	-0.0073	0.2541	0.2358	0.2197	-0.1890	-0.0000
497.1350	0.0000	-1.5708	-0.0000	-1.5708	0.2450	0.0000	-0.0000	0.0000	-0.0000	0.0000	0.0972	0.0000	0.4987	0.3504	0.2016	0.1808	0.2531	0.0669	-0.0004	0.0207	0.0237	0.0204	0.3299	0.0000	-0.0049	0.2479	0.2331	0.2197	-0.1271	0.0000
497.1450	-0.0000	-1.5708	-0.0000	-1.5708	0.2460	-0.0000	-0.0000	0.0000	-0.0000	0.0000	0.0934	0.0000	0.4101	0.3797	0.1682	0.1816	0.2255	0.0715	-0.0006	0.0211	0.0242	0.0206	0.3232	0.0000	-0.0073	0.2531	0.2376	0.2214	-0.1908	0.0000
497.1570	-0.0000	-1.5708	0.0000	-1.5708	0.2470	-0.0000	-0.0000	0.0000	-0.0000	0.0000	0.0830	0.0000	0.4952	0.3804	0.1946	0.1421	0.2710	0.0721	-0.0006	0.0213	0.0243	0.0207	0.3223	0.0000	-0.0073	0.2555	0.2391	0.2224	-0.1909	0.0000
497.1670	-0.0000	-1.5708	-0.0000	-1.5708	0.2478	-0.0000	-0.0000	0.0000	-0.0000	0.0000	0.0786	0.0000	0.3006	0.3587	0.2022	0.1586	0.3417	0.0751	-0.0006	0.0214	0.0243	0.0207	0.3215	-0.0000	-0.0073	0.2567	0.2393	0.2231	-0.1909	-0.0000
497.1770	0.0000	-1.5708	0.0000	-1.5708	0.2486	0.0000	-0.0000	0.0000	-0.0000	0.0000	0.0765	0.0000	0.4910	0.4048	0.1688	0.1584	0.3517	0.0655	-0.0006	0.0214	0.0244	0.0208	0.3207	-0.0000	-0.0073	0.2563	0.2399	0.2237	-0.1909	-0.0000
497.1890	-0.0000	-1.5708	-0.0000	-1.5708	0.2495	-0.0000	-0.0000	0.0000	-0.0000	0.0000	0.0755	0.0000	0.4108	0.3925	0.1329	0.1579	0.3551	0.0585	-0.0006	0.0217	0.0246	0.0209	0.3197	0.0000	-0.0073	0.2601	0.2418	0.2246	-0.1909	0.0000
497.1990	0.0000	-1.5708	-0.0000	-1.5708	0.2503	-0.0000	-0.0000	0.0000	-0.0000	0.0000	0.0749	0.0000	0.4328	0.3334	0.1957	0.1706	0.3295	0.0800	-0.0006	0.0213	0.0244	0.0209	0.3189	0.0000	-0.0073	0.2547	0.2403	0.2250	-0.1908	0.0000
497.2110	-0.0000	-1.5708	0.0000	-1.5708	0.2512	-0.0000	-0.0000	0.0000	-0.0000	0.0000	0.0719	0.0000	0.5089	0.3386	0.1477	0.1516	0.2843	0.0659	-0.0006	0.0215	0.0245	0.0210	0.3180	-0.0000	-0.0073	0.2575	0.2411	0.2258	-0.1908	-0.0000
497.2230	-0.0000	-1.5708	-0.0000	-1.5708	0.2520	0.0000	-0.0000	0.0000	-0.0000	0.0000	0.0657	0.0000	0.4652	0.5389	0.1883	0.1598	0.2707	0.0701	-0.0006	0.0214	0.0245	0.0210	0.3171	-0.0000	-0.0073	0.2557	0.2413	0.2265	-0.1908	-0.0000
497.2330	-0.0000	-1.5708	-0.0000	-1.5708	0.2526	0.0000	-0.0000	0.0000	-0.0000	0.0000	0.0613	0.0000	0.4723	0.4079	0.2587	0.1631	0.2771	0.0601	-0.0006	0.0217	0.0248	0.0211	0.3163	0.0000	-0.0073	0.2602	0.2438	0.2272	-0.1908	0.0000
497.2430	0.0000	-1.5708	-0.0000	-1.5708	0.2532	-0.0000	-0.0000	0.0000	-0.0000	0.0000	0.0581	0.0000	0.5001	0.4064	0.2134	0.1604	0.2736	0.0861	-0.0006	0.0215	0.0247	0.0212	0.3154	-0.0000	-0.0074	0.2576	0.2431	0.2277	-0.1920	-0.0000
497.2530	0.0000	-1.5708	-0.0000	-1.5708	0.2538	-0.0000	-0.0000	0.0000	-0.0000	0.0000	0.0561	0.0000	0.4728	0.3740	0.1838	0.1477	0.2751	0.0783	-0.0006	0.0217	0.0248	0.0212	0.3146	0.0000	-0.0073	0.2596	0.2441	0.2283	-0.1920	0.0000
497.2630	-0.0000	-1.5708	-0.0000	-1.5708	0.2543	0.0000	-0.0000	0.0000	-0.0000	0.0000	0.0518	0.0000	0.5109	0.4102	0.1973	0.1628	0.2839	0.0666	-0.0006	0.0215	0.0247	0.0212	0.3138	0.0000	-0.0073	0.2569	0.2434	0.2286	-0.1919	0.0000
497.2750	0.0000	-1.5708	-0.0000	-1.5708	0.2550	-0.0000	-0.0000	0.0000	-0.0000	0.0000	0.0499	0.0000	0.4808	0.3946	0.2253	0.1558	0.2465	0.0935	-0.0006	0.0222	0.0251	0.0213	0.3129	0.0000	-0.0073	0.2664	0.2470	0.2294	-0.1920	0.0000
497.2850	0.0000	-1.5708	0.0000	-1.5708	0.2554	-0.0000	-0.0000	0.0000	-0.0000	0.0000	0.0448	0.0000	0.3830	0.4398	0.2073	0.1412	0.3225	0.0490	-0.0006	0.0218	0.0250	0.0213	0.3121	0.0000	-0.0073	0.2614	0.2460	0.2297	-0.1920	0.0000
497.2950	-0.0000	-1.5708	0.0000	-1.5708	0.2559	0.0000	-0.0000	0.0000	-0.0000	0.0000	0.0430	0.0000	0.4998	0.3285	0.2222	0.1753	0.2907	0.0720	-0.0006	0.0221	0.0250	0.0214	0.3113	0.0000	-0.0073	0.2646	0.2462	0.2300	-0.1920	0.0000
497.3050	-0.0000	-1.5708	0.0000	-1.5708	0.2563	-0.0000	-0.0000	0.0000	-0.0000	0.0000	0.0400	0.0000	0.4648	0.4219	0.1818	0.1964	0.2908	0.0659	-0.0006	0.0220	0.0251	0.0214	0.3105	0.0000	-0.0073	0.2631	0.2467	0.2304	-0.1920	0.0000
497.3150	0.0000	-1.5708	0.0000	-1.5708	0.2567	0.0000	-0.0000	0.0000	-0.0000	0.0000	0.0348	0.0000	0.5008	0.4007	0.1974	0.1575	0.2983	0.0652	-0.0006	0.0219	0.0250	0.0214	0.3097	-0.0000	-0.0073	0.2624	0.2460	0.2307	-0.1920	-0.0000
497.3250	-0.0000	-1.5708	-0.0000	-1.5708	0.2570	-0.0000	-0.0000	0.0000	-0.0000	0.0000	0.0320	0.0000	0.3707	0.3253	0.2455	0.1900	0.3167	0.0579	-0.0006	0.0223	0.0253	0.0215	0.3089	-0.0000	-0.0073	0.2672	0.2488	0.2312	-0.1920	-0.0000
497.3370	-0.0000	-1.5708	-0.0000	-1.5708	0.2574	-0.0000	-0.0000	0.0000	-0.0000	0.0000	0.0293	0.0000	0.3178	0.4168	0.1924	0.1501	0.3320	0.0681	-0.0006	0.0220	0.0252	0.0215	0.3079	0.0000	-0.0074	0.2632	0.2477	0.2315	-0.1924	0.0000
497.3470	-0.0000	-1.5708	0.0000	-1.5708	0.2577	-0.0000	-0.0000	0.0000	-0.0000	0.0000	0.0265	0.0000	0.3084	0.3931	0.2093	0.1588	0.3224	0.0587	-0.0006	0.0224	0.0253	0.0215	0.3071	-0.0000	-0.0073	0.2677	0.2493	0.2317	-0.1924	-0.0000
497.3590	-0.0000	-1.5708	-0.0000	-1.5708	0.2579	0.0000	-0.0000	0.0000	-0.0000	0.0000	0.0224	0.0000	0.4986	0.4498	0.2704	0.1492	0.3561	0.0821	-0.0006	0.0223	0.0253	0.0216	0.3062	-0.0000	-0.0073	0.2667	0.2493	0.2321	-0.1924	-0.0000
497.3690	-0.0000	-1.5708	-0.0000	-1.5708	0.2581	0.0000	-0.0000	0.0000	-0.0000	0.0000	0.0219	0.0000	0.4296	0.4639	0.2089	0.2007	0.3151	0.0757	-0.0006	0.0221	0.0252	0.0216	0.3054	-0.0000	-0.0073	0.2643	0.2478	0.2321	-0.1924	-0.0000
497.3790	0.0000	-1.5708	-0.0000	-1.5708	0.2584	-0.0000	-0.0000	0.0000	-0.0000	0.0000	0.0186	0.0000	0.4732	0.3792	0.2087	0.1810	0.3463	0.0787	-0.0006	0.0222	0.0253	0.0216	0.3046	-0.0000	-0.0073	0.2659	0.2486	0.2324	-0.1924	-0.0000
497.3910	-0.0000	-1.5708	-0.0000	-1.5708	0.2586	-0.0000	-0.0000	0.0000	-0.0000	0.0000	0.0152	0.0000	0.4752	0.4244	0.2372	0.1823	0.3239	0.0411	-0.0006	0.0223	0.0253	0.0216	0.3036	-0.0000	-0.0073	0.2676	0.2493	0.2326	-0.1924	-0.0000
497.4010	-0.0000	-1.5708	-0.0000	-1.5708	0.2587	0.0000	-0.0000	0.0000	-0.0000	0.0000	0.0114	0.0000	0.5152	0.3467	0.1928	0.1652	0.3211	0.0611	-0.0006	0.0226	0.0255	0.0216	0.3028	0.0000	-0.0073	0.2702	0.2508	0.2327	-0.1924	0.0000
497.4130	0.0000	-1.5708	-0.0000	-1.5708	0.2588	-0.0000	-0.0000	0.0000	-0.0000	0.0000	0.0040	0.0000	0.6203	0.3302	0.2295	0.1693	0.3066	0.0825	-0.0006	0.0225	0.0254	0.0216	0.1912	0.0000	-0.0073	0.2693	0.2499	0.2328	-0.1924	0.0000
497.4230	-0.0000	-1.5708	-0.0000	-1.5708	0.2588	0.0000	-0.0000	0.0000	-0.0000	0.0000	0.0006	0.0000	0.5475	0.3916	0.2479	0.1515	0.2629	0.0549	-0.0006	0.0225	0.0254	0.0216	0.0916	0.0000	-0.0073	0.2692	0.2499	0.2327	-0.1924	0.0000
497.4350	-0.0000	-1.5708	-0.0000	-1.5708	0.2588	0.0000	-0.0000	0.0000	-0.0000	0.0000	-0.0019	0.0000	0.3984	0.4460	0.2094	0.1526	0.1628	0.0555	-0.0006	0.0223	0.0253	0.0216	-0.0266	0.0000	-0.0071	0.2665	0.2487	0.2326	-0.1859	0.0000
497.4450	0.0000	-1.5708	-0.0000	-1.5708	0.2587	0.0000	-0.0000	0.0000	-0.0000	0.0000	-0.0038	0.0000	0.5774	0.4077	0.2589	0.1522	0.0826	0.0757	-0.0006	0.0221	0.0252	0.0216	-0.1258	0.0000	-0.0073	0.2642	0.2478	0.2326	-0.1920	0.0000
497.4570	-0.0000	-1.5708	-0.0000	-1.5708	0.2587	0.0000	-0.0000	0.0000	-0.0000	0.0000	-0.0092	0.0000	0.4557	0.3617	0.2500	0.1751	0.0319	0.0416	-0.0006	0.0222	0.0252	0.0216	-0.2442	0.0000	-0.0073	0.2657	0.2484	0.2327	-0.1920	0.0000
497.4670	0.0000	-1.5708	-0.0000	-1.5708	0.2586	-0.0000	-0.0000	0.0000	-0.0000	0.0000	-0.0131	0.0000	0.4730	0.4314	0.2163	0.1574	-0.0128	0.0635	-0.0006	0.0220	0.0251	0.0216	-0.3372	0.0000	-0.0073	0.2631	0.2467	0.2324	-0.1920	0.0000
497.4790	-0.0000	-1.5708	-0.0000	-1.5708	0.2585	-0.0000	-0.0000	0.0000	-0.0000	0.0000	-0.0129	0.0000	0.5483	0.3843	0.2348	0.1698	-0.0452	0.0488	-0.0006	0.0221	0.0252	0.0216	-0.3383	-0.0000	-0.0073	0.2645	0.2481	0.2324	-0.1920	-0.0000
497.4890	-0.0000	-1.5708	-0.0000	-1.5708	0.2584	0.0000	-0.0000	0.0000	-0.0000	0.0000	-0.0135	0.0000	0.6966	0.3243	0.1940	0.1563	-0.0673	0.0725	-0.0006	0.0223	0.0253	0.0216	-0.3392	-0.0000	-0.0073	0.2673	0.2490	0.2323	-0.1920	-0.0000
497.4990	0.0000	-1.5708	0.0000	-1.5708	0.2582	0.0000	-0.0000	0.0000	-0.0000	0.0000	-0.0158	0.0000	0.7019	0.4095	0.2267	0.1593	-0.1436	0.0447	-0.0006	0.0222	0.0253	0.0216	-0.3401	-0.0000	-0.0073	0.2657	0.2493	0.2322	-0.1920	-0.0000
497.5110	0.0000	-1.5708	0.0000	-1.5708	0.2579	-0.0000	-0.0000	0.0000	-0.0000	0.0000	-0.0209	0.0000	0.6823	0.4364	0.2377	0.1683	-0.1462	0.0347	-0.0006	0.0220	0.0252	0.0215	-0.3412	0.0000	-0.0073	0.2640	0.2476	0.2319	-0.1920	0.0000
497.5210	0.0000	-1.5708	-0.0000	-1.5708	0.2577	0.0000	-0.0000	0.0000	-0.0000	0.0000	-0.0234	0.0000	0.5412	0.4192	0.2491	0.1877	-0.1805	0.0660	-0.0006	0.0220	0.0252	0.0215	-0.3421	0.0000	-0.0073	0.2639	0.2475	0.2318	-0.1920	0.0000
497.5330	-0.0000	-1.5708	-0.0000	-1.5708	0.2575	0.0000	-0.0000	0.0000	-0.0000	0.0000	-0.0279	0.0000	0.6102	0.3787	0.3085	0.1710	-0.2306	0.0523	-0.0006	0.0221	0.0251	0.0215	-0.3432	0.0000	-0.0073	0.2641	0.2467	0.2314	-0.1919	0.0000
497.5430	-0.0000	-1.5708	0.0000	-1.5708	0.2572	-0.0000	-0.0000	0.0000	-0.0000	0.0000	-0.0322	0.0000	0.5753	0.4679	0.2137	0.1461	-0.2607	0.0500	-0.0006	0.0221	0.0251	0.0215	-0.3439	-0.0000	-0.0073	0.2647	0.2474	0.2313	-0.1908	-0.0000
497.5530	-0.0000	-1.5708	-0.0000	-1.5708	0.2568	-0.0000	-0.0000	0.0000	-0.0000	0.0000	-0.0360	0.0000	0.5273	0.4283	0.2275	0.1661	-0.2641	0.0498	-0.0006	0.0218	0.0250	0.0215	-0.3448	0.0000	-0.0073	0.2614	0.2461	0.2309	-0.1908	0.0000
497.5650	0.0000	-1.5708	-0.0000	-1.5708	0.2564	-0.0000	-0.0000	0.0000	-0.0000	0.0000	-0.0394	0.0000	0.5671	0.3875	0.2228	0.1380	-0.3332	0.0525	-0.0006	0.0220	0.0251	0.0214	-0.3459	0.0000	-0.0073	0.2641	0.2468	0.2307	-0.1909	0.0000
497.5750	-0.0000	-1.5708	-0.0000	-1.5708	0.2560	-0.0000	-0.0000	0.0000	-0.0000	0.0000	-0.0435	0.0000	0.6992	0.4283	0.2285	0.1642	-0.3348	0.0495	-0.0006	0.0220	0.0250	0.0214	-0.3468	-0.0000	-0.0073	0.2632	0.2459	0.2302	-0.1908	-0.0000
497.5870	-0.0000	-1.5708	-0.0000	-1.5708	0.2554	0.0000	-0.0000	0.0000	-0.0000	0.0000	-0.0493	0.0000	0.7296	0.3072	0.2482	0.1470	-0.3399	0.0551	-0.0006	0.0220	0.0250	0.0213	-0.3479	0.0000	-0.0073	0.2632	0.2459	0.2297	-0.1908	0.0000
497.5970	-0.0000	-1.5708	-0.0000	-1.5708	0.2549	0.0000	-0.0000	0.0000	-0.0000	0.0000	-0.0512	0.0000	0.6039	0.3984	0.2323	0.1786	-0.3420	0.0753	-0.0006	0.0219	0.0249	0.0213	-0.3488	-0.0000	-0.0073	0.2618	0.2455	0.2293	-0.1908	-0.0000
497.6090	-0.0000	-1.5708	-0.0000	-1.5708	0.2543	-0.0000	-0.0000	0.0000	-0.0000	0.0000	-0.0556	0.0000	0.6495	0.3945	0.2662	0.1854	-0.3149	0.0737	-0.0006	0.0217	0.0249	0.0213	-0.3499	-0.0000	-0.0073	0.2599	0.2445	0.2288	-0.1908	-0.0000
497.6190	-0.0000	-1.5708	-0.0000	-1.5708	0.2537	-0.0000	-0.0000	0.0000	-0.0000	0.0000	-0.0576	0.0000	0.6801	0.3640	0.2471	0.1545	-0.3584	0.0972	-0.0006	0.0220	0.0249	0.0212	-0.3507	0.0000	-0.0073	0.2634	0.2451	0.2285	-0.1909	0.0000
497.6310	0.0000	-1.5708	-0.0000	-1.5708	0.2530	-0.0000	-0.0000	0.0000	-0.0000	0.0000	-0.0621	0.0000	0.5340	0.4219	0.2586	0.1596	-0.3347	0.0743	-0.0006	0.0216	0.0248	0.0212	-0.3518	-0.0000	-0.0073	0.2593	0.2439	0.2277	-0.1908	-0.0000
497.6410	-0.0000	-1.5708	0.0000	-1.5708	0.2523	0.0000	-0.0000	0.0000	-0.0000	0.0000	-0.0639	0.0000	0.4845	0.3966	0.2368	0.1507	-0.3382	0.0779	-0.0006	0.0214	0.0247	0.0211	-0.3525	0.0000	-0.0072	0.2569	0.2426	0.2271	-0.1889	0.0000
497.6510	-0.0000	-1.5708	0.0000	-1.5708	0.2517	-0.0000	-0.0000	0.0000	-0.0000	0.0000	-0.0646	0.0000	0.5845	0.3651	0.2170	0.1549	-0.3532	0.0702	-0.0006	0.0220	0.0249	0.0211	-0.3534	0.0000	-0.0072	0.2639	0.2447	0.2268	-0.1890	0.0000
497.6630	0.0000	-1.5708	-0.0000	-1.5708	0.2508	-0.0000	-0.0000	0.0000	-0.0000	0.0000	-0.0681	0.0000	0.6144	0.4972	0.2632	0.1735	-0.3794	0.0807	-0.0006	0.0218	0.0246	0.0210	-0.3545	0.0000	-0.0072	0.2605	0.2424	0.2259	-0.1890	0.0000
497.6730	0.0000	-1.5708	-0.0000	-1.5708	0.2501	-0.0000	-0.0000	0.0000	-0.0000	0.0000	-0.0755	0.0000	0.6955	0.4090	0.2380	0.1625	-0.3005	0.0706	-0.0006	0.0215	0.0244	0.0209	-0.3554	0.0000	-0.0072	0.2569	0.2397	0.2251	-0.1889	0.0000
497.6850	0.0000	-1.5708	-0.0000	-1.5708	0.2492	-0.0000	-0.0000	0.0000	-0.0000	0.0000	-0.0785	0.0000	0.7130	0.4765	0.2665	0.1447	-0.3156	0.0513	-0.0006	0.0212	0.0242	0.0208	-0.3564	0.0000	-0.0072	0.2542	0.2380	0.2243	-0.1889	0.0000
497.6950	-0.0000	-1.5708	-0.0000	-1.5708	0.2484	-0.0000	-0.0000	0.0000	-0.0000	0.0000	-0.0809	0.0000	0.6733	0.3384	0.2372	0.1703	-0.2800	0.0539	-0.0006	0.0212	0.0243	0.0208	-0.3573	0.0000	-0.0073	0.2538	0.2395	0.2239	-0.1890	0.0000
497.7070	-0.0000	-1.5708	-0.0000	-1.5708	0.2474	-0.0000	-0.0000	0.0000	-0.0000	0.0000	-0.0806	0.0000	0.6480	0.3875	0.2396	0.1538	-0.3424	0.0627	-0.0006	0.0216	0.0244	0.0207	-0.3584	0.0000	-0.0073	0.2588	0.2396	0.2230	-0.1890	0.0000
497.7170	-0.0000	-1.5708	-0.0000	-1.5708	0.2467	0.0000	-0.0000	0.0000	-0.0000	0.0000	-0.0828	0.0000	0.6169	0.4692	0.2265	0.1757	-0.4259	0.0655	-0.0006	0.0214	0.0243	0.0207	-0.3593	-0.0000	-0.0073	0.2561	0.2388	0.2223	-0.1890	-0.0000
497.7270	-0.0000	-1.5708	-0.0000	-1.5708	0.2458	-0.0000	-0.0000	0.0000	-0.0000	0.0000	-0.0882	0.0000	0.7394	0.3796	0.2092	0.1675	-0.4274	0.0855	-0.0006	0.0212	0.0241	0.0206	-0.3601	0.0000	-0.0073	0.2544	0.2371	0.2215	-0.1890	0.0000
497.7390	-0.0000	-1.5708	-0.0000	-1.5708	0.2446	-0.0000	-0.0000	0.0000	-0.0000	0.0000	-0.0954	0.0000	0.6855	0.3742	0.2255	0.1563	-0.3698	0.0620	-0.0006	0.0212	0.0240	0.0205	-0.3610	0.0000	-0.0072	0.2543	0.2363	0.2204	-0.1863	0.0000
497.7490	-0.0000	-1.5708	-0.0000	-1.5708	0.2437	-0.0000	-0.0000	0.0000	-0.0000	0.0000	-0.1004	0.0000	0.5655	0.4739	0.2613	0.1702	-0.3410	0.0882	-0.0006	0.0209	0.0238	0.0204	-0.3618	0.0000	-0.0072	0.2497	0.2346	0.2196	-0.1863	0.0000
497.7610	-0.0000	-1.5708	0.0000	-1.5708	0.2425	-0.0000	-0.0000	0.0000	-0.0000	0.0000	-0.1029	0.0000	0.6645	0.4785	0.2831	0.1623	-0.3208	0.0501	-0.0006	0.0208	0.0238	0.0203	-0.3629	0.0000	-0.0072	0.2488	0.2346	0.2187	-0.1863	0.0000
497.7710	0.0000	-1.5708	0.0000	-1.5708	0.2414	-0.0000	-0.0000	0.0000	-0.0000	0.0000	-0.1017	0.0000	0.6872	0.4077	0.3041	0.1538	-0.3420	0.0719	-0.0006	0.0208	0.0237	0.0202	-0.3637	-0.0000	-0.0072	0.2492	0.2331	0.2176	-0.1863	-0.0000
497.7830	0.0000	-1.5708	0.0000	-1.5708	0.2403	0.0000	-0.0000	0.0000	-0.0000	0.0000	-0.1050	0.0000	0.6796	0.3819	0.2167	0.1603	-0.3981	0.0838	-0.0006	0.0209	0.0237	0.0201	-0.3648	0.0000	-0.0072	0.2502	0.2331	0.2167	-0.1863	0.0000
497.7930	-0.0000	-1.5708	-0.0000	-1.5708	0.2392	-0.0000	-0.0000	0.0000	-0.0000	0.0000	-0.1089	0.0000	0.6719	0.3926	0.2727	0.1514	-0.3935	0.0594	-0.0006	0.0206	0.0235	0.0200	-0.3657	0.0000	-0.0072	0.2463	0.2311	0.2156	-0.1863	0.0000
497.8030	0.0000	-1.5708	0.0000	-1.5708	0.2381	-0.0000	-0.0000	0.0000	-0.0000	0.0000	-0.1137	0.0000	0.6357	0.3058	0.2541	0.1365	-0.3828	0.0675	-0.0006	0.0209	0.0237	0.0200	-0.3665	-0.0000	-0.0072	0.2508	0.2327	0.2148	-0.1863	-0.0000
497.8150	0.0000	-1.5708	0.0000	-1.5708	0.2367	-0.0000	-0.0000	0.0000	-0.0000	0.0000	-0.1165	0.0000	0.6565	0.4810	0.2541	0.1554	-0.3898	0.0968	-0.0006	0.0205	0.0233	0.0198	-0.3676	-0.0000	-0.0072	0.2453	0.2291	0.2136	-0.1863	-0.0000
497.8250	-0.0000	-1.5708	0.0000	-1.5708	0.2355	0.0000	-0.0000	0.0000	-0.0000	0.0000	-0.1194	0.0000	0.6314	0.3886	0.2842	0.1692	-0.3767	0.0899	-0.0006	0.0204	0.0231	0.0197	-0.3685	-0.0000	-0.0072	0.2447	0.2276	0.2125	-0.1863	-0.0000
497.8370	0.0000	-1.5708	-0.0000	-1.5708	0.2340	0.0000	-0.0000	0.0000	-0.0000	0.0000	-0.1255	0.0000	0.7187	0.5116	0.2507	0.1560	-0.3346	0.0679	-0.0006	0.0205	0.0232	0.0196	-0.3692	-0.0000	-0.0071	0.2458	0.2280	0.2113	-0.1830	-0.0000
497.8470	0.0000	-1.5708	-0.0000	-1.5708	0.2328	0.0000	-0.0000	0.0000	-0.0000	0.0000	-0.1283	0.0000	0.5598	0.4228	0.2906	0.1634	-0.3243	0.0823	-0.0006	0.0202	0.0229	0.0195	-0.3700	0.0000	-0.0071	0.2418	0.2249	0.2101	-0.1829	0.0000
497.8590	-0.0000	-1.5708	-0.0000	-1.5708	0.2312	0.0000	-0.0000	0.0000	-0.0000	0.0000	-0.1260	0.0000	0.7050	0.3861	0.2735	0.1600	-0.3928	0.0781	-0.0006	0.0204	0.0230	0.0194	-0.3711	-0.0000	-0.0071	0.2440	0.2261	0.2089	-0.1830	-0.0000
497.8690	-0.0000	-1.5708	-0.0000	-1.5708	0.2300	0.0000	-0.0000	0.0000	-0.0000	0.0000	-0.1271	0.0000	0.7455	0.4095	0.2849	0.1571	-0.4502	0.0734	-0.0006	0.0197	0.0226	0.0193	-0.3719	0.0000	-0.0071	0.2359	0.2220	0.2076	-0.1829	0.0000
497.8790	0.0000	-1.5708	-0.0000	-1.5708	0.2286	0.0000	-0.0000	0.0000	-0.0000	0.0000	-0.1383	0.0000	0.6245	0.4368	0.2559	0.1778	-0.3625	0.0783	-0.0006	0.0197	0.0223	0.0192	-0.3728	-0.0000	-0.0071	0.2357	0.2198	0.2064	-0.1829	-0.0000
497.8910	-0.0000	-1.5708	-0.0000	-1.5708	0.2269	0.0000	-0.0000	0.0000	-0.0000	0.0000	-0.1421	0.0000	0.6116	0.3989	0.2361	0.1629	-0.3215	0.0514	-0.0006	0.0197	0.0224	0.0190	-0.3738	0.0000	-0.0071	0.2363	0.2203	0.2050	-0.1829	0.0000
497.9010	0.0000	-1.5708	-0.0000	-1.5708	0.2255	-0.0000	-0.0000	0.0000	-0.0000	0.0000	-0.1396	0.0000	0.6298	0.4411	0.2513	0.1673	-0.3486	0.0831	-0.0006	0.0196	0.0222	0.0189	-0.3747	-0.0000	-0.0071	0.2346	0.2187	0.2038	-0.1829	-0.0000
497.9130	0.0000	-1.5708	-0.0000	-1.5708	0.2238	-0.0000	-0.0000	0.0000	-0.0000	0.0000	-0.1437	0.0000	0.7540	0.3767	0.2226	0.1576	-0.3789	0.0688	-0.0006	0.0196	0.0222	0.0188	-0.3757	-0.0000	-0.0071	0.2346	0.2186	0.2023	-0.1829	-0.0000
497.9230	0.0000	-1.5708	-0.0000	-1.5708	0.2223	-0.0000	-0.0000	0.0000	-0.0000	0.0000	-0.1481	0.0000	0.5782	0.5127	0.2633	0.1462	-0.3523	0.0600	-0.0006	0.0197	0.0221	0.0187	-0.3766	0.0000	-0.0071	0.2359	0.2179	0.2011	-0.1830	0.0000
497.9330	-0.0000	-1.5708	-0.0000	-1.5708	0.2208	0.0000	-0.0000	0.0000	-0.0000	0.0000	-0.1517	0.0000	0.6077	0.4819	0.2923	0.1941	-0.3453	0.0740	-0.0006	0.0195	0.0220	0.0186	-0.3774	-0.0000	-0.0071	0.2331	0.2161	0.1998	-0.1829	-0.0000
497.9450	-0.0000	-1.5708	0.0000	-1.5708	0.2190	0.0000	-0.0000	0.0000	-0.0000	0.0000	-0.1547	0.0000	0.6487	0.4143	0.2685	0.1786	-0.3584	0.0667	-0.0006	0.0191	0.0216	0.0184	-0.3780	-0.0000	-0.0070	0.2283	0.2126	0.1980	-0.1788	-0.0000
497.9550	0.0000	-1.5708	0.0000	-1.5708	0.2174	0.0000	-0.0000	0.0000	-0.0000	0.0000	-0.1574	0.0000	0.6234	0.4920	0.2640	0.1624	-0.2996	0.0846	-0.0006	0.0192	0.0215	0.0183	-0.3789	-0.0000	-0.0070	0.2295	0.2119	0.1968	-0.1789	-0.0000
497.9650	0.0000	-1.5708	-0.0000	-1.5708	0.2158	0.0000	-0.0000	0.0000	-0.0000	0.0000	-0.1548	0.0000	0.6552	0.3909	0.2704	0.1530	-0.3837	0.0668	-0.0006	0.0188	0.0213	0.0181	-0.3797	0.0000	-0.0070	0.2246	0.2098	0.1952	-0.1788	0.0000
497.9750	-0.0000	-1.5708	-0.0001	-1.5708	0.2143	-0.0000	-0.0000	0.0000	-0.0000	0.0000	-0.1557	0.0000	0.7174	0.4318	0.2531	0.1708	-0.4661	0.0827	-0.0006	0.0188	0.0213	0.0180	-0.3806	-0.0000	-0.0070	0.2253	0.2096	0.1940	-0.1789	-0.0000
497.9850	-0.0000	-1.5708	0.0000	-1.5708	0.2126	0.0000	-0.0000	0.0000	-0.0000	0.0000	-0.1655	0.0000	0.6279	0.3469	0.2668	0.1570	-0.3540	0.0881	-0.0006	0.0190	0.0212	0.0179	-0.3814	-0.0000	-0.0070	0.2277	0.2091	0.1926	-0.1789	-0.0000
497.9950	-0.0000	-1.5708	0.0000	-1.5708	0.2109	-0.0000	-0.0000	0.0000	-0.0000	0.0000	-0.1705	0.0000	0.6823	0.4062	0.2873	0.1712	-0.2788	0.0809	-0.0006	0.0183	0.0209	0.0177	-0.3822	0.0000	-0.0070	0.2195	0.2057	0.1910	-0.1789	0.0000
498.0050	-0.0000	-1.5708	-0.0000	-1.5708	0.2092	0.0000	-0.0000	0.0000	-0.0000	0.0000	-0.1676	0.0000	0.5864	0.4485	0.2467	0.1755	-0.3824	0.1070	-0.0006	0.0185	0.0208	0.0176	-0.3831	-0.0000	-0.0070	0.2214	0.2046	0.1895	-0.1788	-0.0000
498.0170	-0.0000	-1.5708	0.0000	-1.5708	0.2071	-0.0000	-0.0000	0.0000	-0.0000	0.0000	-0.1753	0.0000	0.7078	0.4446	0.2820	0.1432	-0.3678	0.0680	-0.0006	0.0181	0.0206	0.0174	-0.3841	-0.0000	-0.0070	0.2172	0.2024	0.1877	-0.1788	-0.0000
498.0270	0.0000	-1.5708	0.0000	-1.5708	0.2054	0.0000	-0.0000	0.0000	-0.0000	0.0000	-0.1791	0.0000	0.6636	0.4340	0.2158	0.1421	-0.3369	0.0927	-0.0006	0.0181	0.0204	0.0173	-0.3849	0.0000	-0.0070	0.2167	0.2009	0.1862	-0.1788	0.0000
498.0370	-0.0000	-1.5708	-0.0000	-1.5708	0.2036	0.0000	-0.0000	0.0000	-0.0000	0.0000	-0.1839	0.0000	0.6184	0.4177	0.2540	0.1520	-0.3775	0.0519	-0.0006	0.0181	0.0203	0.0171	-0.3853	0.0000	-0.0068	0.2162	0.1998	0.1846	-0.1740	0.0000
498.0470	-0.0000	-1.5708	-0.0000	-1.5708	0.2017	-0.0000	-0.0000	0.0000	-0.0000	0.0000	-0.1878	0.0000	0.6595	0.3918	0.2565	0.1670	-0.2839	0.0875	-0.0006	0.0181	0.0203	0.0170	-0.3861	-0.0000	-0.0068	0.2162	0.1999	0.1832	-0.1741	-0.0000
498.0570	-0.0000	-1.5708	-0.0000	-1.5708	0.1999	-0.0000	-0.0000	0.0000	-0.0000	0.0000	-0.1874	0.0000	0.7006	0.3464	0.2446	0.1830	-0.4015	0.0727	-0.0006	0.0177	0.0199	0.0168	-0.3869	-0.0000	-0.0068	0.2121	0.1957	0.1813	-0.1741	-0.0000
498.0690	0.0000	-1.5708	-0.0000	-1.5708	0.1977	0.0000	-0.0000	0.0000	-0.0000	0.0000	-0.1937	0.0000	0.5989	0.4810	0.2629	0.1668	-0.3716	0.0787	-0.0006	0.0178	0.0200	0.0167	-0.3879	-0.0000	-0.0068	0.2127	0.1963	0.1796	-0.1741	-0.0000
498.0790	0.0000	-1.5708	0.0000	-1.5708	0.1957	-0.0000	-0.0000	0.0000	-0.0000	0.0000	-0.1992	0.0000	0.5723	0.5090	0.2312	0.1635	-0.2724	0.0811	-0.0006	0.0177	0.0197	0.0165	-0.3887	0.0000	-0.0068	0.2119	0.1936	0.1778	-0.1741	0.0000
498.0890	-0.0000	-1.5708	-0.0000	-1.5708	0.1938	-0.0000	-0.0000	0.0000	-0.0000	0.0000	-0.1943	0.0000	0.5530	0.3924	0.2636	0.1808	-0.3746	0.0934	-0.0006	0.0171	0.0194	0.0163	-0.3895	-0.0000	-0.0068	0.2053	0.1908	0.1759	-0.1740	-0.0000
498.1010	0.0000	-1.5708	-0.0000	-1.5708	0.1914	0.0000	-0.0000	0.0000	-0.0000	0.0000	-0.1995	0.0000	0.6430	0.4746	0.2973	0.1686	-0.3592	0.0794	-0.0006	0.0170	0.0191	0.0162	-0.3905	0.0000	-0.0068	0.2038	0.1883	0.1739	-0.1741	0.0000
498.1110	-0.0000	-1.5708	-0.0000	-1.5708	0.1894	-0.0000	-0.0000	0.0000	-0.0000	0.0000	-0.2019	0.0000	0.6322	0.4395	0.2650	0.1770	-0.3716	0.0661	-0.0006	0.0171	0.0191	0.0160	-0.3913	-0.0000	-0.0068	0.2044	0.1880	0.1722	-0.1741	-0.0000
498.1230	-0.0000	-1.5708	0.0000	-1.5708	0.1869	-0.0000	-0.0000	0.0000	-0.0000	0.0000	-0.2068	0.0000	0.6024	0.4128	0.2470	0.1492	-0.3132	0.0705	-0.0006	0.0168	0.0188	0.0158	-0.3923	-0.0000	-0.0068	0.2013	0.1849	0.1700	-0.1740	-0.0000
498.1330	0.0000	-1.5708	-0.0000	-1.5708	0.1848	0.0000	-0.0000	0.0000	-0.0000	0.0000	-0.2038	0.0000	0.6321	0.4206	0.2275	0.1615	-0.3408	0.0890	-0.0006	0.0165	0.0184	0.0156	-0.3931	-0.0000	-0.0068	0.1970	0.1815	0.1680	-0.1740	-0.0000
498.1450	0.0000	-1.5708	-0.0000	-1.5708	0.1823	-0.0000	-0.0000	0.0000	-0.0000	0.0000	-0.2081	0.0000	0.6504	0.4504	0.1879	0.1477	-0.4163	0.0843	-0.0006	0.0166	0.0185	0.0154	-0.3936	0.0000	-0.0066	0.1990	0.1820	0.1661	-0.1686	0.0000
498.1550	0.0000	-1.5708	-0.0000	-1.5708	0.1802	0.0000	-0.0000	0.0000	-0.0000	0.0000	-0.2147	0.0000	0.5646	0.4710	0.2994	0.1580	-0.3197	0.0996	-0.0006	0.0163	0.0182	0.0152	-0.3944	0.0000	-0.0066	0.1950	0.1790	0.1641	-0.1686	0.0000
498.1670	-0.0000	-1.5708	-0.0000	-1.5708	0.1776	0.0000	-0.0000	0.0000	-0.0000	0.0000	-0.2153	0.0000	0.5461	0.4587	0.2680	0.1289	-0.3927	0.0958	-0.0006	0.0160	0.0179	0.0150	-0.3953	-0.0000	-0.0066	0.1914	0.1763	0.1618	-0.1686	-0.0000
498.1770	0.0000	-1.5708	0.0000	-1.5708	0.1755	0.0000	-0.0000	0.0000	-0.0000	0.0000	-0.2195	0.0000	0.4507	0.4377	0.2740	0.1539	-0.4190	0.0692	-0.0006	0.0158	0.0177	0.0149	-0.3961	-0.0000	-0.0066	0.1890	0.1739	0.1598	-0.1686	-0.0000
498.1890	-0.0000	-1.5708	-0.0000	-1.5708	0.1729	0.0000	-0.0000	0.0000	0.0000	0.0000	-0.2249	0.0000	0.5608	0.4081	0.2004	0.1497	-0.3611	0.0745	-0.0006	0.0157	0.0175	0.0146	-0.3970	-0.0000	-0.0067	0.1886	0.1725	0.1575	-0.1686	-0.0000
498.1990	0.0000	-1.5708	-0.0000	-1.5708	0.1706	0.0000	-0.0000	0.0000	0.0000	0.0000	-0.2302	0.0000	0.4970	0.4254	0.2592	0.1439	-0.3062	0.0857	-0.0006	0.0151	0.0172	0.0145	-0.3978	0.0000	-0.0067	0.1814	0.1692	0.1556	-0.1686	0.0000
498.2090	-0.0000	-1.5708	0.0000	-1.5708	0.1683	0.0000	-0.0000	0.0000	0.0000	0.0000	-0.2280	0.0000	0.6728	0.4595	0.2870	0.1373	-0.3954	0.0512	-0.0006	0.0152	0.0170	0.0143	-0.3986	0.0000	-0.0067	0.1823	0.1672	0.1535	-0.1686	0.0000
498.2190	0.0000	-1.5708	-0.0000	-1.5708	0.1660	0.0000	-0.0000	0.0000	0.0000	0.0000	-0.2346	0.0000	0.6375	0.4035	0.2488	0.1649	-0.3771	0.0628	-0.0006	0.0150	0.0168	0.0141	-0.3994	0.0000	-0.0067	0.1797	0.1656	0.1515	-0.1686	0.0000
498.2290	0.0000	-1.5708	-0.0000	-1.5708	0.1636	-0.0000	-0.0000	0.0000	-0.0000	0.0000	-0.2348	0.0000	0.6351	0.4509	0.2620	0.1587	-0.3154	0.0593	-0.0006	0.0147	0.0166	0.0139	-0.4002	0.0000	-0.0067	0.1761	0.1629	0.1493	-0.1685	0.0000
498.2410	-0.0000	-1.5708	-0.0000	-1.5708	0.1608	0.0000	-0.0000	0.0000	-0.0000	0.0000	-0.2367	0.0000	0.6359	0.4444	0.2666	0.1536	-0.3515	0.0810	-0.0005	0.0146	0.0164	0.0136	-0.4006	0.0000	-0.0064	0.1750	0.1613	0.1468	-0.1624	0.0000
498.2510	0.0000	-1.5708	-0.0000	-1.5708	0.1584	-0.0000	-0.0000	0.0000	-0.0000	0.0000	-0.2362	0.0000	0.6558	0.4431	0.2648	0.1338	-0.3636	0.0818	-0.0005	0.0144	0.0161	0.0134	-0.4013	0.0000	-0.0064	0.1720	0.1583	0.1447	-0.1624	0.0000
498.2610	0.0000	-1.5708	-0.0000	-1.5708	0.1560	-0.0000	-0.0000	0.0000	-0.0000	0.0000	-0.2441	0.0000	0.6423	0.4369	0.2632	0.1501	-0.3242	0.0951	-0.0005	0.0143	0.0160	0.0132	-0.4021	0.0000	-0.0064	0.1718	0.1572	0.1426	-0.1624	0.0000
498.2710	-0.0000	-1.5708	-0.0000	-1.5708	0.1535	0.0000	-0.0000	0.0000	-0.0000	0.0000	-0.2427	0.0000	0.7432	0.4965	0.2787	0.1116	-0.3596	0.0866	-0.0005	0.0142	0.0157	0.0130	-0.4028	0.0000	-0.0064	0.1700	0.1544	0.1403	-0.1624	0.0000
498.2810	0.0000	-1.5708	-0.0000	-1.5708	0.1511	0.0000	-0.0000	0.0000	-0.0000	0.0000	-0.2452	0.0000	0.6183	0.4685	0.2233	0.1250	-0.4359	0.0918	-0.0005	0.0140	0.0154	0.0128	-0.4036	-0.0000	-0.0064	0.1675	0.1518	0.1382	-0.1624	-0.0000
498.2910	0.0000	-1.5708	0.0000	-1.5708	0.1487	0.0000	-0.0000	0.0000	-0.0000	0.0000	-0.2546	0.0000	0.7602	0.5192	0.2228	0.1730	-0.2961	0.0843	-0.0005	0.0139	0.0154	0.0127	-0.4044	-0.0000	-0.0064	0.1659	0.1512	0.1362	-0.1624	-0.0000
498.3030	-0.0000	-1.5708	-0.0000	-1.5708	0.1456	-0.0000	-0.0000	0.0000	-0.0000	0.0000	-0.2554	0.0000	0.6457	0.4962	0.2747	0.1328	-0.4159	0.1055	-0.0005	0.0140	0.0152	0.0124	-0.4053	-0.0000	-0.0064	0.1671	0.1495	0.1335	-0.1624	-0.0000
498.3130	0.0000	-1.5708	-0.0000	-1.5708	0.1431	0.0000	-0.0000	0.0000	-0.0000	0.0000	-0.2579	0.0000	0.7277	0.4144	0.2752	0.1565	-0.4042	0.0872	-0.0005	0.0137	0.0150	0.0122	-0.4060	-0.0000	-0.0064	0.1641	0.1474	0.1314	-0.1625	-0.0000
498.3250	0.0000	-1.5708	0.0000	-1.5708	0.1400	0.0000	-0.0000	0.0000	-0.0000	0.0000	-0.2670	0.0000	0.6270	0.4202	0.2729	0.1622	-0.2933	0.0706	-0.0005	0.0133	0.0146	0.0119	-0.4070	-0.0000	-0.0064	0.1597	0.1441	0.1285	-0.1624	-0.0000
498.3350	-0.0000	-1.5708	-0.0000	-1.5708	0.1373	0.0000	-0.0000	0.0000	-0.0000	0.0000	-0.2623	0.0000	0.5361	0.4712	0.2835	0.1340	-0.4028	0.0715	-0.0005	0.0132	0.0144	0.0117	-0.4074	0.0000	-0.0063	0.1576	0.1413	0.1260	-0.1592	0.0000
498.3470	-0.0000	-1.5708	-0.0000	-1.5708	0.1342	0.0000	-0.0000	0.0000	-0.0000	0.0000	-0.2705	0.0000	0.6970	0.4287	0.2747	0.1553	-0.3284	0.0801	-0.0005	0.0125	0.0138	0.0114	-0.4080	-0.0000	-0.0062	0.1498	0.1357	0.1230	-0.1556	-0.0000
498.3570	-0.0000	-1.5708	0.0000	-1.5708	0.1315	0.0000	-0.0000	0.0000	-0.0000	0.0000	-0.2650	0.0000	0.5883	0.4474	0.2777	0.1419	-0.3662	0.0633	-0.0005	0.0125	0.0137	0.0112	-0.4087	0.0000	-0.0062	0.1494	0.1344	0.1208	-0.1556	0.0000
498.3670	0.0000	-1.5708	-0.0000	-1.5708	0.1288	0.0000	-0.0000	0.0000	-0.0000	0.0000	-0.2694	0.0000	0.6814	0.4117	0.2528	0.1176	-0.3626	0.0733	-0.0005	0.0121	0.0134	0.0110	-0.4094	0.0000	-0.0062	0.1451	0.1320	0.1184	-0.1556	0.0000
498.3790	-0.0000	-1.5709	-0.0000	-1.5708	0.1255	0.0000	-0.0000	0.0000	-0.0000	0.0000	-0.2718	0.0000	0.5628	0.4752	0.2280	0.1116	-0.4083	0.0819	-0.0005	0.0119	0.0131	0.0107	-0.4103	0.0000	-0.0062	0.1422	0.1291	0.1155	-0.1556	0.0000
498.3890	0.0000	-1.5708	0.0000	-1.5708	0.1227	0.0000	-0.0000	0.0000	-0.0000	0.0000	-0.2727	0.0000	0.5252	0.4463	0.2600	0.1394	-0.3160	0.0631	-0.0005	0.0118	0.0128	0.0105	-0.4110	0.0000	-0.0062	0.1410	0.1260	0.1128	-0.1556	0.0000
498.3990	0.0000	-1.5708	-0.0000	-1.5708	0.1200	0.0000	-0.0000	0.0000	-0.0000	0.0000	-0.2721	0.0000	0.4838	0.3892	0.2174	0.1506	-0.4051	0.0844	-0.0005	0.0115	0.0126	0.0103	-0.4117	-0.0000	-0.0062	0.1382	0.1241	0.1105	-0.1556	-0.0000
498.4090	-0.0000	-1.5708	0.0000	-1.5708	0.1172	-0.0000	-0.0000	0.0000	-0.0000	0.0000	-0.2799	0.0000	0.5309	0.5104	0.2750	0.1307	-0.3145	0.0903	-0.0005	0.0114	0.0124	0.0100	-0.4125	-0.0000	-0.0062	0.1362	0.1221	0.1081	-0.1556	-0.0000
498.4190	-0.0000	-1.5708	-0.0000	-1.5708	0.1144	-0.0000	-0.0000	0.0000	-0.0000	0.0000	-0.2782	0.0000	0.6172	0.4252	0.2458	0.1405	-0.4183	0.0743	-0.0005	0.0112	0.0122	0.0098	-0.4132	0.0000	-0.0062	0.1347	0.1196	0.1056	-0.1556	0.0000
498.4290	0.0000	-1.5708	0.0000	-1.5708	0.1116	0.0000	-0.0000	0.0000	-0.0000	0.0000	-0.2825	0.0000	0.6984	0.4499	0.2726	0.1243	-0.3922	0.0813	-0.0005	0.0105	0.0117	0.0096	-0.4139	0.0000	-0.0062	0.1262	0.1151	0.1029	-0.1556	0.0000
498.4410	0.0000	-1.5708	-0.0000	-1.5708	0.1081	0.0000	-0.0000	0.0000	-0.0000	0.0000	-0.2913	0.0000	0.5585	0.4735	0.2688	0.1213	-0.3374	0.0977	-0.0005	0.0107	0.0115	0.0093	-0.4141	0.0000	-0.0059	0.1286	0.1132	0.0998	-0.1482	0.0000
498.4510	0.0000	-1.5708	-0.0000	-1.5708	0.1052	-0.0000	-0.0000	0.0000	-0.0000	0.0000	-0.2854	0.0000	0.5640	0.5202	0.2796	0.1578	-0.4290	0.0866	-0.0005	0.0103	0.0112	0.0091	-0.4148	0.0000	-0.0059	0.1229	0.1104	0.0974	-0.1482	0.0000
498.4610	-0.0000	-1.5708	-0.0000	-1.5708	0.1024	-0.0000	-0.0000	0.0000	-0.0000	0.0000	-0.2988	0.0000	0.4567	0.4660	0.2744	0.1128	-0.3209	0.1001	-0.0005	0.0102	0.0109	0.0088	-0.4155	0.0000	-0.0059	0.1226	0.1072	0.0947	-0.1482	0.0000
498.4710	0.0000	-1.5708	0.0000	-1.5708	0.0995	-0.0000	-0.0000	0.0000	-0.0000	0.0000	-0.2961	0.0000	0.4887	0.5326	0.2542	0.1449	-0.3755	0.0750	-0.0005	0.0097	0.0106	0.0085	-0.4162	0.0000	-0.0059	0.1165	0.1040	0.0920	-0.1482	0.0000
498.4830	0.0000	-1.5708	-0.0000	-1.5708	0.0959	0.0000	-0.0000	0.0000	-0.0000	0.0000	-0.3005	0.0000	0.4987	0.4411	0.2649	0.1217	-0.3733	0.0906	-0.0005	0.0095	0.0103	0.0082	-0.4170	-0.0000	-0.0059	0.1137	0.1012	0.0887	-0.1482	-0.0000
498.4930	0.0000	-1.5708	-0.0000	-1.5708	0.0928	0.0000	-0.0000	0.0000	-0.0000	0.0000	-0.3047	0.0000	0.4566	0.5036	0.2108	0.1310	-0.3442	0.0820	-0.0005	0.0094	0.0101	0.0080	-0.4177	0.0000	-0.0059	0.1125	0.0991	0.0862	-0.1482	0.0000
498.5050	0.0000	-1.5708	0.0000	-1.5708	0.0892	-0.0000	-0.0000	0.0000	-0.0000	0.0000	-0.2998	0.0000	0.4568	0.4760	0.2408	0.1137	-0.4394	0.0743	-0.0005	0.0095	0.0100	0.0077	-0.4185	0.0000	-0.0059	0.1143	0.0980	0.0831	-0.1482	0.0000
498.5150	-0.0000	-1.5708	0.0000	-1.5708	0.0861	0.0000	-0.0000	0.0000	-0.0000	0.0000	-0.3079	0.0000	0.4073	0.4751	0.2684	0.1196	-0.2929	0.0919	-0.0005	0.0090	0.0095	0.0075	-0.4192	0.0000	-0.0059	0.1080	0.0936	0.0802	-0.1482	0.0000
498.5270	0.0000	-1.5708	-0.0000	-1.5708	0.0824	0.0000	-0.0000	0.0000	-0.0000	0.0000	-0.3077	0.0000	0.5373	0.4700	0.2485	0.1388	-0.4127	0.0982	-0.0005	0.0087	0.0091	0.0072	-0.4201	0.0000	-0.0059	0.1039	0.0896	0.0771	-0.1482	0.0000
498.5370	0.0000	-1.5708	-0.0000	-1.5708	0.0794	0.0000	-0.0000	0.0000	-0.0000	0.0000	-0.3108	0.0000	0.5433	0.5242	0.2863	0.1250	-0.3995	0.0680	-0.0005	0.0084	0.0088	0.0069	-0.4200	-0.0000	-0.0056	0.1006	0.0869	0.0742	-0.1402	-0.0000
498.5470	-0.0000	-1.5708	0.0000	-1.5708	0.0762	-0.0000	-0.0000	0.0000	-0.0000	0.0000	-0.3165	0.0000	0.4302	0.5534	0.2953	0.0975	-0.3286	0.0759	-0.0005	0.0079	0.0084	0.0066	-0.4207	-0.0000	-0.0056	0.0948	0.0831	0.0713	-0.1402	-0.0000
498.5590	-0.0000	-1.5708	0.0000	-1.5708	0.0725	-0.0000	-0.0000	0.0000	-0.0000	0.0000	-0.3179	0.0000	0.4774	0.4190	0.2635	0.1314	-0.3651	0.0901	-0.0005	0.0076	0.0081	0.0063	-0.4215	0.0000	-0.0056	0.0913	0.0796	0.0679	-0.1402	0.0000
498.5690	-0.0000	-1.5708	0.0000	-1.5708	0.0692	0.0000	-0.0000	0.0000	-0.0000	0.0000	-0.3169	0.0000	0.4805	0.4625	0.2547	0.1121	-0.3796	0.0794	-0.0005	0.0075	0.0079	0.0060	-0.4221	0.0000	-0.0056	0.0900	0.0773	0.0651	-0.1402	0.0000
498.5790	-0.0000	-1.5708	-0.0000	-1.5708	0.0660	-0.0000	-0.0000	0.0000	-0.0000	0.0000	-0.3202	0.0000	0.5509	0.4430	0.2488	0.0874	-0.3670	0.0751	-0.0005	0.0073	0.0075	0.0058	-0.4228	-0.0000	-0.0056	0.0869	0.0742	0.0620	-0.1402	-0.0000
498.5890	0.0000	-1.5708	-0.0000	-1.5708	0.0627	-0.0000	-0.0000	0.0000	-0.0000	0.0000	-0.3207	0.0000	0.4952	0.5773	0.2359	0.1319	-0.3559	0.1061	-0.0005	0.0071	0.0073	0.0055	-0.4234	-0.0000	-0.0056	0.0855	0.0719	0.0592	-0.1402	-0.0000
498.6010	-0.0000	-1.5708	0.0000	-1.5708	0.0589	0.0000	-0.0000	0.0000	-0.0000	0.0000	-0.3181	0.0000	0.5145	0.5493	0.2372	0.1239	-0.4608	0.0750	-0.0005	0.0065	0.0068	0.0052	-0.4242	-0.0000	-0.0056	0.0776	0.0670	0.0557	-0.1402	-0.0000
498.6110	-0.0000	-1.5708	-0.0000	-1.5708	0.0557	0.0000	-0.0000	0.0000	-0.0000	0.0000	-0.3308	0.0000	0.5586	0.4587	0.2711	0.1129	-0.3226	0.1009	-0.0005	0.0068	0.0068	0.0049	-0.4249	0.0000	-0.0056	0.0815	0.0670	0.0529	-0.1402	0.0000
498.6210	0.0000	-1.5708	-0.0000	-1.5708	0.0525	-0.0000	-0.0000	0.0000	-0.0000	0.0000	-0.3278	0.0000	0.4811	0.5377	0.2557	0.1231	-0.4542	0.0701	-0.0005	0.0063	0.0064	0.0046	-0.4255	0.0000	-0.0056	0.0752	0.0626	0.0499	-0.1402	0.0000
498.6310	-0.0000	-1.5708	-0.0000	-1.5708	0.0492	-0.0000	-0.0000	0.0000	-0.0000	0.0000	-0.3334	0.0000	0.5416	0.4898	0.2625	0.1134	-0.4455	0.0877	-0.0005	0.0060	0.0060	0.0044	-0.4262	0.0000	-0.0056	0.0723	0.0587	0.0470	-0.1402	0.0000
498.6410	-0.0000	-1.5708	0.0000	-1.5708	0.0458	0.0000	-0.0000	0.0000	-0.0000	0.0000	-0.3423	0.0000	0.6070	0.4705	0.2245	0.1263	-0.3585	0.0916	-0.0004	0.0058	0.0057	0.0041	-0.4260	0.0000	-0.0052	0.0697	0.0559	0.0440	-0.1317	0.0000
498.6510	0.0000	-1.5708	0.0000	-1.5708	0.0424	-0.0000	-0.0000	0.0000	-0.0000	0.0000	-0.3379	0.0000	0.5360	0.4875	0.2297	0.0990	-0.4764	0.0887	-0.0004	0.0052	0.0053	0.0038	-0.4266	-0.0000	-0.0052	0.0626	0.0518	0.0408	-0.1316	-0.0000
498.6630	0.0000	-1.5708	-0.0000	-1.5708	0.0383	0.0000	-0.0000	0.0000	-0.0000	0.0000	-0.3433	0.0000	0.4990	0.5028	0.2128	0.1263	-0.3327	0.0780	-0.0004	0.0050	0.0049	0.0035	-0.4274	0.0000	-0.0052	0.0600	0.0482	0.0372	-0.1317	0.0000
498.6730	0.0001	-1.5708	0.0000	-1.5708	0.0349	-0.0000	-0.0000	0.0000	-0.0000	0.0000	-0.3411	0.0000	0.7165	0.4124	0.2639	0.0854	-0.3587	0.0731	-0.0004	0.0047	0.0046	0.0032	-0.4280	-0.0000	-0.0052	0.0567	0.0450	0.0341	-0.1316	-0.0000
498.6850	0.0000	-1.5708	-0.0000	-1.5708	0.0307	0.0000	-0.0000	0.0000	-0.0000	0.0000	-0.3455	0.0000	0.5186	0.4061	0.2200	0.1094	-0.3058	0.0514	-0.0004	0.0047	0.0044	0.0028	-0.4287	0.0000	-0.0052	0.0560	0.0433	0.0305	-0.1317	0.0000
498.6950	-0.0000	-1.5708	0.0000	-1.5708	0.0273	0.0000	-0.0000	0.0000	-0.0000	0.0000	-0.3398	0.0000	0.5547	0.3992	0.2528	0.0935	-0.4190	0.1047	-0.0004	0.0043	0.0039	0.0025	-0.4294	-0.0000	-0.0052	0.0513	0.0386	0.0272	-0.1316	-0.0000
498.7070	-0.0000	-1.5708	-0.0000	-1.5708	0.0231	0.0000	-0.0000	0.0000	-0.0000	0.0000	-0.3468	0.0000	0.5085	0.4158	0.2543	0.0816	-0.3398	0.0799	-0.0004	0.0039	0.0036	0.0022	-0.4301	-0.0000	-0.0052	0.0471	0.0354	0.0236	-0.1317	-0.0000
498.7170	0.0000	-1.5708	0.0000	-1.5708	0.0197	0.0000	-0.0000	0.0000	-0.0000	0.0000	-0.3463	0.0000	0.5849	0.4282	0.2794	0.1426	-0.4011	0.0784	-0.0004	0.0038	0.0033	0.0019	-0.4307	-0.0000	-0.0052	0.0454	0.0327	0.0205	-0.1317	-0.0000
498.7270	-0.0000	-1.5708	-0.0000	-1.5708	0.0162	0.0000	-0.0000	0.0000	-0.0000	0.0000	-0.3528	0.0000	0.5657	0.3961	0.2291	0.1158	-0.3847	0.0821	-0.0004	0.0037	0.0030	0.0016	-0.4313	-0.0000	-0.0052	0.0443	0.0297	0.0175	-0.1317	-0.0000
498.7390	0.0000	-1.5708	0.0000	-1.5708	0.0120	-0.0000	-0.0000	0.0000	-0.0000	0.0000	-0.3500	0.0000	0.6476	0.4564	0.2967	0.0963	-0.4762	0.0618	-0.0004	0.0030	0.0024	0.0012	-0.4312	0.0000	-0.0048	0.0356	0.0238	0.0133	-0.1226	0.0000
498.7490	-0.0000	-1.5708	-0.0000	-1.5708	0.0083	0.0000	-0.0000	0.0000	-0.0000	0.0000	-0.3622	0.0000	0.5965	0.3607	0.2490	0.0885	-0.3522	0.0769	-0.0004	0.0028	0.0022	0.0010	-0.4318	0.0000	-0.0048	0.0340	0.0213	0.0103	-0.1226	0.0000
498.7610	-0.0000	-1.5708	0.0000	-1.5708	0.0041	0.0000	-0.0000	0.0000	-0.0000	0.0000	-0.3613	0.0000	0.5457	0.3997	0.2489	0.0925	-0.3936	0.0681	-0.0004	0.0023	0.0017	0.0006	-0.4325	0.0000	-0.0048	0.0270	0.0163	0.0063	-0.1226	0.0000
498.7710	-0.0000	-1.5708	-0.0000	-1.5708	0.0004	0.0000	-0.0000	0.0000	-0.0000	0.0000	-0.3655	0.0000	0.5425	0.5221	0.2515	0.1038	-0.3753	0.0811	-0.0004	0.0019	0.0014	0.0003	-0.4330	0.0000	-0.0048	0.0233	0.0136	0.0032	-0.1226	0.0000
498.7810	0.0000	-1.5708	-0.0000	-1.5708	-0.0031	0.0000	-0.0000	0.0000	-0.0000	0.0000	-0.3600	0.0000	0.6794	0.4226	0.2278	0.0927	-0.4676	0.0759	-0.0004	0.0017	0.0010	-0.0000	-0.4336	0.0000	-0.0048	0.0200	0.0103	-0.0001	-0.1226	0.0000
498.7910	-0.0000	-1.5708	-0.0000	-1.5708	-0.0068	-0.0000	-0.0000	0.0000	-0.0000	0.0000	-0.3693	0.0000	0.6251	0.4842	0.2309	0.1319	-0.3601	0.0836	-0.0004	0.0015	0.0007	-0.0003	-0.4342	-0.0000	-0.0048	0.0181	0.0065	-0.0035	-0.1226	-0.0000
498.8010	0.0000	-1.5708	0.0000	-1.5708	-0.0105	-0.0000	-0.0000	0.0000	-0.0000	0.0000	-0.3672	0.0000	0.6106	0.4642	0.2548	0.1014	-0.4498	0.0850	-0.0004	0.0011	0.0003	-0.0006	-0.4348	-0.0000	-0.0048	0.0133	0.0027	-0.0068	-0.1226	-0.0000
498.8130	-0.0001	-1.5708	-0.0000	-1.5708	-0.0149	0.0000	-0.0000	0.0000	-0.0000	0.0000	-0.3737	0.0000	0.5473	0.4042	0.2376	0.1154	-0.3883	0.0564	-0.0004	0.0009	0.0001	-0.0010	-0.4355	0.0000	-0.0048	0.0113	0.0007	-0.0106	-0.1226	0.0000
498.8230	0.0000	-1.5708	0.0000	-1.5708	-0.0186	0.0000	-0.0000	0.0000	-0.0000	0.0000	-0.3696	0.0000	0.5922	0.5006	0.2700	0.0847	-0.4586	0.0776	-0.0004	0.0005	-0.0003	-0.0013	-0.4360	0.0000	-0.0047	0.0059	-0.0027	-0.0139	-0.1226	0.0000
498.8330	0.0000	-1.5708	-0.0000	-1.5708	-0.0224	-0.0000	-0.0000	0.0000	-0.0000	0.0000	-0.3802	0.0000	0.5412	0.4806	0.2212	0.0896	-0.3661	0.0944	-0.0004	0.0002	-0.0008	-0.0016	-0.4366	0.0000	-0.0047	0.0020	-0.0076	-0.0174	-0.1226	0.0000
498.8430	-0.0000	-1.5708	-0.0000	-1.5708	-0.0262	0.0000	-0.0000	0.0000	-0.0000	0.0000	-0.3765	0.0000	0.6023	0.4844	0.2748	0.0763	-0.3974	0.0742	-0.0004	0.0001	-0.0011	-0.0019	-0.4363	0.0000	-0.0044	0.0010	-0.0106	-0.0210	-0.1131	0.0000
498.8530	0.0000	-1.5708	-0.0000	-1.5708	-0.0300	-0.0000	-0.0000	0.0000	-0.0000	0.0000	-0.3766	0.0000	0.6793	0.4609	0.2747	0.0878	-0.4013	0.0858	-0.0004	-0.0007	-0.0018	-0.0023	-0.4368	0.0000	-0.0043	-0.0089	-0.0175	-0.0246	-0.1130	0.0000
498.8650	0.0000	-1.5708	0.0000	-1.5708	-0.0345	0.0000	-0.0000	0.0000	-0.0000	0.0000	-0.3706	0.0000	0.5769	0.4451	0.2429	0.0884	-0.4615	0.0891	-0.0004	-0.0008	-0.0020	-0.0026	-0.4374	0.0000	-0.0043	-0.0100	-0.0196	-0.0285	-0.1130	0.0000
498.8750	0.0000	-1.5708	0.0000	-1.5708	-0.0384	-0.0000	-0.0000	0.0000	-0.0000	0.0000	-0.3816	0.0000	0.5061	0.4904	0.2506	0.1199	-0.3282	0.0715	-0.0004	-0.0003	-0.0019	-0.0029	-0.4380	0.0000	-0.0043	-0.0030	-0.0184	-0.0315	-0.1132	0.0000
498.8850	-0.0000	-1.5708	-0.0000	-1.5708	-0.0421	-0.0000	-0.0000	0.0000	-0.0000	0.0000	-0.3799	0.0000	0.6318	0.4912	0.2133	0.0742	-0.4335	0.0624	-0.0004	-0.0013	-0.0026	-0.0033	-0.4385	-0.0000	-0.0043	-0.0159	-0.0254	-0.0352	-0.1131	-0.0000
498.8970	0.0000	-1.5708	0.0000	-1.5708	-0.0467	0.0000	-0.0000	0.0000	-0.0000	0.0000	-0.3904	0.0000	0.6679	0.4323	0.2301	0.0952	-0.3729	0.0963	-0.0004	-0.0021	-0.0033	-0.0037	-0.4391	0.0000	-0.0043	-0.0247	-0.0322	-0.0396	-0.1130	0.0000
498.9090	-0.0000	-1.5708	-0.0000	-1.5708	-0.0512	0.0000	-0.0000	0.0000	-0.0000	-0.0000	-0.3896	0.0000	0.6703	0.4106	0.2267	0.0704	-0.4317	0.0796	-0.0004	-0.0024	-0.0036	-0.0040	-0.4397	0.0000	-0.0043	-0.0283	-0.0357	-0.0435	-0.1130	0.0000
498.9190	-0.0000	-1.5708	-0.0000	-1.5708	-0.0552	-0.0000	-0.0000	0.0000	-0.0000	-0.0000	-0.3943	0.0000	0.6085	0.4347	0.2785	0.0915	-0.3805	0.0617	-0.0004	-0.0022	-0.0038	-0.0044	-0.4403	0.0000	-0.0043	-0.0260	-0.0373	-0.0469	-0.1131	0.0000
498.9310	-0.0000	-1.5708	-0.0000	-1.5708	-0.0600	-0.0000	-0.0000	0.0000	-0.0000	-0.0000	-0.3941	0.0000	0.6200	0.5461	0.2351	0.0590	-0.3739	0.0672	-0.0004	-0.0030	-0.0044	-0.0048	-0.4409	-0.0000	-0.0043	-0.0362	-0.0435	-0.0513	-0.1130	-0.0000
498.9410	0.0000	-1.5708	-0.0000	-1.5708	-0.0640	0.0000	-0.0000	0.0000	-0.0000	-0.0000	-0.3949	0.0000	0.5688	0.4688	0.2360	0.0678	-0.3361	0.0832	-0.0003	-0.0032	-0.0048	-0.0051	-0.4405	0.0000	-0.0039	-0.0379	-0.0473	-0.0551	-0.1030	0.0000
498.9510	-0.0000	-1.5708	-0.0000	-1.5708	-0.0679	0.0000	-0.0000	0.0000	-0.0000	0.0000	-0.3949	0.0000	0.6263	0.4532	0.2597	0.0687	-0.3776	0.0951	-0.0003	-0.0033	-0.0051	-0.0054	-0.4410	-0.0000	-0.0039	-0.0395	-0.0498	-0.0585	-0.1031	-0.0000
498.9630	-0.0000	-1.5708	0.0000	-1.5708	-0.0726	0.0000	-0.0000	0.0000	-0.0000	0.0000	-0.3929	0.0000	0.5756	0.5027	0.2536	0.0856	-0.4107	0.0878	-0.0003	-0.0036	-0.0055	-0.0058	-0.4415	0.0000	-0.0038	-0.0434	-0.0537	-0.0628	-0.1031	0.0000
498.9730	-0.0000	-1.5708	0.0000	-1.5708	-0.0765	0.0000	-0.0000	0.0000	-0.0000	0.0000	-0.3981	0.0000	0.6043	0.4470	0.2250	0.0620	-0.4292	0.0775	-0.0003	-0.0042	-0.0059	-0.0062	-0.4420	-0.0000	-0.0038	-0.0499	-0.0581	-0.0663	-0.1031	-0.0000
498.9850	-0.0000	-1.5708	-0.0000	-1.5708	-0.0813	0.0000	-0.0000	0.0000	-0.0000	0.0000	-0.3963	0.0000	0.6208	0.4549	0.2165	0.1194	-0.4486	0.0789	-0.0003	-0.0044	-0.0063	-0.0065	-0.4426	0.0000	-0.0038	-0.0528	-0.0619	-0.0705	-0.1031	0.0000
498.9950	-0.0000	-1.5708	-0.0000	-1.5708	-0.0854	0.0000	-0.0000	0.0000	-0.0000	0.0000	-0.4058	0.0000	0.7032	0.4484	0.2919	0.0641	-0.3545	0.0550	-0.0003	-0.0050	-0.0068	-0.0069	-0.4431	-0.0000	-0.0038	-0.0595	-0.0667	-0.0743	-0.1030	-0.0000
499.0070	-0.0000	-1.5708	0.0000	-1.5708	-0.0902	-0.0000	-0.0000	0.0000	-0.0000	-0.0000	-0.4040	0.0000	0.5065	0.4824	0.2186	0.0760	-0.4201	0.0962	-0.0003	-0.0052	-0.0072	-0.0073	-0.4437	0.0000	-0.0038	-0.0620	-0.0710	-0.0785	-0.1031	0.0000
499.0170	0.0000	-1.5708	-0.0000	-1.5708	-0.0943	-0.0000	-0.0000	0.0000	-0.0000	-0.0001	-0.4096	0.0000	0.6014	0.4320	0.2293	0.0672	-0.3195	0.0920	-0.0003	-0.0056	-0.0076	-0.0076	-0.4442	-0.0000	-0.0038	-0.0671	-0.0752	-0.0822	-0.1031	-0.0000
499.0290	-0.0000	-1.5708	0.0000	-1.5708	-0.0992	0.0000	-0.0000	0.0000	-0.0000	-0.0001	-0.4103	0.0000	0.6077	0.5001	0.2514	0.0911	-0.4007	0.0755	-0.0003	-0.0059	-0.0081	-0.0080	-0.4447	-0.0000	-0.0038	-0.0707	-0.0797	-0.0866	-0.1030	-0.0000
499.0390	0.0000	-1.5708	0.0000	-1.5708	-0.1033	0.0000	-0.0000	0.0000	-0.0000	-0.0001	-0.4079	0.0000	0.5167	0.4722	0.2162	0.0710	-0.4162	0.0750	-0.0003	-0.0064	-0.0085	-0.0084	-0.4442	0.0000	-0.0033	-0.0769	-0.0839	-0.0904	-0.0926	0.0000
499.0490	-0.0000	-1.5708	-0.0000	-1.5708	-0.1073	-0.0000	-0.0000	0.0000	-0.0000	-0.0000	-0.4101	0.0000	0.6311	0.4832	0.2756	0.0742	-0.4447	0.0835	-0.0003	-0.0068	-0.0089	-0.0087	-0.4447	0.0000	-0.0033	-0.0811	-0.0880	-0.0940	-0.0927	0.0000
499.0610	-0.0000	-1.5708	-0.0000	-1.5708	-0.1123	0.0000	-0.0000	0.0000	-0.0000	-0.0000	-0.4102	0.0000	0.6072	0.4329	0.2956	0.0877	-0.4407	0.0815	-0.0003	-0.0072	-0.0094	-0.0092	-0.4452	0.0000	-0.0033	-0.0867	-0.0926	-0.0985	-0.0926	0.0000
499.0710	-0.0000	-1.5708	0.0000	-1.5707	-0.1165	0.0000	-0.0000	0.0000	-0.0000	-0.0001	-0.4199	0.0000	0.5407	0.4427	0.2502	0.0711	-0.3308	0.0673	-0.0003	-0.0074	-0.0097	-0.0095	-0.4456	0.0000	-0.0033	-0.0889	-0.0958	-0.1021	-0.0927	0.0000
499.0830	0.0000	-1.5708	-0.0000	-1.5708	-0.1214	-0.0000	-0.0000	0.0000	-0.0000	-0.0000	-0.4155	0.0000	0.7040	0.4300	0.2390	0.0461	-0.4001	0.0633	-0.0003	-0.0076	-0.0101	-0.0099	-0.4461	0.0000	-0.0033	-0.0916	-0.0993	-0.1065	-0.0927	0.0000
499.0930	0.0000	-1.5708	0.0000	-1.5708	-0.1257	-0.0000	-0.0000	0.0000	-0.0000	-0.0000	-0.4201	0.0000	0.6584	0.4659	0.2585	0.0797	-0.3327	0.0644	-0.0003	-0.0080	-0.0105	-0.0102	-0.4466	-0.0000	-0.0033	-0.0954	-0.1031	-0.1103	-0.0927	-0.0000
499.1030	0.0000	-1.5708	-0.0000	-1.5708	-0.1299	0.0000	-0.0000	0.0000	-0.0000	-0.0000	-0.4170	0.0000	0.7005	0.3970	0.2260	0.0525	-0.4470	0.0696	-0.0003	-0.0084	-0.0109	-0.0106	-0.4470	0.0000	-0.0032	-0.1008	-0.1075	-0.1141	-0.0927	0.0000
499.1150	0.0000	-1.5708	0.0000	-1.5708	-0.1349	0.0000	-0.0000	0.0000	-0.0000	-0.0000	-0.4160	0.0000	0.6075	0.3803	0.2136	0.0628	-0.4271	0.0575	-0.0003	-0.0086	-0.0113	-0.0110	-0.4475	0.0000	-0.0032	-0.1029	-0.1114	-0.1185	-0.0927	0.0000
499.1250	0.0000	-1.5708	-0.0000	-1.5708	-0.1391	0.0000	-0.0000	0.0000	-0.0000	0.0000	-0.4203	0.0000	0.6490	0.4179	0.2536	0.0626	-0.4406	0.0656	-0.0003	-0.0091	-0.0118	-0.0114	-0.4480	-0.0000	-0.0032	-0.1086	-0.1161	-0.1222	-0.0927	-0.0000
499.1370	-0.0000	-1.5708	-0.0000	-1.5708	-0.1442	-0.0000	-0.0000	0.0000	-0.0000	0.0000	-0.4190	0.0000	0.6101	0.4605	0.2719	0.0529	-0.4857	0.0676	-0.0002	-0.0100	-0.0125	-0.0118	-0.4475	0.0000	-0.0028	-0.1194	-0.1229	-0.1271	-0.0819	0.0000
499.1470	-0.0000	-1.5708	0.0000	-1.5708	-0.1484	-0.0000	-0.0000	0.0000	-0.0000	-0.0000	-0.4295	0.0000	0.5932	0.4212	0.2630	0.0490	-0.3784	0.0580	-0.0002	-0.0099	-0.0127	-0.0122	-0.4478	0.0000	-0.0028	-0.1188	-0.1252	-0.1308	-0.0819	0.0000
499.1590	0.0000	-1.5708	0.0000	-1.5708	-0.1535	-0.0000	-0.0000	0.0000	-0.0000	-0.0000	-0.4280	0.0000	0.6444	0.4705	0.2205	0.0627	-0.4315	0.0808	-0.0002	-0.0104	-0.0132	-0.0126	-0.4483	0.0000	-0.0027	-0.1249	-0.1302	-0.1353	-0.0819	0.0000
499.1690	0.0000	-1.5708	-0.0000	-1.5708	-0.1579	0.0000	-0.0000	0.0000	-0.0000	-0.0000	-0.4281	0.0000	0.6378	0.3982	0.2222	0.0679	-0.3522	0.0670	-0.0002	-0.0109	-0.0137	-0.0129	-0.4487	-0.0000	-0.0027	-0.1304	-0.1348	-0.1393	-0.0819	-0.0000
499.1810	-0.0000	-1.5708	-0.0000	-1.5708	-0.1630	0.0000	-0.0000	0.0000	-0.0000	-0.0000	-0.4315	0.0000	0.6382	0.4527	0.2331	0.0447	-0.3475	0.0781	-0.0002	-0.0109	-0.0140	-0.0134	-0.4492	-0.0000	-0.0027	-0.1302	-0.1374	-0.1437	-0.0819	-0.0000
499.1910	0.0000	-1.5708	-0.0000	-1.5708	-0.1673	0.0000	-0.0000	0.0000	-0.0000	-0.0000	-0.4277	0.0000	0.7033	0.3858	0.2541	0.0660	-0.4435	0.0830	-0.0002	-0.0115	-0.0145	-0.0137	-0.4495	-0.0000	-0.0027	-0.1375	-0.1427	-0.1475	-0.0819	-0.0000
499.2010	-0.0000	-1.5708	-0.0000	-1.5708	-0.1716	0.0000	-0.0000	0.0000	0.0000	-0.0000	-0.4363	0.0000	0.6172	0.4030	0.2375	0.0708	-0.3767	0.0557	-0.0002	-0.0117	-0.0149	-0.0141	-0.4499	0.0000	-0.0027	-0.1404	-0.1465	-0.1513	-0.0819	0.0000
499.2130	-0.0000	-1.5708	0.0000	-1.5708	-0.1768	0.0000	-0.0000	0.0000	0.0000	-0.0000	-0.4374	0.0000	0.7212	0.4677	0.2451	0.0661	-0.4167	0.0742	-0.0002	-0.0123	-0.0154	-0.0145	-0.4504	0.0000	-0.0026	-0.1472	-0.1513	-0.1560	-0.0819	0.0000
499.2230	-0.0000	-1.5708	0.0000	-1.5708	-0.1812	-0.0000	-0.0000	0.0000	0.0000	-0.0000	-0.4362	0.0000	0.6533	0.4047	0.2381	0.0443	-0.3948	0.1016	-0.0002	-0.0123	-0.0157	-0.0149	-0.4508	-0.0000	-0.0026	-0.1474	-0.1543	-0.1599	-0.0819	-0.0000
499.2350	0.0000	-1.5708	0.0000	-1.5708	-0.1865	-0.0000	-0.0000	0.0000	0.0000	-0.0000	-0.4389	0.0000	0.6959	0.3945	0.2591	0.0447	-0.3611	0.0509	-0.0002	-0.0131	-0.0163	-0.0153	-0.4507	0.0000	-0.0024	-0.1565	-0.1600	-0.1646	-0.0766	0.0000
499.2450	0.0000	-1.5708	0.0000	-1.5708	-0.1908	0.0000	-0.0000	0.0000	-0.0000	-0.0000	-0.4327	0.0000	0.6899	0.5242	0.2907	0.0392	-0.4453	0.0757	-0.0002	-0.0133	-0.0167	-0.0157	-0.4505	-0.0000	-0.0022	-0.1592	-0.1640	-0.1686	-0.0708	-0.0000
499.2550	-0.0000	-1.5708	0.0000	-1.5708	-0.1952	-0.0000	-0.0000	0.0000	-0.0000	-0.0000	-0.4397	0.0000	0.7272	0.3879	0.2548	0.0544	-0.3997	0.0793	-0.0002	-0.0137	-0.0171	-0.0160	-0.4509	-0.0000	-0.0021	-0.1637	-0.1685	-0.1725	-0.0708	-0.0000
499.2670	-0.0000	-1.5708	0.0000	-1.5708	-0.2004	-0.0000	-0.0000	0.0000	-0.0000	-0.0001	-0.4412	0.0000	0.7476	0.3725	0.2302	0.0511	-0.4783	0.0775	-0.0002	-0.0141	-0.0177	-0.0165	-0.4512	-0.0000	-0.0021	-0.1694	-0.1741	-0.1771	-0.0708	-0.0000
499.2770	0.0000	-1.5708	0.0000	-1.5708	-0.2048	0.0000	-0.0000	0.0000	-0.0000	-0.0001	-0.4442	0.0000	0.6785	0.4948	0.2279	0.0583	-0.3771	0.0615	-0.0002	-0.0145	-0.0181	-0.0168	-0.4516	-0.0000	-0.0021	-0.1739	-0.1776	-0.1810	-0.0708	-0.0000
499.2890	-0.0000	-1.5708	-0.0000	-1.5708	-0.2102	0.0000	-0.0000	0.0000	-0.0000	-0.0001	-0.4487	0.0000	0.6673	0.3793	0.2379	0.0654	-0.3474	0.0737	-0.0002	-0.0150	-0.0186	-0.0173	-0.4520	-0.0000	-0.0021	-0.1797	-0.1833	-0.1857	-0.0708	-0.0000
499.2990	-0.0000	-1.5708	0.0000	-1.5708	-0.2147	-0.0000	-0.0000	0.0000	-0.0000	-0.0001	-0.4462	0.0000	0.7373	0.4825	0.2079	0.0565	-0.3783	0.0865	-0.0002	-0.0151	-0.0189	-0.0176	-0.4523	0.0000	-0.0021	-0.1814	-0.1859	-0.1896	-0.0708	0.0000
499.3110	0.0000	-1.5708	-0.0000	-1.5708	-0.2201	0.0000	-0.0000	0.0000	-0.0000	-0.0001	-0.4451	0.0000	0.7427	0.3930	0.2748	0.0483	-0.3531	0.0697	-0.0002	-0.0156	-0.0194	-0.0181	-0.4527	0.0000	-0.0020	-0.1872	-0.1907	-0.1943	-0.0708	0.0000
499.3210	0.0000	-1.5708	0.0000	-1.5708	-0.2245	-0.0000	-0.0000	0.0000	-0.0000	-0.0001	-0.4476	0.0000	0.6697	0.4947	0.2134	0.0532	-0.3879	0.0633	-0.0002	-0.0160	-0.0199	-0.0184	-0.4530	-0.0000	-0.0020	-0.1921	-0.1955	-0.1982	-0.0708	-0.0000
499.3310	-0.0000	-1.5708	-0.0000	-1.5708	-0.2290	0.0000	-0.0000	0.0000	-0.0000	-0.0000	-0.4438	0.0000	0.6721	0.4401	0.2020	0.0245	-0.4585	0.0948	-0.0002	-0.0162	-0.0202	-0.0188	-0.4534	-0.0000	-0.0020	-0.1942	-0.1985	-0.2021	-0.0708	-0.0000
499.3430	0.0000	-1.5708	0.0000	-1.5708	-0.2343	0.0000	-0.0000	0.0000	-0.0000	-0.0000	-0.4525	0.0000	0.7099	0.4340	0.2278	0.0482	-0.4046	0.0894	-0.0001	-0.0168	-0.0208	-0.0192	-0.4527	-0.0000	-0.0015	-0.2017	-0.2049	-0.2070	-0.0594	-0.0000
499.3530	0.0000	-1.5709	0.0000	-1.5708	-0.2388	0.0000	-0.0000	0.0000	-0.0000	-0.0000	-0.4502	0.0000	0.7581	0.5032	0.2496	0.0234	-0.4346	0.0639	-0.0001	-0.0173	-0.0212	-0.0196	-0.4529	0.0000	-0.0015	-0.2067	-0.2089	-0.2109	-0.0594	0.0000
499.3650	-0.0000	-1.5708	0.0000	-1.5708	-0.2441	0.0000	-0.0000	0.0000	-0.0000	-0.0000	-0.4569	0.0000	0.5843	0.4465	0.2291	0.0348	-0.4165	0.0699	-0.0001	-0.0177	-0.0218	-0.0200	-0.4533	-0.0000	-0.0015	-0.2120	-0.2141	-0.2156	-0.0594	-0.0000
499.3750	-0.0000	-1.5708	0.0000	-1.5708	-0.2487	-0.0000	-0.0000	0.0000	-0.0000	-0.0000	-0.4588	0.0000	0.7366	0.4502	0.2487	0.0556	-0.3426	0.0853	-0.0001	-0.0178	-0.0220	-0.0204	-0.4536	-0.0000	-0.0015	-0.2136	-0.2166	-0.2194	-0.0595	-0.0000
499.3870	-0.0000	-1.5708	0.0000	-1.5708	-0.2542	0.0000	-0.0000	0.0000	-0.0000	0.0002	-0.4560	0.0000	0.6962	0.4850	0.2428	0.0130	-0.4244	0.0833	-0.0001	-0.0184	-0.0226	-0.0208	-0.4539	0.0000	-0.0015	-0.2206	-0.2226	-0.2244	-0.0594	0.0000
499.3970	-0.0000	-1.5708	-0.0000	-1.5708	-0.2588	0.0000	-0.0000	0.0000	-0.0000	0.0000	-0.4520	0.0000	0.5864	0.4323	0.2540	0.0364	-0.4271	0.0629	-0.0001	-0.0184	-0.0229	-0.0212	-0.4542	0.0000	-0.0014	-0.2203	-0.2251	-0.2283	-0.0594	0.0000
499.4070	0.0000	-1.5708	-0.0000	-1.5708	-0.2633	0.0000	-0.0000	0.0000	-0.0000	0.0000	-0.4538	0.0000	0.7301	0.4403	0.2236	0.0233	-0.4510	0.0526	-0.0001	-0.0190	-0.0234	-0.0216	-0.4545	-0.0000	-0.0014	-0.2273	-0.2301	-0.2322	-0.0594	-0.0000
499.4190	0.0000	-1.5708	-0.0000	-1.5708	-0.2688	-0.0000	-0.0000	0.0000	-0.0000	0.0000	-0.4524	0.0000	0.5821	0.3857	0.2292	0.0254	-0.4720	0.0652	-0.0001	-0.0196	-0.0240	-0.0220	-0.4548	0.0000	-0.0014	-0.2347	-0.2364	-0.2371	-0.0594	0.0000
499.4290	0.0000	-1.5708	-0.0000	-1.5708	-0.2734	0.0000	-0.0000	0.0000	-0.0000	-0.0000	-0.4604	0.0000	0.6864	0.4353	0.2137	0.0166	-0.3901	0.0912	-0.0001	-0.0198	-0.0243	-0.0224	-0.4551	0.0000	-0.0014	-0.2374	-0.2390	-0.2410	-0.0594	0.0000
499.4410	-0.0000	-1.5708	-0.0000	-1.5708	-0.2789	0.0000	-0.0000	0.0000	-0.0000	-0.0000	-0.4574	0.0000	0.6369	0.4108	0.2597	0.0293	-0.4112	0.0801	-0.0001	-0.0204	-0.0249	-0.0228	-0.4543	0.0000	-0.0009	-0.2444	-0.2450	-0.2459	-0.0478	0.0000
499.4510	0.0000	-1.5708	-0.0000	-1.5708	-0.2835	-0.0000	-0.0000	0.0000	-0.0000	-0.0000	-0.4513	0.0000	0.6668	0.4925	0.2373	0.0385	-0.4535	0.0744	-0.0001	-0.0205	-0.0253	-0.0232	-0.4545	-0.0000	-0.0009	-0.2461	-0.2485	-0.2499	-0.0479	-0.0000
499.4610	-0.0000	-1.5708	0.0000	-1.5708	-0.2881	0.0000	-0.0000	0.0000	-0.0000	-0.0000	-0.4598	0.0000	0.6691	0.4697	0.1800	0.0596	-0.3784	0.0805	-0.0001	-0.0213	-0.0258	-0.0236	-0.4547	-0.0000	-0.0009	-0.2547	-0.2541	-0.2540	-0.0478	-0.0000
499.4710	-0.0000	-1.5708	0.0000	-1.5708	-0.2926	-0.0000	-0.0000	0.0000	-0.0000	-0.0000	-0.4581	0.0000	0.5576	0.4124	0.2138	0.0353	-0.4344	0.0811	-0.0001	-0.0214	-0.0261	-0.0240	-0.4550	-0.0000	-0.0008	-0.2562	-0.2566	-0.2578	-0.0478	-0.0000
499.4810	-0.0000	-1.5708	0.0000	-1.5708	-0.2972	-0.0000	-0.0000	0.0000	-0.0000	-0.0000	-0.4660	0.0000	0.4692	0.3923	0.2384	0.0280	-0.4029	0.0916	-0.0001	-0.0216	-0.0265	-0.0243	-0.4552	-0.0000	-0.0008	-0.2592	-0.2605	-0.2616	-0.0479	-0.0000
499.4910	0.0000	-1.5708	0.0000	-1.5708	-0.3018	0.0000	-0.0000	0.0000	-0.0000	-0.0000	-0.4685	0.0000	0.7518	0.5672	0.2239	0.0209	-0.3930	0.0789	-0.0001	-0.0222	-0.0270	-0.0247	-0.4554	0.0000	-0.0008	-0.2659	-0.2661	-0.2658	-0.0478	0.0000
499.5030	-0.0000	-1.5708	-0.0000	-1.5708	-0.3075	0.0000	-0.0000	0.0000	-0.0000	-0.0000	-0.4659	0.0000	0.6322	0.4647	0.2521	0.0435	-0.4008	0.0890	-0.0001	-0.0227	-0.0275	-0.0251	-0.4557	0.0000	-0.0008	-0.2714	-0.2706	-0.2706	-0.0478	0.0000
499.5130	0.0000	-1.5708	-0.0000	-1.5708	-0.3122	-0.0000	-0.0000	0.0000	-0.0000	-0.0000	-0.4684	0.0000	0.6287	0.4083	0.2029	0.0390	-0.3572	0.0761	-0.0001	-0.0230	-0.0280	-0.0255	-0.4559	0.0000	-0.0008	-0.2751	-0.2751	-0.2747	-0.0478	0.0000
499.5230	-0.0000	-1.5708	-0.0000	-1.5708	-0.3168	0.0000	-0.0000	0.0000	-0.0000	-0.0000	-0.4646	0.0000	0.6489	0.4104	0.2238	0.0405	-0.4129	0.0921	-0.0001	-0.0229	-0.0281	-0.0259	-0.4561	0.0000	-0.0007	-0.2747	-0.2767	-0.2785	-0.0479	0.0000
499.5330	-0.0000	-1.5708	0.0000	-1.5708	-0.3215	0.0000	-0.0000	0.0000	-0.0000	-0.0001	-0.4614	0.0000	0.5888	0.4998	0.2213	0.0554	-0.4407	0.1090	-0.0001	-0.0232	-0.0285	-0.0262	-0.4564	-0.0000	-0.0007	-0.2782	-0.2800	-0.2823	-0.0479	-0.0000
499.5430	-0.0000	-1.5708	0.0000	-1.5708	-0.3261	-0.0000	-0.0000	0.0000	-0.0000	-0.0001	-0.4656	0.0000	0.5941	0.4206	0.2231	0.0160	-0.4316	0.0691	-0.0000	-0.0245	-0.0294	-0.0266	-0.4554	0.0000	-0.0003	-0.2929	-0.2888	-0.2867	-0.0360	0.0000
499.5530	-0.0000	-1.5708	0.0000	-1.5708	-0.3307	-0.0000	-0.0000	0.0000	-0.0000	-0.0001	-0.4622	0.0000	0.6218	0.3900	0.2425	0.0232	-0.4806	0.0871	-0.0000	-0.0243	-0.0296	-0.0270	-0.4556	0.0000	-0.0002	-0.2911	-0.2909	-0.2906	-0.0361	0.0000
499.5650	0.0000	-1.5708	0.0000	-1.5708	-0.3363	0.0000	-0.0000	0.0000	-0.0000	-0.0000	-0.4681	0.0000	0.6689	0.4687	0.2697	0.0275	-0.4016	0.0683	-0.0000	-0.0249	-0.0302	-0.0274	-0.4558	0.0000	-0.0002	-0.2984	-0.2971	-0.2954	-0.0360	0.0000
499.5750	0.0000	-1.5708	0.0000	-1.5708	-0.3410	0.0000	-0.0000	0.0000	-0.0000	-0.0001	-0.4691	0.0000	0.6903	0.4243	0.2076	0.0071	-0.4204	0.0857	-0.0000	-0.0251	-0.0306	-0.0278	-0.4560	0.0000	-0.0002	-0.3012	-0.3008	-0.2995	-0.0360	0.0000
499.5870	-0.0000	-1.5708	0.0000	-1.5708	-0.3467	0.0000	-0.0000	0.0000	-0.0000	-0.0001	-0.4646	0.0000	0.6148	0.3740	0.2020	0.0350	-0.4683	0.0538	-0.0000	-0.0255	-0.0310	-0.0283	-0.4562	-0.0000	-0.0002	-0.3056	-0.3051	-0.3042	-0.0360	-0.0000
499.5970	0.0000	-1.5708	0.0000	-1.5708	-0.3514	0.0000	-0.0000	0.0000	-0.0000	-0.0001	-0.4686	0.0000	0.5727	0.4038	0.1830	0.0173	-0.4092	0.0717	-0.0000	-0.0260	-0.0315	-0.0286	-0.4563	-0.0000	-0.0001	-0.3111	-0.3095	-0.3081	-0.0361	-0.0000
499.6070	0.0000	-1.5708	0.0000	-1.5708	-0.3561	-0.0000	-0.0000	0.0000	-0.0000	0.0001	-0.4654	0.0000	0.4806	0.3988	0.1673	0.0171	-0.4555	0.0891	-0.0000	-0.0262	-0.0318	-0.0290	-0.4565	-0.0000	-0.0001	-0.3139	-0.3133	-0.3122	-0.0360	-0.0000
499.6190	-0.0000	-1.5708	-0.0000	-1.5708	-0.3617	-0.0000	-0.0000	0.0000	-0.0000	0.0000	-0.4654	0.0000	0.4284	0.3694	0.2446	0.0190	-0.4780	0.0609	-0.0000	-0.0264	-0.0321	-0.0294	-0.4567	0.0000	-0.0001	-0.3167	-0.3160	-0.3167	-0.0361	0.0000
499.6290	0.0000	-1.5708	-0.0000	-1.5708	-0.3664	0.0000	-0.0000	0.0000	-0.0000	0.0000	-0.4739	0.0000	0.5512	0.4613	0.1859	0.0165	-0.4008	0.0727	-0.0000	-0.0270	-0.0328	-0.0298	-0.4569	-0.0000	-0.0001	-0.3233	-0.3225	-0.3208	-0.0360	-0.0000
499.6410	0.0000	-1.5708	-0.0000	-1.5708	-0.3721	0.0000	-0.0000	0.0000	-0.0000	0.0000	-0.4719	0.0000	0.5273	0.3585	0.2546	0.0411	-0.4311	0.0911	0.0000	-0.0277	-0.0334	-0.0303	-0.4559	0.0000	0.0004	-0.3318	-0.3289	-0.3258	-0.0241	0.0000
499.6510	0.0000	-1.5708	0.0000	-1.5708	-0.3768	0.0000	-0.0000	0.0000	-0.0000	0.0000	-0.4694	0.0000	0.4340	0.3775	0.2616	0.0253	-0.4498	0.0781	0.0000	-0.0279	-0.0337	-0.0306	-0.4560	0.0000	0.0004	-0.3339	-0.3319	-0.3296	-0.0241	0.0000
499.6630	-0.0000	-1.5708	0.0000	-1.5708	-0.3825	0.0000	-0.0000	0.0000	-0.0000	-0.0000	-0.4692	0.0000	0.3952	0.4160	0.2502	0.0132	-0.4189	0.0662	0.0000	-0.0285	-0.0343	-0.0311	-0.4562	0.0000	0.0004	-0.3408	-0.3378	-0.3345	-0.0241	0.0000
499.6730	0.0000	-1.5708	0.0000	-1.5708	-0.3872	0.0000	-0.0000	0.0000	-0.0000	-0.0000	-0.4693	0.0000	0.4660	0.3519	0.1809	0.0142	-0.4587	0.0675	0.0000	-0.0290	-0.0348	-0.0315	-0.4563	0.0000	0.0004	-0.3475	-0.3424	-0.3386	-0.0241	0.0000
499.6830	-0.0001	-1.5708	-0.0000	-1.5708	-0.3919	-0.0000	-0.0000	0.0000	-0.0000	-0.0000	-0.4719	0.0000	0.4642	0.4615	0.1914	0.0222	-0.4168	0.0595	0.0000	-0.0294	-0.0353	-0.0318	-0.4564	-0.0000	0.0005	-0.3524	-0.3473	-0.3425	-0.0241	-0.0000
499.6930	-0.0000	-1.5708	-0.0000	-1.5708	-0.3966	-0.0000	-0.0000	0.0000	-0.0000	-0.0000	-0.4788	0.0000	0.4367	0.4915	0.1544	0.0157	-0.3783	0.0677	0.0000	-0.0292	-0.0354	-0.0322	-0.4565	-0.0000	0.0005	-0.3495	-0.3482	-0.3462	-0.0241	-0.0000
499.7050	0.0000	-1.5708	-0.0000	-1.5708	-0.4024	-0.0000	-0.0000	0.0000	-0.0000	-0.0002	-0.4742	0.0000	0.3492	0.4808	0.2201	0.0006	-0.4496	0.0838	0.0000	-0.0295	-0.0359	-0.0326	-0.4567	0.0000	0.0005	-0.3535	-0.3532	-0.3510	-0.0241	0.0000
499.7150	0.0000	-1.5708	0.0000	-1.5708	-0.4071	0.0000	-0.0000	0.0000	-0.0000	-0.0000	-0.4746	0.0000	0.4124	0.5152	0.1870	0.0071	-0.4332	0.0920	0.0000	-0.0297	-0.0361	-0.0330	-0.4568	-0.0000	0.0005	-0.3556	-0.3551	-0.3548	-0.0241	-0.0000
499.7250	-0.0000	-1.5708	-0.0000	-1.5708	-0.4119	0.0001	-0.0000	0.0000	-0.0000	-0.0001	-0.4768	0.0000	0.4260	0.3842	0.1858	0.0115	-0.3441	0.0456	0.0000	-0.0305	-0.0368	-0.0333	-0.4569	0.0000	0.0005	-0.3655	-0.3621	-0.3589	-0.0241	0.0000
499.7350	0.0000	-1.5708	0.0000	-1.5708	-0.4167	0.0000	-0.0000	0.0000	-0.0000	-0.0001	-0.4726	0.0000	0.2968	0.3516	0.1871	0.0315	-0.4491	0.0740	0.0001	-0.0308	-0.0372	-0.0337	-0.4565	0.0000	0.0008	-0.3686	-0.3656	-0.3628	-0.0184	0.0000
499.7450	0.0000	-1.5708	-0.0000	-1.5708	-0.4214	0.0000	-0.0000	0.0000	-0.0000	-0.0000	-0.4774	0.0000	0.3471	0.3747	0.2189	0.0144	-0.3749	0.0675	0.0001	-0.0313	-0.0377	-0.0341	-0.4559	-0.0000	0.0010	-0.3752	-0.3707	-0.3669	-0.0121	-0.0000
499.7550	-0.0000	-1.5708	0.0000	-1.5708	-0.4262	0.0000	-0.0000	0.0000	-0.0000	-0.0000	-0.4783	0.0000	0.2796	0.4304	0.2044	-0.0111	-0.3924	0.0756	0.0001	-0.0315	-0.0380	-0.0344	-0.4560	-0.0000	0.0010	-0.3768	-0.3741	-0.3707	-0.0121	-0.0000
499.7670	-0.0000	-1.5708	0.0000	-1.5708	-0.4319	0.0000	-0.0000	0.0000	-0.0000	-0.0000	-0.4761	0.0000	0.4395	0.4637	0.1867	0.0049	-0.4071	0.0875	0.0001	-0.0321	-0.0386	-0.0349	-0.4560	-0.0000	0.0011	-0.3841	-0.3795	-0.3755	-0.0121	-0.0000
499.7770	0.0000	-1.5708	-0.0000	-1.5708	-0.4366	-0.0000	-0.0000	0.0000	-0.0000	-0.0000	-0.4806	0.0000	0.4538	0.3705	0.2263	0.0001	-0.3671	0.0625	0.0001	-0.0322	-0.0389	-0.0352	-0.4561	0.0000	0.0011	-0.3851	-0.3823	-0.3792	-0.0121	0.0000
499.7870	-0.0000	-1.5708	0.0000	-1.5708	-0.4414	0.0000	-0.0000	0.0000	-0.0000	-0.0000	-0.4787	0.0000	0.3646	0.3795	0.1539	-0.0023	-0.4129	0.0767	0.0001	-0.0328	-0.0394	-0.0356	-0.4562	-0.0000	0.0011	-0.3926	-0.3878	-0.3833	-0.0121	-0.0000
499.7990	-0.0000	-1.5708	0.0000	-1.5708	-0.4472	0.0000	-0.0000	0.0000	-0.0000	-0.0000	-0.4761	0.0000	0.4525	0.4315	0.2207	-0.0118	-0.4425	0.0734	0.0001	-0.0334	-0.0400	-0.0361	-0.4562	-0.0000	0.0011	-0.3994	-0.3936	-0.3881	-0.0120	-0.0000
499.8090	-0.0000	-1.5708	-0.0000	-1.5708	-0.4519	0.0000	-0.0000	0.0000	-0.0000	-0.0000	-0.4798	0.0000	0.4921	0.4207	0.2192	-0.0084	-0.3679	0.0883	0.0001	-0.0338	-0.0404	-0.0364	-0.4563	-0.0000	0.0011	-0.4047	-0.3978	-0.3918	-0.0120	-0.0000
499.8190	0.0000	-1.5708	0.0000	-1.5708	-0.4567	-0.0000	-0.0000	0.0000	-0.0000	-0.0000	-0.4785	0.0000	0.5155	0.4891	0.2094	-0.0115	-0.4466	0.0665	0.0001	-0.0339	-0.0408	-0.0368	-0.4563	-0.0000	0.0012	-0.4062	-0.4012	-0.3956	-0.0121	-0.0000
499.8310	-0.0000	-1.5708	-0.0000	-1.5708	-0.4624	-0.0000	-0.0000	0.0000	-0.0000	-0.0000	-0.4802	0.0000	0.3952	0.4382	0.1808	0.0084	-0.3916	0.0769	0.0001	-0.0342	-0.0412	-0.0372	-0.4564	0.0000	0.0012	-0.4099	-0.4049	-0.4001	-0.0121	0.0000
499.8410	0.0000	-1.5708	0.0000	-1.5708	-0.4672	0.0000	-0.0000	0.0000	-0.0000	-0.0000	-0.4828	0.0000	0.3581	0.4726	0.2219	0.0062	-0.3496	0.0803	0.0001	-0.0347	-0.0417	-0.0376	-0.4553	-0.0000	0.0016	-0.4156	-0.4105	-0.4043	0.0000	-0.0000
499.8530	0.0000	-1.5708	-0.0000	-1.5708	-0.4729	-0.0000	-0.0000	0.0000	-0.0000	-0.0000	-0.4799	0.0000	0.2735	0.4463	0.1724	-0.0030	-0.3650	0.0519	0.0001	-0.0352	-0.0422	-0.0380	-0.4553	0.0000	0.0017	-0.4212	-0.4150	-0.4088	-0.0000	0.0000
499.8630	0.0000	-1.5708	-0.0000	-1.5708	-0.4778	0.0000	-0.0000	0.0000	-0.0000	-0.0000	-0.4753	0.0000	0.3891	0.4189	0.1943	-0.0088	-0.4357	0.0814	0.0001	-0.0355	-0.0425	-0.0384	-0.4553	-0.0000	0.0017	-0.4248	-0.4186	-0.4128	0.0000	-0.0000
499.8730	0.0000	-1.5708	0.0000	-1.5708	-0.4825	-0.0000	-0.0000	0.0000	-0.0000	-0.0000	-0.4803	0.0000	0.3364	0.3952	0.1828	0.0110	-0.3981	0.0831	0.0001	-0.0362	-0.0431	-0.0387	-0.4553	0.0000	0.0017	-0.4330	-0.4238	-0.4166	0.0000	0.0000
499.8830	-0.0000	-1.5708	0.0000	-1.5708	-0.4872	-0.0000	-0.0000	0.0000	-0.0000	-0.0000	-0.4760	0.0000	0.3781	0.4609	0.2347	0.0047	-0.4935	0.0798	0.0001	-0.0362	-0.0434	-0.0390	-0.4553	0.0000	0.0017	-0.4340	-0.4267	-0.4203	0.0000	0.0000
499.8950	-0.0000	-1.5708	0.0000	-1.5708	-0.4928	0.0000	-0.0000	0.0000	-0.0000	-0.0000	-0.4834	0.0000	0.4507	0.3711	0.2527	-0.0110	-0.4200	0.0735	0.0001	-0.0365	-0.0438	-0.0395	-0.4553	0.0000	0.0017	-0.4371	-0.4307	-0.4247	-0.0000	0.0000
499.9050	-0.0000	-1.5708	-0.0000	-1.5708	-0.4976	-0.0000	-0.0000	0.0000	-0.0000	-0.0000	-0.4861	0.0000	0.4238	0.4594	0.1561	-0.0010	-0.3829	0.0605	0.0001	-0.0367	-0.0441	-0.0398	-0.4553	0.0000	0.0017	-0.4395	-0.4341	-0.4285	-0.0000	0.0000
499.9150	-0.0000	-1.5708	-0.0000	-1.5708	-0.5025	-0.0000	-0.0000	0.0000	-0.0000	-0.0000	-0.4782	0.0000	0.4442	0.4583	0.1893	0.0027	-0.4592	0.0780	0.0001	-0.0369	-0.0444	-0.0402	-0.4553	-0.0000	0.0017	-0.4415	-0.4369	-0.4322	-0.0000	-0.0000
499.9250	-0.0000	-1.5708	-0.0000	-1.5708	-0.5074	0.0001	-0.0000	0.0000	-0.0000	-0.0000	-0.4748	0.0000	0.3757	0.4841	0.1205	-0.0169	-0.4243	0.0743	0.0001	-0.0374	-0.0449	-0.0405	-0.4553	0.0000	0.0018	-0.4474	-0.4418	-0.4361	-0.0000	0.0000
499.9350	0.0000	-1.5708	0.0000	-1.5708	-0.5121	0.0000	-0.0000	0.0000	-0.0000	-0.0000	-0.4758	0.0000	0.5143	0.4232	0.1676	-0.0030	-0.4400	0.0685	0.0001	-0.0372	-0.0450	-0.0408	-0.4558	-0.0000	0.0016	-0.4458	-0.4425	-0.4396	-0.0058	-0.0000
499.9450	-0.0000	-1.5708	0.0000	-1.5708	-0.5169	-0.0000	-0.0000	0.0000	-0.0000	0.0000	-0.4715	0.0000	0.3753	0.4983	0.2006	-0.0174	-0.4673	0.0836	0.0001	-0.0378	-0.0456	-0.0412	-0.4565	0.0000	0.0014	-0.4521	-0.4483	-0.4435	-0.0121	0.0000
499.9570	0.0000	-1.5708	0.0000	-1.5708	-0.5226	-0.0000	-0.0000	0.0000	-0.0000	0.0000	-0.4769	0.0000	0.4416	0.3869	0.1741	-0.0075	-0.4430	0.0749	0.0001	-0.0384	-0.0461	-0.0416	-0.4566	-0.0000	0.0014	-0.4597	-0.4539	-0.4481	-0.0120	-0.0000
499.9670	-0.0000	-1.5708	0.0000	-1.5708	-0.5275	0.0000	-0.0000	0.0000	-0.0000	0.0000	-0.4751	0.0000	0.3461	0.4854	0.1551	-0.0085	-0.4265	0.0866	0.0001	-0.0386	-0.0464	-0.0420	-0.4566	-0.0000	0.0014	-0.4625	-0.4567	-0.4517	-0.0121	-0.0000
499.9790	-0.0000	-1.5708	0.0000	-1.5708	-0.5332	0.0000	-0.0000	0.0000	-0.0000	0.0000	-0.4733	0.0000	0.4660	0.4557	0.2393	-0.0319	-0.4802	0.0613	0.0001	-0.0390	-0.0468	-0.0424	-0.4567	-0.0000	0.0014	-0.4667	-0.4608	-0.4562	-0.0121	-0.0000
499.9890	-0.0000	-1.5708	0.0000	-1.5708	-0.5379	0.0000	-0.0000	0.0000	-0.0000	-0.0000	-0.4756	0.0000	0.4121	0.3528	0.1559	-0.0062	-0.4205	0.0717	0.0001	-0.0393	-0.0474	-0.0427	-0.4567	-0.0000	0.0014	-0.4710	-0.4660	-0.4599	-0.0121	-0.0000
499.9990	-0.0000	-1.5708	0.0000	-1.5708	-0.5427	-0.0000	-0.0000	0.0000	-0.0000	-0.0000	-0.4755	0.0000	0.3127	0.4308	0.1723	0.0156	-0.4403	0.0565	0.0001	-0.0401	-0.0479	-0.0431	-0.4568	-0.0000	0.0015	-0.4801	-0.4711	-0.4636	-0.0121	-0.0000
500.0110	0.0000	-1.5708	-0.0000	-1.5708	-0.5484	-0.0000	-0.0000	0.0000	-0.0000	-0.0001	-0.4766	0.0000	0.3370	0.3392	0.1830	-0.0175	-0.4958	0.0754	0.0001	-0.0399	-0.0481	-0.0435	-0.4569	0.0000	0.0015	-0.4783	-0.4732	-0.4679	-0.0121	0.0000
500.0210	0.0000	-1.5708	-0.0000	-1.5708	-0.5532	-0.0000	-0.0000	0.0000	-0.0000	-0.0000	-0.4817	0.0000	0.4472	0.4175	0.1904	-0.0049	-0.3921	0.0752	0.0001	-0.0406	-0.0487	-0.0438	-0.4569	-0.0000	0.0015	-0.4861	-0.4789	-0.4717	-0.0120	-0.0000
500.0330	-0.0000	-1.5708	0.0000	-1.5708	-0.5590	0.0000	-0.0000	0.0000	-0.0000	-0.0001	-0.4801	0.0000	0.2470	0.4176	0.1993	-0.0081	-0.4407	0.0921	0.0001	-0.0406	-0.0489	-0.0442	-0.4570	-0.0000	0.0015	-0.4862	-0.4809	-0.4760	-0.0121	-0.0000
[truncated: 4,687 more rows]
