# Supplementary material for: Practical Aspects of Model-Based Collision Detection
Source: Front Robot AI. 2020 Nov 23;7:571574. doi: 10.3389/frobt.2020.571574 (PMC7805958; doi:10.3389/frobt.2020.571574)
Supplement: Supplementary file 1 [file Data_Sheet_1.ZIP › jointwise_motion/ur-20_01_22-joint_1.csv]

1297.4990	0.0362	-1.5708	0.0000	-1.5708	-0.0000	0.0000	-0.2254	-0.0000	-0.0000	0.0000	0.0000	0.0000	-1.2316	0.2790	-0.1128	-0.0153	0.1755	0.0738	-1.5347	-0.1104	-0.0495	-0.0045	0.0016	-0.0000	4.6331	-1.3216	-0.4870	-0.0484	0.0169	-0.0000
1297.5090	0.0340	-1.5708	0.0000	-1.5708	-0.0000	-0.0000	-0.2174	-0.0000	0.0000	0.0000	0.0000	0.0000	-1.3499	0.3895	-0.0865	-0.0044	0.1973	0.0698	-1.5210	-0.1105	-0.0495	-0.0045	0.0016	0.0000	4.6331	-1.3231	-0.4866	-0.0485	0.0169	0.0000
1297.5210	0.0314	-1.5708	0.0000	-1.5708	0.0000	0.0000	-0.2093	-0.0000	0.0000	0.0000	0.0000	0.0000	-1.1310	0.3301	-0.1300	0.0101	0.2304	0.0836	-1.5044	-0.1108	-0.0497	-0.0045	0.0016	0.0000	4.6331	-1.3274	-0.4889	-0.0485	0.0169	0.0000
1297.5310	0.0294	-1.5708	-0.0000	-1.5708	0.0000	-0.0000	-0.1992	-0.0000	0.0000	0.0000	0.0000	0.0000	-1.2921	0.2897	-0.1079	0.0154	0.1962	0.0846	-1.4907	-0.1105	-0.0495	-0.0045	0.0016	0.0000	4.6331	-1.3236	-0.4871	-0.0485	0.0169	0.0000
1297.5410	0.0274	-1.5708	-0.0000	-1.5708	0.0000	0.0000	-0.1936	-0.0000	-0.0001	0.0000	0.0000	0.0000	-1.5045	0.3543	-0.1048	0.0022	0.1773	0.0825	-1.4769	-0.1104	-0.0494	-0.0045	0.0016	0.0000	4.6331	-1.3220	-0.4865	-0.0484	0.0169	0.0000
1297.5510	0.0255	-1.5708	-0.0000	-1.5708	-0.0000	0.0000	-0.1903	-0.0000	-0.0001	0.0000	0.0000	0.0000	-1.4408	0.3600	-0.0584	0.0129	0.2004	0.0837	-1.4631	-0.1106	-0.0495	-0.0045	0.0016	0.0000	4.6331	-1.3245	-0.4870	-0.0484	0.0169	0.0000
1297.5610	0.0236	-1.5708	-0.0000	-1.5708	-0.0000	0.0000	-0.1821	-0.0000	-0.0002	0.0000	0.0000	0.0000	-1.0866	0.3439	-0.0059	0.0323	0.2127	0.0779	-1.4494	-0.1104	-0.0494	-0.0045	0.0016	0.0000	4.6331	-1.3226	-0.4861	-0.0484	0.0169	0.0000
1297.5710	0.0219	-1.5708	-0.0000	-1.5708	0.0000	0.0000	-0.1734	-0.0000	-0.0002	0.0000	0.0000	0.0000	-1.7128	0.3412	-0.0644	-0.0034	0.2089	0.0521	-1.4356	-0.1104	-0.0494	-0.0045	0.0016	0.0000	4.6331	-1.3220	-0.4864	-0.0484	0.0169	0.0000
1297.5830	0.0199	-1.5708	0.0000	-1.5708	-0.0000	0.0000	-0.1690	-0.0000	-0.0001	0.0000	0.0000	0.0000	-1.3550	0.2685	-0.0546	0.0131	0.1860	0.0578	-1.4191	-0.1105	-0.0495	-0.0045	0.0016	-0.0000	4.6331	-1.3230	-0.4874	-0.0484	0.0169	-0.0000
1297.5930	0.0182	-1.5708	-0.0000	-1.5708	0.0000	0.0000	-0.1622	-0.0000	-0.0001	0.0000	0.0000	0.0000	-0.9550	0.3065	-0.0587	0.0116	0.1903	0.0719	-1.4053	-0.1103	-0.0493	-0.0045	0.0016	-0.0000	4.6331	-1.3210	-0.4854	-0.0483	0.0169	-0.0000
1297.6030	0.0166	-1.5708	0.0000	-1.5708	0.0000	-0.0000	-0.1511	-0.0000	0.0001	0.0000	0.0000	0.0000	-1.5294	0.3639	-0.0815	0.0131	0.1818	0.0644	-1.3916	-0.1102	-0.0493	-0.0045	0.0016	-0.0000	4.6331	-1.3196	-0.4850	-0.0483	0.0169	-0.0000
1297.6130	0.0152	-1.5708	0.0000	-1.5708	-0.0000	0.0000	-0.1457	-0.0000	0.0001	0.0000	0.0000	0.0000	-1.4365	0.2850	-0.1057	0.0097	0.2016	0.0581	-1.3778	-0.1105	-0.0496	-0.0045	0.0016	0.0000	4.6331	-1.3236	-0.4881	-0.0485	0.0170	0.0000
1297.6250	0.0134	-1.5708	-0.0000	-1.5708	0.0000	-0.0000	-0.1402	-0.0000	0.0001	0.0000	0.0000	0.0000	-1.1862	0.3128	-0.1040	0.0205	0.1755	0.0643	-1.3613	-0.1104	-0.0494	-0.0045	0.0016	0.0000	4.6331	-1.3221	-0.4855	-0.0484	0.0169	0.0000
1297.6350	0.0121	-1.5708	0.0000	-1.5708	-0.0000	-0.0000	-0.1325	-0.0000	0.0000	0.0000	0.0000	0.0000	-0.9975	0.3556	-0.1078	-0.0085	0.1911	0.0727	-1.3475	-0.1102	-0.0493	-0.0045	0.0016	-0.0000	4.6331	-1.3197	-0.4851	-0.0484	0.0169	-0.0000
1297.6450	0.0109	-1.5708	0.0000	-1.5708	0.0000	-0.0000	-0.1215	-0.0000	0.0000	0.0000	0.0000	0.0000	-1.4218	0.2620	-0.0838	0.0171	0.2010	0.0647	-1.3338	-0.1104	-0.0494	-0.0045	0.0016	0.0000	4.6331	-1.3216	-0.4860	-0.0484	0.0169	0.0000
1297.6550	0.0097	-1.5708	0.0000	-1.5708	0.0000	-0.0000	-0.1172	-0.0000	0.0001	0.0000	0.0000	0.0000	-1.1596	0.2834	-0.0951	0.0058	0.1611	0.0787	-1.3200	-0.1104	-0.0496	-0.0045	0.0016	0.0000	4.6331	-1.3226	-0.4879	-0.0484	0.0169	0.0000
1297.6650	0.0085	-1.5708	0.0000	-1.5708	0.0000	0.0000	-0.1095	-0.0000	0.0000	0.0000	0.0000	0.0000	-1.2091	0.2835	-0.0997	0.0128	0.1855	0.0968	-1.3062	-0.1103	-0.0494	-0.0045	0.0016	-0.0000	4.6331	-1.3211	-0.4855	-0.0484	0.0169	-0.0000
1297.6750	0.0075	-1.5708	0.0000	-1.5708	0.0000	0.0000	-0.1039	-0.0000	0.0000	0.0000	0.0000	0.0000	-1.1262	0.2964	-0.0714	-0.0120	0.2124	0.0873	-1.2925	-0.1104	-0.0494	-0.0045	0.0016	-0.0000	4.6331	-1.3216	-0.4860	-0.0484	0.0169	-0.0000
1297.6870	0.0063	-1.5708	0.0000	-1.5708	-0.0000	0.0000	-0.0962	-0.0000	0.0000	0.0000	0.0000	0.0000	-0.8225	0.2837	-0.1097	-0.0037	0.1790	0.0858	-1.2760	-0.1106	-0.0497	-0.0045	0.0016	0.0000	4.6331	-1.3251	-0.4886	-0.0486	0.0170	0.0000
1297.6970	0.0054	-1.5708	0.0000	-1.5708	-0.0000	0.0000	-0.0866	-0.0000	0.0000	0.0000	0.0000	0.0000	-1.1465	0.2784	-0.1147	0.0027	0.1943	0.0661	-1.2622	-0.1108	-0.0497	-0.0045	0.0016	0.0000	4.6331	-1.3270	-0.4885	-0.0485	0.0170	0.0000
1297.7070	0.0045	-1.5708	-0.0000	-1.5708	0.0000	0.0000	-0.0811	-0.0000	0.0000	0.0000	0.0000	0.0000	-1.0389	0.2752	-0.1308	0.0085	0.1774	0.0679	-1.2484	-0.1099	-0.0491	-0.0045	0.0016	-0.0000	4.6331	-1.3156	-0.4829	-0.0481	0.0168	-0.0000
1297.7170	0.0038	-1.5708	0.0000	-1.5708	0.0000	-0.0000	-0.0756	-0.0000	0.0000	0.0000	0.0000	0.0000	-0.9273	0.2527	-0.1127	0.0088	0.1817	0.0892	-1.2347	-0.1099	-0.0492	-0.0045	0.0016	-0.0000	4.6331	-1.3166	-0.4840	-0.0482	0.0169	-0.0000
1297.7270	0.0031	-1.5708	-0.0000	-1.5708	0.0000	0.0000	-0.0670	-0.0000	0.0000	0.0000	0.0000	0.0000	-0.9088	0.3245	-0.1122	0.0110	0.2028	0.0843	-1.2209	-0.1105	-0.0495	-0.0045	0.0016	0.0000	4.6331	-1.3234	-0.4869	-0.0483	0.0169	0.0000
1297.7390	0.0024	-1.5708	0.0000	-1.5708	0.0000	-0.0000	-0.0577	-0.0000	0.0000	0.0000	0.0000	0.0000	-1.1814	0.3132	-0.1244	0.0149	0.1932	0.0715	-1.2044	-0.1106	-0.0495	-0.0045	0.0016	0.0000	4.6331	-1.3250	-0.4875	-0.0484	0.0169	0.0000
1297.7490	0.0018	-1.5708	0.0000	-1.5708	0.0000	0.0000	-0.0528	-0.0000	0.0000	0.0000	0.0000	0.0000	-0.9773	0.3866	-0.0632	0.0060	0.2019	0.0848	-1.1906	-0.1099	-0.0492	-0.0045	0.0016	-0.0000	4.6331	-1.3166	-0.4840	-0.0482	0.0169	-0.0000
1297.7610	0.0013	-1.5708	0.0000	-1.5708	0.0000	0.0000	-0.0448	-0.0000	0.0000	0.0000	0.0000	0.0000	-0.9047	0.3404	-0.1373	0.0301	0.2015	0.0773	-1.1741	-0.1106	-0.0495	-0.0045	0.0016	0.0000	4.6331	-1.3249	-0.4874	-0.0484	0.0169	0.0000
1297.7710	0.0009	-1.5708	-0.0000	-1.5708	0.0000	-0.0000	-0.0381	-0.0000	0.0000	0.0000	0.0000	0.0000	-0.4435	0.3679	-0.1475	0.0035	0.1926	0.0850	-1.1603	-0.1106	-0.0495	-0.0045	0.0016	0.0000	4.6331	-1.3240	-0.4875	-0.0485	0.0169	0.0000
1297.7810	0.0006	-1.5708	-0.0000	-1.5708	-0.0000	0.0000	-0.0277	-0.0000	0.0000	0.0000	0.0000	0.0000	-0.7870	0.2613	-0.0691	0.0239	0.1975	0.0654	-1.1466	-0.1102	-0.0494	-0.0045	0.0016	-0.0000	4.6331	-1.3196	-0.4860	-0.0484	0.0169	-0.0000
1297.7930	0.0003	-1.5708	0.0000	-1.5708	-0.0000	0.0000	-0.0209	-0.0000	0.0000	0.0000	0.0000	0.0000	-0.6310	0.3304	-0.0943	0.0120	0.1980	0.0863	-1.1301	-0.1106	-0.0496	-0.0045	0.0016	0.0000	4.6331	-1.3251	-0.4876	-0.0485	0.0170	0.0000
1297.8030	0.0001	-1.5708	0.0000	-1.5708	0.0000	0.0000	-0.0140	-0.0000	0.0000	0.0000	0.0000	0.0000	-0.5990	0.2805	-0.1220	-0.0025	0.1800	0.0802	-1.1163	-0.1105	-0.0495	-0.0045	0.0016	0.0000	4.6331	-1.3235	-0.4870	-0.0484	0.0169	0.0000
1297.8150	-0.0000	-1.5708	-0.0000	-1.5708	0.0000	0.0000	-0.0043	-0.0000	0.0000	0.0000	0.0000	0.0000	-0.1042	0.3420	-0.0750	-0.0153	0.2080	0.0737	-0.2206	-0.1106	-0.0495	-0.0045	0.0016	-0.0000	4.6331	-1.3240	-0.4875	-0.0485	0.0169	-0.0000
1297.8250	0.0001	-1.5708	0.0000	-1.5708	0.0000	0.0000	0.0043	-0.0000	0.0000	0.0000	0.0000	0.0000	-0.5242	0.4115	-0.0289	-0.0150	0.1843	0.0818	-0.0000	-0.0003	-0.0001	-0.0000	0.0000	0.0000	0.0000	-0.0037	-0.0013	-0.0001	0.0000	0.0000
1297.8350	0.0001	-1.5708	0.0000	-1.5708	-0.0000	0.0000	-0.0027	-0.0000	-0.0000	0.0000	0.0000	0.0000	0.0071	0.4311	-0.0353	-0.0054	0.1983	0.0930	-0.0000	0.0001	0.0000	0.0000	-0.0000	-0.0000	-0.0000	0.0008	0.0002	0.0001	-0.0000	-0.0000
1297.8450	0.0001	-1.5708	0.0000	-1.5708	0.0000	0.0000	0.0010	-0.0000	0.0000	0.0000	0.0000	0.0000	-0.6487	0.4065	-0.1054	-0.0008	0.1734	0.0677	-0.0000	0.0000	-0.0000	0.0000	-0.0000	-0.0000	-0.0000	0.0003	-0.0003	0.0000	-0.0000	-0.0000
1297.8550	0.0001	-1.5708	0.0000	-1.5708	-0.0000	0.0000	-0.0013	-0.0000	0.0000	0.0000	0.0000	0.0000	-0.5018	0.4931	-0.0732	0.0225	0.1975	0.0555	-0.0000	0.0000	0.0001	0.0000	-0.0000	0.0000	0.0000	0.0003	0.0006	0.0000	-0.0000	0.0000
1297.8670	0.0000	-1.5708	0.0000	-1.5708	0.0000	-0.0000	-0.0004	-0.0000	0.0000	0.0000	0.0000	0.0000	-0.7802	0.3951	-0.0526	0.0011	0.1851	0.0547	-0.0000	-0.0001	-0.0000	-0.0000	0.0000	-0.0000	0.0000	-0.0007	-0.0004	-0.0000	0.0000	-0.0000
1297.8770	0.0000	-1.5708	0.0000	-1.5708	-0.0000	0.0000	-0.0006	-0.0000	-0.0000	0.0000	0.0000	0.0000	-0.8355	0.4057	-0.0468	0.0243	0.1680	0.0711	-0.0000	0.0002	0.0002	0.0000	-0.0000	-0.0000	0.0000	0.0027	0.0021	0.0001	-0.0000	-0.0000
1297.8870	0.0000	-1.5708	0.0000	-1.5708	-0.0000	0.0000	-0.0005	-0.0000	-0.0000	0.0000	0.0000	0.0000	-0.8831	0.3449	-0.0082	0.0037	0.1722	0.0572	-0.0000	-0.0001	-0.0000	0.0000	-0.0000	-0.0000	-0.0000	-0.0006	-0.0003	0.0001	-0.0000	-0.0000
1297.8970	0.0000	-1.5708	-0.0000	-1.5708	0.0000	0.0000	-0.0009	-0.0000	-0.0000	0.0000	0.0000	0.0000	-0.8701	0.3842	-0.0630	0.0119	0.2074	0.0557	-0.0000	-0.0001	-0.0000	-0.0000	0.0000	0.0000	0.0000	-0.0007	-0.0004	-0.0000	0.0000	0.0000
1297.9070	0.0000	-1.5708	0.0000	-1.5708	0.0000	0.0000	-0.0007	-0.0000	-0.0000	0.0000	0.0000	0.0000	-0.8055	0.4522	-0.0654	0.0237	0.1765	0.0575	-0.0000	0.0003	0.0001	0.0000	-0.0000	-0.0000	0.0000	0.0033	0.0007	0.0001	-0.0000	-0.0000
1297.9170	0.0000	-1.5708	-0.0000	-1.5708	-0.0000	0.0000	-0.0005	-0.0000	-0.0000	0.0000	0.0000	0.0000	-1.0238	0.3668	-0.0477	0.0246	0.1919	0.0629	-0.0000	-0.0002	-0.0001	-0.0000	0.0000	0.0000	-0.0000	-0.0026	-0.0013	-0.0000	0.0000	0.0000
1297.9290	0.0000	-1.5708	0.0000	-1.5708	-0.0000	0.0000	-0.0005	-0.0000	-0.0000	0.0000	0.0000	0.0000	-0.6885	0.4233	-0.0714	0.0186	0.1780	0.0619	0.0673	-0.0062	-0.0027	-0.0002	0.0001	-0.0000	0.2584	-0.0739	-0.0270	-0.0027	0.0009	-0.0000
1297.9390	0.0000	-1.5708	0.0000	-1.5708	0.0000	-0.0000	-0.0000	-0.0000	-0.0000	0.0000	0.0000	0.0000	-0.5726	0.4169	-0.0538	-0.0036	0.1966	0.0933	0.1233	-0.0062	-0.0027	-0.0002	0.0001	-0.0000	0.2584	-0.0739	-0.0270	-0.0026	0.0009	-0.0000
1297.9510	-0.0000	-1.5708	0.0000	-1.5708	-0.0000	0.0000	0.0003	-0.0000	-0.0000	0.0000	0.0000	0.0000	-0.3851	0.3481	-0.0306	0.0339	0.1826	0.0707	0.1903	-0.0062	-0.0028	-0.0003	0.0001	-0.0000	0.2584	-0.0744	-0.0275	-0.0027	0.0009	-0.0000
1297.9610	-0.0000	-1.5708	0.0000	-1.5708	-0.0000	0.0000	0.0003	-0.0000	-0.0000	0.0000	0.0000	0.0000	-0.1102	0.3902	-0.0528	0.0051	0.1812	0.0655	0.2462	-0.0060	-0.0026	-0.0002	0.0001	0.0000	0.2584	-0.0720	-0.0260	-0.0026	0.0009	0.0000
1297.9710	0.0000	-1.5708	-0.0000	-1.5708	-0.0000	0.0000	0.0007	-0.0000	-0.0000	0.0000	0.0000	0.0000	0.2942	0.3961	-0.0753	0.0104	0.1928	0.0385	0.3021	-0.0064	-0.0029	-0.0003	0.0001	-0.0000	0.2584	-0.0768	-0.0289	-0.0027	0.0009	-0.0000
1297.9830	0.0000	-1.5708	0.0000	-1.5708	0.0000	0.0000	0.0020	-0.0000	-0.0000	0.0000	0.0000	0.0000	0.3684	0.3629	-0.0201	0.0101	0.1869	0.0953	0.3692	-0.0063	-0.0028	-0.0003	0.0001	-0.0000	0.2584	-0.0749	-0.0280	-0.0028	0.0010	-0.0000
1297.9930	0.0001	-1.5708	-0.0000	-1.5708	-0.0000	0.0000	0.0030	-0.0000	-0.0000	0.0000	0.0000	0.0000	0.6823	0.4217	-0.0334	-0.0051	0.1988	0.0869	0.4251	-0.0060	-0.0026	-0.0002	0.0001	-0.0000	0.2584	-0.0719	-0.0260	-0.0026	0.0009	-0.0000
1298.0030	0.0001	-1.5708	-0.0000	-1.5708	0.0000	-0.0000	0.0039	-0.0000	-0.0000	0.0000	0.0000	0.0000	0.6056	0.4914	-0.0636	0.0125	0.1862	0.0732	0.4810	-0.0059	-0.0027	-0.0003	0.0001	-0.0000	0.2584	-0.0707	-0.0266	-0.0028	0.0010	-0.0000
1298.0150	0.0002	-1.5708	-0.0000	-1.5708	-0.0000	0.0000	0.0045	-0.0000	-0.0000	0.0000	0.0000	0.0000	0.8389	0.4618	-0.0854	0.0129	0.1882	0.0850	0.5481	-0.0060	-0.0027	-0.0002	0.0001	-0.0000	0.2584	-0.0724	-0.0264	-0.0025	0.0009	-0.0000
1298.0250	0.0002	-1.5708	0.0000	-1.5708	0.0000	-0.0000	0.0048	-0.0000	-0.0000	0.0000	0.0000	0.0000	0.9040	0.3724	0.0002	0.0353	0.1870	0.0634	0.6488	-0.0121	-0.0053	-0.0005	0.0002	-0.0000	0.5158	-0.1448	-0.0524	-0.0052	0.0018	-0.0000
1298.0350	0.0002	-1.5708	-0.0000	-1.5708	-0.0000	-0.0000	0.0060	-0.0000	-0.0000	0.0000	0.0000	0.0000	1.1391	0.4253	-0.0812	0.0123	0.1911	0.0919	0.7604	-0.0120	-0.0054	-0.0005	0.0002	0.0000	0.5158	-0.1435	-0.0531	-0.0054	0.0019	0.0000
1298.0450	0.0003	-1.5708	-0.0000	-1.5708	-0.0000	-0.0000	0.0068	-0.0000	-0.0000	0.0000	0.0000	0.0000	0.9223	0.3627	-0.0547	-0.0185	0.1968	0.0660	0.8720	-0.0122	-0.0055	-0.0005	0.0002	-0.0000	0.5158	-0.1463	-0.0540	-0.0054	0.0019	-0.0000
1298.0550	0.0004	-1.5708	-0.0000	-1.5708	-0.0000	0.0000	0.0077	-0.0000	-0.0000	0.0000	0.0000	0.0000	1.0327	0.3426	-0.0716	0.0022	0.1737	0.0722	0.9836	-0.0127	-0.0057	-0.0005	0.0002	0.0000	0.5158	-0.1519	-0.0556	-0.0056	0.0019	0.0000
1298.0650	0.0004	-1.5708	0.0000	-1.5708	0.0000	0.0000	0.0083	-0.0000	-0.0000	0.0000	0.0000	0.0000	1.0663	0.4424	-0.0188	0.0212	0.1827	0.0879	1.0952	-0.0124	-0.0056	-0.0005	0.0002	0.0000	0.5158	-0.1489	-0.0555	-0.0055	0.0019	0.0000
1298.0770	0.0006	-1.5708	0.0000	-1.5708	-0.0000	-0.0000	0.0101	-0.0000	-0.0000	0.0000	0.0000	0.0000	1.0913	0.3641	-0.0162	0.0328	0.1782	0.0740	1.2291	-0.0122	-0.0054	-0.0005	0.0002	0.0000	0.5158	-0.1459	-0.0536	-0.0054	0.0019	0.0000
1298.0870	0.0006	-1.5708	-0.0000	-1.5708	0.0000	-0.0000	0.0088	-0.0000	0.0000	0.0000	0.0000	0.0000	1.0288	0.3829	-0.0386	0.0034	0.1793	0.0567	1.3407	-0.0121	-0.0054	-0.0005	0.0002	0.0000	0.5158	-0.1445	-0.0531	-0.0054	0.0019	0.0000
1298.0970	0.0007	-1.5708	0.0000	-1.5708	0.0000	0.0000	0.0103	-0.0000	0.0000	0.0000	0.0000	0.0000	1.2106	0.4053	-0.0812	0.0060	0.1735	0.0524	1.4523	-0.0125	-0.0056	-0.0005	0.0002	0.0000	0.5158	-0.1493	-0.0550	-0.0054	0.0019	0.0000
1298.1070	0.0009	-1.5708	0.0000	-1.5708	0.0000	-0.0000	0.0112	-0.0000	0.0000	0.0000	0.0000	0.0000	1.0845	0.3847	-0.0339	0.0236	0.1904	0.0454	1.4806	-0.0123	-0.0055	-0.0005	0.0002	-0.0000	0.5158	-0.1474	-0.0540	-0.0054	0.0019	-0.0000
1298.1190	0.0010	-1.5708	0.0000	-1.5708	-0.0000	0.0000	0.0107	-0.0000	0.0000	0.0000	0.0000	0.0000	1.3208	0.3088	-0.0519	0.0036	0.1856	0.0667	1.4825	-0.0121	-0.0054	-0.0005	0.0002	0.0000	0.5158	-0.1445	-0.0531	-0.0054	0.0019	0.0000
1298.1290	0.0011	-1.5708	-0.0000	-1.5708	-0.0000	-0.0000	0.0121	-0.0000	0.0000	0.0000	0.0000	0.0000	1.2924	0.3417	-0.0585	0.0139	0.1686	0.0657	1.5061	-0.0188	-0.0084	-0.0008	0.0003	0.0000	0.7712	-0.2251	-0.0828	-0.0082	0.0029	0.0000
1298.1390	0.0012	-1.5708	-0.0000	-1.5708	-0.0000	0.0000	0.0135	-0.0000	0.0000	0.0000	0.0000	0.0000	1.2951	0.3834	-0.0491	0.0330	0.1624	0.0633	1.5086	-0.0183	-0.0082	-0.0007	0.0003	-0.0000	0.7712	-0.2196	-0.0803	-0.0080	0.0028	-0.0000
1298.1510	0.0013	-1.5708	-0.0000	-1.5708	0.0000	0.0000	0.0161	-0.0000	0.0000	0.0000	0.0000	0.0000	1.3978	0.3852	-0.0429	0.0390	0.1926	0.0396	1.5114	-0.0185	-0.0083	-0.0007	0.0003	-0.0000	0.7712	-0.2216	-0.0813	-0.0080	0.0028	-0.0000
1298.1610	0.0015	-1.5708	0.0000	-1.5708	-0.0000	-0.0000	0.0169	-0.0000	0.0000	0.0000	0.0000	0.0000	1.2370	0.3709	-0.0676	0.0020	0.1718	0.0697	1.5139	-0.0181	-0.0081	-0.0007	0.0003	-0.0000	0.7712	-0.2167	-0.0793	-0.0079	0.0028	-0.0000
1298.1730	0.0017	-1.5708	-0.0000	-1.5708	0.0000	0.0000	0.0172	-0.0000	0.0000	0.0000	0.0000	0.0000	1.2323	0.4262	-0.0255	0.0122	0.1927	0.0877	1.5168	-0.0186	-0.0083	-0.0008	0.0003	0.0000	0.7712	-0.2222	-0.0819	-0.0082	0.0029	0.0000
1298.1830	0.0019	-1.5708	0.0000	-1.5708	-0.0000	0.0000	0.0187	-0.0000	-0.0000	0.0000	0.0000	0.0000	1.2053	0.4069	-0.0175	0.0163	0.1758	0.0771	1.5192	-0.0180	-0.0080	-0.0007	0.0003	-0.0000	0.7712	-0.2160	-0.0786	-0.0077	0.0027	-0.0000
1298.1950	0.0022	-1.5708	0.0000	-1.5708	-0.0000	0.0000	0.0191	-0.0000	-0.0000	0.0000	0.0000	0.0000	1.1238	0.3395	-0.0422	0.0141	0.2119	0.0701	1.5221	-0.0181	-0.0081	-0.0007	0.0003	-0.0000	0.7712	-0.2167	-0.0793	-0.0079	0.0028	-0.0000
1298.2050	0.0024	-1.5708	0.0000	-1.5708	0.0000	-0.0000	0.0205	-0.0000	-0.0000	0.0000	0.0000	0.0000	1.1677	0.3879	-0.0310	0.0163	0.1647	0.0623	1.5245	-0.0183	-0.0082	-0.0007	0.0003	-0.0000	0.7712	-0.2187	-0.0803	-0.0080	0.0028	-0.0000
1298.2150	0.0025	-1.5708	0.0000	-1.5708	-0.0000	0.0000	0.0240	-0.0000	-0.0000	0.0000	0.0000	0.0000	1.0739	0.3973	-0.0756	0.0054	0.1974	0.0403	1.5269	-0.0187	-0.0084	-0.0008	0.0003	0.0000	0.7712	-0.2237	-0.0824	-0.0082	0.0029	0.0000
1298.2270	0.0029	-1.5708	0.0000	-1.5708	0.0000	-0.0000	0.0237	-0.0000	-0.0000	0.0000	0.0000	0.0000	1.1806	0.4160	-0.0616	0.0204	0.1650	0.0466	1.5514	-0.0246	-0.0110	-0.0010	0.0003	-0.0000	1.0235	-0.2950	-0.1082	-0.0107	0.0037	-0.0000
1298.2370	0.0031	-1.5708	-0.0000	-1.5708	0.0000	-0.0000	0.0241	-0.0000	-0.0000	0.0000	0.0000	0.0000	1.3804	0.3407	-0.0102	0.0065	0.1831	0.0536	1.5546	-0.0244	-0.0109	-0.0010	0.0003	0.0000	1.0235	-0.2917	-0.1068	-0.0107	0.0037	0.0000
1298.2490	0.0034	-1.5708	0.0000	-1.5708	0.0000	0.0000	0.0277	-0.0000	-0.0000	0.0000	0.0000	0.0000	1.3447	0.3344	-0.0625	0.0025	0.1970	0.0543	1.5584	-0.0242	-0.0107	-0.0010	0.0003	-0.0000	1.0235	-0.2896	-0.1057	-0.0106	0.0037	-0.0000
1298.2590	0.0037	-1.5708	0.0000	-1.5708	0.0000	0.0000	0.0284	-0.0000	-0.0000	0.0000	0.0000	0.0000	1.3313	0.3987	-0.0370	0.0334	0.1862	0.0598	1.5616	-0.0244	-0.0109	-0.0010	0.0003	0.0000	1.0235	-0.2921	-0.1073	-0.0107	0.0037	0.0000
1298.2710	0.0040	-1.5708	0.0000	-1.5707	-0.0000	-0.0000	0.0304	-0.0000	-0.0000	0.0000	0.0000	0.0000	1.4194	0.2604	-0.0642	0.0029	0.2035	0.0598	1.5655	-0.0246	-0.0111	-0.0010	0.0003	0.0000	1.0235	-0.2946	-0.1088	-0.0108	0.0038	0.0000
1298.2810	0.0044	-1.5708	0.0000	-1.5708	0.0000	0.0000	0.0330	-0.0000	-0.0000	0.0000	0.0000	0.0000	1.4103	0.3476	-0.0855	0.0079	0.1842	0.0558	1.5687	-0.0245	-0.0110	-0.0010	0.0003	-0.0000	1.0235	-0.2931	-0.1082	-0.0107	0.0037	-0.0000
1298.2910	0.0047	-1.5708	0.0000	-1.5708	-0.0000	0.0000	0.0348	-0.0000	-0.0000	0.0000	0.0000	0.0000	1.1715	0.3706	-0.0312	0.0070	0.1879	0.0548	1.5719	-0.0244	-0.0110	-0.0010	0.0003	0.0000	1.0235	-0.2927	-0.1078	-0.0108	0.0038	0.0000
1298.3030	0.0051	-1.5708	-0.0000	-1.5708	-0.0000	-0.0000	0.0356	-0.0000	-0.0000	0.0000	0.0000	0.0000	1.1983	0.3744	-0.0649	0.0138	0.1934	0.0584	1.5757	-0.0244	-0.0109	-0.0010	0.0003	-0.0000	1.0235	-0.2920	-0.1072	-0.0106	0.0037	-0.0000
1298.3130	0.0055	-1.5708	0.0000	-1.5708	0.0000	-0.0000	0.0369	-0.0000	-0.0000	0.0000	0.0000	0.0000	1.1726	0.3974	-0.0617	0.0033	0.1708	0.0669	1.5789	-0.0248	-0.0111	-0.0010	0.0003	-0.0000	1.0235	-0.2966	-0.1088	-0.0108	0.0038	-0.0000
1298.3250	0.0060	-1.5708	0.0000	-1.5708	0.0000	-0.0000	0.0386	-0.0000	-0.0000	0.0000	0.0000	0.0000	1.2494	0.3805	-0.0154	0.0284	0.1709	0.0683	1.6038	-0.0303	-0.0136	-0.0012	0.0004	-0.0000	1.2717	-0.3633	-0.1337	-0.0132	0.0046	-0.0000
1298.3350	0.0064	-1.5708	0.0000	-1.5709	0.0000	0.0000	0.0397	-0.0000	-0.0000	0.0000	0.0000	0.0000	1.4865	0.3492	-0.0639	0.0224	0.1816	0.0575	1.6078	-0.0302	-0.0135	-0.0012	0.0004	-0.0000	1.2717	-0.3615	-0.1328	-0.0132	0.0046	-0.0000
1298.3450	0.0068	-1.5708	0.0000	-1.5708	-0.0000	0.0000	0.0426	-0.0000	-0.0000	0.0000	0.0000	0.0000	1.5095	0.3798	-0.0358	0.0025	0.1778	0.0500	1.6118	-0.0306	-0.0136	-0.0012	0.0004	0.0000	1.2717	-0.3664	-0.1339	-0.0134	0.0047	0.0000
1298.3570	0.0073	-1.5708	-0.0000	-1.5708	-0.0000	0.0000	0.0450	-0.0000	-0.0000	0.0000	0.0000	0.0000	1.6348	0.3655	-0.0737	0.0039	0.1871	0.0601	1.6166	-0.0302	-0.0134	-0.0012	0.0004	-0.0000	1.2717	-0.3619	-0.1323	-0.0132	0.0046	-0.0000
1298.3670	0.0078	-1.5708	-0.0000	-1.5708	-0.0000	0.0000	0.0489	-0.0000	-0.0000	0.0000	0.0000	0.0000	1.2998	0.3317	-0.0338	0.0307	0.1844	0.0694	1.6205	-0.0305	-0.0136	-0.0012	0.0004	0.0000	1.2717	-0.3653	-0.1338	-0.0133	0.0046	0.0000
1298.3790	0.0084	-1.5708	0.0000	-1.5708	-0.0000	-0.0000	0.0506	-0.0000	-0.0000	0.0000	0.0000	0.0000	1.1017	0.4514	0.0029	0.0329	0.1639	0.0694	1.6253	-0.0301	-0.0134	-0.0012	0.0004	-0.0000	1.2717	-0.3609	-0.1323	-0.0132	0.0046	-0.0000
1298.3890	0.0089	-1.5708	0.0000	-1.5708	0.0000	0.0000	0.0505	-0.0000	-0.0000	0.0000	0.0000	0.0000	1.2568	0.3949	0.0101	0.0131	0.1701	0.0851	1.6293	-0.0303	-0.0136	-0.0012	0.0004	0.0000	1.2717	-0.3634	-0.1338	-0.0133	0.0046	0.0000
1298.4010	0.0095	-1.5708	-0.0000	-1.5708	-0.0000	0.0000	0.0536	-0.0000	-0.0000	0.0000	0.0000	0.0000	1.4328	0.3149	-0.0795	0.0118	0.2112	0.0532	1.6341	-0.0303	-0.0136	-0.0012	0.0004	-0.0000	1.2717	-0.3633	-0.1337	-0.0132	0.0046	-0.0000
1298.4110	0.0101	-1.5708	-0.0000	-1.5708	0.0000	-0.0000	0.0560	-0.0000	-0.0000	0.0000	0.0000	0.0000	1.2622	0.4257	-0.0986	0.0104	0.1636	0.0520	1.6381	-0.0303	-0.0136	-0.0012	0.0004	0.0000	1.2717	-0.3634	-0.1338	-0.0133	0.0047	0.0000
1298.4210	0.0106	-1.5708	-0.0000	-1.5708	0.0000	0.0000	0.0569	-0.0000	-0.0000	0.0000	0.0000	0.0000	1.4558	0.3359	-0.0903	0.0102	0.1946	0.0308	1.6440	-0.0309	-0.0138	-0.0013	0.0004	0.0000	1.2946	-0.3695	-0.1358	-0.0136	0.0047	0.0000
1298.4330	0.0114	-1.5708	-0.0000	-1.5708	0.0000	-0.0000	0.0612	-0.0000	-0.0000	0.0000	0.0000	0.0000	1.1100	0.4283	-0.0922	0.0176	0.1956	0.0537	1.6681	-0.0362	-0.0162	-0.0015	0.0005	-0.0000	1.5150	-0.4338	-0.1593	-0.0158	0.0055	-0.0000
1298.4430	0.0120	-1.5708	-0.0000	-1.5708	-0.0000	0.0000	0.0618	-0.0000	-0.0000	0.0000	0.0000	0.0000	1.2929	0.3119	-0.0513	-0.0045	0.2004	0.0471	1.6728	-0.0365	-0.0164	-0.0015	0.0005	0.0000	1.5150	-0.4368	-0.1614	-0.0160	0.0056	0.0000
1298.4550	0.0127	-1.5708	-0.0000	-1.5708	0.0000	-0.0000	0.0641	-0.0000	-0.0000	0.0000	0.0000	0.0000	1.4393	0.3460	-0.0834	0.0094	0.1867	0.0772	1.6785	-0.0358	-0.0160	-0.0014	0.0005	-0.0000	1.5150	-0.4287	-0.1572	-0.0156	0.0055	-0.0000
1298.4650	0.0134	-1.5708	-0.0000	-1.5708	0.0000	-0.0000	0.0666	-0.0000	-0.0000	0.0000	0.0000	0.0000	1.7391	0.3574	-0.0745	0.0051	0.1848	0.0781	1.6833	-0.0365	-0.0164	-0.0015	0.0005	0.0000	1.5150	-0.4373	-0.1609	-0.0160	0.0056	0.0000
1298.4750	0.0141	-1.5708	-0.0000	-1.5708	-0.0000	0.0000	0.0709	-0.0000	-0.0000	0.0000	0.0000	0.0000	1.5620	0.3715	-0.0427	0.0225	0.2081	0.0571	1.6880	-0.0360	-0.0160	-0.0015	0.0005	-0.0000	1.5150	-0.4313	-0.1579	-0.0158	0.0055	-0.0000
1298.4870	0.0149	-1.5708	-0.0000	-1.5708	-0.0000	-0.0000	0.0723	-0.0000	-0.0000	0.0000	0.0000	0.0000	1.5294	0.3774	-0.0460	0.0227	0.1871	0.0592	1.6937	-0.0361	-0.0161	-0.0015	0.0005	0.0000	1.5150	-0.4323	-0.1589	-0.0158	0.0055	0.0000
1298.4970	0.0157	-1.5708	0.0000	-1.5708	-0.0000	-0.0000	0.0751	-0.0000	-0.0000	0.0000	0.0000	0.0000	1.4492	0.3719	-0.0778	0.0076	0.1812	0.0635	1.6984	-0.0361	-0.0161	-0.0015	0.0005	-0.0000	1.5150	-0.4323	-0.1588	-0.0158	0.0055	-0.0000
1298.5090	0.0166	-1.5708	0.0000	-1.5708	-0.0000	-0.0000	0.0778	-0.0000	-0.0000	0.0000	0.0000	0.0000	1.4981	0.3951	-0.0511	0.0241	0.2071	0.0567	1.7041	-0.0361	-0.0161	-0.0015	0.0005	-0.0000	1.5150	-0.4323	-0.1588	-0.0158	0.0055	-0.0000
1298.5190	0.0174	-1.5708	-0.0000	-1.5708	0.0000	0.0000	0.0803	-0.0000	-0.0000	0.0000	0.0000	0.0000	1.3746	0.3636	-0.1121	0.0318	0.1866	0.0513	1.7089	-0.0361	-0.0161	-0.0015	0.0005	0.0000	1.5150	-0.4322	-0.1588	-0.0157	0.0055	0.0000
1298.5310	0.0184	-1.5708	-0.0000	-1.5708	0.0000	0.0000	0.0827	-0.0000	-0.0000	0.0000	0.0000	0.0000	1.4642	0.3407	-0.0677	0.0022	0.1810	0.0642	1.7351	-0.0415	-0.0186	-0.0017	0.0006	-0.0000	1.7523	-0.4970	-0.1827	-0.0182	0.0064	-0.0000
1298.5410	0.0192	-1.5708	-0.0000	-1.5708	-0.0000	-0.0000	0.0848	-0.0000	-0.0000	0.0000	0.0000	0.0000	1.7754	0.3329	-0.0725	0.0148	0.2059	0.0391	1.7406	-0.0420	-0.0188	-0.0017	0.0006	0.0000	1.7523	-0.5034	-0.1852	-0.0184	0.0064	0.0000
1298.5530	0.0203	-1.5708	0.0000	-1.5708	-0.0000	0.0000	0.0889	-0.0000	-0.0000	0.0000	0.0000	0.0000	1.9034	0.3215	-0.0781	0.0335	0.1945	0.0485	1.7472	-0.0419	-0.0188	-0.0017	0.0006	0.0000	1.7523	-0.5019	-0.1847	-0.0184	0.0064	0.0000
1298.5630	0.0212	-1.5708	-0.0000	-1.5708	-0.0000	-0.0000	0.0949	-0.0000	-0.0000	0.0000	0.0000	0.0000	1.3438	0.2907	-0.1044	0.0359	0.1983	0.0454	1.7527	-0.0418	-0.0188	-0.0017	0.0006	0.0000	1.7523	-0.5001	-0.1848	-0.0184	0.0064	0.0000
1298.5730	0.0222	-1.5708	-0.0000	-1.5708	-0.0000	0.0000	0.0925	-0.0000	-0.0000	0.0000	0.0000	0.0000	1.4725	0.3161	-0.0385	0.0228	0.1848	0.0583	1.7582	-0.0417	-0.0186	-0.0017	0.0006	0.0000	1.7523	-0.4989	-0.1827	-0.0182	0.0064	0.0000
1298.5850	0.0233	-1.5708	-0.0000	-1.5708	0.0000	0.0000	0.0962	-0.0000	-0.0000	0.0000	0.0000	0.0000	1.6470	0.3200	-0.0969	0.0323	0.1855	0.0671	1.7648	-0.0418	-0.0186	-0.0017	0.0006	0.0000	1.7523	-0.5000	-0.1828	-0.0183	0.0064	0.0000
1298.5950	0.0242	-1.5708	-0.0000	-1.5708	-0.0000	-0.0000	0.1009	-0.0000	-0.0000	0.0000	0.0000	0.0000	1.5103	0.3269	-0.0235	0.0108	0.1837	0.0669	1.7702	-0.0415	-0.0187	-0.0017	0.0006	0.0000	1.7523	-0.4971	-0.1838	-0.0184	0.0064	0.0000
1298.6070	0.0254	-1.5708	-0.0000	-1.5708	-0.0000	0.0000	0.1007	-0.0000	-0.0000	0.0000	0.0000	0.0000	1.8850	0.3966	-0.1250	0.0097	0.2008	0.0531	1.7768	-0.0417	-0.0186	-0.0017	0.0006	0.0000	1.7523	-0.4996	-0.1834	-0.0184	0.0064	0.0000
1298.6170	0.0265	-1.5708	0.0000	-1.5708	-0.0000	0.0000	0.1066	-0.0000	-0.0000	0.0000	0.0000	0.0000	1.7751	0.3982	-0.0624	0.0163	0.1910	0.0403	1.7823	-0.0418	-0.0186	-0.0017	0.0006	-0.0000	1.7523	-0.5003	-0.1831	-0.0182	0.0064	-0.0000
1298.6270	0.0276	-1.5708	0.0000	-1.5708	-0.0000	-0.0000	0.1100	-0.0000	-0.0000	0.0000	0.0000	0.0000	1.2742	0.3413	-0.1048	0.0161	0.1818	0.0425	1.8075	-0.0469	-0.0210	-0.0019	0.0007	-0.0000	1.9826	-0.5622	-0.2064	-0.0206	0.0072	-0.0000
1298.6390	0.0289	-1.5708	-0.0000	-1.5708	-0.0000	0.0000	0.1096	-0.0000	-0.0000	0.0000	0.0000	0.0000	1.6842	0.3697	-0.1161	0.0248	0.1969	0.0542	1.8149	-0.0472	-0.0211	-0.0019	0.0007	-0.0000	1.9826	-0.5653	-0.2075	-0.0208	0.0073	-0.0000
1298.6490	0.0300	-1.5708	-0.0000	-1.5708	0.0000	0.0000	0.1141	-0.0000	-0.0000	0.0000	0.0000	0.0000	1.7285	0.4047	-0.0798	0.0145	0.2168	0.0821	1.8211	-0.0474	-0.0213	-0.0019	0.0007	0.0000	1.9826	-0.5682	-0.2094	-0.0208	0.0073	0.0000
1298.6610	0.0315	-1.5708	0.0000	-1.5708	0.0000	0.0000	0.1171	-0.0000	-0.0000	0.0000	0.0000	0.0000	1.7477	0.2393	-0.0605	0.0011	0.1776	0.0610	1.8286	-0.0473	-0.0212	-0.0019	0.0007	-0.0000	1.9826	-0.5666	-0.2089	-0.0208	0.0073	-0.0000
1298.6710	0.0327	-1.5708	-0.0000	-1.5708	-0.0000	-0.0000	0.1181	-0.0000	-0.0000	0.0000	0.0000	0.0000	1.7637	0.3836	-0.0314	0.0135	0.1866	0.0664	1.8348	-0.0470	-0.0211	-0.0019	0.0007	0.0000	1.9826	-0.5632	-0.2074	-0.0206	0.0072	0.0000
1298.6810	0.0339	-1.5708	0.0000	-1.5708	0.0000	0.0000	0.1241	-0.0000	-0.0000	0.0000	0.0000	0.0000	1.5543	0.3153	-0.0541	0.0217	0.1979	0.0469	1.8410	-0.0475	-0.0213	-0.0019	0.0007	0.0000	1.9826	-0.5690	-0.2093	-0.0207	0.0072	0.0000
1298.6910	0.0352	-1.5708	-0.0000	-1.5708	-0.0000	0.0000	0.1253	-0.0000	-0.0000	0.0000	0.0000	0.0000	1.6938	0.2548	-0.0880	0.0233	0.1987	0.0538	1.8472	-0.0473	-0.0212	-0.0019	0.0007	0.0000	1.9826	-0.5662	-0.2084	-0.0207	0.0072	0.0000
1298.7010	0.0365	-1.5708	0.0000	-1.5708	-0.0000	-0.0000	0.1286	-0.0000	-0.0000	0.0000	0.0000	0.0000	1.6634	0.3347	-0.0458	-0.0113	0.2006	0.0355	1.8534	-0.0476	-0.0213	-0.0019	0.0007	0.0000	1.9826	-0.5702	-0.2095	-0.0208	0.0073	0.0000
1298.7110	0.0378	-1.5708	-0.0000	-1.5708	-0.0000	0.0000	0.1314	-0.0000	-0.0000	0.0000	0.0000	0.0000	1.5590	0.3629	-0.0507	0.0202	0.1999	0.0693	1.8596	-0.0468	-0.0209	-0.0019	0.0007	-0.0000	1.9826	-0.5607	-0.2059	-0.0205	0.0072	-0.0000
1298.7230	0.0394	-1.5708	0.0000	-1.5708	-0.0000	0.0000	0.1355	-0.0000	-0.0000	0.0000	0.0000	0.0000	1.6568	0.4057	-0.0329	0.0151	0.1858	0.0654	1.8858	-0.0526	-0.0236	-0.0021	0.0008	0.0000	2.2052	-0.6297	-0.2318	-0.0231	0.0081	0.0000
1298.7330	0.0408	-1.5708	-0.0000	-1.5708	-0.0001	-0.0000	0.1396	-0.0000	-0.0000	0.0000	0.0000	0.0000	1.6304	0.3271	-0.0091	0.0122	0.2006	0.0595	1.8927	-0.0524	-0.0235	-0.0021	0.0008	0.0000	2.2052	-0.6273	-0.2313	-0.0231	0.0081	0.0000
1298.7430	0.0422	-1.5708	-0.0000	-1.5708	0.0000	-0.0000	0.1429	-0.0000	-0.0000	0.0000	0.0000	0.0000	1.7760	0.3965	-0.1185	0.0340	0.1998	0.0582	1.8996	-0.0526	-0.0236	-0.0021	0.0007	0.0000	2.2052	-0.6296	-0.2317	-0.0231	0.0081	0.0000
1298.7530	0.0437	-1.5708	-0.0000	-1.5708	-0.0000	-0.0000	0.1464	-0.0000	-0.0000	0.0000	0.0000	0.0000	1.8057	0.3235	-0.0920	0.0172	0.2102	0.0493	1.9065	-0.0526	-0.0236	-0.0021	0.0007	-0.0000	2.2052	-0.6300	-0.2321	-0.0230	0.0080	-0.0000
1298.7630	0.0452	-1.5708	-0.0000	-1.5708	-0.0000	-0.0000	0.1488	-0.0000	-0.0000	0.0000	0.0000	0.0000	1.9965	0.3343	-0.0403	0.0274	0.1755	0.0653	1.9134	-0.0524	-0.0235	-0.0021	0.0007	-0.0000	2.2052	-0.6277	-0.2308	-0.0230	0.0080	-0.0000
1298.7730	0.0467	-1.5708	0.0000	-1.5708	-0.0000	-0.0000	0.1557	-0.0000	-0.0000	0.0000	0.0000	0.0000	1.7610	0.4426	-0.0416	0.0165	0.2082	0.0431	1.9203	-0.0527	-0.0237	-0.0021	0.0008	0.0000	2.2052	-0.6316	-0.2328	-0.0231	0.0081	0.0000
1298.7830	0.0483	-1.5708	0.0000	-1.5708	-0.0000	0.0000	0.1582	-0.0000	-0.0000	0.0000	0.0000	0.0000	1.7843	0.2923	-0.0599	0.0285	0.2003	0.0593	1.9273	-0.0525	-0.0235	-0.0022	0.0008	0.0000	2.2052	-0.6293	-0.2314	-0.0232	0.0081	0.0000
1298.7950	0.0501	-1.5708	-0.0000	-1.5708	0.0000	0.0000	0.1612	-0.0000	-0.0000	0.0000	0.0000	0.0000	1.8306	0.3109	-0.0438	0.0202	0.2252	0.0781	1.9355	-0.0525	-0.0235	-0.0021	0.0007	0.0000	2.2052	-0.6291	-0.2313	-0.0230	0.0080	0.0000
1298.8050	0.0517	-1.5708	0.0000	-1.5708	-0.0000	0.0000	0.1647	-0.0000	-0.0000	0.0000	0.0000	0.0000	2.2005	0.3819	-0.1051	0.0001	0.1826	0.0550	1.9424	-0.0525	-0.0236	-0.0021	0.0008	0.0000	2.2052	-0.6292	-0.2323	-0.0231	0.0081	0.0000
1298.8150	0.0535	-1.5708	0.0000	-1.5708	-0.0000	-0.0000	0.1716	-0.0000	-0.0000	0.0000	0.0000	0.0000	1.5310	0.3402	-0.0569	0.0062	0.2132	0.0434	1.9493	-0.0527	-0.0237	-0.0021	0.0008	0.0000	2.2052	-0.6316	-0.2327	-0.0231	0.0081	0.0000
1298.8250	0.0552	-1.5708	0.0000	-1.5708	0.0000	-0.0000	0.1721	-0.0000	-0.0000	0.0000	0.0000	0.0000	1.9133	0.3191	-0.1047	0.0155	0.1636	0.0651	1.9744	-0.0581	-0.0261	-0.0024	0.0008	0.0000	2.4190	-0.6962	-0.2568	-0.0256	0.0089	0.0000
1298.8370	0.0572	-1.5708	-0.0000	-1.5708	0.0000	-0.0000	0.1756	-0.0000	-0.0000	0.0000	0.0000	0.0000	2.2488	0.2907	-0.0268	0.0067	0.1988	0.0443	1.9835	-0.0576	-0.0257	-0.0023	0.0008	-0.0000	2.4190	-0.6896	-0.2531	-0.0252	0.0088	-0.0000
1298.8470	0.0590	-1.5708	-0.0000	-1.5708	0.0000	0.0000	0.1822	-0.0000	-0.0000	0.0000	0.0000	0.0000	1.8131	0.3566	-0.1017	0.0039	0.1912	0.0640	1.9911	-0.0577	-0.0258	-0.0023	0.0008	0.0000	2.4190	-0.6915	-0.2541	-0.0252	0.0088	0.0000
1298.8590	0.0612	-1.5708	0.0000	-1.5708	0.0000	0.0000	0.1838	-0.0000	-0.0000	0.0000	0.0000	0.0000	1.8188	0.3111	-0.1122	0.0142	0.1925	0.0451	2.0001	-0.0579	-0.0260	-0.0024	0.0008	-0.0000	2.4190	-0.6940	-0.2556	-0.0253	0.0088	-0.0000
1298.8690	0.0631	-1.5708	-0.0000	-1.5708	-0.0000	-0.0000	0.1849	-0.0000	-0.0000	0.0000	0.0000	0.0000	2.1055	0.2806	-0.0928	0.0022	0.2000	0.0649	2.0077	-0.0576	-0.0258	-0.0024	0.0008	0.0000	2.4190	-0.6902	-0.2538	-0.0253	0.0088	0.0000
1298.8810	0.0654	-1.5708	0.0000	-1.5708	0.0000	-0.0000	0.1948	-0.0000	-0.0000	0.0000	0.0000	0.0000	1.6680	0.3053	-0.1057	0.0224	0.2017	0.0432	2.0168	-0.0578	-0.0259	-0.0024	0.0008	0.0000	2.4190	-0.6921	-0.2547	-0.0253	0.0089	0.0000
1298.8910	0.0673	-1.5708	-0.0000	-1.5708	0.0000	0.0000	0.1946	-0.0000	-0.0000	0.0000	0.0000	0.0000	2.0641	0.2952	-0.0695	0.0150	0.2014	0.0339	2.0244	-0.0577	-0.0258	-0.0024	0.0008	0.0000	2.4190	-0.6906	-0.2542	-0.0253	0.0088	0.0000
1298.9010	0.0692	-1.5708	-0.0000	-1.5708	-0.0000	0.0000	0.1973	-0.0000	-0.0000	0.0000	0.0000	0.0000	1.9864	0.3446	-0.0436	0.0152	0.1924	0.0615	2.0320	-0.0579	-0.0259	-0.0024	0.0008	0.0000	2.4190	-0.6931	-0.2547	-0.0253	0.0088	0.0000
1298.9130	0.0716	-1.5708	-0.0000	-1.5708	-0.0000	0.0000	0.2060	-0.0000	-0.0000	0.0000	0.0000	0.0000	1.8731	0.4056	-0.0660	0.0267	0.2111	0.0433	2.0410	-0.0573	-0.0255	-0.0023	0.0008	-0.0000	2.4190	-0.6857	-0.2512	-0.0251	0.0088	-0.0000
1298.9230	0.0737	-1.5708	0.0000	-1.5708	0.0000	0.0000	0.2084	-0.0000	-0.0000	0.0000	0.0000	0.0000	1.8092	0.2762	-0.0903	0.0015	0.2219	0.0452	2.0658	-0.0625	-0.0280	-0.0025	0.0009	-0.0000	2.6233	-0.7483	-0.2751	-0.0273	0.0096	-0.0000
1298.9350	0.0762	-1.5708	0.0000	-1.5708	0.0000	-0.0000	0.2099	-0.0000	-0.0000	0.0000	0.0000	0.0000	2.1827	0.3530	-0.0727	0.0237	0.2082	0.0658	2.0757	-0.0626	-0.0281	-0.0025	0.0009	0.0000	2.6233	-0.7493	-0.2760	-0.0274	0.0096	0.0000
1298.9450	0.0784	-1.5708	-0.0000	-1.5708	-0.0000	0.0000	0.2172	-0.0000	-0.0000	0.0000	0.0000	0.0000	2.0169	0.3663	-0.0801	0.0210	0.1833	0.0573	2.0839	-0.0627	-0.0281	-0.0025	0.0009	0.0000	2.6233	-0.7503	-0.2761	-0.0274	0.0096	0.0000
1298.9550	0.0806	-1.5708	0.0000	-1.5708	-0.0000	0.0000	0.2213	-0.0000	-0.0000	0.0000	0.0000	0.0000	1.8653	0.4124	-0.1108	0.0170	0.1729	0.0619	2.0921	-0.0623	-0.0279	-0.0025	0.0009	0.0000	2.6233	-0.7465	-0.2742	-0.0274	0.0096	0.0000
1298.9650	0.0828	-1.5708	0.0000	-1.5708	0.0000	-0.0000	0.2203	-0.0000	-0.0000	0.0000	0.0000	0.0000	2.3884	0.2896	-0.0856	0.0116	0.2031	0.0676	2.1003	-0.0624	-0.0279	-0.0025	0.0009	-0.0000	2.6233	-0.7468	-0.2745	-0.0272	0.0095	-0.0000
1298.9750	0.0850	-1.5708	0.0000	-1.5708	0.0000	-0.0000	0.2278	-0.0000	-0.0000	0.0000	0.0000	0.0000	2.0656	0.2581	-0.1176	0.0023	0.1754	0.0399	2.1085	-0.0627	-0.0281	-0.0025	0.0009	-0.0000	2.6233	-0.7512	-0.2760	-0.0273	0.0095	-0.0000
1298.9850	0.0874	-1.5708	-0.0000	-1.5708	-0.0000	-0.0000	0.2303	-0.0000	-0.0000	0.0000	0.0000	0.0000	2.0839	0.3083	-0.1000	0.0292	0.1955	0.0637	2.1167	-0.0625	-0.0281	-0.0025	0.0009	-0.0000	2.6233	-0.7484	-0.2761	-0.0274	0.0096	-0.0000
1298.9970	0.0902	-1.5708	0.0000	-1.5708	0.0000	0.0000	0.2349	-0.0000	-0.0000	0.0000	0.0000	0.0000	1.8835	0.2592	-0.1180	0.0266	0.1937	0.0313	2.1266	-0.0624	-0.0279	-0.0025	0.0009	-0.0000	2.6233	-0.7479	-0.2746	-0.0274	0.0096	-0.0000
1299.0070	0.0925	-1.5708	0.0000	-1.5708	0.0000	-0.0000	0.2370	-0.0000	-0.0000	0.0000	0.0000	0.0000	2.1849	0.3019	-0.0813	0.0032	0.1816	0.0480	2.1348	-0.0627	-0.0281	-0.0025	0.0009	0.0000	2.6233	-0.7508	-0.2765	-0.0274	0.0096	0.0000
1299.0170	0.0950	-1.5708	0.0000	-1.5708	-0.0000	0.0000	0.2398	-0.0000	-0.0000	0.0000	0.0000	0.0000	2.3357	0.3377	-0.0780	0.0139	0.2329	0.0609	2.1430	-0.0627	-0.0282	-0.0026	0.0009	0.0000	2.6233	-0.7504	-0.2772	-0.0275	0.0096	0.0000
1299.0270	0.0975	-1.5708	0.0000	-1.5708	0.0000	0.0000	0.2463	-0.0000	-0.0000	0.0000	0.0000	0.0000	2.0763	0.2309	-0.0417	0.0058	0.2095	0.0216	2.1678	-0.0672	-0.0300	-0.0027	0.0010	-0.0000	2.8172	-0.8047	-0.2955	-0.0294	0.0103	-0.0000
1299.0370	0.1000	-1.5708	-0.0000	-1.5708	-0.0000	-0.0000	0.2498	-0.0000	-0.0000	0.0000	0.0000	0.0000	2.1080	0.2445	-0.0699	0.0155	0.2149	0.0426	2.1766	-0.0671	-0.0301	-0.0027	0.0010	0.0000	2.8172	-0.8041	-0.2959	-0.0294	0.0103	0.0000
1299.0490	0.1030	-1.5708	-0.0000	-1.5708	0.0000	-0.0000	0.2567	-0.0000	-0.0000	0.0000	0.0000	0.0000	2.1985	0.3041	-0.0560	0.0009	0.1958	0.0672	2.1872	-0.0677	-0.0303	-0.0027	0.0010	0.0000	2.8172	-0.8102	-0.2980	-0.0296	0.0103	0.0000
1299.0590	0.1056	-1.5708	-0.0000	-1.5708	0.0000	0.0000	0.2605	-0.0000	-0.0000	0.0000	0.0000	0.0000	2.0688	0.3602	-0.1032	-0.0057	0.2075	0.0681	2.1960	-0.0669	-0.0299	-0.0027	0.0010	-0.0000	2.8172	-0.8017	-0.2944	-0.0293	0.0103	-0.0000
1299.0710	0.1088	-1.5708	0.0000	-1.5708	0.0000	0.0000	0.2647	-0.0000	-0.0000	0.0000	0.0000	0.0000	2.3662	0.2548	-0.1198	0.0215	0.1822	0.0646	2.2066	-0.0672	-0.0300	-0.0027	0.0010	-0.0000	2.8172	-0.8046	-0.2954	-0.0293	0.0103	-0.0000
1299.0810	0.1114	-1.5708	-0.0000	-1.5708	0.0000	0.0000	0.2729	-0.0000	-0.0000	0.0000	0.0000	0.0000	2.1641	0.3489	-0.0909	-0.0065	0.1873	0.0439	2.2155	-0.0670	-0.0300	-0.0027	0.0010	-0.0000	2.8172	-0.8022	-0.2949	-0.0293	0.0103	-0.0000
1299.0910	0.1142	-1.5708	-0.0000	-1.5708	0.0000	-0.0000	0.2755	-0.0000	-0.0000	0.0000	0.0000	0.0000	2.4740	0.2606	-0.0875	0.0016	0.2099	0.0513	2.2243	-0.0669	-0.0300	-0.0027	0.0010	0.0000	2.8172	-0.8017	-0.2955	-0.0294	0.0103	0.0000
1299.1030	0.1175	-1.5708	-0.0000	-1.5708	-0.0000	0.0000	0.2834	-0.0000	-0.0000	0.0000	0.0000	0.0000	2.1926	0.3126	-0.1010	0.0115	0.1910	0.0549	2.2349	-0.0673	-0.0301	-0.0027	0.0010	0.0000	2.8172	-0.8056	-0.2964	-0.0294	0.0103	0.0000
1299.1130	0.1203	-1.5708	-0.0000	-1.5708	0.0000	0.0000	0.2861	-0.0000	-0.0000	0.0000	0.0000	0.0000	2.5428	0.2471	-0.1015	0.0145	0.1888	0.0550	2.2437	-0.0677	-0.0303	-0.0028	0.0010	0.0000	2.8172	-0.8108	-0.2986	-0.0297	0.0104	0.0000
1299.1230	0.1232	-1.5708	-0.0000	-1.5708	-0.0000	0.0000	0.2923	-0.0000	-0.0000	0.0000	0.0000	0.0000	2.1270	0.2016	-0.0877	-0.0056	0.1923	0.0581	2.2679	-0.0715	-0.0320	-0.0029	0.0010	-0.0000	3.0000	-0.8558	-0.3146	-0.0313	0.0109	-0.0000
1299.1350	0.1268	-1.5708	-0.0000	-1.5708	0.0000	0.0000	0.2936	-0.0000	-0.0000	0.0000	0.0000	0.0000	2.5250	0.2909	-0.1156	0.0343	0.1954	0.0537	2.2792	-0.0715	-0.0321	-0.0029	0.0010	-0.0000	3.0000	-0.8567	-0.3155	-0.0313	0.0109	-0.0000
1299.1450	0.1297	-1.5708	-0.0000	-1.5708	0.0000	0.0000	0.2980	-0.0000	-0.0000	0.0000	0.0000	0.0000	2.3106	0.2534	-0.0989	0.0210	0.2023	0.0404	2.2886	-0.0718	-0.0321	-0.0029	0.0010	0.0000	3.0000	-0.8603	-0.3161	-0.0314	0.0110	0.0000
1299.1550	0.1328	-1.5708	-0.0000	-1.5708	-0.0000	0.0000	0.3010	-0.0000	-0.0000	0.0000	0.0000	0.0000	2.4748	0.3049	-0.1286	0.0090	0.1973	0.0572	2.2980	-0.0714	-0.0320	-0.0029	0.0010	-0.0000	3.0000	-0.8553	-0.3151	-0.0313	0.0109	-0.0000
1299.1650	0.1358	-1.5708	-0.0000	-1.5708	-0.0000	0.0000	0.3064	-0.0000	-0.0000	0.0000	0.0000	0.0000	2.4202	0.3051	-0.0960	0.0068	0.1879	0.0434	2.3073	-0.0716	-0.0322	-0.0029	0.0010	0.0000	3.0000	-0.8579	-0.3168	-0.0315	0.0110	0.0000
1299.1750	0.1390	-1.5708	0.0000	-1.5708	-0.0000	-0.0000	0.3095	-0.0000	-0.0000	0.0000	0.0000	0.0000	2.4355	0.2791	-0.0557	0.0134	0.2060	0.0527	2.3167	-0.0715	-0.0320	-0.0029	0.0010	0.0000	3.0000	-0.8564	-0.3152	-0.0314	0.0110	0.0000
1299.1850	0.1421	-1.5708	-0.0000	-1.5708	0.0000	0.0000	0.3153	-0.0000	-0.0000	0.0000	0.0000	0.0000	2.4788	0.3237	-0.0706	0.0213	0.2135	0.0423	2.3261	-0.0713	-0.0318	-0.0029	0.0010	-0.0000	3.0000	-0.8537	-0.3126	-0.0311	0.0109	-0.0000
1299.1970	0.1459	-1.5708	-0.0000	-1.5708	0.0000	0.0000	0.3216	-0.0000	-0.0000	0.0000	0.0000	0.0000	2.5593	0.3091	-0.0779	-0.0103	0.1929	0.0486	2.3374	-0.0716	-0.0322	-0.0029	0.0010	0.0000	3.0000	-0.8578	-0.3167	-0.0315	0.0110	0.0000
1299.2070	0.1491	-1.5708	0.0000	-1.5708	0.0000	0.0000	0.3275	-0.0000	-0.0000	0.0000	0.0000	0.0000	2.3790	0.2678	-0.0742	0.0020	0.2030	0.0744	2.3468	-0.0717	-0.0321	-0.0029	0.0010	0.0000	3.0000	-0.8589	-0.3158	-0.0315	0.0110	0.0000
1299.2170	0.1525	-1.5708	-0.0000	-1.5708	0.0000	-0.0000	0.3317	-0.0000	-0.0000	0.0000	0.0000	0.0000	2.3304	0.2621	-0.1380	0.0085	0.1827	0.0443	2.3562	-0.0712	-0.0318	-0.0029	0.0010	-0.0000	3.0000	-0.8523	-0.3131	-0.0312	0.0109	-0.0000
1299.2270	0.1558	-1.5708	0.0000	-1.5708	0.0000	0.0000	0.3344	-0.0000	-0.0000	0.0000	0.0000	0.0000	2.5160	0.2144	-0.0978	0.0154	0.2239	0.0465	2.3802	-0.0756	-0.0338	-0.0031	0.0011	-0.0000	3.1710	-0.9050	-0.3330	-0.0331	0.0116	-0.0000
1299.2390	0.1599	-1.5708	0.0000	-1.5708	-0.0000	-0.0000	0.3388	-0.0000	-0.0000	0.0000	0.0000	0.0000	2.4143	0.2578	-0.1168	0.0024	0.1894	0.0393	2.3921	-0.0757	-0.0340	-0.0031	0.0011	0.0000	3.1710	-0.9066	-0.3346	-0.0332	0.0116	0.0000
1299.2490	0.1633	-1.5708	0.0000	-1.5708	-0.0000	0.0000	0.3436	-0.0000	-0.0000	0.0000	0.0000	0.0000	2.4930	0.2781	-0.1086	0.0160	0.1976	0.0471	2.4020	-0.0755	-0.0338	-0.0031	0.0011	-0.0000	3.1710	-0.9046	-0.3326	-0.0331	0.0116	-0.0000
1299.2610	0.1675	-1.5708	0.0000	-1.5708	0.0000	0.0000	0.3510	-0.0000	-0.0000	0.0000	0.0000	0.0000	2.4933	0.2525	-0.1098	0.0249	0.2034	0.0261	2.4140	-0.0755	-0.0338	-0.0031	0.0011	-0.0000	3.1710	-0.9046	-0.3326	-0.0331	0.0116	-0.0000
1299.2710	0.1710	-1.5708	0.0000	-1.5708	0.0000	0.0000	0.3565	-0.0000	-0.0000	0.0000	0.0000	0.0000	2.8223	0.2851	-0.0579	0.0056	0.1922	0.0417	2.4239	-0.0756	-0.0339	-0.0031	0.0011	-0.0000	3.1710	-0.9051	-0.3331	-0.0331	0.0116	-0.0000
1299.2810	0.1746	-1.5708	-0.0000	-1.5708	0.0000	-0.0000	0.3652	-0.0000	-0.0000	0.0000	0.0000	0.0000	2.4471	0.2868	-0.0934	0.0193	0.1909	0.0366	2.4338	-0.0756	-0.0339	-0.0031	0.0011	-0.0000	3.1710	-0.9050	-0.3331	-0.0331	0.0116	-0.0000
1299.2930	0.1791	-1.5708	0.0000	-1.5708	0.0000	-0.0000	0.3695	-0.0000	-0.0000	0.0000	0.0000	0.0000	2.5212	0.2940	-0.0993	0.0191	0.2126	0.0353	2.4457	-0.0757	-0.0340	-0.0031	0.0011	0.0000	3.1710	-0.9071	-0.3341	-0.0332	0.0116	0.0000
1299.3030	0.1827	-1.5708	-0.0000	-1.5708	-0.0000	0.0000	0.3722	-0.0000	-0.0000	0.0000	0.0000	0.0000	2.7954	0.2403	-0.0973	0.0077	0.2105	0.0480	2.4557	-0.0755	-0.0339	-0.0031	0.0011	0.0000	3.1710	-0.9042	-0.3332	-0.0332	0.0116	0.0000
1299.3150	0.1873	-1.5708	0.0000	-1.5708	-0.0000	0.0000	0.3792	-0.0000	-0.0000	0.0000	0.0000	0.0000	2.2470	0.2272	-0.0624	-0.0120	0.1946	0.0488	2.4676	-0.0757	-0.0339	-0.0031	0.0011	0.0000	3.1710	-0.9070	-0.3340	-0.0331	0.0116	0.0000
1299.3250	0.1911	-1.5708	-0.0000	-1.5708	0.0000	0.0000	0.3801	-0.0000	-0.0000	0.0000	0.0000	0.0000	2.4025	0.3116	-0.1164	0.0053	0.1953	0.0351	2.4909	-0.0797	-0.0358	-0.0032	0.0011	0.0000	3.3295	-0.9548	-0.3522	-0.0349	0.0122	0.0000
1299.3350	0.1949	-1.5708	-0.0000	-1.5708	0.0000	0.0000	0.3842	-0.0000	-0.0000	0.0000	0.0000	0.0000	2.8076	0.2529	-0.1533	0.0051	0.1967	0.0452	2.5014	-0.0792	-0.0355	-0.0032	0.0011	0.0000	3.3295	-0.9489	-0.3493	-0.0349	0.0122	0.0000
1299.3450	0.1988	-1.5708	0.0000	-1.5709	0.0000	0.0000	0.3930	-0.0000	-0.0000	0.0000	0.0000	0.0000	2.5287	0.2802	-0.1025	0.0032	0.2016	0.0531	2.5118	-0.0793	-0.0355	-0.0032	0.0011	0.0000	3.3295	-0.9502	-0.3496	-0.0347	0.0121	0.0000
1299.3550	0.2028	-1.5708	0.0001	-1.5708	0.0000	-0.0000	0.3970	-0.0000	-0.0000	0.0000	0.0000	0.0000	2.6786	0.2365	-0.1131	0.0159	0.2157	0.0368	2.5222	-0.0793	-0.0356	-0.0032	0.0011	0.0000	3.3295	-0.9498	-0.3502	-0.0349	0.0122	0.0000
1299.3650	0.2068	-1.5708	-0.0000	-1.5708	-0.0000	-0.0000	0.4015	-0.0000	-0.0000	0.0000	0.0000	0.0000	2.7225	0.3091	-0.1117	0.0330	0.2130	0.0751	2.5327	-0.0793	-0.0354	-0.0032	0.0011	-0.0000	3.3295	-0.9502	-0.3487	-0.0347	0.0121	-0.0000
1299.3770	0.2117	-1.5708	0.0000	-1.5708	0.0000	0.0000	0.4097	-0.0000	-0.0000	0.0000	0.0000	0.0000	2.6026	0.2706	-0.0753	0.0164	0.1827	0.0242	2.5452	-0.0797	-0.0357	-0.0032	0.0011	0.0000	3.3295	-0.9543	-0.3508	-0.0349	0.0122	0.0000
1299.3870	0.2158	-1.5708	0.0000	-1.5708	-0.0000	-0.0000	0.4143	-0.0000	-0.0000	0.0000	0.0000	0.0000	2.8120	0.2186	-0.1062	0.0127	0.2051	0.0620	2.5556	-0.0793	-0.0355	-0.0032	0.0011	-0.0000	3.3295	-0.9502	-0.3497	-0.0347	0.0121	-0.0000
1299.3970	0.2200	-1.5708	-0.0000	-1.5708	0.0000	0.0000	0.4186	-0.0000	-0.0000	0.0000	0.0000	0.0000	2.7385	0.2567	-0.1060	0.0125	0.1934	0.0446	2.5660	-0.0793	-0.0355	-0.0032	0.0011	0.0000	3.3295	-0.9503	-0.3497	-0.0348	0.0122	0.0000
1299.4070	0.2242	-1.5708	0.0000	-1.5708	-0.0000	-0.0000	0.4246	-0.0000	-0.0000	0.0000	0.0000	0.0000	2.6301	0.2953	-0.1255	0.0282	0.2181	0.0139	2.5764	-0.0795	-0.0357	-0.0033	0.0011	0.0000	3.3295	-0.9519	-0.3514	-0.0350	0.0122	0.0000
1299.4170	0.2284	-1.5708	-0.0000	-1.5708	0.0000	-0.0000	0.4305	-0.0000	-0.0000	0.0000	0.0000	0.0000	2.6369	0.2439	-0.0765	-0.0011	0.2077	0.0495	2.5869	-0.0791	-0.0354	-0.0032	0.0011	-0.0000	3.3295	-0.9468	-0.3482	-0.0347	0.0121	-0.0000
1299.4290	0.2336	-1.5708	0.0000	-1.5708	0.0000	-0.0000	0.4344	-0.0000	-0.0000	0.0000	0.0000	0.0000	2.8722	0.2968	-0.0597	0.0073	0.2018	0.0165	2.6119	-0.0829	-0.0370	-0.0034	0.0012	0.0000	3.4748	-0.9922	-0.3645	-0.0363	0.0127	0.0000
1299.4390	0.2380	-1.5708	0.0000	-1.5708	0.0000	-0.0000	0.4410	-0.0000	-0.0000	0.0000	0.0000	0.0000	2.9050	0.2188	-0.1469	0.0219	0.1941	0.0358	2.6228	-0.0830	-0.0372	-0.0034	0.0012	0.0000	3.4748	-0.9936	-0.3659	-0.0363	0.0127	0.0000
1299.4510	0.2434	-1.5708	0.0000	-1.5708	0.0000	0.0000	0.4502	-0.0000	-0.0000	0.0000	0.0000	0.0000	2.5286	0.2145	-0.1053	0.0025	0.1908	0.0105	2.6358	-0.0828	-0.0371	-0.0034	0.0012	0.0000	3.4748	-0.9913	-0.3646	-0.0364	0.0127	0.0000
1299.4610	0.2479	-1.5708	-0.0000	-1.5708	0.0000	-0.0000	0.4522	-0.0000	-0.0000	0.0000	0.0000	0.0000	2.6549	0.2752	-0.1124	0.0073	0.1936	0.0497	2.6467	-0.0827	-0.0371	-0.0034	0.0012	-0.0000	3.4748	-0.9907	-0.3650	-0.0363	0.0127	-0.0000
1299.4730	0.2534	-1.5708	-0.0000	-1.5708	0.0000	-0.0000	0.4540	-0.0000	-0.0000	0.0000	0.0000	0.0000	2.7576	0.2730	-0.0939	0.0019	0.1913	0.0427	2.6598	-0.0825	-0.0369	-0.0034	0.0012	-0.0000	3.4748	-0.9876	-0.3628	-0.0361	0.0126	-0.0000
1299.4830	0.2580	-1.5708	-0.0000	-1.5708	0.0000	0.0000	0.4574	-0.0000	-0.0000	0.0000	0.0000	0.0000	2.8179	0.2236	-0.1326	0.0227	0.2119	0.0398	2.6706	-0.0825	-0.0369	-0.0034	0.0012	-0.0000	3.4748	-0.9881	-0.3633	-0.0361	0.0126	-0.0000
1299.4930	0.2626	-1.5708	-0.0000	-1.5708	0.0000	-0.0000	0.4635	-0.0000	-0.0000	0.0000	0.0000	0.0000	2.7540	0.2813	-0.0740	0.0042	0.2010	0.0616	2.6815	-0.0828	-0.0370	-0.0034	0.0012	-0.0000	3.4748	-0.9911	-0.3644	-0.0362	0.0127	-0.0000
1299.5030	0.2673	-1.5708	0.0000	-1.5708	-0.0000	-0.0000	0.4719	-0.0000	-0.0000	0.0000	0.0000	0.0000	3.1346	0.2606	-0.0384	0.0288	0.2153	0.0403	2.6924	-0.0828	-0.0370	-0.0034	0.0012	-0.0000	3.4748	-0.9912	-0.3644	-0.0362	0.0127	-0.0000
1299.5150	0.2730	-1.5708	-0.0000	-1.5708	0.0000	0.0000	0.4852	-0.0000	-0.0000	0.0000	0.0000	0.0000	3.0235	0.2928	-0.1181	0.0013	0.2195	0.0515	2.7055	-0.0828	-0.0370	-0.0034	0.0012	0.0000	3.4748	-0.9917	-0.3640	-0.0363	0.0127	0.0000
1299.5250	0.2778	-1.5708	-0.0000	-1.5708	-0.0000	0.0000	0.4903	-0.0000	-0.0000	0.0000	0.0000	0.0000	1.9814	0.3944	-0.0256	0.0227	0.1958	0.0147	2.1158	0.0861	0.0386	0.0035	-0.0012	-0.0000	-3.6064	1.0309	0.3801	0.0378	-0.0132	-0.0000
1299.5350	0.2827	-1.5708	0.0000	-1.5708	-0.0000	-0.0000	0.4783	-0.0000	-0.0000	0.0000	0.0000	0.0000	2.3888	0.4363	-0.0235	0.0086	0.1796	0.0119	2.1045	0.0861	0.0385	0.0035	-0.0012	0.0000	-3.6064	1.0307	0.3790	0.0376	-0.0132	0.0000
1299.5450	0.2875	-1.5708	0.0000	-1.5708	0.0000	0.0000	0.4750	-0.0000	-0.0000	0.0000	0.0000	0.0000	2.6087	0.3419	-0.0436	0.0207	0.1944	0.0285	2.4036	-0.0000	0.0000	0.0000	-0.0000	-0.0000	-0.0000	-0.0001	0.0002	0.0001	-0.0000	-0.0000
1299.5550	0.2922	-1.5708	-0.0000	-1.5708	0.0000	0.0000	0.4759	-0.0000	-0.0000	0.0000	0.0000	0.0000	2.6635	0.2802	-0.0180	-0.0033	0.1941	0.0252	2.4036	0.0004	0.0002	0.0000	-0.0000	-0.0000	-0.0000	0.0042	0.0016	0.0001	-0.0000	-0.0000
1299.5650	0.2969	-1.5708	0.0000	-1.5708	-0.0000	0.0000	0.4764	-0.0000	-0.0000	0.0000	0.0000	0.0000	2.9191	0.2405	-0.0624	0.0132	0.2055	0.0104	2.4036	-0.0002	-0.0000	-0.0000	0.0000	-0.0000	0.0000	-0.0027	-0.0004	-0.0000	0.0000	-0.0000
1299.5770	0.3027	-1.5708	0.0000	-1.5708	0.0000	0.0000	0.4765	-0.0000	-0.0000	0.0000	0.0000	0.0000	2.5731	0.4590	-0.0582	0.0002	0.2220	0.0238	2.4036	0.0001	0.0000	-0.0000	0.0000	0.0000	-0.0000	0.0008	0.0001	-0.0000	0.0000	0.0000
1299.5870	0.3074	-1.5708	0.0000	-1.5708	0.0000	-0.0000	0.4735	-0.0000	-0.0000	0.0000	0.0000	0.0000	2.8211	0.3338	-0.0480	0.0191	0.2014	0.0538	2.4036	0.0003	0.0002	0.0000	-0.0000	-0.0000	-0.0000	0.0034	0.0017	0.0002	-0.0000	-0.0000
1299.5970	0.3122	-1.5708	-0.0000	-1.5708	-0.0000	-0.0000	0.4740	-0.0000	-0.0000	0.0000	0.0000	0.0000	2.3358	0.3576	-0.0652	0.0317	0.2072	0.0489	2.4036	0.0000	0.0001	0.0000	-0.0000	-0.0000	-0.0000	0.0004	0.0008	0.0002	-0.0000	-0.0000
1299.6090	0.3180	-1.5708	-0.0000	-1.5708	0.0000	-0.0000	0.4720	-0.0000	-0.0000	0.0000	0.0000	0.0000	2.3293	0.3110	-0.0863	0.0012	0.1861	0.0472	2.4036	0.0003	0.0001	-0.0000	0.0000	-0.0000	-0.0000	0.0037	0.0011	-0.0000	0.0000	-0.0000
1299.6190	0.3227	-1.5708	0.0000	-1.5708	0.0000	0.0000	0.4700	-0.0000	-0.0000	0.0000	0.0000	0.0000	2.7249	0.2965	-0.0765	0.0080	0.2138	0.0441	2.4036	0.0001	0.0002	0.0000	-0.0000	-0.0000	-0.0000	0.0014	0.0017	0.0002	-0.0000	-0.0000
1299.6310	0.3283	-1.5708	0.0000	-1.5708	0.0000	0.0000	0.4696	-0.0000	-0.0000	0.0000	0.0000	0.0000	2.3592	0.5017	-0.0402	0.0252	0.2160	0.0355	2.0808	0.0888	0.0397	0.0036	-0.0013	0.0000	-3.7238	1.0638	0.3909	0.0389	-0.0136	0.0000
1299.6410	0.3329	-1.5708	-0.0000	-1.5708	0.0000	0.0000	0.4649	-0.0000	-0.0000	0.0000	0.0000	0.0000	2.6695	0.4375	-0.0004	0.0143	0.1792	0.0474	2.0691	0.0888	0.0398	0.0036	-0.0013	-0.0000	-3.7238	1.0633	0.3914	0.0390	-0.0136	-0.0000
1299.6510	0.3376	-1.5708	-0.0000	-1.5708	-0.0000	0.0000	0.4622	-0.0000	-0.0000	0.0000	0.0000	0.0000	2.3830	0.3639	0.0010	0.0405	0.1904	0.0349	2.0575	0.0886	0.0398	0.0036	-0.0013	-0.0000	-3.7238	1.0614	0.3915	0.0390	-0.0136	-0.0000
1299.6630	0.3430	-1.5708	-0.0000	-1.5708	0.0000	0.0000	0.4580	-0.0000	-0.0000	0.0000	0.0000	0.0000	2.3406	0.3985	0.0186	0.0357	0.1760	0.0356	2.0435	0.0885	0.0396	0.0036	-0.0013	-0.0000	-3.7238	1.0599	0.3900	0.0390	-0.0136	-0.0000
1299.6730	0.3475	-1.5708	-0.0000	-1.5708	0.0000	0.0000	0.4518	-0.0000	-0.0000	0.0000	0.0000	0.0000	2.2762	0.4543	-0.0237	0.0124	0.1704	0.0528	2.0318	0.0886	0.0397	0.0036	-0.0013	0.0000	-3.7238	1.0613	0.3903	0.0389	-0.0136	0.0000
1299.6850	0.3529	-1.5708	0.0000	-1.5708	0.0000	0.0000	0.4438	-0.0000	-0.0000	0.0000	0.0000	0.0000	1.8430	0.4592	-0.0203	0.0303	0.2087	0.0481	2.0178	0.0887	0.0396	0.0036	-0.0013	0.0000	-3.7238	1.0617	0.3898	0.0388	-0.0136	0.0000
1299.6950	0.3573	-1.5708	0.0000	-1.5708	0.0000	0.0000	0.4334	-0.0000	-0.0000	0.0000	0.0000	0.0000	2.1786	0.4305	-0.0118	0.0256	0.1730	0.0298	2.0062	0.0886	0.0396	0.0036	-0.0013	-0.0000	-3.7238	1.0607	0.3898	0.0387	-0.0136	-0.0000
1299.7070	0.3624	-1.5708	-0.0000	-1.5708	0.0000	0.0000	0.4265	-0.0000	-0.0000	0.0000	0.0000	0.0000	2.2207	0.3898	-0.0336	0.0233	0.1934	0.0219	1.9922	0.0887	0.0398	0.0036	-0.0013	-0.0000	-3.7238	1.0623	0.3914	0.0389	-0.0136	-0.0000
1299.7170	0.3667	-1.5708	-0.0000	-1.5708	-0.0000	-0.0000	0.4230	-0.0000	-0.0000	0.0000	0.0000	0.0000	1.9934	0.3957	-0.0087	0.0129	0.1986	0.0639	1.9805	0.0891	0.0399	0.0036	-0.0013	-0.0000	-3.7238	1.0667	0.3928	0.0389	-0.0136	-0.0000
1299.7290	0.3717	-1.5708	-0.0000	-1.5708	0.0000	0.0000	0.4156	-0.0000	-0.0000	0.0000	0.0000	0.0000	2.1918	0.4763	0.0114	0.0109	0.1951	0.0177	1.9595	0.0912	0.0409	0.0037	-0.0013	-0.0000	-3.8264	1.0925	0.4021	0.0400	-0.0140	-0.0000
1299.7390	0.3759	-1.5708	-0.0000	-1.5708	0.0000	0.0000	0.4085	-0.0000	-0.0000	0.0000	0.0000	0.0000	2.0880	0.4185	-0.0291	0.0272	0.1814	0.0340	1.9475	0.0909	0.0408	0.0037	-0.0013	0.0000	-3.8264	1.0885	0.4010	0.0398	-0.0139	0.0000
1299.7510	0.3807	-1.5708	-0.0000	-1.5708	-0.0000	0.0000	0.3988	-0.0000	-0.0000	0.0000	0.0000	0.0000	1.8264	0.4779	-0.0156	0.0100	0.1937	0.0434	1.9331	0.0914	0.0411	0.0037	-0.0013	-0.0000	-3.8264	1.0947	0.4042	0.0402	-0.0140	-0.0000
1299.7610	0.3847	-1.5708	-0.0000	-1.5708	0.0000	-0.0000	0.3951	-0.0000	-0.0000	0.0000	0.0000	0.0000	2.1406	0.3437	0.0035	0.0186	0.2245	0.0241	1.9211	0.0912	0.0410	0.0037	-0.0013	0.0000	-3.8264	1.0924	0.4030	0.0399	-0.0140	0.0000
1299.7730	0.3894	-1.5708	-0.0000	-1.5708	-0.0000	0.0000	0.3916	-0.0000	-0.0000	0.0000	0.0000	0.0000	2.1610	0.4683	-0.0176	0.0313	0.2013	0.0376	1.9068	0.0911	0.0408	0.0037	-0.0013	0.0000	-3.8264	1.0906	0.4011	0.0400	-0.0140	0.0000
1299.7830	0.3933	-1.5708	-0.0000	-1.5708	-0.0000	0.0000	0.3869	-0.0000	-0.0000	0.0000	0.0000	0.0000	2.1101	0.4484	-0.0036	0.0135	0.1952	0.0192	1.8948	0.0915	0.0410	0.0037	-0.0013	-0.0000	-3.8264	1.0961	0.4037	0.0402	-0.0140	-0.0000
1299.7930	0.3971	-1.5708	0.0000	-1.5708	0.0000	0.0000	0.3847	-0.0000	-0.0000	0.0000	0.0000	0.0000	1.9697	0.4435	0.0226	0.0427	0.2034	0.0233	1.8828	0.0916	0.0411	0.0037	-0.0013	-0.0000	-3.8264	1.0966	0.4042	0.0401	-0.0140	-0.0000
1299.8050	0.4016	-1.5708	0.0000	-1.5708	0.0000	-0.0000	0.3749	-0.0000	-0.0000	0.0000	0.0000	0.0000	1.9794	0.4026	-0.0073	0.0151	0.1664	0.0164	1.8684	0.0914	0.0410	0.0037	-0.0013	-0.0000	-3.8264	1.0951	0.4037	0.0401	-0.0140	-0.0000
1299.8150	0.4054	-1.5708	0.0000	-1.5708	-0.0000	0.0000	0.3672	-0.0000	-0.0000	0.0000	0.0000	0.0000	1.9470	0.3829	0.0111	0.0153	0.1605	0.0270	1.8564	0.0913	0.0409	0.0037	-0.0013	-0.0000	-3.8264	1.0936	0.4022	0.0400	-0.0140	-0.0000
1299.8270	0.4097	-1.5708	0.0000	-1.5708	-0.0000	-0.0000	0.3607	-0.0000	-0.0000	0.0000	0.0000	0.0000	2.0839	0.4293	-0.0203	0.0332	0.1797	0.0391	1.8361	0.0932	0.0417	0.0038	-0.0013	0.0000	-3.9140	1.1159	0.4107	0.0408	-0.0143	0.0000
1299.8370	0.4132	-1.5708	0.0000	-1.5708	0.0000	-0.0000	0.3542	-0.0000	-0.0000	0.0000	0.0000	0.0000	2.1221	0.5060	-0.0051	0.0378	0.1961	0.0221	1.8239	0.0932	0.0418	0.0038	-0.0013	-0.0000	-3.9140	1.1160	0.4108	0.0409	-0.0143	-0.0000
1299.8470	0.4167	-1.5708	-0.0000	-1.5708	0.0000	-0.0000	0.3505	-0.0000	-0.0000	0.0000	0.0000	0.0000	1.9975	0.4752	0.0108	0.0337	0.2299	0.0299	1.8116	0.0928	0.0415	0.0038	-0.0013	0.0000	-3.9140	1.1115	0.4083	0.0407	-0.0142	0.0000
1299.8590	0.4208	-1.5708	-0.0000	-1.5708	0.0000	-0.0000	0.3455	-0.0000	-0.0000	0.0000	0.0000	0.0000	1.9954	0.5438	-0.0205	0.0086	0.1859	0.0387	1.7969	0.0932	0.0418	0.0038	-0.0013	-0.0000	-3.9140	1.1166	0.4114	0.0410	-0.0143	-0.0000
1299.8690	0.4243	-1.5708	-0.0000	-1.5708	0.0000	-0.0000	0.3396	-0.0000	-0.0000	0.0000	0.0000	0.0000	1.8864	0.5627	0.0068	0.0226	0.1961	0.0460	1.7847	0.0939	0.0421	0.0038	-0.0013	-0.0000	-3.9140	1.1250	0.4139	0.0411	-0.0144	-0.0000
1299.8810	0.4282	-1.5708	-0.0000	-1.5708	-0.0000	0.0000	0.3303	-0.0000	-0.0000	0.0000	0.0000	0.0000	1.8013	0.5488	0.0060	0.0170	0.2128	0.0766	1.7700	0.0934	0.0418	0.0038	-0.0013	-0.0000	-3.9140	1.1189	0.4117	0.0409	-0.0143	-0.0000
1299.8910	0.4315	-1.5708	-0.0000	-1.5708	-0.0000	-0.0000	0.3220	-0.0000	-0.0000	0.0000	0.0000	0.0000	2.0668	0.5098	0.0091	0.0086	0.2168	0.0322	1.7577	0.0936	0.0420	0.0038	-0.0013	-0.0000	-3.9140	1.1205	0.4133	0.0410	-0.0143	-0.0000
1299.9030	0.4353	-1.5708	-0.0000	-1.5708	-0.0000	0.0000	0.3173	-0.0000	-0.0000	0.0000	0.0000	0.0000	1.5657	0.4474	0.0256	0.0396	0.1797	0.0358	1.7430	0.0930	0.0417	0.0038	-0.0013	-0.0000	-3.9140	1.1141	0.4099	0.0409	-0.0143	-0.0000
1299.9130	0.4385	-1.5708	-0.0000	-1.5707	-0.0000	-0.0000	0.3096	-0.0000	-0.0000	0.0000	0.0000	0.0000	1.8888	0.4878	0.0204	0.0437	0.1987	0.0597	1.7307	0.0932	0.0417	0.0038	-0.0013	-0.0000	-3.9140	1.1166	0.4104	0.0410	-0.0143	-0.0000
1299.9250	0.4421	-1.5708	-0.0000	-1.5708	0.0000	0.0000	0.3031	-0.0000	-0.0000	0.0000	0.0000	0.0000	1.7918	0.4238	0.0453	-0.0052	0.1951	0.0444	1.7112	0.0950	0.0425	0.0039	-0.0014	0.0000	-3.9861	1.1375	0.4183	0.0416	-0.0145	0.0000
1299.9350	0.4451	-1.5708	-0.0000	-1.5708	-0.0000	-0.0000	0.2986	-0.0000	-0.0000	0.0000	0.0000	0.0000	1.8123	0.3845	-0.0068	0.0098	0.2024	0.0356	1.6988	0.0949	0.0426	0.0039	-0.0014	-0.0000	-3.9861	1.1362	0.4189	0.0417	-0.0146	-0.0000
1299.9470	0.4486	-1.5708	0.0000	-1.5708	0.0000	0.0000	0.2924	-0.0000	-0.0000	0.0000	0.0000	0.0000	1.6200	0.5513	0.0138	0.0256	0.1941	0.0462	1.6838	0.0950	0.0426	0.0039	-0.0014	-0.0000	-3.9861	1.1381	0.4189	0.0417	-0.0146	-0.0000
1299.9570	0.4515	-1.5708	0.0000	-1.5708	0.0000	-0.0000	0.2863	-0.0000	-0.0000	0.0000	0.0000	0.0000	1.6048	0.4681	0.0236	0.0110	0.1822	0.0435	1.6713	0.0949	0.0425	0.0039	-0.0014	-0.0000	-3.9861	1.1366	0.4184	0.0416	-0.0146	-0.0000
1299.9670	0.4543	-1.5708	-0.0000	-1.5708	0.0000	-0.0000	0.2801	-0.0000	-0.0000	0.0000	0.0000	0.0000	1.6395	0.5042	0.0258	0.0346	0.1946	0.0194	1.6588	0.0951	0.0426	0.0039	-0.0014	-0.0000	-3.9861	1.1385	0.4193	0.0416	-0.0146	-0.0000
1299.9790	0.4576	-1.5708	-0.0000	-1.5708	-0.0000	0.0000	0.2729	-0.0000	-0.0000	0.0000	0.0000	0.0000	1.6317	0.4545	0.0210	0.0156	0.1971	0.0515	1.6438	0.0952	0.0426	0.0039	-0.0014	-0.0000	-3.9861	1.1395	0.4194	0.0417	-0.0146	-0.0000
1299.9890	0.4603	-1.5708	0.0000	-1.5708	0.0000	0.0000	0.2654	-0.0000	-0.0000	0.0000	0.0000	0.0000	1.5618	0.4225	0.0039	0.0215	0.2086	0.0375	1.6314	0.0948	0.0424	0.0039	-0.0014	0.0000	-3.9861	1.1357	0.4175	0.0417	-0.0146	0.0000
1300.0010	0.4634	-1.5708	-0.0000	-1.5708	0.0000	0.0000	0.2585	-0.0000	-0.0000	0.0000	0.0000	0.0000	1.5871	0.4377	0.0205	0.0261	0.1989	0.0488	1.6164	0.0951	0.0427	0.0039	-0.0014	-0.0000	-3.9861	1.1392	0.4199	0.0418	-0.0146	-0.0000
1300.0110	0.4659	-1.5708	0.0000	-1.5708	0.0000	0.0000	0.2511	-0.0000	-0.0000	0.0000	0.0000	0.0000	1.6583	0.4464	0.0085	0.0231	0.2163	0.0467	1.6039	0.0949	0.0425	0.0039	-0.0014	-0.0000	-3.9861	1.1367	0.4184	0.0417	-0.0146	-0.0000
1300.0230	0.4689	-1.5708	-0.0000	-1.5708	0.0000	0.0000	0.2436	-0.0000	-0.0000	0.0000	0.0000	0.0000	1.9106	0.4780	0.0044	0.0116	0.1904	0.0398	1.5853	0.0965	0.0432	0.0039	-0.0014	-0.0000	-4.0425	1.1552	0.4249	0.0423	-0.0148	-0.0000
1300.0330	0.4714	-1.5708	0.0000	-1.5708	-0.0000	0.0000	0.2377	-0.0000	-0.0000	0.0000	0.0000	0.0000	1.4696	0.4975	0.0248	0.0071	0.1823	0.0377	1.5726	0.0963	0.0431	0.0039	-0.0014	-0.0000	-4.0425	1.1537	0.4244	0.0423	-0.0148	-0.0000
1300.0430	0.4737	-1.5708	0.0000	-1.5708	0.0000	0.0000	0.2290	-0.0000	-0.0000	0.0000	0.0000	0.0000	1.5103	0.4582	-0.0143	0.0284	0.2072	0.0383	1.5599	0.0962	0.0431	0.0039	-0.0014	0.0000	-4.0425	1.1527	0.4243	0.0422	-0.0148	0.0000
1300.0550	0.4765	-1.5708	0.0000	-1.5708	-0.0000	-0.0000	0.2251	-0.0000	-0.0000	0.0000	0.0000	0.0000	1.4044	0.4280	0.0553	0.0220	0.1774	0.0438	1.5448	0.0967	0.0434	0.0039	-0.0014	-0.0000	-4.0425	1.1582	0.4269	0.0424	-0.0148	-0.0000
1300.0670	0.4791	-1.5708	-0.0000	-1.5708	0.0000	0.0000	0.2177	-0.0000	-0.0000	0.0000	0.0000	0.0000	1.4632	0.5742	-0.0041	0.0270	0.1846	0.0400	1.5296	0.0962	0.0431	0.0039	-0.0014	-0.0000	-4.0425	1.1522	0.4238	0.0422	-0.0147	-0.0000
1300.0770	0.4812	-1.5708	0.0000	-1.5708	-0.0000	0.0000	0.2110	-0.0000	-0.0000	0.0000	0.0000	0.0000	1.8398	0.5028	-0.0212	0.0158	0.1866	0.0212	1.5169	0.0963	0.0432	0.0039	-0.0014	-0.0000	-4.0425	1.1538	0.4254	0.0424	-0.0148	-0.0000
1300.0870	0.4833	-1.5708	0.0000	-1.5708	0.0000	-0.0000	0.2085	-0.0000	-0.0000	0.0000	0.0000	0.0000	1.5117	0.5346	0.0171	0.0514	0.1972	0.0562	1.5042	0.0965	0.0432	0.0039	-0.0014	0.0000	-4.0425	1.1556	0.4252	0.0423	-0.0148	0.0000
1300.0990	0.4857	-1.5708	-0.0000	-1.5708	-0.0000	-0.0001	0.2008	-0.0000	-0.0000	0.0000	0.0000	0.0000	1.4630	0.4800	-0.0081	0.0460	0.1857	0.0299	1.4891	0.0961	0.0430	0.0039	-0.0014	0.0000	-4.0425	1.1507	0.4233	0.0422	-0.0147	0.0000
1300.1090	0.4876	-1.5708	-0.0000	-1.5708	0.0000	0.0000	0.1948	-0.0000	-0.0000	0.0000	0.0000	0.0000	1.8906	0.5203	0.0180	0.0066	0.2130	0.0323	1.4764	0.0963	0.0431	0.0039	-0.0014	-0.0000	-4.0425	1.1527	0.4243	0.0423	-0.0148	-0.0000
1300.1210	0.4899	-1.5708	0.0000	-1.5708	0.0000	0.0000	0.1892	-0.0000	-0.0000	0.0000	0.0000	0.0000	1.3223	0.5093	0.0124	0.0258	0.1887	0.0384	1.5739	0.0645	0.0290	0.0026	-0.0009	-0.0000	-2.7024	0.7720	0.2852	0.0283	-0.0099	-0.0000
1300.1310	0.4917	-1.5708	0.0000	-1.5708	0.0000	0.0000	0.1816	-0.0000	-0.0000	0.0000	0.0000	0.0000	1.3930	0.4540	0.0055	0.0192	0.2050	0.0474	1.4459	0.0976	0.0437	0.0040	-0.0014	-0.0000	-4.0830	1.1686	0.4300	0.0427	-0.0149	-0.0000
1300.1430	0.4938	-1.5708	0.0000	-1.5708	-0.0000	-0.0000	0.1766	-0.0000	-0.0000	0.0000	0.0000	0.0000	1.4343	0.5281	-0.0045	0.0348	0.1794	0.0685	1.4305	0.0970	0.0434	0.0039	-0.0014	0.0000	-4.0830	1.1616	0.4269	0.0424	-0.0149	0.0000
1300.1530	0.4955	-1.5708	-0.0000	-1.5708	0.0000	-0.0000	0.1686	-0.0000	-0.0000	0.0000	0.0000	0.0000	1.3094	0.5157	-0.0156	0.0563	0.2276	0.0309	1.4178	0.0971	0.0435	0.0040	-0.0014	0.0000	-4.0830	1.1623	0.4276	0.0426	-0.0149	0.0000
1300.1630	0.4972	-1.5708	-0.0000	-1.5708	0.0000	0.0000	0.1620	-0.0000	-0.0000	0.0000	0.0000	0.0000	1.1835	0.5170	0.0191	0.0388	0.1922	0.0433	1.4050	0.0976	0.0438	0.0040	-0.0014	-0.0000	-4.0830	1.1692	0.4306	0.0428	-0.0150	-0.0000
1300.1730	0.4987	-1.5708	0.0000	-1.5708	0.0000	0.0000	0.1539	-0.0000	-0.0000	0.0000	0.0000	0.0000	1.4061	0.4532	-0.0023	0.0139	0.1899	0.0523	1.3922	0.0975	0.0437	0.0040	-0.0014	-0.0000	-4.0830	1.1672	0.4296	0.0428	-0.0149	-0.0000
1300.1850	0.5005	-1.5708	-0.0000	-1.5708	-0.0000	0.0000	0.1477	-0.0000	-0.0000	0.0000	0.0000	0.0000	1.0084	0.5320	0.0217	0.0409	0.1995	0.0231	1.3768	0.0973	0.0437	0.0040	-0.0014	-0.0000	-4.0830	1.1653	0.4296	0.0428	-0.0149	-0.0000
1300.1950	0.5020	-1.5708	-0.0000	-1.5708	-0.0000	-0.0000	0.1382	-0.0000	-0.0000	0.0000	0.0000	0.0000	1.2002	0.5080	0.0001	0.0333	0.1976	0.0422	1.3641	0.0974	0.0437	0.0040	-0.0014	-0.0000	-4.0830	1.1667	0.4301	0.0428	-0.0149	-0.0000
1300.2050	0.5033	-1.5708	-0.0000	-1.5708	0.0000	-0.0000	0.1335	-0.0000	-0.0000	0.0000	0.0000	0.0000	1.1101	0.4569	0.0324	0.0437	0.1809	0.0321	1.3513	0.0975	0.0437	0.0040	-0.0014	-0.0000	-4.0830	1.1672	0.4296	0.0428	-0.0149	-0.0000
1300.2150	0.5046	-1.5708	-0.0000	-1.5708	-0.0000	-0.0000	0.1242	-0.0000	-0.0000	0.0000	0.0000	0.0000	1.3137	0.4640	0.0211	0.0546	0.1961	0.0396	1.3385	0.0977	0.0438	0.0040	-0.0014	-0.0000	-4.0830	1.1697	0.4311	0.0429	-0.0150	-0.0000
1300.2250	0.5058	-1.5709	-0.0000	-1.5708	0.0000	0.0000	0.1226	-0.0000	-0.0000	0.0000	0.0000	0.0000	1.4406	0.4878	-0.0153	0.0413	0.2222	0.0408	1.3242	0.0978	0.0438	0.0040	-0.0014	-0.0000	-4.1073	1.1716	0.4306	0.0429	-0.0150	-0.0000
1300.2350	0.5070	-1.5708	-0.0000	-1.5708	0.0000	-0.0000	0.1164	-0.0000	-0.0000	0.0000	0.0000	0.0000	0.8687	0.5027	0.0119	0.0121	0.1600	0.0364	1.3114	0.0981	0.0440	0.0040	-0.0014	-0.0000	-4.1073	1.1752	0.4332	0.0431	-0.0150	-0.0000
1300.2470	0.5084	-1.5708	0.0000	-1.5708	0.0000	-0.0000	0.1080	-0.0000	-0.0000	0.0000	0.0000	0.0000	1.2924	0.4752	0.0291	0.0143	0.2025	0.0401	1.2959	0.0976	0.0437	0.0040	-0.0014	0.0000	-4.1073	1.1691	0.4300	0.0428	-0.0150	0.0000
1300.2570	0.5095	-1.5708	0.0000	-1.5708	0.0000	-0.0000	0.1031	-0.0000	-0.0000	0.0000	0.0000	0.0000	0.8265	0.5304	0.0098	0.0503	0.1941	0.0553	1.2831	0.0975	0.0436	0.0040	-0.0014	0.0000	-4.1073	1.1675	0.4294	0.0426	-0.0149	0.0000
1300.2670	0.5104	-1.5708	0.0000	-1.5708	0.0000	-0.0000	0.0935	-0.0000	-0.0000	0.0000	0.0000	0.0000	1.2167	0.4967	0.0011	0.0416	0.1832	0.0323	1.2702	0.0980	0.0439	0.0040	-0.0014	0.0000	-4.1073	1.1740	0.4320	0.0429	-0.0150	0.0000
1300.2770	0.5113	-1.5708	0.0000	-1.5708	0.0000	0.0000	0.0894	-0.0000	-0.0000	0.0000	0.0000	0.0000	1.3527	0.5225	0.0603	0.0380	0.1982	0.0385	1.2574	0.0980	0.0439	0.0040	-0.0014	-0.0000	-4.1073	1.1732	0.4322	0.0431	-0.0150	-0.0000
1300.2870	0.5122	-1.5708	0.0000	-1.5708	-0.0000	-0.0000	0.0856	-0.0000	-0.0000	0.0000	0.0000	0.0000	1.0664	0.5462	0.0202	0.0503	0.1802	0.0330	1.2445	0.0978	0.0439	0.0040	-0.0014	-0.0000	-4.1073	1.1716	0.4315	0.0429	-0.0150	-0.0000
1300.2970	0.5130	-1.5708	-0.0000	-1.5708	-0.0000	-0.0001	0.0779	-0.0000	-0.0000	0.0000	0.0000	0.0000	0.9419	0.5109	0.0035	0.0207	0.1905	0.0260	1.2316	0.0978	0.0439	0.0040	-0.0014	-0.0000	-4.1073	1.1707	0.4316	0.0429	-0.0150	-0.0000
1300.3090	0.5139	-1.5708	-0.0000	-1.5708	-0.0000	0.0000	0.0693	-0.0000	-0.0000	0.0000	0.0000	0.0000	1.0165	0.5579	0.0201	0.0319	0.1699	0.0489	1.2162	0.0977	0.0437	0.0040	-0.0014	0.0000	-4.1073	1.1701	0.4301	0.0428	-0.0150	0.0000
1300.3190	0.5146	-1.5708	0.0000	-1.5708	-0.0000	0.0000	0.0639	-0.0000	-0.0000	0.0000	0.0000	0.0000	1.0691	0.5395	-0.0394	0.0264	0.1903	0.0551	1.2033	0.0979	0.0438	0.0040	-0.0014	-0.0000	-4.1073	1.1721	0.4311	0.0429	-0.0150	-0.0000
1300.3290	0.5152	-1.5708	-0.0000	-1.5708	0.0000	-0.0000	0.0585	-0.0000	-0.0000	0.0000	0.0000	0.0000	0.8716	0.4735	0.0391	0.0349	0.2019	0.0439	1.1901	0.0983	0.0441	0.0040	-0.0014	-0.0000	-4.1154	1.1769	0.4334	0.0431	-0.0150	-0.0000
1300.3390	0.5157	-1.5708	-0.0000	-1.5708	0.0000	0.0000	0.0509	-0.0000	-0.0000	0.0000	0.0000	0.0000	0.9355	0.5157	0.0275	0.0530	0.1850	0.0288	1.1772	0.0981	0.0439	0.0040	-0.0014	-0.0000	-4.1154	1.1749	0.4324	0.0430	-0.0150	-0.0000
1300.3510	0.5162	-1.5708	-0.0000	-1.5708	-0.0000	-0.0000	0.0436	-0.0000	-0.0000	0.0000	0.0000	0.0000	1.0979	0.5229	0.0706	0.0299	0.1822	0.0276	1.1618	0.0979	0.0438	0.0040	-0.0014	-0.0000	-4.1154	1.1725	0.4310	0.0430	-0.0150	-0.0000
1300.3610	0.5166	-1.5708	-0.0000	-1.5708	0.0000	-0.0000	0.0379	-0.0000	-0.0000	0.0000	0.0000	0.0000	1.1735	0.4848	0.0354	0.0457	0.2185	0.0361	1.1489	0.0980	0.0439	0.0040	-0.0014	-0.0000	-4.1154	1.1740	0.4315	0.0430	-0.0150	-0.0000
1300.3730	0.5170	-1.5708	0.0000	-1.5708	0.0000	-0.0000	0.0304	-0.0000	-0.0000	0.0000	0.0000	0.0000	1.3231	0.4993	0.0252	0.0181	0.2184	0.0400	1.1334	0.0981	0.0440	0.0040	-0.0014	0.0000	-4.1154	1.1744	0.4329	0.0430	-0.0150	0.0000
1300.3830	0.5173	-1.5708	-0.0000	-1.5708	0.0000	0.0000	0.0262	-0.0000	-0.0000	0.0000	0.0000	0.0000	1.0616	0.5679	0.0180	0.0233	0.1971	0.0512	1.1205	0.0979	0.0439	0.0040	-0.0014	0.0000	-4.1154	1.1720	0.4315	0.0430	-0.0150	0.0000
1300.3950	0.5176	-1.5708	-0.0000	-1.5708	0.0000	-0.0000	0.0185	-0.0000	-0.0000	0.0000	0.0000	0.0000	1.1149	0.4991	0.0248	0.0332	0.2015	0.0397	1.1051	0.0984	0.0441	0.0040	-0.0014	-0.0000	-4.1154	1.1784	0.4339	0.0431	-0.0151	-0.0000
1300.4050	0.5177	-1.5708	0.0000	-1.5708	-0.0000	0.0000	0.0117	-0.0000	-0.0000	0.0000	0.0000	0.0000	1.1097	0.5626	0.0287	0.0317	0.1931	0.0448	1.0583	0.0980	0.0439	0.0040	-0.0014	0.0000	-4.1154	1.1740	0.4315	0.0430	-0.0150	0.0000
1300.4170	0.5178	-1.5708	-0.0000	-1.5708	-0.0000	0.0000	0.0023	-0.0000	-0.0000	0.0000	0.0000	0.0000	0.4922	0.4965	0.0120	0.0495	0.1789	0.0457	-0.0101	0.0982	0.0440	0.0040	-0.0014	-0.0000	-4.1154	1.1755	0.4330	0.0431	-0.0151	-0.0000
1300.4270	0.5177	-1.5708	-0.0000	-1.5708	-0.0000	0.0000	-0.0028	-0.0000	-0.0000	-0.0000	0.0000	0.0000	-0.1235	0.4932	0.0035	0.0464	0.1664	0.0658	-0.9163	0.0978	0.0437	0.0040	-0.0014	0.0000	-4.1073	1.1710	0.4300	0.0428	-0.0150	0.0000
1300.4370	0.5177	-1.5708	-0.0000	-1.5708	-0.0000	-0.0000	-0.0105	-0.0000	-0.0000	-0.0000	0.0000	0.0000	-0.7841	0.5801	0.0425	0.0321	0.2222	0.0308	-1.8414	0.0977	0.0437	0.0040	-0.0014	0.0000	-4.1073	1.1702	0.4301	0.0428	-0.0150	0.0000
1300.4490	0.5175	-1.5708	0.0000	-1.5708	-0.0000	-0.0000	-0.0155	-0.0000	-0.0000	-0.0000	0.0000	0.0000	-0.6621	0.4633	0.0547	0.0307	0.1797	0.0335	-1.8560	0.0976	0.0437	0.0040	-0.0014	0.0000	-4.1073	1.1693	0.4302	0.0429	-0.0150	0.0000
1300.4590	0.5174	-1.5708	-0.0000	-1.5708	0.0000	-0.0000	-0.0208	-0.0000	-0.0000	-0.0000	0.0000	0.0000	-0.9361	0.5070	0.0224	0.0288	0.1821	0.0381	-1.8682	0.0982	0.0441	0.0040	-0.0014	0.0000	-4.1073	1.1756	0.4336	0.0431	-0.0150	0.0000
1300.4690	0.5171	-1.5708	-0.0000	-1.5708	0.0000	0.0000	-0.0273	-0.0000	-0.0000	-0.0000	0.0000	0.0000	-1.3106	0.5355	0.1106	0.0267	0.1864	0.0796	-1.8804	0.0976	0.0437	0.0040	-0.0014	0.0000	-4.1073	1.1686	0.4295	0.0427	-0.0149	0.0000
1300.4790	0.5168	-1.5708	0.0000	-1.5708	0.0000	-0.0000	-0.0338	-0.0000	-0.0000	0.0000	0.0000	0.0000	-1.2633	0.6310	0.0134	0.0515	0.2030	0.0417	-1.8926	0.0979	0.0439	0.0040	-0.0014	0.0000	-4.1073	1.1726	0.4315	0.0429	-0.0150	0.0000
1300.4890	0.5164	-1.5708	-0.0000	-1.5708	0.0000	0.0000	-0.0400	-0.0000	-0.0000	0.0000	0.0000	0.0000	-1.4381	0.5436	-0.0140	0.0192	0.1893	0.0480	-1.9048	0.0979	0.0438	0.0040	-0.0014	-0.0000	-4.1073	1.1720	0.4310	0.0428	-0.0150	-0.0000
1300.4990	0.5160	-1.5708	-0.0000	-1.5708	0.0000	0.0000	-0.0465	-0.0000	-0.0000	0.0000	0.0000	0.0000	-1.8096	0.5286	0.0472	0.0291	0.1743	0.0411	-1.9170	0.0981	0.0440	0.0040	-0.0014	-0.0000	-4.1073	1.1746	0.4326	0.0430	-0.0150	-0.0000
1300.5110	0.5153	-1.5708	-0.0000	-1.5708	0.0000	0.0000	-0.0549	-0.0000	-0.0000	0.0000	0.0000	0.0000	-1.8937	0.5560	-0.0028	0.0404	0.1801	0.0608	-1.9317	0.0980	0.0439	0.0040	-0.0014	-0.0000	-4.1073	1.1741	0.4320	0.0430	-0.0150	-0.0000
1300.5210	0.5147	-1.5708	-0.0000	-1.5708	0.0000	0.0000	-0.0616	-0.0000	-0.0000	0.0000	0.0000	0.0000	-1.8312	0.5296	0.0304	0.0135	0.2105	0.0531	-1.9437	0.0982	0.0440	0.0040	-0.0014	-0.0000	-4.1050	1.1755	0.4329	0.0431	-0.0150	-0.0000
1300.5310	0.5141	-1.5708	-0.0000	-1.5708	-0.0000	-0.0000	-0.0669	-0.0000	-0.0000	0.0000	0.0000	0.0000	-1.7735	0.6200	0.0102	0.0372	0.1732	0.0374	-1.9540	0.0975	0.0437	0.0040	-0.0014	-0.0000	-4.0830	1.1682	0.4296	0.0428	-0.0149	-0.0000
1300.5410	0.5134	-1.5708	-0.0000	-1.5708	0.0000	0.0001	-0.0731	-0.0000	-0.0000	0.0000	0.0000	0.0000	-1.7632	0.5551	0.0305	0.0056	0.2010	0.0573	-1.9661	0.0974	0.0437	0.0040	-0.0014	-0.0000	-4.0830	1.1668	0.4301	0.0428	-0.0150	-0.0000
1300.5530	0.5125	-1.5708	0.0000	-1.5708	-0.0000	0.0000	-0.0804	-0.0000	-0.0000	0.0000	0.0000	0.0000	-1.9988	0.6210	0.0038	0.0244	0.2180	0.0612	-1.9807	0.0975	0.0436	0.0040	-0.0014	0.0000	-4.0830	1.1671	0.4294	0.0427	-0.0149	0.0000
1300.5630	0.5116	-1.5708	-0.0000	-1.5708	0.0000	-0.0000	-0.0867	-0.0000	-0.0000	0.0000	0.0000	0.0000	-1.7759	0.4956	0.0777	0.0141	0.2008	0.0534	-1.9928	0.0973	0.0436	0.0040	-0.0014	0.0000	-4.0830	1.1656	0.4290	0.0427	-0.0149	0.0000
1300.5750	0.5104	-1.5708	-0.0000	-1.5708	0.0000	0.0000	-0.0944	-0.0000	-0.0000	0.0000	0.0000	0.0000	-1.5895	0.5679	0.0720	0.0142	0.1832	0.0349	-2.0073	0.0972	0.0435	0.0040	-0.0014	-0.0000	-4.0830	1.1638	0.4281	0.0427	-0.0149	-0.0000
1300.5850	0.5095	-1.5708	0.0000	-1.5708	0.0000	-0.0000	-0.0985	-0.0000	-0.0000	0.0000	0.0000	0.0000	-1.8543	0.5466	0.0351	0.0331	0.1755	0.0472	-2.0195	0.0972	0.0435	0.0040	-0.0014	0.0000	-4.0830	1.1641	0.4284	0.0425	-0.0149	0.0000
1300.5950	0.5085	-1.5708	-0.0000	-1.5708	-0.0000	-0.0000	-0.1048	-0.0000	-0.0000	0.0000	0.0000	0.0000	-2.0892	0.5008	0.0549	0.0637	0.1826	0.0352	-2.0316	0.0970	0.0435	0.0040	-0.0014	0.0000	-4.0830	1.1622	0.4275	0.0425	-0.0149	0.0000
1300.6070	0.5071	-1.5708	0.0000	-1.5708	0.0000	-0.0000	-0.1149	-0.0000	-0.0000	0.0000	0.0000	0.0000	-1.8221	0.5897	0.0194	0.0130	0.1793	0.0184	-2.0461	0.0973	0.0436	0.0040	-0.0014	-0.0000	-4.0830	1.1647	0.4291	0.0427	-0.0149	-0.0000
1300.6170	0.5059	-1.5708	-0.0000	-1.5708	0.0000	0.0000	-0.1190	-0.0000	-0.0000	0.0000	0.0000	0.0000	-2.0189	0.5795	0.0087	0.0503	0.1876	0.0272	-2.0583	0.0970	0.0433	0.0039	-0.0014	0.0000	-4.0830	1.1612	0.4265	0.0425	-0.0149	0.0000
1300.6290	0.5044	-1.5708	0.0000	-1.5708	0.0000	0.0000	-0.1278	-0.0000	-0.0000	0.0000	0.0000	0.0000	-1.5495	0.5476	0.0586	0.0299	0.1875	0.0369	-2.0694	0.0960	0.0431	0.0039	-0.0014	0.0000	-4.0425	1.1501	0.4237	0.0421	-0.0147	0.0000
1300.6390	0.5031	-1.5708	0.0000	-1.5708	-0.0000	0.0000	-0.1304	-0.0000	-0.0000	0.0000	0.0000	0.0000	-1.6955	0.5345	0.0386	0.0242	0.2120	0.0556	-2.0814	0.0963	0.0432	0.0039	-0.0014	-0.0000	-4.0425	1.1537	0.4253	0.0423	-0.0148	-0.0000
1300.6490	0.5018	-1.5708	-0.0000	-1.5708	-0.0000	0.0000	-0.1370	-0.0000	-0.0000	0.0000	0.0000	0.0000	-2.0923	0.6264	0.0300	0.0378	0.1939	0.0590	-2.0934	0.0961	0.0431	0.0039	-0.0014	0.0000	-4.0425	1.1511	0.4237	0.0421	-0.0147	0.0000
1300.6590	0.5004	-1.5709	0.0000	-1.5708	-0.0000	0.0000	-0.1431	-0.0000	-0.0000	0.0000	0.0000	0.0000	-2.0771	0.5593	0.0394	0.0358	0.2041	0.0564	-2.1054	0.0961	0.0431	0.0039	-0.0014	0.0000	-4.0425	1.1507	0.4243	0.0422	-0.0147	0.0000
1300.6710	0.4986	-1.5708	0.0000	-1.5708	0.0000	0.0000	-0.1538	-0.0000	-0.0000	0.0000	0.0000	0.0000	-1.9893	0.5122	0.0935	0.0398	0.2047	0.0576	-2.1198	0.0962	0.0431	0.0039	-0.0014	-0.0000	-4.0425	1.1522	0.4238	0.0422	-0.0148	-0.0000
1300.6810	0.4969	-1.5708	-0.0000	-1.5708	-0.0000	-0.0000	-0.1584	-0.0000	-0.0000	0.0000	0.0000	0.0000	-1.7621	0.5725	0.0760	0.0089	0.1929	0.0615	-2.1318	0.0965	0.0432	0.0039	-0.0014	0.0000	-4.0425	1.1555	0.4252	0.0422	-0.0148	0.0000
1300.6910	0.4953	-1.5708	0.0000	-1.5708	0.0000	-0.0000	-0.1632	-0.0000	-0.0000	0.0000	0.0000	0.0000	-2.1432	0.5186	0.0829	0.0258	0.1745	0.0368	-2.1438	0.0968	0.0434	0.0039	-0.0014	-0.0000	-4.0425	1.1592	0.4269	0.0424	-0.0148	-0.0000
1300.7010	0.4937	-1.5708	-0.0000	-1.5708	-0.0000	0.0000	-0.1714	-0.0000	-0.0000	0.0000	0.0000	0.0000	-2.1039	0.4938	0.0293	0.0333	0.2097	0.0379	-2.1558	0.0962	0.0432	0.0039	-0.0014	-0.0000	-4.0425	1.1523	0.4248	0.0423	-0.0148	-0.0000
1300.7110	0.4919	-1.5708	-0.0000	-1.5708	-0.0000	0.0000	-0.1813	-0.0000	-0.0000	0.0000	0.0000	0.0000	-1.8571	0.6055	0.0659	0.0438	0.1883	0.0576	-2.1678	0.0966	0.0432	0.0039	-0.0014	-0.0000	-4.0425	1.1566	0.4253	0.0423	-0.0148	-0.0000
1300.7210	0.4901	-1.5708	-0.0000	-1.5708	0.0000	0.0000	-0.1830	-0.0000	-0.0000	0.0000	0.0000	0.0000	-1.8733	0.5588	0.0144	0.0080	0.1969	0.0505	-2.1794	0.0960	0.0431	0.0039	-0.0014	0.0000	-4.0373	1.1501	0.4236	0.0421	-0.0147	0.0000
1300.7330	0.4879	-1.5708	-0.0000	-1.5708	0.0000	-0.0000	-0.1930	-0.0000	-0.0000	0.0000	0.0000	0.0000	-2.3895	0.6267	0.0402	0.0330	0.1815	0.0420	-2.1893	0.0954	0.0427	0.0039	-0.0014	-0.0000	-3.9861	1.1426	0.4204	0.0418	-0.0146	-0.0000
1300.7430	0.4859	-1.5708	0.0000	-1.5708	0.0000	-0.0000	-0.2015	-0.0000	-0.0000	0.0000	0.0000	0.0000	-1.9229	0.5719	0.0724	0.0473	0.2024	0.0455	-2.2012	0.0946	0.0424	0.0039	-0.0013	0.0000	-3.9861	1.1331	0.4168	0.0415	-0.0145	0.0000
1300.7550	0.4835	-1.5708	0.0000	-1.5708	0.0000	-0.0000	-0.2047	-0.0000	-0.0000	0.0000	0.0000	0.0000	-2.1973	0.5715	0.0396	0.0224	0.2021	0.0319	-2.2154	0.0949	0.0426	0.0039	-0.0014	0.0000	-3.9861	1.1371	0.4189	0.0417	-0.0146	0.0000
1300.7650	0.4814	-1.5708	0.0000	-1.5708	0.0000	-0.0000	-0.2129	-0.0000	-0.0000	0.0000	0.0000	0.0000	-2.3077	0.6066	0.0240	0.0292	0.1944	0.0576	-2.2272	0.0948	0.0425	0.0039	-0.0014	0.0000	-3.9861	1.1351	0.4178	0.0416	-0.0145	0.0000
1300.7750	0.4793	-1.5708	-0.0000	-1.5708	-0.0000	0.0000	-0.2202	-0.0000	-0.0000	0.0000	0.0000	0.0000	-1.8251	0.6267	0.0706	0.0239	0.2066	0.0601	-2.2391	0.0952	0.0426	0.0039	-0.0014	0.0000	-3.9861	1.1395	0.4194	0.0417	-0.0146	0.0000
1300.7870	0.4766	-1.5708	-0.0000	-1.5708	0.0000	0.0000	-0.2210	-0.0000	-0.0000	0.0000	0.0000	0.0000	-2.4042	0.6051	0.0675	0.0443	0.1916	0.0367	-2.2533	0.0948	0.0425	0.0039	-0.0014	-0.0000	-3.9861	1.1352	0.4179	0.0417	-0.0146	-0.0000
1300.7970	0.4744	-1.5708	0.0000	-1.5708	-0.0000	0.0000	-0.2280	-0.0000	-0.0000	0.0000	0.0000	0.0000	-2.3301	0.5745	0.0896	0.0180	0.1913	0.0259	-2.2651	0.0950	0.0425	0.0039	-0.0014	-0.0000	-3.9861	1.1376	0.4184	0.0416	-0.0146	-0.0000
1300.8090	0.4715	-1.5708	-0.0000	-1.5708	0.0000	-0.0000	-0.2358	-0.0000	-0.0000	0.0000	0.0000	0.0000	-2.1411	0.5743	0.0609	0.0245	0.2120	0.0527	-2.2793	0.0952	0.0427	0.0039	-0.0014	-0.0000	-3.9861	1.1401	0.4199	0.0417	-0.0146	-0.0000
1300.8190	0.4691	-1.5708	-0.0000	-1.5708	0.0000	0.0000	-0.2384	-0.0000	-0.0000	0.0000	0.0000	0.0000	-2.1661	0.6629	0.1151	0.0282	0.1969	0.0325	-2.2912	0.0951	0.0426	0.0039	-0.0014	-0.0000	-3.9861	1.1391	0.4189	0.0417	-0.0146	-0.0000
1300.8290	0.4667	-1.5708	-0.0000	-1.5708	-0.0000	0.0000	-0.2469	-0.0000	-0.0000	0.0000	0.0000	0.0000	-2.0296	0.5837	0.0279	0.0281	0.2022	0.0345	-2.2968	0.0931	0.0416	0.0038	-0.0013	0.0000	-3.9140	1.1145	0.4093	0.0408	-0.0143	0.0000
1300.8390	0.4642	-1.5708	-0.0000	-1.5708	0.0000	0.0000	-0.2508	-0.0000	-0.0000	0.0000	0.0000	0.0000	-2.1144	0.6094	0.0328	0.0436	0.1651	0.0413	-2.3084	0.0930	0.0416	0.0038	-0.0013	0.0000	-3.9140	1.1140	0.4098	0.0408	-0.0143	0.0000
1300.8510	0.4611	-1.5708	0.0000	-1.5708	0.0000	-0.0000	-0.2589	-0.0000	-0.0000	0.0000	0.0000	0.0000	-2.5685	0.6242	0.0428	0.0289	0.1774	0.0287	-2.3224	0.0931	0.0417	0.0038	-0.0013	0.0000	-3.9140	1.1155	0.4103	0.0408	-0.0143	0.0000
1300.8610	0.4584	-1.5708	0.0000	-1.5708	0.0000	-0.0000	-0.2658	-0.0000	-0.0000	0.0000	0.0000	0.0000	-1.9677	0.5338	0.0799	0.0096	0.1995	0.0490	-2.3340	0.0932	0.0418	0.0038	-0.0013	-0.0000	-3.9140	1.1160	0.4108	0.0409	-0.0143	-0.0000
1300.8710	0.4557	-1.5708	-0.0000	-1.5708	0.0000	-0.0000	-0.2706	-0.0000	-0.0000	0.0000	0.0000	0.0000	-2.5229	0.6328	0.0594	0.0330	0.2012	0.0426	-2.3457	0.0932	0.0417	0.0038	-0.0013	0.0000	-3.9140	1.1165	0.4103	0.0408	-0.0143	0.0000
1300.8810	0.4530	-1.5708	-0.0000	-1.5708	-0.0000	-0.0000	-0.2800	-0.0000	-0.0000	0.0000	0.0000	0.0000	-1.9339	0.5820	0.0468	0.0450	0.1700	0.0443	-2.3573	0.0929	0.0416	0.0038	-0.0013	0.0000	-3.9140	1.1130	0.4088	0.0408	-0.0143	0.0000
1300.8930	0.4496	-1.5708	0.0000	-1.5708	0.0000	0.0001	-0.2844	-0.0000	-0.0000	0.0000	0.0000	0.0000	-2.6195	0.5559	0.0958	0.0013	0.1957	0.0582	-2.3712	0.0933	0.0419	0.0038	-0.0013	-0.0000	-3.9140	1.1171	0.4118	0.0410	-0.0143	-0.0000
1300.9030	0.4467	-1.5708	-0.0000	-1.5708	0.0000	-0.0000	-0.2928	-0.0000	-0.0000	0.0000	0.0000	0.0000	-2.4621	0.5597	0.0818	0.0129	0.1806	0.0653	-2.3829	0.0934	0.0420	0.0038	-0.0013	-0.0000	-3.9140	1.1181	0.4129	0.0411	-0.0143	-0.0000
1300.9130	0.4438	-1.5708	-0.0000	-1.5708	0.0000	0.0000	-0.2989	-0.0000	-0.0000	0.0000	0.0000	0.0000	-2.5967	0.5141	0.0362	0.0268	0.1759	0.0349	-2.3945	0.0932	0.0418	0.0038	-0.0013	-0.0000	-3.9140	1.1160	0.4108	0.0409	-0.0143	-0.0000
1300.9250	0.4401	-1.5708	-0.0000	-1.5708	-0.0000	0.0000	-0.3064	-0.0000	0.0000	0.0000	0.0000	0.0000	-2.1842	0.6505	0.1125	0.0356	0.1906	0.0663	-2.4010	0.0913	0.0409	0.0037	-0.0013	0.0000	-3.8264	1.0930	0.4025	0.0400	-0.0140	0.0000
1300.9350	0.4370	-1.5708	-0.0000	-1.5708	0.0000	0.0000	-0.3094	-0.0000	0.0000	0.0000	0.0000	0.0000	-2.7222	0.4990	0.1029	0.0530	0.2362	0.0292	-2.4124	0.0914	0.0409	0.0037	-0.0013	-0.0000	-3.8264	1.0945	0.4021	0.0400	-0.0140	-0.0000
1300.9470	0.4332	-1.5708	-0.0000	-1.5708	0.0000	0.0000	-0.3160	-0.0000	0.0000	0.0000	0.0000	0.0000	-2.2748	0.5887	0.0892	0.0347	0.2011	0.0404	-2.4260	0.0912	0.0409	0.0037	-0.0013	-0.0000	-3.8264	1.0921	0.4027	0.0401	-0.0140	-0.0000
1300.9570	0.4300	-1.5708	-0.0000	-1.5708	-0.0000	-0.0000	-0.3225	-0.0000	0.0000	0.0000	0.0000	0.0000	-2.5457	0.5639	0.0580	0.0298	0.1937	0.0461	-2.4374	0.0910	0.0407	0.0037	-0.0013	0.0000	-3.8264	1.0901	0.4006	0.0399	-0.0139	0.0000
1300.9670	0.4268	-1.5708	-0.0000	-1.5708	0.0000	0.0000	-0.3281	-0.0000	-0.0000	0.0000	0.0000	0.0000	-2.5035	0.5372	0.0059	0.0321	0.1972	0.0498	-2.4488	0.0908	0.0407	0.0037	-0.0013	0.0000	-3.8264	1.0876	0.4001	0.0399	-0.0140	0.0000
1300.9790	0.4228	-1.5708	0.0000	-1.5708	0.0000	0.0000	-0.3369	-0.0000	-0.0000	0.0000	0.0000	0.0000	-2.5187	0.5665	0.0476	0.0192	0.1884	0.0305	-2.4624	0.0913	0.0408	0.0037	-0.0013	-0.0000	-3.8264	1.0931	0.4017	0.0400	-0.0140	-0.0000
1300.9890	0.4194	-1.5708	-0.0000	-1.5708	-0.0000	0.0000	-0.3419	-0.0000	-0.0000	0.0000	0.0000	0.0000	-2.7263	0.7064	0.0680	0.0263	0.1861	0.0347	-2.4738	0.0912	0.0409	0.0037	-0.0013	-0.0000	-3.8264	1.0921	0.4026	0.0400	-0.0140	-0.0000
1301.0010	0.4153	-1.5708	0.0000	-1.5708	0.0000	-0.0000	-0.3520	-0.0000	-0.0000	0.0000	0.0000	0.0000	-2.3951	0.5607	0.0142	0.0238	0.1949	0.0664	-2.4874	0.0911	0.0408	0.0037	-0.0013	-0.0000	-3.8264	1.0906	0.4011	0.0399	-0.0140	-0.0000
1301.0110	0.4117	-1.5708	-0.0000	-1.5708	-0.0000	-0.0000	-0.3563	-0.0000	-0.0000	0.0000	0.0000	0.0000	-2.7370	0.6102	0.0248	0.0115	0.1903	0.0529	-2.4988	0.0911	0.0408	0.0037	-0.0013	0.0000	-3.8264	1.0916	0.4012	0.0400	-0.0140	0.0000
1301.0210	0.4081	-1.5708	0.0000	-1.5708	0.0000	0.0000	-0.3623	-0.0000	-0.0000	0.0000	0.0000	0.0000	-2.3644	0.5855	0.0528	0.0382	0.1939	0.0504	-2.5093	0.0910	0.0408	0.0037	-0.0013	-0.0000	-3.8168	1.0898	0.4011	0.0400	-0.0140	-0.0000
1301.0310	0.4045	-1.5708	-0.0000	-1.5708	0.0000	0.0000	-0.3667	-0.0000	-0.0000	0.0000	0.0000	0.0000	-2.3635	0.6431	0.0771	0.0434	0.1904	0.0499	-2.5126	0.0888	0.0398	0.0036	-0.0013	-0.0000	-3.7238	1.0639	0.3919	0.0391	-0.0136	-0.0000
1301.0430	0.4000	-1.5708	0.0000	-1.5708	0.0000	0.0000	-0.3695	-0.0000	-0.0000	0.0000	0.0000	0.0000	-2.5830	0.6273	0.0898	0.0362	0.1890	0.0650	-2.5259	0.0887	0.0397	0.0036	-0.0013	-0.0000	-3.7238	1.0628	0.3909	0.0390	-0.0136	-0.0000
1301.0530	0.3963	-1.5708	-0.0000	-1.5708	-0.0000	0.0000	-0.3780	-0.0000	-0.0000	0.0000	0.0000	0.0000	-2.5183	0.5670	0.0718	0.0151	0.2070	0.0396	-2.5370	0.0888	0.0398	0.0036	-0.0013	-0.0000	-3.7238	1.0631	0.3912	0.0388	-0.0136	-0.0000
1301.0630	0.3925	-1.5708	0.0000	-1.5708	0.0000	-0.0000	-0.3837	-0.0000	-0.0000	0.0000	0.0000	0.0000	-2.7379	0.5555	0.0620	0.0246	0.2002	0.0511	-2.5480	0.0887	0.0397	0.0036	-0.0013	0.0000	-3.7238	1.0622	0.3903	0.0388	-0.0136	0.0000
1301.0730	0.3886	-1.5708	0.0000	-1.5708	0.0000	0.0000	-0.3906	-0.0000	-0.0000	0.0000	0.0000	0.0000	-2.7460	0.6104	0.0782	0.0378	0.1708	0.0561	-2.5591	0.0889	0.0398	0.0036	-0.0013	-0.0000	-3.7238	1.0643	0.3914	0.0390	-0.0136	-0.0000
1301.0830	0.3847	-1.5708	0.0000	-1.5708	0.0000	0.0000	-0.3977	-0.0000	-0.0000	0.0000	0.0000	0.0000	-2.6239	0.6213	0.0187	0.0270	0.1990	0.0446	-2.5702	0.0886	0.0397	0.0036	-0.0013	-0.0000	-3.7238	1.0614	0.3905	0.0390	-0.0136	-0.0000
1301.0930	0.3807	-1.5708	-0.0000	-1.5708	-0.0000	-0.0000	-0.4031	-0.0000	-0.0000	0.0000	0.0000	0.0000	-2.6141	0.5686	0.0780	0.0516	0.1869	0.0606	-2.5812	0.0889	0.0398	0.0036	-0.0013	-0.0000	-3.7238	1.0648	0.3919	0.0390	-0.0136	-0.0000
1301.1050	0.3758	-1.5708	-0.0000	-1.5708	0.0000	0.0000	-0.4055	-0.0000	-0.0000	0.0000	0.0000	0.0000	-2.4865	0.5680	0.0688	0.0040	0.1827	0.0348	-2.5945	0.0890	0.0399	0.0036	-0.0013	-0.0000	-3.7238	1.0660	0.3930	0.0392	-0.0137	-0.0000
1301.1150	0.3717	-1.5708	0.0000	-1.5708	0.0000	0.0000	-0.4087	-0.0000	-0.0000	0.0000	0.0000	0.0000	-2.6421	0.5366	0.0866	0.0492	0.1939	0.0714	-2.6055	0.0887	0.0397	0.0036	-0.0013	0.0000	-3.7238	1.0622	0.3903	0.0388	-0.0136	0.0000
1301.1250	0.3675	-1.5708	-0.0000	-1.5708	0.0000	0.0000	-0.4155	-0.0000	-0.0000	0.0000	0.0000	0.0000	-2.7002	0.5677	0.0468	0.0556	0.2151	0.0571	-2.6067	0.0858	0.0384	0.0035	-0.0012	0.0000	-3.6064	1.0278	0.3780	0.0376	-0.0132	0.0000
1301.1370	0.3624	-1.5708	0.0000	-1.5708	-0.0000	-0.0000	-0.4209	-0.0000	0.0000	0.0000	0.0000	0.0000	-2.8200	0.5082	0.0323	0.0291	0.1547	0.0398	-2.6195	0.0856	0.0383	0.0035	-0.0012	-0.0000	-3.6064	1.0248	0.3770	0.0376	-0.0131	-0.0000
1301.1470	0.3582	-1.5708	-0.0000	-1.5708	0.0000	-0.0000	-0.4273	-0.0000	0.0000	0.0000	0.0000	0.0000	-2.8270	0.6354	0.0416	0.0493	0.1982	0.0603	-2.6302	0.0858	0.0384	0.0035	-0.0012	0.0000	-3.6064	1.0273	0.3776	0.0376	-0.0132	0.0000
1301.1590	0.3530	-1.5708	-0.0000	-1.5708	-0.0000	0.0000	-0.4361	-0.0000	0.0000	0.0000	0.0000	0.0000	-2.7342	0.5449	0.0567	0.0248	0.1948	0.0432	-2.6431	0.0860	0.0385	0.0035	-0.0012	-0.0000	-3.6064	1.0294	0.3786	0.0378	-0.0132	-0.0000
1301.1690	0.3486	-1.5708	0.0000	-1.5708	-0.0000	0.0000	-0.4417	-0.0000	0.0000	0.0000	0.0000	0.0000	-2.9276	0.6788	0.0789	0.0335	0.1948	0.0258	-2.6538	0.0859	0.0385	0.0035	-0.0012	-0.0000	-3.6064	1.0284	0.3786	0.0377	-0.0132	-0.0000
1301.1810	0.3432	-1.5708	-0.0000	-1.5708	-0.0000	-0.0000	-0.4486	-0.0000	-0.0000	0.0000	0.0000	0.0000	-2.8882	0.6149	0.0876	0.0425	0.2025	0.0444	-2.6667	0.0858	0.0384	0.0035	-0.0012	-0.0000	-3.6064	1.0274	0.3776	0.0377	-0.0132	-0.0000
1301.1910	0.3388	-1.5708	-0.0000	-1.5708	-0.0000	0.0000	-0.4563	-0.0000	-0.0000	0.0000	0.0000	0.0000	-2.8671	0.5826	0.0660	0.0401	0.1750	0.0731	-2.6774	0.0860	0.0386	0.0035	-0.0012	-0.0000	-3.6064	1.0302	0.3795	0.0376	-0.0132	-0.0000
1301.2030	0.3333	-1.5708	0.0000	-1.5708	-0.0000	0.0000	-0.4639	-0.0000	-0.0000	0.0000	0.0000	0.0000	-2.8401	0.5696	0.0801	0.0089	0.2090	0.0578	-2.6902	0.0865	0.0388	0.0035	-0.0012	-0.0000	-3.6064	1.0365	0.3817	0.0380	-0.0132	-0.0000
1301.2130	0.3286	-1.5708	0.0000	-1.5708	-0.0000	0.0000	-0.4716	-0.0000	-0.0000	0.0000	0.0000	0.0000	-2.6291	0.6777	0.1270	0.0496	0.2094	0.0324	-2.7009	0.0856	0.0384	0.0035	-0.0012	0.0000	-3.6064	1.0252	0.3775	0.0376	-0.0131	0.0000
1301.2250	0.3230	-1.5708	-0.0000	-1.5708	0.0000	0.0000	-0.4755	-0.0000	-0.0000	0.0000	0.0000	0.0000	-2.9051	0.5789	0.0559	0.0163	0.1860	0.0649	-2.7026	0.0827	0.0370	0.0034	-0.0012	0.0000	-3.4748	0.9902	0.3642	0.0362	-0.0127	0.0000
1301.2350	0.3182	-1.5708	0.0000	-1.5708	0.0000	0.0000	-0.4777	-0.0000	-0.0000	0.0000	0.0000	0.0000	-2.8615	0.5575	0.0544	0.0193	0.1903	0.0592	-2.7130	0.0828	0.0371	0.0034	-0.0012	-0.0000	-3.4748	0.9919	0.3649	0.0364	-0.0127	-0.0000
1301.2450	0.3133	-1.5708	-0.0001	-1.5708	0.0000	0.0000	-0.4810	-0.0000	-0.0000	0.0000	0.0000	0.0000	-2.6147	0.6668	0.0286	0.0317	0.1983	0.0655	-2.7233	0.0828	0.0371	0.0034	-0.0012	-0.0000	-3.4748	0.9918	0.3648	0.0364	-0.0127	-0.0000
1301.2570	0.3074	-1.5708	-0.0000	-1.5708	-0.0000	-0.0000	-0.4840	-0.0000	-0.0000	0.0000	0.0000	0.0000	-2.8012	0.5848	0.0167	0.0116	0.2059	0.0682	-2.7357	0.0828	0.0370	0.0034	-0.0012	-0.0000	-3.4748	0.9913	0.3643	0.0363	-0.0127	-0.0000
1301.2670	0.3025	-1.5708	-0.0000	-1.5708	0.0000	0.0000	-0.4899	-0.0000	-0.0000	0.0000	0.0000	0.0000	-2.8551	0.6036	0.0553	0.0265	0.2030	0.0401	-2.7460	0.0829	0.0371	0.0034	-0.0012	-0.0000	-3.4748	0.9923	0.3653	0.0364	-0.0127	-0.0000
1301.2790	0.2966	-1.5708	0.0000	-1.5708	0.0000	-0.0000	-0.4984	-0.0000	-0.0000	0.0000	0.0000	0.0000	-3.0292	0.7219	0.0771	0.0374	0.1848	0.0428	-2.7563	0.0830	0.0372	0.0034	-0.0012	-0.0000	-3.4748	0.9939	0.3659	0.0365	-0.0127	-0.0000
1301.2890	0.2916	-1.5708	0.0000	-1.5708	0.0000	0.0000	-0.5073	-0.0000	-0.0000	0.0000	0.0000	0.0000	-3.1131	0.6280	0.0107	0.0193	0.1936	0.0583	-2.7609	0.0827	0.0370	0.0034	-0.0012	0.0000	-3.4748	0.9902	0.3641	0.0362	-0.0127	0.0000
1301.3010	0.2855	-1.5708	0.0000	-1.5708	0.0000	0.0000	-0.5142	-0.0000	-0.0000	0.0000	0.0000	0.0000	-3.0210	0.6801	0.0799	0.0280	0.1995	0.0664	-2.7664	0.0827	0.0370	0.0034	-0.0012	0.0000	-3.4748	0.9903	0.3642	0.0363	-0.0127	0.0000
1301.3110	0.2803	-1.5708	0.0000	-1.5708	-0.0000	-0.0000	-0.5191	-0.0000	0.0001	0.0000	0.0000	0.0000	-2.7628	0.6274	0.0676	-0.0010	0.1826	0.0648	-2.7711	0.0830	0.0372	0.0034	-0.0012	0.0000	-3.4748	0.9936	0.3656	0.0362	-0.0127	0.0000
1301.3210	0.2750	-1.5708	-0.0000	-1.5708	0.0000	-0.0000	-0.5209	-0.0000	0.0000	0.0000	0.0000	0.0000	-2.7353	0.6003	0.0800	0.0055	0.1760	0.0620	-2.7745	0.0828	0.0371	0.0034	-0.0012	-0.0000	-3.4612	0.9920	0.3654	0.0363	-0.0127	-0.0000
1301.3330	0.2688	-1.5708	0.0000	-1.5708	0.0000	0.0000	-0.5289	-0.0000	-0.0001	0.0000	0.0000	0.0000	-3.4577	0.5776	0.0278	0.0022	0.1803	0.0479	-2.7689	0.0794	0.0356	0.0032	-0.0011	-0.0000	-3.3295	0.9508	0.3500	0.0348	-0.0122	-0.0000
1301.3430	0.2635	-1.5708	0.0000	-1.5708	-0.0000	-0.0000	-0.5391	-0.0000	-0.0001	0.0000	0.0000	0.0000	-2.9278	0.6376	0.0428	0.0259	0.2014	0.0606	-2.7733	0.0791	0.0354	0.0032	-0.0011	0.0000	-3.3295	0.9467	0.3479	0.0346	-0.0121	0.0000
1301.3550	0.2569	-1.5708	-0.0000	-1.5708	0.0000	0.0000	-0.5438	-0.0000	-0.0001	0.0000	0.0000	0.0000	-2.6913	0.6889	0.0660	0.0238	0.1784	0.0608	-2.7786	0.0792	0.0355	0.0032	-0.0011	0.0000	-3.3295	0.9488	0.3489	0.0347	-0.0121	0.0000
1301.3650	0.2514	-1.5708	0.0000	-1.5708	-0.0000	-0.0000	-0.5440	-0.0000	-0.0001	0.0000	0.0000	0.0000	-2.6258	0.6686	0.1051	0.0279	0.2012	0.0603	-2.7830	0.0793	0.0355	0.0032	-0.0011	0.0000	-3.3295	0.9497	0.3489	0.0346	-0.0121	0.0000
1301.3770	0.2449	-1.5708	-0.0000	-1.5708	0.0000	-0.0000	-0.5438	-0.0000	-0.0000	0.0000	0.0000	0.0000	-2.9619	0.6337	0.0631	0.0267	0.1895	0.0414	-2.7883	0.0795	0.0356	0.0032	-0.0011	-0.0000	-3.3295	0.9523	0.3504	0.0348	-0.0122	-0.0000
1301.3870	0.2394	-1.5708	-0.0000	-1.5708	0.0000	0.0000	-0.5513	-0.0000	-0.0000	0.0000	0.0000	0.0000	-3.1645	0.6805	0.0805	0.0229	0.1839	0.0716	-2.7928	0.0794	0.0356	0.0032	-0.0011	-0.0000	-3.3295	0.9513	0.3505	0.0348	-0.0122	-0.0000
1301.3970	0.2338	-1.5708	-0.0000	-1.5708	0.0000	-0.0000	-0.5601	-0.0000	-0.0000	0.0000	0.0000	0.0000	-3.2523	0.5722	0.0282	0.0176	0.2107	0.0763	-2.7972	0.0791	0.0355	0.0032	-0.0011	0.0000	-3.3295	0.9477	0.3488	0.0346	-0.0121	0.0000
1301.4090	0.2271	-1.5708	-0.0000	-1.5708	0.0000	-0.0000	-0.5682	-0.0000	-0.0000	0.0000	0.0000	0.0000	-3.1012	0.5620	0.0678	0.0089	0.1653	0.0655	-2.8025	0.0789	0.0353	0.0032	-0.0011	0.0000	-3.3295	0.9451	0.3473	0.0345	-0.0121	0.0000
1301.4190	0.2214	-1.5708	0.0000	-1.5708	-0.0000	-0.0000	-0.5735	-0.0000	-0.0000	0.0000	0.0000	0.0000	-3.1841	0.5249	0.0950	0.0329	0.1934	0.0472	-2.8069	0.0790	0.0354	0.0032	-0.0011	0.0000	-3.3295	0.9458	0.3480	0.0347	-0.0121	0.0000
1301.4310	0.2144	-1.5708	0.0000	-1.5709	0.0000	-0.0000	-0.5778	-0.0000	-0.0000	0.0000	0.0000	0.0000	-2.9717	0.6300	-0.0004	0.0335	0.1945	0.0703	-2.7988	0.0755	0.0338	0.0031	-0.0011	0.0000	-3.1710	0.9036	0.3324	0.0331	-0.0116	0.0000
1301.4410	0.2086	-1.5708	0.0000	-1.5708	0.0000	0.0000	-0.5824	-0.0000	-0.0000	0.0000	0.0000	0.0000	-3.0878	0.5194	0.0674	0.0097	0.1749	0.0792	-2.8030	0.0755	0.0338	0.0031	-0.0011	0.0000	-3.1710	0.9037	0.3324	0.0331	-0.0116	0.0000
1301.4530	0.2016	-1.5708	0.0000	-1.5708	0.0000	-0.0000	-0.5879	-0.0000	0.0000	0.0000	0.0000	0.0000	-3.0099	0.6994	0.0531	0.0152	0.1858	0.0494	-2.8081	0.0755	0.0338	0.0031	-0.0011	0.0000	-3.1710	0.9047	0.3324	0.0331	-0.0116	0.0000
1301.4630	0.1957	-1.5708	0.0000	-1.5708	-0.0000	0.0000	-0.5923	-0.0000	0.0000	0.0000	0.0000	0.0000	-3.2015	0.5759	0.0533	0.0472	0.1783	0.0572	-2.8123	0.0754	0.0337	0.0031	-0.0011	0.0000	-3.1710	0.9031	0.3318	0.0330	-0.0116	0.0000
1301.4750	0.1885	-1.5708	0.0000	-1.5708	0.0000	0.0000	-0.5983	-0.0000	-0.0001	0.0000	0.0000	0.0000	-3.0856	0.6068	0.0938	0.0310	0.1822	0.0493	-2.8174	0.0758	0.0339	0.0031	-0.0011	-0.0000	-3.1710	0.9079	0.3336	0.0334	-0.0116	-0.0000
1301.4850	0.1824	-1.5708	-0.0000	-1.5708	0.0000	0.0000	-0.6004	-0.0000	-0.0001	0.0000	0.0000	0.0000	-3.0486	0.5802	0.0795	0.0588	0.1689	0.0333	-2.8216	0.0756	0.0339	0.0031	-0.0011	0.0000	-3.1710	0.9052	0.3339	0.0332	-0.0116	0.0000
1301.4950	0.1764	-1.5708	-0.0000	-1.5708	0.0000	0.0000	-0.6046	-0.0000	-0.0001	0.0000	0.0000	0.0000	-3.3231	0.6833	0.0975	0.0200	0.1758	0.0459	-2.8258	0.0757	0.0339	0.0031	-0.0011	0.0000	-3.1710	0.9071	0.3338	0.0331	-0.0116	0.0000
1301.5070	0.1691	-1.5708	0.0000	-1.5708	-0.0000	0.0000	-0.6139	-0.0000	-0.0001	0.0000	0.0000	0.0000	-3.5863	0.6051	0.0738	-0.0020	0.1893	0.0420	-2.8308	0.0756	0.0339	0.0031	-0.0011	-0.0000	-3.1710	0.9053	0.3340	0.0333	-0.0116	-0.0000
1301.5170	0.1629	-1.5708	-0.0000	-1.5708	0.0000	0.0000	-0.6219	-0.0000	-0.0001	0.0000	0.0000	0.0000	-3.4017	0.6466	0.0613	0.0129	0.1715	0.0536	-2.8351	0.0756	0.0339	0.0031	-0.0011	-0.0000	-3.1710	0.9058	0.3335	0.0333	-0.0116	-0.0000
1301.5290	0.1553	-1.5709	-0.0000	-1.5708	-0.0000	-0.0000	-0.6269	-0.0000	-0.0000	0.0000	0.0000	0.0000	-2.7727	0.6573	0.0683	0.0056	0.2053	0.0460	-2.8257	0.0716	0.0322	0.0029	-0.0010	-0.0000	-3.0000	0.8581	0.3166	0.0315	-0.0110	-0.0000
1301.5390	0.1491	-1.5708	0.0000	-1.5708	0.0000	0.0000	-0.6234	-0.0000	-0.0000	0.0000	0.0000	0.0000	-3.0698	0.6357	0.0761	0.0166	0.1822	0.0242	-2.8297	0.0717	0.0322	0.0029	-0.0010	-0.0000	-3.0000	0.8590	0.3165	0.0314	-0.0110	-0.0000
1301.5510	0.1415	-1.5708	0.0000	-1.5708	0.0000	-0.0000	-0.6325	-0.0000	0.0000	0.0000	0.0000	0.0000	-3.4727	0.6489	0.0569	0.0367	0.1629	0.0621	-2.8344	0.0714	0.0320	0.0029	-0.0010	0.0000	-3.0000	0.8548	0.3144	0.0313	-0.0109	0.0000
1301.5610	0.1352	-1.5708	0.0000	-1.5708	-0.0000	0.0000	-0.6398	-0.0000	0.0000	0.0000	0.0000	0.0000	-3.1585	0.5500	0.0554	0.0349	0.1906	0.0951	-2.8384	0.0711	0.0317	0.0029	-0.0010	0.0000	-3.0000	0.8516	0.3122	0.0310	-0.0109	0.0000
1301.5730	0.1275	-1.5708	0.0000	-1.5708	-0.0000	0.0000	-0.6414	-0.0000	0.0000	0.0000	0.0000	0.0000	-3.2157	0.6433	0.0579	0.0291	0.1918	0.0644	-2.8432	0.0715	0.0320	0.0029	-0.0010	0.0000	-3.0000	0.8558	0.3153	0.0313	-0.0109	0.0000
1301.5830	0.1210	-1.5708	-0.0000	-1.5708	-0.0000	0.0000	-0.6479	-0.0000	0.0000	0.0000	0.0000	0.0000	-3.2097	0.6493	0.0951	0.0108	0.1849	0.0723	-2.8472	0.0713	0.0319	0.0029	-0.0010	0.0000	-3.0000	0.8543	0.3139	0.0312	-0.0109	0.0000
1301.5950	0.1132	-1.5708	0.0000	-1.5708	0.0000	0.0000	-0.6540	-0.0000	0.0000	0.0000	0.0000	0.0000	-3.7009	0.6195	0.0321	-0.0028	0.1913	0.0659	-2.8520	0.0714	0.0320	0.0029	-0.0010	-0.0000	-3.0000	0.8549	0.3144	0.0313	-0.0110	-0.0000
1301.6050	0.1066	-1.5708	-0.0000	-1.5708	-0.0000	-0.0000	-0.6639	-0.0000	0.0000	0.0000	0.0000	0.0000	-3.2351	0.6316	0.0916	0.0282	0.1712	0.0627	-2.8560	0.0712	0.0318	0.0029	-0.0010	0.0000	-3.0000	0.8527	0.3133	0.0312	-0.0109	0.0000
1301.6150	0.1000	-1.5708	-0.0000	-1.5708	-0.0000	0.0000	-0.6677	-0.0000	0.0000	0.0000	0.0000	0.0000	-3.1497	0.6026	0.0787	0.0309	0.1664	0.0403	-2.8600	0.0713	0.0319	0.0029	-0.0010	0.0000	-3.0000	0.8533	0.3139	0.0313	-0.0109	0.0000
1301.6270	0.0919	-1.5708	0.0001	-1.5708	-0.0000	0.0000	-0.6681	-0.0000	0.0000	0.0000	0.0000	0.0000	-2.8895	0.6716	0.0569	0.0149	0.1772	0.0497	-2.8493	0.0674	0.0303	0.0027	-0.0010	0.0000	-2.8172	0.8072	0.2977	0.0294	-0.0103	0.0000
1301.6370	0.0852	-1.5708	-0.0000	-1.5708	0.0000	-0.0000	-0.6679	-0.0000	-0.0000	0.0000	0.0000	0.0000	-2.7862	0.7561	0.0643	0.0414	0.1981	0.0659	-2.8531	0.0670	0.0300	0.0027	-0.0010	-0.0000	-2.8172	0.8028	0.2953	0.0295	-0.0103	-0.0000
1301.6490	0.0771	-1.5708	0.0000	-1.5708	0.0000	-0.0000	-0.6740	-0.0000	-0.0000	0.0000	0.0000	0.0000	-3.2501	0.6436	0.1072	0.0175	0.1846	0.0634	-2.8576	0.0671	0.0300	0.0027	-0.0010	0.0000	-2.8172	0.8037	0.2952	0.0293	-0.0103	0.0000
1301.6590	0.0704	-1.5708	0.0000	-1.5708	0.0000	0.0000	-0.6809	-0.0000	0.0000	0.0000	0.0000	0.0000	-3.6912	0.6389	0.0522	0.0470	0.1727	0.0631	-2.8613	0.0676	0.0303	0.0028	-0.0010	-0.0000	-2.8172	0.8091	0.2985	0.0297	-0.0104	-0.0000
1301.6710	0.0621	-1.5708	-0.0000	-1.5708	0.0000	0.0000	-0.6928	-0.0000	0.0000	0.0000	0.0000	0.0000	-3.3133	0.5746	0.0628	0.0420	0.1937	0.0634	-2.8658	0.0670	0.0300	0.0027	-0.0010	-0.0000	-2.8172	0.8028	0.2953	0.0294	-0.0103	-0.0000
1301.6810	0.0552	-1.5708	-0.0000	-1.5708	-0.0000	0.0000	-0.6941	-0.0000	-0.0000	0.0000	0.0000	0.0000	-3.0851	0.6873	0.0600	0.0114	0.1788	0.0423	-2.8696	0.0672	0.0301	0.0027	-0.0010	-0.0000	-2.8172	0.8049	0.2963	0.0296	-0.0103	-0.0000
1301.6910	0.0483	-1.5708	-0.0000	-1.5708	0.0000	0.0000	-0.6971	-0.0000	-0.0000	0.0000	0.0000	0.0000	-3.5666	0.5931	0.0406	0.0266	0.1846	0.0590	-2.8733	0.0671	0.0300	0.0027	-0.0010	0.0000	-2.8172	0.8036	0.2951	0.0293	-0.0102	0.0000
1301.7010	0.0413	-1.5708	0.0000	-1.5708	0.0000	0.0000	-0.7049	-0.0000	-0.0000	0.0000	0.0000	0.0000	-3.4042	0.6278	0.0621	0.0232	0.1882	0.0741	-2.8771	0.0666	0.0299	0.0027	-0.0010	0.0000	-2.8172	0.7982	0.2937	0.0294	-0.0103	0.0000
1301.7110	0.0342	-1.5708	0.0000	-1.5708	-0.0000	0.0000	-0.7074	-0.0000	0.0000	0.0000	0.0000	0.0000	-2.9363	0.6429	0.0595	0.0450	0.1870	0.0562	-2.8808	0.0671	0.0301	0.0027	-0.0010	0.0000	-2.8172	0.8032	0.2957	0.0294	-0.0103	0.0000
1301.7230	0.0257	-1.5708	0.0000	-1.5708	-0.0000	0.0000	-0.7029	-0.0000	0.0000	0.0000	0.0000	0.0000	-2.8805	0.5595	0.0391	0.0217	0.1810	0.0527	-2.8691	0.0628	0.0281	0.0026	-0.0009	-0.0000	-2.6233	0.7518	0.2762	0.0276	-0.0096	-0.0000
1301.7330	0.0186	-1.5708	0.0000	-1.5708	0.0000	0.0000	-0.7056	-0.0000	0.0000	0.0000	0.0000	0.0000	-3.8413	0.6924	0.0663	0.0065	0.1652	0.0487	-2.8726	0.0621	0.0279	0.0025	-0.0009	0.0000	-2.6233	0.7438	0.2743	0.0273	-0.0095	0.0000
1301.7430	0.0115	-1.5708	0.0000	-1.5708	-0.0000	0.0000	-0.7164	-0.0000	0.0000	0.0000	0.0000	0.0000	-3.3945	0.5431	0.0461	0.0172	0.1891	0.0649	-2.8760	0.0626	0.0280	0.0025	-0.0009	0.0000	-2.6233	0.7494	0.2758	0.0273	-0.0095	0.0000
1301.7530	0.0043	-1.5708	0.0000	-1.5708	-0.0000	-0.0000	-0.7232	-0.0000	-0.0001	0.0000	0.0000	0.0000	-3.2889	0.6055	0.0898	0.0329	0.1992	0.0671	-2.8795	0.0625	0.0280	0.0025	-0.0009	0.0000	-2.6233	0.7484	0.2759	0.0274	-0.0096	0.0000
1301.7630	-0.0030	-1.5708	-0.0000	-1.5708	0.0000	-0.0000	-0.7282	-0.0000	-0.0001	0.0000	0.0000	0.0000	-3.3033	0.6404	0.0822	0.0219	0.1869	0.0187	-2.8830	0.0626	0.0280	0.0025	-0.0009	0.0000	-2.6233	0.7500	0.2754	0.0273	-0.0096	0.0000
1301.7730	-0.0102	-1.5708	-0.0000	-1.5708	0.0000	0.0000	-0.7326	-0.0000	-0.0001	0.0000	0.0000	0.0000	-3.4317	0.6630	0.0516	0.0323	0.1959	0.0745	-2.8865	0.0627	0.0280	0.0025	-0.0009	0.0000	-2.6233	0.7505	0.2759	0.0274	-0.0096	0.0000
1301.7850	-0.0190	-1.5708	0.0000	-1.5708	-0.0000	-0.0000	-0.7380	-0.0000	-0.0000	0.0000	0.0000	0.0000	-3.4549	0.6785	0.0625	0.0382	0.1888	0.0404	-2.8907	0.0626	0.0280	0.0026	-0.0009	0.0000	-2.6233	0.7495	0.2759	0.0275	-0.0096	0.0000
1301.7950	-0.0265	-1.5708	0.0000	-1.5708	-0.0000	-0.0000	-0.7394	-0.0000	-0.0000	0.0000	0.0000	0.0000	-3.2830	0.6937	0.0359	0.0022	0.1887	0.0427	-2.8942	0.0625	0.0279	0.0025	-0.0009	-0.0000	-2.6233	0.7480	0.2744	0.0274	-0.0096	-0.0000
1301.8050	-0.0339	-1.5708	-0.0000	-1.5708	-0.0000	-0.0000	-0.7393	-0.0000	-0.0000	0.0000	0.0000	0.0000	-3.1787	0.6600	0.0212	0.0141	0.2033	0.0522	-2.8977	0.0625	0.0279	0.0025	-0.0009	0.0000	-2.6233	0.7485	0.2749	0.0274	-0.0096	0.0000
1301.8150	-0.0413	-1.5708	-0.0000	-1.5708	0.0000	0.0000	-0.7398	-0.0000	-0.0000	0.0000	0.0000	0.0000	-3.4209	0.6387	0.0699	0.0417	0.1994	0.0549	-2.9012	0.0622	0.0278	0.0025	-0.0009	0.0000	-2.6233	0.7449	0.2734	0.0274	-0.0096	0.0000
1301.8250	-0.0487	-1.5708	0.0000	-1.5708	0.0000	0.0000	-0.7471	-0.0000	-0.0000	0.0000	0.0000	0.0000	-3.7751	0.6730	0.0887	0.0395	0.1602	0.0483	-2.8875	0.0576	0.0257	0.0023	-0.0008	0.0000	-2.4190	0.6901	0.2524	0.0252	-0.0088	0.0000
1301.8370	-0.0577	-1.5708	-0.0000	-1.5708	0.0000	-0.0000	-0.7585	-0.0000	-0.0000	0.0000	0.0000	0.0000	-3.2254	0.5484	0.0860	0.0147	0.1778	0.0619	-2.8913	0.0575	0.0258	0.0023	-0.0008	0.0000	-2.4190	0.6892	0.2535	0.0253	-0.0088	0.0000
1301.8470	-0.0654	-1.5708	0.0000	-1.5708	-0.0000	-0.0000	-0.7589	-0.0000	-0.0000	0.0000	0.0000	0.0000	-3.0708	0.6228	0.0519	0.0272	0.1774	0.0739	-2.8946	0.0577	0.0259	0.0024	-0.0008	-0.0000	-2.4190	0.6913	0.2546	0.0254	-0.0089	-0.0000
1301.8570	-0.0729	-1.5708	-0.0000	-1.5708	0.0000	0.0000	-0.7582	-0.0000	-0.0000	0.0000	0.0000	0.0000	-3.4490	0.7050	0.0728	0.0413	0.1886	0.0553	-2.8978	0.0580	0.0260	0.0024	-0.0008	-0.0000	-2.4190	0.6950	0.2562	0.0255	-0.0089	-0.0000
1301.8690	-0.0820	-1.5708	0.0000	-1.5708	-0.0000	0.0000	-0.7713	-0.0000	-0.0000	0.0000	0.0000	0.0000	-3.7988	0.6432	0.0368	0.0331	0.1864	0.0405	-2.9016	0.0575	0.0258	0.0023	-0.0008	0.0000	-2.4190	0.6892	0.2534	0.0252	-0.0088	0.0000
1301.8790	-0.0898	-1.5708	-0.0000	-1.5708	-0.0000	0.0000	-0.7762	-0.0000	-0.0000	0.0000	0.0000	0.0000	-3.0185	0.5899	0.0514	0.0042	0.1906	0.0557	-2.9049	0.0575	0.0258	0.0023	-0.0008	-0.0000	-2.4190	0.6887	0.2540	0.0253	-0.0088	-0.0000
1301.8910	-0.0991	-1.5708	0.0000	-1.5708	0.0000	0.0000	-0.7700	-0.0000	-0.0000	0.0000	0.0000	0.0000	-3.0950	0.6601	0.0320	0.0102	0.1791	0.0331	-2.9087	0.0574	0.0257	0.0023	-0.0008	0.0000	-2.4190	0.6876	0.2529	0.0252	-0.0088	0.0000
1301.9010	-0.1068	-1.5708	0.0000	-1.5708	-0.0000	0.0000	-0.7726	-0.0000	-0.0000	0.0000	0.0000	0.0000	-3.6183	0.6066	0.0576	0.0199	0.1816	0.0606	-2.9119	0.0576	0.0258	0.0023	-0.0008	0.0000	-2.4190	0.6896	0.2538	0.0252	-0.0088	0.0000
1301.9130	-0.1162	-1.5708	0.0000	-1.5708	0.0000	0.0000	-0.7797	-0.0000	-0.0000	0.0000	0.0000	0.0000	-3.4603	0.5929	0.0536	0.0211	0.2124	0.0651	-2.9158	0.0576	0.0259	0.0023	-0.0008	-0.0000	-2.4190	0.6902	0.2544	0.0253	-0.0088	-0.0000
1301.9230	-0.1240	-1.5708	0.0000	-1.5708	0.0000	-0.0000	-0.7811	-0.0000	-0.0000	0.0000	0.0000	0.0000	-3.5205	0.6038	0.0517	0.0059	0.1928	0.0575	-2.9011	0.0528	0.0236	0.0021	-0.0008	-0.0000	-2.2052	0.6329	0.2327	0.0231	-0.0081	-0.0000
1301.9330	-0.1318	-1.5708	-0.0000	-1.5708	0.0000	0.0000	-0.7895	-0.0000	-0.0000	0.0000	0.0000	0.0000	-3.5771	0.6355	0.0657	0.0210	0.2005	0.0550	-2.9040	0.0524	0.0235	0.0021	-0.0007	0.0000	-2.2052	0.6272	0.2311	0.0231	-0.0081	0.0000
1301.9450	-0.1413	-1.5708	0.0000	-1.5708	-0.0000	-0.0000	-0.7973	-0.0000	-0.0000	0.0000	0.0000	0.0000	-3.7161	0.5873	0.0428	0.0029	0.2023	0.0520	-2.9075	0.0525	0.0235	0.0021	-0.0007	0.0000	-2.2052	0.6282	0.2310	0.0230	-0.0080	0.0000
1301.9550	-0.1492	-1.5708	0.0000	-1.5708	0.0000	0.0000	-0.8019	-0.0000	-0.0000	0.0000	0.0000	0.0000	-3.4623	0.6121	0.0222	0.0403	0.1776	0.0705	-2.9105	0.0525	0.0236	0.0021	-0.0007	-0.0000	-2.2052	0.6293	0.2321	0.0231	-0.0081	-0.0000
1301.9650	-0.1573	-1.5708	0.0000	-1.5708	0.0000	0.0000	-0.8059	-0.0000	-0.0000	0.0000	0.0000	0.0000	-3.2058	0.6453	0.0197	0.0189	0.1576	0.0680	-2.9134	0.0528	0.0236	0.0021	-0.0007	-0.0000	-2.2052	0.6324	0.2321	0.0231	-0.0081	-0.0000
1301.9750	-0.1654	-1.5708	0.0000	-1.5708	-0.0000	0.0000	-0.8016	-0.0000	-0.0000	0.0000	0.0000	0.0000	-2.8893	0.5923	0.0415	0.0370	0.2096	0.0085	-2.9163	0.0525	0.0235	0.0021	-0.0007	-0.0000	-2.2052	0.6283	0.2311	0.0231	-0.0081	-0.0000
1301.9850	-0.1734	-1.5708	0.0000	-1.5708	0.0000	0.0000	-0.8011	-0.0000	-0.0000	0.0000	0.0000	0.0000	-3.6173	0.5397	0.0452	0.0318	0.2139	0.0705	-2.9193	0.0522	0.0234	0.0021	-0.0007	0.0000	-2.2052	0.6251	0.2300	0.0229	-0.0080	0.0000
1301.9970	-0.1831	-1.5708	0.0000	-1.5707	-0.0000	0.0000	-0.8063	-0.0000	-0.0000	0.0000	0.0000	0.0000	-3.3955	0.6067	0.0202	0.0241	0.1821	0.0550	-2.9228	0.0519	0.0233	0.0021	-0.0007	0.0000	-2.2052	0.6218	0.2288	0.0228	-0.0080	0.0000
1302.0070	-0.1912	-1.5708	0.0000	-1.5708	0.0000	0.0000	-0.8094	-0.0000	-0.0000	0.0000	0.0000	0.0000	-3.3115	0.5293	0.0320	0.0413	0.1853	0.0694	-2.9257	0.0525	0.0235	0.0021	-0.0007	0.0000	-2.2052	0.6282	0.2310	0.0230	-0.0080	0.0000
1302.0170	-0.1993	-1.5708	0.0000	-1.5708	-0.0000	0.0000	-0.8148	-0.0000	-0.0000	0.0000	0.0000	0.0000	-3.9827	0.6645	0.0395	0.0327	0.1894	0.0326	-2.9287	0.0527	0.0236	0.0021	-0.0008	-0.0000	-2.2052	0.6309	0.2326	0.0231	-0.0081	-0.0000
1302.0270	-0.2074	-1.5708	-0.0000	-1.5708	-0.0000	0.0000	-0.8272	-0.0000	-0.0000	0.0000	0.0000	0.0000	-3.8361	0.5886	0.0431	0.0217	0.1875	0.0548	-2.9128	0.0472	0.0211	0.0019	-0.0007	0.0000	-1.9826	0.5648	0.2077	0.0207	-0.0072	0.0000
1302.0370	-0.2158	-1.5708	-0.0000	-1.5708	-0.0000	0.0000	-0.8300	-0.0000	-0.0000	0.0000	0.0000	0.0000	-2.9162	0.5966	0.0525	0.0268	0.1908	0.0415	-2.9155	0.0470	0.0210	0.0019	-0.0007	0.0000	-1.9826	0.5630	0.2070	0.0205	-0.0072	0.0000
1302.0490	-0.2257	-1.5708	-0.0000	-1.5708	0.0000	-0.0000	-0.8232	-0.0000	-0.0000	0.0000	0.0000	0.0000	-3.2495	0.5960	0.0394	0.0025	0.1823	0.0452	-2.9186	0.0472	0.0211	0.0019	-0.0007	0.0000	-1.9826	0.5648	0.2077	0.0207	-0.0072	0.0000
1302.0590	-0.2340	-1.5708	0.0000	-1.5708	-0.0000	0.0000	-0.8261	-0.0000	-0.0000	0.0000	0.0000	0.0000	-3.8210	0.5799	0.0203	0.0336	0.1707	0.0634	-2.9213	0.0475	0.0212	0.0019	-0.0007	-0.0000	-1.9826	0.5690	0.2089	0.0208	-0.0073	-0.0000
1302.0690	-0.2423	-1.5708	0.0000	-1.5708	-0.0000	-0.0000	-0.8313	-0.0000	-0.0000	0.0000	0.0000	0.0000	-3.6008	0.5596	0.0184	0.0262	0.1857	0.0430	-2.9239	0.0470	0.0210	0.0019	-0.0007	0.0000	-1.9826	0.5626	0.2066	0.0206	-0.0072	0.0000
1302.0810	-0.2523	-1.5708	0.0000	-1.5708	-0.0000	0.0000	-0.8377	-0.0000	0.0002	0.0000	0.0000	0.0000	-3.3311	0.6204	-0.0138	0.0313	0.2029	0.0492	-2.9271	0.0470	0.0211	0.0019	-0.0007	0.0000	-1.9826	0.5633	0.2072	0.0207	-0.0072	0.0000
1302.0910	-0.2607	-1.5708	0.0000	-1.5708	-0.0000	0.0000	-0.8401	-0.0000	0.0001	0.0000	0.0000	0.0000	-3.1619	0.6193	0.0245	0.0213	0.2078	0.0276	-2.9297	0.0474	0.0213	0.0019	-0.0007	-0.0000	-1.9826	0.5673	0.2092	0.0207	-0.0072	-0.0000
1302.1030	-0.2707	-1.5708	0.0000	-1.5708	0.0000	-0.0000	-0.8419	-0.0000	-0.0000	0.0000	0.0000	0.0000	-3.7449	0.5139	0.0308	-0.0128	0.1859	0.0390	-2.9329	0.0469	0.0211	0.0019	-0.0007	0.0000	-1.9826	0.5621	0.2071	0.0207	-0.0072	0.0000
1302.1130	-0.2791	-1.5708	0.0000	-1.5708	0.0000	0.0000	-0.8502	-0.0000	-0.0000	0.0000	0.0000	0.0000	-3.5113	0.6385	0.0905	0.0274	0.2160	0.0691	-2.9355	0.0475	0.0213	0.0019	-0.0007	0.0000	-1.9826	0.5684	0.2092	0.0208	-0.0072	0.0000
1302.1250	-0.2894	-1.5708	0.0000	-1.5708	-0.0000	-0.0000	-0.8502	-0.0000	-0.0000	0.0000	0.0000	0.0000	-2.8803	0.6365	0.0460	0.0220	0.1972	0.0262	-2.9193	0.0420	0.0189	0.0017	-0.0006	-0.0000	-1.7523	0.5034	0.1857	0.0185	-0.0064	-0.0000
1302.1350	-0.2979	-1.5708	-0.0000	-1.5708	-0.0000	0.0000	-0.8480	-0.0000	-0.0000	0.0000	0.0000	0.0000	-3.7193	0.6087	0.0183	0.0224	0.1929	0.0528	-2.9216	0.0418	0.0187	0.0017	-0.0006	-0.0000	-1.7523	0.5006	0.1841	0.0183	-0.0064	-0.0000
1302.1470	-0.3082	-1.5708	0.0000	-1.5708	0.0000	-0.0000	-0.8571	-0.0000	-0.0000	0.0000	0.0000	0.0000	-3.5998	0.5836	0.0473	0.0246	0.1821	0.0627	-2.9244	0.0417	0.0185	0.0017	-0.0006	0.0000	-1.7523	0.4989	0.1824	0.0182	-0.0064	0.0000
1302.1570	-0.3167	-1.5708	0.0000	-1.5708	-0.0000	0.0000	-0.8597	-0.0000	-0.0000	0.0000	0.0000	0.0000	-2.8736	0.6077	0.0044	0.0073	0.1956	0.0372	-2.9268	0.0419	0.0187	0.0017	-0.0006	0.0000	-1.7523	0.5016	0.1840	0.0182	-0.0064	0.0000
1302.1670	-0.3253	-1.5708	-0.0000	-1.5708	0.0000	0.0000	-0.8565	-0.0000	-0.0000	0.0000	0.0000	0.0000	-3.3461	0.6431	0.0383	0.0185	0.2102	0.0285	-2.9291	0.0416	0.0186	0.0017	-0.0006	0.0000	-1.7523	0.4985	0.1830	0.0182	-0.0064	0.0000
1302.1770	-0.3340	-1.5708	-0.0000	-1.5708	0.0000	-0.0000	-0.8575	-0.0000	-0.0000	0.0000	0.0000	0.0000	-3.5495	0.6011	0.0612	0.0313	0.1968	0.0450	-2.9314	0.0418	0.0187	0.0017	-0.0006	0.0000	-1.7523	0.5001	0.1836	0.0183	-0.0064	0.0000
1302.1870	-0.3426	-1.5708	0.0000	-1.5708	0.0000	0.0000	-0.8611	-0.0000	-0.0000	0.0000	0.0000	0.0000	-3.5388	0.6204	0.0557	0.0397	0.1923	0.0479	-2.9337	0.0414	0.0185	0.0017	-0.0006	0.0000	-1.7523	0.4952	0.1818	0.0180	-0.0063	0.0000
1302.1990	-0.3530	-1.5708	-0.0000	-1.5708	-0.0000	-0.0000	-0.8695	-0.0000	-0.0000	0.0000	0.0000	0.0000	-3.5998	0.5786	0.0466	0.0235	0.2002	0.0413	-2.9365	0.0419	0.0188	0.0017	-0.0006	-0.0000	-1.7523	0.5013	0.1847	0.0184	-0.0064	-0.0000
1302.2090	-0.3617	-1.5708	-0.0000	-1.5708	0.0000	-0.0000	-0.8720	-0.0000	0.0000	0.0000	0.0000	0.0000	-3.3785	0.6651	0.0417	0.0024	0.1855	0.0403	-2.9389	0.0420	0.0189	0.0017	-0.0006	-0.0000	-1.7523	0.5033	0.1856	0.0184	-0.0064	-0.0000
1302.2190	-0.3704	-1.5708	0.0000	-1.5708	0.0000	-0.0000	-0.8730	-0.0000	0.0001	0.0000	0.0000	0.0000	-3.5313	0.6115	-0.0208	0.0233	0.1820	0.0104	-2.9412	0.0419	0.0188	0.0017	-0.0006	-0.0000	-1.7523	0.5022	0.1846	0.0183	-0.0064	-0.0000
1302.2290	-0.3791	-1.5708	-0.0000	-1.5708	0.0000	0.0000	-0.8793	-0.0000	0.0001	0.0000	0.0000	0.0000	-3.6042	0.5879	0.0016	0.0176	0.1999	0.0265	-2.9235	0.0359	0.0161	0.0015	-0.0005	0.0000	-1.5150	0.4303	0.1586	0.0158	-0.0055	0.0000
1302.2390	-0.3879	-1.5708	-0.0000	-1.5708	0.0000	0.0000	-0.8808	-0.0000	0.0000	0.0000	0.0000	0.0000	-3.3338	0.5451	0.0138	0.0290	0.1935	0.0500	-2.9255	0.0359	0.0161	0.0015	-0.0005	0.0000	-1.5150	0.4303	0.1585	0.0157	-0.0055	0.0000
1302.2510	-0.3985	-1.5708	0.0000	-1.5708	0.0000	0.0000	-0.8820	-0.0000	0.0001	0.0000	0.0000	0.0000	-3.7935	0.5720	-0.0046	0.0171	0.1829	0.0376	-2.9279	0.0361	0.0162	0.0015	-0.0005	0.0000	-1.5150	0.4329	0.1591	0.0158	-0.0055	0.0000
1302.2610	-0.4073	-1.5708	0.0000	-1.5708	0.0000	0.0000	-0.8879	-0.0000	0.0000	0.0000	0.0000	0.0000	-3.4271	0.5985	-0.0006	0.0360	0.1767	0.0560	-2.9299	0.0362	0.0163	0.0015	-0.0005	-0.0000	-1.5150	0.4330	0.1602	0.0158	-0.0055	-0.0000
1302.2730	-0.4180	-1.5708	-0.0000	-1.5708	0.0000	0.0000	-0.8862	-0.0000	-0.0000	0.0000	0.0000	0.0000	-3.3876	0.5215	0.0001	0.0059	0.1863	0.0519	-2.9323	0.0362	0.0162	0.0015	-0.0005	-0.0000	-1.5150	0.4335	0.1596	0.0158	-0.0055	-0.0000
1302.2830	-0.4269	-1.5708	0.0000	-1.5708	-0.0000	0.0000	-0.8861	-0.0000	-0.0000	0.0000	0.0000	0.0000	-3.5894	0.5674	0.0462	0.0133	0.1835	0.0492	-2.9343	0.0359	0.0160	0.0015	-0.0005	0.0000	-1.5150	0.4296	0.1569	0.0156	-0.0055	0.0000
1302.2930	-0.4358	-1.5708	0.0000	-1.5708	0.0000	0.0000	-0.8866	-0.0000	-0.0000	0.0000	0.0000	0.0000	-3.3252	0.6027	0.0320	0.0182	0.1813	0.0476	-2.9364	0.0361	0.0162	0.0015	-0.0005	-0.0000	-1.5150	0.4319	0.1591	0.0158	-0.0055	-0.0000
1302.3050	-0.4464	-1.5708	-0.0000	-1.5708	-0.0000	0.0000	-0.8916	-0.0000	0.0001	0.0000	0.0000	0.0000	-3.7448	0.5470	-0.0123	0.0065	0.1762	0.0319	-2.9388	0.0358	0.0160	0.0015	-0.0005	0.0000	-1.5150	0.4286	0.1569	0.0156	-0.0055	0.0000
1302.3150	-0.4553	-1.5708	0.0000	-1.5708	0.0000	0.0000	-0.8998	-0.0000	0.0000	0.0000	0.0000	0.0000	-3.8618	0.5554	0.0400	0.0045	0.2029	0.0609	-2.9408	0.0362	0.0162	0.0015	-0.0005	-0.0000	-1.5150	0.4341	0.1592	0.0159	-0.0055	-0.0000
1302.3250	-0.4644	-1.5708	0.0000	-1.5708	0.0000	-0.0000	-0.9012	-0.0000	0.0000	0.0000	0.0000	0.0000	-3.1383	0.5406	0.0450	0.0271	0.1785	0.0380	-2.9224	0.0300	0.0134	0.0012	-0.0004	0.0000	-1.2717	0.3599	0.1320	0.0132	-0.0046	0.0000
1302.3370	-0.4751	-1.5708	0.0000	-1.5708	0.0000	0.0000	-0.9004	-0.0000	0.0000	0.0000	0.0000	0.0000	-3.5524	0.5865	0.0376	0.0216	0.1812	0.0358	-2.9244	0.0302	0.0135	0.0012	-0.0004	-0.0000	-1.2717	0.3615	0.1326	0.0132	-0.0046	-0.0000
1302.3470	-0.4841	-1.5708	0.0000	-1.5708	0.0000	0.0000	-0.9055	-0.0000	0.0000	0.0000	0.0000	0.0000	-3.7198	0.5206	0.0198	-0.0069	0.1754	0.0388	-2.9261	0.0302	0.0135	0.0012	-0.0004	-0.0000	-1.2717	0.3622	0.1332	0.0134	-0.0047	-0.0000
1302.3570	-0.4932	-1.5708	0.0000	-1.5708	-0.0000	0.0000	-0.9083	-0.0000	0.0000	0.0000	0.0000	0.0000	-3.2939	0.5900	0.0468	-0.0018	0.2026	0.0661	-2.9278	0.0303	0.0136	0.0012	-0.0004	-0.0000	-1.2717	0.3625	0.1336	0.0133	-0.0046	-0.0000
1302.3670	-0.5023	-1.5708	0.0000	-1.5708	0.0000	-0.0000	-0.9055	-0.0000	-0.0000	0.0000	0.0000	0.0000	-3.1317	0.5946	0.0750	0.0272	0.1782	0.0330	-2.9295	0.0303	0.0136	0.0012	-0.0004	-0.0000	-1.2717	0.3632	0.1343	0.0134	-0.0047	-0.0000
1302.3770	-0.5114	-1.5708	0.0000	-1.5708	0.0000	-0.0000	-0.9024	-0.0000	-0.0000	0.0000	0.0000	0.0000	-3.2870	0.6206	0.0504	0.0331	0.1849	0.0407	-2.9312	0.0304	0.0136	0.0012	-0.0004	0.0000	-1.2717	0.3641	0.1341	0.0133	-0.0046	0.0000
1302.3890	-0.5222	-1.5708	0.0000	-1.5708	-0.0000	0.0000	-0.9096	-0.0000	0.0001	0.0000	0.0000	0.0000	-4.2554	0.5854	0.0619	0.0092	0.1784	0.0491	-2.9332	0.0303	0.0135	0.0012	-0.0004	-0.0000	-1.2717	0.3631	0.1332	0.0133	-0.0046	-0.0000
1302.3990	-0.5313	-1.5708	0.0000	-1.5708	-0.0000	0.0000	-0.9197	-0.0000	0.0000	0.0000	0.0000	0.0000	-3.4317	0.6202	0.0572	0.0033	0.1963	0.0322	-2.9349	0.0304	0.0136	0.0012	-0.0004	-0.0000	-1.2717	0.3640	0.1341	0.0132	-0.0046	-0.0000
1302.4090	-0.5405	-1.5708	-0.0000	-1.5708	-0.0000	0.0000	-0.9178	-0.0000	-0.0000	0.0000	0.0000	0.0000	-3.2501	0.6326	0.0152	0.0150	0.1925	0.0627	-2.9366	0.0304	0.0137	0.0013	-0.0004	-0.0000	-1.2717	0.3643	0.1343	0.0135	-0.0047	-0.0000
1302.4190	-0.5496	-1.5708	0.0000	-1.5708	-0.0000	0.0000	-0.9184	-0.0000	-0.0000	0.0000	0.0000	0.0000	-3.8078	0.6428	0.0104	0.0218	0.2025	0.0452	-2.9383	0.0302	0.0135	0.0012	-0.0004	0.0000	-1.2717	0.3615	0.1326	0.0132	-0.0046	0.0000
1302.4310	-0.5608	-1.5708	-0.0000	-1.5708	0.0000	-0.0000	-0.9184	-0.0000	-0.0000	0.0000	0.0000	0.0000	-3.0166	0.6739	0.0149	0.0375	0.1652	0.0235	-2.9192	0.0241	0.0108	0.0010	-0.0003	0.0000	-1.0235	0.2885	0.1065	0.0106	-0.0037	0.0000
1302.4410	-0.5700	-1.5708	0.0000	-1.5708	-0.0000	0.0001	-0.9119	-0.0000	-0.0000	0.0000	0.0000	0.0000	-3.1774	0.5501	0.0338	-0.0035	0.2059	0.0391	-2.9206	0.0244	0.0109	0.0010	-0.0003	-0.0000	-1.0235	0.2928	0.1076	0.0107	-0.0037	-0.0000
1302.4510	-0.5791	-1.5708	0.0000	-1.5708	0.0000	0.0000	-0.9125	-0.0000	0.0000	0.0000	0.0000	0.0000	-4.2055	0.5649	0.0195	0.0254	0.1831	0.0508	-2.9219	0.0243	0.0108	0.0010	-0.0003	0.0000	-1.0235	0.2906	0.1065	0.0106	-0.0037	0.0000
1302.4630	-0.5901	-1.5708	0.0000	-1.5708	-0.0000	0.0000	-0.9260	-0.0000	0.0001	0.0000	0.0000	0.0000	-3.7733	0.6200	0.0101	0.0322	0.1855	0.0590	-2.9236	0.0239	0.0106	0.0010	-0.0003	0.0000	-1.0235	0.2863	0.1044	0.0105	-0.0037	0.0000
1302.4730	-0.5994	-1.5708	0.0000	-1.5708	-0.0000	0.0000	-0.9328	-0.0000	0.0001	0.0000	0.0000	0.0000	-3.1969	0.5725	0.0073	0.0068	0.1701	0.0519	-2.9249	0.0244	0.0109	0.0010	-0.0003	-0.0000	-1.0235	0.2928	0.1076	0.0107	-0.0037	-0.0000
1302.4850	-0.6105	-1.5708	0.0000	-1.5708	0.0000	0.0000	-0.9254	-0.0000	0.0001	0.0000	0.0000	0.0000	-3.3904	0.6258	-0.0186	0.0158	0.1767	0.0887	-2.9266	0.0241	0.0108	0.0010	-0.0003	0.0000	-1.0235	0.2890	0.1060	0.0106	-0.0037	0.0000
1302.4950	-0.6198	-1.5708	0.0000	-1.5708	0.0000	-0.0000	-0.9256	-0.0000	0.0000	0.0000	0.0000	0.0000	-3.4096	0.5772	0.0309	0.0168	0.1714	0.0341	-2.9279	0.0244	0.0109	0.0010	-0.0003	-0.0000	-1.0235	0.2918	0.1076	0.0107	-0.0038	-0.0000
1302.5070	-0.6310	-1.5708	0.0000	-1.5708	0.0000	0.0000	-0.9270	-0.0000	0.0000	0.0000	0.0000	0.0000	-3.3311	0.5917	-0.0001	0.0053	0.1822	0.0453	-2.9296	0.0245	0.0109	0.0010	-0.0003	-0.0000	-1.0235	0.2929	0.1077	0.0108	-0.0038	-0.0000
1302.5170	-0.6402	-1.5708	0.0000	-1.5708	0.0000	0.0000	-0.9270	-0.0000	0.0000	0.0000	0.0000	0.0000	-4.0362	0.5676	-0.0092	0.0217	0.1844	0.0548	-2.9309	0.0242	0.0108	0.0010	-0.0003	0.0000	-1.0235	0.2896	0.1065	0.0106	-0.0037	0.0000
1302.5290	-0.6513	-1.5708	0.0000	-1.5708	-0.0000	0.0000	-0.9411	-0.0000	-0.0001	0.0000	0.0000	0.0000	-3.7591	0.6340	-0.0344	0.0373	0.1879	0.0458	-2.9112	0.0180	0.0081	0.0007	-0.0003	0.0000	-0.7712	0.2160	0.0794	0.0079	-0.0028	0.0000
1302.5390	-0.6608	-1.5708	-0.0000	-1.5708	0.0000	0.0000	-0.9424	-0.0000	-0.0001	0.0000	0.0000	0.0000	-2.9529	0.5461	-0.0101	0.0392	0.1729	0.0472	-2.9122	0.0182	0.0081	0.0007	-0.0003	0.0000	-0.7712	0.2181	0.0795	0.0079	-0.0028	0.0000
1302.5490	-0.6701	-1.5708	-0.0000	-1.5708	0.0000	0.0000	-0.9339	-0.0000	-0.0001	0.0000	0.0000	0.0000	-3.1685	0.6033	-0.0086	0.0054	0.1958	0.0525	-2.9133	0.0183	0.0082	0.0007	-0.0003	-0.0000	-0.7712	0.2193	0.0806	0.0080	-0.0028	-0.0000
1302.5590	-0.6796	-1.5708	0.0000	-1.5708	0.0000	-0.0000	-0.9337	-0.0000	0.0000	0.0000	0.0000	0.0000	-3.2389	0.5926	0.0451	0.0141	0.1881	0.0409	-2.9143	0.0187	0.0084	0.0008	-0.0003	-0.0000	-0.7712	0.2241	0.0823	0.0082	-0.0029	-0.0000
1302.5690	-0.6889	-1.5708	-0.0000	-1.5708	0.0000	0.0000	-0.9314	-0.0000	0.0000	0.0000	0.0000	0.0000	-3.2770	0.6250	0.0045	0.0136	0.2020	0.0534	-2.9153	0.0183	0.0082	0.0007	-0.0003	-0.0000	-0.7712	0.2192	0.0806	0.0080	-0.0028	-0.0000
1302.5790	-0.6982	-1.5708	0.0000	-1.5708	-0.0000	0.0000	-0.9357	-0.0000	0.0001	0.0000	0.0000	0.0000	-3.7812	0.5533	0.0222	0.0075	0.1990	0.0379	-2.9163	0.0186	0.0083	0.0007	-0.0003	0.0000	-0.7712	0.2224	0.0816	0.0080	-0.0028	0.0000
1302.5910	-0.7095	-1.5708	0.0000	-1.5708	-0.0000	0.0000	-0.9421	-0.0000	0.0001	0.0000	0.0000	0.0000	-3.8548	0.5534	0.0018	0.0183	0.1529	0.0561	-2.9176	0.0184	0.0082	0.0007	-0.0003	-0.0000	-0.7712	0.2203	0.0807	0.0081	-0.0028	-0.0000
1302.6010	-0.7189	-1.5708	0.0000	-1.5708	-0.0000	0.0000	-0.9463	-0.0000	0.0000	0.0000	0.0000	0.0000	-3.3787	0.5307	-0.0149	-0.0049	0.1999	0.0398	-2.9186	0.0183	0.0082	0.0007	-0.0003	0.0000	-0.7712	0.2191	0.0805	0.0079	-0.0028	0.0000
1302.6110	-0.7283	-1.5708	-0.0000	-1.5708	0.0000	0.0000	-0.9461	-0.0000	0.0000	-0.0000	0.0000	0.0000	-3.5335	0.6066	-0.0264	0.0033	0.1692	0.0451	-2.9196	0.0187	0.0084	0.0008	-0.0003	0.0000	-0.7712	0.2240	0.0822	0.0081	-0.0028	0.0000
1302.6210	-0.7378	-1.5708	0.0000	-1.5708	0.0000	0.0000	-0.9430	-0.0000	0.0000	-0.0000	0.0000	0.0000	-3.4981	0.5405	0.0408	0.0024	0.1754	0.0508	-2.9186	0.0173	0.0077	0.0007	-0.0002	0.0000	-0.7472	0.2071	0.0759	0.0077	-0.0027	0.0000
1302.6330	-0.7492	-1.5708	-0.0000	-1.5708	0.0000	0.0000	-0.9439	-0.0000	0.0001	-0.0000	0.0000	0.0000	-3.4764	0.4919	0.0167	0.0402	0.1824	0.0458	-2.9001	0.0123	0.0055	0.0005	-0.0002	-0.0000	-0.5158	0.1470	0.0543	0.0054	-0.0019	-0.0000
1302.6430	-0.7586	-1.5708	0.0000	-1.5708	0.0000	0.0000	-0.9416	-0.0000	0.0002	0.0000	0.0000	0.0000	-3.3191	0.5210	-0.0182	0.0165	0.1874	0.0571	-2.9008	0.0125	0.0056	0.0005	-0.0002	0.0000	-0.5158	0.1496	0.0549	0.0054	-0.0019	0.0000
1302.6550	-0.7698	-1.5708	0.0000	-1.5708	-0.0000	-0.0000	-0.9441	-0.0000	0.0002	0.0000	0.0000	0.0000	-4.2423	0.6206	-0.0141	0.0218	0.1810	0.0648	-2.9017	0.0121	0.0053	0.0005	-0.0002	0.0000	-0.5158	0.1447	0.0522	0.0053	-0.0019	0.0000
1302.6650	-0.7793	-1.5708	0.0000	-1.5708	0.0000	0.0000	-0.9547	-0.0000	0.0001	0.0000	0.0000	0.0000	-3.6875	0.4712	0.0035	0.0217	0.1649	0.0430	-2.9023	0.0120	0.0053	0.0005	-0.0002	0.0000	-0.5158	0.1436	0.0521	0.0052	-0.0018	0.0000
1302.6750	-0.7888	-1.5708	0.0000	-1.5708	-0.0000	0.0000	-0.9529	-0.0000	0.0000	-0.0003	0.0000	0.0000	-3.1874	0.5205	0.0195	0.0280	0.2081	0.0467	-2.9030	0.0124	0.0056	0.0005	-0.0002	-0.0000	-0.5158	0.1486	0.0549	0.0054	-0.0019	-0.0000
1302.6870	-0.8002	-1.5708	0.0000	-1.5708	0.0000	0.0000	-0.9501	-0.0000	0.0000	0.0000	0.0000	0.0000	-3.5016	0.5466	0.0114	0.0062	0.1888	0.0561	-2.9038	0.0120	0.0054	0.0005	-0.0002	0.0000	-0.5158	0.1437	0.0532	0.0053	-0.0019	0.0000
1302.6970	-0.8098	-1.5708	0.0000	-1.5708	-0.0000	-0.0000	-0.9464	-0.0000	-0.0000	0.0003	0.0000	0.0000	-3.0871	0.5795	0.0193	0.0117	0.1743	0.0574	-2.9045	0.0121	0.0055	0.0005	-0.0002	0.0000	-0.5158	0.1454	0.0537	0.0054	-0.0019	0.0000
1302.7090	-0.8212	-1.5708	0.0000	-1.5708	0.0000	-0.0000	-0.9416	-0.0000	-0.0000	-0.0003	0.0000	0.0000	-3.7265	0.5444	-0.0445	0.0132	0.1799	0.0744	-2.9054	0.0123	0.0056	0.0005	-0.0002	-0.0000	-0.5158	0.1476	0.0549	0.0055	-0.0019	-0.0000
1302.7190	-0.8306	-1.5708	-0.0000	-1.5708	0.0000	0.0000	-0.9486	-0.0000	0.0000	-0.0002	0.0000	0.0000	-4.2292	0.4732	-0.0188	0.0196	0.1553	0.0644	-2.9060	0.0126	0.0057	0.0005	-0.0002	-0.0000	-0.5158	0.1508	0.0560	0.0056	-0.0019	-0.0000
1302.7310	-0.8420	-1.5708	0.0000	-1.5708	0.0000	-0.0000	-0.9589	-0.0000	0.0001	0.0002	0.0000	0.0000	-3.3671	0.5505	-0.0431	0.0176	0.1961	0.0616	-2.8850	0.0064	0.0028	0.0003	-0.0001	-0.0000	-0.2584	0.0763	0.0279	0.0028	-0.0010	-0.0000
1302.7410	-0.8517	-1.5708	0.0000	-1.5708	0.0000	0.0000	-0.9547	-0.0000	0.0000	-0.0003	0.0000	0.0000	-2.8274	0.5228	0.0037	0.0274	0.2204	0.0205	-2.8854	0.0060	0.0027	0.0002	-0.0001	0.0000	-0.2584	0.0714	0.0263	0.0027	-0.0009	0.0000
1302.7530	-0.8631	-1.5708	0.0000	-1.5708	0.0000	0.0000	-0.9454	-0.0000	-0.0000	-0.0002	0.0000	0.0000	-3.4226	0.5659	-0.0453	-0.0034	0.2026	0.0385	-2.8858	0.0065	0.0029	0.0003	-0.0001	-0.0000	-0.2584	0.0779	0.0285	0.0028	-0.0010	-0.0000
1302.7630	-0.8726	-1.5708	0.0000	-1.5708	-0.0000	0.0000	-0.9488	-0.0000	0.0000	0.0001	0.0000	0.0000	-3.5194	0.4697	0.0224	0.0213	0.2449	0.0430	-2.8861	0.0058	0.0025	0.0002	-0.0001	0.0000	-0.2584	0.0697	0.0246	0.0025	-0.0009	0.0000
1302.7750	-0.8840	-1.5708	0.0000	-1.5708	0.0000	0.0000	-0.9533	-0.0000	0.0001	0.0001	0.0000	0.0000	-3.7588	0.5757	-0.0104	0.0122	0.1836	0.0439	-2.8865	0.0061	0.0027	0.0003	-0.0001	0.0000	-0.2584	0.0731	0.0268	0.0027	-0.0009	0.0000
1302.7850	-0.8934	-1.5708	0.0000	-1.5708	0.0000	0.0000	-0.9579	-0.0000	0.0000	0.0001	0.0000	0.0000	-4.0242	0.5645	-0.0395	0.0085	0.1795	0.0497	-2.8869	0.0062	0.0027	0.0003	-0.0001	-0.0000	-0.2584	0.0742	0.0270	0.0028	-0.0010	-0.0000
1302.7970	-0.9050	-1.5708	-0.0000	-1.5708	-0.0000	0.0000	-0.9587	-0.0000	-0.0001	0.0003	0.0000	0.0000	-2.8623	0.5388	0.0107	0.0265	0.1567	0.0563	-2.8873	0.0063	0.0028	0.0003	-0.0001	-0.0000	-0.2584	0.0753	0.0279	0.0029	-0.0010	-0.0000
1302.8070	-0.9146	-1.5708	0.0000	-1.5708	0.0000	0.0000	-0.9497	-0.0000	-0.0002	-0.0003	0.0000	0.0000	-3.4349	0.5234	0.0291	0.0061	0.1691	0.0359	-2.8876	0.0062	0.0029	0.0003	-0.0001	-0.0000	-0.2584	0.0748	0.0285	0.0029	-0.0010	-0.0000
1302.8190	-0.9260	-1.5708	0.0000	-1.5708	0.0000	0.0000	-0.9501	-0.0000	-0.0000	-0.0001	0.0000	0.0000	-3.6033	0.5611	-0.0142	0.0321	0.1784	0.0496	-2.8881	0.0062	0.0028	0.0003	-0.0001	-0.0000	-0.2584	0.0747	0.0274	0.0028	-0.0010	-0.0000
1302.8290	-0.9356	-1.5708	0.0000	-1.5708	0.0000	0.0000	-0.9535	-0.0000	-0.0000	-0.0001	0.0000	0.0000	-3.4772	0.4773	-0.0367	0.0287	0.1848	0.0397	-2.8665	-0.0000	0.0000	0.0000	-0.0000	0.0000	-0.0000	-0.0001	0.0002	0.0000	-0.0000	0.0000
1302.8410	-0.9470	-1.5708	0.0000	-1.5708	-0.0000	0.0000	-0.9601	-0.0000	0.0000	0.0001	0.0000	0.0000	-3.6282	0.5185	-0.0273	0.0391	0.1665	0.0329	-2.8665	-0.0003	-0.0001	-0.0000	0.0000	0.0000	-0.0000	-0.0039	-0.0014	-0.0001	0.0000	0.0000
1302.8510	-0.9565	-1.5708	-0.0000	-1.5707	0.0000	0.0000	-0.9601	-0.0000	0.0000	0.0000	0.0000	0.0000	-3.5405	0.5626	-0.0098	0.0359	0.1772	0.0349	-2.8665	0.0001	0.0000	0.0000	-0.0000	-0.0000	-0.0000	0.0010	0.0003	0.0001	-0.0000	-0.0000
1302.8630	-0.9681	-1.5708	-0.0000	-1.5708	0.0000	0.0000	-0.9563	-0.0000	0.0000	0.0000	0.0000	0.0000	-2.8184	0.5225	-0.0305	0.0297	0.1779	0.0360	-2.8665	0.0001	0.0000	-0.0000	0.0000	0.0000	-0.0000	0.0009	0.0002	-0.0000	0.0000	0.0000
1302.8730	-0.9777	-1.5708	0.0000	-1.5708	-0.0000	0.0000	-0.9488	-0.0000	0.0000	0.0001	0.0000	0.0000	-3.5382	0.4169	-0.0199	0.0115	0.1721	0.0542	-2.8665	0.0000	-0.0000	-0.0000	0.0000	0.0000	-0.0000	0.0003	-0.0004	-0.0001	0.0000	0.0000
1302.8850	-0.9890	-1.5708	0.0000	-1.5708	-0.0000	0.0000	-0.9556	-0.0000	0.0000	0.0000	0.0000	0.0000	-3.9623	0.5244	-0.0557	0.0096	0.1727	0.0471	-2.8665	0.0001	0.0000	0.0000	-0.0000	-0.0000	-0.0000	0.0009	0.0002	0.0000	-0.0000	-0.0000
1302.8950	-0.9986	-1.5708	0.0000	-1.5708	0.0000	-0.0000	-0.9591	-0.0000	0.0000	0.0001	0.0000	0.0000	-3.1174	0.4672	-0.1307	0.0266	0.1907	0.0373	-2.8665	-0.0001	-0.0000	0.0000	-0.0000	0.0000	-0.0000	-0.0017	-0.0004	0.0000	-0.0000	0.0000
1302.9050	-1.0082	-1.5708	-0.0000	-1.5708	0.0000	0.0000	-0.9543	-0.0000	-0.0000	0.0001	0.0000	0.0000	-3.4690	0.4845	-0.0436	0.0516	0.1720	0.0379	-2.8665	-0.0001	-0.0001	0.0000	-0.0000	-0.0000	-0.0000	-0.0011	-0.0008	0.0000	-0.0000	-0.0000
1302.9170	-1.0195	-1.5708	-0.0000	-1.5708	0.0000	0.0000	-0.9595	-0.0000	-0.0000	0.0001	0.0000	0.0000	-3.8752	0.5208	-0.0685	-0.0029	0.1803	0.0686	-2.8665	0.0001	0.0000	0.0000	-0.0000	-0.0000	-0.0000	0.0009	0.0002	0.0000	-0.0000	-0.0000
1302.9270	-1.0292	-1.5708	0.0000	-1.5708	-0.0000	-0.0000	-0.9607	-0.0000	-0.0001	0.0001	0.0000	0.0000	-3.0702	0.5914	0.0207	0.0203	0.1736	0.0475	-2.8883	0.0063	0.0028	0.0003	-0.0001	-0.0000	-0.2584	0.0751	0.0278	0.0027	-0.0009	-0.0000
1302.9390	-1.0406	-1.5708	0.0000	-1.5708	-0.0000	0.0000	-0.9589	-0.0000	-0.0000	0.0001	0.0000	0.0000	-3.6714	0.4694	0.0307	0.0346	0.1992	0.0707	-2.8887	0.0057	0.0025	0.0002	-0.0001	0.0000	-0.2584	0.0686	0.0246	0.0025	-0.0009	0.0000
1302.9490	-1.0502	-1.5708	-0.0000	-1.5708	-0.0000	-0.0000	-0.9601	-0.0000	-0.0001	0.0001	0.0000	0.0000	-3.1514	0.5594	-0.0182	0.0076	0.1722	0.0581	-2.8891	0.0062	0.0027	0.0003	-0.0001	-0.0000	-0.2584	0.0742	0.0270	0.0028	-0.0010	-0.0000
1302.9610	-1.0618	-1.5708	-0.0000	-1.5708	0.0000	0.0000	-0.9526	-0.0000	-0.0001	0.0000	0.0000	0.0000	-3.1018	0.5882	-0.0668	0.0349	0.1714	0.0605	-2.8895	0.0065	0.0028	0.0003	-0.0001	0.0000	-0.2584	0.0774	0.0280	0.0028	-0.0010	0.0000
1302.9710	-1.0713	-1.5708	0.0000	-1.5708	-0.0000	-0.0000	-0.9512	-0.0000	0.0001	0.0001	0.0000	0.0000	-3.3829	0.4941	-0.0035	0.0131	0.1959	0.0611	-2.8898	0.0059	0.0026	0.0002	-0.0001	0.0000	-0.2584	0.0709	0.0257	0.0026	-0.0009	0.0000
1302.9830	-1.0828	-1.5708	0.0000	-1.5708	0.0000	-0.0000	-0.9549	-0.0000	0.0001	0.0000	0.0000	0.0000	-4.2012	0.4803	-0.0515	0.0247	0.1998	0.0758	-2.8903	0.0062	0.0028	0.0003	-0.0001	-0.0000	-0.2584	0.0747	0.0274	0.0028	-0.0010	-0.0000
1302.9930	-1.0923	-1.5708	0.0000	-1.5708	0.0000	0.0000	-0.9648	-0.0000	0.0000	0.0001	0.0000	0.0000	-3.4768	0.4913	-0.0724	0.0087	0.1888	0.0482	-2.8906	0.0060	0.0027	0.0002	-0.0001	-0.0000	-0.2584	0.0714	0.0263	0.0027	-0.0009	-0.0000
1303.0050	-1.1039	-1.5708	0.0000	-1.5708	0.0000	0.0000	-0.9624	-0.0000	0.0000	0.0000	0.0000	0.0000	-2.7982	0.5699	-0.0569	0.0387	0.1817	0.0615	-2.8910	0.0056	0.0024	0.0002	-0.0001	0.0000	-0.2584	0.0671	0.0241	0.0025	-0.0009	0.0000
1303.0150	-1.1135	-1.5708	-0.0000	-1.5708	0.0000	-0.0000	-0.9558	-0.0000	0.0000	0.0000	0.0000	0.0000	-3.4467	0.5452	-0.0294	0.0088	0.1759	0.0561	-2.8914	0.0061	0.0028	0.0003	-0.0001	0.0000	-0.2584	0.0732	0.0279	0.0028	-0.0010	0.0000
1303.0270	-1.1251	-1.5708	-0.0000	-1.5708	0.0000	-0.0000	-0.9541	-0.0000	0.0000	0.0000	0.0000	0.0000	-3.2893	0.5390	-0.0251	0.0189	0.1930	0.0673	-2.9135	0.0121	0.0053	0.0005	-0.0002	0.0000	-0.5158	0.1448	0.0522	0.0053	-0.0019	0.0000
1303.0370	-1.1346	-1.5708	0.0000	-1.5708	0.0000	0.0000	-0.9578	-0.0000	0.0000	0.0001	0.0000	0.0000	-3.9435	0.5834	-0.0191	0.0052	0.1701	0.0520	-2.9142	0.0124	0.0055	0.0005	-0.0002	0.0000	-0.5158	0.1480	0.0543	0.0053	-0.0019	0.0000
1303.0470	-1.1442	-1.5708	0.0000	-1.5708	0.0000	-0.0000	-0.9638	-0.0000	0.0001	0.0001	0.0000	0.0000	-3.4618	0.5268	-0.0277	0.0330	0.1960	0.0779	-2.9148	0.0121	0.0054	0.0005	-0.0002	0.0000	-0.5158	0.1448	0.0533	0.0053	-0.0019	0.0000
1303.0590	-1.1558	-1.5708	-0.0000	-1.5708	0.0000	0.0000	-0.9598	-0.0000	-0.0002	0.0000	0.0000	0.0000	-3.2101	0.5480	0.0499	0.0181	0.1951	0.0406	-2.9157	0.0122	0.0055	0.0005	-0.0002	0.0000	-0.5158	0.1464	0.0537	0.0053	-0.0019	0.0000
1303.0710	-1.1672	-1.5708	0.0000	-1.5708	0.0000	-0.0000	-0.9643	-0.0000	-0.0001	0.0000	0.0000	0.0000	-3.8886	0.5418	0.0148	0.0265	0.1936	0.0381	-2.9165	0.0116	0.0052	0.0005	-0.0002	0.0000	-0.5158	0.1388	0.0515	0.0052	-0.0018	0.0000
1303.0810	-1.1770	-1.5708	-0.0000	-1.5708	0.0000	0.0000	-0.9653	-0.0000	-0.0000	0.0000	0.0000	0.0000	-3.0455	0.4498	-0.0128	0.0023	0.1850	0.0489	-2.9172	0.0122	0.0055	0.0005	-0.0002	-0.0000	-0.5158	0.1460	0.0543	0.0054	-0.0019	-0.0000
1303.0910	-1.1866	-1.5708	0.0000	-1.5708	0.0000	0.0000	-0.9596	-0.0000	-0.0001	0.0000	0.0000	0.0000	-3.6511	0.6168	-0.0542	0.0145	0.1729	0.0386	-2.9179	0.0123	0.0055	0.0005	-0.0002	-0.0000	-0.5158	0.1469	0.0543	0.0054	-0.0019	-0.0000
1303.1030	-1.1981	-1.5708	0.0000	-1.5708	0.0000	0.0000	-0.9697	-0.0000	-0.0000	0.0004	0.0000	0.0000	-3.6895	0.5330	-0.0255	0.0259	0.1873	0.0690	-2.9187	0.0123	0.0055	0.0005	-0.0002	-0.0000	-0.5158	0.1471	0.0544	0.0055	-0.0019	-0.0000
1303.1150	-1.2098	-1.5708	0.0000	-1.5708	0.0000	0.0000	-0.9691	-0.0000	-0.0001	0.0000	0.0000	0.0000	-3.0458	0.5490	-0.0022	0.0080	0.1888	0.0636	-2.9195	0.0124	0.0055	0.0005	-0.0002	-0.0000	-0.5158	0.1480	0.0543	0.0054	-0.0019	-0.0000
1303.1250	-1.2196	-1.5708	-0.0000	-1.5708	0.0000	0.0000	-0.9613	-0.0000	-0.0001	0.0000	0.0000	0.0000	-3.1519	0.4422	-0.0231	0.0206	0.1803	0.0710	-2.9417	0.0183	0.0082	0.0008	-0.0003	-0.0000	-0.7712	0.2193	0.0806	0.0081	-0.0028	-0.0000
1303.1350	-1.2292	-1.5708	0.0000	-1.5708	-0.0000	-0.0000	-0.9605	-0.0000	-0.0000	0.0003	0.0000	0.0000	-3.8179	0.5603	-0.0085	0.0201	0.1839	0.0515	-2.9427	0.0185	0.0083	0.0007	-0.0003	0.0000	-0.7712	0.2218	0.0821	0.0080	-0.0028	0.0000
1303.1470	-1.2407	-1.5708	0.0000	-1.5708	-0.0000	0.0000	-0.9724	-0.0000	0.0000	0.0000	0.0000	0.0000	-3.4109	0.4992	-0.0218	0.0483	0.1753	0.0644	-2.8788	-0.0006	-0.0004	-0.0000	0.0000	0.0000	-0.0000	-0.0072	-0.0036	-0.0002	0.0001	0.0000
1303.1570	-1.2505	-1.5708	0.0000	-1.5708	0.0000	0.0000	-0.9716	-0.0000	0.0000	0.0000	0.0000	0.0000	-3.3484	0.5602	-0.0023	-0.0176	0.1817	0.0636	-2.8788	-0.0001	-0.0000	0.0000	-0.0000	-0.0000	-0.0000	-0.0006	-0.0003	0.0000	-0.0000	-0.0000
1303.1690	-1.2620	-1.5708	0.0000	-1.5708	0.0000	-0.0000	-0.9736	-0.0000	0.0000	-0.0000	0.0000	0.0000	-3.8389	0.5910	-0.0527	0.0100	0.1860	0.0540	-2.8788	0.0001	0.0000	0.0000	-0.0000	-0.0000	-0.0000	0.0010	0.0003	0.0001	-0.0000	-0.0000
1303.1790	-1.2718	-1.5708	0.0000	-1.5708	0.0000	-0.0000	-0.9753	-0.0000	0.0000	0.0000	0.0000	0.0000	-3.0926	0.5530	-0.0336	-0.0151	0.1867	0.0394	-2.8788	0.0002	0.0001	-0.0000	0.0000	0.0000	-0.0000	0.0024	0.0007	-0.0001	0.0000	0.0000
1303.1910	-1.2834	-1.5708	0.0000	-1.5708	-0.0000	0.0000	-0.9659	-0.0000	-0.0000	-0.0001	0.0000	0.0000	-3.2837	0.5548	-0.0576	0.0049	0.1847	0.0478	-2.8788	-0.0001	0.0000	0.0000	-0.0000	-0.0000	-0.0000	-0.0011	0.0002	0.0000	-0.0000	-0.0000
1303.2010	-1.2931	-1.5708	0.0000	-1.5708	0.0000	0.0000	-0.9678	-0.0000	-0.0000	-0.0000	0.0000	0.0000	-3.7256	0.5584	-0.0361	0.0255	0.1823	0.0563	-2.8788	-0.0001	-0.0001	-0.0000	0.0000	0.0000	-0.0000	-0.0012	-0.0009	-0.0001	0.0000	0.0000
1303.2130	-1.3047	-1.5708	0.0000	-1.5708	0.0000	0.0000	-0.9696	-0.0000	-0.0000	0.0000	0.0000	0.0000	-3.4661	0.5571	-0.0971	0.0038	0.1647	0.0234	-2.8788	-0.0004	-0.0002	-0.0000	0.0000	0.0000	-0.0000	-0.0050	-0.0015	-0.0001	0.0000	0.0000
1303.2230	-1.3144	-1.5708	-0.0000	-1.5708	0.0000	0.0000	-0.9721	-0.0000	-0.0000	0.0000	0.0000	0.0000	-3.4253	0.5416	-0.0145	0.0235	0.1739	0.0415	-2.7930	-0.0240	-0.0107	-0.0010	0.0003	-0.0000	1.0235	-0.2875	-0.1049	-0.0104	0.0037	-0.0000
1303.2330	-1.3242	-1.5708	0.0000	-1.5708	-0.0000	-0.0000	-0.9665	-0.0000	-0.0000	0.0001	0.0000	0.0000	-3.2212	0.4030	-0.0770	0.0338	0.1501	0.0645	-2.7916	-0.0243	-0.0109	-0.0010	0.0003	-0.0000	1.0235	-0.2908	-0.1070	-0.0105	0.0037	-0.0000
1303.2430	-1.3338	-1.5708	0.0000	-1.5708	-0.0000	0.0000	-0.9647	-0.0000	-0.0000	0.0000	0.0000	0.0000	-3.4321	0.4579	-0.0729	0.0150	0.1696	0.0443	-2.7903	-0.0244	-0.0109	-0.0010	0.0003	0.0000	1.0235	-0.2925	-0.1077	-0.0107	0.0037	0.0000
1303.2530	-1.3435	-1.5708	0.0000	-1.5708	0.0000	-0.0000	-0.9605	-0.0000	-0.0001	0.0000	0.0000	0.0000	-3.1084	0.4375	-0.0114	0.0077	0.2131	0.0854	-2.7889	-0.0244	-0.0109	-0.0010	0.0003	0.0000	1.0235	-0.2920	-0.1072	-0.0106	0.0037	0.0000
1303.2650	-1.3550	-1.5708	0.0000	-1.5708	-0.0000	-0.0000	-0.9612	-0.0000	0.0001	0.0001	0.0000	0.0000	-3.6232	0.4500	-0.0769	0.0181	0.1787	0.0349	-2.7873	-0.0245	-0.0110	-0.0010	0.0003	-0.0000	1.0235	-0.2936	-0.1078	-0.0107	0.0037	-0.0000
1303.2750	-1.3646	-1.5708	0.0000	-1.5708	-0.0000	-0.0000	-0.9660	-0.0000	0.0001	0.0000	0.0000	0.0000	-3.3197	0.4688	-0.1103	-0.0035	0.2026	0.0702	-2.7859	-0.0248	-0.0111	-0.0010	0.0004	0.0000	1.0235	-0.2975	-0.1094	-0.0109	0.0038	0.0000
1303.2850	-1.3743	-1.5708	-0.0000	-1.5708	0.0000	-0.0000	-0.9633	-0.0000	0.0000	0.0000	0.0000	0.0000	-2.8159	0.4577	-0.0141	0.0290	0.1771	0.0711	-2.7846	-0.0245	-0.0109	-0.0010	0.0003	0.0000	1.0235	-0.2931	-0.1072	-0.0107	0.0037	0.0000
1303.2950	-1.3838	-1.5708	0.0000	-1.5708	-0.0000	0.0000	-0.9589	-0.0000	0.0000	0.0000	0.0000	0.0000	-3.3941	0.4734	-0.1045	-0.0054	0.1791	0.0778	-2.7832	-0.0247	-0.0111	-0.0010	0.0003	0.0000	1.0235	-0.2963	-0.1093	-0.0108	0.0038	0.0000
1303.3050	-1.3935	-1.5708	0.0000	-1.5708	-0.0000	0.0000	-0.9552	-0.0000	0.0000	0.0000	0.0000	0.0000	-3.1628	0.5567	-0.0447	-0.0052	0.1539	0.0335	-2.7818	-0.0245	-0.0110	-0.0010	0.0004	0.0000	1.0235	-0.2932	-0.1083	-0.0108	0.0038	0.0000
1303.3150	-1.4030	-1.5708	-0.0000	-1.5708	-0.0000	0.0000	-0.9506	-0.0000	-0.0000	0.0001	0.0000	0.0000	-3.4295	0.5150	-0.0686	0.0324	0.1679	0.0432	-2.8668	0.0001	0.0001	-0.0000	0.0000	0.0000	-0.0000	0.0014	0.0006	-0.0000	0.0000	0.0000
1303.3270	-1.4143	-1.5708	0.0000	-1.5708	-0.0000	-0.0000	-0.9598	-0.0000	-0.0000	-0.0001	0.0000	0.0000	-3.6361	0.4689	-0.0928	-0.0060	0.1823	0.0496	-2.7596	-0.0302	-0.0135	-0.0012	0.0004	-0.0000	1.2717	-0.3617	-0.1331	-0.0132	0.0046	-0.0000
1303.3370	-1.4239	-1.5708	-0.0000	-1.5708	-0.0000	0.0000	-0.9601	-0.0000	-0.0000	-0.0000	0.0000	0.0000	-3.0126	0.3652	-0.0461	-0.0055	0.1645	0.0695	-2.7579	-0.0303	-0.0136	-0.0012	0.0004	0.0000	1.2717	-0.3634	-0.1338	-0.0134	0.0047	0.0000
1303.3470	-1.4335	-1.5708	0.0000	-1.5708	-0.0000	0.0000	-0.9532	-0.0000	-0.0000	-0.0000	0.0000	0.0000	-2.9683	0.4748	-0.0157	0.0245	0.1880	0.0328	-2.7562	-0.0301	-0.0135	-0.0012	0.0004	0.0000	1.2717	-0.3602	-0.1327	-0.0133	0.0046	0.0000
1303.3590	-1.4449	-1.5708	0.0000	-1.5708	-0.0000	-0.0000	-0.9475	-0.0000	-0.0000	-0.0000	0.0000	0.0000	-3.1215	0.4801	-0.0615	0.0123	0.1935	0.0474	-2.7542	-0.0305	-0.0139	-0.0013	0.0004	0.0000	1.2717	-0.3652	-0.1364	-0.0135	0.0047	0.0000
1303.3690	-1.4544	-1.5708	0.0000	-1.5708	0.0000	-0.0000	-0.9436	-0.0000	-0.0001	-0.0000	0.0000	0.0000	-3.5592	0.5127	-0.1075	0.0011	0.1791	0.0665	-2.7525	-0.0304	-0.0137	-0.0012	0.0004	-0.0000	1.2717	-0.3644	-0.1347	-0.0133	0.0046	-0.0000
1303.3810	-1.4657	-1.5708	0.0000	-1.5708	0.0000	-0.0000	-0.9440	-0.0000	-0.0001	-0.0000	0.0000	0.0000	-3.0185	0.4476	-0.0447	0.0413	0.1824	0.0446	-2.7505	-0.0301	-0.0135	-0.0012	0.0004	-0.0000	1.2717	-0.3601	-0.1326	-0.0132	0.0046	-0.0000
1303.3910	-1.4751	-1.5708	-0.0000	-1.5708	0.0000	0.0000	-0.9424	-0.0000	-0.0001	-0.0000	0.0000	0.0000	-3.9592	0.4296	-0.0609	0.0197	0.1883	0.0594	-2.7488	-0.0305	-0.0137	-0.0012	0.0004	-0.0000	1.2717	-0.3650	-0.1343	-0.0134	0.0047	-0.0000
1303.4010	-1.4846	-1.5708	0.0000	-1.5708	0.0000	-0.0000	-0.9480	-0.0000	-0.0000	-0.0000	0.0000	0.0000	-2.9923	0.4497	0.0034	-0.0041	0.1999	0.0787	-2.7471	-0.0302	-0.0136	-0.0012	0.0004	-0.0000	1.2717	-0.3622	-0.1336	-0.0132	0.0046	-0.0000
1303.4130	-1.4960	-1.5708	-0.0000	-1.5708	0.0000	0.0000	-0.9349	-0.0000	-0.0001	-0.0000	0.0000	0.0000	-2.6684	0.4380	-0.0392	0.0227	0.1652	0.0459	-2.8473	-0.0014	-0.0006	-0.0001	0.0000	-0.0000	0.0515	-0.0165	-0.0058	-0.0006	0.0002	-0.0000
1303.4230	-1.5052	-1.5708	0.0001	-1.5708	-0.0000	0.0000	-0.9343	-0.0000	-0.0000	-0.0000	0.0000	0.0000	-4.1601	0.5086	-0.0107	0.0342	0.1841	0.0752	-2.7246	-0.0362	-0.0162	-0.0015	0.0005	0.0000	1.5150	-0.4334	-0.1589	-0.0159	0.0056	0.0000
1303.4350	-1.5165	-1.5708	0.0000	-1.5708	0.0000	0.0000	-0.9412	-0.0000	0.0000	0.0002	0.0000	0.0000	-3.1367	0.4271	-0.0721	0.0138	0.1841	0.0537	-2.7222	-0.0363	-0.0162	-0.0015	0.0005	0.0000	1.5150	-0.4344	-0.1598	-0.0159	0.0055	0.0000
1303.4450	-1.5259	-1.5708	-0.0000	-1.5708	0.0000	0.0000	-0.9332	-0.0000	-0.0000	0.0000	0.0000	0.0000	-2.8067	0.4720	-0.0385	0.0006	0.1860	0.0489	-2.7202	-0.0362	-0.0162	-0.0015	0.0005	0.0000	1.5150	-0.4333	-0.1598	-0.0159	0.0055	0.0000
1303.4570	-1.5370	-1.5708	0.0000	-1.5708	0.0000	0.0000	-0.9272	-0.0000	-0.0001	0.0001	0.0000	0.0000	-3.7812	0.3711	-0.0881	0.0208	0.1890	0.0749	-2.7178	-0.0360	-0.0161	-0.0015	0.0005	0.0000	1.5150	-0.4317	-0.1582	-0.0158	0.0055	0.0000
1303.4670	-1.5463	-1.5708	0.0000	-1.5708	0.0000	-0.0000	-0.9318	-0.0000	-0.0000	0.0002	0.0000	0.0000	-3.2808	0.4362	-0.0286	-0.0306	0.1926	0.0473	-2.7157	-0.0361	-0.0162	-0.0015	0.0005	0.0000	1.5150	-0.4327	-0.1593	-0.0158	0.0055	0.0000
1303.4770	-1.5556	-1.5707	-0.0000	-1.5708	0.0000	0.0000	-0.9254	-0.0000	-0.0001	0.0000	0.0000	0.0000	-2.9156	0.3968	-0.0765	0.0481	0.1782	0.0650	-2.7137	-0.0366	-0.0164	-0.0015	0.0005	0.0000	1.5150	-0.4381	-0.1614	-0.0160	0.0056	0.0000
1303.4870	-1.5648	-1.5708	0.0000	-1.5708	0.0000	-0.0000	-0.9188	-0.0000	-0.0001	-0.0001	0.0000	0.0000	-3.4318	0.5128	-0.0159	0.0032	0.1723	0.0545	-2.7117	-0.0359	-0.0161	-0.0015	0.0005	-0.0000	1.5150	-0.4300	-0.1586	-0.0157	0.0055	-0.0000
1303.4990	-1.5758	-1.5708	0.0000	-1.5708	-0.0000	0.0000	-0.9251	-0.0000	-0.0000	0.0000	0.0000	0.0000	-3.7815	0.4692	-0.0287	0.0000	0.1931	0.0689	-2.7093	-0.0362	-0.0162	-0.0015	0.0005	-0.0000	1.5150	-0.4332	-0.1598	-0.0158	0.0055	-0.0000
1303.5090	-1.5851	-1.5708	-0.0000	-1.5708	-0.0000	-0.0000	-0.9243	-0.0000	-0.0000	0.0000	0.0000	0.0000	-2.7092	0.4190	-0.0353	0.0178	0.1562	0.0528	-2.7073	-0.0360	-0.0161	-0.0015	0.0005	0.0000	1.5150	-0.4311	-0.1587	-0.0158	0.0055	0.0000
1303.5190	-1.5943	-1.5708	0.0000	-1.5708	0.0000	0.0000	-0.9123	-0.0000	-0.0000	0.0000	0.0000	0.0000	-2.9091	0.4058	-0.0442	0.0205	0.1699	0.0560	-2.8330	-0.0001	-0.0000	-0.0000	0.0000	0.0000	0.0000	-0.0007	-0.0003	-0.0000	0.0000	0.0000
1303.5290	-1.6034	-1.5708	0.0000	-1.5708	0.0000	-0.0000	-0.9122	-0.0000	-0.0000	0.0000	0.0000	0.0000	-3.7003	0.4266	-0.0887	0.0325	0.1753	0.0578	-2.6848	-0.0420	-0.0188	-0.0017	0.0006	0.0000	1.7523	-0.5025	-0.1852	-0.0183	0.0064	0.0000
1303.5390	-1.6125	-1.5708	0.0000	-1.5708	-0.0000	0.0000	-0.9193	-0.0000	0.0000	0.0001	0.0000	0.0000	-2.8139	0.3972	-0.0565	0.0100	0.1650	0.0578	-2.6825	-0.0419	-0.0188	-0.0017	0.0006	0.0000	1.7523	-0.5020	-0.1848	-0.0184	0.0064	0.0000
1303.5510	-1.6235	-1.5708	0.0000	-1.5708	0.0000	-0.0000	-0.9086	-0.0000	-0.0000	0.0001	0.0000	0.0000	-2.8679	0.3795	-0.0092	0.0012	0.1818	0.0776	-2.6797	-0.0416	-0.0186	-0.0017	0.0006	-0.0000	1.7523	-0.4984	-0.1832	-0.0183	0.0064	-0.0000
1303.5610	-1.6325	-1.5708	0.0000	-1.5708	0.0000	-0.0000	-0.9065	-0.0000	-0.0001	0.0001	0.0000	0.0000	-3.4677	0.4282	-0.0912	0.0091	0.1819	0.0697	-2.6773	-0.0419	-0.0188	-0.0017	0.0006	0.0000	1.7523	-0.5016	-0.1853	-0.0184	0.0064	0.0000
1303.5710	-1.6416	-1.5708	0.0000	-1.5708	0.0000	0.0000	-0.9097	-0.0000	0.0001	-0.0000	0.0000	0.0000	-3.1245	0.4086	-0.0853	0.0228	0.1852	0.0921	-2.6750	-0.0417	-0.0187	-0.0017	0.0006	-0.0000	1.7523	-0.4999	-0.1837	-0.0183	0.0064	-0.0000
1303.5830	-1.6525	-1.5708	0.0000	-1.5708	0.0000	0.0000	-0.9020	-0.0000	-0.0001	0.0001	0.0000	0.0000	-2.4946	0.4059	-0.0267	0.0059	0.1850	0.0429	-2.6722	-0.0419	-0.0188	-0.0017	0.0006	0.0000	1.7523	-0.5021	-0.1848	-0.0185	0.0064	0.0000
1303.5950	-1.6632	-1.5708	0.0000	-1.5708	0.0000	0.0000	-0.8957	-0.0000	-0.0000	0.0001	0.0000	0.0000	-3.4844	0.4242	-0.0465	0.0221	0.1782	0.0495	-2.6694	-0.0416	-0.0186	-0.0017	0.0006	-0.0000	1.7523	-0.4983	-0.1831	-0.0182	0.0064	-0.0000
1303.6050	-1.6722	-1.5708	0.0000	-1.5708	0.0000	-0.0000	-0.9000	-0.0000	0.0000	-0.0000	0.0000	0.0000	-3.2881	0.3750	-0.0765	0.0019	0.1744	0.0573	-2.6671	-0.0418	-0.0187	-0.0017	0.0006	0.0000	1.7523	-0.5004	-0.1842	-0.0183	0.0064	0.0000
1303.6150	-1.6812	-1.5708	0.0000	-1.5708	0.0000	0.0000	-0.9003	-0.0000	-0.0001	-0.0000	0.0000	0.0000	-2.7679	0.3941	-0.1008	0.0204	0.1714	0.0623	-2.7328	-0.0224	-0.0100	-0.0009	0.0003	-0.0000	0.9397	-0.2681	-0.0984	-0.0098	0.0034	-0.0000
1303.6270	-1.6920	-1.5708	0.0000	-1.5708	-0.0000	0.0000	-0.8875	-0.0000	-0.0000	-0.0001	0.0000	0.0000	-2.7331	0.4509	-0.0104	-0.0110	0.1797	0.0377	-2.6441	-0.0472	-0.0211	-0.0019	0.0007	0.0000	1.9826	-0.5650	-0.2073	-0.0207	0.0072	0.0000
1303.6370	-1.7007	-1.5708	0.0000	-1.5708	0.0000	-0.0000	-0.8849	-0.0000	-0.0000	-0.0000	0.0000	0.0000	-3.8669	0.4655	-0.0586	0.0141	0.1622	0.0641	-2.6415	-0.0476	-0.0213	-0.0019	0.0007	0.0000	1.9826	-0.5699	-0.2100	-0.0209	0.0073	0.0000
1303.6490	-1.7114	-1.5708	0.0000	-1.5708	-0.0000	0.0000	-0.8916	-0.0000	-0.0000	-0.0000	0.0000	0.0000	-3.0252	0.4769	-0.1102	0.0371	0.1901	0.0319	-2.6383	-0.0473	-0.0212	-0.0019	0.0007	0.0000	1.9826	-0.5662	-0.2084	-0.0208	0.0073	0.0000
1303.6590	-1.7202	-1.5708	0.0000	-1.5708	-0.0000	-0.0000	-0.8829	-0.0000	-0.0001	-0.0000	0.0000	0.0000	-2.9792	0.4256	-0.0357	0.0250	0.1776	0.0601	-2.6357	-0.0471	-0.0211	-0.0019	0.0007	-0.0000	1.9826	-0.5638	-0.2072	-0.0205	0.0072	-0.0000
1303.6690	-1.7290	-1.5708	-0.0000	-1.5708	-0.0000	0.0000	-0.8807	-0.0000	-0.0000	-0.0000	0.0000	0.0000	-3.4995	0.3895	-0.0846	0.0091	0.1915	0.0298	-2.6330	-0.0473	-0.0212	-0.0019	0.0007	-0.0000	1.9826	-0.5665	-0.2088	-0.0207	0.0072	-0.0000
1303.6810	-1.7397	-1.5708	-0.0000	-1.5708	0.0000	-0.0000	-0.8746	-0.0000	-0.0000	0.0001	0.0000	0.0000	-2.6982	0.3969	-0.0959	0.0144	0.1659	0.0663	-2.6299	-0.0474	-0.0212	-0.0019	0.0007	0.0000	1.9826	-0.5671	-0.2083	-0.0207	0.0072	0.0000
1303.6910	-1.7484	-1.5708	0.0000	-1.5708	0.0000	0.0000	-0.8646	-0.0000	-0.0000	0.0001	0.0000	0.0000	-2.8843	0.4103	-0.0782	0.0503	0.1687	0.0840	-2.6272	-0.0472	-0.0210	-0.0019	0.0007	-0.0000	1.9826	-0.5654	-0.2067	-0.0205	0.0072	-0.0000
1303.7010	-1.7570	-1.5708	0.0000	-1.5708	0.0000	0.0000	-0.8645	-0.0000	-0.0001	0.0001	0.0000	0.0000	-3.5596	0.4178	-0.0467	0.0206	0.1746	0.0645	-2.6246	-0.0472	-0.0211	-0.0019	0.0007	-0.0000	1.9826	-0.5655	-0.2078	-0.0206	0.0072	-0.0000
1303.7110	-1.7656	-1.5708	0.0000	-1.5708	-0.0000	0.0000	-0.8688	-0.0000	0.0001	0.0003	0.0000	0.0000	-3.4114	0.4223	-0.0600	-0.0042	0.1919	0.0451	-2.6220	-0.0473	-0.0212	-0.0019	0.0007	-0.0000	1.9826	-0.5666	-0.2088	-0.0207	0.0072	-0.0000
1303.7210	-1.7743	-1.5708	0.0000	-1.5708	0.0000	0.0000	-0.8726	-0.0000	0.0000	0.0001	0.0000	0.0000	-3.3262	0.4228	-0.0397	0.0304	0.1615	0.0696	-2.7691	-0.0047	-0.0022	-0.0002	0.0001	0.0000	0.2068	-0.0566	-0.0220	-0.0022	0.0008	0.0000
1303.7330	-1.7847	-1.5708	-0.0000	-1.5708	0.0000	0.0000	-0.8654	-0.0000	-0.0001	0.0000	0.0000	0.0000	-2.5696	0.3422	-0.0366	0.0125	0.1619	0.0652	-2.5987	-0.0528	-0.0236	-0.0021	0.0007	0.0000	2.2052	-0.6322	-0.2322	-0.0230	0.0081	0.0000
1303.7430	-1.7934	-1.5708	-0.0000	-1.5708	0.0000	-0.0000	-0.8550	-0.0000	-0.0002	-0.0000	0.0000	0.0000	-3.0192	0.3991	-0.0337	0.0251	0.1829	0.0750	-2.5958	-0.0524	-0.0235	-0.0021	0.0007	-0.0000	2.2052	-0.6280	-0.2312	-0.0230	0.0080	-0.0000
1303.7530	-1.8020	-1.5708	0.0000	-1.5708	-0.0000	0.0000	-0.8475	-0.0000	-0.0001	0.0000	0.0000	0.0000	-2.8792	0.3728	-0.0616	0.0156	0.1951	0.0740	-2.5929	-0.0527	-0.0237	-0.0022	0.0008	0.0000	2.2052	-0.6317	-0.2328	-0.0231	0.0081	0.0000
1303.7650	-1.8121	-1.5708	0.0000	-1.5708	0.0000	0.0000	-0.8444	-0.0000	-0.0001	0.0000	0.0000	0.0000	-3.2022	0.3316	-0.1303	0.0072	0.1720	0.0773	-2.5893	-0.0526	-0.0236	-0.0021	0.0008	-0.0000	2.2052	-0.6302	-0.2323	-0.0231	0.0081	-0.0000
1303.7750	-1.8205	-1.5708	0.0000	-1.5708	0.0000	0.0000	-0.8469	-0.0000	-0.0000	0.0000	0.0000	0.0000	-3.7685	0.4085	-0.1073	0.0152	0.1572	0.0394	-2.5864	-0.0524	-0.0235	-0.0021	0.0007	-0.0000	2.2052	-0.6269	-0.2311	-0.0230	0.0080	-0.0000
1303.7850	-1.8290	-1.5708	0.0000	-1.5708	0.0000	0.0000	-0.8514	-0.0000	0.0000	0.0001	0.0000	0.0000	-3.0390	0.4481	-0.0653	0.0221	0.1783	0.0532	-2.5835	-0.0527	-0.0237	-0.0021	0.0008	0.0000	2.2052	-0.6307	-0.2327	-0.0231	0.0081	0.0000
1303.7970	-1.8392	-1.5708	-0.0000	-1.5708	0.0000	0.0000	-0.8407	-0.0000	0.0000	0.0000	0.0000	0.0000	-2.3277	0.3920	-0.0004	-0.0021	0.2026	0.0559	-2.5800	-0.0530	-0.0239	-0.0022	0.0008	0.0000	2.2052	-0.6350	-0.2349	-0.0233	0.0081	0.0000
1303.8070	-1.8476	-1.5708	-0.0000	-1.5708	0.0000	-0.0000	-0.8283	-0.0000	-0.0002	0.0000	0.0000	0.0000	-3.2330	0.4328	-0.0356	0.0205	0.1728	0.0711	-2.5770	-0.0526	-0.0235	-0.0021	0.0007	0.0000	2.2052	-0.6295	-0.2317	-0.0230	0.0080	0.0000
1303.8190	-1.8576	-1.5708	-0.0000	-1.5708	-0.0000	-0.0000	-0.8294	-0.0000	-0.0000	0.0000	0.0000	0.0000	-3.2554	0.4212	-0.0631	0.0095	0.1659	0.0685	-2.7586	-0.0002	-0.0001	-0.0000	0.0000	0.0000	0.0000	-0.0028	-0.0014	-0.0001	0.0000	0.0000
1303.8290	-1.8659	-1.5708	-0.0000	-1.5708	0.0000	-0.0000	-0.8286	-0.0000	0.0001	-0.0000	0.0000	0.0000	-3.0411	0.3094	-0.0907	0.0064	0.1864	0.0656	-2.5540	-0.0577	-0.0258	-0.0023	0.0008	-0.0000	2.4190	-0.6905	-0.2540	-0.0252	0.0088	-0.0000
1303.8390	-1.8741	-1.5708	0.0000	-1.5708	-0.0000	0.0000	-0.8295	-0.0000	0.0000	-0.0000	0.0000	0.0000	-3.2725	0.4493	-0.0759	-0.0011	0.1912	0.0745	-2.5507	-0.0580	-0.0259	-0.0024	0.0008	0.0000	2.4190	-0.6943	-0.2548	-0.0254	0.0089	0.0000
1303.8490	-1.8823	-1.5708	0.0000	-1.5708	0.0000	-0.0000	-0.8299	-0.0000	0.0001	-0.0000	0.0000	0.0000	-3.0752	0.3141	-0.0968	0.0202	0.1860	0.0686	-2.5475	-0.0578	-0.0259	-0.0024	0.0008	0.0000	2.4190	-0.6922	-0.2547	-0.0253	0.0089	0.0000
1303.8610	-1.8924	-1.5708	0.0000	-1.5708	0.0000	-0.0000	-0.8221	-0.0000	0.0000	-0.0000	0.0000	0.0000	-2.5029	0.3940	-0.0632	0.0075	0.1983	0.0573	-2.5437	-0.0576	-0.0258	-0.0024	0.0008	0.0000	2.4190	-0.6897	-0.2543	-0.0254	0.0089	0.0000
1303.8710	-1.9005	-1.5708	0.0000	-1.5708	-0.0000	0.0000	-0.8111	-0.0000	-0.0000	-0.0000	0.0000	0.0000	-2.5155	0.3522	-0.0414	0.0201	0.1907	0.0573	-2.5405	-0.0576	-0.0258	-0.0023	0.0008	0.0000	2.4190	-0.6901	-0.2537	-0.0253	0.0088	0.0000
1303.8810	-1.9086	-1.5708	-0.0000	-1.5708	-0.0000	0.0000	-0.8034	-0.0000	-0.0000	-0.0000	0.0000	0.0000	-3.0938	0.3770	-0.0346	0.0162	0.1907	0.0440	-2.5372	-0.0578	-0.0258	-0.0023	0.0008	0.0000	2.4190	-0.6916	-0.2542	-0.0253	0.0088	0.0000
1303.8910	-1.9166	-1.5708	-0.0000	-1.5708	0.0000	0.0000	-0.8043	-0.0000	-0.0000	-0.0000	0.0000	0.0000	-3.7006	0.3379	-0.0724	0.0116	0.1699	0.0730	-2.5340	-0.0578	-0.0259	-0.0023	0.0008	-0.0000	2.4190	-0.6920	-0.2546	-0.0252	0.0088	-0.0000
1303.9010	-1.9246	-1.5708	-0.0000	-1.5708	0.0000	-0.0000	-0.8104	-0.0000	-0.0000	-0.0000	0.0000	0.0000	-3.0602	0.4154	-0.0585	-0.0099	0.1750	0.0673	-2.5308	-0.0580	-0.0260	-0.0024	0.0008	0.0000	2.4190	-0.6948	-0.2563	-0.0254	0.0089	0.0000
1303.9130	-1.9343	-1.5708	-0.0000	-1.5708	-0.0000	0.0000	-0.8060	-0.0000	-0.0000	-0.0000	0.0000	0.0000	-2.6857	0.3204	0.0057	0.0316	0.1838	0.0463	-2.5269	-0.0575	-0.0258	-0.0023	0.0008	0.0000	2.4190	-0.6885	-0.2540	-0.0252	0.0088	0.0000
1303.9230	-1.9423	-1.5708	0.0000	-1.5708	-0.0000	-0.0000	-0.8010	-0.0000	-0.0000	-0.0000	0.0000	0.0000	-3.2383	0.4038	-0.0764	0.0236	0.1697	0.0450	-2.5080	-0.0626	-0.0280	-0.0026	0.0009	0.0000	2.6233	-0.7494	-0.2752	-0.0275	0.0096	0.0000
1303.9330	-1.9503	-1.5708	-0.0000	-1.5708	0.0000	0.0000	-0.7959	-0.0000	-0.0000	-0.0000	0.0000	0.0000	-2.8502	0.3817	-0.0933	-0.0007	0.1839	0.0469	-2.5045	-0.0621	-0.0278	-0.0025	0.0009	-0.0000	2.6233	-0.7441	-0.2739	-0.0273	0.0095	-0.0000
1303.9450	-1.9599	-1.5708	0.0000	-1.5708	-0.0000	-0.0000	-0.7840	-0.0000	-0.0000	-0.0000	0.0000	0.0000	-2.5809	0.3690	-0.0551	0.0453	0.1434	0.0616	-2.5003	-0.0621	-0.0278	-0.0025	0.0009	-0.0000	2.6233	-0.7435	-0.2733	-0.0271	0.0095	-0.0000
1303.9550	-1.9677	-1.5708	0.0000	-1.5708	-0.0000	0.0000	-0.7795	-0.0000	0.0000	-0.0000	0.0000	0.0000	-3.3262	0.4136	-0.0476	0.0127	0.1949	0.0670	-2.4969	-0.0623	-0.0278	-0.0025	0.0009	-0.0000	2.6233	-0.7462	-0.2740	-0.0273	0.0095	-0.0000
1303.9670	-1.9770	-1.5708	0.0000	-1.5708	-0.0000	-0.0000	-0.7838	-0.0000	0.0001	-0.0000	0.0000	0.0000	-3.0581	0.3858	-0.0733	-0.0051	0.1748	0.0452	-2.4927	-0.0623	-0.0280	-0.0026	0.0009	0.0000	2.6233	-0.7463	-0.2751	-0.0274	0.0096	0.0000
1303.9770	-1.9849	-1.5708	0.0000	-1.5708	-0.0000	0.0000	-0.7820	-0.0000	0.0001	-0.0000	0.0000	0.0000	-2.5208	0.2604	-0.0875	-0.0002	0.1660	0.0492	-2.4892	-0.0629	-0.0281	-0.0026	0.0009	0.0000	2.6233	-0.7530	-0.2767	-0.0275	0.0096	0.0000
1303.9890	-1.9941	-1.5708	0.0000	-1.5708	0.0000	0.0000	-0.7700	-0.0000	0.0001	-0.0000	0.0000	0.0000	-2.8705	0.2983	-0.0541	-0.0015	0.2030	0.0535	-2.4850	-0.0627	-0.0281	-0.0026	0.0009	0.0000	2.6233	-0.7504	-0.2762	-0.0275	0.0096	0.0000
1303.9990	-2.0018	-1.5708	0.0000	-1.5708	-0.0000	0.0000	-0.7705	-0.0000	0.0000	-0.0000	0.0000	0.0000	-3.0330	0.4225	-0.1125	-0.0034	0.1840	0.0603	-2.4815	-0.0625	-0.0280	-0.0025	0.0009	-0.0000	2.6233	-0.7482	-0.2750	-0.0273	0.0095	-0.0000
1304.0110	-2.0110	-1.5708	0.0000	-1.5708	-0.0000	0.0000	-0.7673	-0.0000	0.0001	0.0000	0.0000	0.0000	-2.8448	0.3603	-0.0697	0.0227	0.1735	0.0410	-2.4773	-0.0626	-0.0281	-0.0026	0.0009	0.0000	2.6233	-0.7494	-0.2761	-0.0275	0.0096	0.0000
1304.0210	-2.0187	-1.5708	0.0000	-1.5708	0.0000	0.0000	-0.7599	-0.0000	0.0000	0.0000	0.0000	0.0000	-3.0105	0.3790	-0.0732	0.0060	0.1963	0.0705	-2.6722	-0.0065	-0.0031	-0.0003	0.0001	0.0000	0.2642	-0.0783	-0.0303	-0.0030	0.0010	0.0000
1304.0310	-2.0262	-1.5708	-0.0000	-1.5708	0.0000	0.0000	-0.7592	-0.0000	0.0000	0.0000	0.0000	0.0000	-2.6623	0.3163	-0.0617	0.0243	0.1716	0.0572	-2.4552	-0.0670	-0.0301	-0.0027	0.0010	0.0000	2.8172	-0.8026	-0.2964	-0.0294	0.0103	0.0000
1304.0410	-2.0337	-1.5708	-0.0000	-1.5708	0.0000	-0.0000	-0.7555	-0.0000	-0.0000	0.0000	0.0000	0.0000	-3.0818	0.3589	-0.0304	0.0089	0.1904	0.0496	-2.4515	-0.0675	-0.0301	-0.0027	0.0010	0.0000	2.8172	-0.8078	-0.2966	-0.0296	0.0103	0.0000
1304.0510	-2.0412	-1.5708	0.0000	-1.5708	0.0000	-0.0000	-0.7529	-0.0000	-0.0000	0.0000	0.0000	0.0000	-2.7837	0.3656	-0.0659	0.0183	0.1900	0.0389	-2.4477	-0.0674	-0.0302	-0.0027	0.0010	0.0000	2.8172	-0.8072	-0.2970	-0.0295	0.0103	0.0000
1304.0630	-2.0503	-1.5708	0.0000	-1.5708	-0.0000	-0.0000	-0.7408	-0.0000	-0.0000	0.0000	0.0000	0.0000	-2.4166	0.3691	-0.0979	0.0205	0.1722	0.0695	-2.4432	-0.0674	-0.0302	-0.0027	0.0010	0.0000	2.8172	-0.8077	-0.2974	-0.0295	0.0103	0.0000
1304.0730	-2.0577	-1.5708	0.0000	-1.5708	0.0000	0.0000	-0.7304	-0.0000	-0.0000	0.0000	0.0000	0.0000	-2.6755	0.3620	-0.1378	0.0254	0.1958	0.0688	-2.4395	-0.0675	-0.0302	-0.0027	0.0010	0.0000	2.8172	-0.8088	-0.2976	-0.0296	0.0103	0.0000
1304.0830	-2.0649	-1.5708	0.0000	-1.5708	0.0000	-0.0000	-0.7305	-0.0000	0.0000	0.0000	0.0000	0.0000	-3.4784	0.2597	-0.1387	0.0348	0.1908	0.0724	-2.4357	-0.0674	-0.0302	-0.0027	0.0010	0.0000	2.8172	-0.8068	-0.2975	-0.0295	0.0103	0.0000
1304.0930	-2.0722	-1.5708	0.0000	-1.5708	-0.0000	0.0000	-0.7357	-0.0000	0.0000	0.0000	0.0000	0.0000	-3.2655	0.4173	-0.0253	-0.0066	0.1737	0.0688	-2.4320	-0.0671	-0.0301	-0.0027	0.0010	0.0000	2.8172	-0.8036	-0.2964	-0.0294	0.0103	0.0000
1304.1030	-2.0796	-1.5708	-0.0000	-1.5708	-0.0000	-0.0000	-0.7307	-0.0000	0.0000	0.0000	0.0000	0.0000	-2.3662	0.2808	-0.1052	0.0333	0.1905	0.0692	-2.4283	-0.0673	-0.0301	-0.0027	0.0010	0.0000	2.8172	-0.8058	-0.2966	-0.0296	0.0103	0.0000
1304.1150	-2.0883	-1.5708	-0.0000	-1.5708	-0.0000	0.0000	-0.7179	-0.0000	0.0000	0.0000	0.0000	0.0000	-2.6718	0.3600	-0.0926	-0.0001	0.1634	0.0609	-2.4238	-0.0672	-0.0302	-0.0027	0.0010	0.0000	2.8172	-0.8052	-0.2969	-0.0295	0.0103	0.0000
1304.1250	-2.0954	-1.5708	-0.0000	-1.5708	0.0000	-0.0000	-0.7179	-0.0000	0.0000	0.0000	0.0000	0.0000	-3.2168	0.3344	-0.1052	0.0207	0.1985	0.0561	-2.4059	-0.0712	-0.0319	-0.0029	0.0010	-0.0000	3.0000	-0.8532	-0.3140	-0.0313	0.0109	-0.0000
1304.1370	-2.1039	-1.5708	-0.0000	-1.5708	-0.0000	0.0000	-0.7179	-0.0000	0.0000	0.0000	0.0000	0.0000	-2.8922	0.3416	-0.0989	-0.0035	0.1782	0.0763	-2.4011	-0.0715	-0.0320	-0.0029	0.0010	0.0000	3.0000	-0.8563	-0.3152	-0.0314	0.0110	0.0000
1304.1470	-2.1112	-1.5708	0.0000	-1.5708	0.0000	0.0000	-0.7122	-0.0000	0.0000	0.0000	0.0000	0.0000	-2.2289	0.3635	-0.0882	0.0419	0.1743	0.0342	-2.3971	-0.0715	-0.0320	-0.0029	0.0010	0.0000	3.0000	-0.8565	-0.3153	-0.0315	0.0110	0.0000
1304.1590	-2.1196	-1.5708	0.0000	-1.5708	-0.0000	0.0000	-0.6988	-0.0000	-0.0000	0.0000	0.0000	0.0000	-2.7020	0.3110	-0.1067	0.0125	0.1995	0.0606	-2.3924	-0.0716	-0.0320	-0.0029	0.0010	0.0000	3.0000	-0.8574	-0.3152	-0.0314	0.0110	0.0000
1304.1690	-2.1266	-1.5708	0.0000	-1.5708	0.0000	-0.0000	-0.6956	-0.0000	-0.0000	0.0000	0.0000	0.0000	-2.8120	0.3164	-0.1207	0.0220	0.1552	0.1024	-2.3884	-0.0714	-0.0319	-0.0029	0.0010	-0.0000	3.0000	-0.8553	-0.3142	-0.0313	0.0110	-0.0000
1304.1810	-2.1349	-1.5708	0.0000	-1.5708	0.0000	-0.0000	-0.6932	-0.0000	-0.0000	0.0000	0.0000	0.0000	-3.0863	0.3060	-0.1368	0.0003	0.1825	0.0486	-2.3836	-0.0718	-0.0321	-0.0029	0.0010	0.0000	3.0000	-0.8593	-0.3161	-0.0314	0.0110	0.0000
1304.1910	-2.1418	-1.5708	0.0000	-1.5708	0.0000	0.0000	-0.6922	-0.0000	0.0000	0.0000	0.0000	0.0000	-2.5992	0.4090	-0.0992	0.0007	0.1899	0.0766	-2.3796	-0.0717	-0.0322	-0.0029	0.0010	0.0000	3.0000	-0.8590	-0.3168	-0.0315	0.0110	0.0000
1304.2030	-2.1500	-1.5708	0.0000	-1.5708	0.0000	-0.0000	-0.6853	-0.0000	0.0000	0.0000	0.0000	0.0000	-2.4002	0.3647	-0.0450	0.0121	0.1912	0.0823	-2.3748	-0.0713	-0.0320	-0.0029	0.0010	0.0000	3.0000	-0.8538	-0.3146	-0.0314	0.0110	0.0000
1304.2130	-2.1568	-1.5708	-0.0000	-1.5708	0.0000	0.0000	-0.6784	-0.0000	-0.0000	0.0000	0.0000	0.0000	-2.6421	0.3451	-0.0553	0.0270	0.1832	0.0778	-2.3708	-0.0717	-0.0320	-0.0029	0.0010	0.0000	3.0000	-0.8583	-0.3151	-0.0313	0.0110	0.0000
1304.2250	-2.1649	-1.5708	0.0000	-1.5708	-0.0000	-0.0000	-0.6760	-0.0000	-0.0000	0.0000	0.0000	0.0000	-3.1316	0.2294	-0.0926	0.0124	0.2139	0.0477	-2.3529	-0.0756	-0.0339	-0.0031	0.0011	0.0000	3.1710	-0.9056	-0.3336	-0.0332	0.0116	0.0000
1304.2350	-2.1717	-1.5708	0.0000	-1.5708	-0.0000	0.0000	-0.6738	-0.0000	0.0000	0.0000	0.0000	0.0000	-2.4343	0.2245	-0.0885	0.0146	0.1885	0.0690	-2.3486	-0.0756	-0.0339	-0.0031	0.0011	0.0000	3.1710	-0.9055	-0.3335	-0.0332	0.0116	0.0000
1304.2450	-2.1784	-1.5708	0.0000	-1.5708	0.0000	-0.0000	-0.6652	-0.0000	-0.0000	0.0000	0.0000	0.0000	-2.2888	0.3412	-0.0777	-0.0099	0.1966	0.0393	-2.3444	-0.0756	-0.0337	-0.0031	0.0011	0.0000	3.1710	-0.9050	-0.3320	-0.0331	0.0116	0.0000
1304.2570	-2.1863	-1.5708	0.0000	-1.5708	0.0000	-0.0000	-0.6564	-0.0000	-0.0000	0.0000	0.0000	0.0000	-2.3941	0.3277	-0.1117	0.0367	0.1919	0.0367	-2.3394	-0.0756	-0.0339	-0.0031	0.0011	0.0000	3.1710	-0.9050	-0.3331	-0.0331	0.0116	0.0000
1304.2670	-2.1928	-1.5708	-0.0000	-1.5708	-0.0000	-0.0000	-0.6527	-0.0000	-0.0000	0.0000	0.0000	0.0000	-2.7003	0.3670	-0.0693	0.0060	0.1709	0.0383	-2.3351	-0.0758	-0.0339	-0.0031	0.0011	0.0000	3.1710	-0.9077	-0.3337	-0.0332	0.0116	0.0000
1304.2790	-2.2007	-1.5708	0.0000	-1.5708	-0.0000	0.0000	-0.6490	-0.0000	0.0000	0.0000	0.0000	0.0000	-2.5365	0.2882	-0.1190	-0.0027	0.2062	0.0577	-2.3301	-0.0760	-0.0341	-0.0031	0.0011	0.0000	3.1710	-0.9102	-0.3352	-0.0333	0.0116	0.0000
1304.2890	-2.2071	-1.5708	0.0000	-1.5708	-0.0000	0.0000	-0.6415	-0.0000	0.0000	0.0000	0.0000	0.0000	-2.5829	0.3226	-0.0798	-0.0051	0.1834	0.0439	-2.3259	-0.0755	-0.0337	-0.0031	0.0011	-0.0000	3.1710	-0.9039	-0.3319	-0.0329	0.0115	-0.0000
1304.3010	-2.2148	-1.5708	0.0000	-1.5708	-0.0000	0.0000	-0.6365	-0.0000	-0.0000	0.0000	0.0000	0.0000	-2.9561	0.3213	-0.1108	0.0478	0.1809	0.0556	-2.3208	-0.0754	-0.0336	-0.0031	0.0011	-0.0000	3.1710	-0.9029	-0.3310	-0.0330	0.0115	-0.0000
1304.3110	-2.2212	-1.5708	0.0000	-1.5708	-0.0000	0.0000	-0.6343	-0.0000	-0.0000	0.0000	0.0000	0.0000	-2.7669	0.3772	-0.0154	0.0029	0.2055	0.0586	-2.3166	-0.0756	-0.0339	-0.0031	0.0011	-0.0000	3.1710	-0.9054	-0.3334	-0.0331	0.0116	-0.0000
1304.3230	-2.2287	-1.5708	0.0000	-1.5708	0.0000	0.0000	-0.6278	-0.0000	-0.0000	0.0000	0.0000	0.0000	-2.9643	0.3266	-0.0415	0.0178	0.1702	0.0254	-2.2994	-0.0796	-0.0357	-0.0032	0.0011	0.0000	3.3295	-0.9528	-0.3512	-0.0348	0.0122	0.0000
1304.3330	-2.2350	-1.5708	-0.0000	-1.5708	-0.0000	0.0000	-0.6224	-0.0000	-0.0000	0.0000	0.0000	0.0000	-2.2866	0.3198	-0.1285	0.0033	0.1901	0.0414	-2.2949	-0.0796	-0.0357	-0.0032	0.0011	0.0000	3.3295	-0.9529	-0.3513	-0.0349	0.0122	0.0000
1304.3450	-2.2424	-1.5708	-0.0000	-1.5708	0.0000	-0.0000	-0.6181	-0.0000	-0.0000	0.0000	0.0000	0.0000	-2.6620	0.3362	-0.0753	-0.0010	0.2082	0.0293	-2.2896	-0.0793	-0.0355	-0.0032	0.0011	0.0000	3.3295	-0.9503	-0.3497	-0.0348	0.0122	0.0000
1304.3550	-2.2485	-1.5708	0.0000	-1.5708	0.0000	-0.0000	-0.6162	-0.0000	-0.0000	0.0000	0.0000	0.0000	-2.4335	0.2807	-0.1225	0.0111	0.1931	0.0471	-2.2852	-0.0795	-0.0357	-0.0032	0.0011	0.0000	3.3295	-0.9523	-0.3507	-0.0349	0.0122	0.0000
1304.3670	-2.2558	-1.5708	0.0000	-1.5708	0.0000	0.0000	-0.6080	-0.0000	-0.0000	0.0000	0.0000	0.0000	-2.4919	0.3499	-0.0691	0.0054	0.1868	0.0535	-2.2799	-0.0793	-0.0355	-0.0032	0.0011	-0.0000	3.3295	-0.9492	-0.3496	-0.0347	0.0121	-0.0000
1304.3770	-2.2619	-1.5708	0.0001	-1.5708	0.0000	0.0000	-0.6031	-0.0000	-0.0000	0.0000	0.0000	0.0000	-2.5187	0.2972	-0.0796	0.0052	0.1936	0.0593	-2.2755	-0.0792	-0.0355	-0.0032	0.0011	0.0000	3.3295	-0.9488	-0.3492	-0.0348	0.0122	0.0000
1304.3870	-2.2679	-1.5708	-0.0000	-1.5708	-0.0000	0.0000	-0.5977	-0.0000	-0.0000	0.0000	0.0000	0.0000	-2.3988	0.2954	-0.0707	0.0073	0.2082	0.0532	-2.2710	-0.0798	-0.0358	-0.0032	0.0011	0.0000	3.3295	-0.9553	-0.3518	-0.0349	0.0122	0.0000
1304.3990	-2.2750	-1.5708	0.0000	-1.5708	0.0000	0.0000	-0.5896	-0.0000	-0.0000	0.0000	0.0000	0.0000	-2.3685	0.2689	-0.1079	0.0320	0.2056	0.0465	-2.2657	-0.0792	-0.0354	-0.0032	0.0011	0.0000	3.3295	-0.9483	-0.3487	-0.0347	0.0121	0.0000
1304.4090	-2.2809	-1.5708	-0.0000	-1.5708	0.0000	-0.0000	-0.5852	-0.0000	-0.0000	0.0000	0.0000	0.0000	-2.5677	0.2316	-0.0683	0.0269	0.1935	0.0619	-2.2613	-0.0796	-0.0357	-0.0032	0.0011	0.0000	3.3295	-0.9533	-0.3517	-0.0349	0.0122	0.0000
1304.4210	-2.2878	-1.5708	-0.0000	-1.5708	-0.0000	0.0000	-0.5807	-0.0000	-0.0000	0.0000	0.0000	0.0000	-2.5276	0.2845	-0.1247	-0.0164	0.2015	0.0618	-2.5078	-0.0082	-0.0037	-0.0003	0.0001	0.0000	0.3259	-0.0978	-0.0367	-0.0036	0.0012	0.0000
1304.4310	-2.2937	-1.5708	0.0000	-1.5708	-0.0000	-0.0000	-0.5764	-0.0000	-0.0000	0.0000	0.0000	0.0000	-2.3464	0.2131	-0.1484	0.0148	0.1975	0.0407	-2.2403	-0.0827	-0.0370	-0.0034	0.0012	0.0000	3.4748	-0.9902	-0.3644	-0.0363	0.0127	0.0000
1304.4430	-2.3006	-1.5708	0.0000	-1.5708	-0.0000	-0.0000	-0.5651	-0.0000	-0.0000	0.0000	0.0000	0.0000	-2.3075	0.3199	-0.0838	0.0349	0.1948	0.0463	-2.2347	-0.0826	-0.0369	-0.0034	0.0012	0.0000	3.4748	-0.9892	-0.3635	-0.0363	0.0127	0.0000
1304.4530	-2.3062	-1.5708	-0.0000	-1.5708	0.0000	-0.0000	-0.5598	-0.0000	-0.0000	0.0000	0.0000	0.0000	-2.6892	0.2640	-0.1173	0.0067	0.1609	0.0553	-2.2301	-0.0831	-0.0372	-0.0034	0.0012	-0.0000	3.4748	-0.9947	-0.3659	-0.0363	0.0127	-0.0000
1304.4650	-2.3129	-1.5708	-0.0000	-1.5708	0.0000	0.0000	-0.5592	-0.0000	-0.0000	0.0000	0.0000	0.0000	-2.6837	0.3342	-0.0718	0.0155	0.1829	0.0540	-2.2245	-0.0828	-0.0370	-0.0034	0.0012	-0.0000	3.4748	-0.9912	-0.3644	-0.0362	0.0127	-0.0000
1304.4750	-2.3183	-1.5708	0.0000	-1.5708	-0.0000	-0.0000	-0.5568	-0.0000	-0.0000	0.0000	0.0000	0.0000	-2.7440	0.2273	-0.1078	0.0158	0.1922	0.0601	-2.2199	-0.0828	-0.0371	-0.0034	0.0012	0.0000	3.4748	-0.9918	-0.3650	-0.0364	0.0127	0.0000
1304.4850	-2.3239	-1.5708	0.0000	-1.5708	0.0000	-0.0000	-0.5542	-0.0000	-0.0000	0.0000	0.0000	0.0000	-2.2270	0.3530	-0.1502	0.0457	0.2105	0.0624	-2.2153	-0.0827	-0.0370	-0.0034	0.0012	-0.0000	3.4748	-0.9902	-0.3644	-0.0363	0.0127	-0.0000
1304.4970	-2.3305	-1.5708	-0.0000	-1.5708	0.0000	-0.0000	-0.5404	-0.0000	-0.0000	0.0000	0.0000	0.0000	-2.3883	0.2612	-0.1118	0.0175	0.1658	0.0400	-2.2098	-0.0828	-0.0371	-0.0034	0.0012	-0.0000	3.4748	-0.9916	-0.3649	-0.0362	0.0127	-0.0000
1304.5070	-2.3358	-1.5708	0.0000	-1.5708	0.0000	0.0000	-0.5350	-0.0000	-0.0000	0.0000	0.0000	0.0000	-2.5262	0.2323	-0.0947	0.0178	0.1907	0.0533	-2.2051	-0.0830	-0.0372	-0.0034	0.0012	-0.0000	3.4748	-0.9936	-0.3658	-0.0362	0.0127	-0.0000
1304.5190	-2.3422	-1.5708	0.0000	-1.5708	-0.0000	0.0000	-0.5307	-0.0000	-0.0000	0.0000	0.0000	0.0000	-2.5841	0.2629	-0.1181	0.0181	0.2086	0.0722	-2.2355	-0.0728	-0.0327	-0.0030	0.0010	0.0000	3.0466	-0.8721	-0.3215	-0.0319	0.0111	0.0000
1304.5290	-2.3475	-1.5708	0.0000	-1.5708	0.0000	-0.0000	-0.5295	-0.0000	-0.0000	0.0000	0.0000	0.0000	-2.2253	0.3124	-0.1442	0.0286	0.1658	0.0566	-2.1848	-0.0856	-0.0383	-0.0035	0.0012	-0.0000	3.6064	-1.0257	-0.3772	-0.0375	0.0131	-0.0000
1304.5410	-2.3537	-1.5708	0.0000	-1.5708	-0.0000	-0.0000	-0.5191	-0.0000	-0.0000	0.0000	0.0000	0.0000	-2.3108	0.2718	-0.0962	0.0193	0.1919	0.0528	-2.1790	-0.0862	-0.0387	-0.0035	0.0012	-0.0000	3.6064	-1.0322	-0.3807	-0.0377	0.0132	-0.0000
1304.5510	-2.3589	-1.5708	0.0000	-1.5708	-0.0000	-0.0000	-0.5123	-0.0000	-0.0000	0.0000	0.0000	0.0000	-2.0405	0.1812	-0.1270	0.0623	0.1929	0.0664	-2.1742	-0.0860	-0.0385	-0.0035	0.0012	0.0000	3.6064	-1.0297	-0.3793	-0.0377	0.0132	0.0000
1304.5630	-2.3651	-1.5708	-0.0000	-1.5708	0.0000	-0.0000	-0.5033	-0.0000	-0.0000	0.0000	0.0000	0.0000	-2.3180	0.1718	-0.1258	0.0516	0.1959	0.0606	-2.1685	-0.0857	-0.0384	-0.0035	0.0012	-0.0000	3.6064	-1.0266	-0.3781	-0.0375	0.0131	-0.0000
1304.5730	-2.3701	-1.5708	0.0000	-1.5708	-0.0000	0.0000	-0.4987	-0.0000	-0.0000	0.0000	0.0000	0.0000	-2.2585	0.3211	-0.0521	0.0144	0.2090	0.0532	-2.1637	-0.0862	-0.0386	-0.0035	0.0012	-0.0000	3.6064	-1.0321	-0.3796	-0.0376	0.0131	-0.0000
1304.5850	-2.3760	-1.5708	0.0000	-1.5708	0.0000	0.0000	-0.4933	-0.0000	-0.0000	0.0000	0.0000	0.0000	-2.5123	0.1971	-0.0738	0.0345	0.1943	0.0674	-2.1514	-0.0858	-0.0384	-0.0035	0.0012	-0.0000	3.6064	-1.0276	-0.3781	-0.0375	0.0131	-0.0000
1304.5950	-2.3809	-1.5708	0.0000	-1.5708	0.0000	0.0000	-0.4905	-0.0000	-0.0000	0.0000	0.0000	0.0000	-2.4041	0.1567	-0.1242	-0.0040	0.2131	0.0431	-2.1406	-0.0862	-0.0387	-0.0035	0.0012	0.0000	3.6064	-1.0319	-0.3804	-0.0379	0.0132	0.0000
1304.6070	-2.3867	-1.5708	-0.0000	-1.5708	0.0000	0.0000	-0.4879	-0.0000	-0.0000	0.0000	0.0000	0.0000	-2.2341	0.2251	-0.1357	0.0091	0.2155	0.0358	-2.1278	-0.0860	-0.0386	-0.0035	0.0012	0.0000	3.6064	-1.0293	-0.3798	-0.0378	0.0132	0.0000
1304.6170	-2.3915	-1.5708	-0.0000	-1.5708	0.0000	0.0000	-0.4816	-0.0000	-0.0000	0.0000	0.0000	0.0000	-1.9220	0.1866	-0.0935	0.0107	0.1784	0.0400	-2.1171	-0.0858	-0.0384	-0.0035	0.0012	0.0000	3.6064	-1.0273	-0.3778	-0.0377	0.0132	0.0000
1304.6270	-2.3963	-1.5708	0.0000	-1.5708	0.0000	0.0000	-0.4741	-0.0000	-0.0000	0.0000	0.0000	0.0000	-2.1006	0.2197	-0.1220	0.0199	0.1920	0.0601	-2.0983	-0.0889	-0.0397	-0.0036	0.0013	-0.0000	3.7238	-1.0646	-0.3910	-0.0388	0.0136	-0.0000
1304.6390	-2.4019	-1.5708	-0.0000	-1.5708	0.0000	0.0000	-0.4652	-0.0000	0.0001	0.0000	0.0000	0.0000	-2.1901	0.2364	-0.0893	0.0147	0.2027	0.0522	-2.0850	-0.0890	-0.0399	-0.0036	0.0013	0.0000	3.7238	-1.0657	-0.3921	-0.0390	0.0136	0.0000
1304.6490	-2.4065	-1.5708	0.0000	-1.5708	0.0000	0.0000	-0.4602	-0.0000	0.0001	0.0000	0.0000	0.0000	-2.4837	0.2112	-0.0990	0.0141	0.2146	0.0584	-2.0739	-0.0884	-0.0395	-0.0036	0.0013	-0.0000	3.7238	-1.0586	-0.3890	-0.0387	0.0136	-0.0000
1304.6610	-2.4120	-1.5708	-0.0000	-1.5708	-0.0000	0.0000	-0.4544	-0.0000	0.0001	0.0000	0.0000	0.0000	-2.2775	0.2048	-0.1645	-0.0127	0.1898	0.0493	-2.0607	-0.0888	-0.0398	-0.0036	0.0013	0.0000	3.7238	-1.0638	-0.3912	-0.0390	0.0136	0.0000
1304.6710	-2.4166	-1.5708	-0.0000	-1.5708	0.0000	0.0000	-0.4495	-0.0000	0.0000	0.0000	0.0000	0.0000	-2.1194	0.2564	-0.0594	0.0078	0.1882	0.0316	-2.0496	-0.0891	-0.0400	-0.0036	0.0013	0.0000	3.7238	-1.0668	-0.3931	-0.0391	0.0136	0.0000
1304.6830	-2.4220	-1.5708	-0.0000	-1.5708	0.0000	0.0000	-0.4374	-0.0000	0.0000	0.0000	0.0000	0.0000	-1.8274	0.2035	-0.1475	-0.0046	0.2063	0.0502	-2.0363	-0.0885	-0.0396	-0.0036	0.0013	-0.0000	3.7238	-1.0597	-0.3900	-0.0388	0.0136	-0.0000
1304.6930	-2.4263	-1.5708	0.0000	-1.5708	-0.0000	0.0000	-0.4296	-0.0000	0.0000	0.0000	0.0000	0.0000	-2.1322	0.1574	-0.0885	0.0158	0.1925	0.0643	-2.0253	-0.0886	-0.0397	-0.0036	0.0013	0.0000	3.7238	-1.0612	-0.3905	-0.0388	0.0136	0.0000
1304.7050	-2.4314	-1.5708	0.0000	-1.5708	0.0000	0.0000	-0.4260	-0.0000	0.0000	0.0000	0.0000	0.0000	-2.3130	0.2366	-0.1259	0.0331	0.2070	0.0486	-2.0120	-0.0889	-0.0398	-0.0036	0.0013	0.0000	3.7238	-1.0642	-0.3916	-0.0389	0.0136	0.0000
1304.7150	-2.4357	-1.5708	0.0000	-1.5708	-0.0000	0.0000	-0.4238	-0.0000	0.0000	0.0000	0.0000	0.0000	-2.2038	0.1914	-0.1523	0.0282	0.1844	0.0442	-2.0009	-0.0885	-0.0396	-0.0036	0.0013	-0.0000	3.7238	-1.0597	-0.3900	-0.0388	0.0136	-0.0000
1304.7250	-2.4398	-1.5708	-0.0000	-1.5708	0.0000	-0.0000	-0.4236	-0.0000	0.0000	0.0000	0.0000	0.0000	-2.3714	0.1954	-0.1576	0.0182	0.1896	0.0413	-1.9829	-0.0916	-0.0411	-0.0037	0.0013	0.0000	3.8264	-1.0975	-0.4044	-0.0401	0.0140	0.0000
1304.7350	-2.4440	-1.5708	-0.0000	-1.5708	0.0000	-0.0000	-0.4187	-0.0000	0.0000	0.0000	0.0000	0.0000	-2.3250	0.2136	-0.1328	-0.0005	0.2057	0.0562	-1.9715	-0.0911	-0.0409	-0.0037	0.0013	0.0000	3.8264	-1.0916	-0.4024	-0.0401	0.0140	0.0000
1304.7450	-2.4481	-1.5708	0.0000	-1.5708	0.0000	0.0000	-0.4135	-0.0000	0.0000	0.0000	0.0000	0.0000	-2.0204	0.2551	-0.0976	0.0477	0.1792	0.0677	-1.9601	-0.0910	-0.0407	-0.0037	0.0013	-0.0000	3.8264	-1.0900	-0.4008	-0.0399	0.0139	-0.0000
1304.7570	-2.4530	-1.5708	0.0000	-1.5708	-0.0000	-0.0000	-0.4026	-0.0000	0.0000	0.0000	0.0000	0.0000	-1.8463	0.1870	-0.1091	-0.0066	0.2097	0.0654	-1.9465	-0.0912	-0.0409	-0.0037	0.0013	0.0000	3.8264	-1.0925	-0.4023	-0.0400	0.0140	0.0000
1304.7670	-2.4570	-1.5708	0.0000	-1.5708	0.0000	0.0000	-0.3953	-0.0000	0.0000	0.0000	0.0000	0.0000	-1.9265	0.1996	-0.1076	0.0102	0.1983	0.0455	-1.9351	-0.0909	-0.0407	-0.0037	0.0013	-0.0000	3.8264	-1.0889	-0.4007	-0.0398	0.0139	-0.0000
1304.7770	-2.4609	-1.5708	0.0000	-1.5708	-0.0000	0.0000	-0.3888	-0.0000	0.0000	0.0000	0.0000	0.0000	-1.8759	0.2107	-0.1352	0.0225	0.2007	0.0358	-1.9238	-0.0911	-0.0408	-0.0037	0.0013	0.0000	3.8264	-1.0916	-0.4014	-0.0400	0.0140	0.0000
1304.7870	-2.4647	-1.5708	0.0000	-1.5708	0.0000	0.0000	-0.3841	-0.0000	0.0000	0.0000	0.0000	0.0000	-1.8885	0.2814	-0.0891	0.0128	0.1998	0.0395	-1.9124	-0.0911	-0.0408	-0.0037	0.0013	-0.0000	3.8264	-1.0915	-0.4013	-0.0399	0.0140	-0.0000
1304.7970	-2.4685	-1.5708	0.0000	-1.5708	0.0000	-0.0000	-0.3762	-0.0000	0.0001	0.0000	0.0000	0.0000	-2.0440	0.1816	-0.1490	-0.0001	0.2076	0.0618	-1.9010	-0.0912	-0.0409	-0.0037	0.0013	0.0000	3.8264	-1.0916	-0.4025	-0.0401	0.0140	0.0000
1304.8070	-2.4723	-1.5708	0.0000	-1.5708	-0.0000	0.0000	-0.3715	-0.0000	0.0001	0.0000	0.0000	0.0000	-1.7962	0.2067	-0.1388	0.0297	0.2149	0.0585	-1.8896	-0.0916	-0.0410	-0.0037	0.0013	0.0000	3.8264	-1.0965	-0.4034	-0.0401	0.0140	0.0000
1304.8190	-2.4767	-1.5708	-0.0000	-1.5708	0.0000	0.0000	-0.3636	-0.0000	0.0000	0.0000	0.0000	0.0000	-2.0406	0.2249	-0.1213	0.0038	0.2134	0.0558	-1.8760	-0.0914	-0.0410	-0.0037	0.0013	0.0000	3.8264	-1.0940	-0.4029	-0.0401	0.0140	0.0000
1304.8290	-2.4803	-1.5708	0.0000	-1.5708	0.0000	-0.0000	-0.3594	-0.0000	0.0000	0.0000	0.0000	0.0000	-1.8129	0.2154	-0.0366	0.0173	0.2014	0.0469	-1.8586	-0.0933	-0.0417	-0.0038	0.0013	-0.0000	3.9140	-1.1168	-0.4099	-0.0407	0.0143	-0.0000
1304.8390	-2.4839	-1.5708	-0.0000	-1.5708	0.0000	-0.0000	-0.3506	-0.0000	0.0000	0.0000	0.0000	0.0000	-1.8106	0.1976	-0.1244	0.0298	0.1919	0.0514	-1.8470	-0.0933	-0.0418	-0.0038	0.0013	-0.0000	3.9140	-1.1169	-0.4110	-0.0408	0.0143	-0.0000
1304.8510	-2.4881	-1.5708	-0.0000	-1.5708	0.0000	0.0000	-0.3444	-0.0000	0.0000	0.0000	0.0000	0.0000	-1.8712	0.1902	-0.1492	0.0006	0.2190	0.0700	-1.8330	-0.0935	-0.0419	-0.0038	0.0013	0.0000	3.9140	-1.1194	-0.4125	-0.0410	0.0143	0.0000
1304.8610	-2.4915	-1.5708	-0.0000	-1.5708	0.0000	0.0000	-0.3374	-0.0000	0.0000	0.0000	0.0000	0.0000	-2.0217	0.1459	-0.1268	-0.0116	0.2015	0.0412	-1.8214	-0.0933	-0.0418	-0.0038	0.0013	-0.0000	3.9140	-1.1174	-0.4115	-0.0409	0.0143	-0.0000
1304.8710	-2.4948	-1.5708	-0.0000	-1.5708	0.0000	0.0000	-0.3367	-0.0000	0.0000	0.0000	0.0000	0.0000	-1.6754	0.1753	-0.1193	0.0015	0.2043	0.0482	-1.8098	-0.0936	-0.0419	-0.0038	0.0013	0.0000	3.9140	-1.1205	-0.4126	-0.0411	0.0143	0.0000
1304.8830	-2.4988	-1.5708	0.0000	-1.5708	0.0000	-0.0000	-0.3260	-0.0000	0.0000	0.0000	0.0000	0.0000	-2.1471	0.2312	-0.1559	0.0100	0.2028	0.0880	-1.7958	-0.0929	-0.0416	-0.0038	0.0013	-0.0000	3.9140	-1.1129	-0.4090	-0.0407	0.0142	-0.0000
1304.8930	-2.5020	-1.5708	-0.0000	-1.5708	-0.0000	0.0000	-0.3247	-0.0000	0.0000	0.0000	0.0000	0.0000	-1.9822	0.2593	-0.1464	0.0103	0.2005	0.0654	-1.7842	-0.0933	-0.0418	-0.0038	0.0013	0.0000	3.9140	-1.1174	-0.4114	-0.0408	0.0143	0.0000
1304.9050	-2.5058	-1.5708	0.0000	-1.5708	-0.0000	-0.0000	-0.3188	-0.0000	0.0000	0.0000	0.0000	0.0000	-2.0521	0.1950	-0.1389	-0.0037	0.2186	0.0672	-1.7702	-0.0933	-0.0418	-0.0038	0.0013	0.0000	3.9140	-1.1169	-0.4110	-0.0408	0.0143	0.0000
1304.9150	-2.5089	-1.5708	0.0000	-1.5708	0.0000	-0.0000	-0.3136	-0.0000	0.0000	0.0000	0.0000	0.0000	-1.8870	0.1992	-0.1186	0.0108	0.2032	0.0494	-1.7586	-0.0932	-0.0417	-0.0038	0.0013	0.0000	3.9140	-1.1159	-0.4100	-0.0408	0.0143	0.0000
1304.9270	-2.5126	-1.5708	-0.0000	-1.5708	0.0000	0.0000	-0.3060	-0.0000	-0.0000	0.0000	0.0000	0.0000	-1.6587	0.2750	-0.1402	-0.0012	0.1814	0.0654	-1.7398	-0.0949	-0.0424	-0.0039	0.0014	-0.0000	3.9861	-1.1365	-0.4176	-0.0416	0.0145	-0.0000
1304.9370	-2.5156	-1.5708	-0.0000	-1.5708	-0.0000	-0.0000	-0.2970	-0.0000	-0.0000	0.0000	0.0000	0.0000	-1.7001	0.1764	-0.1494	0.0101	0.1954	0.0484	-1.7279	-0.0949	-0.0424	-0.0039	0.0014	0.0000	3.9861	-1.1365	-0.4176	-0.0416	0.0145	0.0000
1304.9490	-2.5191	-1.5708	0.0000	-1.5708	0.0000	0.0000	-0.2876	-0.0000	-0.0000	0.0000	0.0000	0.0000	-1.5628	0.1497	-0.1109	-0.0052	0.1797	0.0668	-1.7137	-0.0948	-0.0424	-0.0039	0.0014	0.0000	3.9861	-1.1351	-0.4171	-0.0416	0.0145	0.0000
1304.9590	-2.5220	-1.5708	-0.0000	-1.5708	-0.0000	0.0000	-0.2801	-0.0000	-0.0000	0.0000	0.0000	0.0000	-1.7061	0.2231	-0.1650	0.0201	0.2199	0.0584	-1.7019	-0.0951	-0.0425	-0.0039	0.0014	-0.0000	3.9861	-1.1384	-0.4185	-0.0415	0.0145	-0.0000
1304.9690	-2.5248	-1.5708	0.0000	-1.5708	0.0000	0.0000	-0.2745	-0.0000	-0.0000	0.0000	0.0000	0.0000	-1.8484	0.1921	-0.2181	0.0086	0.1901	0.0528	-1.6900	-0.0949	-0.0425	-0.0039	0.0014	-0.0000	3.9861	-1.1361	-0.4181	-0.0416	0.0146	-0.0000
1304.9790	-2.5275	-1.5708	-0.0000	-1.5708	-0.0000	-0.0000	-0.2693	-0.0000	-0.0000	0.0000	0.0000	0.0000	-1.5582	0.2466	-0.1084	0.0132	0.1944	0.0354	-1.6782	-0.0950	-0.0426	-0.0039	0.0014	0.0000	3.9861	-1.1380	-0.4191	-0.0417	0.0146	0.0000
1304.9910	-2.5307	-1.5708	0.0000	-1.5708	-0.0000	0.0000	-0.2624	-0.0000	-0.0000	0.0000	0.0000	0.0000	-1.8796	0.2301	-0.1614	0.0182	0.2155	0.0602	-1.6640	-0.0946	-0.0424	-0.0039	0.0014	0.0000	3.9861	-1.1331	-0.4171	-0.0416	0.0145	0.0000
1305.0010	-2.5333	-1.5708	0.0000	-1.5708	-0.0000	-0.0000	-0.2586	-0.0000	-0.0000	0.0000	0.0000	0.0000	-1.4199	0.2239	-0.1502	0.0002	0.2337	0.0280	-1.6521	-0.0952	-0.0428	-0.0039	0.0014	0.0000	3.9861	-1.1406	-0.4207	-0.0418	0.0146	0.0000
1305.0110	-2.5358	-1.5708	0.0000	-1.5708	0.0000	0.0000	-0.2499	-0.0000	-0.0000	0.0000	0.0000	0.0000	-1.9369	0.1889	-0.1096	0.0177	0.2012	0.0432	-1.6403	-0.0952	-0.0427	-0.0039	0.0014	0.0000	3.9861	-1.1406	-0.4197	-0.0418	0.0146	0.0000
1305.0210	-2.5383	-1.5708	0.0000	-1.5708	0.0000	0.0000	-0.2488	-0.0000	-0.0000	0.0000	0.0000	0.0000	-1.5001	0.1798	-0.1605	-0.0005	0.1846	0.0433	-1.7742	-0.0534	-0.0239	-0.0022	0.0008	-0.0000	2.2532	-0.6393	-0.2348	-0.0234	0.0082	-0.0000
1305.0330	-2.5412	-1.5708	0.0000	-1.5708	-0.0000	-0.0000	-0.2393	-0.0000	-0.0000	0.0000	0.0000	0.0000	-1.6379	0.1771	-0.1039	0.0006	0.1958	0.0481	-1.6104	-0.0961	-0.0431	-0.0039	0.0014	-0.0000	4.0425	-1.1513	-0.4241	-0.0423	0.0148	-0.0000
1305.0430	-2.5436	-1.5708	-0.0000	-1.5708	0.0000	0.0000	-0.2342	-0.0000	-0.0000	0.0000	0.0000	0.0000	-1.4427	0.1866	-0.1287	0.0080	0.2007	0.0484	-1.5984	-0.0959	-0.0429	-0.0039	0.0014	-0.0000	4.0425	-1.1482	-0.4221	-0.0421	0.0147	-0.0000
1305.0530	-2.5459	-1.5708	-0.0000	-1.5708	-0.0000	0.0000	-0.2257	-0.0000	-0.0000	0.0000	0.0000	0.0000	-1.3610	0.2162	-0.0981	0.0147	0.2039	0.0780	-1.5863	-0.0965	-0.0432	-0.0039	0.0014	0.0000	4.0425	-1.1551	-0.4251	-0.0423	0.0148	0.0000
1305.0650	-2.5485	-1.5708	-0.0000	-1.5708	-0.0000	0.0000	-0.2172	-0.0000	-0.0000	0.0000	0.0000	0.0000	-1.6335	0.1322	-0.0841	0.0373	0.1988	0.0338	-1.5719	-0.0962	-0.0430	-0.0039	0.0014	0.0000	4.0425	-1.1521	-0.4230	-0.0421	0.0147	0.0000
1305.0750	-2.5507	-1.5708	0.0000	-1.5708	0.0000	0.0000	-0.2149	-0.0000	-0.0000	0.0000	0.0000	0.0000	-1.2673	0.1817	-0.1277	0.0062	0.2144	0.0279	-1.5599	-0.0963	-0.0431	-0.0039	0.0014	-0.0000	4.0425	-1.1536	-0.4245	-0.0422	0.0147	-0.0000
1305.0870	-2.5532	-1.5708	-0.0000	-1.5708	-0.0000	-0.0000	-0.2052	-0.0000	-0.0000	0.0000	0.0000	0.0000	-1.6106	0.2159	-0.1127	0.0301	0.2017	0.0457	-1.5455	-0.0962	-0.0431	-0.0039	0.0014	0.0000	4.0425	-1.1526	-0.4244	-0.0422	0.0147	0.0000
1305.0970	-2.5552	-1.5708	-0.0000	-1.5708	0.0000	-0.0000	-0.2006	-0.0000	-0.0000	0.0000	0.0000	0.0000	-1.5696	0.1368	-0.1119	0.0092	0.2048	0.0248	-1.5335	-0.0962	-0.0430	-0.0039	0.0014	-0.0000	4.0425	-1.1520	-0.4229	-0.0420	0.0147	-0.0000
1305.1090	-2.5576	-1.5708	0.0000	-1.5708	0.0000	0.0000	-0.1947	-0.0000	-0.0000	0.0000	0.0000	0.0000	-1.0095	0.1498	-0.1788	0.0131	0.2086	0.0533	-1.5191	-0.0964	-0.0432	-0.0039	0.0014	0.0000	4.0425	-1.1546	-0.4246	-0.0422	0.0148	0.0000
1305.1190	-2.5594	-1.5708	0.0000	-1.5708	0.0000	-0.0000	-0.1857	-0.0000	-0.0000	0.0000	0.0000	0.0000	-1.6691	0.1290	-0.1130	-0.0010	0.2083	0.0531	-1.5071	-0.0961	-0.0430	-0.0039	0.0014	0.0000	4.0425	-1.1507	-0.4235	-0.0422	0.0147	0.0000
1305.1310	-2.5616	-1.5708	0.0000	-1.5708	0.0000	0.0000	-0.1824	-0.0000	-0.0000	0.0000	0.0000	0.0000	-1.4631	0.1872	-0.1400	0.0256	0.2053	0.0533	-1.4900	-0.0975	-0.0437	-0.0040	0.0014	0.0000	4.0830	-1.1681	-0.4298	-0.0427	0.0149	0.0000
1305.1410	-2.5634	-1.5708	-0.0000	-1.5708	0.0000	-0.0000	-0.1769	-0.0000	-0.0000	0.0000	0.0000	0.0000	-0.9823	0.1871	-0.0981	0.0332	0.2179	0.0509	-1.4778	-0.0973	-0.0436	-0.0040	0.0014	-0.0000	4.0830	-1.1652	-0.4288	-0.0427	0.0149	-0.0000
1305.1510	-2.5651	-1.5708	-0.0000	-1.5708	0.0000	-0.0000	-0.1654	-0.0000	-0.0000	0.0000	0.0000	0.0000	-1.4662	0.1648	-0.1119	0.0302	0.2045	0.0617	-1.4657	-0.0973	-0.0435	-0.0040	0.0014	0.0000	4.0830	-1.1647	-0.4283	-0.0426	0.0149	0.0000
1305.1610	-2.5667	-1.5708	0.0001	-1.5708	-0.0000	0.0000	-0.1612	-0.0000	-0.0000	0.0000	0.0000	0.0000	-1.5677	0.2042	-0.1508	0.0108	0.2195	0.0590	-1.4536	-0.0971	-0.0435	-0.0040	0.0014	-0.0000	4.0830	-1.1632	-0.4277	-0.0425	0.0149	-0.0000
1305.1710	-2.5683	-1.5708	-0.0000	-1.5708	0.0000	0.0000	-0.1572	-0.0000	-0.0000	0.0000	0.0000	0.0000	-1.2726	0.1417	-0.1185	0.0258	0.2263	0.0467	-1.4415	-0.0971	-0.0435	-0.0039	0.0014	-0.0000	4.0830	-1.1631	-0.4277	-0.0425	0.0149	-0.0000
1305.1830	-2.5702	-1.5708	0.0000	-1.5708	0.0000	0.0000	-0.1468	-0.0000	-0.0000	0.0000	0.0000	0.0000	-1.1944	0.1176	-0.1025	0.0197	0.1809	0.0623	-1.4269	-0.0975	-0.0438	-0.0040	0.0014	0.0000	4.0830	-1.1682	-0.4308	-0.0428	0.0149	0.0000
1305.1930	-2.5716	-1.5708	0.0000	-1.5708	-0.0000	0.0000	-0.1398	-0.0000	-0.0000	0.0000	0.0000	0.0000	-1.5701	0.1789	-0.1119	0.0059	0.1885	0.0820	-1.4148	-0.0970	-0.0434	-0.0039	0.0014	-0.0000	4.0830	-1.1616	-0.4272	-0.0425	0.0149	-0.0000
1305.2030	-2.5729	-1.5708	-0.0000	-1.5708	-0.0000	0.0000	-0.1358	-0.0000	-0.0000	0.0000	0.0000	0.0000	-1.1977	0.1290	-0.1105	0.0126	0.1973	0.0572	-1.4026	-0.0971	-0.0435	-0.0040	0.0014	-0.0000	4.0830	-1.1632	-0.4278	-0.0426	0.0149	-0.0000
1305.2130	-2.5743	-1.5708	0.0000	-1.5708	-0.0000	-0.0000	-0.1291	-0.0000	-0.0000	0.0000	0.0000	0.0000	-1.1480	0.1616	-0.1330	0.0132	0.1843	0.0445	-1.3905	-0.0973	-0.0436	-0.0040	0.0014	0.0000	4.0830	-1.1652	-0.4288	-0.0427	0.0149	0.0000
1305.2230	-2.5755	-1.5708	0.0000	-1.5708	0.0000	0.0000	-0.1241	-0.0000	-0.0000	0.0000	0.0000	0.0000	-1.1493	0.1959	-0.1150	0.0180	0.2227	0.0453	-1.3769	-0.0977	-0.0437	-0.0040	0.0014	-0.0000	4.1073	-1.1702	-0.4304	-0.0429	0.0150	-0.0000
1305.2350	-2.5769	-1.5708	-0.0000	-1.5708	0.0000	0.0000	-0.1141	-0.0000	-0.0000	0.0000	0.0000	0.0000	-1.2954	0.2148	-0.0913	0.0261	0.2095	0.0302	-1.3623	-0.0981	-0.0439	-0.0040	0.0014	0.0000	4.1073	-1.1751	-0.4323	-0.0430	0.0150	0.0000
1305.2450	-2.5781	-1.5708	-0.0000	-1.5707	0.0000	0.0000	-0.1105	-0.0000	-0.0000	0.0000	0.0000	0.0000	-1.1203	0.1524	-0.1321	0.0156	0.1822	0.0622	-1.3501	-0.0977	-0.0437	-0.0040	0.0014	-0.0000	4.1073	-1.1701	-0.4303	-0.0428	0.0150	-0.0000
1305.2570	-2.5793	-1.5708	-0.0000	-1.5708	0.0000	0.0000	-0.1016	-0.0000	-0.0000	0.0000	0.0000	0.0000	-1.4179	0.1349	-0.0898	0.0019	0.1984	0.0512	-1.3354	-0.0979	-0.0438	-0.0040	0.0014	0.0000	4.1073	-1.1726	-0.4308	-0.0429	0.0150	0.0000
1305.2670	-2.5803	-1.5708	-0.0000	-1.5708	0.0000	-0.0000	-0.0981	0.0001	-0.0000	0.0000	0.0000	0.0000	-1.0699	0.2040	-0.1245	0.0031	0.2056	0.0403	-1.3232	-0.0979	-0.0439	-0.0040	0.0014	-0.0000	4.1073	-1.1725	-0.4317	-0.0429	0.0150	-0.0000
1305.2790	-2.5814	-1.5708	0.0000	-1.5708	-0.0000	0.0000	-0.0898	0.0001	-0.0000	0.0000	0.0000	0.0000	-0.7339	0.1804	-0.1346	0.0132	0.1771	0.0446	-1.3086	-0.0982	-0.0440	-0.0040	0.0014	0.0000	4.1073	-1.1756	-0.4328	-0.0430	0.0150	0.0000
1305.2890	-2.5823	-1.5708	0.0000	-1.5708	0.0000	0.0000	-0.0806	0.0001	-0.0000	0.0000	0.0000	0.0000	-1.0294	0.2177	-0.1121	0.0264	0.1850	0.0582	-1.2964	-0.0980	-0.0440	-0.0040	0.0014	0.0000	4.1073	-1.1737	-0.4330	-0.0431	0.0150	0.0000
1305.3010	-2.5832	-1.5708	0.0001	-1.5708	0.0000	0.0000	-0.0756	0.0000	-0.0000	0.0000	0.0000	0.0000	-1.0450	0.1446	-0.1304	-0.0049	0.2109	0.0627	-1.2817	-0.0979	-0.0439	-0.0040	0.0014	0.0000	4.1073	-1.1727	-0.4319	-0.0430	0.0150	0.0000
1305.3110	-2.5839	-1.5708	0.0000	-1.5708	-0.0000	-0.0000	-0.0699	0.0000	-0.0000	0.0000	0.0000	0.0000	-0.8734	0.0795	-0.1413	0.0004	0.2110	0.0288	-1.2695	-0.0976	-0.0437	-0.0040	0.0014	-0.0000	4.1073	-1.1691	-0.4303	-0.0428	0.0150	-0.0000
1305.3210	-2.5845	-1.5708	0.0000	-1.5708	0.0000	0.0000	-0.0631	0.0000	-0.0000	0.0000	0.0000	0.0000	-1.0876	0.0927	-0.1905	0.0223	0.1911	0.0424	-1.3027	-0.0852	-0.0381	-0.0035	0.0012	-0.0000	3.5672	-1.0199	-0.3745	-0.0372	0.0130	-0.0000
1305.3310	-2.5851	-1.5708	0.0000	-1.5708	0.0000	-0.0000	-0.0588	0.0000	-0.0000	0.0000	0.0000	0.0000	-1.0259	0.2184	-0.1622	-0.0048	0.1870	0.0502	-1.2447	-0.0981	-0.0440	-0.0040	0.0014	0.0000	4.1154	-1.1745	-0.4332	-0.0431	0.0150	0.0000
1305.3410	-2.5857	-1.5708	-0.0000	-1.5708	-0.0000	0.0000	-0.0519	0.0000	-0.0000	0.0000	0.0000	0.0000	-1.0856	0.1041	-0.1591	0.0092	0.1941	0.0577	-1.2325	-0.0979	-0.0438	-0.0040	0.0014	-0.0000	4.1154	-1.1727	-0.4314	-0.0431	0.0150	-0.0000
1305.3530	-2.5862	-1.5708	-0.0000	-1.5708	-0.0000	0.0000	-0.0439	0.0000	-0.0000	0.0000	0.0000	0.0000	-1.0189	0.1062	-0.1263	-0.0129	0.2162	0.0735	-1.2178	-0.0978	-0.0438	-0.0040	0.0014	-0.0000	4.1154	-1.1710	-0.4307	-0.0429	0.0150	-0.0000
1305.3630	-2.5866	-1.5708	-0.0000	-1.5708	0.0000	-0.0000	-0.0383	0.0000	-0.0000	0.0000	0.0000	0.0000	-0.6624	0.1036	-0.1190	-0.0048	0.2095	0.0603	-1.2056	-0.0979	-0.0438	-0.0040	0.0014	-0.0000	4.1154	-1.1724	-0.4312	-0.0429	0.0150	-0.0000
1305.3730	-2.5870	-1.5708	-0.0000	-1.5708	-0.0000	0.0000	-0.0314	0.0000	-0.0000	0.0000	0.0000	0.0000	-0.6350	0.1764	-0.1682	0.0038	0.1934	0.0556	-1.1934	-0.0983	-0.0441	-0.0040	0.0014	-0.0000	4.1154	-1.1773	-0.4341	-0.0430	0.0150	-0.0000
1305.3830	-2.5873	-1.5708	0.0000	-1.5708	0.0000	0.0000	-0.0245	0.0000	-0.0000	0.0000	0.0000	0.0000	-0.5786	0.1508	-0.0927	0.0232	0.2032	0.0452	-1.1812	-0.0981	-0.0440	-0.0040	0.0014	0.0000	4.1154	-1.1748	-0.4326	-0.0429	0.0150	0.0000
1305.3930	-2.5874	-1.5708	-0.0000	-1.5708	0.0000	0.0000	-0.0184	0.0000	-0.0000	0.0000	0.0000	0.0000	-0.7118	0.1122	-0.1556	-0.0087	0.2103	0.0566	-1.1689	-0.0985	-0.0441	-0.0040	0.0014	0.0000	4.1154	-1.1799	-0.4337	-0.0431	0.0150	0.0000
1305.4050	-2.5876	-1.5708	-0.0000	-1.5708	0.0000	0.0000	-0.0106	0.0000	-0.0000	0.0000	0.0000	0.0000	-0.5207	0.0770	-0.1770	0.0206	0.2140	0.0322	-1.1183	-0.0982	-0.0440	-0.0040	0.0014	-0.0000	4.1154	-1.1759	-0.4326	-0.0430	0.0150	-0.0000
1305.4150	-2.5877	-1.5708	0.0000	-1.5708	0.0000	0.0000	-0.0032	0.0000	-0.0000	0.0000	0.0000	0.0000	-0.1570	0.1065	-0.1423	0.0125	0.2234	0.0523	-0.1899	-0.0981	-0.0439	-0.0040	0.0014	-0.0000	4.1154	-1.1744	-0.4321	-0.0429	0.0150	-0.0000
1305.4270	-2.5876	-1.5708	-0.0000	-1.5708	-0.0000	-0.0000	0.0026	0.0000	-0.0000	0.0000	0.0000	0.0000	0.5243	0.1161	-0.1661	-0.0037	0.1846	0.0588	0.8928	-0.0977	-0.0437	-0.0040	0.0014	-0.0000	4.1073	-1.1696	-0.4298	-0.0427	0.0150	-0.0000
1305.4370	-2.5875	-1.5708	0.0000	-1.5708	0.0000	0.0000	0.0104	0.0000	-0.0000	0.0000	0.0000	0.0000	1.2718	0.1092	-0.1465	-0.0013	0.1913	0.0637	1.7793	-0.0980	-0.0439	-0.0040	0.0014	0.0000	4.1073	-1.1737	-0.4319	-0.0430	0.0150	0.0000
1305.4470	-2.5874	-1.5708	0.0000	-1.5708	0.0000	0.0000	0.0154	0.0000	-0.0000	0.0000	0.0000	0.0000	1.0900	0.1625	-0.1477	0.0180	0.2225	0.0517	1.7922	-0.0979	-0.0439	-0.0040	0.0014	-0.0000	4.1073	-1.1725	-0.4318	-0.0429	0.0150	-0.0000
1305.4590	-2.5872	-1.5708	-0.0000	-1.5708	0.0000	0.0000	0.0203	0.0000	-0.0000	0.0000	0.0000	0.0000	1.5708	0.1408	-0.1091	0.0139	0.2034	0.0817	1.8076	-0.0979	-0.0439	-0.0040	0.0014	-0.0000	4.1073	-1.1726	-0.4318	-0.0430	0.0150	-0.0000
1305.4690	-2.5870	-1.5708	0.0000	-1.5708	-0.0000	0.0000	0.0277	0.0000	-0.0000	0.0000	0.0000	0.0000	1.6430	0.1358	-0.1427	0.0167	0.1822	0.0705	1.8205	-0.0977	-0.0437	-0.0040	0.0014	-0.0000	4.1073	-1.1696	-0.4298	-0.0427	0.0150	-0.0000
1305.4810	-2.5866	-1.5708	0.0000	-1.5708	-0.0000	-0.0000	0.0356	0.0000	-0.0000	0.0000	0.0000	0.0000	1.7250	0.0764	-0.1616	0.0170	0.2035	0.0526	1.8359	-0.0981	-0.0439	-0.0040	0.0014	0.0000	4.1073	-1.1751	-0.4324	-0.0430	0.0150	0.0000
1305.4910	-2.5862	-1.5708	-0.0000	-1.5708	0.0000	0.0000	0.0425	0.0000	-0.0000	0.0000	0.0000	0.0000	1.4878	0.1418	-0.1662	0.0079	0.2186	0.0345	1.8488	-0.0979	-0.0438	-0.0040	0.0014	0.0000	4.1073	-1.1726	-0.4309	-0.0429	0.0150	0.0000
1305.5030	-2.5856	-1.5708	-0.0000	-1.5708	-0.0000	0.0000	0.0496	0.0000	-0.0000	0.0000	0.0000	0.0000	1.4386	0.1303	-0.1336	0.0060	0.1750	0.0565	1.8642	-0.0980	-0.0438	-0.0040	0.0014	0.0000	4.1073	-1.1732	-0.4314	-0.0430	0.0150	0.0000
1305.5130	-2.5851	-1.5708	0.0000	-1.5708	0.0000	-0.0000	0.0568	0.0000	-0.0000	0.0000	0.0000	0.0000	1.4925	0.1730	-0.1146	0.0092	0.2071	0.0584	1.8771	-0.0976	-0.0438	-0.0040	0.0014	-0.0000	4.1073	-1.1686	-0.4307	-0.0428	0.0150	-0.0000
1305.5230	-2.5845	-1.5708	0.0000	-1.5708	-0.0000	0.0000	0.0612	0.0000	-0.0000	0.0000	0.0000	0.0000	1.7377	0.1064	-0.1244	0.0202	0.1934	0.0503	1.8879	-0.0974	-0.0436	-0.0040	0.0014	-0.0000	4.0830	-1.1662	-0.4288	-0.0427	0.0149	-0.0000
1305.5330	-2.5838	-1.5708	0.0000	-1.5708	-0.0000	0.0000	0.0692	0.0000	-0.0000	0.0000	0.0000	0.0000	1.8019	0.1216	-0.1437	0.0149	0.1875	0.0610	1.9007	-0.0975	-0.0436	-0.0040	0.0014	0.0000	4.0830	-1.1677	-0.4293	-0.0427	0.0149	0.0000
1305.5450	-2.5830	-1.5708	-0.0000	-1.5708	0.0000	0.0000	0.0761	0.0000	-0.0000	0.0000	0.0000	0.0000	1.6550	0.1797	-0.1439	0.0157	0.2005	0.0424	1.9160	-0.0969	-0.0434	-0.0040	0.0014	-0.0000	4.0830	-1.1603	-0.4268	-0.0426	0.0149	-0.0000
1305.5550	-2.5822	-1.5708	0.0000	-1.5708	-0.0000	-0.0000	0.0815	0.0000	-0.0000	0.0000	0.0000	0.0000	1.7775	0.2069	-0.1179	-0.0100	0.1998	0.0459	1.9288	-0.0972	-0.0435	-0.0040	0.0014	-0.0000	4.0830	-1.1642	-0.4278	-0.0426	0.0149	-0.0000
1305.5650	-2.5813	-1.5708	0.0000	-1.5708	0.0000	0.0000	0.0882	0.0000	-0.0000	0.0000	0.0000	0.0000	1.9431	0.0248	-0.1307	0.0326	0.2050	0.0387	1.9416	-0.0971	-0.0435	-0.0040	0.0014	0.0000	4.0830	-1.1627	-0.4283	-0.0426	0.0149	0.0000
1305.5750	-2.5803	-1.5708	0.0000	-1.5708	-0.0000	0.0000	0.0951	0.0000	-0.0000	0.0000	0.0000	0.0000	1.7708	0.0753	-0.0872	0.0114	0.2062	0.0497	1.9544	-0.0969	-0.0433	-0.0040	0.0014	-0.0000	4.0830	-1.1607	-0.4263	-0.0425	0.0149	-0.0000
1305.5850	-2.5794	-1.5708	-0.0000	-1.5708	0.0000	0.0000	0.1014	0.0000	-0.0000	0.0000	0.0000	0.0000	1.7194	0.1134	-0.1430	0.0131	0.1957	0.0405	1.9671	-0.0976	-0.0437	-0.0040	0.0014	0.0000	4.0830	-1.1685	-0.4302	-0.0427	0.0149	0.0000
1305.5970	-2.5781	-1.5708	-0.0000	-1.5708	-0.0000	0.0000	0.1086	0.0000	-0.0000	0.0000	0.0000	0.0000	1.4825	0.1086	-0.1780	0.0251	0.2179	0.0531	1.9825	-0.0975	-0.0437	-0.0040	0.0014	0.0000	4.0830	-1.1681	-0.4298	-0.0427	0.0149	0.0000
1305.6070	-2.5770	-1.5708	-0.0000	-1.5708	-0.0000	-0.0000	0.1122	0.0000	-0.0000	0.0000	0.0000	0.0000	1.8798	0.0771	-0.1020	-0.0042	0.2034	0.0469	1.9953	-0.0972	-0.0435	-0.0040	0.0014	0.0000	4.0830	-1.1638	-0.4283	-0.0427	0.0149	0.0000
1305.6170	-2.5758	-1.5708	0.0000	-1.5708	0.0000	0.0000	0.1207	0.0000	-0.0000	0.0000	0.0000	0.0000	1.7232	0.1525	-0.1530	-0.0030	0.1746	0.0464	2.0080	-0.0974	-0.0436	-0.0040	0.0014	-0.0000	4.0830	-1.1661	-0.4287	-0.0426	0.0149	-0.0000
1305.6290	-2.5743	-1.5708	0.0000	-1.5708	0.0000	0.0000	0.1245	0.0000	-0.0000	0.0000	0.0000	0.0000	1.9279	0.0915	-0.0968	-0.0039	0.2131	0.0705	2.0199	-0.0963	-0.0430	-0.0039	0.0014	-0.0000	4.0425	-1.1535	-0.4234	-0.0421	0.0147	-0.0000
1305.6390	-2.5730	-1.5708	0.0000	-1.5708	0.0000	0.0000	0.1342	0.0000	-0.0000	0.0000	0.0000	0.0000	1.7708	0.0596	-0.1272	0.0179	0.1974	0.0648	2.0326	-0.0963	-0.0431	-0.0039	0.0014	-0.0000	4.0425	-1.1530	-0.4239	-0.0421	0.0147	-0.0000
1305.6510	-2.5713	-1.5708	0.0000	-1.5708	0.0000	-0.0000	0.1374	0.0000	-0.0000	0.0000	0.0000	0.0000	1.8778	0.1298	-0.1245	-0.0194	0.1880	0.0795	2.0478	-0.0963	-0.0431	-0.0039	0.0014	0.0000	4.0425	-1.1532	-0.4241	-0.0423	0.0148	0.0000
1305.6610	-2.5699	-1.5708	0.0000	-1.5708	-0.0000	0.0000	0.1457	0.0000	-0.0000	0.0000	0.0000	0.0000	1.9925	0.1512	-0.1438	-0.0059	0.1780	0.0653	2.0604	-0.0963	-0.0431	-0.0039	0.0014	-0.0000	4.0425	-1.1536	-0.4245	-0.0422	0.0147	-0.0000
1305.6730	-2.5681	-1.5708	-0.0000	-1.5708	0.0000	0.0000	0.1510	0.0000	-0.0000	0.0000	0.0000	0.0000	2.1087	0.1315	-0.0995	0.0098	0.2254	0.0244	2.0756	-0.0962	-0.0431	-0.0039	0.0014	-0.0000	4.0425	-1.1521	-0.4239	-0.0421	0.0147	-0.0000
1305.6830	-2.5666	-1.5708	-0.0000	-1.5708	-0.0000	-0.0000	0.1609	0.0000	-0.0000	0.0000	0.0000	0.0000	1.9747	0.1246	-0.1345	0.0225	0.1816	0.0446	2.0883	-0.0960	-0.0430	-0.0039	0.0014	0.0000	4.0425	-1.1502	-0.4231	-0.0421	0.0147	0.0000
1305.6950	-2.5646	-1.5708	-0.0000	-1.5708	0.0000	0.0000	0.1677	0.0000	-0.0000	0.0000	0.0000	0.0000	1.8234	0.1751	-0.0680	-0.0161	0.1809	0.0645	2.1035	-0.0959	-0.0429	-0.0039	0.0014	-0.0000	4.0425	-1.1491	-0.4219	-0.0420	0.0147	-0.0000
1305.7050	-2.5628	-1.5708	0.0000	-1.5708	0.0000	-0.0000	0.1733	0.0000	-0.0000	0.0000	0.0000	0.0000	1.9059	0.0918	-0.1297	0.0042	0.1973	0.0567	2.1161	-0.0968	-0.0434	-0.0039	0.0014	0.0000	4.0425	-1.1597	-0.4266	-0.0424	0.0148	0.0000
1305.7150	-2.5611	-1.5708	0.0000	-1.5708	0.0000	0.0000	0.1782	0.0000	-0.0000	0.0000	0.0000	0.0000	2.2919	0.0753	-0.1339	-0.0064	0.1990	0.0502	2.1288	-0.0965	-0.0432	-0.0039	0.0014	0.0000	4.0425	-1.1551	-0.4250	-0.0423	0.0148	0.0000
1305.7270	-2.5589	-1.5708	0.0000	-1.5708	0.0000	0.0000	0.1888	0.0000	-0.0000	0.0000	0.0000	0.0000	1.8723	0.0725	-0.1258	0.0189	0.1943	0.0332	2.1391	-0.0949	-0.0425	-0.0039	0.0014	0.0000	3.9861	-1.1366	-0.4177	-0.0416	0.0146	0.0000
1305.7370	-2.5569	-1.5708	-0.0000	-1.5708	0.0000	0.0000	0.1934	0.0000	-0.0000	0.0000	0.0000	0.0000	2.0907	0.0602	-0.1421	0.0169	0.1945	0.0501	2.1516	-0.0954	-0.0427	-0.0039	0.0014	0.0000	3.9861	-1.1431	-0.4202	-0.0418	0.0146	0.0000
1305.7490	-2.5546	-1.5708	-0.0000	-1.5708	0.0000	0.0000	0.2001	0.0000	-0.0000	0.0000	0.0000	0.0000	2.2825	0.0388	-0.1309	0.0223	0.2035	0.0229	2.1666	-0.0950	-0.0426	-0.0039	0.0014	0.0000	3.9861	-1.1380	-0.4190	-0.0416	0.0145	0.0000
1305.7590	-2.5526	-1.5708	0.0000	-1.5708	0.0000	0.0000	0.2074	0.0000	-0.0000	0.0000	0.0000	0.0000	2.0421	0.0338	-0.1475	0.0062	0.1768	0.0664	2.1791	-0.0951	-0.0426	-0.0039	0.0014	-0.0000	3.9861	-1.1390	-0.4191	-0.0416	0.0146	-0.0000
1305.7710	-2.5500	-1.5708	0.0000	-1.5708	-0.0000	0.0000	0.2141	0.0000	-0.0000	0.0000	0.0000	0.0000	2.0401	0.0962	-0.0497	0.0087	0.1938	0.0241	2.1941	-0.0949	-0.0425	-0.0039	0.0014	-0.0000	3.9861	-1.1370	-0.4181	-0.0416	0.0145	-0.0000
1305.7810	-2.5479	-1.5708	0.0000	-1.5708	0.0000	0.0000	0.2208	0.0000	-0.0000	0.0000	0.0000	0.0000	2.0767	0.1342	-0.2149	0.0025	0.1897	0.0516	2.2065	-0.0955	-0.0428	-0.0039	0.0014	0.0000	3.9861	-1.1436	-0.4207	-0.0418	0.0146	0.0000
1305.7930	-2.5451	-1.5708	-0.0000	-1.5708	0.0000	-0.0000	0.2250	0.0000	-0.0000	0.0000	0.0000	0.0000	1.9501	0.1328	-0.1457	-0.0042	0.1992	0.0628	2.2215	-0.0950	-0.0425	-0.0039	0.0014	0.0000	3.9861	-1.1372	-0.4182	-0.0417	0.0146	0.0000
1305.8030	-2.5428	-1.5708	-0.0000	-1.5708	0.0000	0.0000	0.2280	0.0000	-0.0000	0.0000	0.0000	0.0000	2.4028	0.1420	-0.1251	0.0221	0.2016	0.0307	2.2340	-0.0947	-0.0425	-0.0039	0.0014	-0.0000	3.9861	-1.1346	-0.4177	-0.0416	0.0146	-0.0000
1305.8130	-2.5405	-1.5708	-0.0000	-1.5708	0.0000	0.0000	0.2375	0.0000	-0.0000	0.0000	0.0000	0.0000	2.1521	0.1013	-0.0895	0.0123	0.1848	0.0447	2.2465	-0.0953	-0.0428	-0.0039	0.0014	0.0000	3.9861	-1.1416	-0.4207	-0.0418	0.0146	0.0000
1305.8250	-2.5375	-1.5708	0.0000	-1.5708	0.0000	-0.0000	0.2452	0.0000	-0.0000	0.0000	0.0000	0.0000	2.0899	0.1135	-0.0990	0.0080	0.1851	0.0477	2.2554	-0.0930	-0.0416	-0.0038	0.0013	-0.0000	3.9140	-1.1139	-0.4089	-0.0407	0.0142	-0.0000
1305.8350	-2.5351	-1.5708	-0.0000	-1.5708	-0.0000	-0.0000	0.2506	0.0000	-0.0000	0.0000	0.0000	0.0000	2.2839	0.1062	-0.1228	0.0074	0.2010	0.0714	2.2676	-0.0932	-0.0417	-0.0038	0.0013	0.0000	3.9140	-1.1156	-0.4106	-0.0410	0.0143	0.0000
1305.8470	-2.5320	-1.5708	0.0000	-1.5708	-0.0000	-0.0000	0.2596	0.0000	-0.0000	0.0000	0.0000	0.0000	2.2003	0.0974	-0.1266	0.0222	0.1890	0.0512	2.2823	-0.0932	-0.0417	-0.0038	0.0013	-0.0000	3.9140	-1.1166	-0.4106	-0.0409	0.0143	-0.0000
1305.8590	-2.5289	-1.5707	0.0000	-1.5708	0.0000	0.0000	0.2660	0.0000	-0.0000	0.0000	0.0000	0.0000	2.3979	0.0716	-0.1002	0.0089	0.1824	0.0680	2.2970	-0.0927	-0.0414	-0.0038	0.0013	-0.0000	3.9140	-1.1105	-0.4075	-0.0407	0.0142	-0.0000
1305.8690	-2.5262	-1.5708	0.0000	-1.5708	-0.0000	-0.0000	0.2733	0.0000	-0.0000	0.0000	0.0000	0.0000	1.9493	0.1202	-0.0830	0.0214	0.1862	0.0470	2.3093	-0.0934	-0.0418	-0.0038	0.0013	0.0000	3.9140	-1.1180	-0.4111	-0.0409	0.0143	0.0000
1305.8790	-2.5234	-1.5708	0.0000	-1.5708	0.0000	0.0000	0.2757	0.0000	-0.0000	0.0000	0.0000	0.0000	2.4722	0.0692	-0.0736	0.0154	0.1885	0.0817	2.3215	-0.0931	-0.0417	-0.0038	0.0013	-0.0000	3.9140	-1.1154	-0.4104	-0.0408	0.0143	-0.0000
1305.8910	-2.5200	-1.5708	-0.0000	-1.5708	0.0000	0.0000	0.2819	0.0000	-0.0000	0.0000	0.0000	0.0000	2.3902	0.0825	-0.1361	-0.0070	0.1842	0.0537	2.3362	-0.0932	-0.0417	-0.0038	0.0013	0.0000	3.9140	-1.1165	-0.4106	-0.0409	0.0143	0.0000
1305.9010	-2.5171	-1.5708	0.0000	-1.5708	0.0000	0.0000	0.2884	0.0000	-0.0000	0.0000	0.0000	0.0000	2.4926	0.0340	-0.1100	-0.0059	0.1836	0.0323	2.3485	-0.0935	-0.0419	-0.0038	0.0013	0.0000	3.9140	-1.1195	-0.4126	-0.0410	0.0143	0.0000
1305.9130	-2.5135	-1.5708	-0.0000	-1.5708	-0.0000	-0.0000	0.2951	0.0000	-0.0000	0.0000	0.0000	0.0000	2.1107	0.1301	-0.1386	-0.0151	0.2173	0.0626	2.3632	-0.0936	-0.0419	-0.0038	0.0013	0.0000	3.9140	-1.1205	-0.4126	-0.0411	0.0143	0.0000
1305.9230	-2.5106	-1.5708	-0.0000	-1.5708	0.0000	0.0000	0.3002	0.0000	-0.0000	0.0000	0.0000	0.0000	2.4876	0.1059	-0.1342	0.0022	0.1744	0.0372	2.3681	-0.0912	-0.0408	-0.0037	0.0013	0.0000	3.8264	-1.0920	-0.4019	-0.0400	0.0140	0.0000
1305.9350	-2.5069	-1.5708	0.0000	-1.5708	0.0000	0.0000	0.3106	0.0000	-0.0000	0.0000	0.0000	0.0000	2.3525	0.1301	-0.1333	0.0180	0.1715	0.0474	2.3825	-0.0913	-0.0409	-0.0037	0.0013	0.0000	3.8264	-1.0940	-0.4028	-0.0400	0.0140	0.0000
1305.9450	-2.5038	-1.5708	0.0000	-1.5708	-0.0000	0.0000	0.3176	0.0000	-0.0000	0.0000	0.0000	0.0000	2.7364	0.1161	-0.1848	-0.0045	0.2044	0.0371	2.3944	-0.0914	-0.0409	-0.0037	0.0013	0.0000	3.8264	-1.0940	-0.4029	-0.0401	0.0140	0.0000
1305.9570	-2.5000	-1.5708	-0.0000	-1.5708	0.0000	0.0000	0.3276	0.0000	-0.0000	0.0000	0.0000	0.0000	2.3125	0.1149	-0.1088	0.0001	0.2146	0.0581	2.4088	-0.0908	-0.0406	-0.0037	0.0013	-0.0000	3.8264	-1.0871	-0.3999	-0.0399	0.0139	-0.0000
1305.9670	-2.4967	-1.5708	-0.0000	-1.5708	0.0000	0.0000	0.3343	0.0000	-0.0000	0.0000	0.0000	0.0000	2.2587	0.0676	-0.1264	-0.0083	0.1849	0.0564	2.4208	-0.0909	-0.0406	-0.0037	0.0013	-0.0000	3.8264	-1.0889	-0.3997	-0.0397	0.0139	-0.0000
1305.9790	-2.4927	-1.5708	0.0000	-1.5708	0.0000	-0.0000	0.3362	0.0000	-0.0000	0.0000	0.0000	0.0000	2.5262	0.1180	-0.0666	0.0344	0.1995	0.0518	2.4352	-0.0911	-0.0407	-0.0037	0.0013	-0.0000	3.8264	-1.0909	-0.4008	-0.0399	0.0139	-0.0000
1305.9890	-2.4892	-1.5708	-0.0000	-1.5708	0.0000	0.0000	0.3437	0.0000	-0.0000	0.0000	0.0000	0.0000	2.3363	0.1219	-0.1130	0.0135	0.2079	0.0590	2.4472	-0.0913	-0.0409	-0.0037	0.0013	0.0000	3.8264	-1.0935	-0.4024	-0.0401	0.0140	0.0000
1306.0010	-2.4851	-1.5708	-0.0000	-1.5708	0.0000	0.0000	0.3494	0.0000	-0.0000	0.0000	0.0000	0.0000	2.2513	0.0071	-0.0926	0.0224	0.2146	0.0503	2.4615	-0.0910	-0.0408	-0.0037	0.0013	0.0000	3.8264	-1.0896	-0.4014	-0.0400	0.0140	0.0000
1306.0110	-2.4815	-1.5708	-0.0000	-1.5708	-0.0000	-0.0000	0.3525	0.0000	-0.0000	0.0000	0.0000	0.0000	2.3892	0.1318	-0.0998	0.0169	0.2093	0.0523	2.4735	-0.0912	-0.0408	-0.0037	0.0013	-0.0000	3.8264	-1.0924	-0.4013	-0.0399	0.0139	-0.0000
1306.0210	-2.4779	-1.5708	-0.0000	-1.5708	-0.0000	0.0000	0.3571	0.0000	-0.0000	0.0000	0.0000	0.0000	2.5432	0.0570	-0.1226	0.0013	0.2124	0.0412	2.4847	-0.0909	-0.0407	-0.0037	0.0013	0.0000	3.8168	-1.0888	-0.4004	-0.0399	0.0139	0.0000
1306.0330	-2.4736	-1.5708	-0.0000	-1.5708	0.0000	0.0000	0.3629	0.0000	-0.0000	0.0000	0.0000	0.0000	2.5444	0.0524	-0.1187	-0.0061	0.2247	0.0642	2.4909	-0.0887	-0.0397	-0.0036	0.0013	0.0000	3.7238	-1.0622	-0.3906	-0.0389	0.0136	0.0000
1306.0430	-2.4699	-1.5708	-0.0000	-1.5708	-0.0000	-0.0000	0.3705	0.0000	-0.0000	0.0000	0.0000	0.0000	2.7827	0.0416	-0.1390	-0.0008	0.1875	0.0654	2.5026	-0.0890	-0.0399	-0.0036	0.0013	0.0000	3.7238	-1.0658	-0.3922	-0.0390	0.0136	0.0000
1306.0550	-2.4654	-1.5708	-0.0000	-1.5708	-0.0000	0.0000	0.3778	0.0000	-0.0000	0.0000	0.0000	0.0000	2.6426	0.0364	-0.1455	0.0325	0.1895	0.0495	2.5166	-0.0885	-0.0396	-0.0036	0.0013	-0.0000	3.7238	-1.0597	-0.3900	-0.0388	0.0136	-0.0000
1306.0650	-2.4616	-1.5708	0.0000	-1.5708	0.0000	-0.0000	0.3822	0.0000	-0.0000	0.0000	0.0000	0.0000	2.6903	0.0522	-0.0797	0.0196	0.1716	0.0781	2.5282	-0.0887	-0.0397	-0.0036	0.0013	0.0000	3.7238	-1.0617	-0.3910	-0.0389	0.0136	0.0000
1306.0770	-2.4569	-1.5708	0.0000	-1.5708	0.0000	0.0000	0.3909	0.0000	-0.0000	0.0000	0.0000	0.0000	2.5356	0.1068	-0.1317	0.0080	0.2192	0.0476	2.5422	-0.0885	-0.0397	-0.0036	0.0013	-0.0000	3.7238	-1.0601	-0.3905	-0.0388	0.0136	-0.0000
1306.0870	-2.4529	-1.5708	0.0000	-1.5708	0.0000	-0.0000	0.3982	0.0000	-0.0000	0.0000	0.0000	0.0000	2.5390	0.0323	-0.1440	0.0117	0.1858	0.0423	2.5539	-0.0888	-0.0398	-0.0036	0.0013	-0.0000	3.7238	-1.0632	-0.3916	-0.0389	0.0136	-0.0000
1306.0990	-2.4481	-1.5708	-0.0000	-1.5708	0.0000	-0.0000	0.4011	0.0000	-0.0000	0.0000	0.0000	0.0000	2.7487	0.0591	-0.2192	0.0197	0.2035	0.0800	2.5679	-0.0889	-0.0399	-0.0036	0.0013	0.0000	3.7238	-1.0644	-0.3927	-0.0391	0.0136	0.0000
1306.1090	-2.4441	-1.5708	0.0000	-1.5708	-0.0000	0.0000	0.4088	0.0000	-0.0000	0.0000	0.0000	0.0000	2.7537	0.0254	-0.0610	0.0212	0.1961	0.0579	2.5795	-0.0886	-0.0397	-0.0036	0.0013	-0.0000	3.7238	-1.0612	-0.3905	-0.0388	0.0136	-0.0000
1306.1210	-2.4392	-1.5708	-0.0000	-1.5708	0.0000	0.0000	0.4200	0.0000	-0.0000	0.0000	0.0000	0.0000	2.6967	0.0774	-0.1307	-0.0071	0.2060	0.0642	2.5926	-0.0885	-0.0397	-0.0036	0.0013	0.0000	3.7128	-1.0600	-0.3904	-0.0388	0.0136	0.0000
1306.1310	-2.4350	-1.5708	-0.0000	-1.5708	0.0000	-0.0000	0.4263	0.0000	-0.0000	0.0000	0.0000	0.0000	2.8357	0.0501	-0.1291	-0.0048	0.1838	0.0403	2.5950	-0.0859	-0.0385	-0.0035	0.0012	0.0000	3.6064	-1.0293	-0.3788	-0.0377	0.0132	0.0000
1306.1410	-2.4307	-1.5708	-0.0000	-1.5708	-0.0000	-0.0000	0.4328	0.0000	-0.0000	0.0000	0.0000	0.0000	2.6957	0.1161	-0.1571	0.0198	0.1830	0.0514	2.6063	-0.0856	-0.0382	-0.0035	0.0012	-0.0000	3.6064	-1.0246	-0.3761	-0.0374	0.0131	-0.0000
1306.1530	-2.4255	-1.5708	-0.0000	-1.5708	0.0000	-0.0000	0.4383	0.0000	-0.0000	0.0000	0.0000	0.0000	2.1732	0.1094	-0.1094	0.0198	0.1996	0.0488	2.6199	-0.0861	-0.0386	-0.0035	0.0012	0.0000	3.6064	-1.0308	-0.3793	-0.0377	0.0132	0.0000
1306.1630	-2.4211	-1.5708	0.0001	-1.5708	0.0000	0.0000	0.4377	0.0000	-0.0000	0.0000	0.0000	0.0000	2.4023	0.1431	-0.1159	0.0064	0.1914	0.0771	2.6312	-0.0859	-0.0384	-0.0035	0.0012	-0.0000	3.6064	-1.0287	-0.3782	-0.0376	0.0131	-0.0000
1306.1750	-2.4157	-1.5708	0.0000	-1.5708	-0.0000	0.0000	0.4391	0.0000	-0.0000	0.0000	0.0000	0.0000	2.5385	0.0941	-0.1309	-0.0180	0.1921	0.0471	2.6447	-0.0859	-0.0384	-0.0035	0.0012	-0.0000	3.6064	-1.0287	-0.3783	-0.0376	0.0132	-0.0000
1306.1850	-2.4113	-1.5708	-0.0000	-1.5708	-0.0000	0.0000	0.4441	0.0000	-0.0000	0.0000	0.0000	0.0000	2.9433	0.1287	-0.0964	0.0265	0.2120	0.0573	2.6560	-0.0859	-0.0384	-0.0035	0.0012	-0.0000	3.6064	-1.0292	-0.3777	-0.0376	0.0131	-0.0000
1306.1970	-2.4059	-1.5708	-0.0000	-1.5708	0.0000	0.0000	0.4546	0.0000	-0.0000	0.0000	0.0000	0.0000	3.0366	0.0798	-0.0981	-0.0082	0.1907	0.0630	2.6696	-0.0861	-0.0386	-0.0035	0.0012	0.0000	3.6064	-1.0309	-0.3794	-0.0378	0.0132	0.0000
1306.2070	-2.4013	-1.5708	-0.0000	-1.5708	-0.0000	0.0000	0.4652	0.0000	-0.0000	0.0000	0.0000	0.0000	2.7236	0.1204	-0.0886	0.0102	0.1958	0.0516	2.6808	-0.0858	-0.0384	-0.0035	0.0012	-0.0000	3.6064	-1.0272	-0.3777	-0.0376	0.0131	-0.0000
1306.2170	-2.3966	-1.5708	-0.0000	-1.5708	0.0000	-0.0000	0.4692	0.0000	-0.0000	0.0000	0.0000	0.0000	2.6928	0.0386	-0.1261	0.0378	0.2060	0.0569	2.6921	-0.0856	-0.0382	-0.0035	0.0012	-0.0000	3.6064	-1.0246	-0.3761	-0.0375	0.0131	-0.0000
1306.2270	-2.3919	-1.5708	0.0000	-1.5708	-0.0000	0.0000	0.4732	0.0000	-0.0000	0.0000	0.0000	0.0000	3.0854	0.1455	-0.0960	0.0186	0.2164	0.0498	2.6922	-0.0828	-0.0371	-0.0034	0.0012	-0.0000	3.4748	-0.9917	-0.3649	-0.0363	0.0127	-0.0000
1306.2370	-2.3871	-1.5708	0.0000	-1.5708	0.0000	0.0000	0.4782	0.0000	-0.0000	0.0000	0.0000	0.0000	2.5212	0.1093	-0.1150	-0.0095	0.2003	0.0604	2.7031	-0.0826	-0.0369	-0.0034	0.0012	-0.0000	3.4748	-0.9896	-0.3629	-0.0361	0.0126	-0.0000
1306.2470	-2.3822	-1.5708	-0.0000	-1.5708	0.0000	0.0000	0.4844	0.0000	-0.0000	0.0000	0.0000	0.0000	2.9286	0.0885	-0.0862	0.0110	0.1919	0.0721	2.7139	-0.0828	-0.0371	-0.0034	0.0012	-0.0000	3.4748	-0.9921	-0.3653	-0.0363	0.0127	-0.0000
1306.2590	-2.3765	-1.5708	-0.0000	-1.5708	-0.0000	0.0001	0.4937	0.0000	-0.0000	0.0000	0.0000	0.0000	3.0085	0.1424	-0.1296	0.0258	0.1933	0.0608	2.7270	-0.0827	-0.0370	-0.0034	0.0012	-0.0000	3.4748	-0.9901	-0.3644	-0.0362	0.0127	-0.0000
1306.2690	-2.3715	-1.5708	0.0000	-1.5708	-0.0000	0.0000	0.5005	0.0000	-0.0000	0.0000	0.0000	0.0000	2.8379	0.0153	-0.1277	0.0152	0.2119	0.0500	2.7379	-0.0828	-0.0371	-0.0034	0.0012	0.0000	3.4748	-0.9922	-0.3654	-0.0363	0.0127	0.0000
1306.2790	-2.3665	-1.5708	-0.0000	-1.5708	0.0000	0.0000	0.5021	0.0000	-0.0000	0.0000	0.0000	0.0000	2.8317	0.1001	-0.0893	0.0421	0.1937	0.0597	2.7464	-0.0826	-0.0370	-0.0034	0.0012	-0.0000	3.4748	-0.9886	-0.3639	-0.0362	0.0127	-0.0000
1306.2890	-2.3614	-1.5708	0.0000	-1.5708	0.0000	0.0000	0.5043	0.0000	-0.0000	0.0000	0.0000	0.0000	2.8620	0.0572	-0.1786	0.0273	0.2050	0.0820	2.7511	-0.0829	-0.0371	-0.0034	0.0012	-0.0000	3.4748	-0.9926	-0.3649	-0.0362	0.0127	-0.0000
1306.2990	-2.3563	-1.5708	0.0000	-1.5708	0.0000	-0.0000	0.5092	0.0000	-0.0000	0.0000	0.0000	0.0000	2.5206	0.1165	-0.0896	0.0224	0.2086	0.0436	2.7557	-0.0828	-0.0370	-0.0034	0.0012	0.0000	3.4748	-0.9921	-0.3644	-0.0362	0.0127	0.0000
1306.3110	-2.3501	-1.5708	0.0000	-1.5708	-0.0000	0.0000	0.5129	0.0000	-0.0000	0.0000	0.0000	0.0000	2.7207	0.1307	-0.0730	0.0142	0.1852	0.0430	2.7613	-0.0831	-0.0372	-0.0034	0.0012	-0.0000	3.4748	-0.9947	-0.3659	-0.0363	0.0127	-0.0000
1306.3210	-2.3449	-1.5708	-0.0000	-1.5708	-0.0000	0.0000	0.5192	0.0000	-0.0000	0.0000	0.0000	0.0000	3.2042	0.0242	-0.1262	0.0195	0.1886	0.0618	2.7648	-0.0824	-0.0369	-0.0034	0.0012	0.0000	3.4612	-0.9863	-0.3630	-0.0361	0.0126	0.0000
1306.3310	-2.3397	-1.5709	0.0000	-1.5708	0.0000	0.0000	0.5286	0.0000	-0.0000	0.0000	0.0000	0.0000	3.0927	0.1122	-0.1145	0.0168	0.2125	0.0888	2.7583	-0.0792	-0.0355	-0.0032	0.0011	0.0000	3.3295	-0.9488	-0.3493	-0.0348	0.0122	0.0000
1306.3410	-2.3344	-1.5708	-0.0000	-1.5708	0.0000	0.0000	0.5357	0.0000	-0.0000	0.0000	0.0000	0.0000	3.0422	0.0938	-0.0909	0.0142	0.1960	0.0321	2.7627	-0.0795	-0.0357	-0.0032	0.0011	0.0000	3.3295	-0.9524	-0.3508	-0.0349	0.0122	0.0000
1306.3530	-2.3280	-1.5708	0.0000	-1.5708	0.0000	-0.0000	0.5421	0.0000	0.0001	0.0000	0.0000	0.0000	2.8896	0.1149	-0.0834	0.0246	0.1754	0.0469	2.7681	-0.0793	-0.0355	-0.0032	0.0011	0.0000	3.3295	-0.9503	-0.3497	-0.0348	0.0122	0.0000
1306.3630	-2.3225	-1.5708	0.0000	-1.5708	-0.0000	0.0000	0.5450	0.0000	0.0002	0.0000	0.0000	0.0000	2.6340	0.0048	-0.1497	0.0170	0.2205	0.0704	2.7725	-0.0793	-0.0354	-0.0032	0.0011	-0.0000	3.3295	-0.9491	-0.3486	-0.0347	0.0121	-0.0000
1306.3750	-2.3160	-1.5708	0.0000	-1.5708	0.0000	-0.0000	0.5467	0.0000	0.0001	0.0000	0.0000	0.0000	3.0135	0.1118	-0.1169	-0.0013	0.1854	0.0355	2.7779	-0.0794	-0.0355	-0.0032	0.0011	0.0000	3.3295	-0.9508	-0.3492	-0.0348	0.0122	0.0000
1306.3850	-2.3105	-1.5708	-0.0000	-1.5708	0.0000	0.0000	0.5577	0.0000	0.0000	0.0000	0.0000	0.0000	3.4888	0.0569	-0.0710	0.0105	0.1928	0.0588	2.7823	-0.0793	-0.0355	-0.0032	0.0011	0.0000	3.3295	-0.9496	-0.3491	-0.0346	0.0121	0.0000
1306.3950	-2.3049	-1.5708	0.0000	-1.5708	0.0000	0.0000	0.5657	0.0000	0.0000	0.0000	0.0000	0.0000	3.0966	0.0751	-0.0794	0.0142	0.2054	0.0485	2.7868	-0.0791	-0.0354	-0.0032	0.0011	-0.0000	3.3295	-0.9472	-0.3486	-0.0347	0.0121	-0.0000
1306.4070	-2.2981	-1.5708	0.0000	-1.5708	-0.0000	0.0000	0.5706	0.0000	0.0001	0.0000	0.0000	0.0000	2.6812	0.0649	-0.1445	0.0058	0.1833	0.0452	2.7921	-0.0796	-0.0357	-0.0032	0.0011	0.0000	3.3295	-0.9538	-0.3512	-0.0349	0.0122	0.0000
1306.4170	-2.2923	-1.5708	0.0000	-1.5708	0.0000	-0.0000	0.5700	0.0000	0.0000	0.0000	0.0000	0.0000	2.6728	0.0419	-0.0947	0.0117	0.1893	0.0469	2.7966	-0.0795	-0.0356	-0.0032	0.0011	0.0000	3.3295	-0.9522	-0.3507	-0.0348	0.0122	0.0000
1306.4290	-2.2854	-1.5708	-0.0000	-1.5708	0.0000	0.0000	0.5717	0.0000	0.0000	0.0000	0.0000	0.0000	3.0827	-0.0315	-0.1291	-0.0007	0.1802	0.0660	2.7885	-0.0757	-0.0339	-0.0031	0.0011	-0.0000	3.1710	-0.9060	-0.3331	-0.0331	0.0116	-0.0000
1306.4390	-2.2797	-1.5708	0.0000	-1.5708	0.0000	0.0000	0.5796	0.0000	-0.0000	0.0000	0.0000	0.0000	3.5233	0.1100	-0.1247	0.0038	0.1793	0.0655	2.7927	-0.0751	-0.0336	-0.0031	0.0011	-0.0000	3.1710	-0.8993	-0.3304	-0.0329	0.0115	-0.0000
1306.4510	-2.2726	-1.5708	0.0000	-1.5708	0.0000	0.0000	0.5893	0.0000	-0.0000	0.0000	0.0000	0.0000	2.8495	0.0573	-0.1019	0.0198	0.1990	0.0560	2.7978	-0.0756	-0.0339	-0.0031	0.0011	-0.0000	3.1710	-0.9050	-0.3330	-0.0331	0.0116	-0.0000
1306.4610	-2.2667	-1.5708	0.0000	-1.5708	0.0000	0.0000	0.5928	0.0000	-0.0000	0.0000	0.0000	0.0000	3.1338	0.1026	-0.0946	0.0079	0.1935	0.0458	2.8021	-0.0756	-0.0338	-0.0031	0.0011	-0.0000	3.1710	-0.9049	-0.3330	-0.0330	0.0116	-0.0000
1306.4710	-2.2608	-1.5708	0.0000	-1.5708	0.0000	-0.0000	0.5965	0.0000	-0.0000	0.0000	0.0000	0.0000	2.8688	0.1192	-0.1074	0.0017	0.1979	0.0685	2.8063	-0.0752	-0.0337	-0.0031	0.0011	-0.0000	3.1710	-0.9005	-0.3315	-0.0331	0.0116	-0.0000
1306.4810	-2.2548	-1.5708	-0.0000	-1.5708	-0.0000	-0.0000	0.5989	0.0000	0.0000	0.0000	0.0000	0.0000	3.2552	0.1630	-0.0932	0.0235	0.1899	0.0485	2.8106	-0.0754	-0.0336	-0.0031	0.0011	-0.0000	3.1710	-0.9029	-0.3310	-0.0329	0.0115	-0.0000
1306.4910	-2.2487	-1.5708	-0.0000	-1.5708	0.0000	0.0000	0.6057	0.0000	-0.0000	0.0000	0.0000	0.0000	3.2106	0.1087	-0.0563	0.0004	0.1926	0.0449	2.8148	-0.0755	-0.0338	-0.0031	0.0011	-0.0000	3.1710	-0.9046	-0.3326	-0.0331	0.0116	-0.0000
1306.5030	-2.2414	-1.5708	-0.0000	-1.5708	0.0000	0.0000	0.6121	0.0000	-0.0000	0.0000	0.0000	0.0000	3.2882	0.1439	-0.0952	0.0050	0.2022	0.0767	2.8199	-0.0753	-0.0336	-0.0031	0.0011	-0.0000	3.1710	-0.9019	-0.3310	-0.0330	0.0115	-0.0000
1306.5130	-2.2353	-1.5708	-0.0000	-1.5708	-0.0000	-0.0000	0.6194	0.0000	-0.0000	0.0000	0.0000	0.0000	3.4378	0.0902	-0.0582	-0.0287	0.2073	0.0553	2.8241	-0.0753	-0.0337	-0.0031	0.0011	-0.0000	3.1710	-0.9015	-0.3315	-0.0330	0.0115	-0.0000
1306.5230	-2.2291	-1.5708	0.0000	-1.5708	-0.0000	-0.0000	0.6254	0.0000	-0.0000	0.0000	0.0000	0.0000	2.7635	0.1503	-0.1460	0.0277	0.2212	0.0378	2.8140	-0.0713	-0.0319	-0.0029	0.0010	0.0000	3.0000	-0.8544	-0.3142	-0.0314	0.0110	0.0000
1306.5330	-2.2228	-1.5708	0.0000	-1.5708	0.0000	-0.0000	0.6243	0.0000	-0.0000	0.0000	0.0000	0.0000	3.0458	0.0755	-0.1259	0.0013	0.1881	0.0562	2.8180	-0.0711	-0.0319	-0.0029	0.0010	-0.0000	3.0000	-0.8516	-0.3135	-0.0312	0.0109	-0.0000
1306.5450	-2.2152	-1.5708	0.0000	-1.5708	-0.0000	0.0000	0.6328	0.0000	-0.0000	0.0000	0.0000	0.0000	3.1766	0.1139	-0.1449	-0.0014	0.1991	0.0458	2.8229	-0.0715	-0.0320	-0.0029	0.0010	0.0000	3.0000	-0.8564	-0.3152	-0.0314	0.0110	0.0000
1306.5550	-2.2089	-1.5708	0.0000	-1.5708	-0.0000	-0.0000	0.6373	0.0000	-0.0000	0.0000	0.0000	0.0000	3.1492	0.0641	-0.0797	-0.0043	0.1905	0.0470	2.8269	-0.0715	-0.0320	-0.0029	0.0010	0.0000	3.0000	-0.8563	-0.3151	-0.0313	0.0110	0.0000
1306.5650	-2.2025	-1.5708	-0.0000	-1.5708	0.0000	-0.0000	0.6418	0.0000	-0.0000	0.0000	0.0000	0.0000	3.1442	0.0584	-0.1054	0.0166	0.1814	0.0516	2.8309	-0.0714	-0.0320	-0.0029	0.0010	0.0000	3.0000	-0.8553	-0.3151	-0.0314	0.0110	0.0000
1306.5770	-2.1947	-1.5708	0.0000	-1.5708	0.0000	-0.0000	0.6450	0.0000	-0.0000	0.0000	0.0000	0.0000	2.6921	0.0962	-0.0895	0.0127	0.1894	0.0368	2.8357	-0.0712	-0.0319	-0.0029	0.0010	-0.0000	3.0000	-0.8533	-0.3141	-0.0313	0.0109	-0.0000
1306.5870	-2.1883	-1.5708	-0.0000	-1.5708	-0.0000	0.0000	0.6470	0.0000	-0.0000	0.0000	0.0000	0.0000	3.2571	0.0264	-0.0955	0.0028	0.1933	0.0539	2.8397	-0.0711	-0.0318	-0.0029	0.0010	-0.0000	3.0000	-0.8521	-0.3129	-0.0311	0.0109	-0.0000
1306.5990	-2.1805	-1.5708	-0.0000	-1.5708	-0.0000	-0.0000	0.6560	0.0000	-0.0000	0.0000	0.0000	0.0000	3.4539	0.1315	-0.0713	0.0081	0.1974	0.0448	2.8445	-0.0710	-0.0317	-0.0029	0.0010	-0.0000	3.0000	-0.8498	-0.3117	-0.0309	0.0108	-0.0000
1306.6090	-2.1738	-1.5708	-0.0000	-1.5708	-0.0000	-0.0000	0.6612	0.0000	-0.0000	0.0000	0.0000	0.0000	2.9843	0.1487	-0.0940	0.0273	0.2114	0.0382	2.8485	-0.0718	-0.0322	-0.0029	0.0010	0.0000	3.0000	-0.8600	-0.3168	-0.0316	0.0110	0.0000
1306.6210	-2.1658	-1.5708	-0.0000	-1.5708	0.0000	0.0000	0.6624	0.0000	-0.0000	0.0000	0.0000	0.0000	3.3232	0.0882	-0.1372	0.0158	0.1821	0.0578	2.8519	-0.0712	-0.0318	-0.0029	0.0010	-0.0000	2.9829	-0.8529	-0.3128	-0.0311	0.0109	-0.0000
1306.6310	-2.1592	-1.5708	0.0000	-1.5708	0.0000	0.0000	0.6681	0.0000	-0.0000	0.0000	0.0000	0.0000	3.5345	0.1686	-0.1519	0.0091	0.1921	0.0615	2.8418	-0.0671	-0.0300	-0.0027	0.0010	-0.0000	2.8172	-0.8032	-0.2950	-0.0294	0.0103	-0.0000
1306.6410	-2.1525	-1.5708	-0.0000	-1.5708	0.0000	0.0000	0.6785	0.0000	-0.0000	0.0000	0.0000	0.0000	3.3332	0.1179	-0.0925	-0.0087	0.2083	0.0611	2.8456	-0.0671	-0.0300	-0.0027	0.0010	-0.0000	2.8172	-0.8037	-0.2955	-0.0294	0.0103	-0.0000
1306.6510	-2.1457	-1.5708	-0.0000	-1.5708	0.0000	0.0000	0.6808	0.0000	-0.0000	0.0000	0.0000	0.0000	3.0425	0.1655	-0.0840	-0.0043	0.1885	0.0771	2.8494	-0.0669	-0.0299	-0.0027	0.0010	-0.0000	2.8172	-0.8010	-0.2939	-0.0293	0.0103	-0.0000
1306.6610	-2.1389	-1.5708	-0.0000	-1.5708	-0.0000	-0.0000	0.6837	0.0000	-0.0000	0.0000	0.0000	0.0000	3.2079	0.0327	-0.1105	0.0215	0.1758	0.0441	2.8531	-0.0671	-0.0301	-0.0027	0.0010	-0.0000	2.8172	-0.8040	-0.2958	-0.0293	0.0103	-0.0000
1306.6730	-2.1306	-1.5708	0.0000	-1.5708	0.0000	0.0000	0.6894	0.0000	-0.0000	0.0000	0.0000	0.0000	3.2867	0.0810	-0.1848	0.0129	0.2012	0.0558	2.8577	-0.0672	-0.0301	-0.0027	0.0010	0.0000	2.8172	-0.8042	-0.2960	-0.0295	0.0103	0.0000
1306.6830	-2.1237	-1.5708	0.0000	-1.5708	-0.0000	0.0000	0.6925	0.0000	-0.0000	0.0000	0.0000	0.0000	3.5174	0.1177	-0.0650	0.0204	0.1827	0.0698	2.8614	-0.0672	-0.0301	-0.0027	0.0010	0.0000	2.8172	-0.8052	-0.2960	-0.0294	0.0103	0.0000
1306.6930	-2.1168	-1.5708	-0.0000	-1.5708	0.0000	0.0000	0.6966	0.0000	-0.0000	0.0000	0.0000	0.0000	3.3073	0.1126	-0.1472	-0.0020	0.1877	0.0586	2.8652	-0.0668	-0.0299	-0.0027	0.0010	-0.0000	2.8172	-0.8000	-0.2938	-0.0293	0.0102	-0.0000
1306.7030	-2.1097	-1.5708	-0.0000	-1.5708	-0.0000	0.0001	0.6989	0.0000	-0.0000	0.0000	0.0000	0.0000	3.0867	0.0787	-0.1109	0.0042	0.1916	0.0638	2.8690	-0.0671	-0.0300	-0.0027	0.0010	0.0000	2.8172	-0.8037	-0.2955	-0.0295	0.0103	0.0000
1306.7130	-2.1026	-1.5708	-0.0000	-1.5708	0.0000	0.0000	0.7022	0.0000	-0.0000	0.0000	0.0000	0.0000	3.1258	0.1103	-0.1446	0.0109	0.1960	0.0497	2.8727	-0.0669	-0.0300	-0.0027	0.0010	-0.0000	2.8172	-0.8011	-0.2950	-0.0295	0.0103	-0.0000
1306.7250	-2.0942	-1.5708	-0.0000	-1.5708	-0.0000	0.0000	0.7061	0.0000	-0.0000	0.0000	0.0000	0.0000	3.8174	0.0861	-0.0908	0.0234	0.1866	0.0447	2.8610	-0.0620	-0.0277	-0.0025	0.0009	-0.0000	2.6233	-0.7421	-0.2729	-0.0272	0.0095	-0.0000
1306.7350	-2.0872	-1.5708	-0.0000	-1.5708	-0.0000	-0.0000	0.7187	0.0000	-0.0000	0.0000	0.0000	0.0000	3.6048	0.1250	-0.1177	0.0072	0.1831	0.0487	2.8645	-0.0623	-0.0278	-0.0025	0.0009	-0.0000	2.6233	-0.7457	-0.2735	-0.0273	0.0095	-0.0000
1306.7470	-2.0785	-1.5708	0.0000	-1.5708	0.0000	-0.0000	0.7249	0.0000	-0.0000	0.0000	0.0000	0.0000	2.9159	0.0453	-0.0534	0.0190	0.1951	0.0369	2.8687	-0.0624	-0.0279	-0.0025	0.0009	-0.0000	2.6233	-0.7477	-0.2745	-0.0273	0.0095	-0.0000
1306.7570	-2.0712	-1.5708	-0.0000	-1.5708	-0.0000	0.0000	0.7215	0.0000	-0.0000	0.0000	0.0000	0.0000	2.5753	0.1660	-0.0929	-0.0021	0.1941	0.0915	2.8722	-0.0622	-0.0279	-0.0025	0.0009	0.0000	2.6233	-0.7447	-0.2745	-0.0274	0.0096	0.0000
1306.7670	-2.0640	-1.5708	-0.0000	-1.5708	0.0000	0.0000	0.7215	0.0000	-0.0000	0.0000	0.0000	0.0000	3.9708	0.1812	-0.0828	0.0133	0.1813	0.0558	2.8757	-0.0621	-0.0278	-0.0025	0.0009	-0.0000	2.6233	-0.7435	-0.2734	-0.0271	0.0095	-0.0000
1306.7790	-2.0553	-1.5708	0.0000	-1.5708	0.0000	0.0000	0.7374	0.0000	-0.0000	0.0000	0.0000	0.0000	3.5778	0.0735	-0.0938	0.0135	0.2176	0.0406	2.8799	-0.0621	-0.0278	-0.0025	0.0009	-0.0000	2.6233	-0.7440	-0.2738	-0.0272	0.0095	-0.0000
1306.7910	-2.0463	-1.5708	0.0000	-1.5708	0.0000	0.0000	0.7388	0.0000	-0.0000	0.0000	0.0000	0.0000	2.7305	0.1146	-0.0785	0.0111	0.2038	0.0520	2.8841	-0.0623	-0.0278	-0.0025	0.0009	-0.0000	2.6233	-0.7462	-0.2740	-0.0273	0.0095	-0.0000
1306.8010	-2.0389	-1.5708	0.0000	-1.5708	0.0000	-0.0000	0.7333	0.0000	-0.0000	0.0000	0.0000	0.0000	2.8723	0.1341	-0.0348	-0.0034	0.1954	0.0616	2.8876	-0.0628	-0.0280	-0.0026	0.0009	0.0000	2.6233	-0.7519	-0.2757	-0.0275	0.0096	0.0000
1306.8130	-2.0301	-1.5708	0.0000	-1.5708	0.0000	0.0000	0.7386	0.0000	-0.0000	0.0000	0.0000	0.0000	4.2272	0.0714	-0.1025	0.0060	0.2125	0.0565	2.8918	-0.0620	-0.0277	-0.0025	0.0009	-0.0000	2.6233	-0.7430	-0.2729	-0.0272	0.0095	-0.0000
1306.8230	-2.0227	-1.5708	0.0000	-1.5708	-0.0000	0.0000	0.7528	0.0000	-0.0000	0.0000	0.0000	0.0000	3.5703	0.1482	-0.0900	0.0120	0.1940	0.0549	2.8782	-0.0576	-0.0258	-0.0023	0.0008	0.0000	2.4190	-0.6895	-0.2541	-0.0253	0.0088	0.0000
1306.8330	-2.0152	-1.5708	0.0000	-1.5708	0.0000	0.0000	0.7574	0.0000	-0.0000	0.0000	0.0000	0.0000	3.3613	0.0692	-0.1183	0.0081	0.2078	0.0212	2.8814	-0.0576	-0.0258	-0.0023	0.0008	-0.0000	2.4190	-0.6900	-0.2536	-0.0252	0.0088	-0.0000
1306.8430	-2.0075	-1.5708	-0.0000	-1.5708	-0.0000	-0.0000	0.7593	0.0000	-0.0000	0.0000	0.0000	0.0000	2.7974	0.1450	-0.0878	0.0443	0.2080	0.0308	2.8847	-0.0575	-0.0257	-0.0023	0.0008	-0.0000	2.4190	-0.6888	-0.2525	-0.0251	0.0088	-0.0000
1306.8550	-1.9985	-1.5708	0.0000	-1.5708	-0.0000	0.0000	0.7586	0.0000	-0.0000	0.0000	0.0000	0.0000	3.8010	0.0981	-0.0385	0.0090	0.2065	0.0396	2.8886	-0.0573	-0.0257	-0.0023	0.0008	-0.0000	2.4190	-0.6859	-0.2525	-0.0251	0.0088	-0.0000
1306.8650	-1.9909	-1.5708	-0.0000	-1.5708	-0.0000	-0.0000	0.7670	0.0000	-0.0000	0.0000	0.0000	0.0000	3.6688	0.1417	-0.0735	-0.0028	0.1794	0.0460	2.8918	-0.0574	-0.0257	-0.0023	0.0008	0.0000	2.4190	-0.6875	-0.2531	-0.0253	0.0088	0.0000
1306.8750	-1.9832	-1.5708	-0.0000	-1.5708	0.0000	0.0000	0.7738	0.0000	-0.0000	0.0000	0.0000	0.0000	3.0242	0.1343	-0.0529	0.0101	0.1706	0.0440	2.8950	-0.0575	-0.0258	-0.0024	0.0008	0.0000	2.4190	-0.6891	-0.2537	-0.0253	0.0088	0.0000
1306.8850	-1.9754	-1.5708	0.0000	-1.5708	0.0000	-0.0000	0.7721	0.0000	-0.0000	0.0000	0.0000	0.0000	3.0211	0.0548	-0.0642	0.0008	0.1862	0.0342	2.8983	-0.0571	-0.0255	-0.0023	0.0008	-0.0000	2.4190	-0.6843	-0.2510	-0.0251	0.0088	-0.0000
1306.8950	-1.9678	-1.5708	0.0000	-1.5708	0.0000	0.0000	0.7722	0.0000	-0.0000	0.0000	0.0000	0.0000	4.1511	0.1235	-0.0485	0.0391	0.1857	0.0517	2.9015	-0.0580	-0.0260	-0.0024	0.0008	0.0000	2.4190	-0.6943	-0.2558	-0.0255	0.0089	0.0000
1306.9070	-1.9584	-1.5708	0.0000	-1.5708	-0.0000	0.0000	0.7873	0.0000	-0.0000	0.0000	0.0000	0.0000	3.1904	0.1603	-0.0910	0.0258	0.1856	0.0340	2.9054	-0.0573	-0.0256	-0.0023	0.0008	-0.0000	2.4190	-0.6868	-0.2515	-0.0251	0.0088	-0.0000
1306.9170	-1.9505	-1.5708	-0.0000	-1.5708	0.0000	0.0000	0.7835	0.0000	-0.0000	0.0000	0.0000	0.0000	2.8133	0.1963	-0.0705	0.0283	0.1846	0.0268	2.9086	-0.0576	-0.0257	-0.0023	0.0008	0.0000	2.4190	-0.6895	-0.2531	-0.0252	0.0088	0.0000
1306.9270	-1.9426	-1.5708	-0.0000	-1.5708	0.0000	-0.0000	0.7784	0.0000	-0.0000	0.0000	0.0000	0.0000	3.1412	0.0662	-0.1026	0.0053	0.2001	0.0498	2.8938	-0.0524	-0.0234	-0.0021	0.0007	-0.0000	2.2052	-0.6275	-0.2306	-0.0229	0.0080	-0.0000
1306.9390	-1.9333	-1.5708	-0.0000	-1.5708	-0.0000	0.0000	0.7867	0.0000	-0.0000	0.0000	0.0000	0.0000	4.0449	0.1219	-0.0933	0.0137	0.2025	0.0554	2.8974	-0.0526	-0.0234	-0.0021	0.0007	-0.0000	2.2052	-0.6294	-0.2305	-0.0228	0.0080	-0.0000
1306.9490	-1.9253	-1.5708	0.0000	-1.5708	-0.0000	0.0000	0.7981	0.0000	-0.0000	0.0000	0.0000	0.0000	3.3060	0.1646	-0.1001	0.0145	0.1862	0.0579	2.9003	-0.0525	-0.0235	-0.0021	0.0007	-0.0000	2.2052	-0.6290	-0.2312	-0.0230	0.0080	-0.0000
1306.9610	-1.9158	-1.5708	0.0000	-1.5708	0.0000	0.0000	0.8022	0.0000	-0.0000	0.0000	0.0000	0.0000	3.3633	0.1658	-0.1485	0.0192	0.1899	0.0718	2.9038	-0.0524	-0.0235	-0.0021	0.0007	0.0000	2.2052	-0.6276	-0.2308	-0.0230	0.0081	0.0000
1306.9710	-1.9079	-1.5708	-0.0000	-1.5708	-0.0000	-0.0000	0.8053	0.0000	-0.0000	0.0000	0.0000	0.0000	3.5417	0.1067	-0.0299	0.0069	0.1995	0.0475	2.9068	-0.0526	-0.0235	-0.0021	0.0007	0.0000	2.2052	-0.6296	-0.2317	-0.0230	0.0081	0.0000
1306.9810	-1.8997	-1.5708	0.0000	-1.5708	-0.0000	0.0000	0.8090	0.0000	-0.0000	0.0000	0.0000	0.0000	3.2867	0.1615	-0.0971	0.0101	0.2004	0.0643	2.9097	-0.0526	-0.0235	-0.0021	0.0007	0.0000	2.2052	-0.6301	-0.2312	-0.0230	0.0081	0.0000
1306.9930	-1.8900	-1.5708	-0.0000	-1.5708	-0.0000	0.0000	0.8038	0.0000	-0.0000	0.0000	0.0000	0.0000	3.1899	0.1764	-0.0459	0.0134	0.1807	0.0462	2.9133	-0.0524	-0.0234	-0.0021	0.0007	-0.0000	2.2052	-0.6274	-0.2306	-0.0229	0.0080	-0.0000
1307.0030	-1.8818	-1.5708	-0.0000	-1.5708	0.0000	-0.0000	0.8042	0.0000	-0.0000	0.0000	0.0000	0.0000	3.1328	0.0662	-0.0955	0.0249	0.2031	0.0464	2.9162	-0.0527	-0.0236	-0.0021	0.0007	-0.0000	2.2052	-0.6311	-0.2321	-0.0230	0.0080	-0.0000
1307.0150	-1.8722	-1.5708	-0.0000	-1.5708	-0.0000	0.0000	0.8128	0.0000	-0.0000	0.0000	0.0000	0.0000	4.2471	0.0762	-0.0281	0.0180	0.2071	0.0555	2.9198	-0.0520	-0.0232	-0.0021	0.0007	-0.0000	2.2052	-0.6221	-0.2285	-0.0228	0.0080	-0.0000
1307.0250	-1.8641	-1.5708	-0.0000	-1.5708	0.0000	-0.0000	0.8261	0.0000	-0.0000	0.0000	0.0000	0.0000	3.6530	0.0863	-0.0406	0.0287	0.2222	0.0256	2.9040	-0.0471	-0.0211	-0.0019	0.0007	0.0000	1.9826	-0.5640	-0.2073	-0.0206	0.0072	0.0000
1307.0350	-1.8557	-1.5708	-0.0000	-1.5708	-0.0000	0.0000	0.8300	0.0000	-0.0000	0.0000	0.0000	0.0000	2.8387	0.1985	-0.0930	0.0172	0.2045	0.0683	2.9067	-0.0473	-0.0212	-0.0019	0.0007	0.0000	1.9826	-0.5667	-0.2089	-0.0208	0.0073	0.0000
1307.0450	-1.8475	-1.5708	0.0000	-1.5708	-0.0000	0.0000	0.8239	0.0000	-0.0000	0.0000	0.0000	0.0000	3.1539	0.1333	-0.1044	0.0194	0.1909	0.0631	2.9093	-0.0468	-0.0210	-0.0019	0.0007	-0.0000	1.9826	-0.5609	-0.2063	-0.0206	0.0072	-0.0000
1307.0550	-1.8392	-1.5708	-0.0000	-1.5708	0.0000	0.0000	0.8245	0.0000	-0.0000	0.0000	0.0000	0.0000	3.6384	0.1150	-0.0967	0.0121	0.2127	0.0738	2.9120	-0.0472	-0.0211	-0.0019	0.0007	-0.0000	1.9826	-0.5650	-0.2073	-0.0207	0.0072	-0.0000
1307.0670	-1.8292	-1.5708	0.0000	-1.5708	-0.0000	0.0000	0.8274	0.0000	-0.0000	0.0000	0.0000	0.0000	3.0605	0.1425	-0.0804	0.0013	0.1931	0.0501	2.9151	-0.0474	-0.0212	-0.0019	0.0007	-0.0000	1.9826	-0.5677	-0.2089	-0.0208	0.0073	-0.0000
1307.0770	-1.8209	-1.5708	-0.0000	-1.5708	-0.0000	0.0000	0.8287	0.0000	-0.0000	0.0000	0.0000	0.0000	3.4427	0.0689	-0.0531	0.0078	0.2027	0.0743	2.9178	-0.0473	-0.0212	-0.0019	0.0007	0.0000	1.9826	-0.5667	-0.2089	-0.0208	0.0073	0.0000
1307.0870	-1.8127	-1.5708	-0.0000	-1.5708	-0.0000	-0.0000	0.8361	0.0000	-0.0000	0.0000	0.0000	0.0000	4.1093	0.1260	-0.0846	0.0336	0.2098	0.0419	2.9205	-0.0468	-0.0210	-0.0019	0.0007	-0.0000	1.9826	-0.5607	-0.2061	-0.0205	0.0072	-0.0000
1307.0970	-1.8042	-1.5708	-0.0000	-1.5708	-0.0000	0.0000	0.8484	0.0000	-0.0000	0.0000	0.0000	0.0000	3.5043	0.1453	-0.0917	-0.0030	0.2365	0.0378	2.9231	-0.0467	-0.0208	-0.0019	0.0007	-0.0000	1.9826	-0.5595	-0.2049	-0.0203	0.0071	-0.0000
1307.1090	-1.7940	-1.5708	0.0000	-1.5708	0.0000	0.0000	0.8435	0.0000	-0.0000	0.0000	0.0000	0.0000	2.8701	0.1062	-0.0750	0.0147	0.1712	0.0264	2.9263	-0.0473	-0.0211	-0.0019	0.0007	0.0000	1.9826	-0.5667	-0.2079	-0.0207	0.0073	0.0000
1307.1190	-1.7855	-1.5708	0.0000	-1.5708	-0.0000	-0.0000	0.8398	0.0000	-0.0000	0.0000	0.0000	0.0000	3.4976	0.1229	-0.0870	0.0148	0.1822	0.0531	2.9289	-0.0470	-0.0209	-0.0019	0.0007	-0.0000	1.9826	-0.5627	-0.2061	-0.0204	0.0072	-0.0000
1307.1290	-1.7770	-1.5708	-0.0000	-1.5708	0.0000	-0.0000	0.8411	0.0000	-0.0000	0.0000	0.0000	0.0000	3.8409	0.1738	-0.0680	-0.0022	0.1775	0.0571	2.9121	-0.0415	-0.0186	-0.0017	0.0006	-0.0000	1.7523	-0.4967	-0.1826	-0.0182	0.0064	-0.0000
1307.1410	-1.7669	-1.5708	-0.0000	-1.5708	0.0000	0.0000	0.8520	0.0000	-0.0000	0.0000	0.0000	0.0000	3.9281	0.1037	-0.0294	0.0146	0.1889	0.0378	2.9149	-0.0415	-0.0186	-0.0017	0.0006	0.0000	1.7523	-0.4974	-0.1832	-0.0184	0.0064	0.0000
1307.1510	-1.7584	-1.5708	-0.0000	-1.5708	0.0000	0.0000	0.8623	0.0000	-0.0000	0.0000	0.0000	0.0000	3.7778	0.1731	-0.0904	0.0196	0.1907	0.0325	2.9173	-0.0418	-0.0186	-0.0017	0.0006	0.0000	1.7523	-0.5004	-0.1832	-0.0183	0.0064	0.0000
1307.1630	-1.7481	-1.5708	0.0000	-1.5708	0.0000	0.0000	0.8648	0.0000	-0.0000	0.0000	0.0000	0.0000	3.6259	0.0796	-0.0686	0.0327	0.2047	0.0528	2.9201	-0.0419	-0.0187	-0.0017	0.0006	0.0000	1.7523	-0.5016	-0.1843	-0.0184	0.0064	0.0000
1307.1730	-1.7394	-1.5708	-0.0000	-1.5708	0.0000	0.0000	0.8659	0.0000	-0.0000	0.0000	0.0000	0.0000	3.1853	0.1112	-0.1057	-0.0098	0.1876	0.0555	2.9224	-0.0416	-0.0185	-0.0017	0.0006	-0.0000	1.7523	-0.4986	-0.1825	-0.0181	0.0063	-0.0000
1307.1850	-1.7290	-1.5708	-0.0000	-1.5708	-0.0000	-0.0000	0.8577	0.0000	-0.0000	0.0000	0.0000	0.0000	3.2248	0.1452	-0.0977	0.0273	0.1925	0.0499	2.9252	-0.0420	-0.0188	-0.0017	0.0006	0.0000	1.7523	-0.5026	-0.1853	-0.0185	0.0064	0.0000
1307.1950	-1.7204	-1.5708	0.0000	-1.5708	-0.0000	0.0000	0.8578	0.0000	-0.0000	0.0000	0.0000	0.0000	4.0308	0.1192	-0.0676	-0.0095	0.1802	0.0763	2.9276	-0.0420	-0.0188	-0.0017	0.0006	0.0000	1.7523	-0.5026	-0.1853	-0.0184	0.0064	0.0000
1307.2070	-1.7100	-1.5708	-0.0000	-1.5708	-0.0000	-0.0000	0.8742	0.0000	-0.0000	0.0000	0.0000	0.0000	3.7379	0.1196	-0.0151	0.0128	0.1869	0.0447	2.9304	-0.0413	-0.0184	-0.0017	0.0006	-0.0000	1.7523	-0.4950	-0.1809	-0.0180	0.0063	-0.0000
1307.2170	-1.7012	-1.5708	-0.0000	-1.5708	0.0000	-0.0000	0.8769	0.0000	-0.0000	0.0000	0.0000	0.0000	3.1751	0.1025	-0.1073	0.0204	0.1953	0.0400	2.9327	-0.0415	-0.0186	-0.0017	0.0006	-0.0000	1.7523	-0.4968	-0.1826	-0.0183	0.0064	-0.0000
1307.2290	-1.6908	-1.5708	-0.0000	-1.5708	0.0000	-0.0000	0.8780	0.0000	-0.0000	0.0000	0.0000	0.0000	3.7336	0.1922	-0.0346	0.0130	0.1960	0.0401	2.9155	-0.0362	-0.0162	-0.0015	0.0005	-0.0000	1.5150	-0.4338	-0.1593	-0.0158	0.0055	-0.0000
1307.2390	-1.6820	-1.5708	-0.0000	-1.5708	-0.0000	0.0000	0.8822	0.0000	-0.0000	0.0000	0.0000	0.0000	3.5916	0.1906	-0.0446	0.0015	0.1885	0.0405	2.9175	-0.0360	-0.0161	-0.0015	0.0005	-0.0000	1.5150	-0.4306	-0.1582	-0.0157	0.0055	-0.0000
1307.2510	-1.6713	-1.5708	-0.0000	-1.5708	-0.0000	0.0000	0.8773	0.0000	-0.0000	0.0000	0.0000	0.0000	3.2399	0.1523	-0.0632	0.0273	0.2012	0.0387	2.9199	-0.0359	-0.0161	-0.0015	0.0005	0.0000	1.5150	-0.4297	-0.1583	-0.0159	0.0056	0.0000
1307.2610	-1.6626	-1.5708	0.0000	-1.5708	0.0000	-0.0000	0.8808	0.0000	-0.0000	0.0000	0.0000	0.0000	4.0518	0.2033	-0.1027	0.0194	0.1767	0.0675	2.9219	-0.0360	-0.0162	-0.0015	0.0005	-0.0000	1.5150	-0.4317	-0.1593	-0.0159	0.0055	-0.0000
1307.2710	-1.6538	-1.5708	-0.0000	-1.5708	0.0000	0.0000	0.8903	0.0000	-0.0000	0.0000	0.0000	0.0000	3.7757	0.1340	-0.0269	0.0125	0.2155	0.0178	2.9240	-0.0363	-0.0164	-0.0015	0.0005	0.0000	1.5150	-0.4345	-0.1609	-0.0160	0.0056	0.0000
1307.2830	-1.6430	-1.5708	-0.0000	-1.5708	0.0000	0.0000	0.8926	0.0000	-0.0000	0.0000	0.0000	0.0000	3.0929	0.1261	-0.0513	0.0344	0.1953	0.0358	2.9264	-0.0361	-0.0161	-0.0015	0.0005	-0.0000	1.5150	-0.4322	-0.1587	-0.0157	0.0055	-0.0000
1307.2950	-1.6323	-1.5708	-0.0000	-1.5708	-0.0000	-0.0000	0.8872	0.0000	-0.0000	0.0000	0.0000	0.0000	3.4125	0.1688	-0.1023	0.0081	0.2038	0.0572	2.9288	-0.0361	-0.0162	-0.0015	0.0005	0.0000	1.5150	-0.4328	-0.1594	-0.0159	0.0056	0.0000
1307.3050	-1.6235	-1.5708	0.0000	-1.5708	0.0000	-0.0000	0.8910	0.0000	-0.0000	0.0000	0.0000	0.0000	4.4413	0.1160	-0.0381	0.0225	0.1906	0.0558	2.9309	-0.0362	-0.0163	-0.0015	0.0005	0.0000	1.5150	-0.4334	-0.1599	-0.0160	0.0056	0.0000
1307.3150	-1.6145	-1.5708	-0.0000	-1.5708	-0.0000	0.0000	0.9027	0.0000	-0.0000	0.0000	0.0000	0.0000	3.4861	0.1581	-0.0535	0.0170	0.2052	0.0782	2.9329	-0.0358	-0.0159	-0.0015	0.0005	-0.0000	1.5150	-0.4290	-0.1566	-0.0157	0.0055	-0.0000
1307.3270	-1.6037	-1.5708	-0.0000	-1.5708	0.0000	-0.0000	0.8959	0.0000	-0.0000	0.0000	0.0000	0.0000	3.1537	0.0791	-0.1086	-0.0010	0.1856	0.0464	2.9148	-0.0301	-0.0135	-0.0012	0.0004	0.0000	1.2717	-0.3603	-0.1328	-0.0133	0.0047	0.0000
1307.3370	-1.5948	-1.5708	-0.0000	-1.5708	0.0000	-0.0000	0.8979	0.0000	-0.0000	0.0000	0.0000	0.0000	4.2627	0.1713	-0.0081	0.0109	0.1739	0.0716	2.9165	-0.0303	-0.0135	-0.0012	0.0004	-0.0000	1.2717	-0.3623	-0.1327	-0.0133	0.0046	-0.0000
1307.3490	-1.5838	-1.5708	-0.0000	-1.5708	0.0000	0.0000	0.9079	0.0000	-0.0000	0.0000	0.0000	0.0000	3.2067	0.1306	-0.0500	0.0011	0.1678	0.0642	2.9185	-0.0301	-0.0134	-0.0012	0.0004	-0.0000	1.2717	-0.3601	-0.1316	-0.0131	0.0046	-0.0000
1307.3610	-1.5730	-1.5708	0.0000	-1.5707	0.0000	-0.0000	0.8995	0.0000	-0.0000	0.0000	0.0000	0.0000	3.2084	0.1448	-0.0807	0.0160	0.1963	0.0555	2.9206	-0.0305	-0.0137	-0.0012	0.0004	0.0000	1.2717	-0.3655	-0.1348	-0.0134	0.0047	0.0000
1307.3710	-1.5641	-1.5708	-0.0000	-1.5708	0.0000	-0.0000	0.9023	0.0000	-0.0000	0.0000	0.0000	0.0000	4.2796	0.1088	-0.0366	0.0246	0.1881	0.0508	2.9223	-0.0301	-0.0134	-0.0012	0.0004	-0.0000	1.2717	-0.3607	-0.1322	-0.0132	0.0046	-0.0000
1307.3810	-1.5550	-1.5708	-0.0000	-1.5708	-0.0000	0.0000	0.9164	0.0000	-0.0000	0.0000	0.0000	0.0000	3.8202	0.0986	-0.0781	0.0347	0.1829	0.0533	2.9240	-0.0302	-0.0135	-0.0012	0.0004	-0.0000	1.2717	-0.3623	-0.1327	-0.0132	0.0046	-0.0000
1307.3930	-1.5439	-1.5708	-0.0000	-1.5708	-0.0000	0.0000	0.9123	0.0000	-0.0000	0.0000	0.0000	0.0000	2.7279	0.1233	-0.0353	0.0124	0.1951	0.0510	2.9260	-0.0303	-0.0136	-0.0012	0.0004	-0.0000	1.2717	-0.3633	-0.1337	-0.0133	0.0046	-0.0000
1307.4030	-1.5349	-1.5708	-0.0000	-1.5708	-0.0000	0.0000	0.9072	0.0000	-0.0000	0.0000	0.0000	0.0000	3.6701	0.1235	0.0257	0.0428	0.1638	0.0507	2.9277	-0.0303	-0.0136	-0.0012	0.0004	-0.0000	1.2717	-0.3633	-0.1337	-0.0132	0.0046	-0.0000
1307.4150	-1.5239	-1.5708	-0.0000	-1.5708	-0.0000	0.0000	0.9188	0.0000	-0.0000	0.0000	0.0000	0.0000	4.0900	0.1689	-0.0658	0.0145	0.1881	0.0517	2.9298	-0.0302	-0.0134	-0.0012	0.0004	-0.0000	1.2717	-0.3616	-0.1321	-0.0131	0.0046	-0.0000
1307.4250	-1.5146	-1.5708	0.0000	-1.5708	0.0000	-0.0000	0.9202	0.0000	-0.0000	0.0000	0.0000	0.0000	2.9440	0.1801	-0.0774	0.0264	0.2038	0.0374	2.9106	-0.0242	-0.0108	-0.0010	0.0003	-0.0000	1.0235	-0.2898	-0.1060	-0.0105	0.0037	-0.0000
1307.4370	-1.5037	-1.5708	-0.0001	-1.5708	0.0000	0.0000	0.9128	0.0000	-0.0000	0.0000	0.0000	0.0000	3.6168	0.1315	-0.0593	0.0226	0.1764	0.0646	2.9122	-0.0241	-0.0107	-0.0010	0.0003	-0.0000	1.0235	-0.2882	-0.1055	-0.0105	0.0037	-0.0000
1307.4470	-1.4946	-1.5708	-0.0000	-1.5708	0.0000	0.0000	0.9211	0.0000	-0.0000	0.0000	0.0000	0.0000	4.4452	0.2244	-0.0636	0.0341	0.2004	0.0412	2.9136	-0.0242	-0.0108	-0.0010	0.0003	-0.0000	1.0235	-0.2894	-0.1067	-0.0107	0.0037	-0.0000
1307.4590	-1.4833	-1.5708	-0.0000	-1.5708	0.0000	0.0000	0.9265	0.0000	-0.0000	0.0000	0.0000	0.0000	2.7889	0.1609	-0.0392	0.0229	0.1831	0.0441	2.9152	-0.0244	-0.0109	-0.0010	0.0003	0.0000	1.0235	-0.2921	-0.1073	-0.0108	0.0038	0.0000
1307.4690	-1.4741	-1.5708	0.0000	-1.5708	-0.0000	-0.0000	0.9169	0.0000	-0.0000	0.0000	0.0000	0.0000	3.7309	0.1502	0.0053	0.0258	0.1997	0.0261	2.9166	-0.0243	-0.0108	-0.0010	0.0003	-0.0000	1.0235	-0.2909	-0.1062	-0.0107	0.0037	-0.0000
1307.4790	-1.4651	-1.5708	-0.0000	-1.5708	0.0000	0.0000	0.9251	0.0000	-0.0000	0.0000	0.0000	0.0000	4.4243	0.0933	-0.0336	0.0148	0.1946	0.0543	2.9180	-0.0240	-0.0107	-0.0010	0.0003	-0.0000	1.0235	-0.2872	-0.1055	-0.0105	0.0037	-0.0000
1307.4910	-1.4538	-1.5708	-0.0000	-1.5708	0.0000	-0.0000	0.9345	0.0000	-0.0000	0.0000	0.0000	0.0000	2.9685	0.1865	0.0018	0.0176	0.2018	0.0469	2.9196	-0.0245	-0.0110	-0.0010	0.0003	0.0000	1.0235	-0.2937	-0.1078	-0.0107	0.0038	0.0000
1307.5010	-1.4445	-1.5708	0.0000	-1.5708	0.0000	-0.0000	0.9258	0.0000	0.0003	0.0000	0.0000	0.0000	3.2604	0.2160	-0.0139	0.0080	0.1895	0.0706	2.9210	-0.0243	-0.0109	-0.0010	0.0003	0.0000	1.0235	-0.2906	-0.1068	-0.0108	0.0038	0.0000
1307.5130	-1.4334	-1.5708	0.0000	-1.5708	-0.0000	0.0000	0.9247	0.0000	0.0001	0.0000	0.0000	0.0000	4.2267	0.1536	-0.0652	0.0373	0.1825	0.0699	2.9226	-0.0244	-0.0109	-0.0010	0.0003	0.0000	1.0235	-0.2921	-0.1073	-0.0107	0.0038	0.0000
1307.5230	-1.4240	-1.5708	-0.0000	-1.5708	-0.0000	-0.0000	0.9345	0.0000	-0.0001	0.0000	0.0000	0.0000	3.4448	0.2330	-0.0236	0.0255	0.2253	0.0632	2.9029	-0.0181	-0.0080	-0.0007	0.0003	-0.0000	0.7712	-0.2164	-0.0792	-0.0080	0.0028	-0.0000
1307.5350	-1.4128	-1.5708	0.0000	-1.5708	0.0000	-0.0000	0.9319	0.0000	-0.0001	0.0000	0.0000	0.0000	3.6119	0.1875	-0.0177	0.0047	0.2028	0.0541	2.9041	-0.0181	-0.0081	-0.0007	0.0003	-0.0000	0.7712	-0.2169	-0.0796	-0.0079	0.0028	-0.0000
1307.5450	-1.4036	-1.5708	-0.0000	-1.5708	-0.0000	-0.0000	0.9355	0.0000	-0.0001	0.0000	0.0000	0.0000	4.1846	0.1483	-0.0286	0.0268	0.1936	0.0561	2.9051	-0.0183	-0.0083	-0.0008	0.0003	0.0000	0.7712	-0.2196	-0.0812	-0.0081	0.0028	0.0000
1307.5570	-1.3923	-1.5708	0.0000	-1.5708	-0.0000	0.0000	0.9462	0.0000	-0.0001	0.0000	0.0000	0.0000	3.2636	0.2105	-0.0373	0.0202	0.2065	0.0728	2.9064	-0.0184	-0.0081	-0.0007	0.0003	0.0000	0.7712	-0.2200	-0.0797	-0.0080	0.0028	0.0000
1307.5670	-1.3828	-1.5708	0.0000	-1.5708	0.0000	0.0000	0.9366	0.0000	0.0001	0.0000	0.0000	0.0000	2.8550	0.1542	-0.0005	0.0155	0.1808	0.0319	2.9074	-0.0184	-0.0083	-0.0008	0.0003	0.0000	0.7712	-0.2206	-0.0813	-0.0081	0.0028	0.0000
1307.5790	-1.3717	-1.5708	-0.0000	-1.5708	0.0000	0.0000	0.9312	0.0000	0.0002	0.0000	0.0000	0.0000	4.2486	0.1669	-0.0364	0.0325	0.1970	0.0555	2.9086	-0.0181	-0.0081	-0.0007	0.0003	0.0000	0.7712	-0.2164	-0.0801	-0.0080	0.0028	0.0000
1307.5890	-1.3622	-1.5708	-0.0000	-1.5708	-0.0000	-0.0000	0.9431	0.0000	0.0000	0.0000	0.0000	0.0000	3.4447	0.2792	-0.0299	0.0265	0.1974	0.0480	2.9097	-0.0183	-0.0081	-0.0007	0.0003	-0.0000	0.7712	-0.2194	-0.0801	-0.0080	0.0028	-0.0000
1307.6010	-1.3510	-1.5708	0.0000	-1.5708	0.0000	-0.0000	0.9419	0.0000	-0.0001	0.0000	0.0000	0.0000	3.8371	0.2348	0.0305	0.0206	0.1936	0.0471	2.9109	-0.0183	-0.0083	-0.0008	0.0003	0.0000	0.7712	-0.2196	-0.0812	-0.0081	0.0028	0.0000
1307.6110	-1.3416	-1.5708	0.0000	-1.5708	-0.0000	-0.0000	0.9466	0.0000	-0.0001	0.0000	0.0000	0.0000	3.6194	0.1686	-0.0645	0.0088	0.2028	0.0565	2.9119	-0.0183	-0.0082	-0.0008	0.0003	0.0000	0.7712	-0.2186	-0.0803	-0.0081	0.0028	0.0000
1307.6230	-1.3302	-1.5708	-0.0000	-1.5708	-0.0000	-0.0000	0.9463	0.0000	-0.0001	0.0000	0.0000	0.0000	2.7563	0.1793	0.0102	0.0114	0.1957	0.0570	2.8918	-0.0122	-0.0054	-0.0005	0.0002	-0.0000	0.5158	-0.1461	-0.0528	-0.0053	0.0019	-0.0000
1307.6330	-1.3207	-1.5708	0.0000	-1.5708	-0.0000	0.0000	0.9387	0.0000	-0.0000	0.0000	0.0000	0.0000	3.4157	0.2178	-0.0213	0.0242	0.2017	0.0707	2.8925	-0.0123	-0.0054	-0.0005	0.0002	-0.0000	0.5158	-0.1477	-0.0534	-0.0053	0.0019	-0.0000
1307.6450	-1.3094	-1.5708	0.0000	-1.5708	-0.0000	0.0000	0.9404	0.0000	-0.0000	0.0000	0.0000	0.0000	3.9669	0.1985	-0.0280	0.0186	0.1968	0.0542	2.8933	-0.0126	-0.0056	-0.0005	0.0002	0.0000	0.5158	-0.1505	-0.0550	-0.0054	0.0019	0.0000
1307.6550	-1.3000	-1.5708	-0.0001	-1.5708	0.0000	0.0000	0.9497	0.0000	-0.0000	0.0000	0.0000	0.0000	3.5681	0.2494	-0.0504	0.0398	0.1998	0.0775	2.8940	-0.0124	-0.0055	-0.0005	0.0002	-0.0000	0.5158	-0.1489	-0.0545	-0.0054	0.0019	-0.0000
1307.6650	-1.2905	-1.5708	-0.0000	-1.5708	-0.0000	-0.0000	0.9487	0.0000	-0.0000	0.0000	0.0000	0.0000	3.3843	0.2093	-0.0356	0.0104	0.1756	0.0480	2.8947	-0.0120	-0.0054	-0.0005	0.0002	-0.0000	0.5158	-0.1441	-0.0528	-0.0053	0.0019	-0.0000
1307.6770	-1.2791	-1.5708	0.0000	-1.5708	0.0000	0.0000	0.9473	0.0000	-0.0000	0.0000	0.0000	0.0000	3.8642	0.2037	-0.0538	-0.0008	0.2090	0.0629	2.8955	-0.0122	-0.0054	-0.0005	0.0002	0.0000	0.5158	-0.1457	-0.0535	-0.0054	0.0019	0.0000
1307.6870	-1.2696	-1.5708	0.0000	-1.5708	0.0000	0.0000	0.9524	0.0000	-0.0000	0.0000	0.0000	0.0000	3.2392	0.2647	0.0001	0.0271	0.1982	0.0900	2.8962	-0.0119	-0.0053	-0.0005	0.0002	-0.0000	0.5158	-0.1423	-0.0522	-0.0052	0.0018	-0.0000
1307.6990	-1.2582	-1.5708	-0.0000	-1.5708	-0.0000	-0.0000	0.9445	0.0000	-0.0000	0.0000	0.0000	0.0000	3.1754	0.2464	-0.0659	0.0079	0.2305	0.0541	2.8970	-0.0124	-0.0055	-0.0005	0.0002	-0.0000	0.5158	-0.1488	-0.0545	-0.0054	0.0019	-0.0000
1307.7090	-1.2489	-1.5708	-0.0000	-1.5708	-0.0000	-0.0000	0.9489	0.0000	0.0000	0.0000	0.0000	0.0000	4.4350	0.1509	-0.0061	0.0198	0.1908	0.0780	2.8977	-0.0119	-0.0053	-0.0005	0.0002	-0.0000	0.5158	-0.1429	-0.0518	-0.0053	0.0019	-0.0000
1307.7190	-1.2393	-1.5708	0.0000	-1.5708	0.0000	-0.0000	0.9598	0.0000	0.0000	0.0000	0.0000	0.0000	3.4178	0.2092	-0.0385	0.0358	0.1910	0.0339	2.8984	-0.0124	-0.0055	-0.0005	0.0002	0.0000	0.5158	-0.1488	-0.0545	-0.0054	0.0019	0.0000
1307.7290	-1.2297	-1.5708	-0.0000	-1.5708	-0.0000	0.0000	0.9541	0.0000	0.0000	0.0000	0.0000	0.0000	3.2657	0.1668	-0.0544	0.0205	0.1859	0.0505	2.8773	-0.0058	-0.0025	-0.0002	0.0001	-0.0000	0.2584	-0.0696	-0.0248	-0.0026	0.0009	-0.0000
1307.7410	-1.2183	-1.5708	-0.0000	-1.5708	-0.0000	-0.0000	0.9547	0.0000	0.0000	0.0000	0.0000	0.0000	3.7742	0.2725	-0.0096	0.0119	0.1987	0.0673	2.8777	-0.0062	-0.0028	-0.0003	0.0001	-0.0000	0.2584	-0.0744	-0.0274	-0.0027	0.0009	-0.0000
1307.7510	-1.2087	-1.5708	-0.0000	-1.5708	0.0000	-0.0000	0.9552	0.0000	-0.0000	0.0000	0.0000	0.0000	3.1179	0.1914	0.0103	0.0285	0.1966	0.0447	2.8781	-0.0059	-0.0027	-0.0002	0.0001	-0.0000	0.2584	-0.0710	-0.0262	-0.0025	0.0009	-0.0000
1307.7610	-1.1991	-1.5708	-0.0000	-1.5708	0.0000	0.0000	0.9473	0.0000	-0.0001	0.0000	0.0000	0.0000	3.1207	0.2494	0.0150	0.0311	0.1905	0.0598	2.8784	-0.0063	-0.0028	-0.0002	0.0001	-0.0000	0.2584	-0.0754	-0.0275	-0.0027	0.0009	-0.0000
1307.7710	-1.1897	-1.5708	-0.0000	-1.5708	0.0000	0.0000	0.9459	0.0000	-0.0001	0.0000	0.0000	0.0000	4.2670	0.1591	-0.0389	0.0071	0.1879	0.0648	2.8788	-0.0057	-0.0024	-0.0002	0.0001	-0.0000	0.2584	-0.0677	-0.0240	-0.0024	0.0009	-0.0000
1307.7810	-1.1803	-1.5708	-0.0000	-1.5708	-0.0000	-0.0000	0.9581	0.0000	-0.0001	0.0000	0.0000	0.0000	3.8277	0.2302	-0.0090	0.0284	0.2049	0.0502	2.8791	-0.0062	-0.0027	-0.0002	0.0001	-0.0000	0.2584	-0.0743	-0.0264	-0.0026	0.0009	-0.0000
1307.7930	-1.1686	-1.5708	-0.0000	-1.5708	-0.0000	0.0000	0.9583	0.0000	-0.0000	0.0000	0.0000	0.0000	2.8226	0.2666	-0.0280	0.0085	0.1848	0.0447	2.8795	-0.0062	-0.0027	-0.0002	0.0001	-0.0000	0.2584	-0.0743	-0.0264	-0.0026	0.0009	-0.0000
1307.8030	-1.1591	-1.5708	0.0000	-1.5708	0.0000	0.0000	0.9485	0.0000	-0.0000	0.0000	0.0000	0.0000	3.8891	0.1692	-0.0128	0.0328	0.2115	0.0513	2.8799	-0.0058	-0.0026	-0.0002	0.0001	-0.0000	0.2584	-0.0700	-0.0253	-0.0026	0.0009	-0.0000
1307.8130	-1.1497	-1.5708	-0.0000	-1.5708	0.0000	0.0000	0.9554	0.0000	-0.0000	0.0000	0.0000	0.0000	4.0736	0.3115	0.0151	0.0448	0.1857	0.0589	2.8802	-0.0061	-0.0026	-0.0002	0.0001	-0.0000	0.2584	-0.0725	-0.0256	-0.0024	0.0009	-0.0000
1307.8230	-1.1399	-1.5708	-0.0000	-1.5708	0.0000	-0.0000	0.9609	0.0000	-0.0000	0.0000	0.0000	0.0000	2.7421	0.2436	-0.0287	0.0107	0.1940	0.0481	2.8589	0.0000	0.0001	0.0000	-0.0000	-0.0000	0.0000	0.0005	0.0008	0.0001	-0.0000	-0.0000
1307.8330	-1.1304	-1.5708	-0.0000	-1.5708	0.0000	-0.0000	0.9505	0.0000	-0.0000	0.0000	0.0000	0.0000	3.3427	0.2480	0.0441	0.0221	0.2126	0.0701	2.8589	0.0003	0.0002	0.0000	-0.0000	-0.0000	0.0000	0.0031	0.0023	0.0001	-0.0000	-0.0000
1307.8450	-1.1191	-1.5708	-0.0000	-1.5708	0.0000	-0.0000	0.9573	0.0000	-0.0000	0.0000	0.0000	0.0000	3.9136	0.2267	-0.0055	0.0203	0.2001	0.0610	2.8589	-0.0002	-0.0001	-0.0000	0.0000	0.0000	0.0000	-0.0019	-0.0005	-0.0001	0.0000	0.0000
1307.8550	-1.1094	-1.5708	-0.0000	-1.5708	0.0000	0.0000	0.9592	0.0000	-0.0000	0.0000	0.0000	0.0000	2.5773	0.1887	-0.0057	0.0078	0.1918	0.0817	2.8589	-0.0001	-0.0000	0.0000	0.0000	-0.0000	0.0000	-0.0006	-0.0003	0.0000	0.0000	-0.0000
1307.8670	-1.0980	-1.5708	0.0000	-1.5708	0.0000	0.0000	0.9468	0.0000	-0.0000	0.0000	0.0000	0.0000	3.6600	0.2460	0.0232	0.0303	0.1853	0.0564	2.8589	0.0004	0.0002	0.0000	-0.0000	-0.0000	0.0000	0.0043	0.0024	0.0002	-0.0001	-0.0000
1307.8770	-1.0885	-1.5708	-0.0000	-1.5708	-0.0000	-0.0000	0.9511	0.0000	-0.0001	0.0000	0.0000	0.0000	3.8642	0.2620	0.0222	0.0352	0.1970	0.0537	2.8589	0.0002	0.0001	0.0000	-0.0000	-0.0000	0.0000	0.0026	0.0008	0.0001	-0.0000	-0.0000
1307.8890	-1.0771	-1.5708	-0.0000	-1.5708	0.0000	-0.0000	0.9614	0.0000	-0.0000	0.0000	0.0000	0.0000	3.5957	0.2528	0.0057	0.0388	0.2052	0.0751	2.8589	0.0003	0.0001	0.0000	-0.0000	-0.0000	0.0000	0.0031	0.0013	0.0001	-0.0000	-0.0000
1307.8990	-1.0674	-1.5708	-0.0000	-1.5708	0.0000	-0.0000	0.9604	0.0000	-0.0000	0.0000	0.0000	0.0000	3.2637	0.2026	-0.0205	-0.0021	0.2070	0.0724	2.8589	-0.0001	-0.0000	-0.0000	0.0000	0.0000	0.0000	-0.0007	-0.0004	-0.0001	0.0000	0.0000
1307.9110	-1.0559	-1.5708	-0.0000	-1.5708	-0.0000	-0.0000	0.9544	0.0000	-0.0000	0.0000	0.0000	0.0000	3.2473	0.2677	-0.0222	0.0222	0.2167	0.0519	2.8589	0.0002	0.0001	0.0000	-0.0000	-0.0000	0.0000	0.0021	0.0014	0.0002	-0.0000	-0.0000
1307.9210	-1.0463	-1.5708	0.0000	-1.5708	0.0000	-0.0000	0.9513	0.0000	-0.0000	0.0000	0.0000	0.0000	2.9967	0.2787	-0.0127	0.0019	0.1837	0.0635	2.8609	-0.0006	-0.0002	-0.0000	0.0000	0.0000	0.0242	-0.0076	-0.0019	-0.0003	0.0001	0.0000
1307.9330	-1.0350	-1.5708	-0.0000	-1.5708	0.0000	0.0000	0.9487	0.0000	-0.0000	0.0000	0.0000	0.0000	4.1942	0.1632	-0.0145	0.0226	0.1830	0.0539	2.8809	-0.0059	-0.0025	-0.0002	0.0001	-0.0000	0.2584	-0.0706	-0.0248	-0.0026	0.0009	-0.0000
1307.9430	-1.0255	-1.5708	-0.0000	-1.5708	-0.0000	0.0000	0.9598	0.0000	-0.0000	0.0000	0.0000	0.0000	3.9174	0.2639	-0.0518	0.0244	0.1888	0.0523	2.8813	-0.0062	-0.0027	-0.0002	0.0001	-0.0000	0.2584	-0.0738	-0.0269	-0.0026	0.0009	-0.0000
1307.9550	-1.0139	-1.5708	0.0000	-1.5708	-0.0000	0.0000	0.9618	0.0000	-0.0000	0.0000	0.0000	0.0000	2.8684	0.2928	0.0005	0.0227	0.1917	0.0517	2.8817	-0.0063	-0.0028	-0.0003	0.0001	0.0000	0.2584	-0.0759	-0.0280	-0.0027	0.0009	0.0000
1307.9650	-1.0044	-1.5708	-0.0000	-1.5708	0.0000	-0.0000	0.9574	0.0000	-0.0000	0.0000	0.0000	0.0000	3.8335	0.2880	-0.0023	0.0261	0.2145	0.0345	2.8820	-0.0060	-0.0026	-0.0002	0.0001	-0.0000	0.2584	-0.0720	-0.0252	-0.0025	0.0009	-0.0000
1307.9750	-0.9948	-1.5708	0.0000	-1.5708	0.0000	0.0000	0.9640	0.0000	-0.0000	0.0000	0.0000	0.0000	3.6052	0.2124	-0.0028	0.0182	0.2079	0.0547	2.8824	-0.0065	-0.0030	-0.0003	0.0001	0.0000	0.2584	-0.0781	-0.0290	-0.0028	0.0010	0.0000
1307.9850	-0.9851	-1.5708	-0.0000	-1.5708	0.0000	-0.0000	0.9626	0.0000	-0.0000	0.0000	0.0000	0.0000	2.8377	0.3312	0.0194	0.0257	0.1936	0.0529	2.8827	-0.0065	-0.0031	-0.0003	0.0001	0.0000	0.2584	-0.0783	-0.0302	-0.0030	0.0010	0.0000
1307.9950	-0.9756	-1.5708	-0.0000	-1.5708	-0.0000	-0.0000	0.9571	0.0000	-0.0000	0.0000	0.0000	0.0000	4.0514	0.2092	-0.0139	0.0223	0.2096	0.0397	2.8831	-0.0062	-0.0028	-0.0002	0.0001	-0.0000	0.2584	-0.0743	-0.0273	-0.0026	0.0009	-0.0000
1308.0070	-0.9640	-1.5708	0.0000	-1.5708	0.0000	-0.0000	0.9616	0.0000	-0.0000	0.0000	0.0000	0.0000	3.1697	0.1949	-0.0045	0.0094	0.2068	0.0566	2.8835	-0.0060	-0.0026	-0.0002	0.0001	-0.0000	0.2584	-0.0715	-0.0257	-0.0024	0.0009	-0.0000
1308.0170	-0.9544	-1.5708	0.0000	-1.5708	0.0000	0.0000	0.9568	0.0000	0.0000	0.0000	0.0000	0.0000	3.1748	0.2563	0.0009	0.0254	0.1852	0.0717	2.8838	-0.0063	-0.0028	-0.0002	0.0001	-0.0000	0.2584	-0.0759	-0.0279	-0.0027	0.0009	-0.0000
1308.0270	-0.9449	-1.5708	-0.0000	-1.5708	-0.0000	0.0000	0.9541	0.0000	0.0000	0.0000	0.0000	0.0000	3.6292	0.2072	0.0167	0.0160	0.2041	0.0506	2.9059	-0.0121	-0.0054	-0.0005	0.0002	-0.0000	0.5158	-0.1445	-0.0533	-0.0053	0.0019	-0.0000
1308.0370	-0.9354	-1.5708	-0.0000	-1.5708	0.0000	0.0000	0.9615	0.0000	-0.0000	0.0000	0.0000	0.0000	4.3679	0.3208	0.0427	0.0095	0.2056	0.0648	2.9066	-0.0118	-0.0052	-0.0005	0.0002	-0.0000	0.5158	-0.1407	-0.0507	-0.0052	0.0018	-0.0000
1308.0490	-0.9238	-1.5708	-0.0000	-1.5709	0.0000	0.0000	0.9712	0.0000	-0.0000	0.0000	0.0000	0.0000	3.2529	0.1996	-0.0228	0.0087	0.2185	0.0544	2.9074	-0.0125	-0.0055	-0.0005	0.0002	0.0000	0.5158	-0.1499	-0.0545	-0.0054	0.0019	0.0000
1308.0590	-0.9141	-1.5708	0.0000	-1.5708	-0.0000	0.0000	0.9629	0.0000	-0.0000	0.0000	0.0000	0.0000	3.2009	0.1876	-0.0057	0.0210	0.1819	0.0634	2.9081	-0.0121	-0.0054	-0.0005	0.0002	-0.0000	0.5158	-0.1445	-0.0533	-0.0053	0.0019	-0.0000
1308.0690	-0.9044	-1.5708	-0.0000	-1.5708	0.0000	0.0000	0.9595	0.0000	-0.0000	0.0000	0.0000	0.0000	3.6825	0.2242	-0.0297	-0.0019	0.1546	0.0651	2.9088	-0.0123	-0.0055	-0.0005	0.0002	-0.0000	0.5158	-0.1472	-0.0539	-0.0053	0.0019	-0.0000
1308.0810	-0.8929	-1.5708	-0.0000	-1.5708	0.0000	-0.0000	0.9602	0.0000	-0.0000	0.0000	0.0000	0.0000	3.4034	0.1634	-0.0279	0.0354	0.1904	0.0552	2.9096	-0.0122	-0.0054	-0.0005	0.0002	-0.0000	0.5158	-0.1466	-0.0533	-0.0053	0.0019	-0.0000
1308.0910	-0.8833	-1.5708	-0.0001	-1.5708	0.0000	0.0000	0.9599	0.0000	-0.0000	0.0000	0.0000	0.0000	4.0071	0.2520	0.0196	0.0192	0.1689	0.0475	2.9103	-0.0122	-0.0054	-0.0005	0.0002	-0.0000	0.5158	-0.1459	-0.0527	-0.0052	0.0018	-0.0000
1308.1030	-0.8718	-1.5708	-0.0000	-1.5708	0.0000	-0.0000	0.9703	0.0000	-0.0000	0.0000	0.0000	0.0000	4.0935	0.1992	-0.0508	0.0438	0.2070	0.0582	2.9111	-0.0119	-0.0054	-0.0005	0.0002	-0.0000	0.5158	-0.1428	-0.0527	-0.0052	0.0018	-0.0000
1308.1130	-0.8621	-1.5708	0.0000	-1.5708	0.0000	0.0000	0.9728	0.0000	0.0000	0.0000	0.0000	0.0000	2.9923	0.3025	0.0099	0.0354	0.1838	0.0180	2.9118	-0.0122	-0.0053	-0.0005	0.0002	-0.0000	0.5158	-0.1455	-0.0523	-0.0053	0.0018	-0.0000
1308.1250	-0.8504	-1.5708	-0.0000	-1.5708	-0.0000	-0.0000	0.9627	0.0000	0.0001	0.0000	0.0000	0.0000	3.4571	0.1991	0.0072	0.0010	0.1732	0.0459	2.9341	-0.0183	-0.0081	-0.0007	0.0003	-0.0000	0.7712	-0.2188	-0.0796	-0.0079	0.0028	-0.0000
1308.1350	-0.8407	-1.5708	-0.0000	-1.5708	-0.0000	-0.0000	0.9610	0.0000	0.0000	0.0000	0.0000	0.0000	3.7354	0.2448	-0.0112	0.0042	0.1680	0.0639	2.9351	-0.0184	-0.0082	-0.0007	0.0003	-0.0000	0.7712	-0.2200	-0.0806	-0.0079	0.0028	-0.0000
1308.1450	-0.8311	-1.5708	0.0000	-1.5708	0.0000	-0.0000	0.9675	0.0000	0.0000	0.0000	0.0000	0.0000	3.9255	0.2309	0.0564	0.0183	0.1927	0.0523	2.8712	-0.0001	-0.0000	0.0000	0.0000	0.0000	0.0000	-0.0017	-0.0004	0.0000	0.0000	0.0000
1308.1550	-0.8214	-1.5708	0.0000	-1.5708	0.0000	0.0000	0.9724	0.0000	0.0000	0.0000	0.0000	0.0000	3.6432	0.2231	0.0139	-0.0020	0.1963	0.0899	2.8712	-0.0000	0.0000	-0.0000	0.0000	0.0000	0.0000	-0.0002	0.0001	-0.0001	0.0000	0.0000
1308.1670	-0.8097	-1.5708	-0.0000	-1.5708	0.0000	0.0000	0.9708	0.0000	0.0000	0.0000	0.0000	0.0000	3.7987	0.2407	0.0217	0.0438	0.1682	0.0835	2.8712	-0.0005	-0.0003	-0.0000	0.0000	0.0000	0.0000	-0.0060	-0.0025	-0.0001	0.0000	0.0000
1308.1770	-0.7999	-1.5708	-0.0000	-1.5708	0.0000	0.0000	0.9679	0.0000	0.0000	0.0000	0.0000	0.0000	2.9490	0.3010	-0.0411	-0.0041	0.1811	0.0470	2.8712	0.0001	0.0001	0.0000	-0.0000	-0.0000	0.0000	0.0016	0.0008	0.0002	-0.0000	-0.0000
1308.1870	-0.7903	-1.5708	0.0000	-1.5708	0.0000	0.0000	0.9591	0.0000	0.0000	0.0000	0.0000	0.0000	3.5900	0.2406	-0.0136	0.0202	0.1943	0.0539	2.8712	-0.0001	0.0001	-0.0000	0.0000	0.0000	0.0000	-0.0007	0.0007	-0.0000	0.0000	0.0000
1308.1970	-0.7807	-1.5708	0.0000	-1.5708	0.0000	-0.0000	0.9650	0.0000	0.0000	0.0000	0.0000	0.0000	4.2726	0.2016	-0.0518	-0.0103	0.1801	0.0539	2.8712	0.0001	0.0000	0.0000	-0.0000	-0.0000	0.0000	0.0009	0.0002	0.0000	-0.0000	-0.0000
1308.2070	-0.7710	-1.5708	-0.0000	-1.5708	0.0000	-0.0000	0.9733	0.0000	-0.0000	0.0000	0.0000	0.0000	3.5351	0.3066	-0.0197	0.0360	0.1960	0.0434	2.8712	-0.0002	-0.0001	-0.0000	0.0000	-0.0000	0.0000	-0.0022	-0.0008	-0.0000	0.0000	-0.0000
1308.2170	-0.7613	-1.5708	-0.0000	-1.5708	-0.0000	-0.0000	0.9739	0.0000	-0.0000	0.0000	0.0000	0.0000	3.2627	0.2479	-0.0106	0.0223	0.1814	0.0710	2.8712	0.0000	-0.0000	-0.0000	0.0000	0.0000	0.0000	0.0004	-0.0003	-0.0000	0.0000	0.0000
1308.2290	-0.7496	-1.5708	-0.0000	-1.5708	0.0000	0.0000	0.9723	0.0000	-0.0000	0.0000	0.0000	0.0000	3.5647	0.2522	-0.0063	0.0387	0.1980	0.0773	2.7846	0.0240	0.0107	0.0010	-0.0003	0.0000	-1.0235	0.2873	0.1053	0.0104	-0.0037	0.0000
1308.2390	-0.7399	-1.5708	0.0000	-1.5708	-0.0000	-0.0000	0.9680	0.0000	0.0001	0.0000	0.0000	0.0000	2.9031	0.2616	0.0047	0.0108	0.1883	0.0910	2.7832	0.0243	0.0109	0.0010	-0.0003	-0.0000	-1.0235	0.2907	0.1075	0.0107	-0.0037	-0.0000
1308.2510	-0.7284	-1.5708	0.0000	-1.5708	-0.0000	0.0000	0.9593	0.0000	0.0000	0.0000	0.0000	0.0000	3.5855	0.2189	0.0029	0.0175	0.1920	0.0608	2.7816	0.0241	0.0108	0.0010	-0.0003	0.0000	-1.0235	0.2880	0.1060	0.0106	-0.0037	0.0000
1308.2610	-0.7188	-1.5708	-0.0000	-1.5708	-0.0000	-0.0000	0.9625	0.0000	0.0000	0.0000	0.0000	0.0000	3.8026	0.2540	0.0042	0.0127	0.1818	0.0723	2.7802	0.0245	0.0110	0.0010	-0.0003	-0.0000	-1.0235	0.2939	0.1087	0.0108	-0.0038	-0.0000
1308.2730	-0.7072	-1.5708	0.0000	-1.5708	0.0000	-0.0000	0.9662	0.0000	0.0000	0.0000	0.0000	0.0000	3.5848	0.3033	0.0098	0.0410	0.1962	0.0627	2.7786	0.0249	0.0113	0.0010	-0.0004	-0.0000	-1.0235	0.2988	0.1113	0.0109	-0.0038	-0.0000
1308.2830	-0.6976	-1.5708	0.0000	-1.5708	0.0000	0.0000	0.9621	0.0000	0.0000	0.0000	0.0000	0.0000	3.1713	0.3006	0.0121	0.0232	0.1714	0.0609	2.7772	0.0243	0.0109	0.0010	-0.0003	0.0000	-1.0235	0.2912	0.1071	0.0107	-0.0037	0.0000
1308.2950	-0.6861	-1.5708	0.0000	-1.5708	0.0000	0.0000	0.9589	0.0000	0.0000	0.0000	0.0000	0.0000	3.8904	0.2330	0.0016	0.0459	0.1897	0.0754	2.7756	0.0238	0.0107	0.0010	-0.0003	0.0000	-1.0235	0.2852	0.1053	0.0105	-0.0037	0.0000
1308.3050	-0.6764	-1.5708	0.0000	-1.5708	0.0000	0.0000	0.9602	0.0000	0.0001	0.0000	0.0000	0.0000	2.7545	0.3446	0.0383	0.0167	0.2155	0.0606	2.7742	0.0248	0.0111	0.0010	-0.0003	-0.0000	-1.0235	0.2964	0.1091	0.0107	-0.0037	-0.0000
1308.3150	-0.6668	-1.5708	0.0000	-1.5708	0.0000	0.0000	0.9503	0.0000	0.0000	0.0000	0.0000	0.0000	3.1350	0.2149	0.0248	0.0227	0.2182	0.0618	2.8592	-0.0001	-0.0001	-0.0000	0.0000	0.0000	-0.0000	-0.0008	-0.0014	-0.0001	0.0000	0.0000
1308.3270	-0.6554	-1.5708	-0.0000	-1.5708	0.0000	0.0000	0.9499	0.0000	-0.0001	0.0000	0.0000	0.0000	3.7892	0.3298	-0.0010	0.0285	0.2041	0.0660	2.7520	0.0305	0.0137	0.0012	-0.0004	-0.0000	-1.2717	0.3656	0.1346	0.0133	-0.0046	-0.0000
1308.3370	-0.6459	-1.5708	-0.0000	-1.5708	-0.0000	0.0000	0.9519	0.0000	-0.0000	0.0000	0.0000	0.0000	3.5767	0.2672	0.0284	0.0166	0.2037	0.0565	2.7503	0.0304	0.0137	0.0012	-0.0004	-0.0000	-1.2717	0.3636	0.1346	0.0133	-0.0046	-0.0000
1308.3470	-0.6365	-1.5708	0.0000	-1.5708	0.0000	0.0000	0.9547	0.0000	-0.0000	0.0000	0.0000	0.0000	3.5425	0.2765	0.0513	0.0057	0.1876	0.0458	2.7486	0.0304	0.0137	0.0012	-0.0004	0.0000	-1.2717	0.3647	0.1347	0.0133	-0.0046	0.0000
1308.3570	-0.6269	-1.5708	0.0000	-1.5708	0.0000	0.0000	0.9554	0.0000	-0.0000	0.0000	0.0000	0.0000	3.4969	0.3383	0.0533	0.0313	0.1596	0.0544	2.7469	0.0304	0.0136	0.0012	-0.0004	-0.0000	-1.2717	0.3636	0.1337	0.0133	-0.0046	-0.0000
1308.3690	-0.6155	-1.5708	-0.0000	-1.5708	-0.0000	0.0000	0.9494	0.0000	0.0001	0.0000	0.0000	0.0000	3.0542	0.3200	0.0062	0.0120	0.1988	0.0587	2.7448	0.0302	0.0135	0.0012	-0.0004	0.0000	-1.2717	0.3620	0.1331	0.0132	-0.0046	0.0000
1308.3790	-0.6060	-1.5708	0.0000	-1.5708	0.0000	-0.0000	0.9416	0.0000	0.0000	0.0000	0.0000	0.0000	3.1805	0.3125	0.0690	0.0178	0.2158	0.0567	2.7431	0.0303	0.0136	0.0012	-0.0004	-0.0000	-1.2717	0.3631	0.1341	0.0133	-0.0046	-0.0000
1308.3890	-0.5966	-1.5708	0.0000	-1.5708	-0.0000	-0.0000	0.9391	0.0000	0.0000	0.0000	0.0000	0.0000	3.6729	0.2491	0.0261	0.0323	0.1865	0.0682	2.7414	0.0304	0.0136	0.0012	-0.0004	-0.0000	-1.2717	0.3640	0.1340	0.0132	-0.0046	-0.0000
1308.3990	-0.5872	-1.5708	-0.0000	-1.5708	-0.0000	0.0000	0.9411	0.0000	0.0000	0.0000	0.0000	0.0000	3.6860	0.3871	0.0419	0.0018	0.1758	0.0497	2.7397	0.0307	0.0138	0.0012	-0.0004	-0.0000	-1.2717	0.3674	0.1353	0.0134	-0.0047	-0.0000
1308.4090	-0.5779	-1.5708	-0.0000	-1.5708	0.0000	-0.0000	0.9463	0.0000	0.0000	0.0000	0.0000	0.0000	3.2049	0.3956	-0.0197	0.0359	0.1745	0.0586	2.7380	0.0304	0.0137	0.0013	-0.0004	-0.0000	-1.2717	0.3638	0.1348	0.0135	-0.0047	-0.0000
1308.4210	-0.5666	-1.5708	0.0000	-1.5708	0.0000	0.0000	0.9400	0.0000	0.0000	0.0000	0.0000	0.0000	3.5875	0.2825	0.0229	0.0321	0.1934	0.0421	2.8319	0.0034	0.0015	0.0001	-0.0000	0.0000	-0.1421	0.0409	0.0146	0.0014	-0.0005	0.0000
1308.4310	-0.5571	-1.5708	0.0000	-1.5708	0.0000	-0.0000	0.9362	0.0000	0.0001	0.0000	0.0000	0.0000	2.8655	0.2560	0.0655	0.0219	0.1711	0.0726	2.7153	0.0361	0.0162	0.0015	-0.0005	-0.0000	-1.5150	0.4319	0.1592	0.0159	-0.0055	-0.0000
1308.4430	-0.5458	-1.5708	-0.0000	-1.5708	-0.0000	0.0000	0.9276	0.0000	0.0001	0.0000	0.0000	0.0000	3.0897	0.3333	-0.0025	0.0509	0.2069	0.0532	2.7128	0.0361	0.0162	0.0015	-0.0005	0.0000	-1.5150	0.4320	0.1592	0.0159	-0.0055	0.0000
1308.4530	-0.5366	-1.5708	0.0000	-1.5708	0.0000	-0.0000	0.9265	0.0000	0.0000	0.0000	0.0000	0.0000	4.0651	0.2475	0.0519	0.0316	0.1723	0.0551	2.7108	0.0360	0.0161	0.0015	-0.0005	-0.0000	-1.5150	0.4315	0.1587	0.0159	-0.0055	-0.0000
1308.4630	-0.5273	-1.5708	-0.0000	-1.5708	0.0000	0.0000	0.9339	0.0000	-0.0000	0.0000	0.0000	0.0000	3.3761	0.3695	0.0705	0.0404	0.2122	0.0533	2.7088	0.0366	0.0165	0.0015	-0.0005	-0.0000	-1.5150	0.4381	0.1621	0.0162	-0.0056	-0.0000
1308.4750	-0.5162	-1.5708	-0.0000	-1.5708	0.0000	0.0000	0.9326	0.0000	0.0000	0.0000	0.0000	0.0000	2.9481	0.3652	0.0290	0.0228	0.1730	0.0856	2.7064	0.0362	0.0163	0.0015	-0.0005	0.0000	-1.5150	0.4341	0.1602	0.0159	-0.0055	0.0000
1308.4850	-0.5070	-1.5708	-0.0000	-1.5708	0.0000	-0.0000	0.9263	0.0000	0.0000	0.0000	0.0000	0.0000	3.5924	0.3123	0.0125	0.0177	0.1836	0.0459	2.7043	0.0360	0.0161	0.0015	-0.0005	0.0000	-1.5150	0.4313	0.1586	0.0157	-0.0055	0.0000
1308.4970	-0.4958	-1.5708	-0.0000	-1.5708	-0.0000	-0.0000	0.9237	0.0000	0.0001	0.0000	0.0000	0.0000	2.8587	0.4132	0.0045	0.0211	0.1910	0.0715	2.7019	0.0360	0.0161	0.0015	-0.0005	-0.0000	-1.5150	0.4315	0.1587	0.0159	-0.0055	-0.0000
1308.5070	-0.4866	-1.5708	0.0000	-1.5708	0.0000	-0.0000	0.9169	0.0000	0.0000	0.0003	0.0000	0.0000	3.2438	0.4180	0.0516	0.0017	0.1785	0.0535	2.6999	0.0360	0.0162	0.0015	-0.0005	-0.0000	-1.5150	0.4310	0.1592	0.0159	-0.0055	-0.0000
1308.5190	-0.4757	-1.5708	0.0000	-1.5708	-0.0000	0.0000	0.9135	0.0000	0.0000	-0.0001	0.0000	0.0000	3.9156	0.2734	-0.0285	0.0175	0.2121	0.0565	2.8252	-0.0003	-0.0001	-0.0000	0.0000	0.0000	-0.0000	-0.0038	-0.0014	-0.0000	0.0000	0.0000
1308.5290	-0.4666	-1.5708	-0.0000	-1.5708	0.0000	0.0000	0.9198	0.0000	0.0000	-0.0002	0.0000	0.0000	3.5224	0.2615	0.0346	-0.0002	0.2008	0.0788	2.6770	0.0416	0.0187	0.0017	-0.0006	0.0000	-1.7523	0.4986	0.1841	0.0184	-0.0064	0.0000
1308.5390	-0.4573	-1.5708	-0.0000	-1.5708	-0.0000	-0.0000	0.9196	0.0000	0.0000	0.0001	0.0000	0.0000	3.0717	0.2443	-0.0194	0.0254	0.2029	0.0612	2.6746	0.0418	0.0188	0.0017	-0.0006	0.0000	-1.7523	0.5007	0.1850	0.0183	-0.0064	0.0000
1308.5490	-0.4482	-1.5708	-0.0000	-1.5708	0.0000	-0.0000	0.9084	0.0000	0.0001	0.0002	0.0000	0.0000	2.9442	0.3084	0.0057	0.0146	0.1809	0.0742	2.6723	0.0418	0.0188	0.0017	-0.0006	-0.0000	-1.7523	0.5012	0.1846	0.0184	-0.0064	-0.0000
1308.5590	-0.4392	-1.5708	-0.0000	-1.5708	0.0000	-0.0000	0.9071	0.0000	0.0000	0.0001	0.0000	0.0000	4.0205	0.4323	0.0475	0.0153	0.1917	0.0629	2.6699	0.0420	0.0188	0.0017	-0.0006	-0.0000	-1.7523	0.5029	0.1852	0.0185	-0.0064	-0.0000
1308.5710	-0.4282	-1.5708	-0.0000	-1.5708	-0.0000	0.0000	0.9130	0.0000	0.0000	0.0001	0.0000	0.0000	2.6813	0.4681	0.0201	0.0022	0.1829	0.0607	2.6671	0.0421	0.0188	0.0017	-0.0006	0.0000	-1.7523	0.5037	0.1851	0.0183	-0.0064	0.0000
1308.5810	-0.4191	-1.5708	-0.0000	-1.5708	-0.0000	0.0000	0.8997	0.0000	0.0000	0.0000	0.0000	0.0000	2.8414	0.3691	0.0415	0.0393	0.1953	0.0421	2.6648	0.0420	0.0189	0.0017	-0.0006	-0.0000	-1.7523	0.5034	0.1857	0.0185	-0.0064	-0.0000
1308.5910	-0.4102	-1.5708	-0.0000	-1.5708	-0.0000	-0.0000	0.8943	0.0000	0.0000	0.0000	0.0000	0.0000	3.6488	0.3142	0.0337	0.0182	0.1931	0.0765	2.6624	0.0419	0.0188	0.0017	-0.0006	-0.0000	-1.7523	0.5013	0.1847	0.0185	-0.0064	-0.0000
1308.6010	-0.4012	-1.5708	-0.0000	-1.5708	0.0000	-0.0000	0.8958	0.0000	-0.0000	0.0000	0.0000	0.0000	3.4298	0.3513	-0.0100	0.0361	0.1805	0.0705	2.6601	0.0423	0.0189	0.0017	-0.0006	-0.0000	-1.7523	0.5061	0.1863	0.0185	-0.0065	-0.0000
1308.6110	-0.3923	-1.5708	-0.0000	-1.5708	0.0000	0.0000	0.8969	0.0000	-0.0000	0.0000	0.0000	0.0000	3.1029	0.3242	0.0306	0.0436	0.1807	0.0547	2.6578	0.0421	0.0190	0.0017	-0.0006	-0.0000	-1.7523	0.5045	0.1868	0.0186	-0.0065	-0.0000
1308.6230	-0.3816	-1.5708	-0.0000	-1.5708	-0.0000	-0.0000	0.8927	0.0000	0.0000	0.0000	0.0000	0.0000	3.6546	0.3993	0.0434	0.0156	0.1830	0.0581	2.6372	0.0472	0.0211	0.0019	-0.0007	-0.0000	-1.9826	0.5648	0.2078	0.0208	-0.0073	-0.0000
1308.6330	-0.3727	-1.5708	0.0000	-1.5708	0.0000	0.0000	0.8919	0.0000	0.0001	0.0000	0.0000	0.0000	3.2719	0.2842	-0.0144	0.0283	0.1903	0.0458	2.6346	0.0476	0.0213	0.0019	-0.0007	-0.0000	-1.9826	0.5695	0.2094	0.0208	-0.0073	-0.0000
1308.6450	-0.3620	-1.5708	0.0000	-1.5708	-0.0000	0.0000	0.8909	0.0000	0.0001	0.0000	0.0000	0.0000	3.1376	0.3358	0.0370	0.0206	0.1953	0.0429	2.6314	0.0474	0.0213	0.0019	-0.0007	-0.0000	-1.9826	0.5675	0.2094	0.0209	-0.0073	-0.0000
1308.6550	-0.3531	-1.5708	-0.0000	-1.5708	0.0000	0.0000	0.8839	0.0000	0.0001	0.0000	0.0000	0.0000	2.9799	0.3366	0.0237	0.0458	0.1696	0.0515	2.6287	0.0475	0.0213	0.0019	-0.0007	-0.0000	-1.9826	0.5691	0.2099	0.0209	-0.0073	-0.0000
1308.6650	-0.3444	-1.5708	-0.0000	-1.5708	0.0000	0.0000	0.8790	0.0000	0.0000	0.0000	0.0000	0.0000	3.7448	0.3629	0.0313	0.0057	0.1840	0.0398	2.6261	0.0476	0.0214	0.0019	-0.0007	-0.0000	-1.9826	0.5701	0.2109	0.0209	-0.0073	-0.0000
1308.6770	-0.3338	-1.5708	-0.0000	-1.5708	0.0000	0.0000	0.8815	0.0000	0.0000	0.0000	0.0000	0.0000	3.0347	0.3105	0.0466	0.0291	0.1958	0.0388	2.6229	0.0476	0.0214	0.0019	-0.0007	-0.0000	-1.9826	0.5705	0.2103	0.0208	-0.0073	-0.0000
1308.6890	-0.3232	-1.5708	0.0000	-1.5708	0.0000	0.0000	0.8702	0.0000	0.0001	0.0000	0.0000	0.0000	2.7181	0.3740	0.0063	0.0302	0.1772	0.0577	2.6197	0.0476	0.0213	0.0019	-0.0007	-0.0000	-1.9826	0.5695	0.2093	0.0208	-0.0073	-0.0000
1308.6990	-0.3146	-1.5708	-0.0000	-1.5708	0.0000	0.0000	0.8643	0.0000	0.0000	0.0000	0.0000	0.0000	3.3818	0.2774	0.0175	-0.0022	0.1926	0.0397	2.6171	0.0477	0.0214	0.0019	-0.0007	-0.0000	-1.9826	0.5712	0.2109	0.0209	-0.0073	-0.0000
1308.7110	-0.3041	-1.5708	-0.0000	-1.5708	0.0000	0.0000	0.8650	0.0000	0.0000	0.0000	0.0000	0.0000	3.0970	0.3348	0.0126	0.0472	0.2297	0.0403	2.6139	0.0472	0.0211	0.0019	-0.0007	-0.0000	-1.9826	0.5647	0.2076	0.0206	-0.0072	-0.0000
1308.7210	-0.2955	-1.5708	0.0000	-1.5708	-0.0000	0.0000	0.8629	0.0000	0.0000	0.0000	0.0000	0.0000	3.5563	0.2497	0.0462	0.0221	0.1713	0.0448	2.7611	0.0048	0.0022	0.0002	-0.0001	-0.0000	-0.2068	0.0574	0.0214	0.0023	-0.0008	-0.0000
1308.7310	-0.2869	-1.5708	0.0000	-1.5708	0.0000	0.0000	0.8646	0.0000	0.0000	0.0000	0.0000	0.0000	3.2592	0.3849	0.0330	0.0312	0.2414	0.0632	2.5912	0.0527	0.0236	0.0021	-0.0007	-0.0000	-2.2052	0.6314	0.2321	0.0231	-0.0081	-0.0000
1308.7430	-0.2765	-1.5708	-0.0000	-1.5708	-0.0000	0.0000	0.8584	0.0000	0.0000	0.0000	0.0000	0.0000	3.0130	0.3208	0.0277	0.0214	0.2071	0.0519	2.5877	0.0530	0.0237	0.0022	-0.0008	-0.0000	-2.2052	0.6346	0.2333	0.0232	-0.0081	-0.0000
1308.7530	-0.2680	-1.5708	0.0000	-1.5708	0.0000	0.0000	0.8558	0.0000	0.0000	0.0000	0.0000	0.0000	3.2240	0.4842	0.0353	0.0498	0.1982	0.0573	2.5848	0.0526	0.0235	0.0021	-0.0007	-0.0000	-2.2052	0.6298	0.2316	0.0230	-0.0081	-0.0000
1308.7650	-0.2578	-1.5708	0.0000	-1.5708	0.0000	-0.0000	0.8517	0.0000	0.0000	0.0000	0.0000	0.0000	3.3414	0.3938	0.0261	0.0154	0.2002	0.0664	2.5812	0.0526	0.0236	0.0022	-0.0008	-0.0000	-2.2052	0.6294	0.2322	0.0232	-0.0081	-0.0000
1308.7750	-0.2493	-1.5708	-0.0000	-1.5708	0.0000	-0.0000	0.8485	0.0000	0.0000	0.0000	0.0000	0.0000	3.1474	0.3487	0.0306	0.0335	0.1855	0.0586	2.5783	0.0528	0.0236	0.0022	-0.0008	-0.0000	-2.2052	0.6319	0.2327	0.0232	-0.0081	-0.0000
1308.7870	-0.2391	-1.5708	0.0000	-1.5708	0.0000	0.0000	0.8452	0.0000	0.0000	0.0000	0.0000	0.0000	2.9376	0.4036	0.0162	0.0067	0.1770	0.0596	2.5747	0.0527	0.0236	0.0021	-0.0007	0.0000	-2.2052	0.6314	0.2321	0.0231	-0.0081	0.0000
1308.7970	-0.2308	-1.5708	-0.0000	-1.5708	-0.0000	-0.0000	0.8392	0.0000	0.0000	0.0000	0.0000	0.0000	3.0836	0.4627	0.0574	0.0162	0.2025	0.0625	2.5718	0.0522	0.0234	0.0021	-0.0007	0.0000	-2.2052	0.6256	0.2305	0.0230	-0.0080	0.0000
1308.8090	-0.2207	-1.5708	-0.0000	-1.5708	-0.0000	0.0000	0.8358	0.0000	0.0000	0.0000	0.0000	0.0000	3.3396	0.4308	0.0116	0.0280	0.2174	0.0645	2.5682	0.0527	0.0236	0.0021	-0.0008	-0.0000	-2.2052	0.6314	0.2322	0.0231	-0.0081	-0.0000
1308.8190	-0.2123	-1.5708	-0.0000	-1.5708	0.0000	-0.0000	0.8318	0.0000	0.0000	0.0000	0.0000	0.0000	3.1033	0.3778	0.0540	-0.0017	0.1802	0.0388	2.7504	-0.0000	0.0000	0.0000	-0.0000	-0.0000	-0.0000	-0.0002	0.0002	0.0000	-0.0000	-0.0000
1308.8310	-0.2023	-1.5708	0.0000	-1.5708	0.0000	0.0000	0.8274	0.0000	0.0000	0.0000	0.0000	0.0000	2.8264	0.3982	0.0606	0.0337	0.1741	0.0559	2.5451	0.0576	0.0258	0.0024	-0.0008	-0.0000	-2.4190	0.6898	0.2541	0.0254	-0.0089	-0.0000
1308.8410	-0.1942	-1.5708	-0.0000	-1.5708	-0.0000	0.0000	0.8267	0.0000	0.0000	-0.0000	0.0000	0.0000	3.9707	0.4058	0.0564	0.0325	0.1918	0.0497	2.5418	0.0575	0.0258	0.0023	-0.0008	0.0000	-2.4190	0.6891	0.2534	0.0252	-0.0088	0.0000
1308.8510	-0.1859	-1.5708	-0.0000	-1.5708	0.0000	0.0000	0.8312	0.0000	0.0000	-0.0000	0.0000	0.0000	3.0179	0.3948	-0.0240	0.0189	0.2084	0.0374	2.5386	0.0575	0.0257	0.0023	-0.0008	0.0000	-2.4190	0.6887	0.2530	0.0252	-0.0088	0.0000
1308.8630	-0.1760	-1.5708	-0.0000	-1.5708	-0.0000	0.0000	0.8202	0.0000	0.0000	-0.0000	0.0000	0.0000	2.4983	0.4087	0.0428	0.0305	0.1651	0.0370	2.5347	0.0578	0.0258	0.0024	-0.0008	-0.0000	-2.4190	0.6918	0.2541	0.0253	-0.0088	-0.0000
1308.8730	-0.1678	-1.5708	-0.0000	-1.5708	-0.0000	-0.0000	0.8095	0.0000	0.0000	-0.0000	0.0000	0.0000	2.9411	0.4111	0.0725	0.0196	0.1872	0.0329	2.5315	0.0577	0.0258	0.0023	-0.0008	-0.0000	-2.4190	0.6908	0.2540	0.0253	-0.0088	-0.0000
1308.8850	-0.1580	-1.5708	-0.0000	-1.5708	-0.0000	0.0000	0.8071	0.0000	0.0000	-0.0001	0.0000	0.0000	3.2907	0.3603	0.0529	0.0217	0.1956	0.0583	2.5276	0.0578	0.0259	0.0023	-0.0008	0.0000	-2.4190	0.6917	0.2550	0.0253	-0.0088	0.0000
1308.8970	-0.1484	-1.5708	-0.0000	-1.5708	-0.0000	-0.0000	0.8031	0.0000	-0.0000	-0.0001	0.0000	0.0000	3.1079	0.3960	0.0763	0.0242	0.1894	0.0648	2.5237	0.0577	0.0258	0.0023	-0.0008	-0.0000	-2.4190	0.6907	0.2540	0.0253	-0.0088	-0.0000
1308.9070	-0.1404	-1.5708	-0.0000	-1.5708	0.0000	0.0000	0.8030	0.0000	-0.0000	-0.0000	0.0000	0.0000	3.0707	0.3503	0.0151	0.0309	0.2133	0.0600	2.5205	0.0579	0.0259	0.0024	-0.0008	-0.0000	-2.4190	0.6940	0.2551	0.0254	-0.0089	-0.0000
1308.9170	-0.1324	-1.5708	-0.0000	-1.5708	0.0000	0.0000	0.8012	0.0000	-0.0000	-0.0000	0.0000	0.0000	3.5310	0.4291	-0.0052	0.0185	0.1875	0.0510	2.5756	0.0409	0.0183	0.0017	-0.0006	0.0000	-1.7223	0.4893	0.1802	0.0178	-0.0062	0.0000
1308.9290	-0.1229	-1.5708	-0.0000	-1.5708	-0.0000	0.0000	0.8045	0.0000	-0.0000	-0.0000	0.0000	0.0000	3.0290	0.3481	0.0279	0.0239	0.2105	0.0226	2.4975	0.0625	0.0280	0.0025	-0.0009	0.0000	-2.6233	0.7485	0.2759	0.0274	-0.0096	0.0000
1308.9390	-0.1148	-1.5708	0.0000	-1.5708	-0.0000	0.0000	0.7981	0.0000	-0.0000	-0.0000	0.0000	0.0000	2.5251	0.4576	0.0485	0.0300	0.1893	0.0332	2.4940	0.0624	0.0279	0.0025	-0.0009	0.0000	-2.6233	0.7469	0.2744	0.0273	-0.0095	0.0000
1308.9510	-0.1053	-1.5708	0.0000	-1.5708	0.0000	0.0000	0.7827	0.0000	-0.0000	-0.0000	0.0000	0.0000	2.8658	0.4752	0.0586	0.0253	0.1869	0.0453	2.4898	0.0624	0.0279	0.0025	-0.0009	-0.0000	-2.6233	0.7475	0.2749	0.0274	-0.0096	-0.0000
1308.9610	-0.0975	-1.5708	-0.0000	-1.5708	-0.0000	-0.0000	0.7790	0.0000	0.0000	-0.0001	0.0000	0.0000	3.1226	0.4225	0.0514	0.0238	0.2073	0.0363	2.4863	0.0626	0.0281	0.0026	-0.0009	-0.0000	-2.6233	0.7496	0.2760	0.0275	-0.0096	-0.0000
1308.9710	-0.0896	-1.5708	-0.0000	-1.5708	0.0000	0.0000	0.7781	0.0000	0.0000	-0.0001	0.0000	0.0000	2.7951	0.4243	0.0458	0.0321	0.1853	0.0215	2.4828	0.0628	0.0282	0.0026	-0.0009	-0.0000	-2.6233	0.7517	0.2771	0.0276	-0.0096	-0.0000
1308.9830	-0.0804	-1.5708	0.0000	-1.5708	-0.0000	-0.0000	0.7714	0.0000	0.0000	-0.0000	0.0000	0.0000	2.8028	0.4063	0.0479	0.0333	0.1976	0.0378	2.4786	0.0628	0.0280	0.0025	-0.0009	-0.0000	-2.6233	0.7516	0.2759	0.0274	-0.0096	-0.0000
1308.9930	-0.0728	-1.5708	0.0000	-1.5708	0.0000	0.0000	0.7684	0.0000	0.0000	-0.0000	0.0000	0.0000	3.4027	0.4240	0.0352	0.0274	0.1900	0.0432	2.4751	0.0627	0.0280	0.0025	-0.0009	-0.0000	-2.6233	0.7505	0.2759	0.0274	-0.0096	-0.0000
1309.0050	-0.0636	-1.5708	-0.0000	-1.5708	-0.0000	0.0000	0.7727	0.0000	-0.0000	-0.0000	0.0000	0.0000	3.1573	0.3998	0.0786	0.0190	0.2034	0.0327	2.4709	0.0622	0.0279	0.0025	-0.0009	0.0000	-2.6233	0.7453	0.2748	0.0273	-0.0096	0.0000
1309.0150	-0.0558	-1.5708	-0.0000	-1.5708	0.0000	-0.0000	0.7663	0.0000	-0.0000	-0.0000	0.0000	0.0000	2.2257	0.4432	0.0891	0.0702	0.1863	0.0249	2.4674	0.0625	0.0280	0.0025	-0.0009	0.0000	-2.6233	0.7479	0.2754	0.0274	-0.0096	0.0000
1309.0270	-0.0467	-1.5708	-0.0000	-1.5708	-0.0000	-0.0000	0.7572	0.0000	-0.0000	-0.0000	0.0000	0.0000	2.8650	0.3588	0.0342	0.0260	0.2117	0.0573	2.4481	0.0669	0.0300	0.0027	-0.0010	0.0000	-2.8172	0.8006	0.2951	0.0293	-0.0103	0.0000
1309.0370	-0.0392	-1.5708	-0.0000	-1.5708	0.0000	0.0000	0.7563	0.0000	-0.0000	-0.0000	0.0000	0.0000	3.3936	0.3857	0.0199	0.0345	0.1907	0.0499	2.4444	0.0672	0.0301	0.0027	-0.0010	-0.0000	-2.8172	0.8049	0.2963	0.0295	-0.0103	-0.0000
1309.0490	-0.0301	-1.5708	-0.0000	-1.5708	0.0000	-0.0000	0.7509	0.0000	-0.0000	-0.0000	0.0000	0.0000	2.5527	0.4248	0.0948	0.0190	0.1934	0.0310	2.4399	0.0673	0.0302	0.0028	-0.0010	-0.0000	-2.8172	0.8055	0.2969	0.0296	-0.0103	-0.0000
1309.0590	-0.0226	-1.5708	0.0000	-1.5708	-0.0000	0.0000	0.7418	0.0000	-0.0000	-0.0000	0.0000	0.0000	2.6195	0.4256	0.0358	0.0305	0.2051	0.0413	2.4361	0.0670	0.0300	0.0027	-0.0010	-0.0000	-2.8172	0.8027	0.2952	0.0294	-0.0103	-0.0000
1309.0710	-0.0137	-1.5708	0.0000	-1.5708	0.0000	0.0000	0.7346	0.0000	-0.0000	-0.0000	0.0000	0.0000	2.9922	0.4219	0.0066	0.0414	0.2173	0.0422	2.4316	0.0666	0.0297	0.0027	-0.0009	0.0000	-2.8172	0.7980	0.2926	0.0292	-0.0102	0.0000
1309.0810	-0.0065	-1.5708	0.0000	-1.5708	0.0000	0.0000	0.7339	0.0000	-0.0000	-0.0000	0.0000	0.0000	3.4871	0.4555	0.0981	0.0416	0.1860	0.0390	2.4278	0.0672	0.0301	0.0027	-0.0010	-0.0000	-2.8172	0.8048	0.2962	0.0294	-0.0103	-0.0000
1309.0930	0.0023	-1.5708	-0.0000	-1.5708	-0.0000	-0.0000	0.7361	0.0000	-0.0000	-0.0000	0.0000	0.0000	3.0687	0.5046	0.0351	0.0195	0.2165	0.0361	2.4233	0.0673	0.0301	0.0027	-0.0010	0.0000	-2.8172	0.8058	0.2962	0.0294	-0.0103	0.0000
1309.1030	0.0097	-1.5708	-0.0000	-1.5708	-0.0000	0.0000	0.7325	0.0000	0.0000	0.0000	0.0000	0.0000	2.6432	0.4056	0.0201	0.0391	0.1950	0.0552	2.4195	0.0676	0.0302	0.0027	-0.0010	-0.0000	-2.8172	0.8099	0.2973	0.0295	-0.0103	-0.0000
1309.1130	0.0169	-1.5708	-0.0000	-1.5708	0.0000	0.0000	0.7230	0.0000	0.0000	0.0000	0.0000	0.0000	2.6377	0.4279	0.0169	0.0502	0.2112	0.0564	2.4157	0.0669	0.0300	0.0027	-0.0010	0.0000	-2.8172	0.8017	0.2952	0.0294	-0.0103	0.0000
1309.1250	0.0256	-1.5708	-0.0000	-1.5708	0.0000	-0.0000	0.7210	0.0000	-0.0000	0.0000	0.0000	0.0000	2.7686	0.4280	0.0640	0.0470	0.1975	0.0519	2.3971	0.0719	0.0322	0.0029	-0.0010	-0.0000	-3.0000	0.8607	0.3171	0.0315	-0.0110	-0.0000
1309.1350	0.0328	-1.5708	-0.0000	-1.5708	0.0000	0.0000	0.7138	0.0000	-0.0000	0.0000	0.0000	0.0000	2.5334	0.4060	0.0349	0.0150	0.1991	0.0404	2.3931	0.0716	0.0322	0.0029	-0.0010	-0.0000	-3.0000	0.8570	0.3164	0.0314	-0.0110	-0.0000
1309.1470	0.0413	-1.5708	-0.0000	-1.5708	0.0000	-0.0000	0.7023	0.0000	-0.0000	0.0000	0.0000	0.0000	2.5426	0.4003	0.0717	0.0301	0.1923	0.0271	2.3883	0.0715	0.0321	0.0029	-0.0010	0.0000	-3.0000	0.8559	0.3154	0.0314	-0.0110	0.0000
1309.1570	0.0483	-1.5708	-0.0000	-1.5708	-0.0000	0.0000	0.6986	0.0000	-0.0000	-0.0001	0.0000	0.0000	3.0655	0.4780	0.0472	0.0597	0.1973	0.0494	2.3843	0.0715	0.0321	0.0029	-0.0010	-0.0000	-3.0000	0.8561	0.3156	0.0315	-0.0110	-0.0000
1309.1690	0.0566	-1.5708	-0.0000	-1.5708	0.0000	0.0000	0.7016	0.0000	-0.0000	-0.0001	0.0000	0.0000	2.9264	0.4553	0.0696	0.0290	0.1958	0.0388	2.3795	0.0714	0.0320	0.0029	-0.0010	-0.0000	-3.0000	0.8554	0.3149	0.0313	-0.0110	-0.0000
1309.1790	0.0636	-1.5708	0.0000	-1.5708	0.0000	0.0000	0.6991	0.0000	-0.0000	-0.0000	0.0000	0.0000	2.5450	0.4387	0.0964	0.0187	0.2330	0.0431	2.3755	0.0715	0.0321	0.0029	-0.0010	-0.0000	-3.0000	0.8560	0.3155	0.0314	-0.0110	-0.0000
1309.1910	0.0719	-1.5708	-0.0000	-1.5708	-0.0000	0.0000	0.6921	0.0000	0.0000	0.0000	0.0000	0.0000	2.7900	0.4998	0.0699	0.0340	0.2059	0.0620	2.3707	0.0716	0.0321	0.0029	-0.0010	-0.0000	-3.0000	0.8569	0.3155	0.0314	-0.0110	-0.0000
1309.2010	0.0787	-1.5708	0.0000	-1.5708	-0.0000	0.0000	0.6876	0.0000	0.0000	-0.0001	0.0000	0.0000	2.7372	0.4417	0.0275	0.0494	0.2019	0.0512	2.3667	0.0715	0.0321	0.0029	-0.0010	0.0000	-3.0000	0.8568	0.3153	0.0313	-0.0109	0.0000
1309.2130	0.0869	-1.5708	-0.0000	-1.5708	-0.0000	-0.0000	0.6815	0.0000	0.0000	-0.0001	0.0000	0.0000	2.5738	0.4686	0.1010	0.0278	0.1901	0.0458	2.3618	0.0717	0.0321	0.0029	-0.0010	-0.0000	-3.0000	0.8584	0.3159	0.0314	-0.0110	-0.0000
1309.2230	0.0938	-1.5708	0.0000	-1.5708	0.0000	0.0000	0.6722	0.0000	0.0000	-0.0000	0.0000	0.0000	2.9741	0.3745	0.0546	0.0076	0.2010	0.0348	2.3447	0.0758	0.0339	0.0031	-0.0011	-0.0000	-3.1710	0.9082	0.3339	0.0331	-0.0116	-0.0000
1309.2330	0.1005	-1.5708	-0.0000	-1.5708	-0.0000	0.0000	0.6648	0.0000	-0.0000	-0.0000	0.0000	0.0000	2.7407	0.4397	0.0351	0.0428	0.1908	0.0386	2.3405	0.0756	0.0339	0.0031	-0.0011	-0.0000	-3.1710	0.9057	0.3334	0.0332	-0.0116	-0.0000
1309.2430	0.1072	-1.5708	-0.0000	-1.5708	0.0000	-0.0000	0.6612	0.0000	-0.0000	0.0001	0.0000	0.0000	2.7375	0.5112	0.0270	0.0191	0.1993	0.0178	2.3362	0.0755	0.0338	0.0031	-0.0011	0.0000	-3.1710	0.9036	0.3323	0.0331	-0.0116	0.0000
1309.2530	0.1137	-1.5708	-0.0000	-1.5708	0.0000	-0.0000	0.6584	0.0000	-0.0000	0.0002	0.0000	0.0000	3.0335	0.4896	0.0839	0.0400	0.1951	0.0424	2.3320	0.0757	0.0340	0.0031	-0.0011	-0.0000	-3.1710	0.9066	0.3343	0.0331	-0.0116	-0.0000
1309.2630	0.1203	-1.5708	0.0000	-1.5708	-0.0000	0.0000	0.6595	0.0000	0.0000	-0.0003	0.0000	0.0000	3.0778	0.5294	0.0588	0.0538	0.1978	0.0707	2.3278	0.0755	0.0339	0.0031	-0.0011	-0.0000	-3.1710	0.9047	0.3334	0.0332	-0.0116	-0.0000
1309.2750	0.1282	-1.5708	0.0000	-1.5708	-0.0000	-0.0000	0.6557	0.0000	0.0000	-0.0000	0.0000	0.0000	2.4476	0.4207	0.0565	0.0388	0.2169	0.0469	2.3227	0.0753	0.0337	0.0031	-0.0011	0.0000	-3.1710	0.9016	0.3314	0.0330	-0.0116	0.0000
1309.2850	0.1346	-1.5708	0.0000	-1.5708	0.0000	-0.0000	0.6468	0.0000	0.0001	-0.0000	0.0000	0.0000	2.4427	0.4311	0.0665	0.0335	0.2051	0.0386	2.3184	0.0758	0.0339	0.0031	-0.0011	-0.0000	-3.1710	0.9078	0.3335	0.0332	-0.0116	-0.0000
1309.2950	0.1411	-1.5708	0.0000	-1.5708	0.0000	0.0000	0.6392	0.0000	0.0000	-0.0003	0.0000	0.0000	2.5873	0.3716	0.1157	0.0316	0.1635	0.0349	2.3142	0.0752	0.0337	0.0031	-0.0011	-0.0000	-3.1710	0.9011	0.3318	0.0331	-0.0116	-0.0000
1309.3050	0.1475	-1.5708	-0.0000	-1.5708	-0.0000	0.0000	0.6336	0.0000	0.0000	-0.0002	0.0000	0.0000	2.9376	0.4955	0.0867	0.0355	0.1755	0.0519	2.3099	0.0759	0.0340	0.0031	-0.0011	-0.0000	-3.1710	0.9088	0.3344	0.0333	-0.0116	-0.0000
1309.3150	0.1538	-1.5708	-0.0000	-1.5708	0.0000	-0.0000	0.6318	0.0000	-0.0001	-0.0001	0.0000	0.0000	2.7448	0.4748	0.1177	0.0240	0.1848	0.0442	2.3057	0.0762	0.0342	0.0031	-0.0011	-0.0000	-3.1710	0.9120	0.3366	0.0334	-0.0117	-0.0000
1309.3250	0.1601	-1.5708	-0.0000	-1.5708	0.0000	0.0000	0.6275	0.0000	-0.0001	-0.0001	0.0000	0.0000	2.3808	0.4333	0.0936	0.0292	0.1986	0.0631	2.2893	0.0793	0.0355	0.0032	-0.0011	-0.0000	-3.3295	0.9494	0.3496	0.0349	-0.0122	-0.0000
1309.3370	0.1676	-1.5707	-0.0000	-1.5708	-0.0000	0.0000	0.6179	0.0000	-0.0000	-0.0000	0.0000	0.0000	2.6991	0.5700	0.0942	0.0183	0.1945	0.0555	2.2839	0.0794	0.0356	0.0032	-0.0011	-0.0000	-3.3295	0.9505	0.3506	0.0349	-0.0122	-0.0000
1309.3470	0.1737	-1.5708	-0.0000	-1.5708	0.0000	0.0000	0.6172	0.0000	0.0001	-0.0000	0.0000	0.0000	2.7791	0.4377	0.0668	0.0402	0.2116	0.0457	2.2795	0.0788	0.0353	0.0032	-0.0011	0.0000	-3.3295	0.9437	0.3469	0.0346	-0.0121	0.0000
1309.3570	0.1799	-1.5708	0.0000	-1.5708	0.0000	-0.0000	0.6159	0.0000	0.0000	-0.0000	0.0000	0.0000	2.6524	0.4578	0.0932	0.0413	0.1784	0.0507	2.2750	0.0792	0.0355	0.0032	-0.0011	-0.0000	-3.3295	0.9488	0.3490	0.0347	-0.0121	-0.0000
1309.3670	0.1860	-1.5708	0.0000	-1.5708	-0.0000	0.0000	0.6104	0.0000	0.0000	-0.0000	0.0000	0.0000	2.4292	0.4592	0.0819	-0.0024	0.1877	0.0507	2.2706	0.0794	0.0356	0.0032	-0.0011	-0.0000	-3.3295	0.9509	0.3500	0.0348	-0.0122	-0.0000
1309.3790	0.1933	-1.5708	0.0000	-1.5708	0.0000	0.0000	0.6003	0.0000	0.0000	-0.0000	0.0000	0.0000	2.2552	0.4229	0.0660	0.0248	0.1821	0.0653	2.2652	0.0793	0.0355	0.0032	-0.0011	-0.0000	-3.3295	0.9494	0.3496	0.0349	-0.0122	-0.0000
1309.3890	0.1992	-1.5708	0.0000	-1.5708	-0.0000	0.0000	0.5933	0.0000	0.0000	-0.0000	0.0000	0.0000	2.6448	0.4556	0.0493	0.0186	0.1753	0.0412	2.2608	0.0795	0.0357	0.0032	-0.0011	-0.0000	-3.3295	0.9519	0.3511	0.0349	-0.0122	-0.0000
1309.4010	0.2063	-1.5708	-0.0000	-1.5708	-0.0000	0.0000	0.5886	0.0000	0.0000	-0.0000	0.0000	0.0000	2.4475	0.5604	0.0841	0.0138	0.1912	0.0163	2.2554	0.0793	0.0355	0.0032	-0.0011	0.0000	-3.3295	0.9502	0.3493	0.0346	-0.0121	0.0000
1309.4110	0.2121	-1.5708	-0.0000	-1.5708	0.0000	-0.0000	0.5844	0.0000	0.0000	-0.0000	0.0000	0.0000	2.6150	0.4949	0.0873	0.0360	0.1950	0.0287	2.2510	0.0788	0.0353	0.0032	-0.0011	0.0000	-3.3295	0.9438	0.3469	0.0346	-0.0121	0.0000
1309.4230	0.2191	-1.5708	0.0000	-1.5708	-0.0000	-0.0000	0.5806	0.0000	0.0000	-0.0000	0.0000	0.0000	3.1396	0.4506	0.0488	0.0243	0.2058	0.0453	2.2345	0.0828	0.0371	0.0034	-0.0012	0.0000	-3.4748	0.9917	0.3646	0.0362	-0.0127	0.0000
1309.4330	0.2249	-1.5708	0.0000	-1.5708	-0.0000	0.0000	0.5770	0.0000	0.0000	-0.0000	0.0000	0.0000	2.2563	0.4500	0.0801	0.0440	0.2130	0.0357	2.2299	0.0824	0.0368	0.0033	-0.0012	0.0000	-3.4748	0.9871	0.3620	0.0360	-0.0126	0.0000
1309.4450	0.2318	-1.5708	0.0000	-1.5708	-0.0000	0.0000	0.5687	0.0000	0.0001	-0.0000	0.0000	0.0000	2.2556	0.4617	0.0629	0.0144	0.1988	0.0526	2.2243	0.0824	0.0369	0.0034	-0.0012	0.0000	-3.4748	0.9872	0.3632	0.0362	-0.0127	0.0000
1309.4550	0.2374	-1.5708	-0.0000	-1.5708	-0.0000	0.0000	0.5619	0.0000	0.0001	-0.0000	0.0000	0.0000	2.5650	0.4734	0.0830	0.0189	0.2000	0.0357	2.2196	0.0834	0.0374	0.0034	-0.0012	-0.0000	-3.4748	0.9985	0.3684	0.0365	-0.0127	-0.0000
1309.4670	0.2441	-1.5708	-0.0000	-1.5708	0.0000	0.0000	0.5597	0.0000	0.0000	-0.0000	0.0000	0.0000	2.3994	0.5047	0.0837	0.0049	0.1846	0.0431	2.2141	0.0829	0.0372	0.0034	-0.0012	-0.0000	-3.4748	0.9928	0.3658	0.0364	-0.0127	-0.0000
1309.4770	0.2497	-1.5708	0.0000	-1.5708	0.0000	-0.0000	0.5538	0.0000	0.0000	-0.0000	0.0000	0.0000	2.1770	0.4320	0.0782	0.0446	0.1887	0.0397	2.2094	0.0831	0.0373	0.0034	-0.0012	-0.0000	-3.4748	0.9953	0.3672	0.0364	-0.0127	-0.0000
1309.4870	0.2552	-1.5708	0.0000	-1.5708	0.0000	0.0000	0.5446	0.0000	-0.0001	-0.0000	0.0000	0.0000	2.0569	0.4653	0.1258	0.0366	0.2009	0.0339	2.2048	0.0829	0.0372	0.0034	-0.0012	-0.0000	-3.4748	0.9933	0.3663	0.0364	-0.0127	-0.0000
1309.4970	0.2606	-1.5708	0.0000	-1.5708	-0.0000	0.0000	0.5346	0.0000	-0.0001	-0.0001	0.0000	0.0000	2.3851	0.5754	0.0931	0.0321	0.2033	0.0278	2.2001	0.0828	0.0370	0.0034	-0.0012	-0.0000	-3.4748	0.9912	0.3642	0.0362	-0.0127	-0.0000
1309.5090	0.2670	-1.5708	-0.0000	-1.5708	-0.0000	0.0000	0.5312	0.0000	-0.0001	-0.0000	0.0000	0.0000	2.8182	0.5110	0.1056	0.0342	0.1971	0.0209	2.1945	0.0827	0.0370	0.0034	-0.0012	-0.0000	-3.4748	0.9904	0.3643	0.0364	-0.0127	-0.0000
1309.5190	0.2723	-1.5708	0.0000	-1.5708	0.0000	0.0000	0.5330	0.0000	-0.0000	-0.0001	0.0000	0.0000	2.7753	0.5409	0.0711	0.0339	0.1835	0.0256	2.2258	0.0725	0.0324	0.0030	-0.0010	-0.0000	-3.0466	0.8687	0.3189	0.0318	-0.0111	-0.0000
1309.5290	0.2775	-1.5708	0.0000	-1.5708	-0.0000	0.0000	0.5332	0.0000	-0.0000	-0.0001	0.0000	0.0000	2.1628	0.5689	0.0789	0.0446	0.1971	0.0493	2.1751	0.0862	0.0386	0.0035	-0.0012	-0.0000	-3.6064	1.0324	0.3796	0.0378	-0.0132	-0.0000
1309.5390	0.2828	-1.5708	-0.0000	-1.5708	0.0000	0.0000	0.5228	0.0000	-0.0000	-0.0001	0.0000	0.0000	2.3147	0.4412	0.1242	0.0442	0.1792	0.0222	2.1703	0.0857	0.0384	0.0035	-0.0012	-0.0000	-3.6064	1.0268	0.3780	0.0377	-0.0132	-0.0000
1309.5490	0.2880	-1.5708	0.0000	-1.5708	0.0000	0.0000	0.5148	0.0000	-0.0000	0.0000	0.0000	0.0000	2.2835	0.5005	0.0446	0.0173	0.1945	0.0550	2.1654	0.0863	0.0387	0.0035	-0.0012	0.0000	-3.6064	1.0333	0.3805	0.0377	-0.0132	0.0000
1309.5590	0.2931	-1.5708	-0.0000	-1.5708	-0.0000	0.0000	0.5086	0.0000	-0.0000	-0.0000	0.0000	0.0000	2.3699	0.4425	0.0292	0.0077	0.1991	0.0378	2.1606	0.0859	0.0385	0.0035	-0.0012	0.0000	-3.6064	1.0288	0.3790	0.0377	-0.0132	0.0000
1309.5710	0.2992	-1.5708	0.0000	-1.5708	0.0000	0.0000	0.5046	0.0000	-0.0000	-0.0000	0.0000	0.0000	2.3918	0.4960	0.0883	0.0207	0.2038	0.0428	2.1548	0.0863	0.0387	0.0035	-0.0012	-0.0000	-3.6064	1.0334	0.3806	0.0378	-0.0132	-0.0000
1309.5810	0.3042	-1.5708	-0.0000	-1.5708	-0.0000	0.0000	0.4988	0.0000	-0.0000	-0.0000	0.0000	0.0000	2.2941	0.4829	0.0860	0.0456	0.2019	0.0551	2.1454	0.0860	0.0385	0.0035	-0.0012	-0.0000	-3.6064	1.0298	0.3790	0.0377	-0.0132	-0.0000
1309.5910	0.3091	-1.5708	-0.0000	-1.5708	0.0000	-0.0000	0.4906	0.0000	-0.0000	-0.0000	0.0000	0.0000	2.1978	0.4717	0.1193	0.0148	0.1886	0.0301	2.1341	0.0859	0.0385	0.0035	-0.0012	-0.0000	-3.6064	1.0288	0.3790	0.0377	-0.0132	-0.0000
1309.6030	0.3150	-1.5708	-0.0000	-1.5708	0.0000	0.0000	0.4813	0.0000	-0.0000	-0.0000	0.0000	0.0000	2.1102	0.4640	0.0295	0.0336	0.1874	0.0394	2.1206	0.0863	0.0386	0.0035	-0.0012	-0.0000	-3.6064	1.0339	0.3801	0.0378	-0.0132	-0.0000
1309.6130	0.3198	-1.5708	0.0000	-1.5708	0.0000	-0.0000	0.4737	0.0000	-0.0000	-0.0000	0.0000	0.0000	2.3087	0.5542	0.0775	0.0508	0.2083	0.0261	2.1093	0.0857	0.0384	0.0035	-0.0012	0.0000	-3.6064	1.0258	0.3780	0.0376	-0.0132	0.0000
1309.6250	0.3255	-1.5708	-0.0000	-1.5708	0.0000	0.0000	0.4714	0.0000	-0.0000	-0.0000	0.0000	0.0000	2.2644	0.5286	0.0991	0.0295	0.1997	0.0076	2.0878	0.0890	0.0398	0.0036	-0.0013	-0.0000	-3.7238	1.0658	0.3919	0.0390	-0.0136	-0.0000
1309.6350	0.3302	-1.5708	-0.0000	-1.5708	-0.0000	0.0000	0.4685	0.0000	-0.0000	-0.0000	0.0000	0.0000	2.2681	0.5312	0.0778	0.0376	0.1831	0.0388	2.0761	0.0888	0.0398	0.0036	-0.0013	-0.0000	-3.7238	1.0638	0.3919	0.0390	-0.0136	-0.0000
1309.6470	0.3357	-1.5708	-0.0000	-1.5708	0.0000	0.0000	0.4669	0.0000	-0.0000	-0.0001	0.0000	0.0000	2.2405	0.5199	0.0627	0.0391	0.2052	0.0020	2.0621	0.0886	0.0397	0.0036	-0.0013	0.0000	-3.7238	1.0613	0.3903	0.0388	-0.0136	0.0000
1309.6570	0.3403	-1.5708	0.0000	-1.5708	-0.0000	-0.0000	0.4608	0.0000	-0.0000	-0.0001	0.0000	0.0000	2.2048	0.4970	0.0673	0.0248	0.1868	0.0256	2.0505	0.0887	0.0398	0.0036	-0.0013	-0.0000	-3.7238	1.0622	0.3913	0.0389	-0.0136	-0.0000
1309.6690	0.3457	-1.5708	0.0000	-1.5708	0.0000	0.0000	0.4546	0.0000	-0.0000	-0.0000	0.0000	0.0000	2.2467	0.5034	0.0441	0.0421	0.1889	0.0353	2.0365	0.0887	0.0397	0.0036	-0.0013	0.0000	-3.7238	1.0623	0.3904	0.0389	-0.0136	0.0000
1309.6790	0.3502	-1.5708	-0.0000	-1.5708	0.0000	0.0000	0.4474	0.0000	-0.0000	-0.0000	0.0000	0.0000	1.9453	0.5335	0.0542	0.0546	0.2064	0.0200	2.0248	0.0890	0.0399	0.0036	-0.0013	-0.0000	-3.7238	1.0664	0.3924	0.0391	-0.0136	-0.0000
1309.6890	0.3547	-1.5708	0.0000	-1.5708	-0.0000	0.0000	0.4401	0.0000	-0.0000	-0.0000	0.0000	0.0000	1.9481	0.4392	0.0729	0.0305	0.2240	0.0429	2.0132	0.0884	0.0396	0.0036	-0.0013	0.0000	-3.7238	1.0592	0.3893	0.0387	-0.0136	0.0000
1309.7010	0.3598	-1.5708	0.0000	-1.5708	0.0000	-0.0000	0.4308	0.0000	-0.0000	0.0000	0.0000	0.0000	2.1700	0.5475	0.0856	0.0070	0.1663	0.0355	1.9992	0.0885	0.0396	0.0036	-0.0013	0.0000	-3.7238	1.0602	0.3892	0.0387	-0.0135	0.0000
1309.7110	0.3641	-1.5708	-0.0000	-1.5708	0.0000	0.0000	0.4243	0.0000	-0.0000	0.0000	0.0000	0.0000	2.2413	0.5939	0.0648	0.0135	0.2023	0.0193	1.9875	0.0887	0.0397	0.0036	-0.0013	0.0000	-3.7238	1.0622	0.3903	0.0388	-0.0136	0.0000
1309.7210	0.3684	-1.5708	0.0000	-1.5708	-0.0000	0.0000	0.4192	0.0000	-0.0000	-0.0000	0.0000	0.0000	2.1251	0.5710	0.0976	0.0286	0.1927	0.0236	2.2168	0.0207	0.0092	0.0008	-0.0003	-0.0000	-0.8594	0.2474	0.0908	0.0090	-0.0032	-0.0000
1309.7310	0.3725	-1.5708	0.0000	-1.5708	-0.0000	0.0000	0.4152	0.0000	-0.0000	0.0000	0.0000	0.0000	1.9967	0.5403	0.0604	0.0316	0.1720	0.0505	1.9571	0.0911	0.0408	0.0037	-0.0013	0.0000	-3.8264	1.0910	0.4015	0.0399	-0.0139	0.0000
1309.7410	0.3767	-1.5708	0.0000	-1.5708	0.0000	-0.0000	0.4077	0.0000	-0.0000	-0.0000	0.0000	0.0000	2.0174	0.5325	0.0723	0.0310	0.1863	0.0365	1.9451	0.0911	0.0408	0.0037	-0.0013	0.0000	-3.8264	1.0915	0.4011	0.0399	-0.0139	0.0000
1309.7510	0.3807	-1.5708	-0.0000	-1.5708	0.0000	-0.0000	0.3984	0.0000	-0.0000	-0.0001	0.0000	0.0000	1.9258	0.4668	0.0818	0.0303	0.1849	0.0605	1.9331	0.0911	0.0409	0.0037	-0.0013	-0.0000	-3.8264	1.0907	0.4022	0.0401	-0.0140	-0.0000
1309.7630	0.3855	-1.5708	-0.0000	-1.5708	-0.0000	0.0000	0.3956	0.0000	-0.0000	-0.0000	0.0000	0.0000	2.1043	0.5308	0.0917	0.0220	0.2030	0.0263	1.9187	0.0913	0.0409	0.0037	-0.0013	-0.0000	-3.8264	1.0931	0.4026	0.0400	-0.0140	-0.0000
1309.7730	0.3894	-1.5708	-0.0000	-1.5708	0.0000	0.0000	0.3915	0.0000	-0.0000	-0.0000	0.0000	0.0000	2.1437	0.5937	0.1236	0.0187	0.1902	0.0263	1.9068	0.0912	0.0409	0.0037	-0.0013	0.0000	-3.8264	1.0924	0.4020	0.0399	-0.0139	0.0000
1309.7850	0.3940	-1.5708	0.0000	-1.5708	0.0000	0.0000	0.3850	0.0000	-0.0000	-0.0002	0.0000	0.0000	2.3493	0.4900	0.0425	0.0330	0.1826	0.0322	1.8924	0.0914	0.0410	0.0037	-0.0013	-0.0000	-3.8264	1.0945	0.4031	0.0400	-0.0140	-0.0000
1309.7950	0.3978	-1.5708	-0.0000	-1.5708	0.0000	0.0000	0.3835	0.0000	-0.0000	-0.0000	0.0000	0.0000	1.7880	0.4869	0.1087	0.0614	0.1833	0.0247	1.8804	0.0910	0.0407	0.0037	-0.0013	0.0000	-3.8264	1.0900	0.4006	0.0399	-0.0139	0.0000
1309.8050	0.4016	-1.5708	0.0000	-1.5708	0.0000	0.0000	0.3748	0.0000	-0.0000	-0.0000	0.0000	0.0000	1.8503	0.6026	0.0675	0.0548	0.1670	0.0609	1.8684	0.0911	0.0408	0.0037	-0.0013	0.0000	-3.8264	1.0910	0.4016	0.0399	-0.0140	0.0000
1309.8170	0.4061	-1.5708	0.0000	-1.5708	0.0000	0.0000	0.3654	0.0000	-0.0000	-0.0000	0.0000	0.0000	1.9895	0.5237	0.0502	0.0284	0.2103	0.0545	1.8540	0.0911	0.0408	0.0037	-0.0013	0.0000	-3.8264	1.0905	0.4011	0.0399	-0.0139	0.0000
1309.8270	0.4097	-1.5708	-0.0000	-1.5708	-0.0000	0.0000	0.3616	0.0000	-0.0000	-0.0000	0.0000	0.0000	1.8153	0.5866	0.0750	0.0219	0.1993	0.0072	1.8361	0.0932	0.0417	0.0038	-0.0013	0.0000	-3.9140	1.1165	0.4103	0.0408	-0.0143	0.0000
1309.8390	0.4139	-1.5708	0.0000	-1.5708	-0.0000	0.0000	0.3538	0.0000	0.0000	-0.0000	0.0000	0.0000	2.0740	0.5778	0.0532	0.0106	0.1801	0.0261	1.8214	0.0933	0.0417	0.0038	-0.0013	0.0000	-3.9140	1.1175	0.4103	0.0408	-0.0143	0.0000
1309.8490	0.4174	-1.5708	0.0000	-1.5708	0.0000	0.0000	0.3498	0.0000	0.0000	0.0000	0.0000	0.0000	1.8511	0.5290	0.0726	0.0071	0.1839	0.0483	1.8092	0.0931	0.0417	0.0038	-0.0013	0.0000	-3.9140	1.1150	0.4098	0.0408	-0.0143	0.0000
1309.8610	0.4215	-1.5708	0.0000	-1.5708	-0.0000	-0.0000	0.3437	0.0000	0.0000	-0.0000	0.0000	0.0000	1.8904	0.5191	0.0447	0.0241	0.1716	0.0229	1.7945	0.0933	0.0418	0.0038	-0.0013	-0.0000	-3.9140	1.1170	0.4108	0.0409	-0.0143	-0.0000
1309.8710	0.4249	-1.5708	0.0000	-1.5708	-0.0000	0.0000	0.3370	0.0000	0.0000	-0.0000	0.0000	0.0000	1.8611	0.4737	0.1012	0.0310	0.1645	0.0354	1.7822	0.0931	0.0417	0.0038	-0.0013	0.0000	-3.9140	1.1145	0.4103	0.0409	-0.0143	0.0000
1309.8810	0.4282	-1.5708	0.0000	-1.5708	-0.0000	0.0000	0.3309	0.0000	-0.0001	-0.0000	0.0000	0.0000	1.7300	0.5951	0.0596	0.0300	0.2009	0.0325	1.7700	0.0934	0.0419	0.0038	-0.0013	-0.0000	-3.9140	1.1185	0.4123	0.0410	-0.0143	-0.0000
1309.8910	0.4315	-1.5708	0.0000	-1.5708	-0.0000	-0.0000	0.3223	0.0000	-0.0001	-0.0001	0.0000	0.0000	2.0820	0.6711	0.0666	0.0272	0.2001	0.0387	1.7577	0.0934	0.0418	0.0038	-0.0013	-0.0000	-3.9140	1.1189	0.4117	0.0409	-0.0143	-0.0000
1309.9010	0.4347	-1.5708	-0.0000	-1.5708	0.0000	-0.0000	0.3188	0.0000	-0.0001	-0.0002	0.0000	0.0000	1.6834	0.5410	0.1197	0.0249	0.1734	0.0276	1.7454	0.0935	0.0419	0.0038	-0.0013	-0.0000	-3.9140	1.1200	0.4118	0.0410	-0.0143	-0.0000
1309.9130	0.4385	-1.5708	-0.0000	-1.5708	0.0000	-0.0000	0.3100	0.0000	-0.0000	-0.0001	0.0000	0.0000	1.8045	0.6079	0.0882	0.0377	0.1865	0.0449	1.7307	0.0933	0.0418	0.0038	-0.0013	-0.0000	-3.9140	1.1174	0.4112	0.0409	-0.0143	-0.0000
1309.9230	0.4415	-1.5708	-0.0000	-1.5708	-0.0000	-0.0000	0.3044	0.0000	-0.0000	-0.0000	0.0000	0.0000	2.0648	0.5004	0.0721	0.0329	0.1868	0.0461	1.7137	0.0952	0.0426	0.0039	-0.0014	-0.0000	-3.9861	1.1401	0.4189	0.0417	-0.0146	-0.0000
1309.9330	0.4445	-1.5708	0.0000	-1.5708	-0.0000	0.0000	0.2989	0.0000	0.0000	-0.0000	0.0000	0.0000	1.7545	0.5148	0.0610	0.0404	0.1960	0.0347	1.7013	0.0951	0.0426	0.0039	-0.0014	-0.0000	-3.9861	1.1391	0.4189	0.0417	-0.0146	-0.0000
1309.9430	0.4475	-1.5707	-0.0000	-1.5708	0.0000	0.0000	0.2946	0.0000	0.0000	-0.0000	0.0000	0.0000	1.7799	0.5830	0.0897	0.0361	0.1915	0.0237	1.6888	0.0951	0.0425	0.0039	-0.0014	-0.0000	-3.9861	1.1386	0.4184	0.0417	-0.0146	-0.0000
1309.9530	0.4503	-1.5708	0.0000	-1.5708	0.0000	0.0000	0.2883	0.0000	0.0000	-0.0000	0.0000	0.0000	1.6972	0.5540	0.0872	0.0278	0.1836	0.0379	1.6763	0.0948	0.0425	0.0039	-0.0014	0.0000	-3.9861	1.1351	0.4178	0.0416	-0.0146	0.0000
1309.9650	0.4537	-1.5708	0.0000	-1.5708	0.0000	-0.0000	0.2802	0.0000	0.0000	-0.0000	0.0000	0.0000	1.7356	0.5535	0.0700	0.0672	0.1759	0.0381	1.6613	0.0949	0.0425	0.0039	-0.0014	-0.0000	-3.9861	1.1361	0.4179	0.0416	-0.0145	-0.0000
1309.9750	0.4565	-1.5708	0.0000	-1.5708	0.0000	-0.0000	0.2734	0.0000	0.0000	-0.0000	0.0000	0.0000	1.9633	0.5464	0.0763	0.0445	0.1894	0.0590	1.6488	0.0949	0.0425	0.0039	-0.0014	-0.0000	-3.9861	1.1362	0.4179	0.0417	-0.0146	-0.0000
1309.9870	0.4597	-1.5708	0.0000	-1.5708	-0.0000	-0.0000	0.2685	0.0000	0.0000	-0.0000	0.0000	0.0000	1.3174	0.5505	0.1087	0.0416	0.1828	0.0322	1.6339	0.0951	0.0426	0.0039	-0.0014	-0.0000	-3.9861	1.1390	0.4188	0.0416	-0.0145	-0.0000
1309.9970	0.4624	-1.5708	-0.0000	-1.5708	0.0000	-0.0000	0.2584	0.0000	0.0000	-0.0000	0.0000	0.0000	1.8257	0.5563	0.0407	0.0512	0.1879	0.0471	1.6214	0.0948	0.0424	0.0039	-0.0013	0.0000	-3.9861	1.1350	0.4168	0.0415	-0.0145	0.0000
1310.0090	0.4654	-1.5708	-0.0000	-1.5708	0.0000	-0.0000	0.2529	0.0000	0.0000	-0.0000	0.0000	0.0000	1.6438	0.6381	0.0853	0.0133	0.1950	0.0452	1.6064	0.0949	0.0426	0.0039	-0.0014	-0.0000	-3.9861	1.1370	0.4188	0.0416	-0.0145	-0.0000
1310.0190	0.4680	-1.5708	0.0000	-1.5708	-0.0000	0.0000	0.2467	0.0000	0.0000	-0.0000	0.0000	0.0000	1.6654	0.6072	0.0685	0.0269	0.1941	0.0306	1.5939	0.0944	0.0422	0.0038	-0.0013	0.0000	-3.9861	1.1311	0.4148	0.0414	-0.0145	0.0000
1310.0310	0.4709	-1.5708	0.0000	-1.5708	0.0000	-0.0000	0.2395	0.0000	0.0000	-0.0000	0.0000	0.0000	1.4114	0.5477	0.0245	0.0276	0.1976	0.0595	1.5751	0.0962	0.0431	0.0039	-0.0014	-0.0000	-4.0425	1.1523	0.4239	0.0423	-0.0148	-0.0000
1310.0410	0.4732	-1.5708	0.0000	-1.5708	-0.0000	-0.0000	0.2321	0.0000	0.0000	-0.0000	0.0000	0.0000	1.3125	0.5504	0.0483	0.0414	0.1739	0.0378	1.5625	0.0963	0.0431	0.0039	-0.0014	-0.0000	-4.0425	1.1528	0.4244	0.0423	-0.0148	-0.0000
1310.0530	0.4760	-1.5708	0.0000	-1.5708	-0.0000	-0.0000	0.2256	0.0000	0.0000	-0.0000	0.0000	0.0000	1.5430	0.5656	0.1015	0.0485	0.2056	0.0329	1.5473	0.0963	0.0432	0.0039	-0.0014	-0.0000	-4.0425	1.1537	0.4253	0.0423	-0.0148	-0.0000
1310.0630	0.4782	-1.5708	-0.0000	-1.5708	0.0000	0.0000	0.2206	0.0000	-0.0000	-0.0000	0.0000	0.0000	1.2730	0.5630	0.0985	0.0333	0.1967	0.0265	1.5346	0.0960	0.0430	0.0039	-0.0014	0.0000	-4.0425	1.1496	0.4231	0.0420	-0.0147	0.0000
1310.0730	0.4804	-1.5708	0.0000	-1.5708	0.0000	0.0000	0.2120	0.0000	-0.0000	-0.0000	0.0000	0.0000	1.6116	0.5545	0.1319	0.0356	0.2105	0.0343	1.5220	0.0963	0.0432	0.0039	-0.0014	-0.0000	-4.0425	1.1537	0.4253	0.0423	-0.0148	-0.0000
1310.0830	0.4824	-1.5708	-0.0000	-1.5708	-0.0000	-0.0000	0.2102	0.0000	-0.0000	-0.0000	0.0000	0.0000	1.4926	0.6204	0.0985	0.0425	0.2201	0.0574	1.5093	0.0963	0.0432	0.0039	-0.0014	-0.0000	-4.0425	1.1537	0.4253	0.0423	-0.0148	-0.0000
1310.0930	0.4845	-1.5708	0.0000	-1.5708	0.0000	0.0000	0.2056	0.0000	-0.0000	-0.0000	0.0000	0.0000	1.4607	0.6617	0.0794	0.0450	0.1905	0.0361	1.4966	0.0964	0.0432	0.0039	-0.0014	-0.0000	-4.0425	1.1542	0.4248	0.0423	-0.0148	-0.0000
1310.1030	0.4865	-1.5708	0.0000	-1.5708	0.0000	0.0000	0.1985	0.0000	-0.0000	0.0000	0.0000	0.0000	1.6808	0.5985	0.0743	0.0130	0.2176	0.0320	1.4840	0.0957	0.0428	0.0039	-0.0014	0.0000	-4.0425	1.1463	0.4208	0.0421	-0.0147	0.0000
1310.1150	0.4888	-1.5708	0.0000	-1.5708	0.0000	-0.0000	0.1946	0.0000	-0.0000	0.0000	0.0000	0.0000	1.2266	0.5297	0.0605	0.0238	0.1692	0.0561	1.4688	0.0961	0.0430	0.0039	-0.0014	0.0000	-4.0425	1.1506	0.4232	0.0421	-0.0147	0.0000
1310.1250	0.4906	-1.5708	0.0000	-1.5708	0.0000	-0.0000	0.1875	0.0000	-0.0000	0.0000	0.0000	0.0000	1.3417	0.4739	0.0803	0.0160	0.2049	0.0105	1.4536	0.0973	0.0435	0.0039	-0.0014	0.0000	-4.0830	1.1650	0.4284	0.0425	-0.0149	0.0000
1310.1350	0.4924	-1.5708	-0.0000	-1.5708	-0.0000	-0.0000	0.1774	0.0000	-0.0000	0.0000	0.0000	0.0000	1.7298	0.5367	0.0461	0.0188	0.2021	0.0387	1.4408	0.0973	0.0435	0.0040	-0.0014	-0.0000	-4.0830	1.1657	0.4280	0.0426	-0.0149	-0.0000
1310.1450	0.4942	-1.5708	0.0000	-1.5708	0.0000	0.0000	0.1756	0.0000	-0.0000	0.0000	0.0000	0.0000	1.3447	0.5477	0.0869	0.0337	0.1904	0.0515	1.4280	0.0970	0.0435	0.0040	-0.0014	0.0000	-4.0830	1.1622	0.4275	0.0426	-0.0149	0.0000
1310.1570	0.4962	-1.5708	-0.0000	-1.5708	0.0000	-0.0000	0.1668	-0.0000	-0.0000	0.0000	0.0000	0.0000	1.3389	0.4704	0.0671	0.0298	0.1916	0.0446	1.4126	0.0974	0.0435	0.0040	-0.0014	0.0000	-4.0830	1.1666	0.4280	0.0426	-0.0149	0.0000
1310.1670	0.4978	-1.5708	-0.0000	-1.5708	0.0000	0.0000	0.1588	-0.0000	-0.0000	0.0000	0.0000	0.0000	1.2783	0.5828	0.0464	0.0313	0.1825	0.0281	1.3999	0.0973	0.0436	0.0040	-0.0014	0.0000	-4.0830	1.1657	0.4290	0.0427	-0.0149	0.0000
1310.1790	0.4996	-1.5708	-0.0000	-1.5708	-0.0000	0.0000	0.1514	-0.0000	-0.0000	0.0000	0.0000	0.0000	1.3665	0.6418	0.0438	0.0693	0.2143	0.0515	1.3845	0.0972	0.0435	0.0040	-0.0014	-0.0000	-4.0830	1.1637	0.4280	0.0426	-0.0149	-0.0000
1310.1890	0.5011	-1.5708	-0.0000	-1.5708	0.0000	-0.0000	0.1448	-0.0000	-0.0000	0.0000	0.0000	0.0000	0.9257	0.6748	0.0877	0.0202	0.1757	0.0261	1.3717	0.0976	0.0438	0.0040	-0.0014	-0.0000	-4.0830	1.1691	0.4305	0.0427	-0.0149	-0.0000
1310.2010	0.5028	-1.5708	-0.0000	-1.5708	0.0000	0.0000	0.1356	-0.0000	-0.0000	0.0000	0.0000	0.0000	1.1510	0.6280	0.0834	0.0355	0.1828	0.0361	1.3564	0.0973	0.0436	0.0040	-0.0014	-0.0000	-4.0830	1.1648	0.4291	0.0428	-0.0149	-0.0000
1310.2110	0.5041	-1.5708	-0.0000	-1.5708	0.0000	0.0000	0.1288	-0.0000	-0.0000	0.0000	0.0000	0.0000	1.1364	0.5380	0.0628	0.0574	0.2022	0.0204	1.3436	0.0970	0.0434	0.0040	-0.0014	-0.0000	-4.0830	1.1618	0.4271	0.0426	-0.0149	-0.0000
1310.2230	0.5056	-1.5708	-0.0000	-1.5708	0.0000	0.0000	0.1222	-0.0000	-0.0000	0.0000	0.0000	0.0000	1.6041	0.5397	0.0647	0.0422	0.1853	0.0355	1.3268	0.0980	0.0438	0.0040	-0.0014	0.0000	-4.1073	1.1732	0.4312	0.0430	-0.0150	0.0000
1310.2330	0.5068	-1.5708	-0.0000	-1.5708	-0.0000	-0.0000	0.1184	-0.0000	-0.0000	0.0000	0.0000	0.0000	0.8370	0.5186	0.0601	0.0399	0.1715	0.0274	1.3139	0.0975	0.0437	0.0040	-0.0014	0.0000	-4.1073	1.1681	0.4300	0.0427	-0.0150	0.0000
1310.2450	0.5082	-1.5708	0.0000	-1.5708	-0.0000	0.0000	0.1080	-0.0000	-0.0000	0.0000	0.0000	0.0000	1.3340	0.6323	0.1180	0.0621	0.2035	0.0539	1.2985	0.0980	0.0439	0.0040	-0.0014	0.0000	-4.1073	1.1736	0.4316	0.0429	-0.0150	0.0000
1310.2550	0.5092	-1.5708	-0.0000	-1.5708	0.0000	-0.0000	0.1058	-0.0000	-0.0000	0.0000	0.0000	0.0000	0.8368	0.6522	0.0508	0.0557	0.1908	0.0496	1.2856	0.0972	0.0436	0.0040	-0.0014	0.0000	-4.1073	1.1647	0.4285	0.0427	-0.0149	0.0000
1310.2670	0.5104	-1.5708	0.0000	-1.5708	0.0000	-0.0000	0.0933	-0.0000	-0.0000	0.0000	0.0000	0.0000	1.2029	0.5746	0.0811	0.0329	0.1790	0.0386	1.2702	0.0978	0.0437	0.0040	-0.0014	0.0000	-4.1073	1.1710	0.4299	0.0427	-0.0149	0.0000
1310.2770	0.5113	-1.5708	-0.0000	-1.5708	0.0000	-0.0000	0.0887	-0.0000	-0.0000	0.0000	0.0000	0.0000	1.5370	0.6212	0.0608	0.0246	0.1890	0.0591	1.2574	0.0980	0.0439	0.0040	-0.0014	-0.0000	-4.1073	1.1741	0.4321	0.0430	-0.0150	-0.0000
1310.2890	0.5124	-1.5708	0.0000	-1.5708	0.0000	-0.0000	0.0851	-0.0000	-0.0000	0.0000	0.0000	0.0000	0.8868	0.5539	0.0779	0.0264	0.1685	0.0549	1.2419	0.0978	0.0438	0.0040	-0.0014	-0.0000	-4.1073	1.1712	0.4311	0.0430	-0.0150	-0.0000
1310.2990	0.5132	-1.5708	0.0000	-1.5708	-0.0000	0.0000	0.0777	-0.0000	-0.0000	0.0000	0.0000	0.0000	0.8473	0.6023	0.1030	0.0152	0.2032	0.0368	1.2291	0.0980	0.0440	0.0040	-0.0014	-0.0000	-4.1073	1.1737	0.4327	0.0431	-0.0150	-0.0000
1310.3110	0.5140	-1.5708	-0.0000	-1.5708	-0.0000	0.0000	0.0681	-0.0000	-0.0000	0.0000	0.0000	0.0000	1.1879	0.5831	0.0900	0.0268	0.1832	0.0435	1.2136	0.0974	0.0435	0.0040	-0.0014	0.0000	-4.1073	1.1666	0.4285	0.0426	-0.0149	0.0000
1310.3210	0.5147	-1.5708	-0.0000	-1.5708	0.0000	0.0000	0.0634	-0.0000	-0.0000	0.0000	0.0000	0.0000	0.8767	0.6036	0.0856	0.0349	0.1969	0.0331	1.2462	0.0850	0.0381	0.0035	-0.0012	-0.0000	-3.5672	1.0181	0.3744	0.0373	-0.0130	-0.0000
1310.3310	0.5153	-1.5708	0.0000	-1.5708	-0.0000	-0.0000	0.0572	-0.0000	-0.0000	0.0000	0.0000	0.0000	0.9279	0.6137	0.0745	0.0289	0.1945	0.0217	1.1875	0.0980	0.0439	0.0040	-0.0014	0.0000	-4.1154	1.1740	0.4315	0.0430	-0.0150	0.0000
1310.3430	0.5159	-1.5707	-0.0000	-1.5708	0.0000	0.0000	0.0490	-0.0000	-0.0000	0.0000	0.0000	0.0000	1.0743	0.5792	0.0645	0.0235	0.1971	0.0343	1.1721	0.0983	0.0440	0.0040	-0.0014	-0.0000	-4.1154	1.1773	0.4328	0.0430	-0.0150	-0.0000
1310.3530	0.5163	-1.5708	-0.0000	-1.5708	-0.0000	-0.0000	0.0428	-0.0000	-0.0000	0.0000	0.0000	0.0000	0.9375	0.6011	0.1045	0.0367	0.1878	0.0548	1.1592	0.0982	0.0440	0.0040	-0.0014	-0.0000	-4.1154	1.1755	0.4330	0.0431	-0.0150	-0.0000
1310.3650	0.5168	-1.5708	-0.0000	-1.5708	0.0000	-0.0000	0.0343	-0.0000	-0.0000	0.0000	0.0000	0.0000	1.3045	0.5243	0.0116	0.0386	0.1727	0.0327	1.1437	0.0980	0.0439	0.0040	-0.0014	-0.0000	-4.1154	1.1735	0.4319	0.0430	-0.0150	-0.0000
1310.3750	0.5171	-1.5708	-0.0000	-1.5708	0.0000	0.0000	0.0299	-0.0000	-0.0000	0.0000	0.0000	0.0000	1.3772	0.6717	0.0754	0.0361	0.1835	0.0401	1.1308	0.0977	0.0438	0.0040	-0.0014	0.0000	-4.1154	1.1700	0.4314	0.0429	-0.0150	0.0000
1310.3870	0.5174	-1.5708	-0.0000	-1.5708	0.0000	-0.0000	0.0221	-0.0000	-0.0000	0.0000	0.0000	0.0000	1.1257	0.5274	0.0837	0.0306	0.2021	0.0351	1.1154	0.0982	0.0440	0.0040	-0.0014	0.0000	-4.1154	1.1760	0.4325	0.0431	-0.0150	0.0000
1310.3970	0.5176	-1.5708	0.0000	-1.5708	0.0000	-0.0000	0.0166	-0.0000	-0.0000	0.0000	0.0000	0.0000	1.1911	0.5805	0.0175	0.0322	0.1845	0.0027	1.1025	0.0979	0.0439	0.0040	-0.0014	-0.0000	-4.1154	1.1730	0.4315	0.0430	-0.0150	-0.0000
1310.4090	0.5177	-1.5708	0.0000	-1.5708	0.0000	-0.0000	0.0094	-0.0000	-0.0000	0.0000	0.0000	0.0000	0.9153	0.6638	0.0657	0.0434	0.1956	0.0695	0.7022	0.0979	0.0439	0.0040	-0.0014	0.0000	-4.1154	1.1730	0.4314	0.0430	-0.0150	0.0000
1310.4190	0.5177	-1.5708	0.0000	-1.5708	-0.0000	-0.0000	0.0007	-0.0000	-0.0000	0.0000	0.0000	0.0000	0.5096	0.5611	0.0858	0.0251	0.1809	0.0265	-0.1881	0.0980	0.0438	0.0040	-0.0014	0.0000	-4.1154	1.1739	0.4314	0.0429	-0.0150	0.0000
1310.4310	0.5178	-1.5708	0.0000	-1.5708	0.0000	0.0000	-0.0044	-0.0000	-0.0000	0.0000	0.0000	0.0000	-0.4770	0.6124	0.0788	0.0531	0.1680	0.0340	-1.2869	0.0981	0.0439	0.0040	-0.0014	0.0000	-4.1073	1.1746	0.4316	0.0430	-0.0150	0.0000
1310.4410	0.5176	-1.5708	-0.0000	-1.5708	-0.0000	0.0000	-0.0134	-0.0000	-0.0000	0.0000	0.0000	0.0000	-0.5369	0.5526	0.0492	0.0456	0.1845	0.0197	-1.8463	0.0981	0.0439	0.0040	-0.0014	0.0000	-4.1073	1.1745	0.4315	0.0428	-0.0150	0.0000
1310.4530	0.5174	-1.5708	0.0000	-1.5708	-0.0000	0.0000	-0.0167	-0.0000	-0.0000	0.0000	0.0000	0.0000	-0.8896	0.5739	0.0503	0.0539	0.1831	0.0253	-1.8609	0.0980	0.0439	0.0040	-0.0014	-0.0000	-4.1073	1.1731	0.4321	0.0430	-0.0150	-0.0000
1310.4630	0.5172	-1.5708	0.0000	-1.5708	-0.0000	0.0000	-0.0229	-0.0000	-0.0000	0.0000	0.0000	0.0000	-1.0731	0.6007	0.0817	0.0408	0.1715	0.0211	-1.8731	0.0978	0.0437	0.0040	-0.0014	0.0000	-4.1073	1.1711	0.4301	0.0428	-0.0150	0.0000
1310.4750	0.5169	-1.5708	0.0000	-1.5708	0.0000	-0.0000	-0.0329	-0.0000	-0.0000	0.0000	0.0000	0.0000	-1.0647	0.5960	0.1075	0.0352	0.1683	0.0315	-1.8877	0.0978	0.0438	0.0040	-0.0014	-0.0000	-4.1073	1.1716	0.4306	0.0429	-0.0150	-0.0000
1310.4850	0.5166	-1.5708	-0.0000	-1.5708	0.0000	-0.0000	-0.0379	-0.0000	-0.0000	0.0000	0.0000	0.0000	-1.4415	0.6222	0.0666	0.0405	0.1954	0.0315	-1.8999	0.0976	0.0437	0.0040	-0.0014	0.0000	-4.1073	1.1691	0.4300	0.0427	-0.0150	0.0000
1310.4970	0.5160	-1.5708	-0.0000	-1.5708	0.0000	-0.0000	-0.0442	-0.0000	-0.0000	0.0000	0.0000	0.0000	-1.6711	0.6743	0.0073	0.0039	0.2038	0.0262	-1.9146	0.0976	0.0437	0.0040	-0.0014	0.0000	-4.1073	1.1691	0.4300	0.0428	-0.0150	0.0000
1310.5070	0.5155	-1.5708	0.0000	-1.5708	0.0000	0.0000	-0.0521	-0.0000	-0.0000	0.0000	0.0000	0.0000	-1.9530	0.6103	0.0588	0.0448	0.1875	0.0376	-1.9268	0.0974	0.0436	0.0040	-0.0014	0.0000	-4.1073	1.1666	0.4294	0.0427	-0.0149	0.0000
1310.5190	0.5148	-1.5708	-0.0000	-1.5708	0.0000	0.0000	-0.0601	-0.0000	-0.0000	0.0000	0.0000	0.0000	-1.8012	0.6386	0.0316	0.0326	0.1653	0.0279	-1.9414	0.0976	0.0437	0.0040	-0.0014	0.0000	-4.1073	1.1691	0.4300	0.0428	-0.0150	0.0000
1310.5290	0.5142	-1.5708	-0.0000	-1.5708	0.0000	-0.0000	-0.0664	-0.0000	-0.0000	0.0000	0.0000	0.0000	-1.8212	0.5896	0.0250	0.0488	0.1859	0.0425	-1.9515	0.0974	0.0436	0.0040	-0.0014	-0.0000	-4.0830	1.1670	0.4294	0.0426	-0.0149	-0.0000
1310.5390	0.5135	-1.5708	-0.0000	-1.5708	0.0000	-0.0000	-0.0723	-0.0000	-0.0000	0.0000	0.0000	0.0000	-1.8116	0.6074	0.1268	0.0430	0.1763	0.0559	-1.9637	0.0973	0.0436	0.0040	-0.0014	-0.0000	-4.0830	1.1647	0.4290	0.0426	-0.0149	-0.0000
1310.5510	0.5126	-1.5708	0.0000	-1.5708	-0.0000	-0.0000	-0.0787	-0.0000	-0.0000	0.0000	0.0000	0.0000	-1.8798	0.6189	0.0688	0.0050	0.1925	0.0460	-1.9782	0.0971	0.0435	0.0040	-0.0014	0.0000	-4.0830	1.1632	0.4275	0.0426	-0.0149	0.0000
1310.5610	0.5118	-1.5708	-0.0000	-1.5708	-0.0000	-0.0000	-0.0869	-0.0000	-0.0000	0.0000	0.0000	0.0000	-1.8577	0.6411	0.0852	0.0201	0.1930	0.0484	-1.9904	0.0972	0.0435	0.0040	-0.0014	0.0000	-4.0830	1.1637	0.4280	0.0426	-0.0149	0.0000
1310.5730	0.5107	-1.5708	-0.0000	-1.5708	-0.0000	-0.0000	-0.0942	-0.0000	-0.0000	0.0000	0.0000	0.0000	-1.6269	0.6326	0.0858	0.0261	0.2024	0.0480	-2.0049	0.0975	0.0437	0.0040	-0.0014	-0.0000	-4.0830	1.1676	0.4300	0.0427	-0.0149	-0.0000
1310.5830	0.5097	-1.5708	-0.0000	-1.5708	-0.0000	-0.0000	-0.0974	-0.0000	-0.0000	0.0000	0.0000	0.0000	-1.7922	0.7023	0.0488	0.0640	0.1783	0.0396	-2.0170	0.0975	0.0437	0.0040	-0.0014	-0.0000	-4.0830	1.1682	0.4295	0.0427	-0.0149	-0.0000
1310.5950	0.5084	-1.5708	0.0000	-1.5708	-0.0000	0.0000	-0.1050	-0.0000	-0.0000	0.0000	0.0000	0.0000	-2.1483	0.5887	0.0917	0.0173	0.1671	0.0671	-2.0316	0.0973	0.0436	0.0040	-0.0014	0.0000	-4.0830	1.1647	0.4290	0.0427	-0.0149	0.0000
1310.6050	0.5073	-1.5708	0.0000	-1.5708	0.0000	0.0000	-0.1115	-0.0000	-0.0000	0.0000	0.0000	0.0000	-1.9757	0.6360	0.0670	0.0348	0.1768	0.0581	-2.0437	0.0974	0.0436	0.0040	-0.0014	-0.0000	-4.0830	1.1661	0.4285	0.0426	-0.0149	-0.0000
1310.6170	0.5060	-1.5708	-0.0000	-1.5708	0.0000	0.0000	-0.1190	-0.0000	-0.0000	0.0000	0.0000	0.0000	-2.1072	0.6258	0.0219	0.0010	0.1779	0.0378	-2.0583	0.0976	0.0437	0.0040	-0.0014	-0.0000	-4.0830	1.1686	0.4300	0.0428	-0.0149	-0.0000
1310.6270	0.5047	-1.5708	0.0000	-1.5708	-0.0000	-0.0000	-0.1276	-0.0000	-0.0000	0.0000	0.0000	0.0000	-1.9068	0.6610	0.0624	0.0366	0.1874	0.0136	-2.0670	0.0963	0.0431	0.0039	-0.0014	0.0000	-4.0425	1.1536	0.4242	0.0422	-0.0147	0.0000
1310.6390	0.5031	-1.5708	0.0000	-1.5708	0.0000	0.0000	-0.1308	-0.0000	-0.0000	0.0000	0.0000	0.0000	-1.7266	0.6470	0.0790	0.0377	0.1729	0.0351	-2.0814	0.0960	0.0429	0.0039	-0.0014	-0.0000	-4.0425	1.1497	0.4223	0.0421	-0.0147	-0.0000
1310.6490	0.5017	-1.5708	0.0000	-1.5708	0.0000	-0.0000	-0.1369	-0.0000	-0.0000	0.0000	0.0000	0.0000	-2.0432	0.6315	0.0180	0.0301	0.1712	0.0280	-2.0934	0.0962	0.0431	0.0039	-0.0014	-0.0000	-4.0425	1.1521	0.4237	0.0421	-0.0147	-0.0000
1310.6590	0.5003	-1.5708	0.0000	-1.5708	0.0000	-0.0000	-0.1432	-0.0000	-0.0000	0.0000	0.0000	0.0000	-2.0886	0.5780	0.0621	0.0339	0.1845	0.0445	-2.1054	0.0961	0.0431	0.0039	-0.0014	0.0000	-4.0425	1.1512	0.4238	0.0422	-0.0147	0.0000
1310.6710	0.4986	-1.5708	-0.0000	-1.5708	-0.0000	0.0000	-0.1532	-0.0000	-0.0000	0.0000	0.0000	0.0000	-1.9176	0.6384	0.0804	0.0384	0.1839	0.0323	-2.1198	0.0965	0.0433	0.0039	-0.0014	-0.0000	-4.0425	1.1556	0.4263	0.0423	-0.0148	-0.0000
1310.6810	0.4970	-1.5708	0.0000	-1.5708	0.0000	0.0000	-0.1590	-0.0000	-0.0000	0.0000	0.0000	0.0000	-1.6360	0.6098	0.0516	0.0271	0.1612	0.0538	-2.1318	0.0962	0.0431	0.0039	-0.0014	-0.0000	-4.0425	1.1526	0.4242	0.0422	-0.0147	-0.0000
1310.6930	0.4951	-1.5708	0.0000	-1.5708	0.0000	-0.0000	-0.1646	-0.0000	-0.0000	0.0000	0.0000	0.0000	-2.4340	0.6044	0.1021	0.0270	0.1849	0.0281	-2.1462	0.0961	0.0430	0.0039	-0.0014	-0.0000	-4.0425	1.1507	0.4233	0.0422	-0.0147	-0.0000
1310.7030	0.4933	-1.5708	-0.0000	-1.5708	0.0000	0.0000	-0.1734	-0.0000	-0.0000	0.0000	0.0000	0.0000	-2.1913	0.6261	0.0200	0.0074	0.1817	0.0448	-2.1582	0.0966	0.0433	0.0039	-0.0014	-0.0000	-4.0425	1.1571	0.4258	0.0424	-0.0148	-0.0000
1310.7150	0.4912	-1.5708	0.0000	-1.5708	-0.0000	-0.0000	-0.1833	-0.0000	-0.0000	0.0000	0.0000	0.0000	-1.5894	0.5315	0.0306	0.0441	0.1886	0.0798	-2.1726	0.0965	0.0432	0.0039	-0.0014	-0.0000	-4.0425	1.1552	0.4248	0.0423	-0.0148	-0.0000
1310.7250	0.4894	-1.5708	-0.0000	-1.5708	0.0000	-0.0000	-0.1841	-0.0000	-0.0000	0.0000	0.0000	0.0000	-2.3310	0.6103	0.0379	0.0298	0.1889	0.0442	-2.1799	0.0950	0.0426	0.0039	-0.0014	-0.0000	-3.9861	1.1380	0.4188	0.0416	-0.0146	-0.0000
1310.7370	0.4871	-1.5708	-0.0000	-1.5708	0.0000	0.0000	-0.1947	-0.0000	-0.0000	0.0000	0.0000	0.0000	-2.3564	0.7094	0.0567	0.0228	0.1845	0.0297	-2.1941	0.0951	0.0426	0.0039	-0.0014	0.0000	-3.9861	1.1390	0.4189	0.0417	-0.0146	0.0000
1310.7470	0.4852	-1.5708	-0.0000	-1.5708	0.0000	0.0000	-0.2040	-0.0000	-0.0000	0.0000	0.0000	0.0000	-1.8591	0.7335	0.0910	0.0253	0.2103	0.0595	-2.2059	0.0952	0.0426	0.0039	-0.0014	-0.0000	-3.9861	1.1401	0.4189	0.0417	-0.0146	-0.0000
1310.7570	0.4831	-1.5708	-0.0000	-1.5708	-0.0000	0.0000	-0.2060	-0.0000	-0.0000	0.0000	0.0000	0.0000	-2.2811	0.6230	0.0762	0.0303	0.1867	0.0490	-2.2178	0.0945	0.0423	0.0039	-0.0013	0.0000	-3.9861	1.1312	0.4159	0.0415	-0.0145	0.0000
1310.7670	0.4810	-1.5708	-0.0000	-1.5708	0.0000	0.0000	-0.2142	-0.0000	-0.0000	0.0000	0.0000	0.0000	-2.2422	0.5603	0.0953	0.0172	0.1861	0.0551	-2.2296	0.0950	0.0426	0.0039	-0.0014	0.0000	-3.9861	1.1380	0.4188	0.0416	-0.0146	0.0000
1310.7790	0.4784	-1.5708	-0.0000	-1.5708	0.0000	-0.0000	-0.2199	-0.0000	-0.0000	0.0000	0.0000	0.0000	-1.9140	0.5886	0.0184	0.0068	0.1850	0.0458	-2.2438	0.0949	0.0425	0.0039	-0.0014	-0.0000	-3.9861	1.1362	0.4180	0.0417	-0.0146	-0.0000
1310.7890	0.4762	-1.5708	-0.0000	-1.5708	0.0000	0.0000	-0.2239	-0.0000	-0.0000	0.0000	0.0000	0.0000	-2.5084	0.6098	0.0842	0.0330	0.2202	0.0332	-2.2557	0.0947	0.0424	0.0039	-0.0014	-0.0000	-3.9861	1.1336	0.4174	0.0416	-0.0145	-0.0000
1310.7990	0.4739	-1.5708	-0.0000	-1.5708	0.0000	-0.0000	-0.2293	-0.0000	-0.0000	0.0000	0.0000	0.0000	-2.2242	0.6233	0.1017	0.0305	0.1809	0.0290	-2.2675	0.0948	0.0425	0.0039	-0.0013	-0.0000	-3.9861	1.1350	0.4178	0.0415	-0.0145	-0.0000
1310.8090	0.4715	-1.5708	0.0000	-1.5708	-0.0000	-0.0000	-0.2349	-0.0000	-0.0000	0.0000	0.0000	0.0000	-2.1631	0.5637	0.0572	0.0363	0.1980	0.0469	-2.2793	0.0950	0.0426	0.0039	-0.0014	0.0000	-3.9861	1.1371	0.4189	0.0417	-0.0146	0.0000
1310.8190	0.4691	-1.5708	0.0000	-1.5708	0.0000	0.0000	-0.2384	-0.0000	-0.0000	0.0000	0.0000	0.0000	-2.2791	0.5757	0.0367	0.0298	0.2093	0.0517	-2.2912	0.0951	0.0426	0.0039	-0.0014	-0.0000	-3.9861	1.1385	0.4193	0.0417	-0.0146	-0.0000
1310.8290	0.4667	-1.5708	-0.0000	-1.5708	-0.0000	-0.0000	-0.2471	-0.0000	-0.0000	0.0000	0.0000	0.0000	-2.2394	0.6326	0.0683	0.0068	0.1941	0.0432	-2.2968	0.0932	0.0418	0.0038	-0.0013	-0.0000	-3.9140	1.1160	0.4108	0.0409	-0.0143	-0.0000
1310.8410	0.4636	-1.5708	0.0000	-1.5708	-0.0000	0.0000	-0.2502	-0.0000	-0.0000	0.0000	0.0000	0.0000	-2.3264	0.5647	0.0941	0.0304	0.1712	0.0481	-2.3108	0.0930	0.0416	0.0038	-0.0013	-0.0000	-3.9140	1.1141	0.4089	0.0408	-0.0143	-0.0000
1310.8510	0.4611	-1.5708	0.0000	-1.5708	-0.0000	0.0000	-0.2595	-0.0000	-0.0000	0.0000	0.0000	0.0000	-2.5131	0.6507	0.0839	0.0587	0.1866	0.0602	-2.3224	0.0933	0.0417	0.0038	-0.0013	0.0000	-3.9140	1.1170	0.4098	0.0408	-0.0143	0.0000
1310.8610	0.4584	-1.5708	0.0000	-1.5708	0.0000	0.0000	-0.2661	-0.0000	-0.0000	0.0000	0.0000	0.0000	-2.0235	0.6464	0.0375	0.0180	0.1840	0.0587	-2.3340	0.0935	0.0418	0.0038	-0.0013	-0.0000	-3.9140	1.1195	0.4114	0.0410	-0.0143	-0.0000
1310.8710	0.4557	-1.5708	-0.0000	-1.5708	0.0000	0.0000	-0.2716	-0.0000	-0.0000	0.0000	0.0000	0.0000	-2.3580	0.6004	0.0352	0.0429	0.2102	0.0250	-2.3457	0.0932	0.0418	0.0038	-0.0013	-0.0000	-3.9140	1.1160	0.4108	0.0409	-0.0143	-0.0000
1310.8810	0.4530	-1.5708	-0.0000	-1.5708	-0.0000	-0.0000	-0.2789	-0.0000	-0.0000	0.0000	0.0000	0.0000	-2.0172	0.5888	0.0034	0.0382	0.2051	0.0453	-2.3573	0.0934	0.0418	0.0038	-0.0013	0.0000	-3.9140	1.1180	0.4108	0.0409	-0.0143	0.0000
1310.8930	0.4496	-1.5708	-0.0000	-1.5708	0.0000	-0.0000	-0.2851	-0.0000	-0.0000	0.0000	0.0000	0.0000	-2.5802	0.6604	0.0744	0.0286	0.2088	0.0293	-2.3712	0.0935	0.0419	0.0038	-0.0013	-0.0000	-3.9140	1.1200	0.4119	0.0410	-0.0143	-0.0000
1310.9030	0.4467	-1.5708	-0.0000	-1.5708	0.0000	0.0000	-0.2924	-0.0000	-0.0000	0.0000	0.0000	0.0000	-2.4122	0.6541	0.0941	0.0486	0.1855	0.0450	-2.3829	0.0933	0.0419	0.0038	-0.0013	-0.0000	-3.9140	1.1171	0.4118	0.0410	-0.0143	-0.0000
1310.9150	0.4431	-1.5708	-0.0000	-1.5708	-0.0000	-0.0000	-0.2993	-0.0000	-0.0000	0.0000	0.0000	0.0000	-2.6126	0.6271	0.0711	0.0491	0.1925	0.0428	-2.3968	0.0932	0.0417	0.0038	-0.0013	0.0000	-3.9140	1.1159	0.4107	0.0408	-0.0143	0.0000
1310.9250	0.4401	-1.5708	0.0000	-1.5708	-0.0000	-0.0000	-0.3065	-0.0000	-0.0000	0.0000	0.0000	0.0000	-2.3059	0.6278	0.0570	0.0090	0.1987	0.0452	-2.4010	0.0911	0.0408	0.0037	-0.0013	-0.0000	-3.8264	1.0910	0.4016	0.0400	-0.0140	-0.0000
1310.9350	0.4370	-1.5708	-0.0000	-1.5708	0.0000	-0.0000	-0.3102	-0.0000	-0.0000	0.0000	0.0000	0.0000	-2.6313	0.5833	0.0972	0.0318	0.2065	0.0215	-2.4124	0.0914	0.0409	0.0037	-0.0013	-0.0000	-3.8264	1.0946	0.4022	0.0401	-0.0140	-0.0000
1310.9470	0.4332	-1.5708	0.0000	-1.5708	0.0000	-0.0000	-0.3171	-0.0000	-0.0000	0.0000	0.0000	0.0000	-2.3225	0.6038	0.0773	0.0117	0.1982	0.0208	-2.4260	0.0916	0.0411	0.0037	-0.0013	-0.0000	-3.8264	1.0965	0.4041	0.0401	-0.0140	-0.0000
1310.9570	0.4300	-1.5708	0.0000	-1.5708	-0.0000	0.0000	-0.3224	-0.0000	-0.0000	0.0000	0.0000	0.0000	-2.3915	0.6012	0.0127	0.0082	0.2005	0.0480	-2.4374	0.0909	0.0406	0.0037	-0.0013	0.0000	-3.8264	1.0889	0.3995	0.0397	-0.0139	0.0000
1310.9690	0.4261	-1.5708	0.0000	-1.5708	0.0000	-0.0000	-0.3280	-0.0000	-0.0000	0.0000	0.0000	0.0000	-2.4662	0.6808	0.0849	0.0297	0.1998	0.0466	-2.4510	0.0913	0.0409	0.0037	-0.0013	-0.0000	-3.8264	1.0931	0.4027	0.0401	-0.0140	-0.0000
1310.9790	0.4227	-1.5708	0.0000	-1.5708	0.0000	0.0000	-0.3369	-0.0000	-0.0000	0.0000	0.0000	0.0000	-2.5099	0.6448	0.0077	0.0233	0.1757	0.0617	-2.4624	0.0909	0.0407	0.0037	-0.0013	0.0000	-3.8264	1.0884	0.4000	0.0398	-0.0139	0.0000
1310.9910	0.4187	-1.5708	-0.0000	-1.5708	0.0000	0.0000	-0.3428	-0.0000	-0.0000	0.0000	0.0000	0.0000	-2.6920	0.6433	0.0687	0.0515	0.1991	0.0709	-2.4760	0.0913	0.0407	0.0037	-0.0013	-0.0000	-3.8264	1.0930	0.4006	0.0399	-0.0139	-0.0000
1311.0010	0.4153	-1.5708	-0.0000	-1.5708	0.0000	-0.0000	-0.3517	-0.0000	-0.0000	0.0000	0.0000	0.0000	-2.3618	0.6262	0.0408	0.0315	0.1756	0.0326	-2.4874	0.0911	0.0408	0.0037	-0.0013	-0.0000	-3.8264	1.0915	0.4011	0.0399	-0.0140	-0.0000
1311.0110	0.4117	-1.5708	-0.0000	-1.5708	-0.0000	0.0000	-0.3560	-0.0000	-0.0000	0.0000	0.0000	0.0000	-2.6802	0.6670	0.0277	0.0203	0.1717	0.0653	-2.4988	0.0910	0.0407	0.0037	-0.0013	0.0000	-3.8264	1.0895	0.4001	0.0399	-0.0139	0.0000
1311.0210	0.4081	-1.5708	-0.0000	-1.5708	0.0000	-0.0000	-0.3621	-0.0000	-0.0000	0.0000	0.0000	0.0000	-2.3800	0.7061	0.0354	0.0486	0.1610	0.0352	-2.5093	0.0908	0.0407	0.0037	-0.0013	0.0000	-3.8168	1.0878	0.4001	0.0398	-0.0139	0.0000
1311.0330	0.4037	-1.5708	0.0000	-1.5708	-0.0000	0.0000	-0.3676	-0.0000	-0.0000	0.0000	0.0000	0.0000	-2.4421	0.6514	0.0416	0.0255	0.1794	0.0592	-2.5148	0.0884	0.0396	0.0036	-0.0013	0.0000	-3.7238	1.0582	0.3892	0.0387	-0.0136	0.0000
1311.0430	0.4000	-1.5708	0.0000	-1.5708	-0.0000	0.0000	-0.3700	-0.0000	-0.0000	0.0000	0.0000	0.0000	-2.6158	0.6836	0.0438	0.0083	0.1767	0.0243	-2.5259	0.0885	0.0396	0.0036	-0.0013	0.0000	-3.7238	1.0602	0.3893	0.0387	-0.0135	0.0000
1311.0530	0.3962	-1.5708	0.0000	-1.5708	-0.0000	0.0000	-0.3781	-0.0000	-0.0000	0.0000	0.0000	0.0000	-2.4577	0.6483	0.0408	0.0335	0.1999	0.0373	-2.5370	0.0888	0.0398	0.0036	-0.0013	-0.0000	-3.7238	1.0632	0.3913	0.0389	-0.0136	-0.0000
1311.0630	0.3925	-1.5708	0.0000	-1.5708	-0.0000	0.0000	-0.3839	-0.0000	-0.0000	0.0000	0.0000	0.0000	-2.7812	0.5791	0.0353	0.0182	0.1817	0.0499	-2.5480	0.0884	0.0395	0.0036	-0.0013	0.0000	-3.7238	1.0587	0.3887	0.0387	-0.0135	0.0000
1311.0730	0.3886	-1.5708	-0.0000	-1.5708	0.0000	-0.0000	-0.3902	-0.0000	-0.0000	0.0000	0.0000	0.0000	-2.7562	0.6856	0.0418	0.0193	0.1977	0.0327	-2.5591	0.0886	0.0397	0.0036	-0.0013	0.0000	-3.7238	1.0612	0.3903	0.0388	-0.0136	0.0000
1311.0850	0.3839	-1.5708	-0.0000	-1.5708	0.0000	-0.0000	-0.3984	-0.0000	-0.0000	0.0000	0.0000	0.0000	-2.7313	0.5736	0.0582	0.0286	0.1787	0.0331	-2.5724	0.0886	0.0397	0.0036	-0.0013	0.0000	-3.7238	1.0612	0.3903	0.0388	-0.0136	0.0000
1311.0950	0.3799	-1.5708	-0.0000	-1.5708	0.0000	0.0000	-0.4048	-0.0000	-0.0000	0.0000	0.0000	0.0000	-2.5095	0.5996	-0.0148	0.0343	0.1814	0.0596	-2.5834	0.0889	0.0398	0.0036	-0.0013	-0.0000	-3.7238	1.0648	0.3919	0.0390	-0.0136	-0.0000
1311.1050	0.3757	-1.5708	-0.0000	-1.5708	0.0000	0.0000	-0.4057	-0.0000	-0.0000	0.0000	0.0000	0.0000	-2.5485	0.6780	0.0285	0.0164	0.1863	0.0430	-2.5945	0.0888	0.0397	0.0036	-0.0013	-0.0000	-3.7238	1.0638	0.3910	0.0390	-0.0136	-0.0000
1311.1170	0.3709	-1.5708	0.0000	-1.5708	-0.0000	-0.0000	-0.4088	-0.0000	-0.0000	0.0000	0.0000	0.0000	-2.7142	0.5681	0.0784	0.0432	0.1952	0.0405	-2.6078	0.0887	0.0397	0.0036	-0.0013	0.0000	-3.7238	1.0628	0.3909	0.0389	-0.0136	0.0000
1311.1270	0.3667	-1.5708	-0.0000	-1.5708	0.0000	-0.0000	-0.4169	-0.0000	-0.0000	0.0000	0.0000	0.0000	-2.6321	0.6867	0.0590	0.0441	0.1905	0.0533	-2.6088	0.0858	0.0384	0.0035	-0.0012	0.0000	-3.6064	1.0278	0.3780	0.0376	-0.0132	0.0000
1311.1370	0.3624	-1.5708	0.0000	-1.5708	0.0000	0.0000	-0.4205	-0.0000	-0.0000	0.0000	0.0000	0.0000	-2.8323	0.6159	0.0488	0.0467	0.1967	0.0445	-2.6195	0.0853	0.0382	0.0035	-0.0012	0.0000	-3.6064	1.0212	0.3754	0.0374	-0.0131	0.0000
1311.1490	0.3573	-1.5708	0.0000	-1.5708	0.0000	0.0000	-0.4303	-0.0000	-0.0000	0.0000	0.0000	0.0000	-2.8109	0.5393	0.0281	0.0162	0.2072	0.0384	-2.6324	0.0854	0.0383	0.0035	-0.0012	0.0000	-3.6064	1.0233	0.3765	0.0375	-0.0131	0.0000
1311.1590	0.3529	-1.5708	0.0000	-1.5708	0.0000	0.0000	-0.4361	-0.0000	-0.0000	0.0000	0.0000	0.0000	-2.6439	0.5799	0.0288	0.0496	0.1839	0.0368	-2.6431	0.0860	0.0386	0.0035	-0.0012	0.0000	-3.6064	1.0298	0.3800	0.0378	-0.0132	0.0000
1311.1710	0.3477	-1.5708	0.0000	-1.5708	-0.0000	0.0000	-0.4428	-0.0000	-0.0000	0.0000	0.0000	0.0000	-2.9632	0.6921	0.0393	0.0297	0.1814	0.0626	-2.6559	0.0860	0.0385	0.0035	-0.0012	-0.0000	-3.6064	1.0299	0.3791	0.0378	-0.0132	-0.0000
1311.1810	0.3433	-1.5708	-0.0000	-1.5708	0.0000	-0.0000	-0.4500	-0.0000	-0.0000	0.0000	0.0000	0.0000	-2.8516	0.6412	0.0269	0.0227	0.1783	0.0048	-2.6667	0.0858	0.0383	0.0035	-0.0012	0.0000	-3.6064	1.0277	0.3770	0.0376	-0.0131	0.0000
1311.1910	0.3387	-1.5708	-0.0000	-1.5708	-0.0000	-0.0000	-0.4560	-0.0000	-0.0000	0.0000	0.0000	0.0000	-2.6599	0.6179	0.0571	0.0431	0.1863	0.0320	-2.6774	0.0858	0.0384	0.0035	-0.0012	0.0000	-3.6064	1.0278	0.3780	0.0377	-0.0132	0.0000
1311.2030	0.3333	-1.5708	-0.0000	-1.5708	0.0000	0.0000	-0.4638	-0.0000	-0.0000	0.0000	0.0000	0.0000	-2.8967	0.5696	0.0355	0.0074	0.1888	-0.0004	-2.6902	0.0857	0.0384	0.0035	-0.0012	0.0000	-3.6064	1.0268	0.3780	0.0377	-0.0132	0.0000
1311.2130	0.3286	-1.5708	0.0000	-1.5708	0.0000	-0.0000	-0.4716	-0.0000	-0.0000	0.0000	0.0000	0.0000	-2.5924	0.6773	0.0067	0.0408	0.1725	0.0168	-2.7009	0.0861	0.0386	0.0035	-0.0012	-0.0000	-3.6064	1.0314	0.3796	0.0378	-0.0132	-0.0000
1311.2230	0.3239	-1.5708	0.0000	-1.5708	0.0000	0.0000	-0.4737	-0.0000	-0.0000	0.0000	0.0000	0.0000	-2.9502	0.6124	0.0343	0.0164	0.1925	0.0508	-2.7006	0.0832	0.0372	0.0034	-0.0012	-0.0000	-3.4748	0.9960	0.3659	0.0365	-0.0127	-0.0000
1311.2330	0.3191	-1.5708	-0.0000	-1.5708	0.0000	-0.0000	-0.4777	-0.0000	-0.0000	0.0000	0.0000	0.0000	-2.6838	0.6509	0.0392	0.0165	0.1570	0.0356	-2.7109	0.0826	0.0370	0.0034	-0.0012	0.0000	-3.4748	0.9888	0.3637	0.0362	-0.0127	0.0000
1311.2430	0.3143	-1.5708	0.0000	-1.5708	-0.0000	0.0000	-0.4810	-0.0000	-0.0000	0.0000	0.0000	0.0000	-2.5789	0.5909	0.0534	0.0259	0.1894	0.0495	-2.7212	0.0829	0.0371	0.0034	-0.0012	-0.0000	-3.4748	0.9929	0.3649	0.0364	-0.0127	-0.0000
1311.2550	0.3084	-1.5708	-0.0000	-1.5708	-0.0000	-0.0000	-0.4835	-0.0000	-0.0000	0.0000	0.0000	0.0000	-2.5663	0.6083	0.0350	0.0281	0.2197	0.0389	-2.7336	0.0830	0.0372	0.0034	-0.0012	-0.0000	-3.4748	0.9938	0.3658	0.0364	-0.0127	-0.0000
1311.2650	0.3035	-1.5708	0.0000	-1.5708	-0.0000	-0.0000	-0.4895	-0.0000	-0.0000	0.0000	0.0000	0.0000	-2.6947	0.6390	0.0677	0.0449	0.2063	0.0451	-2.7439	0.0827	0.0370	0.0034	-0.0012	-0.0000	-3.4748	0.9903	0.3642	0.0363	-0.0127	-0.0000
1311.2750	0.2986	-1.5708	0.0000	-1.5708	0.0000	-0.0000	-0.4945	-0.0000	-0.0000	0.0000	0.0000	0.0000	-3.1301	0.6365	0.0581	0.0045	0.1731	0.0225	-2.7543	0.0824	0.0369	0.0034	-0.0012	0.0000	-3.4748	0.9871	0.3631	0.0361	-0.0126	0.0000
1311.2850	0.2936	-1.5708	0.0000	-1.5708	-0.0000	-0.0000	-0.5037	-0.0000	-0.0000	0.0000	0.0000	0.0000	-3.0417	0.7099	0.0357	0.0163	0.1749	0.0211	-2.7590	0.0826	0.0370	0.0034	-0.0012	-0.0000	-3.4748	0.9898	0.3638	0.0363	-0.0127	-0.0000
1311.2970	0.2875	-1.5708	-0.0000	-1.5708	0.0000	0.0000	-0.5118	-0.0000	-0.0000	0.0000	0.0000	0.0000	-2.9619	0.6567	0.0220	0.0252	0.1930	0.0443	-2.7646	0.0828	0.0371	0.0034	-0.0012	0.0000	-3.4748	0.9922	0.3651	0.0362	-0.0127	0.0000
1311.3070	0.2824	-1.5707	-0.0000	-1.5708	0.0000	-0.0000	-0.5183	-0.0000	-0.0000	0.0000	0.0000	0.0000	-2.7547	0.6543	0.0567	0.0142	0.1961	0.0348	-2.7692	0.0825	0.0369	0.0034	-0.0012	0.0000	-3.4748	0.9876	0.3626	0.0361	-0.0126	0.0000
1311.3190	0.2761	-1.5708	-0.0000	-1.5708	0.0000	-0.0000	-0.5209	-0.0000	-0.0000	0.0000	0.0000	0.0000	-2.7313	0.6289	0.0538	0.0410	0.1879	0.0466	-2.7748	0.0826	0.0370	0.0034	-0.0012	-0.0000	-3.4748	0.9898	0.3637	0.0362	-0.0127	-0.0000
1311.3290	0.2709	-1.5708	-0.0000	-1.5708	0.0000	0.0000	-0.5265	-0.0000	-0.0000	0.0000	0.0000	0.0000	-3.0251	0.5791	0.0066	0.0399	0.1805	0.0717	-2.7671	0.0796	0.0356	0.0032	-0.0011	-0.0000	-3.3295	0.9529	0.3501	0.0349	-0.0122	-0.0000
1311.3390	0.2656	-1.5708	-0.0000	-1.5708	-0.0000	0.0000	-0.5364	-0.0000	-0.0000	0.0000	0.0000	0.0000	-3.0520	0.5831	0.0493	0.0319	0.1750	0.0536	-2.7715	0.0797	0.0357	0.0032	-0.0011	-0.0000	-3.3295	0.9545	0.3516	0.0350	-0.0122	-0.0000
1311.3510	0.2592	-1.5708	-0.0000	-1.5708	0.0000	-0.0000	-0.5410	-0.0000	-0.0000	0.0000	0.0000	0.0000	-2.8664	0.5940	0.0244	0.0296	0.1838	0.0437	-2.7768	0.0788	0.0353	0.0032	-0.0011	0.0000	-3.3295	0.9432	0.3474	0.0347	-0.0121	0.0000
1311.3610	0.2537	-1.5708	-0.0000	-1.5708	0.0000	-0.0000	-0.5442	-0.0000	-0.0000	0.0000	0.0000	0.0000	-2.6193	0.6513	0.0258	0.0218	0.1798	0.0452	-2.7812	0.0795	0.0356	0.0032	-0.0011	-0.0000	-3.3295	0.9523	0.3505	0.0348	-0.0122	-0.0000
1311.3730	0.2471	-1.5708	0.0000	-1.5708	0.0000	-0.0000	-0.5437	-0.0000	-0.0000	0.0000	0.0000	0.0000	-2.7410	0.6160	0.0002	0.0231	0.1865	-0.0029	-2.7866	0.0796	0.0357	0.0032	-0.0011	-0.0000	-3.3295	0.9534	0.3515	0.0349	-0.0122	-0.0000
1311.3830	0.2416	-1.5708	0.0000	-1.5708	0.0000	0.0000	-0.5497	-0.0000	-0.0000	0.0000	0.0000	0.0000	-2.9838	0.7078	0.1049	0.0329	0.1840	0.0675	-2.7910	0.0791	0.0355	0.0032	-0.0011	0.0000	-3.3295	0.9478	0.3489	0.0347	-0.0121	0.0000
1311.3930	0.2361	-1.5708	0.0000	-1.5708	-0.0000	-0.0000	-0.5563	-0.0000	-0.0000	0.0000	0.0000	0.0000	-3.3105	0.7047	0.0356	0.0223	0.1982	0.0571	-2.7954	0.0787	0.0351	0.0032	-0.0011	0.0000	-3.3295	0.9426	0.3458	0.0345	-0.0121	0.0000
1311.4030	0.2304	-1.5708	0.0000	-1.5708	-0.0000	-0.0000	-0.5663	-0.0000	-0.0000	0.0000	0.0000	0.0000	-3.0037	0.6596	0.0693	0.0296	0.1786	0.0148	-2.7998	0.0791	0.0354	0.0032	-0.0011	0.0000	-3.3295	0.9468	0.3480	0.0347	-0.0121	0.0000
1311.4150	0.2236	-1.5708	-0.0000	-1.5708	0.0000	-0.0000	-0.5710	-0.0000	-0.0000	0.0000	0.0000	0.0000	-3.1571	0.6697	0.0220	0.0116	0.1742	0.0391	-2.8052	0.0791	0.0354	0.0032	-0.0011	0.0000	-3.3295	0.9467	0.3479	0.0346	-0.0121	0.0000
1311.4250	0.2179	-1.5708	0.0000	-1.5708	-0.0000	-0.0000	-0.5777	-0.0000	-0.0000	0.0000	0.0000	0.0000	-2.8118	0.6179	0.0709	0.0104	0.2101	0.0557	-2.7963	0.0754	0.0338	0.0031	-0.0011	0.0000	-3.1710	0.9035	0.3322	0.0330	-0.0115	0.0000
1311.4350	0.2121	-1.5708	0.0000	-1.5708	0.0000	0.0000	-0.5790	-0.0000	-0.0000	0.0000	0.0000	0.0000	-2.8788	0.5760	0.0457	0.0139	0.2059	0.0507	-2.8005	0.0757	0.0338	0.0031	-0.0011	0.0000	-3.1710	0.9061	0.3328	0.0331	-0.0116	0.0000
1311.4450	0.2063	-1.5708	-0.0000	-1.5708	-0.0000	0.0000	-0.5841	-0.0000	-0.0000	0.0000	0.0000	0.0000	-3.2847	0.5610	0.0540	0.0390	0.1802	0.0249	-2.8047	0.0758	0.0338	0.0031	-0.0011	0.0000	-3.1710	0.9072	0.3330	0.0332	-0.0116	0.0000
1311.4550	0.2004	-1.5708	-0.0000	-1.5708	-0.0000	0.0000	-0.5894	-0.0000	-0.0000	0.0000	0.0000	0.0000	-2.9829	0.6102	0.0292	0.0256	0.1983	0.0329	-2.8089	0.0755	0.0337	0.0031	-0.0011	0.0000	-3.1710	0.9040	0.3317	0.0329	-0.0115	0.0000
1311.4670	0.1933	-1.5708	-0.0000	-1.5708	-0.0000	0.0000	-0.5945	-0.0000	-0.0000	0.0000	0.0000	0.0000	-3.3039	0.6171	0.0332	0.0257	0.1589	0.0198	-2.8140	0.0752	0.0336	0.0031	-0.0011	0.0000	-3.1710	0.9011	0.3308	0.0330	-0.0116	0.0000
1311.4770	0.1873	-1.5708	-0.0000	-1.5708	-0.0000	-0.0000	-0.5993	-0.0000	-0.0000	0.0000	0.0000	0.0000	-2.8884	0.5903	0.0475	0.0237	0.1793	0.0286	-2.8182	0.0754	0.0337	0.0031	-0.0011	0.0000	-3.1710	0.9032	0.3319	0.0331	-0.0116	0.0000
1311.4870	0.1812	-1.5708	-0.0000	-1.5708	0.0000	-0.0000	-0.6012	-0.0000	-0.0000	0.0000	0.0000	0.0000	-2.9521	0.7584	0.0234	0.0315	0.1617	0.0221	-2.8224	0.0757	0.0339	0.0031	-0.0011	0.0000	-3.1710	0.9062	0.3339	0.0332	-0.0116	0.0000
1311.4990	0.1740	-1.5708	0.0000	-1.5708	0.0000	-0.0000	-0.6077	-0.0000	-0.0000	0.0000	0.0000	0.0000	-3.5062	0.6442	0.0368	0.0219	0.2054	0.0534	-2.8275	0.0756	0.0339	0.0031	-0.0011	-0.0000	-3.1710	0.9052	0.3339	0.0332	-0.0116	-0.0000
1311.5090	0.1679	-1.5708	0.0000	-1.5708	-0.0000	0.0000	-0.6168	-0.0000	-0.0001	0.0000	0.0000	0.0000	-3.5018	0.6414	0.0397	0.0346	0.1720	0.0477	-2.8317	0.0759	0.0340	0.0031	-0.0011	-0.0000	-3.1710	0.9093	0.3349	0.0332	-0.0116	-0.0000
1311.5210	0.1604	-1.5708	0.0000	-1.5708	0.0000	0.0000	-0.6253	-0.0000	-0.0001	0.0000	0.0000	0.0000	-3.0873	0.5851	0.0399	0.0381	0.1930	0.0716	-2.8354	0.0752	0.0337	0.0031	-0.0011	-0.0000	-3.1550	0.9001	0.3317	0.0330	-0.0115	-0.0000
1311.5310	0.1541	-1.5708	-0.0000	-1.5708	-0.0000	0.0000	-0.6269	-0.0000	-0.0000	0.0000	0.0000	0.0000	-2.6614	0.6598	0.0242	0.0222	0.1797	0.0323	-2.8265	0.0719	0.0322	0.0029	-0.0010	-0.0000	-3.0000	0.8607	0.3171	0.0316	-0.0110	-0.0000
1311.5430	0.1466	-1.5708	-0.0000	-1.5708	-0.0000	0.0000	-0.6252	-0.0000	-0.0001	0.0000	0.0000	0.0000	-3.0601	0.6504	0.0092	0.0202	0.1657	0.0303	-2.8312	0.0711	0.0318	0.0029	-0.0010	0.0000	-3.0000	0.8518	0.3134	0.0312	-0.0109	0.0000
1311.5530	0.1403	-1.5708	0.0000	-1.5708	0.0000	-0.0000	-0.6338	-0.0000	0.0000	0.0000	0.0000	0.0000	-3.1710	0.6775	0.0576	0.0181	0.1580	0.0614	-2.8352	0.0715	0.0320	0.0029	-0.0010	0.0000	-3.0000	0.8559	0.3144	0.0313	-0.0109	0.0000
1311.5650	0.1326	-1.5708	0.0000	-1.5708	0.0000	-0.0000	-0.6406	-0.0000	0.0001	0.0000	0.0000	0.0000	-3.0007	0.5874	0.0374	0.0441	0.1920	0.0375	-2.8400	0.0713	0.0319	0.0029	-0.0010	0.0000	-3.0000	0.8538	0.3143	0.0312	-0.0109	0.0000
1311.5750	0.1262	-1.5708	-0.0000	-1.5708	-0.0000	0.0000	-0.6425	-0.0000	0.0001	0.0000	0.0000	0.0000	-3.1747	0.6318	0.0244	0.0233	0.1965	0.0513	-2.8440	0.0715	0.0321	0.0029	-0.0010	-0.0000	-3.0000	0.8559	0.3154	0.0313	-0.0110	-0.0000
1311.5850	0.1197	-1.5708	-0.0000	-1.5708	0.0000	0.0000	-0.6477	-0.0000	0.0001	0.0000	0.0000	0.0000	-3.1372	0.7279	0.0229	0.0286	0.1906	0.0345	-2.8480	0.0712	0.0318	0.0029	-0.0010	0.0000	-3.0000	0.8528	0.3133	0.0312	-0.0109	0.0000
1311.5950	0.1132	-1.5708	0.0000	-1.5708	0.0000	0.0000	-0.6556	-0.0000	-0.0001	0.0000	0.0000	0.0000	-3.4370	0.6796	0.0757	0.0320	0.1958	0.0412	-2.8520	0.0717	0.0321	0.0029	-0.0010	-0.0000	-3.0000	0.8584	0.3159	0.0314	-0.0110	-0.0000
1311.6070	0.1053	-1.5708	0.0000	-1.5708	-0.0000	-0.0000	-0.6643	-0.0000	-0.0000	0.0000	0.0000	0.0000	-3.2983	0.6475	0.0857	0.0700	0.1785	0.0599	-2.8568	0.0714	0.0320	0.0029	-0.0010	-0.0000	-3.0000	0.8554	0.3149	0.0314	-0.0110	-0.0000
1311.6170	0.0987	-1.5708	-0.0000	-1.5708	-0.0000	0.0000	-0.6676	-0.0000	-0.0001	0.0000	0.0000	0.0000	-2.8981	0.5887	0.0544	0.0098	0.1902	0.0276	-2.8608	0.0715	0.0321	0.0029	-0.0010	0.0000	-3.0000	0.8559	0.3154	0.0313	-0.0109	0.0000
1311.6270	0.0919	-1.5708	0.0000	-1.5708	0.0000	0.0000	-0.6690	-0.0000	-0.0000	0.0000	0.0000	0.0000	-2.7325	0.6759	0.0059	0.0192	0.1908	0.0524	-2.8493	0.0669	0.0299	0.0027	-0.0010	0.0000	-2.8172	0.8007	0.2942	0.0293	-0.0103	0.0000
1311.6370	0.0851	-1.5708	-0.0000	-1.5708	0.0000	-0.0000	-0.6674	-0.0000	-0.0001	0.0000	0.0000	0.0000	-2.8070	0.7311	0.0555	0.0066	0.1858	0.0318	-2.8531	0.0673	0.0302	0.0027	-0.0010	0.0000	-2.8172	0.8063	0.2967	0.0295	-0.0103	0.0000
1311.6490	0.0771	-1.5708	0.0000	-1.5708	-0.0000	-0.0000	-0.6732	-0.0000	-0.0000	0.0000	0.0000	0.0000	-3.2769	0.5469	0.0301	0.0282	0.1748	0.0240	-2.8576	0.0673	0.0301	0.0027	-0.0010	-0.0000	-2.8172	0.8059	0.2964	0.0295	-0.0103	-0.0000
1311.6590	0.0703	-1.5708	-0.0000	-1.5708	0.0000	0.0000	-0.6819	-0.0000	-0.0000	0.0000	0.0000	0.0000	-3.5946	0.7014	0.0055	0.0379	0.1648	0.0383	-2.8613	0.0672	0.0300	0.0027	-0.0010	0.0000	-2.8172	0.8047	0.2952	0.0294	-0.0103	0.0000
1311.6690	0.0635	-1.5708	-0.0000	-1.5708	0.0000	0.0000	-0.6884	-0.0000	-0.0001	0.0000	0.0000	0.0000	-3.4418	0.6266	0.0448	0.0146	0.2209	0.0526	-2.8651	0.0672	0.0302	0.0027	-0.0010	-0.0000	-2.8172	0.8054	0.2968	0.0295	-0.0103	-0.0000
1311.6810	0.0552	-1.5708	-0.0000	-1.5708	0.0000	0.0000	-0.6940	-0.0000	-0.0001	0.0000	0.0000	0.0000	-3.0452	0.6623	0.0248	0.0264	0.1812	0.0207	-2.8696	0.0675	0.0303	0.0027	-0.0010	-0.0000	-2.8172	0.8079	0.2983	0.0296	-0.0103	-0.0000
1311.6910	0.0483	-1.5708	0.0000	-1.5708	0.0000	0.0000	-0.6981	-0.0000	-0.0001	0.0000	0.0000	0.0000	-3.4743	0.6112	0.0316	0.0515	0.1945	0.0321	-2.8733	0.0669	0.0300	0.0027	-0.0010	0.0000	-2.8172	0.8007	0.2952	0.0294	-0.0103	0.0000
1311.7010	0.0414	-1.5708	0.0001	-1.5708	0.0000	-0.0000	-0.7043	-0.0000	-0.0000	0.0000	0.0000	0.0000	-3.4710	0.6576	0.0332	0.0353	0.1768	0.0462	-2.8771	0.0672	0.0301	0.0027	-0.0010	-0.0000	-2.8172	0.8043	0.2958	0.0294	-0.0103	-0.0000
1311.7130	0.0328	-1.5708	-0.0000	-1.5708	-0.0000	0.0000	-0.7064	-0.0000	0.0000	0.0000	0.0000	0.0000	-2.8538	0.5623	0.0331	0.0150	0.1906	0.0268	-2.8816	0.0670	0.0299	0.0027	-0.0010	0.0000	-2.8172	0.8021	0.2946	0.0292	-0.0102	0.0000
1311.7230	0.0257	-1.5708	-0.0000	-1.5708	-0.0000	-0.0000	-0.7021	-0.0000	0.0000	0.0000	0.0000	0.0000	-2.9115	0.5269	0.0308	0.0360	0.1826	0.0381	-2.8691	0.0627	0.0279	0.0025	-0.0009	0.0000	-2.6233	0.7504	0.2749	0.0273	-0.0096	0.0000
1311.7350	0.0172	-1.5708	0.0000	-1.5708	0.0000	0.0000	-0.7091	-0.0000	0.0000	0.0000	0.0000	0.0000	-3.7355	0.6924	0.0262	0.0563	0.1864	0.0636	-2.8733	0.0622	0.0278	0.0025	-0.0009	0.0000	-2.6233	0.7447	0.2732	0.0271	-0.0095	0.0000
1311.7450	0.0101	-1.5708	0.0000	-1.5708	0.0000	-0.0000	-0.7174	-0.0000	0.0000	0.0000	0.0000	0.0000	-3.3820	0.6473	0.0276	0.0241	0.1902	0.0120	-2.8767	0.0629	0.0283	0.0026	-0.0009	-0.0000	-2.6233	0.7537	0.2780	0.0276	-0.0096	-0.0000
1311.7570	0.0014	-1.5708	-0.0000	-1.5708	0.0000	-0.0000	-0.7221	-0.0000	0.0000	0.0000	0.0000	0.0000	-3.4593	0.6504	-0.0269	0.0236	0.2055	0.0800	-2.8809	0.0624	0.0279	0.0026	-0.0009	0.0000	-2.6233	0.7470	0.2745	0.0274	-0.0096	0.0000
1311.7670	-0.0058	-1.5708	0.0000	-1.5708	-0.0000	0.0000	-0.7299	-0.0000	-0.0000	0.0002	0.0000	0.0000	-3.2764	0.6964	0.0472	0.0250	0.2212	0.0601	-2.8844	0.0626	0.0281	0.0026	-0.0009	-0.0000	-2.6233	0.7502	0.2766	0.0276	-0.0096	-0.0000
1311.7790	-0.0146	-1.5708	0.0000	-1.5708	0.0000	0.0000	-0.7360	-0.0000	-0.0000	0.0002	0.0000	0.0000	-3.2612	0.6602	0.0392	0.0285	0.2143	0.0436	-2.8886	0.0622	0.0279	0.0025	-0.0009	0.0000	-2.6233	0.7449	0.2743	0.0274	-0.0096	0.0000
1311.7890	-0.0219	-1.5708	-0.0000	-1.5708	0.0000	0.0000	-0.7397	-0.0000	-0.0001	0.0002	0.0000	0.0000	-3.0602	0.6488	0.0944	0.0421	0.1959	0.0315	-2.8921	0.0628	0.0281	0.0026	-0.0009	-0.0000	-2.6233	0.7517	0.2761	0.0275	-0.0096	-0.0000
1311.7990	-0.0294	-1.5708	-0.0000	-1.5708	0.0000	0.0000	-0.7391	-0.0000	-0.0000	0.0001	0.0000	0.0000	-3.0752	0.6351	0.0296	0.0256	0.1729	0.0404	-2.8956	0.0629	0.0282	0.0026	-0.0009	-0.0000	-2.6233	0.7528	0.2771	0.0276	-0.0096	-0.0000
1311.8110	-0.0384	-1.5708	0.0000	-1.5708	-0.0000	-0.0000	-0.7395	-0.0000	0.0001	-0.0000	0.0000	0.0000	-3.0659	0.6473	0.0027	0.0326	0.2109	0.0449	-2.8998	0.0624	0.0279	0.0025	-0.0009	0.0000	-2.6233	0.7468	0.2743	0.0273	-0.0095	0.0000
1311.8210	-0.0457	-1.5708	0.0000	-1.5708	-0.0000	0.0000	-0.7443	-0.0000	0.0001	-0.0000	0.0000	0.0000	-3.5167	0.7253	0.0060	0.0261	0.1969	0.0560	-2.9017	0.0621	0.0278	0.0025	-0.0009	0.0000	-2.6041	0.7435	0.2734	0.0272	-0.0095	0.0000
1311.8330	-0.0547	-1.5708	-0.0000	-1.5708	0.0000	0.0000	-0.7552	-0.0000	-0.0001	-0.0002	0.0000	0.0000	-3.4628	0.6893	0.0649	0.0295	0.1863	0.0569	-2.8901	0.0577	0.0258	0.0024	-0.0008	-0.0000	-2.4190	0.6909	0.2541	0.0254	-0.0089	-0.0000
1311.8430	-0.0623	-1.5708	-0.0000	-1.5708	-0.0000	-0.0000	-0.7599	-0.0000	-0.0001	-0.0002	0.0000	0.0000	-3.1143	0.6490	0.0219	0.0300	0.1818	0.0362	-2.8933	0.0577	0.0259	0.0024	-0.0008	-0.0000	-2.4190	0.6913	0.2545	0.0253	-0.0088	-0.0000
1311.8550	-0.0714	-1.5708	-0.0000	-1.5708	0.0000	0.0000	-0.7574	-0.0000	-0.0001	-0.0001	0.0000	0.0000	-3.1657	0.6148	0.0853	0.0342	0.1705	0.0680	-2.8971	0.0578	0.0259	0.0024	-0.0008	-0.0000	-2.4190	0.6924	0.2546	0.0254	-0.0089	-0.0000
1311.8650	-0.0789	-1.5708	-0.0000	-1.5708	0.0000	0.0000	-0.7652	-0.0000	-0.0000	-0.0000	0.0000	0.0000	-3.9995	0.6406	0.0582	0.0215	0.1798	0.0658	-2.9003	0.0579	0.0260	0.0024	-0.0008	-0.0000	-2.4190	0.6933	0.2555	0.0253	-0.0088	-0.0000
1311.8770	-0.0882	-1.5708	0.0000	-1.5708	0.0000	-0.0000	-0.7751	-0.0000	-0.0000	0.0000	0.0000	0.0000	-3.1360	0.6268	0.0211	0.0382	0.1817	0.0377	-2.9042	0.0574	0.0257	0.0023	-0.0008	-0.0000	-2.4190	0.6876	0.2529	0.0252	-0.0088	-0.0000
1311.8870	-0.0960	-1.5708	-0.0000	-1.5708	-0.0000	0.0000	-0.7728	-0.0000	-0.0000	0.0000	0.0000	0.0000	-2.8250	0.5303	0.0798	0.0214	0.1855	0.0551	-2.9074	0.0576	0.0258	0.0023	-0.0008	-0.0000	-2.4190	0.6892	0.2535	0.0253	-0.0088	-0.0000
1311.8970	-0.1038	-1.5708	0.0000	-1.5708	0.0000	0.0000	-0.7696	-0.0000	-0.0000	0.0000	0.0000	0.0000	-3.2929	0.6553	0.0274	0.0121	0.2046	0.0686	-2.9106	0.0575	0.0258	0.0023	-0.0008	0.0000	-2.4190	0.6891	0.2534	0.0251	-0.0088	0.0000
1311.9090	-0.1131	-1.5708	0.0000	-1.5708	0.0000	0.0000	-0.7771	-0.0000	0.0000	0.0000	0.0000	0.0000	-3.4590	0.5889	0.0263	0.0377	0.1823	0.0330	-2.9145	0.0574	0.0257	0.0023	-0.0008	-0.0000	-2.4190	0.6876	0.2529	0.0252	-0.0088	-0.0000
1311.9190	-0.1209	-1.5708	-0.0000	-1.5708	-0.0000	0.0000	-0.7798	-0.0000	0.0000	-0.0000	0.0000	0.0000	-3.3244	0.6356	0.0500	0.0036	0.1791	0.0305	-2.9177	0.0575	0.0258	0.0023	-0.0008	0.0000	-2.4190	0.6892	0.2535	0.0252	-0.0088	0.0000
1311.9310	-0.1303	-1.5708	0.0000	-1.5708	0.0000	-0.0000	-0.7880	-0.0000	-0.0000	-0.0000	0.0000	0.0000	-3.4972	0.6542	0.0691	0.0082	0.1783	0.0210	-2.9034	0.0524	0.0235	0.0021	-0.0007	0.0000	-2.2052	0.6272	0.2310	0.0230	-0.0080	0.0000
1311.9410	-0.1381	-1.5708	-0.0000	-1.5708	-0.0000	0.0000	-0.7956	-0.0000	-0.0000	-0.0000	0.0000	0.0000	-3.7501	0.6166	0.0695	0.0293	0.1733	0.0398	-2.9064	0.0523	0.0234	0.0021	-0.0007	0.0000	-2.2052	0.6266	0.2305	0.0230	-0.0080	0.0000
1311.9530	-0.1476	-1.5708	0.0000	-1.5708	0.0000	-0.0000	-0.8015	-0.0000	-0.0000	-0.0000	0.0000	0.0000	-3.2593	0.6386	0.0332	0.0403	0.1802	0.0230	-2.9099	0.0524	0.0234	0.0021	-0.0007	0.0000	-2.2052	0.6281	0.2300	0.0229	-0.0080	0.0000
1311.9630	-0.1557	-1.5708	-0.0000	-1.5708	-0.0000	0.0000	-0.8043	-0.0000	-0.0000	-0.0000	0.0000	0.0000	-3.2417	0.5896	0.0759	0.0518	0.1980	0.0546	-2.9128	0.0526	0.0235	0.0021	-0.0007	-0.0000	-2.2052	0.6298	0.2316	0.0231	-0.0081	-0.0000
1311.9750	-0.1654	-1.5708	0.0000	-1.5708	-0.0000	-0.0000	-0.8016	-0.0000	-0.0000	-0.0001	0.0000	0.0000	-2.9534	0.6390	0.0562	0.0397	0.1903	0.0331	-2.9163	0.0524	0.0234	0.0021	-0.0007	0.0000	-2.2052	0.6277	0.2305	0.0230	-0.0080	0.0000
1311.9850	-0.1734	-1.5708	0.0000	-1.5708	0.0000	-0.0000	-0.8017	-0.0000	-0.0000	-0.0000	0.0000	0.0000	-3.4251	0.5820	0.0269	0.0305	0.1696	0.0453	-2.9193	0.0523	0.0233	0.0021	-0.0007	0.0000	-2.2052	0.6264	0.2293	0.0227	-0.0080	0.0000
1311.9970	-0.1831	-1.5708	0.0000	-1.5708	0.0000	-0.0000	-0.8059	-0.0000	0.0000	-0.0000	0.0000	0.0000	-3.3664	0.6635	0.0343	0.0190	0.1931	0.0458	-2.9228	0.0523	0.0233	0.0021	-0.0007	0.0000	-2.2052	0.6261	0.2290	0.0229	-0.0080	0.0000
1312.0070	-0.1913	-1.5708	0.0000	-1.5708	-0.0000	0.0000	-0.8098	-0.0000	0.0000	-0.0000	0.0000	0.0000	-3.2012	0.6382	0.0679	0.0505	0.1950	0.0423	-2.9257	0.0523	0.0234	0.0021	-0.0007	0.0000	-2.2052	0.6261	0.2300	0.0230	-0.0080	0.0000
1312.0190	-0.2009	-1.5708	-0.0000	-1.5708	0.0000	0.0000	-0.8173	-0.0000	0.0000	-0.0000	0.0000	0.0000	-3.8604	0.5779	0.0132	0.0044	0.1792	0.0263	-2.9292	0.0523	0.0234	0.0021	-0.0007	0.0000	-2.2052	0.6266	0.2304	0.0229	-0.0080	0.0000
1312.0290	-0.2091	-1.5708	0.0000	-1.5708	-0.0000	0.0000	-0.8286	-0.0000	0.0000	0.0000	0.0000	0.0000	-3.6353	0.5983	0.0027	0.0253	0.1879	0.0250	-2.9134	0.0474	0.0212	0.0019	-0.0007	-0.0000	-1.9826	0.5678	0.2087	0.0207	-0.0072	-0.0000
1312.0390	-0.2174	-1.5708	-0.0000	-1.5709	0.0000	-0.0000	-0.8279	-0.0000	0.0000	0.0000	0.0000	0.0000	-2.8227	0.6863	0.0035	0.0395	0.1866	0.0422	-2.9160	0.0476	0.0213	0.0019	-0.0007	-0.0000	-1.9826	0.5701	0.2099	0.0209	-0.0073	-0.0000
1312.0510	-0.2274	-1.5708	0.0000	-1.5708	0.0000	-0.0000	-0.8230	-0.0000	-0.0000	0.0000	0.0000	0.0000	-3.0225	0.6074	0.0283	0.0291	0.1917	0.0396	-2.9192	0.0470	0.0211	0.0019	-0.0007	0.0000	-1.9826	0.5627	0.2076	0.0207	-0.0072	0.0000
1312.0610	-0.2356	-1.5708	-0.0000	-1.5708	0.0000	0.0000	-0.8267	-0.0000	-0.0000	0.0000	0.0000	0.0000	-3.5795	0.5850	0.0097	0.0154	0.1837	0.0382	-2.9218	0.0473	0.0212	0.0019	-0.0007	0.0000	-1.9826	0.5663	0.2082	0.0207	-0.0072	0.0000
1312.0730	-0.2456	-1.5708	0.0000	-1.5708	-0.0000	0.0000	-0.8338	-0.0000	-0.0000	0.0000	0.0000	0.0000	-3.4797	0.6056	0.0523	0.0037	0.1752	0.0474	-2.9250	0.0470	0.0210	0.0019	-0.0007	0.0000	-1.9826	0.5625	0.2065	0.0205	-0.0072	0.0000
1312.0830	-0.2540	-1.5708	0.0000	-1.5708	0.0000	0.0000	-0.8388	-0.0000	-0.0000	0.0000	0.0000	0.0000	-3.2496	0.6655	-0.0482	0.0318	0.1821	0.0256	-2.9276	0.0471	0.0211	0.0019	-0.0007	-0.0000	-1.9826	0.5642	0.2072	0.0206	-0.0072	-0.0000
1312.0950	-0.2640	-1.5708	0.0000	-1.5708	0.0000	-0.0000	-0.8395	-0.0000	-0.0000	-0.0000	0.0000	0.0000	-3.4415	0.5231	-0.0103	0.0343	0.1963	0.0469	-2.9308	0.0471	0.0211	0.0019	-0.0007	-0.0000	-1.9826	0.5638	0.2077	0.0208	-0.0073	-0.0000
1312.1050	-0.2724	-1.5708	0.0000	-1.5708	-0.0000	-0.0000	-0.8431	-0.0000	-0.0000	-0.0000	0.0000	0.0000	-3.7322	0.5272	0.0097	0.0542	0.2121	0.0522	-2.9334	0.0471	0.0211	0.0019	-0.0007	-0.0000	-1.9826	0.5643	0.2073	0.0207	-0.0072	-0.0000
1312.1170	-0.2826	-1.5708	0.0000	-1.5708	0.0000	-0.0000	-0.8517	-0.0000	-0.0000	-0.0001	0.0000	0.0000	-3.2279	0.6348	0.0497	0.0437	0.1892	0.0188	-2.9366	0.0472	0.0211	0.0019	-0.0007	0.0000	-1.9826	0.5658	0.2077	0.0207	-0.0072	0.0000
1312.1270	-0.2911	-1.5708	0.0000	-1.5708	0.0000	0.0000	-0.8492	-0.0000	-0.0000	-0.0000	0.0000	0.0000	-2.9375	0.5518	0.0207	0.0566	0.1764	0.0475	-2.9198	0.0418	0.0187	0.0017	-0.0006	-0.0000	-1.7523	0.5006	0.1840	0.0183	-0.0064	-0.0000
1312.1390	-0.3013	-1.5708	0.0000	-1.5708	0.0000	0.0000	-0.8503	-0.0000	-0.0000	-0.0000	0.0000	0.0000	-3.8414	0.6142	0.0121	0.0232	0.2117	0.0414	-2.9226	0.0416	0.0186	0.0017	-0.0006	0.0000	-1.7523	0.4986	0.1831	0.0183	-0.0064	0.0000
1312.1490	-0.3098	-1.5708	0.0000	-1.5708	-0.0000	0.0000	-0.8574	-0.0000	-0.0000	-0.0000	0.0000	0.0000	-3.2675	0.5539	-0.0311	0.0108	0.1685	0.0364	-2.9249	0.0419	0.0188	0.0017	-0.0006	-0.0000	-1.7523	0.5022	0.1846	0.0183	-0.0064	-0.0000
1312.1610	-0.3202	-1.5708	0.0000	-1.5708	-0.0000	-0.0000	-0.8595	-0.0000	-0.0000	0.0000	0.0000	0.0000	-2.7413	0.5297	0.0212	0.0293	0.2253	0.0305	-2.9277	0.0416	0.0186	0.0017	-0.0006	0.0000	-1.7523	0.4979	0.1834	0.0182	-0.0064	0.0000
1312.1710	-0.3288	-1.5708	0.0000	-1.5708	-0.0000	-0.0000	-0.8546	-0.0000	-0.0000	0.0000	0.0000	0.0000	-3.6786	0.5244	0.0079	0.0398	0.2061	0.0723	-2.9300	0.0415	0.0185	0.0017	-0.0006	-0.0000	-1.7523	0.4970	0.1825	0.0182	-0.0064	-0.0000
1312.1810	-0.3374	-1.5708	-0.0000	-1.5708	-0.0000	-0.0000	-0.8592	-0.0000	-0.0000	0.0000	0.0000	0.0000	-3.4445	0.6083	0.0073	0.0387	0.2229	0.0482	-2.9324	0.0417	0.0187	0.0017	-0.0006	0.0000	-1.7523	0.4990	0.1835	0.0183	-0.0064	0.0000
1312.1930	-0.3477	-1.5708	-0.0000	-1.5708	-0.0000	0.0000	-0.8646	-0.0000	-0.0000	0.0000	0.0000	0.0000	-3.4653	0.5354	0.0137	0.0183	0.2019	0.0577	-2.9351	0.0418	0.0187	0.0017	-0.0006	-0.0000	-1.7523	0.5001	0.1836	0.0183	-0.0064	-0.0000
1312.2030	-0.3564	-1.5708	-0.0000	-1.5708	0.0000	-0.0000	-0.8713	-0.0000	-0.0000	0.0000	0.0000	0.0000	-3.5749	0.5895	0.0328	0.0312	0.1905	0.0590	-2.9375	0.0415	0.0186	0.0017	-0.0006	0.0000	-1.7523	0.4969	0.1834	0.0182	-0.0064	0.0000
1312.2150	-0.3669	-1.5708	-0.0000	-1.5708	0.0000	0.0000	-0.8718	-0.0000	-0.0000	0.0000	0.0000	0.0000	-3.5277	0.6444	0.0010	0.0392	0.1933	0.0488	-2.9403	0.0420	0.0188	0.0017	-0.0006	-0.0000	-1.7523	0.5027	0.1851	0.0183	-0.0064	-0.0000
1312.2250	-0.3756	-1.5708	0.0000	-1.5708	0.0000	-0.0000	-0.8760	-0.0000	-0.0000	0.0000	0.0000	0.0000	-3.8002	0.6388	0.0082	0.0475	0.2123	0.0371	-2.9227	0.0359	0.0161	0.0015	-0.0005	0.0000	-1.5150	0.4303	0.1586	0.0158	-0.0055	0.0000
1312.2370	-0.3861	-1.5708	0.0000	-1.5708	0.0000	-0.0000	-0.8812	-0.0000	-0.0000	0.0000	0.0000	0.0000	-3.2321	0.6394	0.0455	0.0404	0.1826	0.0277	-2.9251	0.0359	0.0160	0.0015	-0.0005	0.0000	-1.5150	0.4303	0.1575	0.0157	-0.0055	0.0000
1312.2470	-0.3949	-1.5708	-0.0000	-1.5708	0.0000	0.0000	-0.8814	-0.0000	-0.0000	0.0001	0.0000	0.0000	-3.7472	0.6345	0.0369	0.0372	0.1733	0.0390	-2.9271	0.0361	0.0162	0.0015	-0.0005	0.0000	-1.5150	0.4318	0.1591	0.0158	-0.0055	0.0000
1312.2590	-0.4056	-1.5708	0.0000	-1.5708	0.0000	0.0000	-0.8869	-0.0000	-0.0000	0.0001	0.0000	0.0000	-3.4439	0.6443	0.0127	0.0271	0.1870	0.0232	-2.9295	0.0360	0.0161	0.0015	-0.0005	0.0000	-1.5150	0.4313	0.1586	0.0157	-0.0055	0.0000
1312.2690	-0.4144	-1.5708	0.0000	-1.5708	0.0000	-0.0000	-0.8859	-0.0000	-0.0000	0.0001	0.0000	0.0000	-3.1056	0.5691	0.0188	0.0447	0.1797	0.0362	-2.9315	0.0365	0.0163	0.0015	-0.0005	-0.0000	-1.5150	0.4367	0.1608	0.0160	-0.0056	-0.0000
1312.2790	-0.4233	-1.5708	0.0000	-1.5708	0.0000	-0.0000	-0.8862	-0.0000	-0.0001	0.0000	0.0000	0.0000	-3.4437	0.6346	0.0483	0.0369	0.1919	0.0580	-2.9335	0.0361	0.0162	0.0015	-0.0005	0.0000	-1.5150	0.4329	0.1591	0.0158	-0.0055	0.0000
1312.2890	-0.4322	-1.5708	0.0000	-1.5708	-0.0000	0.0000	-0.8862	-0.0000	-0.0000	0.0000	0.0000	0.0000	-3.2469	0.5792	-0.0071	0.0376	0.1965	0.0395	-2.9356	0.0367	0.0165	0.0015	-0.0005	-0.0000	-1.5150	0.4390	0.1620	0.0161	-0.0056	-0.0000
1312.2990	-0.4411	-1.5708	0.0000	-1.5708	0.0000	-0.0000	-0.8875	-0.0000	-0.0000	0.0000	0.0000	0.0000	-3.4010	0.6160	0.0417	0.0241	0.1940	0.0498	-2.9376	0.0363	0.0163	0.0015	-0.0005	-0.0000	-1.5150	0.4346	0.1608	0.0159	-0.0056	-0.0000
1312.3110	-0.4517	-1.5708	0.0000	-1.5708	0.0000	-0.0000	-0.8980	-0.0000	-0.0000	0.0000	0.0000	0.0000	-3.8199	0.5795	0.0162	0.0474	0.2130	0.0545	-2.9400	0.0360	0.0162	0.0015	-0.0005	0.0000	-1.5150	0.4309	0.1591	0.0158	-0.0055	0.0000
1312.3210	-0.4608	-1.5708	0.0000	-1.5708	0.0000	-0.0000	-0.9008	-0.0000	-0.0000	0.0000	0.0000	0.0000	-3.4023	0.5307	0.0073	0.0653	0.1819	0.0252	-2.9401	0.0353	0.0158	0.0014	-0.0005	0.0000	-1.4922	0.4228	0.1553	0.0156	-0.0054	0.0000
1312.3310	-0.4698	-1.5708	0.0000	-1.5708	0.0000	0.0000	-0.8989	-0.0000	0.0001	0.0000	0.0000	0.0000	-3.3147	0.5914	-0.0051	0.0384	0.1966	0.0165	-2.9234	0.0302	0.0135	0.0012	-0.0004	0.0000	-1.2717	0.3615	0.1326	0.0132	-0.0046	0.0000
1312.3410	-0.4787	-1.5708	0.0000	-1.5708	-0.0000	-0.0000	-0.9025	-0.0000	0.0001	0.0000	0.0000	0.0000	-3.7950	0.5261	0.0144	0.0353	0.2025	0.0009	-2.9251	0.0300	0.0134	0.0012	-0.0004	0.0000	-1.2717	0.3588	0.1319	0.0131	-0.0046	0.0000
1312.3510	-0.4877	-1.5708	0.0000	-1.5708	-0.0000	0.0000	-0.9078	-0.0000	0.0001	0.0000	0.0000	0.0000	-3.4453	0.5647	0.0032	0.0178	0.2180	0.0430	-2.9268	0.0301	0.0134	0.0012	-0.0004	0.0000	-1.2717	0.3602	0.1314	0.0131	-0.0046	0.0000
1312.3610	-0.4969	-1.5708	-0.0000	-1.5708	0.0000	0.0000	-0.9065	-0.0000	-0.0001	0.0000	0.0000	0.0000	-3.0453	0.5269	-0.0172	0.0575	0.2014	0.0461	-2.9284	0.0305	0.0137	0.0012	-0.0004	-0.0000	-1.2717	0.3653	0.1343	0.0134	-0.0047	-0.0000
1312.3730	-0.5078	-1.5708	0.0000	-1.5708	0.0000	0.0000	-0.9031	-0.0000	-0.0001	0.0000	0.0000	0.0000	-3.0440	0.6397	-0.0087	0.0138	0.2093	0.0360	-2.9305	0.0304	0.0136	0.0012	-0.0004	-0.0000	-1.2717	0.3641	0.1341	0.0133	-0.0046	-0.0000
1312.3830	-0.5168	-1.5708	-0.0000	-1.5708	0.0000	0.0000	-0.9027	-0.0000	-0.0000	0.0000	0.0000	0.0000	-4.0724	0.4817	0.0289	0.0405	0.1930	0.0437	-2.9322	0.0299	0.0134	0.0012	-0.0004	0.0000	-1.2717	0.3582	0.1314	0.0131	-0.0046	0.0000
1312.3930	-0.5258	-1.5708	0.0000	-1.5708	0.0000	0.0000	-0.9149	-0.0000	-0.0000	0.0000	0.0000	0.0000	-3.9576	0.5162	0.0527	0.0275	0.1933	0.0570	-2.9339	0.0302	0.0135	0.0012	-0.0004	0.0000	-1.2717	0.3618	0.1329	0.0130	-0.0046	0.0000
1312.4030	-0.5350	-1.5708	0.0000	-1.5708	-0.0000	-0.0000	-0.9194	-0.0000	-0.0000	-0.0000	0.0000	0.0000	-3.2591	0.5457	-0.0190	0.0255	0.2174	0.0453	-2.9356	0.0302	0.0135	0.0012	-0.0004	0.0000	-1.2717	0.3615	0.1327	0.0133	-0.0046	0.0000
1312.4150	-0.5460	-1.5707	0.0000	-1.5708	0.0000	-0.0000	-0.9171	-0.0000	-0.0001	-0.0000	0.0000	0.0000	-3.4695	0.6576	0.0344	0.0317	0.2102	0.0499	-2.9376	0.0307	0.0139	0.0012	-0.0004	-0.0000	-1.2717	0.3674	0.1363	0.0134	-0.0047	-0.0000
1312.4250	-0.5552	-1.5708	-0.0000	-1.5708	0.0000	-0.0000	-0.9216	-0.0000	-0.0001	-0.0000	0.0000	0.0000	-3.1247	0.5625	-0.0002	0.0003	0.2226	0.0204	-2.9184	0.0247	0.0110	0.0010	-0.0003	-0.0000	-1.0235	0.2960	0.1087	0.0108	-0.0038	-0.0000
1312.4350	-0.5645	-1.5708	-0.0000	-1.5708	-0.0000	0.0000	-0.9156	-0.0000	-0.0001	0.0000	0.0000	0.0000	-2.7438	0.6191	0.0325	0.0190	0.2074	0.0301	-2.9198	0.0246	0.0110	0.0010	-0.0003	0.0000	-1.0235	0.2944	0.1082	0.0107	-0.0037	0.0000
1312.4470	-0.5754	-1.5708	0.0000	-1.5708	0.0000	0.0000	-0.9105	-0.0000	-0.0000	0.0000	0.0000	0.0000	-3.5845	0.6364	-0.0213	0.0178	0.2040	0.0520	-2.9214	0.0240	0.0108	0.0010	-0.0003	0.0000	-1.0235	0.2875	0.1064	0.0106	-0.0037	0.0000
1312.4570	-0.5846	-1.5708	0.0000	-1.5708	0.0000	0.0000	-0.9202	-0.0000	0.0005	0.0001	0.0000	0.0000	-3.9835	0.4903	-0.0724	0.0311	0.1846	0.0496	-2.9228	0.0244	0.0108	0.0010	-0.0003	0.0000	-1.0235	0.2916	0.1065	0.0106	-0.0037	0.0000
1312.4690	-0.5956	-1.5708	0.0000	-1.5708	0.0000	0.0000	-0.9316	-0.0000	0.0003	0.0001	0.0000	0.0000	-3.1203	0.5196	-0.0110	0.0340	0.1609	0.0187	-2.9244	0.0240	0.0107	0.0010	-0.0003	0.0000	-1.0235	0.2874	0.1054	0.0105	-0.0037	0.0000
1312.4790	-0.6049	-1.5708	-0.0000	-1.5708	0.0000	0.0000	-0.9299	-0.0000	0.0002	0.0000	0.0000	0.0000	-3.0353	0.6076	0.0083	0.0252	0.1983	0.0483	-2.9258	0.0243	0.0108	0.0010	-0.0003	0.0000	-1.0235	0.2910	0.1059	0.0105	-0.0037	0.0000
1312.4890	-0.6143	-1.5708	0.0000	-1.5708	-0.0000	0.0000	-0.9256	-0.0000	0.0001	-0.0000	0.0000	0.0000	-3.3267	0.5971	0.0362	0.0220	0.2234	0.0296	-2.9271	0.0248	0.0111	0.0010	-0.0003	-0.0000	-1.0235	0.2965	0.1092	0.0108	-0.0038	-0.0000
1312.5010	-0.6254	-1.5708	-0.0000	-1.5708	0.0000	0.0000	-0.9251	-0.0000	-0.0001	-0.0000	0.0000	0.0000	-3.4799	0.6233	0.0239	0.0183	0.2007	0.0325	-2.9287	0.0246	0.0111	0.0010	-0.0003	-0.0000	-1.0235	0.2945	0.1092	0.0108	-0.0038	-0.0000
1312.5110	-0.6347	-1.5708	-0.0000	-1.5708	0.0000	0.0000	-0.9277	-0.0000	-0.0001	0.0000	0.0000	0.0000	-3.3531	0.5473	0.0067	0.0199	0.1918	0.0265	-2.9301	0.0250	0.0112	0.0010	-0.0004	-0.0000	-1.0235	0.2989	0.1104	0.0109	-0.0038	-0.0000
1312.5230	-0.6457	-1.5708	0.0000	-1.5708	0.0000	0.0000	-0.9327	-0.0000	-0.0001	0.0000	0.0000	0.0000	-4.0983	0.6154	0.0159	0.0285	0.1795	0.0194	-2.9106	0.0184	0.0082	0.0007	-0.0003	0.0000	-0.7712	0.2202	0.0806	0.0080	-0.0028	0.0000
1312.5330	-0.6551	-1.5708	-0.0000	-1.5708	0.0000	0.0000	-0.9423	-0.0000	-0.0000	-0.0000	0.0000	0.0000	-3.4114	0.5981	-0.0302	0.0557	0.2015	0.0047	-2.9116	0.0182	0.0082	0.0007	-0.0003	0.0000	-0.7712	0.2182	0.0805	0.0080	-0.0028	0.0000
1312.5430	-0.6645	-1.5708	-0.0000	-1.5708	-0.0000	-0.0000	-0.9386	-0.0000	-0.0000	0.0000	0.0000	0.0000	-2.9308	0.5218	0.0511	0.0042	0.2001	0.0408	-2.9127	0.0183	0.0082	0.0008	-0.0003	-0.0000	-0.7712	0.2193	0.0806	0.0081	-0.0028	-0.0000
1312.5530	-0.6739	-1.5708	0.0000	-1.5708	-0.0000	0.0000	-0.9330	-0.0000	-0.0000	0.0000	0.0000	0.0000	-3.3142	0.5914	0.0459	0.0282	0.1831	0.0294	-2.9137	0.0184	0.0082	0.0007	-0.0003	0.0000	-0.7712	0.2198	0.0811	0.0081	-0.0028	0.0000
1312.5630	-0.6833	-1.5708	-0.0000	-1.5708	0.0000	0.0000	-0.9309	-0.0000	-0.0000	0.0000	0.0000	0.0000	-3.0664	0.5305	-0.0070	0.0254	0.1973	0.0317	-2.9147	0.0179	0.0080	0.0007	-0.0003	0.0000	-0.7712	0.2144	0.0789	0.0079	-0.0028	0.0000
1312.5750	-0.6945	-1.5708	0.0000	-1.5708	0.0000	0.0000	-0.9332	-0.0000	-0.0000	0.0000	0.0000	0.0000	-3.5853	0.6392	-0.0391	0.0267	0.1998	0.0112	-2.9159	0.0181	0.0081	0.0007	-0.0003	0.0000	-0.7712	0.2171	0.0795	0.0080	-0.0028	0.0000
1312.5850	-0.7038	-1.5708	0.0000	-1.5708	-0.0000	0.0000	-0.9389	-0.0000	-0.0000	0.0000	0.0000	0.0000	-3.9608	0.5805	0.0163	0.0496	0.2139	0.0510	-2.9170	0.0182	0.0081	0.0007	-0.0003	0.0000	-0.7712	0.2177	0.0801	0.0080	-0.0028	0.0000
1312.5950	-0.7132	-1.5708	-0.0000	-1.5708	0.0000	-0.0000	-0.9439	-0.0000	-0.0000	0.0000	0.0000	0.0000	-3.3868	0.5877	-0.0163	0.0241	0.2065	0.0267	-2.9180	0.0184	0.0083	0.0008	-0.0003	0.0000	-0.7712	0.2199	0.0812	0.0082	-0.0028	0.0000
1312.6050	-0.7226	-1.5708	0.0000	-1.5708	0.0000	0.0000	-0.9460	-0.0000	-0.0000	0.0000	0.0000	0.0000	-3.3899	0.5575	-0.0037	0.0595	0.1932	0.0680	-2.9190	0.0184	0.0082	0.0008	-0.0003	-0.0000	-0.7712	0.2209	0.0812	0.0081	-0.0028	-0.0000
1312.6170	-0.7340	-1.5708	0.0000	-1.5708	0.0000	0.0000	-0.9457	-0.0000	-0.0000	0.0000	0.0000	0.0000	-3.2576	0.5587	0.0227	0.0202	0.2018	0.0376	-2.9202	0.0183	0.0082	0.0008	-0.0003	-0.0000	-0.7712	0.2193	0.0807	0.0081	-0.0028	-0.0000
1312.6270	-0.7434	-1.5708	0.0000	-1.5708	-0.0000	-0.0000	-0.9455	-0.0000	-0.0000	0.0001	0.0000	0.0000	-3.2225	0.4764	0.0344	0.0023	0.2070	0.0323	-2.8997	0.0123	0.0055	0.0005	-0.0002	-0.0000	-0.5158	0.1476	0.0540	0.0055	-0.0019	-0.0000
1312.6370	-0.7529	-1.5708	0.0000	-1.5708	0.0000	0.0000	-0.9431	-0.0000	-0.0000	-0.0000	0.0000	0.0000	-3.1830	0.5241	0.0234	0.0155	0.1947	0.0199	-2.9004	0.0121	0.0055	0.0005	-0.0002	-0.0000	-0.5158	0.1454	0.0538	0.0054	-0.0019	-0.0000
1312.6490	-0.7643	-1.5708	0.0000	-1.5708	0.0000	0.0000	-0.9393	-0.0000	-0.0000	-0.0000	0.0000	0.0000	-3.7444	0.5392	0.0245	0.0281	0.1759	0.0321	-2.9012	0.0123	0.0055	0.0005	-0.0002	0.0000	-0.5158	0.1475	0.0538	0.0054	-0.0019	0.0000
1312.6590	-0.7736	-1.5708	-0.0000	-1.5708	-0.0000	0.0000	-0.9513	-0.0000	-0.0000	0.0001	0.0000	0.0000	-4.0513	0.5148	-0.0519	0.0189	0.2106	0.0423	-2.9019	0.0124	0.0055	0.0005	-0.0002	-0.0000	-0.5158	0.1480	0.0543	0.0054	-0.0019	-0.0000
1312.6710	-0.7850	-1.5708	0.0000	-1.5708	0.0000	0.0000	-0.9541	-0.0000	-0.0000	-0.0000	0.0000	0.0000	-3.1669	0.5686	0.0174	0.0287	0.2361	0.0165	-2.9028	0.0124	0.0056	0.0005	-0.0002	0.0000	-0.5158	0.1485	0.0548	0.0054	-0.0019	0.0000
1312.6810	-0.7945	-1.5708	-0.0000	-1.5708	0.0000	0.0000	-0.9511	-0.0000	-0.0000	-0.0000	0.0000	0.0000	-3.0956	0.5736	-0.0299	0.0425	0.2188	0.0254	-2.9034	0.0122	0.0055	0.0005	-0.0002	0.0000	-0.5158	0.1464	0.0538	0.0053	-0.0019	0.0000
1312.6930	-0.8060	-1.5708	-0.0000	-1.5707	-0.0000	-0.0000	-0.9490	-0.0000	-0.0000	0.0004	0.0000	0.0000	-2.9374	0.5546	0.0154	0.0289	0.2190	0.0336	-2.9043	0.0125	0.0056	0.0005	-0.0002	0.0000	-0.5158	0.1501	0.0554	0.0054	-0.0019	0.0000
1312.7030	-0.8155	-1.5708	0.0000	-1.5708	0.0000	0.0000	-0.9431	-0.0000	-0.0000	-0.0000	0.0000	0.0000	-3.2265	0.5751	0.0079	0.0447	0.1874	0.0321	-2.9049	0.0122	0.0056	0.0005	-0.0002	-0.0000	-0.5158	0.1465	0.0548	0.0054	-0.0019	-0.0000
1312.7130	-0.8250	-1.5708	0.0000	-1.5708	0.0000	0.0000	-0.9441	-0.0000	-0.0000	-0.0000	0.0000	0.0000	-3.8358	0.4868	-0.0134	0.0119	0.1865	0.0403	-2.9056	0.0124	0.0055	0.0005	-0.0002	-0.0000	-0.5158	0.1481	0.0544	0.0054	-0.0019	-0.0000
1312.7230	-0.8344	-1.5708	0.0000	-1.5708	0.0000	0.0000	-0.9540	-0.0000	-0.0000	-0.0001	0.0000	0.0000	-3.9917	0.5338	0.0085	0.0488	0.1734	0.0301	-2.8848	0.0060	0.0026	0.0002	-0.0001	0.0000	-0.2584	0.0713	0.0251	0.0025	-0.0009	0.0000
1312.7350	-0.8459	-1.5708	0.0000	-1.5708	0.0000	-0.0000	-0.9575	-0.0000	-0.0000	-0.0002	0.0000	0.0000	-3.3088	0.4866	-0.0290	0.0353	0.2125	0.0046	-2.8852	0.0059	0.0028	0.0002	-0.0001	0.0000	-0.2584	0.0703	0.0272	0.0026	-0.0009	0.0000
1312.7450	-0.8555	-1.5708	0.0000	-1.5708	-0.0000	-0.0000	-0.9528	-0.0000	-0.0000	-0.0000	0.0000	0.0000	-2.6479	0.5725	0.0021	0.0453	0.2139	0.0062	-2.8855	0.0063	0.0029	0.0003	-0.0001	-0.0000	-0.2584	0.0758	0.0285	0.0029	-0.0010	-0.0000
1312.7550	-0.8650	-1.5708	0.0000	-1.5708	0.0000	-0.0000	-0.9441	-0.0000	-0.0000	-0.0001	0.0000	0.0000	-3.5503	0.4973	-0.0138	0.0372	0.2140	0.0310	-2.8859	0.0063	0.0028	0.0003	-0.0001	-0.0000	-0.2584	0.0757	0.0274	0.0028	-0.0010	-0.0000
1312.7650	-0.8745	-1.5708	0.0000	-1.5708	0.0000	0.0000	-0.9481	-0.0000	-0.0000	-0.0004	0.0000	0.0000	-3.5735	0.5405	0.0138	0.0123	0.2022	0.0385	-2.8862	0.0060	0.0026	0.0002	-0.0001	0.0000	-0.2584	0.0720	0.0258	0.0027	-0.0009	0.0000
1312.7750	-0.8840	-1.5708	0.0000	-1.5708	-0.0000	-0.0000	-0.9535	-0.0000	-0.0000	-0.0001	0.0000	0.0000	-3.5919	0.6380	-0.0133	0.0308	0.1895	0.0332	-2.8865	0.0065	0.0029	0.0003	-0.0001	-0.0000	-0.2584	0.0778	0.0284	0.0027	-0.0010	-0.0000
1312.7870	-0.8954	-1.5708	0.0000	-1.5708	0.0000	0.0000	-0.9593	-0.0000	-0.0000	-0.0003	0.0000	0.0000	-3.7949	0.6330	-0.0686	0.0380	0.1752	0.0372	-2.8870	0.0064	0.0029	0.0003	-0.0001	-0.0000	-0.2584	0.0768	0.0284	0.0028	-0.0010	-0.0000
1312.7970	-0.9051	-1.5708	0.0000	-1.5708	0.0000	-0.0000	-0.9588	-0.0000	-0.0000	-0.0004	0.0000	0.0000	-2.7512	0.6141	0.0282	0.0353	0.2012	0.0395	-2.8873	0.0061	0.0028	0.0003	-0.0001	-0.0000	-0.2584	0.0736	0.0273	0.0027	-0.0009	-0.0000
1312.8070	-0.9146	-1.5708	-0.0000	-1.5708	0.0000	-0.0000	-0.9493	-0.0000	-0.0000	-0.0000	0.0000	0.0000	-3.4255	0.5506	-0.0142	0.0515	0.1985	0.0353	-2.8876	0.0062	0.0027	0.0002	-0.0001	0.0000	-0.2584	0.0741	0.0268	0.0027	-0.0009	0.0000
1312.8190	-0.9260	-1.5708	-0.0000	-1.5708	0.0000	-0.0000	-0.9496	-0.0000	-0.0000	-0.0001	0.0000	0.0000	-3.4535	0.5680	0.0210	0.0222	0.1972	0.0271	-2.8881	0.0061	0.0027	0.0003	-0.0001	-0.0000	-0.2584	0.0732	0.0269	0.0028	-0.0010	-0.0000
1312.8290	-0.9356	-1.5708	0.0000	-1.5708	-0.0000	0.0000	-0.9533	-0.0000	-0.0001	0.0000	0.0000	0.0000	-3.5834	0.5372	0.0327	0.0189	0.2022	0.0300	-2.8665	0.0003	0.0001	0.0000	-0.0000	-0.0000	-0.0000	0.0036	0.0009	0.0001	-0.0000	-0.0000
1312.8410	-0.9469	-1.5708	0.0000	-1.5708	-0.0000	0.0000	-0.9614	-0.0000	0.0002	0.0002	0.0000	0.0000	-3.4604	0.5363	0.0265	0.0340	0.1757	0.0434	-2.8665	-0.0001	-0.0000	-0.0000	0.0000	0.0000	-0.0000	-0.0007	-0.0003	-0.0000	0.0000	0.0000
1312.8510	-0.9565	-1.5708	-0.0000	-1.5708	0.0000	-0.0000	-0.9605	-0.0000	0.0001	0.0000	0.0000	0.0000	-3.2890	0.5801	-0.0160	0.0295	0.1984	0.0290	-2.8665	-0.0002	-0.0001	-0.0000	0.0000	0.0000	-0.0000	-0.0022	-0.0008	-0.0000	0.0000	0.0000
1312.8630	-0.9681	-1.5708	-0.0000	-1.5708	0.0000	-0.0000	-0.9551	-0.0000	0.0001	-0.0001	0.0000	0.0000	-2.8367	0.5321	0.0014	0.0304	0.2120	0.0390	-2.8665	-0.0001	-0.0000	0.0000	-0.0000	-0.0000	-0.0000	-0.0006	-0.0003	0.0000	-0.0000	-0.0000
1312.8730	-0.9777	-1.5708	0.0000	-1.5708	0.0000	-0.0000	-0.9493	-0.0000	0.0000	-0.0000	0.0000	0.0000	-3.3730	0.5127	0.0105	0.0092	0.1778	0.0297	-2.8665	-0.0001	-0.0001	-0.0000	0.0000	0.0000	-0.0000	-0.0013	-0.0009	-0.0001	0.0000	0.0000
1312.8830	-0.9871	-1.5708	0.0000	-1.5708	0.0000	-0.0000	-0.9543	-0.0000	0.0000	-0.0000	0.0000	0.0000	-3.8440	0.5885	-0.0662	0.0375	0.1943	0.0235	-2.8665	0.0001	0.0001	0.0000	-0.0000	-0.0000	-0.0000	0.0014	0.0007	0.0000	-0.0000	-0.0000
1312.8950	-0.9986	-1.5708	0.0000	-1.5708	-0.0000	0.0000	-0.9589	-0.0000	0.0000	0.0000	0.0000	0.0000	-2.9789	0.5730	-0.0371	0.0394	0.2068	0.0362	-2.8665	-0.0001	-0.0001	-0.0000	0.0000	0.0000	-0.0000	-0.0013	-0.0009	-0.0002	0.0000	0.0000
1312.9050	-1.0082	-1.5708	0.0000	-1.5708	-0.0000	0.0000	-0.9543	-0.0000	0.0000	0.0001	0.0000	0.0000	-3.5242	0.5477	-0.0373	0.0284	0.1956	0.0515	-2.8665	-0.0001	-0.0000	-0.0000	0.0000	0.0000	-0.0000	-0.0017	-0.0004	-0.0000	0.0000	0.0000
1312.9150	-1.0176	-1.5708	0.0000	-1.5708	-0.0000	-0.0000	-0.9592	-0.0000	0.0000	0.0001	0.0000	0.0000	-3.8692	0.5472	0.0092	0.0437	0.2236	0.0569	-2.8665	-0.0005	-0.0003	-0.0000	0.0000	0.0000	-0.0000	-0.0056	-0.0031	-0.0002	0.0001	0.0000
1312.9250	-1.0273	-1.5708	0.0000	-1.5708	-0.0000	0.0000	-0.9623	-0.0000	-0.0001	0.0001	0.0000	0.0000	-3.0362	0.5855	-0.0159	0.0205	0.1913	0.0374	-2.8883	0.0062	0.0029	0.0003	-0.0001	-0.0000	-0.2584	0.0747	0.0283	0.0027	-0.0010	-0.0000
1312.9350	-1.0368	-1.5708	0.0000	-1.5708	0.0000	-0.0000	-0.9571	-0.0000	-0.0001	0.0001	0.0000	0.0000	-3.2483	0.5281	-0.0000	0.0211	0.2254	0.0155	-2.8886	0.0066	0.0030	0.0003	-0.0001	-0.0000	-0.2584	0.0790	0.0295	0.0029	-0.0010	-0.0000
1312.9470	-1.0483	-1.5708	-0.0000	-1.5708	0.0000	-0.0000	-0.9614	-0.0000	-0.0000	0.0001	0.0000	0.0000	-3.4078	0.5751	-0.0193	0.0202	0.2067	0.0321	-2.8890	0.0056	0.0025	0.0002	-0.0001	0.0000	-0.2584	0.0670	0.0250	0.0026	-0.0009	0.0000
1312.9570	-1.0581	-1.5708	0.0000	-1.5708	-0.0000	0.0000	-0.9572	-0.0000	-0.0000	-0.0000	0.0000	0.0000	-2.7103	0.5618	-0.0833	-0.0069	0.2034	0.0273	-2.8894	0.0065	0.0029	0.0003	-0.0001	-0.0000	-0.2584	0.0779	0.0285	0.0028	-0.0010	-0.0000
1312.9670	-1.0676	-1.5708	0.0000	-1.5708	0.0000	0.0000	-0.9492	-0.0000	-0.0000	0.0001	0.0000	0.0000	-3.2931	0.4974	-0.0060	0.0219	0.1927	0.0378	-2.8897	0.0062	0.0028	0.0002	-0.0001	-0.0000	-0.2584	0.0741	0.0278	0.0027	-0.0009	-0.0000
1312.9770	-1.0771	-1.5708	0.0000	-1.5708	0.0000	-0.0000	-0.9505	-0.0000	0.0000	0.0000	0.0000	0.0000	-3.7445	0.5106	0.0087	0.0310	0.1774	0.0258	-2.8900	0.0057	0.0025	0.0002	-0.0001	0.0000	-0.2584	0.0686	0.0245	0.0024	-0.0009	0.0000
1312.9890	-1.0885	-1.5708	0.0000	-1.5708	-0.0000	-0.0000	-0.9623	-0.0000	0.0000	0.0000	0.0000	0.0000	-3.6306	0.4849	-0.0481	0.0072	0.2088	0.0056	-2.8905	0.0063	0.0027	0.0002	-0.0001	0.0000	-0.2584	0.0751	0.0268	0.0027	-0.0009	0.0000
1312.9990	-1.0981	-1.5708	0.0000	-1.5708	0.0000	-0.0000	-0.9638	-0.0000	0.0000	0.0000	0.0000	0.0000	-3.0040	0.4477	-0.0057	0.0052	0.1992	0.0251	-2.8908	0.0060	0.0027	0.0002	-0.0001	0.0000	-0.2584	0.0719	0.0267	0.0027	-0.0009	0.0000
1313.0110	-1.1097	-1.5708	0.0000	-1.5708	0.0000	-0.0000	-0.9585	-0.0000	0.0000	0.0000	0.0000	0.0000	-3.0742	0.5431	-0.0547	0.0157	0.2123	0.0385	-2.8912	0.0061	0.0028	0.0002	-0.0001	0.0000	-0.2584	0.0735	0.0273	0.0027	-0.0009	0.0000
1313.0210	-1.1193	-1.5708	-0.0000	-1.5708	-0.0000	-0.0000	-0.9541	-0.0000	0.0000	-0.0000	0.0000	0.0000	-3.1430	0.5323	0.0335	0.0086	0.1961	0.0248	-2.8936	0.0067	0.0030	0.0003	-0.0001	0.0000	-0.2826	0.0799	0.0293	0.0030	-0.0010	0.0000
1313.0310	-1.1288	-1.5708	-0.0000	-1.5708	0.0000	-0.0000	-0.9552	-0.0000	0.0000	0.0001	0.0000	0.0000	-3.4983	0.6045	0.0134	0.0320	0.2172	0.0075	-2.9137	0.0128	0.0058	0.0005	-0.0002	-0.0000	-0.5158	0.1530	0.0571	0.0056	-0.0019	-0.0000
1313.0430	-1.1403	-1.5708	-0.0000	-1.5708	0.0000	0.0000	-0.9619	-0.0000	0.0001	0.0000	0.0000	0.0000	-3.7422	0.5049	-0.0154	0.0353	0.1893	0.0127	-2.9146	0.0124	0.0056	0.0005	-0.0002	-0.0000	-0.5158	0.1486	0.0549	0.0054	-0.0019	-0.0000
1313.0530	-1.1500	-1.5708	0.0000	-1.5708	-0.0000	0.0000	-0.9624	-0.0000	0.0000	-0.0000	0.0000	0.0000	-2.8758	0.5785	-0.0397	0.0393	0.1942	0.0363	-2.9153	0.0121	0.0054	0.0005	-0.0002	0.0000	-0.5158	0.1447	0.0531	0.0052	-0.0018	0.0000
1313.0650	-1.1615	-1.5708	0.0000	-1.5708	0.0000	-0.0000	-0.9601	-0.0000	-0.0000	-0.0000	0.0000	0.0000	-3.7390	0.5052	-0.0195	0.0130	0.2014	0.0300	-2.9161	0.0121	0.0055	0.0005	-0.0002	0.0000	-0.5158	0.1453	0.0537	0.0054	-0.0019	0.0000
1313.0750	-1.1712	-1.5708	-0.0000	-1.5708	-0.0000	0.0000	-0.9681	-0.0000	0.0000	-0.0000	0.0000	0.0000	-3.2208	0.5481	-0.0310	0.0333	0.2146	0.0346	-2.9168	0.0122	0.0055	0.0005	-0.0002	0.0000	-0.5158	0.1459	0.0542	0.0053	-0.0019	0.0000
1313.0870	-1.1828	-1.5708	0.0000	-1.5708	0.0000	0.0000	-0.9614	-0.0000	0.0000	0.0000	0.0000	0.0000	-3.0381	0.5600	0.0122	0.0001	0.1923	0.0302	-2.9176	0.0122	0.0055	0.0005	-0.0002	-0.0000	-0.5158	0.1464	0.0538	0.0054	-0.0019	-0.0000
1313.0970	-1.1923	-1.5708	-0.0000	-1.5708	0.0000	0.0000	-0.9634	-0.0000	0.0000	0.0000	0.0000	0.0000	-3.7858	0.5114	-0.0113	0.0341	0.2006	0.0305	-2.9183	0.0126	0.0057	0.0005	-0.0002	-0.0000	-0.5158	0.1514	0.0565	0.0056	-0.0019	-0.0000
1313.1070	-1.2020	-1.5708	0.0000	-1.5708	0.0000	-0.0000	-0.9701	-0.0000	0.0000	0.0000	0.0000	0.0000	-3.3353	0.6122	-0.0078	0.0336	0.2124	0.0255	-2.9190	0.0122	0.0053	0.0005	-0.0002	0.0000	-0.5158	0.1462	0.0526	0.0052	-0.0018	0.0000
1313.1170	-1.2118	-1.5708	-0.0000	-1.5708	-0.0000	0.0000	-0.9674	-0.0000	0.0000	-0.0000	0.0000	0.0000	-2.8943	0.5453	-0.0476	0.0235	0.2000	0.0440	-2.9196	0.0122	0.0054	0.0005	-0.0002	0.0000	-0.5158	0.1458	0.0532	0.0052	-0.0018	0.0000
1313.1270	-1.2215	-1.5708	-0.0000	-1.5708	0.0000	0.0000	-0.9616	-0.0000	0.0000	-0.0001	0.0000	0.0000	-3.0393	0.5188	-0.0412	0.0199	0.1869	0.0491	-2.9419	0.0183	0.0082	0.0007	-0.0003	0.0000	-0.7712	0.2197	0.0811	0.0080	-0.0028	0.0000
1313.1390	-1.2330	-1.5708	0.0000	-1.5708	0.0000	0.0000	-0.9655	-0.0000	0.0000	0.0000	0.0000	0.0000	-3.7788	0.5316	-0.0260	0.0244	0.2038	0.0099	-2.9431	0.0184	0.0082	0.0007	-0.0003	0.0000	-0.7712	0.2203	0.0806	0.0080	-0.0028	0.0000
1313.1490	-1.2427	-1.5708	-0.0000	-1.5708	-0.0000	0.0000	-0.9723	-0.0000	0.0000	0.0000	0.0000	0.0000	-3.1923	0.5583	-0.0152	0.0415	0.2033	0.0379	-2.8788	0.0002	0.0001	0.0000	-0.0000	-0.0000	-0.0000	0.0026	0.0008	0.0001	-0.0000	-0.0000
1313.1590	-1.2523	-1.5708	0.0000	-1.5708	0.0000	0.0000	-0.9722	-0.0000	0.0000	-0.0001	0.0000	0.0000	-3.3353	0.5119	-0.0425	0.0225	0.2097	0.0318	-2.8788	-0.0002	-0.0001	-0.0000	0.0000	0.0000	-0.0000	-0.0028	-0.0014	-0.0001	0.0000	0.0000
1313.1690	-1.2620	-1.5708	0.0000	-1.5708	0.0000	-0.0000	-0.9743	-0.0000	0.0000	0.0000	0.0000	0.0000	-3.6855	0.5210	-0.0491	0.0210	0.1562	0.0398	-2.8788	-0.0001	-0.0000	-0.0000	0.0000	-0.0000	-0.0000	-0.0007	-0.0003	-0.0000	0.0000	-0.0000
1313.1810	-1.2738	-1.5708	-0.0000	-1.5708	0.0000	0.0000	-0.9740	-0.0000	0.0000	0.0000	0.0000	0.0000	-2.7814	0.5635	0.0050	0.0296	0.1928	0.0415	-2.8788	-0.0002	-0.0002	-0.0000	0.0000	-0.0000	-0.0000	-0.0023	-0.0019	-0.0001	0.0000	-0.0000
1313.1910	-1.2835	-1.5708	-0.0000	-1.5708	0.0000	-0.0000	-0.9657	-0.0000	-0.0000	-0.0000	0.0000	0.0000	-3.1459	0.4751	-0.0259	0.0204	0.2018	0.0254	-2.8788	-0.0000	0.0000	0.0000	-0.0000	-0.0000	-0.0000	-0.0000	0.0003	0.0001	-0.0000	-0.0000
1313.2030	-1.2951	-1.5708	0.0000	-1.5708	-0.0000	-0.0000	-0.9676	-0.0000	0.0000	0.0000	0.0000	0.0000	-3.5916	0.5085	-0.0397	0.0029	0.2013	0.0255	-2.8788	-0.0000	-0.0000	0.0000	-0.0000	-0.0000	-0.0000	-0.0006	-0.0002	0.0001	-0.0000	-0.0000
1313.2130	-1.3047	-1.5708	0.0000	-1.5708	0.0000	0.0000	-0.9707	-0.0000	0.0000	-0.0000	0.0000	0.0000	-3.2162	0.5103	-0.0340	0.0216	0.1855	0.0007	-2.8788	0.0001	0.0001	0.0000	0.0000	-0.0000	-0.0000	0.0014	0.0007	0.0000	0.0000	-0.0000
1313.2230	-1.3144	-1.5708	-0.0000	-1.5708	0.0000	0.0000	-0.9723	-0.0000	0.0000	-0.0001	0.0000	0.0000	-3.3216	0.5315	-0.0147	0.0321	0.1790	0.0110	-2.7930	-0.0244	-0.0109	-0.0010	0.0003	-0.0000	1.0235	-0.2919	-0.1071	-0.0105	0.0037	-0.0000
1313.2350	-1.3261	-1.5708	0.0000	-1.5708	0.0000	0.0000	-0.9657	-0.0000	-0.0000	0.0000	0.0000	0.0000	-3.2254	0.5449	-0.0469	0.0215	0.2073	0.0420	-2.7914	-0.0243	-0.0108	-0.0010	0.0003	-0.0000	1.0235	-0.2908	-0.1060	-0.0105	0.0037	-0.0000
1313.2450	-1.3358	-1.5708	-0.0000	-1.5708	0.0000	-0.0000	-0.9642	-0.0000	-0.0000	-0.0000	0.0000	0.0000	-3.1816	0.5518	-0.0129	0.0047	0.1973	0.0413	-2.7900	-0.0245	-0.0110	-0.0010	0.0004	0.0000	1.0235	-0.2932	-0.1083	-0.0108	0.0038	0.0000
1313.2570	-1.3474	-1.5708	0.0000	-1.5708	0.0000	0.0000	-0.9579	-0.0000	-0.0000	-0.0000	0.0000	0.0000	-3.0237	0.4545	-0.0631	0.0320	0.2156	0.0346	-2.7884	-0.0241	-0.0107	-0.0010	0.0003	-0.0000	1.0235	-0.2881	-0.1055	-0.0105	0.0037	-0.0000
1313.2670	-1.3569	-1.5708	0.0000	-1.5708	-0.0000	-0.0000	-0.9608	-0.0000	0.0000	-0.0000	0.0000	0.0000	-3.7965	0.4954	-0.0613	-0.0072	0.1931	-0.0077	-2.7870	-0.0242	-0.0107	-0.0010	0.0003	-0.0000	1.0235	-0.2893	-0.1056	-0.0106	0.0037	-0.0000
1313.2790	-1.3685	-1.5708	0.0000	-1.5708	0.0000	0.0000	-0.9665	-0.0000	0.0000	-0.0000	0.0000	0.0000	-3.2076	0.4660	-0.0201	0.0497	0.2029	0.0328	-2.7854	-0.0244	-0.0109	-0.0010	0.0003	-0.0000	1.0235	-0.2920	-0.1072	-0.0107	0.0037	-0.0000
1313.2890	-1.3781	-1.5708	0.0000	-1.5708	-0.0000	0.0000	-0.9611	-0.0000	0.0000	-0.0001	0.0000	0.0000	-2.7789	0.4823	-0.0403	0.0104	0.2061	0.0313	-2.7840	-0.0243	-0.0109	-0.0010	0.0003	-0.0000	1.0235	-0.2915	-0.1076	-0.0107	0.0037	-0.0000
1313.3010	-1.3896	-1.5708	0.0000	-1.5708	0.0000	-0.0000	-0.9564	-0.0000	0.0000	-0.0000	0.0000	0.0000	-3.1874	0.4849	-0.0493	0.0483	0.2098	-0.0015	-2.7824	-0.0242	-0.0107	-0.0010	0.0003	-0.0000	1.0235	-0.2894	-0.1057	-0.0107	0.0037	-0.0000
1313.3110	-1.3992	-1.5708	0.0000	-1.5708	0.0000	-0.0000	-0.9523	-0.0000	0.0000	-0.0000	0.0000	0.0000	-2.9512	0.4627	-0.0574	0.0301	0.1910	0.0317	-2.8668	-0.0001	-0.0001	-0.0000	0.0000	0.0000	0.0000	-0.0012	-0.0008	-0.0001	0.0000	0.0000
1313.3230	-1.4105	-1.5708	0.0000	-1.5708	-0.0000	-0.0000	-0.9558	-0.0000	0.0001	-0.0000	0.0000	0.0000	-3.8896	0.5507	-0.1012	0.0074	0.1789	0.0272	-2.7603	-0.0304	-0.0138	-0.0013	0.0004	0.0000	1.2717	-0.3641	-0.1354	-0.0135	0.0047	0.0000
1313.3330	-1.4201	-1.5708	-0.0000	-1.5708	0.0000	-0.0000	-0.9607	-0.0000	0.0000	-0.0000	0.0000	0.0000	-3.1236	0.5508	-0.0699	0.0183	0.2040	0.0313	-2.7586	-0.0303	-0.0136	-0.0012	0.0004	0.0000	1.2717	-0.3633	-0.1337	-0.0132	0.0046	0.0000
1313.3450	-1.4316	-1.5708	-0.0000	-1.5708	-0.0000	-0.0000	-0.9542	-0.0000	-0.0001	-0.0000	0.0000	0.0000	-3.0713	0.4575	-0.0606	0.0188	0.2063	0.0180	-2.7565	-0.0307	-0.0137	-0.0013	0.0004	0.0000	1.2717	-0.3678	-0.1351	-0.0135	0.0047	0.0000
1313.3550	-1.4411	-1.5708	-0.0000	-1.5708	-0.0000	0.0000	-0.9487	-0.0000	-0.0000	-0.0001	0.0000	0.0000	-2.8223	0.5546	-0.0274	0.0356	0.2211	0.0182	-2.7548	-0.0300	-0.0134	-0.0012	0.0004	-0.0000	1.2717	-0.3590	-0.1315	-0.0131	0.0046	-0.0000
1313.3670	-1.4525	-1.5708	-0.0000	-1.5708	0.0000	-0.0000	-0.9447	-0.0000	-0.0000	-0.0000	0.0000	0.0000	-3.3512	0.5093	-0.0384	0.0168	0.1882	0.0356	-2.7528	-0.0304	-0.0136	-0.0012	0.0004	-0.0000	1.2717	-0.3639	-0.1343	-0.0133	0.0047	-0.0000
1313.3770	-1.4620	-1.5708	-0.0000	-1.5708	-0.0000	-0.0000	-0.9432	-0.0000	-0.0000	-0.0001	0.0000	0.0000	-3.1727	0.4609	-0.0054	0.0066	0.1837	0.0118	-2.7511	-0.0305	-0.0137	-0.0012	0.0004	0.0000	1.2717	-0.3651	-0.1344	-0.0134	0.0047	0.0000
1313.3870	-1.4713	-1.5708	-0.0000	-1.5708	-0.0000	-0.0000	-0.9412	-0.0000	-0.0000	-0.0001	0.0000	0.0000	-3.2690	0.4649	-0.0282	0.0261	0.1888	0.0442	-2.7494	-0.0300	-0.0134	-0.0012	0.0004	-0.0000	1.2717	-0.3591	-0.1316	-0.0132	0.0046	-0.0000
1313.3990	-1.4826	-1.5708	0.0000	-1.5708	0.0000	0.0000	-0.9472	-0.0000	0.0000	-0.0000	0.0000	0.0000	-3.2619	0.4505	-0.0558	0.0084	0.1688	0.0339	-2.7474	-0.0300	-0.0134	-0.0012	0.0004	-0.0000	1.2717	-0.3595	-0.1320	-0.0131	0.0046	-0.0000
1313.4090	-1.4921	-1.5708	0.0000	-1.5707	-0.0000	-0.0000	-0.9395	-0.0000	0.0000	-0.0001	0.0000	0.0000	-2.4798	0.5112	-0.0643	0.0191	0.2066	0.0282	-2.7457	-0.0304	-0.0137	-0.0012	0.0004	0.0000	1.2717	-0.3646	-0.1349	-0.0134	0.0047	0.0000
1313.4210	-1.5033	-1.5708	-0.0000	-1.5708	0.0000	0.0000	-0.9325	-0.0000	0.0000	-0.0001	0.0000	0.0000	-3.6864	0.5429	-0.0448	0.0280	0.1753	0.0443	-2.8397	-0.0035	-0.0016	-0.0001	0.0001	0.0000	0.1421	-0.0418	-0.0158	-0.0016	0.0005	0.0000
1313.4310	-1.5126	-1.5708	-0.0000	-1.5708	-0.0000	-0.0000	-0.9398	-0.0000	0.0001	-0.0001	0.0000	0.0000	-3.6151	0.4564	-0.0383	0.0246	0.1819	0.0197	-2.7230	-0.0357	-0.0160	-0.0015	0.0005	-0.0000	1.5150	-0.4274	-0.1572	-0.0157	0.0055	-0.0000
1313.4430	-1.5240	-1.5708	0.0000	-1.5708	0.0000	0.0000	-0.9358	-0.0000	0.0000	-0.0001	0.0000	0.0000	-2.6624	0.4624	-0.1207	0.0389	0.1934	0.0100	-2.7206	-0.0359	-0.0160	-0.0015	0.0005	-0.0000	1.5150	-0.4300	-0.1576	-0.0157	0.0055	-0.0000
1313.4530	-1.5333	-1.5708	0.0000	-1.5708	-0.0000	-0.0000	-0.9268	-0.0000	0.0000	-0.0001	0.0000	0.0000	-3.1566	0.4693	0.0515	0.0419	0.1954	0.0292	-2.7186	-0.0360	-0.0162	-0.0015	0.0005	-0.0000	1.5150	-0.4315	-0.1591	-0.0157	0.0055	-0.0000
1313.4630	-1.5425	-1.5708	0.0000	-1.5708	0.0000	0.0000	-0.9295	-0.0000	0.0000	-0.0002	0.0000	0.0000	-3.5031	0.4580	-0.0437	0.0459	0.1839	0.0256	-2.7166	-0.0359	-0.0161	-0.0015	0.0005	-0.0000	1.5150	-0.4305	-0.1581	-0.0157	0.0055	-0.0000
1313.4750	-1.5537	-1.5708	-0.0000	-1.5708	-0.0000	0.0000	-0.9268	-0.0000	0.0000	-0.0000	0.0000	0.0000	-2.7725	0.4675	-0.0507	0.0332	0.2164	0.0288	-2.7141	-0.0360	-0.0161	-0.0015	0.0005	0.0000	1.5150	-0.4312	-0.1588	-0.0158	0.0055	0.0000
1313.4850	-1.5630	-1.5708	-0.0000	-1.5708	0.0000	-0.0000	-0.9218	-0.0000	-0.0000	-0.0000	0.0000	0.0000	-2.9786	0.3954	-0.0648	0.0226	0.1859	0.0132	-2.7121	-0.0360	-0.0161	-0.0015	0.0005	-0.0000	1.5150	-0.4316	-0.1582	-0.0158	0.0055	-0.0000
1313.4970	-1.5739	-1.5708	-0.0000	-1.5708	-0.0000	-0.0000	-0.9229	-0.0000	-0.0000	-0.0002	0.0000	0.0000	-3.7091	0.4430	-0.0460	0.0211	0.2121	0.0187	-2.7097	-0.0366	-0.0164	-0.0015	0.0005	0.0000	1.5150	-0.4380	-0.1614	-0.0159	0.0056	0.0000
1313.5070	-1.5832	-1.5708	-0.0000	-1.5708	0.0000	0.0000	-0.9251	-0.0000	-0.0000	-0.0000	0.0000	0.0000	-3.0318	0.4100	-0.0639	0.0121	0.2122	0.0066	-2.7077	-0.0362	-0.0162	-0.0015	0.0005	0.0000	1.5150	-0.4334	-0.1589	-0.0159	0.0056	0.0000
1313.5190	-1.5943	-1.5708	0.0000	-1.5708	0.0000	0.0000	-0.9126	-0.0000	-0.0000	-0.0000	0.0000	0.0000	-2.8977	0.4686	-0.0759	0.0551	0.1822	0.0300	-2.8330	0.0001	0.0001	0.0000	-0.0000	-0.0000	-0.0000	0.0015	0.0008	0.0001	-0.0000	-0.0000
1313.5290	-1.6033	-1.5708	-0.0000	-1.5708	-0.0000	-0.0000	-0.9123	-0.0000	-0.0000	0.0000	0.0000	0.0000	-3.5594	0.4312	-0.0345	0.0220	0.1804	0.0226	-2.6848	-0.0417	-0.0187	-0.0017	0.0006	0.0000	1.7523	-0.4999	-0.1837	-0.0183	0.0064	0.0000
1313.5410	-1.6144	-1.5708	0.0000	-1.5708	0.0000	-0.0000	-0.9171	-0.0000	0.0000	0.0000	0.0000	0.0000	-2.8805	0.4296	-0.0382	0.0217	0.1810	0.0198	-2.6820	-0.0418	-0.0187	-0.0017	0.0006	0.0000	1.7523	-0.5010	-0.1838	-0.0183	0.0064	0.0000
1313.5510	-1.6235	-1.5708	0.0000	-1.5708	0.0000	-0.0000	-0.9088	-0.0000	-0.0000	0.0000	0.0000	0.0000	-2.6502	0.4410	-0.1034	0.0314	0.1942	0.0374	-2.6797	-0.0421	-0.0188	-0.0017	0.0006	-0.0000	1.7523	-0.5036	-0.1853	-0.0184	0.0064	-0.0000
1313.5610	-1.6325	-1.5708	0.0000	-1.5708	0.0000	-0.0000	-0.9058	-0.0000	-0.0000	0.0001	0.0000	0.0000	-3.3934	0.4203	-0.1197	0.0441	0.2152	0.0358	-2.6773	-0.0417	-0.0187	-0.0017	0.0006	0.0000	1.7523	-0.4989	-0.1837	-0.0184	0.0064	0.0000
1313.5730	-1.6434	-1.5708	0.0000	-1.5708	-0.0000	0.0000	-0.9088	-0.0000	0.0000	0.0001	0.0000	0.0000	-2.9298	0.4421	-0.0850	0.0332	0.1863	0.0398	-2.6745	-0.0417	-0.0187	-0.0017	0.0006	0.0000	1.7523	-0.4994	-0.1842	-0.0183	0.0064	0.0000
1313.5830	-1.6526	-1.5708	0.0000	-1.5708	0.0000	0.0000	-0.9021	-0.0000	0.0000	0.0001	0.0000	0.0000	-2.3966	0.4139	-0.0558	0.0505	0.1641	0.0245	-2.6722	-0.0414	-0.0185	-0.0017	0.0006	-0.0000	1.7523	-0.4956	-0.1825	-0.0182	0.0064	-0.0000
1313.5950	-1.6632	-1.5708	0.0000	-1.5708	-0.0000	0.0000	-0.8952	-0.0000	-0.0000	0.0001	0.0000	0.0000	-3.4638	0.3732	-0.0400	0.0357	0.1924	0.0225	-2.6694	-0.0419	-0.0188	-0.0017	0.0006	0.0000	1.7523	-0.5020	-0.1847	-0.0183	0.0064	0.0000
1313.6050	-1.6722	-1.5708	0.0000	-1.5708	-0.0000	-0.0000	-0.9009	-0.0000	0.0000	-0.0000	0.0000	0.0000	-3.2181	0.4182	-0.0920	0.0401	0.1692	0.0194	-2.6671	-0.0417	-0.0187	-0.0017	0.0006	-0.0000	1.7523	-0.4994	-0.1841	-0.0183	0.0064	-0.0000
1313.6170	-1.6830	-1.5708	0.0000	-1.5708	-0.0000	-0.0000	-0.8971	-0.0000	-0.0000	0.0000	0.0000	0.0000	-2.6605	0.3672	-0.0497	0.0265	0.1858	0.0367	-2.8113	-0.0002	-0.0001	-0.0000	0.0000	0.0000	0.0000	-0.0024	-0.0010	-0.0001	0.0000	0.0000
1313.6270	-1.6920	-1.5708	-0.0000	-1.5708	-0.0000	0.0000	-0.8870	-0.0000	-0.0000	-0.0000	0.0000	0.0000	-2.5054	0.4295	-0.1067	0.0183	0.1822	0.0281	-2.6441	-0.0476	-0.0213	-0.0019	0.0007	0.0000	1.9826	-0.5704	-0.2095	-0.0208	0.0073	0.0000
1313.6390	-1.7025	-1.5708	0.0000	-1.5708	0.0000	-0.0000	-0.8859	-0.0000	-0.0000	0.0001	0.0000	0.0000	-3.7121	0.4665	-0.0814	0.0198	0.2054	0.0459	-2.6409	-0.0471	-0.0210	-0.0019	0.0007	-0.0000	1.9826	-0.5644	-0.2067	-0.0206	0.0072	-0.0000
1313.6490	-1.7114	-1.5708	0.0000	-1.5708	-0.0000	-0.0000	-0.8926	-0.0000	-0.0000	-0.0001	0.0000	0.0000	-3.0089	0.4746	-0.0478	0.0169	0.1888	0.0358	-2.6383	-0.0474	-0.0212	-0.0019	0.0007	0.0000	1.9826	-0.5676	-0.2088	-0.0207	0.0072	0.0000
1313.6610	-1.7220	-1.5708	-0.0000	-1.5708	0.0000	-0.0000	-0.8828	-0.0000	-0.0000	-0.0001	0.0000	0.0000	-2.9705	0.4302	-0.0588	0.0372	0.1805	0.0434	-2.6351	-0.0475	-0.0213	-0.0019	0.0007	-0.0000	1.9826	-0.5692	-0.2094	-0.0207	0.0072	-0.0000
1313.6710	-1.7308	-1.5708	0.0000	-1.5708	0.0000	-0.0000	-0.8803	-0.0000	-0.0000	-0.0000	0.0000	0.0000	-3.1882	0.4304	-0.0890	0.0383	0.1946	0.0435	-2.6325	-0.0468	-0.0210	-0.0019	0.0007	-0.0000	1.9826	-0.5608	-0.2062	-0.0206	0.0072	-0.0000
1313.6830	-1.7415	-1.5708	0.0000	-1.5708	-0.0000	0.0000	-0.8719	-0.0000	-0.0000	0.0000	0.0000	0.0000	-2.6406	0.4798	-0.0986	0.0191	0.1896	0.0470	-2.6293	-0.0476	-0.0213	-0.0019	0.0007	-0.0000	1.9826	-0.5697	-0.2099	-0.0207	0.0072	-0.0000
1313.6930	-1.7502	-1.5708	0.0000	-1.5708	0.0000	0.0000	-0.8628	-0.0000	-0.0000	0.0000	0.0000	0.0000	-3.0678	0.4064	-0.0256	0.0357	0.1923	0.0410	-2.6267	-0.0471	-0.0211	-0.0019	0.0007	-0.0000	1.9826	-0.5645	-0.2078	-0.0207	0.0072	-0.0000
1313.7050	-1.7604	-1.5708	0.0000	-1.5708	-0.0000	0.0000	-0.8664	-0.0000	0.0000	-0.0005	0.0000	0.0000	-3.7902	0.4259	-0.0695	0.0405	0.1941	0.0170	-2.6235	-0.0474	-0.0212	-0.0019	0.0007	0.0000	1.9826	-0.5671	-0.2083	-0.0207	0.0072	0.0000
1313.7150	-1.7691	-1.5708	-0.0000	-1.5708	-0.0000	0.0000	-0.8729	-0.0000	0.0000	0.0000	0.0000	0.0000	-3.2916	0.3298	-0.0693	0.0399	0.2016	0.0473	-2.6209	-0.0472	-0.0211	-0.0019	0.0007	-0.0000	1.9826	-0.5655	-0.2078	-0.0206	0.0072	-0.0000
1313.7270	-1.7795	-1.5708	-0.0000	-1.5708	0.0000	0.0000	-0.8720	-0.0000	0.0000	0.0000	0.0000	0.0000	-2.5875	0.3393	-0.1001	0.0087	0.1739	0.0364	-2.6005	-0.0527	-0.0237	-0.0021	0.0007	0.0000	2.2052	-0.6311	-0.2332	-0.0231	0.0081	0.0000
1313.7370	-1.7882	-1.5708	0.0000	-1.5708	-0.0000	-0.0000	-0.8601	-0.0000	-0.0002	0.0000	0.0000	0.0000	-2.6001	0.4240	-0.1248	0.0301	0.2057	0.0341	-2.5976	-0.0526	-0.0236	-0.0021	0.0007	0.0000	2.2052	-0.6296	-0.2317	-0.0231	0.0081	0.0000
1313.7490	-1.7986	-1.5708	0.0000	-1.5708	-0.0000	0.0000	-0.8506	-0.0000	-0.0000	-0.0000	0.0000	0.0000	-2.7591	0.4475	-0.0531	0.0410	0.1892	0.0165	-2.5940	-0.0524	-0.0234	-0.0021	0.0007	0.0000	2.2052	-0.6270	-0.2302	-0.0230	0.0080	0.0000
1313.7590	-1.8071	-1.5708	0.0000	-1.5708	-0.0000	0.0000	-0.8453	-0.0000	-0.0001	-0.0000	0.0000	0.0000	-2.8882	0.4452	-0.0798	0.0080	0.2095	0.0221	-2.5911	-0.0523	-0.0233	-0.0021	0.0007	-0.0000	2.2052	-0.6263	-0.2296	-0.0229	0.0080	-0.0000
1313.7710	-1.8172	-1.5708	0.0000	-1.5708	-0.0000	0.0000	-0.8445	-0.0000	-0.0000	-0.0000	0.0000	0.0000	-3.5352	0.3525	-0.0703	0.0269	0.1942	0.0373	-2.5876	-0.0526	-0.0236	-0.0021	0.0007	-0.0000	2.2052	-0.6301	-0.2322	-0.0231	0.0081	-0.0000
1313.7810	-1.8256	-1.5708	0.0000	-1.5708	-0.0000	0.0000	-0.8512	-0.0000	0.0000	-0.0000	0.0000	0.0000	-3.4681	0.3821	-0.0809	0.0343	0.1842	0.0449	-2.5847	-0.0529	-0.0237	-0.0022	0.0008	0.0000	2.2052	-0.6333	-0.2334	-0.0232	0.0081	0.0000
1313.7910	-1.8341	-1.5708	0.0000	-1.5708	0.0000	-0.0000	-0.8504	-0.0000	-0.0000	-0.0000	0.0000	0.0000	-2.1620	0.3927	-0.1143	0.0525	0.1764	0.0280	-2.5817	-0.0524	-0.0236	-0.0022	0.0008	0.0000	2.2052	-0.6276	-0.2318	-0.0231	0.0081	0.0000
1313.8010	-1.8426	-1.5708	0.0000	-1.5708	0.0000	0.0000	-0.8343	-0.0000	-0.0000	-0.0000	0.0000	0.0000	-2.4957	0.4286	-0.0604	0.0436	0.1801	0.0365	-2.5788	-0.0522	-0.0233	-0.0021	0.0007	-0.0000	2.2052	-0.6251	-0.2293	-0.0226	0.0080	-0.0000
1313.8110	-1.8509	-1.5708	-0.0000	-1.5708	0.0000	0.0000	-0.8279	-0.0000	-0.0000	-0.0000	0.0000	0.0000	-3.0057	0.3606	-0.0505	0.0241	0.1805	0.0393	-2.5759	-0.0526	-0.0236	-0.0022	0.0008	0.0000	2.2052	-0.6303	-0.2324	-0.0233	0.0081	0.0000
1313.8210	-1.8592	-1.5708	0.0000	-1.5708	-0.0000	-0.0000	-0.8294	-0.0000	0.0000	-0.0000	0.0000	0.0000	-3.1295	0.4517	0.0076	0.0291	0.2132	0.0232	-2.7396	-0.0055	-0.0024	-0.0002	0.0001	-0.0000	0.2269	-0.0658	-0.0235	-0.0022	0.0008	-0.0000
1313.8330	-1.8691	-1.5708	0.0000	-1.5708	-0.0000	-0.0000	-0.8281	-0.0000	-0.0000	-0.0000	0.0000	0.0000	-3.1714	0.3962	-0.0477	0.0210	0.1760	0.0076	-2.5527	-0.0574	-0.0256	-0.0023	0.0008	-0.0000	2.4190	-0.6873	-0.2520	-0.0251	0.0088	-0.0000
1313.8430	-1.8774	-1.5708	-0.0000	-1.5708	-0.0000	0.0000	-0.8305	-0.0000	-0.0001	-0.0000	0.0000	0.0000	-3.0183	0.3279	-0.0532	0.0280	0.2083	0.0280	-2.5495	-0.0578	-0.0259	-0.0024	0.0008	0.0000	2.4190	-0.6922	-0.2548	-0.0254	0.0089	0.0000
1313.8530	-1.8856	-1.5708	-0.0000	-1.5708	-0.0000	0.0000	-0.8282	-0.0000	-0.0000	-0.0000	0.0000	0.0000	-3.1086	0.3305	-0.1221	0.0216	0.1975	0.0375	-2.5462	-0.0575	-0.0258	-0.0024	0.0008	-0.0000	2.4190	-0.6891	-0.2537	-0.0253	0.0088	-0.0000
1313.8630	-1.8940	-1.5709	0.0000	-1.5708	-0.0000	-0.0000	-0.8217	-0.0000	-0.0001	-0.0000	0.0000	0.0000	-2.1980	0.3891	-0.0478	0.0134	0.1872	0.0291	-2.5430	-0.0573	-0.0256	-0.0023	0.0008	-0.0000	2.4190	-0.6863	-0.2520	-0.0251	0.0088	-0.0000
1313.8730	-1.9022	-1.5708	0.0000	-1.5708	-0.0000	0.0000	-0.8084	-0.0000	-0.0001	-0.0000	0.0000	0.0000	-2.4397	0.4916	-0.0397	0.0307	0.1731	0.0614	-2.5398	-0.0576	-0.0257	-0.0023	0.0008	0.0000	2.4190	-0.6895	-0.2531	-0.0252	0.0088	0.0000
1313.8830	-1.9102	-1.5708	0.0000	-1.5708	0.0000	0.0000	-0.8019	-0.0000	-0.0000	-0.0000	0.0000	0.0000	-3.1828	0.4340	-0.0360	0.0250	0.1823	0.0532	-2.5366	-0.0579	-0.0259	-0.0024	0.0008	0.0000	2.4190	-0.6937	-0.2552	-0.0254	0.0089	0.0000
1313.8950	-1.9198	-1.5708	0.0000	-1.5708	0.0000	0.0000	-0.8071	-0.0000	0.0000	-0.0000	0.0000	0.0000	-3.2774	0.4057	-0.0561	0.0062	0.2197	0.0422	-2.5327	-0.0579	-0.0260	-0.0024	0.0008	0.0000	2.4190	-0.6939	-0.2554	-0.0255	0.0089	0.0000
1313.9050	-1.9279	-1.5708	-0.0000	-1.5708	-0.0000	-0.0000	-0.8090	-0.0000	0.0000	-0.0000	0.0000	0.0000	-2.8607	0.4256	-0.1009	0.0270	0.1901	0.0335	-2.5295	-0.0578	-0.0259	-0.0023	0.0008	-0.0000	2.4190	-0.6926	-0.2551	-0.0253	0.0088	-0.0000
1313.9170	-1.9375	-1.5708	0.0000	-1.5708	0.0000	0.0000	-0.8037	-0.0000	0.0000	-0.0000	0.0000	0.0000	-2.5726	0.4139	-0.0616	0.0529	0.1985	0.0161	-2.5840	-0.0409	-0.0182	-0.0017	0.0006	0.0000	1.7223	-0.4893	-0.1795	-0.0180	0.0063	0.0000
1313.9270	-1.9455	-1.5708	0.0000	-1.5708	0.0000	0.0000	-0.7995	-0.0000	-0.0000	-0.0000	0.0000	0.0000	-2.9012	0.4167	0.0088	0.0242	0.1965	0.0293	-2.5066	-0.0625	-0.0280	-0.0025	0.0009	0.0000	2.6233	-0.7488	-0.2756	-0.0274	0.0096	0.0000
1313.9370	-1.9536	-1.5708	-0.0000	-1.5708	0.0000	0.0000	-0.7926	-0.0000	-0.0001	0.0000	0.0000	0.0000	-2.3900	0.3493	-0.0367	0.0252	0.1957	0.0252	-2.5031	-0.0624	-0.0280	-0.0026	0.0009	0.0000	2.6233	-0.7478	-0.2756	-0.0275	0.0096	0.0000
1313.9490	-1.9630	-1.5708	-0.0000	-1.5708	-0.0000	0.0000	-0.7823	-0.0000	-0.0001	0.0000	0.0000	0.0000	-2.5166	0.3096	-0.0636	0.0180	0.1889	0.0308	-2.4989	-0.0624	-0.0279	-0.0025	0.0009	-0.0000	2.6233	-0.7468	-0.2746	-0.0274	0.0096	-0.0000
1313.9590	-1.9707	-1.5708	0.0000	-1.5708	-0.0000	0.0000	-0.7788	-0.0000	-0.0000	0.0000	0.0000	0.0000	-3.3686	0.3428	-0.0481	0.0253	0.1820	0.0275	-2.4955	-0.0627	-0.0281	-0.0025	0.0009	-0.0000	2.6233	-0.7513	-0.2760	-0.0273	0.0096	-0.0000
1313.9710	-1.9801	-1.5708	0.0000	-1.5708	0.0000	0.0000	-0.7855	-0.0000	-0.0000	0.0000	0.0000	0.0000	-2.8016	0.3756	-0.0464	0.0399	0.1978	0.0262	-2.4913	-0.0621	-0.0278	-0.0025	0.0009	-0.0000	2.6233	-0.7436	-0.2735	-0.0273	0.0095	-0.0000
1313.9810	-1.9880	-1.5708	-0.0000	-1.5708	-0.0000	0.0000	-0.7767	-0.0000	-0.0000	0.0000	0.0000	0.0000	-2.3538	0.4050	-0.0939	0.0118	0.2096	0.0274	-2.4878	-0.0620	-0.0277	-0.0025	0.0009	-0.0000	2.6233	-0.7424	-0.2723	-0.0271	0.0095	-0.0000
1313.9910	-1.9956	-1.5708	0.0000	-1.5708	0.0000	-0.0000	-0.7693	-0.0000	-0.0000	0.0000	0.0000	0.0000	-2.9466	0.3646	-0.0537	0.0267	0.2104	0.0402	-2.4843	-0.0626	-0.0280	-0.0025	0.0009	0.0000	2.6233	-0.7499	-0.2756	-0.0274	0.0096	0.0000
1314.0030	-2.0048	-1.5708	-0.0000	-1.5708	-0.0000	0.0000	-0.7709	-0.0000	-0.0000	0.0000	0.0000	0.0000	-2.8836	0.3535	-0.1086	0.0227	0.1981	0.0425	-2.4801	-0.0625	-0.0280	-0.0026	0.0009	0.0000	2.6233	-0.7489	-0.2757	-0.0275	0.0096	0.0000
1314.0130	-2.0125	-1.5708	-0.0000	-1.5708	-0.0000	0.0000	-0.7654	-0.0000	-0.0000	0.0000	0.0000	0.0000	-2.7828	0.3552	-0.0596	0.0234	0.1971	0.0506	-2.4766	-0.0624	-0.0279	-0.0025	0.0009	0.0000	2.6233	-0.7468	-0.2746	-0.0274	0.0096	0.0000
1314.0230	-2.0201	-1.5708	0.0000	-1.5708	0.0000	0.0000	-0.7604	-0.0000	-0.0000	0.0000	0.0000	0.0000	-2.9639	0.4052	-0.0138	0.0115	0.1689	0.0429	-2.4582	-0.0668	-0.0300	-0.0027	0.0010	-0.0000	2.8172	-0.8005	-0.2953	-0.0294	0.0103	-0.0000
1314.0330	-2.0277	-1.5708	0.0000	-1.5708	0.0000	0.0000	-0.7569	-0.0000	-0.0000	0.0000	0.0000	0.0000	-2.8187	0.4212	-0.0947	0.0212	0.1868	0.0159	-2.4545	-0.0669	-0.0300	-0.0027	0.0010	-0.0000	2.8172	-0.8011	-0.2949	-0.0294	0.0103	-0.0000
1314.0450	-2.0367	-1.5708	-0.0000	-1.5708	0.0000	0.0000	-0.7562	-0.0000	-0.0000	0.0000	0.0000	0.0000	-2.6311	0.4547	-0.0319	0.0256	0.1914	0.0218	-2.4500	-0.0673	-0.0301	-0.0028	0.0010	0.0000	2.8172	-0.8058	-0.2966	-0.0296	0.0103	0.0000
1314.0550	-2.0443	-1.5708	-0.0000	-1.5708	-0.0000	-0.0000	-0.7500	-0.0000	-0.0000	0.0000	0.0000	0.0000	-2.5843	0.2700	-0.0437	0.0187	0.1916	0.0277	-2.4462	-0.0673	-0.0301	-0.0027	0.0010	-0.0000	2.8172	-0.8062	-0.2959	-0.0294	0.0103	-0.0000
1314.0650	-2.0518	-1.5708	0.0000	-1.5708	0.0000	0.0000	-0.7385	-0.0000	-0.0000	0.0000	0.0000	0.0000	-2.2597	0.4254	-0.0901	0.0170	0.1951	0.0394	-2.4425	-0.0674	-0.0302	-0.0027	0.0010	0.0000	2.8172	-0.8078	-0.2975	-0.0295	0.0103	0.0000
1314.0750	-2.0592	-1.5708	0.0000	-1.5708	-0.0000	-0.0000	-0.7301	-0.0000	-0.0000	0.0000	0.0000	0.0000	-2.9034	0.3503	-0.0440	0.0348	0.1829	0.0201	-2.4387	-0.0670	-0.0300	-0.0027	0.0010	-0.0000	2.8172	-0.8025	-0.2953	-0.0293	0.0103	-0.0000
1314.0850	-2.0664	-1.5708	0.0000	-1.5708	0.0000	0.0000	-0.7308	-0.0000	-0.0000	0.0000	0.0000	0.0000	-3.3935	0.3906	-0.0850	0.0235	0.1723	0.0552	-2.4350	-0.0673	-0.0303	-0.0028	0.0010	0.0000	2.8172	-0.8063	-0.2981	-0.0296	0.0104	0.0000
1314.0970	-2.0751	-1.5708	-0.0000	-1.5708	0.0000	0.0000	-0.7358	-0.0000	0.0000	0.0000	0.0000	0.0000	-2.6401	0.3142	-0.1074	0.0225	0.1815	0.0606	-2.4305	-0.0674	-0.0302	-0.0027	0.0010	0.0000	2.8172	-0.8078	-0.2975	-0.0295	0.0103	0.0000
1314.1070	-2.0825	-1.5708	0.0000	-1.5708	0.0000	0.0000	-0.7255	-0.0000	0.0000	0.0000	0.0000	0.0000	-2.1061	0.3410	-0.0744	0.0239	0.2303	0.0213	-2.4268	-0.0671	-0.0301	-0.0027	0.0010	-0.0000	2.8172	-0.8040	-0.2958	-0.0293	0.0103	-0.0000
1314.1170	-2.0897	-1.5708	0.0000	-1.5708	-0.0000	-0.0000	-0.7159	-0.0000	-0.0000	0.0000	0.0000	0.0000	-2.8517	0.3625	-0.1559	0.0273	0.1894	0.0193	-2.4230	-0.0676	-0.0303	-0.0028	0.0010	0.0000	2.8172	-0.8094	-0.2981	-0.0296	0.0103	0.0000
1314.1290	-2.0982	-1.5708	-0.0000	-1.5708	0.0000	0.0000	-0.7205	-0.0000	-0.0000	0.0000	0.0000	0.0000	-2.8400	0.3748	-0.1014	0.0239	0.1840	0.0556	-2.4043	-0.0714	-0.0320	-0.0029	0.0010	-0.0000	3.0000	-0.8547	-0.3145	-0.0312	0.0109	-0.0000
1314.1390	-2.1054	-1.5708	0.0000	-1.5708	-0.0000	-0.0000	-0.7173	-0.0000	-0.0001	0.0000	0.0000	0.0000	-2.6144	0.4058	-0.1414	0.0208	0.2046	0.0415	-2.4003	-0.0715	-0.0321	-0.0029	0.0010	0.0000	3.0000	-0.8568	-0.3156	-0.0314	0.0110	0.0000
1314.1510	-2.1140	-1.5708	-0.0000	-1.5708	0.0000	-0.0000	-0.7052	-0.0000	-0.0000	0.0000	0.0000	0.0000	-2.5202	0.3196	-0.0576	0.0055	0.2097	0.0225	-2.3955	-0.0718	-0.0321	-0.0029	0.0010	0.0000	3.0000	-0.8604	-0.3162	-0.0314	0.0110	0.0000
1314.1610	-2.1210	-1.5708	0.0000	-1.5708	0.0000	-0.0000	-0.6988	-0.0000	-0.0000	0.0000	0.0000	0.0000	-2.5987	0.3025	-0.0363	0.0198	0.1827	0.0137	-2.3916	-0.0712	-0.0319	-0.0029	0.0010	0.0000	3.0000	-0.8527	-0.3136	-0.0313	0.0109	0.0000
1314.1730	-2.1294	-1.5708	0.0000	-1.5708	-0.0000	0.0000	-0.6946	-0.0000	-0.0000	0.0000	0.0000	0.0000	-2.5571	0.3536	-0.0987	0.0300	0.1644	0.0193	-2.3868	-0.0714	-0.0321	-0.0029	0.0010	0.0000	3.0000	-0.8549	-0.3157	-0.0314	0.0110	0.0000
1314.1830	-2.1363	-1.5708	-0.0000	-1.5708	0.0000	0.0000	-0.6916	-0.0000	-0.0000	0.0000	0.0000	0.0000	-2.9392	0.3497	-0.1507	0.0198	0.2098	0.0247	-2.3828	-0.0712	-0.0319	-0.0029	0.0010	0.0000	3.0000	-0.8532	-0.3141	-0.0313	0.0109	0.0000
1314.1930	-2.1431	-1.5708	0.0000	-1.5708	0.0000	-0.0000	-0.6911	-0.0000	-0.0000	0.0000	0.0000	0.0000	-2.6429	0.4174	-0.0715	0.0238	0.1923	0.0426	-2.3788	-0.0714	-0.0320	-0.0029	0.0010	0.0000	3.0000	-0.8553	-0.3151	-0.0314	0.0110	0.0000
1314.2030	-2.1501	-1.5708	0.0000	-1.5708	-0.0000	-0.0000	-0.6875	-0.0000	-0.0000	0.0000	0.0000	0.0000	-2.2222	0.2509	-0.0514	0.0345	0.1936	0.0222	-2.3748	-0.0714	-0.0320	-0.0029	0.0010	0.0000	3.0000	-0.8548	-0.3146	-0.0313	0.0110	0.0000
1314.2150	-2.1582	-1.5708	0.0000	-1.5708	0.0000	0.0000	-0.6766	-0.0000	-0.0001	0.0000	0.0000	0.0000	-2.8227	0.3852	-0.0657	0.0275	0.1854	0.0283	-2.3700	-0.0712	-0.0318	-0.0029	0.0010	-0.0000	3.0000	-0.8532	-0.3130	-0.0312	0.0109	-0.0000
1314.2250	-2.1649	-1.5708	-0.0000	-1.5708	0.0000	-0.0000	-0.6759	-0.0000	-0.0000	0.0000	0.0000	0.0000	-2.9160	0.3079	-0.0744	0.0316	0.1914	0.0196	-2.3529	-0.0757	-0.0340	-0.0031	0.0011	0.0000	3.1710	-0.9072	-0.3341	-0.0333	0.0116	0.0000
1314.2350	-2.1717	-1.5708	-0.0000	-1.5708	-0.0000	-0.0000	-0.6733	-0.0000	-0.0000	0.0000	0.0000	0.0000	-2.2822	0.3352	-0.0965	0.0093	0.2064	0.0185	-2.3486	-0.0756	-0.0339	-0.0031	0.0011	0.0000	3.1710	-0.9056	-0.3336	-0.0332	0.0116	0.0000
1314.2450	-2.1784	-1.5708	0.0000	-1.5708	0.0000	0.0000	-0.6656	-0.0000	-0.0001	0.0000	0.0000	0.0000	-2.3612	0.4036	-0.0264	-0.0162	0.1926	0.0349	-2.3444	-0.0755	-0.0337	-0.0031	0.0011	-0.0000	3.1710	-0.9040	-0.3320	-0.0331	0.0116	-0.0000
1314.2550	-2.1850	-1.5708	-0.0000	-1.5708	-0.0000	0.0000	-0.6583	-0.0000	-0.0001	0.0000	0.0000	0.0000	-2.4143	0.3636	-0.1278	0.0190	0.2219	0.0223	-2.3402	-0.0755	-0.0338	-0.0031	0.0011	-0.0000	3.1710	-0.9045	-0.3325	-0.0330	0.0116	-0.0000
1314.2670	-2.1928	-1.5708	-0.0000	-1.5708	0.0000	0.0000	-0.6514	-0.0000	-0.0000	0.0000	0.0000	0.0000	-2.7475	0.3959	-0.1439	0.0074	0.2190	0.0359	-2.3351	-0.0756	-0.0339	-0.0031	0.0011	0.0000	3.1710	-0.9052	-0.3332	-0.0333	0.0116	0.0000
1314.2770	-2.1994	-1.5708	0.0000	-1.5708	0.0000	0.0000	-0.6518	-0.0000	-0.0000	0.0000	0.0000	0.0000	-2.6761	0.3593	-0.0779	0.0153	0.1888	0.0446	-2.3309	-0.0756	-0.0340	-0.0031	0.0011	0.0000	3.1710	-0.9056	-0.3346	-0.0332	0.0116	0.0000
1314.2870	-2.2059	-1.5708	0.0000	-1.5708	0.0000	0.0000	-0.6444	-0.0000	-0.0000	0.0000	0.0000	0.0000	-2.2876	0.3161	-0.0875	0.0392	0.1966	0.0309	-2.3267	-0.0756	-0.0339	-0.0031	0.0011	0.0000	3.1710	-0.9056	-0.3336	-0.0332	0.0116	0.0000
1314.2990	-2.2135	-1.5708	0.0000	-1.5708	-0.0000	0.0000	-0.6368	-0.0000	-0.0000	0.0000	0.0000	0.0000	-2.5814	0.3012	-0.1002	0.0043	0.1802	0.0270	-2.3216	-0.0755	-0.0338	-0.0031	0.0011	-0.0000	3.1710	-0.9045	-0.3325	-0.0330	0.0115	-0.0000
1314.3090	-2.2199	-1.5708	-0.0000	-1.5708	-0.0000	-0.0000	-0.6339	-0.0000	-0.0000	0.0000	0.0000	0.0000	-2.6131	0.3297	-0.0613	0.0279	0.1984	0.0294	-2.3174	-0.0753	-0.0337	-0.0031	0.0011	-0.0000	3.1710	-0.9015	-0.3315	-0.0330	0.0115	-0.0000
1314.3210	-2.2274	-1.5708	-0.0000	-1.5708	-0.0000	0.0000	-0.6275	-0.0000	-0.0000	0.0000	0.0000	0.0000	-2.8737	0.3533	-0.0630	0.0289	0.2082	0.0254	-2.5522	-0.0076	-0.0034	-0.0003	0.0001	0.0000	0.3123	-0.0913	-0.0337	-0.0034	0.0012	0.0000
1314.3310	-2.2338	-1.5708	0.0000	-1.5708	0.0000	-0.0000	-0.6253	-0.0000	-0.0000	0.0000	0.0000	0.0000	-2.3351	0.3819	-0.0706	0.0151	0.1940	0.0466	-2.2958	-0.0792	-0.0355	-0.0032	0.0011	0.0000	3.3295	-0.9483	-0.3488	-0.0348	0.0122	0.0000
1314.3430	-2.2411	-1.5708	-0.0000	-1.5708	-0.0000	-0.0000	-0.6192	-0.0000	-0.0001	0.0000	0.0000	0.0000	-2.6343	0.3645	-0.0332	0.0451	0.1947	0.0497	-2.2905	-0.0792	-0.0354	-0.0032	0.0011	-0.0000	3.3295	-0.9487	-0.3482	-0.0348	0.0121	-0.0000
1314.3530	-2.2473	-1.5708	-0.0000	-1.5708	0.0000	0.0000	-0.6178	-0.0000	-0.0000	0.0000	0.0000	0.0000	-2.4737	0.3659	-0.1082	0.0276	0.1957	0.0469	-2.2861	-0.0793	-0.0356	-0.0032	0.0011	0.0000	3.3295	-0.9498	-0.3502	-0.0348	0.0122	0.0000
1314.3630	-2.2534	-1.5708	0.0000	-1.5708	0.0000	0.0000	-0.6109	-0.0000	-0.0000	0.0000	0.0000	0.0000	-2.3563	0.2794	-0.1036	0.0103	0.2116	0.0227	-2.2817	-0.0795	-0.0356	-0.0032	0.0011	0.0000	3.3295	-0.9519	-0.3503	-0.0349	0.0122	0.0000
1314.3750	-2.2607	-1.5708	0.0000	-1.5708	-0.0000	-0.0000	-0.6042	-0.0000	-0.0000	0.0000	0.0000	0.0000	-2.5558	0.3383	-0.1690	0.0483	0.2065	0.0273	-2.2763	-0.0793	-0.0354	-0.0032	0.0011	-0.0000	3.3295	-0.9502	-0.3486	-0.0347	0.0121	-0.0000
1314.3850	-2.2667	-1.5708	-0.0000	-1.5708	-0.0000	-0.0000	-0.5984	-0.0000	-0.0000	0.0000	0.0000	0.0000	-2.3666	0.2386	-0.0629	0.0387	0.2010	0.0214	-2.2719	-0.0794	-0.0355	-0.0032	0.0011	-0.0000	3.3295	-0.9503	-0.3497	-0.0348	0.0122	-0.0000
1314.3950	-2.2726	-1.5708	0.0000	-1.5708	0.0000	0.0000	-0.5927	-0.0000	-0.0000	0.0000	0.0000	0.0000	-2.4101	0.2831	-0.1240	0.0040	0.1959	0.0234	-2.2675	-0.0793	-0.0355	-0.0032	0.0011	0.0000	3.3295	-0.9502	-0.3497	-0.0348	0.0121	0.0000
1314.4070	-2.2797	-1.5708	0.0000	-1.5708	-0.0000	0.0000	-0.5866	-0.0000	-0.0000	0.0000	0.0000	0.0000	-2.2942	0.2754	-0.0610	0.0375	0.1921	0.0148	-2.2622	-0.0792	-0.0355	-0.0032	0.0011	-0.0000	3.3295	-0.9487	-0.3491	-0.0347	0.0121	-0.0000
1314.4170	-2.2855	-1.5708	-0.0000	-1.5708	0.0000	0.0000	-0.5831	-0.0000	-0.0000	0.0000	0.0000	0.0000	-2.2829	0.2957	-0.0437	0.0117	0.2053	0.0332	-2.2577	-0.0796	-0.0357	-0.0032	0.0011	0.0000	3.3295	-0.9539	-0.3513	-0.0349	0.0122	0.0000
1314.4270	-2.2914	-1.5708	0.0001	-1.5708	-0.0000	0.0000	-0.5790	-0.0000	-0.0000	0.0000	0.0000	0.0000	-2.3234	0.2677	-0.0812	0.0210	0.2097	0.0525	-2.2421	-0.0831	-0.0373	-0.0034	0.0012	0.0000	3.4748	-0.9953	-0.3665	-0.0364	0.0127	0.0000
1314.4370	-2.2971	-1.5708	-0.0000	-1.5708	0.0000	-0.0000	-0.5724	-0.0000	-0.0001	0.0000	0.0000	0.0000	-1.8984	0.3323	-0.0540	0.0421	0.2060	0.0322	-2.2375	-0.0827	-0.0371	-0.0034	0.0012	0.0000	3.4748	-0.9907	-0.3650	-0.0364	0.0127	0.0000
1314.4470	-2.3028	-1.5708	0.0000	-1.5708	0.0000	-0.0000	-0.5638	-0.0000	-0.0001	0.0000	0.0000	0.0000	-2.2166	0.4188	-0.0851	0.0262	0.2107	0.0283	-2.2329	-0.0826	-0.0370	-0.0034	0.0012	-0.0000	3.4748	-0.9887	-0.3640	-0.0363	0.0127	-0.0000
1314.4590	-2.3095	-1.5708	-0.0000	-1.5708	0.0000	0.0000	-0.5616	-0.0000	-0.0000	0.0000	0.0000	0.0000	-2.2532	0.2607	-0.0695	0.0080	0.2187	0.0254	-2.2273	-0.0829	-0.0371	-0.0034	0.0012	-0.0000	3.4748	-0.9927	-0.3649	-0.0363	0.0127	-0.0000
1314.4690	-2.3150	-1.5708	0.0000	-1.5708	0.0000	-0.0000	-0.5586	-0.0000	-0.0000	0.0000	0.0000	0.0000	-2.4891	0.2702	-0.1076	0.0202	0.2055	0.0275	-2.2227	-0.0829	-0.0372	-0.0034	0.0012	0.0000	3.4748	-0.9933	-0.3656	-0.0365	0.0127	0.0000
1314.4790	-2.3205	-1.5708	-0.0000	-1.5708	-0.0000	0.0000	-0.5568	-0.0000	-0.0000	0.0000	0.0000	0.0000	-2.5702	0.3578	-0.0766	0.0465	0.1864	0.0189	-2.2181	-0.0829	-0.0372	-0.0034	0.0012	0.0000	3.4748	-0.9928	-0.3660	-0.0364	0.0127	0.0000
1314.4910	-2.3272	-1.5707	-0.0000	-1.5708	0.0000	0.0000	-0.5491	-0.0000	-0.0001	0.0000	0.0000	0.0000	-1.8966	0.3513	-0.0006	0.0030	0.2138	0.0145	-2.2125	-0.0827	-0.0370	-0.0034	0.0012	-0.0000	3.4748	-0.9906	-0.3639	-0.0362	0.0127	-0.0000
1314.5010	-2.3326	-1.5708	0.0000	-1.5708	-0.0000	0.0000	-0.5386	-0.0000	-0.0001	0.0000	0.0000	0.0000	-2.1555	0.3618	-0.0647	0.0063	0.2173	0.0046	-2.2079	-0.0828	-0.0371	-0.0034	0.0012	-0.0000	3.4748	-0.9917	-0.3650	-0.0363	0.0127	-0.0000
1314.5130	-2.3390	-1.5708	-0.0000	-1.5708	-0.0000	-0.0000	-0.5329	-0.0000	-0.0001	0.0000	0.0000	0.0000	-2.5827	0.2220	-0.0943	0.0228	0.2315	0.0101	-2.2024	-0.0823	-0.0368	-0.0034	0.0012	-0.0000	3.4748	-0.9861	-0.3623	-0.0361	0.0126	-0.0000
1314.5230	-2.3443	-1.5708	0.0000	-1.5708	0.0000	-0.0000	-0.5305	-0.0000	-0.0000	0.0000	0.0000	0.0000	-2.8538	0.4568	-0.0155	0.0102	0.1754	0.0195	-2.1877	-0.0859	-0.0385	-0.0035	0.0012	0.0000	3.6064	-1.0292	-0.3787	-0.0377	0.0132	0.0000
1314.5350	-2.3506	-1.5708	-0.0000	-1.5708	-0.0000	-0.0000	-0.5235	-0.0000	-0.0000	0.0000	0.0000	0.0000	-2.0743	0.2817	-0.0831	0.0169	0.2298	0.0377	-2.1819	-0.0859	-0.0385	-0.0035	0.0012	0.0000	3.6064	-1.0288	-0.3784	-0.0378	0.0132	0.0000
1314.5450	-2.3558	-1.5708	0.0000	-1.5708	-0.0000	0.0000	-0.5173	-0.0000	-0.0001	0.0000	0.0000	0.0000	-2.0264	0.3348	-0.1063	0.0164	0.2001	0.0285	-2.1771	-0.0859	-0.0385	-0.0035	0.0012	0.0000	3.6064	-1.0288	-0.3784	-0.0378	0.0132	0.0000
1314.5570	-2.3620	-1.5708	-0.0000	-1.5708	-0.0000	0.0000	-0.5067	-0.0000	-0.0001	0.0000	0.0000	0.0000	-2.0084	0.2647	-0.0900	0.0370	0.2052	0.0224	-2.1714	-0.0863	-0.0387	-0.0035	0.0012	0.0000	3.6064	-1.0339	-0.3804	-0.0379	0.0132	0.0000
1314.5670	-2.3671	-1.5708	0.0000	-1.5708	0.0000	0.0000	-0.5003	-0.0000	-0.0001	0.0000	0.0000	0.0000	-2.4561	0.2002	-0.0941	0.0361	0.2032	0.0393	-2.1666	-0.0857	-0.0383	-0.0035	0.0012	-0.0000	3.6064	-1.0266	-0.3771	-0.0375	0.0131	-0.0000
1314.5770	-2.3721	-1.5708	0.0000	-1.5708	0.0000	0.0000	-0.4970	-0.0000	-0.0000	0.0000	0.0000	0.0000	-2.1232	0.3487	-0.0883	0.0289	0.2124	0.0381	-2.1599	-0.0857	-0.0384	-0.0035	0.0012	-0.0000	3.6064	-1.0261	-0.3776	-0.0375	0.0131	-0.0000
1314.5870	-2.3770	-1.5708	0.0000	-1.5708	-0.0000	0.0000	-0.4932	-0.0000	-0.0000	0.0000	0.0000	0.0000	-2.4381	0.2563	-0.1125	0.0479	0.2115	0.0404	-2.1492	-0.0863	-0.0387	-0.0035	0.0012	0.0000	3.6064	-1.0329	-0.3804	-0.0379	0.0132	0.0000
1314.5970	-2.3819	-1.5708	0.0000	-1.5708	-0.0000	0.0000	-0.4898	-0.0000	-0.0000	0.0000	0.0000	0.0000	-2.4774	0.2645	-0.0928	0.0225	0.1983	0.0090	-2.1385	-0.0862	-0.0386	-0.0035	0.0012	-0.0000	3.6064	-1.0322	-0.3797	-0.0377	0.0132	-0.0000
1314.6070	-2.3867	-1.5708	0.0000	-1.5708	0.0000	0.0000	-0.4884	-0.0000	-0.0000	0.0000	0.0000	0.0000	-2.2216	0.3079	-0.1452	0.0250	0.2193	0.0299	-2.1278	-0.0858	-0.0384	-0.0035	0.0012	-0.0000	3.6064	-1.0277	-0.3782	-0.0376	0.0131	-0.0000
1314.6190	-2.3925	-1.5708	-0.0000	-1.5708	-0.0000	-0.0000	-0.4793	-0.0000	-0.0001	0.0000	0.0000	0.0000	-2.0137	0.2656	-0.0493	0.0128	0.1934	0.0141	-2.1149	-0.0858	-0.0383	-0.0035	0.0012	-0.0000	3.6064	-1.0276	-0.3772	-0.0375	0.0131	-0.0000
1314.6290	-2.3973	-1.5708	0.0000	-1.5708	-0.0000	0.0000	-0.4727	-0.0000	-0.0001	0.0000	0.0000	0.0000	-1.9543	0.2019	-0.0890	0.0225	0.2234	0.0495	-2.0960	-0.0888	-0.0397	-0.0036	0.0013	0.0000	3.7238	-1.0637	-0.3910	-0.0388	0.0136	0.0000
1314.6390	-2.4019	-1.5708	0.0000	-1.5708	0.0000	-0.0000	-0.4652	-0.0000	-0.0000	0.0000	0.0000	0.0000	-2.1709	0.2402	-0.1105	0.0332	0.1896	0.0261	-2.0850	-0.0886	-0.0397	-0.0036	0.0013	-0.0000	3.7238	-1.0612	-0.3905	-0.0389	0.0136	-0.0000
1314.6490	-2.4065	-1.5708	-0.0000	-1.5708	0.0000	-0.0000	-0.4601	-0.0000	-0.0000	0.0000	0.0000	0.0000	-2.3784	0.3186	-0.0795	0.0332	0.2225	0.0301	-2.0739	-0.0887	-0.0397	-0.0036	0.0013	-0.0000	3.7238	-1.0627	-0.3911	-0.0389	0.0136	-0.0000
1314.6590	-2.4111	-1.5708	-0.0000	-1.5708	-0.0000	0.0000	-0.4557	-0.0000	-0.0000	0.0000	0.0000	0.0000	-1.9811	0.2845	-0.0547	0.0209	0.2225	0.0310	-2.0629	-0.0888	-0.0398	-0.0036	0.0013	0.0000	3.7238	-1.0633	-0.3917	-0.0390	0.0136	0.0000
1314.6710	-2.4165	-1.5708	-0.0000	-1.5708	-0.0000	-0.0000	-0.4485	-0.0000	-0.0000	0.0000	0.0000	0.0000	-2.1600	0.3219	-0.0740	-0.0016	0.1770	0.0170	-2.0496	-0.0887	-0.0397	-0.0036	0.0013	0.0000	3.7238	-1.0623	-0.3907	-0.0390	0.0136	0.0000
1314.6810	-2.4211	-1.5708	-0.0000	-1.5708	-0.0001	0.0000	-0.4418	-0.0000	-0.0000	0.0000	0.0000	0.0000	-1.5320	0.3055	-0.0647	0.0182	0.2228	0.0270	-2.0385	-0.0889	-0.0399	-0.0036	0.0013	0.0000	3.7238	-1.0647	-0.3921	-0.0390	0.0136	0.0000
1314.6930	-2.4264	-1.5708	0.0000	-1.5708	0.0000	-0.0000	-0.4296	-0.0000	-0.0000	0.0000	0.0000	0.0000	-2.1658	0.2414	-0.0811	0.0338	0.2181	0.0396	-2.0253	-0.0889	-0.0398	-0.0036	0.0013	0.0000	3.7238	-1.0642	-0.3916	-0.0390	0.0136	0.0000
1314.7030	-2.4306	-1.5708	-0.0000	-1.5708	-0.0000	-0.0000	-0.4258	-0.0000	-0.0000	0.0000	0.0000	0.0000	-2.4172	0.2439	-0.1157	0.0213	0.2039	0.0040	-2.0142	-0.0891	-0.0400	-0.0036	0.0013	0.0000	3.7238	-1.0667	-0.3931	-0.0390	0.0136	0.0000
1314.7150	-2.4357	-1.5708	0.0000	-1.5708	0.0000	-0.0000	-0.4240	-0.0000	-0.0000	0.0000	0.0000	0.0000	-2.1352	0.1878	-0.0663	0.0044	0.1812	0.0230	-2.0009	-0.0889	-0.0398	-0.0036	0.0013	0.0000	3.7238	-1.0646	-0.3920	-0.0389	0.0136	0.0000
1314.7250	-2.4398	-1.5708	0.0000	-1.5708	-0.0000	0.0000	-0.4240	-0.0000	-0.0000	0.0000	0.0000	0.0000	-2.1569	0.2975	-0.1080	0.0263	0.2156	0.0486	-1.9829	-0.0911	-0.0408	-0.0037	0.0013	-0.0000	3.8264	-1.0906	-0.4014	-0.0400	0.0140	-0.0000
1314.7370	-2.4448	-1.5708	0.0000	-1.5708	0.0000	-0.0000	-0.4180	-0.0000	-0.0000	0.0000	0.0000	0.0000	-2.1030	0.3153	-0.0661	0.0265	0.1879	0.0253	-1.9692	-0.0913	-0.0410	-0.0037	0.0013	0.0000	3.8264	-1.0930	-0.4029	-0.0401	0.0140	0.0000
1314.7470	-2.4489	-1.5708	0.0000	-1.5708	-0.0000	0.0000	-0.4113	-0.0000	-0.0000	0.0000	0.0000	0.0000	-1.9852	0.3159	-0.1101	0.0382	0.2134	0.0356	-1.9579	-0.0909	-0.0407	-0.0037	0.0013	0.0000	3.8264	-1.0885	-0.4004	-0.0399	0.0139	0.0000
1314.7570	-2.4530	-1.5708	-0.0000	-1.5708	-0.0000	0.0000	-0.4033	-0.0000	-0.0000	0.0000	0.0000	0.0000	-1.9555	0.3154	-0.1010	0.0248	0.1905	0.0239	-1.9465	-0.0908	-0.0406	-0.0037	0.0013	-0.0000	3.8264	-1.0870	-0.3999	-0.0399	0.0139	-0.0000
1314.7690	-2.4578	-1.5708	0.0000	-1.5708	0.0000	-0.0000	-0.3934	-0.0000	-0.0000	0.0000	0.0000	0.0000	-1.8899	0.2061	-0.0663	0.0312	0.2212	0.0160	-1.9328	-0.0912	-0.0408	-0.0037	0.0013	-0.0000	3.8264	-1.0919	-0.4018	-0.0399	0.0140	-0.0000
1314.7790	-2.4616	-1.5708	0.0000	-1.5708	0.0000	0.0000	-0.3864	-0.0000	-0.0000	0.0000	0.0000	0.0000	-1.9098	0.2548	-0.0953	0.0267	0.2073	0.0505	-1.9215	-0.0912	-0.0409	-0.0037	0.0013	0.0000	3.8264	-1.0921	-0.4019	-0.0401	0.0140	0.0000
1314.7910	-2.4663	-1.5708	-0.0000	-1.5708	-0.0000	0.0000	-0.3798	-0.0000	-0.0000	0.0000	0.0000	0.0000	-1.9183	0.2940	-0.0715	0.0331	0.2077	0.0416	-1.9078	-0.0914	-0.0409	-0.0037	0.0013	0.0000	3.8264	-1.0940	-0.4019	-0.0400	0.0140	0.0000
1314.8010	-2.4700	-1.5708	-0.0000	-1.5708	0.0000	0.0000	-0.3758	-0.0000	-0.0000	0.0000	0.0000	0.0000	-1.8452	0.2309	-0.0918	0.0468	0.2027	0.0184	-1.8965	-0.0909	-0.0406	-0.0037	0.0013	-0.0000	3.8264	-1.0889	-0.3998	-0.0398	0.0139	-0.0000
1314.8130	-2.4744	-1.5708	0.0000	-1.5708	0.0000	0.0001	-0.3651	-0.0000	-0.0000	0.0000	0.0000	0.0000	-1.9853	0.2362	-0.1156	0.0182	0.2203	0.0645	-1.8828	-0.0911	-0.0407	-0.0037	0.0013	-0.0000	3.8264	-1.0910	-0.4008	-0.0399	0.0139	-0.0000
1314.8230	-2.4781	-1.5708	-0.0000	-1.5708	0.0000	0.0000	-0.3606	-0.0000	-0.0000	0.0000	0.0000	0.0000	-2.2827	0.2774	-0.0701	0.0145	0.2162	0.0310	-1.8656	-0.0932	-0.0417	-0.0038	0.0013	0.0000	3.9140	-1.1165	-0.4106	-0.0409	0.0143	0.0000
1314.8350	-2.4824	-1.5708	-0.0000	-1.5708	-0.0000	0.0000	-0.3557	-0.0000	-0.0000	0.0000	0.0000	0.0000	-1.7246	0.2182	-0.1011	0.0490	0.1992	0.0206	-1.8516	-0.0934	-0.0419	-0.0038	0.0013	0.0000	3.9140	-1.1189	-0.4120	-0.0409	0.0143	0.0000
1314.8450	-2.4860	-1.5708	-0.0000	-1.5708	-0.0000	0.0000	-0.3473	-0.0000	-0.0000	0.0000	0.0000	0.0000	-1.8726	0.1759	-0.1312	0.0093	0.1980	0.0418	-1.8400	-0.0932	-0.0417	-0.0038	0.0013	-0.0000	3.9140	-1.1159	-0.4100	-0.0408	0.0143	-0.0000
1314.8550	-2.4894	-1.5708	-0.0000	-1.5708	0.0000	0.0000	-0.3430	-0.0000	-0.0000	0.0000	0.0000	0.0000	-1.7786	0.2255	-0.0648	0.0117	0.2077	0.0195	-1.8284	-0.0926	-0.0414	-0.0038	0.0013	-0.0000	3.9140	-1.1094	-0.4074	-0.0406	0.0142	-0.0000
1314.8670	-2.4935	-1.5708	0.0000	-1.5708	0.0000	-0.0000	-0.3354	-0.0000	-0.0000	0.0000	0.0000	0.0000	-1.9441	0.1933	-0.0856	0.0228	0.2067	0.0167	-1.8144	-0.0934	-0.0418	-0.0038	0.0013	0.0000	3.9140	-1.1185	-0.4116	-0.0410	0.0143	0.0000
1314.8770	-2.4968	-1.5708	-0.0000	-1.5708	0.0000	0.0000	-0.3312	-0.0000	-0.0000	0.0000	0.0000	0.0000	-1.6474	0.2564	-0.0495	0.0325	0.2148	0.0261	-1.8028	-0.0931	-0.0417	-0.0038	0.0013	0.0000	3.9140	-1.1145	-0.4105	-0.0409	0.0143	0.0000
1314.8890	-2.5007	-1.5708	0.0000	-1.5708	-0.0000	0.0000	-0.3262	-0.0000	-0.0000	0.0000	0.0000	0.0000	-1.9410	0.2406	-0.1169	0.0222	0.2087	0.0271	-1.7888	-0.0932	-0.0417	-0.0038	0.0013	-0.0000	3.9140	-1.1164	-0.4105	-0.0408	0.0143	-0.0000
1314.8990	-2.5039	-1.5708	0.0000	-1.5708	0.0000	-0.0000	-0.3206	-0.0000	-0.0000	0.0000	0.0000	0.0000	-1.8434	0.1842	-0.1224	0.0303	0.1958	0.0038	-1.7772	-0.0931	-0.0417	-0.0038	0.0013	-0.0000	3.9140	-1.1150	-0.4101	-0.0409	0.0143	-0.0000
1314.9110	-2.5077	-1.5708	-0.0000	-1.5708	-0.0000	-0.0000	-0.3171	-0.0000	-0.0000	0.0000	0.0000	0.0000	-1.7836	0.2893	-0.0967	0.0273	0.2100	0.0056	-1.7633	-0.0933	-0.0418	-0.0038	0.0013	-0.0000	3.9140	-1.1170	-0.4110	-0.0409	0.0143	-0.0000
1314.9210	-2.5108	-1.5708	-0.0000	-1.5708	0.0000	0.0000	-0.3087	-0.0000	-0.0000	0.0000	0.0000	0.0000	-1.8213	0.2727	-0.0519	0.0241	0.2015	0.0150	-1.9298	-0.0428	-0.0191	-0.0017	0.0006	0.0000	1.7951	-0.5131	-0.1882	-0.0187	0.0065	0.0000
1314.9330	-2.5144	-1.5708	0.0000	-1.5708	0.0000	0.0000	-0.3003	-0.0000	-0.0000	0.0000	0.0000	0.0000	-1.5277	0.2156	-0.0923	0.0173	0.2106	0.0253	-1.7327	-0.0951	-0.0426	-0.0039	0.0014	-0.0000	3.9861	-1.1386	-0.4186	-0.0416	0.0146	-0.0000
1314.9430	-2.5174	-1.5708	0.0000	-1.5708	0.0000	-0.0000	-0.2916	-0.0000	-0.0000	0.0000	0.0000	0.0000	-1.6454	0.2891	-0.0248	0.0216	0.2241	0.0461	-1.7208	-0.0951	-0.0426	-0.0039	0.0014	0.0000	3.9861	-1.1389	-0.4190	-0.0416	0.0145	0.0000
1314.9550	-2.5209	-1.5708	-0.0000	-1.5708	0.0000	0.0000	-0.2843	-0.0000	-0.0000	0.0000	0.0000	0.0000	-1.3429	0.2437	-0.1532	0.0336	0.1871	0.0124	-1.7066	-0.0951	-0.0426	-0.0039	0.0014	-0.0000	3.9861	-1.1386	-0.4187	-0.0417	0.0146	-0.0000
1314.9650	-2.5237	-1.5708	0.0000	-1.5708	-0.0000	0.0000	-0.2754	-0.0000	-0.0000	0.0000	0.0000	0.0000	-1.8013	0.1929	-0.1119	0.0359	0.1970	0.0241	-1.6948	-0.0950	-0.0425	-0.0039	0.0014	0.0000	3.9861	-1.1381	-0.4182	-0.0417	0.0146	0.0000
1314.9750	-2.5264	-1.5708	0.0000	-1.5708	0.0000	0.0000	-0.2741	-0.0000	-0.0000	0.0000	0.0000	0.0000	-1.3258	0.2311	-0.1087	0.0292	0.2219	0.0278	-1.6829	-0.0950	-0.0425	-0.0039	0.0014	0.0000	3.9861	-1.1372	-0.4182	-0.0417	0.0146	0.0000
1314.9870	-2.5296	-1.5708	0.0000	-1.5708	0.0000	-0.0000	-0.2637	-0.0000	-0.0000	0.0000	0.0000	0.0000	-1.9218	0.1870	-0.1118	0.0189	0.1730	0.0244	-1.6687	-0.0953	-0.0427	-0.0039	0.0014	0.0000	3.9861	-1.1411	-0.4201	-0.0418	0.0146	0.0000
1314.9970	-2.5323	-1.5708	0.0000	-1.5708	-0.0000	-0.0000	-0.2620	-0.0000	-0.0000	0.0000	0.0000	0.0000	-1.2903	0.1783	-0.0722	0.0284	0.1908	0.0565	-1.6569	-0.0950	-0.0426	-0.0039	0.0014	0.0000	3.9861	-1.1381	-0.4191	-0.0417	0.0146	0.0000
1315.0090	-2.5353	-1.5708	0.0000	-1.5708	-0.0000	-0.0000	-0.2509	-0.0000	-0.0000	0.0000	0.0000	0.0000	-1.8204	0.2485	-0.1414	0.0248	0.2255	0.0632	-1.6427	-0.0951	-0.0426	-0.0039	0.0014	0.0000	3.9861	-1.1391	-0.4192	-0.0418	0.0146	0.0000
1315.0190	-2.5378	-1.5708	-0.0000	-1.5708	-0.0000	-0.0000	-0.2494	-0.0000	-0.0000	0.0000	0.0000	0.0000	-1.7015	0.2250	-0.1476	0.0463	0.2012	0.0418	-1.6308	-0.0947	-0.0424	-0.0039	0.0014	0.0000	3.9861	-1.1346	-0.4176	-0.0416	0.0146	0.0000
1315.0310	-2.5407	-1.5708	0.0000	-1.5708	-0.0000	0.0000	-0.2405	-0.0000	-0.0000	0.0000	0.0000	0.0000	-1.5752	0.2227	-0.1155	0.0225	0.2050	0.0286	-1.6128	-0.0964	-0.0432	-0.0039	0.0014	0.0000	4.0425	-1.1542	-0.4251	-0.0423	0.0148	0.0000
1315.0410	-2.5431	-1.5708	-0.0000	-1.5708	0.0000	-0.0000	-0.2340	-0.0000	-0.0000	0.0000	0.0000	0.0000	-1.4139	0.2415	-0.0718	0.0118	0.1968	0.0255	-1.6008	-0.0962	-0.0431	-0.0039	0.0014	0.0000	4.0425	-1.1527	-0.4236	-0.0422	0.0148	0.0000
1315.0510	-2.5454	-1.5708	0.0000	-1.5708	-0.0000	-0.0000	-0.2280	-0.0000	-0.0000	0.0000	0.0000	0.0000	-1.3861	0.2016	-0.0751	0.0027	0.2129	0.0099	-1.5887	-0.0963	-0.0431	-0.0039	0.0014	0.0000	4.0425	-1.1536	-0.4245	-0.0422	0.0148	0.0000
1315.0630	-2.5481	-1.5708	0.0000	-1.5708	0.0000	0.0000	-0.2192	-0.0000	-0.0000	0.0000	0.0000	0.0000	-1.5772	0.2255	-0.1221	-0.0098	0.2249	0.0502	-1.5743	-0.0959	-0.0429	-0.0039	0.0014	-0.0000	4.0425	-1.1486	-0.4225	-0.0420	0.0147	-0.0000
1315.0730	-2.5503	-1.5708	0.0000	-1.5708	0.0000	0.0000	-0.2153	-0.0000	-0.0000	0.0000	0.0000	0.0000	-1.5110	0.2361	-0.0254	0.0156	0.2071	0.0479	-1.5623	-0.0963	-0.0431	-0.0039	0.0014	-0.0000	4.0425	-1.1531	-0.4240	-0.0422	0.0147	-0.0000
1315.0850	-2.5528	-1.5708	0.0000	-1.5708	-0.0000	0.0000	-0.2065	-0.0000	-0.0000	0.0000	0.0000	0.0000	-1.5009	0.2738	-0.1565	0.0415	0.1999	0.0131	-1.5479	-0.0961	-0.0430	-0.0039	0.0014	-0.0000	4.0425	-1.1511	-0.4229	-0.0421	0.0147	-0.0000
1315.0950	-2.5548	-1.5708	0.0000	-1.5708	-0.0000	-0.0000	-0.2015	-0.0000	-0.0000	0.0000	0.0000	0.0000	-1.6993	0.1481	-0.0828	0.0249	0.2124	0.0165	-1.5359	-0.0964	-0.0432	-0.0039	0.0014	-0.0000	4.0425	-1.1542	-0.4251	-0.0423	0.0148	-0.0000
1315.1070	-2.5571	-1.5708	-0.0000	-1.5708	0.0000	0.0000	-0.1961	-0.0000	-0.0000	0.0000	0.0000	0.0000	-1.0558	0.2117	-0.1631	0.0311	0.1944	0.0365	-1.5215	-0.0959	-0.0429	-0.0039	0.0014	-0.0000	4.0425	-1.1491	-0.4219	-0.0420	0.0147	-0.0000
1315.1170	-2.5591	-1.5708	0.0000	-1.5708	-0.0000	0.0000	-0.1866	-0.0000	-0.0000	0.0000	0.0000	0.0000	-1.5829	0.2171	-0.0628	0.0262	0.2005	0.0308	-1.5095	-0.0963	-0.0431	-0.0039	0.0014	0.0000	4.0425	-1.1532	-0.4241	-0.0423	0.0148	0.0000
1315.1290	-2.5613	-1.5708	-0.0000	-1.5708	-0.0000	-0.0000	-0.1828	-0.0000	-0.0000	0.0000	0.0000	0.0000	-1.5493	0.2070	-0.0685	0.0100	0.2228	0.0315	-1.4924	-0.0975	-0.0436	-0.0040	0.0014	0.0000	4.0830	-1.1671	-0.4288	-0.0426	0.0149	0.0000
1315.1390	-2.5631	-1.5708	-0.0000	-1.5708	-0.0000	-0.0000	-0.1777	-0.0000	-0.0000	0.0000	0.0000	0.0000	-1.0067	0.1679	-0.1081	0.0011	0.2057	0.0008	-1.4803	-0.0972	-0.0436	-0.0040	0.0014	0.0000	4.0830	-1.1643	-0.4288	-0.0427	0.0149	0.0000
1315.1510	-2.5651	-1.5708	0.0000	-1.5708	-0.0000	-0.0000	-0.1662	-0.0000	-0.0000	0.0000	0.0000	0.0000	-1.5881	0.2272	-0.1457	0.0240	0.1902	0.0422	-1.4657	-0.0976	-0.0437	-0.0040	0.0014	0.0000	4.0830	-1.1686	-0.4303	-0.0428	0.0149	0.0000
1315.1610	-2.5667	-1.5708	0.0000	-1.5708	0.0000	0.0000	-0.1621	-0.0000	-0.0000	0.0000	0.0000	0.0000	-1.3443	0.1575	-0.0997	0.0084	0.2049	0.0515	-1.4536	-0.0973	-0.0436	-0.0040	0.0014	-0.0000	4.0830	-1.1656	-0.4292	-0.0427	0.0149	-0.0000
1315.1710	-2.5683	-1.5708	0.0000	-1.5708	-0.0000	0.0000	-0.1566	-0.0000	-0.0000	0.0000	0.0000	0.0000	-1.1912	0.1452	-0.1314	0.0207	0.2083	0.0153	-1.4415	-0.0974	-0.0436	-0.0040	0.0014	0.0000	4.0830	-1.1666	-0.4293	-0.0427	0.0149	0.0000
1315.1830	-2.5702	-1.5708	-0.0000	-1.5708	0.0001	0.0000	-0.1466	-0.0000	-0.0000	0.0000	0.0000	0.0000	-1.1188	0.2843	-0.1373	0.0301	0.1985	0.0514	-1.4269	-0.0974	-0.0436	-0.0040	0.0014	-0.0000	4.0830	-1.1661	-0.4288	-0.0426	0.0149	-0.0000
1315.1930	-2.5716	-1.5708	0.0000	-1.5708	0.0000	-0.0000	-0.1396	-0.0000	-0.0000	0.0000	0.0000	0.0000	-1.6092	0.2300	-0.1114	-0.0012	0.2207	0.0184	-1.4148	-0.0974	-0.0437	-0.0040	0.0014	0.0000	4.0830	-1.1661	-0.4297	-0.0427	0.0149	0.0000
1315.2050	-2.5732	-1.5708	-0.0000	-1.5708	0.0000	-0.0000	-0.1344	-0.0000	-0.0000	0.0000	0.0000	0.0000	-1.2592	0.1487	-0.1083	0.0396	0.2009	0.0235	-1.4002	-0.0972	-0.0436	-0.0040	0.0014	-0.0000	4.0830	-1.1641	-0.4287	-0.0426	0.0149	-0.0000
1315.2150	-2.5745	-1.5708	-0.0000	-1.5708	0.0000	-0.0000	-0.1282	-0.0000	-0.0000	0.0000	0.0000	0.0000	-1.2552	0.1872	-0.1415	0.0330	0.2301	0.0320	-1.3881	-0.0974	-0.0436	-0.0040	0.0014	-0.0000	4.0830	-1.1666	-0.4293	-0.0427	0.0149	-0.0000
1315.2270	-2.5760	-1.5708	0.0000	-1.5708	0.0000	0.0000	-0.1202	-0.0000	-0.0000	0.0000	0.0000	0.0000	-1.1660	0.2443	-0.0911	0.0171	0.2207	0.0341	-1.3720	-0.0979	-0.0438	-0.0040	0.0014	-0.0000	4.1073	-1.1721	-0.4313	-0.0429	0.0150	-0.0000
1315.2370	-2.5771	-1.5708	0.0000	-1.5708	0.0000	-0.0000	-0.1127	-0.0000	-0.0000	0.0000	0.0000	0.0000	-1.2828	0.1899	-0.1194	0.0155	0.1784	0.0264	-1.3598	-0.0977	-0.0438	-0.0040	0.0014	0.0000	4.1073	-1.1697	-0.4308	-0.0429	0.0150	0.0000
1315.2470	-2.5783	-1.5708	-0.0000	-1.5708	0.0000	-0.0000	-0.1096	-0.0000	-0.0000	0.0000	0.0000	0.0000	-1.1912	0.1940	-0.1565	0.0339	0.2188	0.0288	-1.3476	-0.0977	-0.0437	-0.0040	0.0014	-0.0000	4.1073	-1.1701	-0.4303	-0.0428	0.0150	-0.0000
1315.2570	-2.5793	-1.5708	-0.0000	-1.5708	0.0000	0.0000	-0.1017	-0.0000	-0.0000	0.0000	0.0000	0.0000	-1.2542	0.1410	-0.0669	0.0103	0.2039	0.0328	-1.3354	-0.0979	-0.0439	-0.0040	0.0014	0.0000	4.1073	-1.1726	-0.4318	-0.0430	0.0150	0.0000
1315.2670	-2.5803	-1.5708	0.0000	-1.5708	-0.0000	-0.0000	-0.0980	-0.0000	-0.0000	0.0000	0.0000	0.0000	-1.1901	0.1593	-0.1334	0.0140	0.2084	0.0491	-1.3232	-0.0979	-0.0438	-0.0040	0.0014	0.0000	4.1073	-1.1721	-0.4313	-0.0429	0.0150	0.0000
1315.2770	-2.5812	-1.5708	0.0000	-1.5708	-0.0000	-0.0000	-0.0924	-0.0000	-0.0000	0.0000	0.0000	0.0000	-0.6188	0.2033	-0.1161	0.0076	0.2008	0.0259	-1.3110	-0.0977	-0.0438	-0.0040	0.0014	-0.0000	4.1073	-1.1705	-0.4307	-0.0428	0.0150	-0.0000
1315.2890	-2.5823	-1.5708	0.0000	-1.5708	0.0000	0.0000	-0.0808	-0.0000	-0.0000	0.0000	0.0000	0.0000	-1.0786	0.1839	-0.1068	0.0104	0.1940	0.0392	-1.2964	-0.0979	-0.0439	-0.0040	0.0014	0.0000	4.1073	-1.1730	-0.4322	-0.0429	0.0150	0.0000
1315.2990	-2.5830	-1.5708	0.0000	-1.5708	0.0000	-0.0000	-0.0759	-0.0000	-0.0000	0.0000	0.0000	0.0000	-0.9950	0.0858	-0.0833	0.0106	0.1868	0.0718	-1.2842	-0.0978	-0.0438	-0.0040	0.0014	-0.0000	4.1073	-1.1716	-0.4308	-0.0429	0.0150	-0.0000
1315.3090	-2.5838	-1.5708	0.0000	-1.5708	0.0000	-0.0000	-0.0708	-0.0000	-0.0000	0.0000	0.0000	0.0000	-1.1378	0.1683	-0.1396	0.0287	0.2283	0.0290	-1.2720	-0.0978	-0.0439	-0.0040	0.0014	0.0000	4.1073	-1.1716	-0.4318	-0.0429	0.0150	0.0000
1315.3190	-2.5844	-1.5708	0.0000	-1.5708	-0.0000	0.0000	-0.0650	-0.0000	-0.0000	0.0000	0.0000	0.0000	-0.9773	0.1847	-0.1458	0.0163	0.2310	0.0410	-1.2598	-0.0976	-0.0436	-0.0040	0.0014	-0.0000	4.1073	-1.1691	-0.4293	-0.0428	0.0150	-0.0000
1315.3290	-2.5850	-1.5708	-0.0000	-1.5708	0.0000	-0.0000	-0.0585	-0.0000	-0.0000	0.0000	0.0000	0.0000	-1.1593	0.1646	-0.1131	-0.0008	0.2154	0.0256	-1.2472	-0.0982	-0.0440	-0.0040	0.0014	0.0000	4.1154	-1.1759	-0.4327	-0.0431	0.0151	0.0000
1315.3390	-2.5855	-1.5708	0.0000	-1.5708	-0.0000	-0.0000	-0.0530	-0.0000	-0.0000	0.0000	0.0000	0.0000	-1.0653	0.1953	-0.0732	0.0043	0.1964	0.0302	-1.2350	-0.0983	-0.0441	-0.0040	0.0014	0.0000	4.1154	-1.1770	-0.4337	-0.0432	0.0151	0.0000
1315.3510	-2.5861	-1.5708	-0.0000	-1.5708	0.0000	-0.0000	-0.0460	-0.0000	-0.0000	0.0000	0.0000	0.0000	-0.8886	0.1765	-0.1873	0.0495	0.2034	0.0475	-1.2203	-0.0977	-0.0438	-0.0040	0.0014	-0.0000	4.1154	-1.1699	-0.4306	-0.0428	0.0150	-0.0000
1315.3610	-2.5866	-1.5708	-0.0000	-1.5708	0.0000	0.0000	-0.0391	0.0000	0.0000	0.0000	0.0000	0.0000	-0.8543	0.1030	-0.1074	0.0366	0.2151	0.0359	-1.2081	-0.0979	-0.0439	-0.0040	0.0014	0.0000	4.1154	-1.1726	-0.4323	-0.0432	0.0151	0.0000
1315.3710	-2.5869	-1.5708	0.0000	-1.5708	0.0000	-0.0000	-0.0323	0.0000	0.0001	0.0000	0.0000	0.0000	-0.6626	0.1715	-0.1305	0.0037	0.2015	0.0190	-1.1958	-0.0983	-0.0441	-0.0040	0.0014	0.0000	4.1154	-1.1770	-0.4338	-0.0432	0.0151	0.0000
1315.3830	-2.5873	-1.5708	0.0000	-1.5708	-0.0000	-0.0000	-0.0245	0.0000	0.0001	0.0000	0.0000	0.0000	-0.6442	0.1312	-0.0570	0.0185	0.2326	0.0133	-1.1812	-0.0979	-0.0438	-0.0040	0.0014	-0.0000	4.1154	-1.1725	-0.4312	-0.0429	0.0150	-0.0000
1315.3930	-2.5874	-1.5708	0.0000	-1.5708	-0.0000	-0.0000	-0.0182	0.0000	0.0000	0.0000	0.0000	0.0000	-0.6480	0.1453	-0.1211	0.0097	0.2193	0.0557	-1.1689	-0.0979	-0.0439	-0.0040	0.0014	-0.0000	4.1154	-1.1720	-0.4317	-0.0430	0.0150	-0.0000
1315.4050	-2.5876	-1.5708	-0.0000	-1.5708	0.0000	-0.0000	-0.0112	0.0000	0.0000	0.0000	0.0000	0.0000	-0.5498	0.1675	-0.1311	0.0007	0.2113	0.0309	-1.1183	-0.0980	-0.0439	-0.0040	0.0014	-0.0000	4.1154	-1.1735	-0.4322	-0.0430	0.0150	-0.0000
1315.4150	-2.5876	-1.5708	0.0000	-1.5708	0.0000	-0.0000	-0.0031	0.0000	0.0000	0.0000	0.0000	0.0000	-0.0958	0.1343	-0.1029	0.0072	0.2030	0.0345	-0.1899	-0.0980	-0.0438	-0.0040	0.0014	-0.0000	4.1154	-1.1734	-0.4312	-0.0429	0.0150	-0.0000
1315.4250	-2.5876	-1.5708	-0.0000	-1.5708	0.0000	-0.0000	0.0025	0.0001	0.0000	0.0000	0.0000	0.0000	0.1536	0.1775	-0.1243	0.0089	0.2189	0.0596	0.7150	-0.0980	-0.0439	-0.0040	0.0014	-0.0000	4.1073	-1.1732	-0.4314	-0.0430	0.0150	-0.0000
1315.4370	-2.5875	-1.5708	-0.0000	-1.5708	-0.0000	0.0000	0.0100	0.0000	0.0000	0.0000	0.0000	0.0000	1.1620	0.1440	-0.0727	0.0084	0.1849	0.0591	1.7793	-0.0977	-0.0438	-0.0040	0.0014	-0.0000	4.1073	-1.1706	-0.4308	-0.0429	0.0150	-0.0000
1315.4470	-2.5874	-1.5708	0.0000	-1.5708	0.0000	0.0000	0.0158	0.0000	0.0000	0.0000	0.0000	0.0000	1.0483	0.1740	-0.1137	-0.0082	0.2108	0.0579	1.7922	-0.0978	-0.0438	-0.0040	0.0014	-0.0000	4.1073	-1.1716	-0.4308	-0.0429	0.0150	-0.0000
1315.4590	-2.5872	-1.5708	-0.0000	-1.5708	0.0000	-0.0000	0.0203	0.0000	0.0000	0.0000	0.0000	0.0000	1.5047	0.1426	-0.1378	0.0306	0.2109	0.0532	1.8076	-0.0982	-0.0440	-0.0040	0.0014	0.0000	4.1073	-1.1756	-0.4329	-0.0431	0.0150	0.0000
1315.4690	-2.5870	-1.5708	0.0000	-1.5708	0.0000	0.0000	0.0273	0.0000	0.0000	0.0000	0.0000	0.0000	1.6788	0.1866	-0.1471	0.0026	0.1948	0.0311	1.8205	-0.0980	-0.0439	-0.0040	0.0014	0.0000	4.1073	-1.1736	-0.4319	-0.0430	0.0150	0.0000
1315.4790	-2.5867	-1.5708	0.0000	-1.5708	0.0000	0.0000	0.0345	0.0000	0.0000	0.0000	0.0000	0.0000	1.5705	0.1101	-0.1106	0.0337	0.2125	0.0626	1.8333	-0.0980	-0.0438	-0.0040	0.0014	-0.0000	4.1073	-1.1740	-0.4313	-0.0429	0.0150	-0.0000
1315.4910	-2.5862	-1.5708	-0.0000	-1.5708	0.0000	0.0000	0.0427	0.0000	0.0000	0.0000	0.0000	0.0000	1.5606	0.1897	-0.1673	0.0114	0.2075	0.0551	1.8488	-0.0979	-0.0438	-0.0040	0.0014	-0.0000	4.1073	-1.1726	-0.4308	-0.0429	0.0150	-0.0000
1315.5010	-2.5857	-1.5708	-0.0000	-1.5708	0.0000	0.0000	0.0496	0.0000	0.0000	0.0000	0.0000	0.0000	1.5604	0.1587	-0.1201	0.0058	0.2071	0.0241	1.8616	-0.0980	-0.0439	-0.0040	0.0014	0.0000	4.1073	-1.1732	-0.4314	-0.0430	0.0150	0.0000
1315.5110	-2.5852	-1.5708	-0.0000	-1.5708	-0.0000	-0.0000	0.0543	0.0000	0.0000	0.0000	0.0000	0.0000	1.5583	0.1135	-0.1164	0.0013	0.2131	0.0314	1.8745	-0.0979	-0.0439	-0.0040	0.0014	0.0000	4.1073	-1.1726	-0.4318	-0.0430	0.0150	0.0000
1315.5210	-2.5846	-1.5708	-0.0000	-1.5708	-0.0000	-0.0000	0.0603	0.0000	0.0000	0.0000	0.0000	0.0000	1.6639	0.1362	-0.1715	0.0360	0.2056	0.0386	1.8872	-0.0977	-0.0438	-0.0040	0.0014	-0.0000	4.1050	-1.1701	-0.4307	-0.0430	0.0150	-0.0000
1315.5310	-2.5840	-1.5708	-0.0000	-1.5708	-0.0000	0.0000	0.0677	0.0000	0.0000	0.0000	0.0000	0.0000	1.7955	0.1956	-0.1165	0.0178	0.2176	0.0489	1.8981	-0.0973	-0.0435	-0.0040	0.0014	-0.0000	4.0830	-1.1651	-0.4277	-0.0426	0.0149	-0.0000
1315.5410	-2.5832	-1.5708	0.0000	-1.5708	-0.0000	-0.0000	0.0742	0.0000	0.0000	0.0000	0.0000	0.0000	1.5689	0.1091	-0.1251	-0.0139	0.1918	0.0402	1.9109	-0.0972	-0.0435	-0.0040	0.0014	0.0000	4.0830	-1.1637	-0.4283	-0.0426	0.0149	0.0000
1315.5530	-2.5823	-1.5708	-0.0000	-1.5708	-0.0000	-0.0000	0.0801	0.0000	0.0000	0.0000	0.0000	0.0000	1.8650	0.1256	-0.1414	0.0263	0.2223	0.0262	1.9262	-0.0970	-0.0435	-0.0040	0.0014	-0.0000	4.0830	-1.1622	-0.4278	-0.0426	0.0149	-0.0000
1315.5630	-2.5815	-1.5707	0.0000	-1.5708	0.0000	-0.0000	0.0867	0.0000	-0.0000	0.0000	0.0000	0.0000	2.0514	0.1217	-0.1593	0.0118	0.2112	0.0398	1.9390	-0.0975	-0.0438	-0.0040	0.0014	0.0000	4.0830	-1.1671	-0.4308	-0.0428	0.0149	0.0000
1315.5730	-2.5806	-1.5708	0.0000	-1.5708	-0.0000	0.0000	0.0925	0.0000	-0.0000	0.0000	0.0000	0.0000	2.0252	0.1669	-0.1227	0.0191	0.2108	0.0459	1.9518	-0.0973	-0.0436	-0.0040	0.0014	-0.0000	4.0830	-1.1652	-0.4288	-0.0427	0.0149	-0.0000
1315.5830	-2.5796	-1.5708	0.0000	-1.5708	0.0000	0.0000	0.0998	0.0000	-0.0000	0.0000	0.0000	0.0000	1.7199	0.1216	-0.1038	-0.0068	0.1959	0.0486	1.9646	-0.0977	-0.0438	-0.0040	0.0014	0.0000	4.0830	-1.1700	-0.4307	-0.0427	0.0149	0.0000
1315.5950	-2.5783	-1.5708	-0.0000	-1.5708	-0.0000	0.0000	0.1066	0.0001	-0.0000	0.0000	0.0000	0.0000	1.6204	0.1245	-0.1446	0.0005	0.1924	0.0475	1.9799	-0.0972	-0.0435	-0.0040	0.0014	-0.0000	4.0830	-1.1641	-0.4277	-0.0426	0.0149	-0.0000
1315.6050	-2.5772	-1.5708	0.0000	-1.5708	-0.0000	0.0000	0.1114	0.0001	-0.0000	0.0000	0.0000	0.0000	1.8421	0.0805	-0.0994	0.0279	0.2177	0.0415	1.9927	-0.0973	-0.0435	-0.0039	0.0014	-0.0000	4.0830	-1.1650	-0.4276	-0.0425	0.0149	-0.0000
1315.6170	-2.5758	-1.5708	-0.0000	-1.5708	-0.0000	-0.0000	0.1198	0.0001	-0.0000	0.0000	0.0000	0.0000	1.7628	0.1245	-0.1833	0.0017	0.1878	0.0424	2.0080	-0.0974	-0.0436	-0.0040	0.0014	0.0000	4.0830	-1.1661	-0.4288	-0.0426	0.0149	0.0000
1315.6270	-2.5746	-1.5708	0.0001	-1.5708	0.0000	-0.0000	0.1235	0.0000	-0.0000	0.0000	0.0000	0.0000	1.9386	0.1026	-0.1012	0.0205	0.2100	0.0355	2.0174	-0.0963	-0.0431	-0.0039	0.0014	-0.0000	4.0425	-1.1531	-0.4240	-0.0422	0.0147	-0.0000
1315.6370	-2.5733	-1.5708	0.0000	-1.5708	-0.0000	-0.0000	0.1326	0.0000	-0.0000	0.0000	0.0000	0.0000	1.7475	0.0965	-0.1016	0.0267	0.2083	0.0365	2.0300	-0.0963	-0.0432	-0.0039	0.0014	0.0000	4.0425	-1.1538	-0.4247	-0.0424	0.0148	0.0000
[truncated: 4,194 more rows]
