# Supplementary material for: Practical Aspects of Model-Based Collision Detection
Source: Front Robot AI. 2020 Nov 23;7:571574. doi: 10.3389/frobt.2020.571574 (PMC7805958; doi:10.3389/frobt.2020.571574)
Supplement: Supplementary file 1 [file Data_Sheet_1.ZIP › validation_data/ur-20_01_17-p1.csv]

200.7430	-0.5152	-2.1274	1.8957	-0.1240	-0.2311	-2.5081	0.0000	0.0000	-0.0000	0.0000	0.0000	0.0000	-0.1146	0.5217	-3.8414	-0.1224	-0.0592	-0.0368	-0.0000	0.3437	-3.9885	-0.0885	0.0282	0.0000	-0.0000	4.1155	-39.2407	-0.9527	0.3040	0.0000
200.7450	-0.5151	-2.1274	1.8957	-0.1240	-0.2311	-2.5081	0.0000	0.0000	-0.0000	0.0000	0.0000	0.0000	-0.1332	0.5599	-3.8250	-0.0983	-0.0416	-0.0407	-0.0000	0.3438	-3.9884	-0.0885	0.0282	0.0000	-0.0000	4.1176	-39.2404	-0.9528	0.3040	0.0000
200.7570	-0.5152	-2.1274	1.8957	-0.1240	-0.2311	-2.5081	0.0000	0.0000	-0.0000	0.0000	0.0000	0.0000	-0.1547	0.6172	-3.7937	-0.1053	-0.0272	-0.0441	-0.0000	0.3439	-3.9884	-0.0885	0.0282	0.0000	-0.0000	4.1183	-39.2405	-0.9528	0.3040	0.0000
200.7670	-0.5152	-2.1274	1.8957	-0.1240	-0.2311	-2.5081	0.0000	0.0000	-0.0000	0.0000	0.0000	0.0000	-0.1406	0.5643	-3.8305	-0.0961	-0.0503	-0.0673	-0.0000	0.3438	-3.9884	-0.0885	0.0282	0.0000	-0.0000	4.1174	-39.2406	-0.9528	0.3040	0.0000
200.7790	-0.5152	-2.1274	1.8957	-0.1240	-0.2310	-2.5080	0.0000	0.0000	-0.0000	0.0000	0.0002	0.0000	-0.1953	0.6500	-3.8364	-0.1023	-0.0207	-0.0227	-0.0000	0.3438	-3.9884	-0.0885	0.0282	0.0000	-0.0000	4.1176	-39.2403	-0.9529	0.3040	0.0000
200.7890	-0.5151	-2.1274	1.8957	-0.1240	-0.2311	-2.5081	0.0000	0.0000	-0.0000	0.0000	0.0001	0.0000	-0.1737	0.5132	-3.8095	-0.0952	-0.0420	-0.0142	0.0000	0.3437	-3.9884	-0.0885	0.0282	0.0000	0.0000	4.1164	-39.2407	-0.9526	0.3039	0.0000
200.8010	-0.5151	-2.1274	1.8957	-0.1239	-0.2311	-2.5081	0.0000	0.0000	-0.0000	0.0000	0.0000	0.0000	-0.1597	0.5838	-3.8428	-0.0989	-0.0408	-0.0168	0.0000	0.3437	-3.9884	-0.0885	0.0282	0.0000	0.0000	4.1165	-39.2406	-0.9527	0.3040	0.0000
200.8110	-0.5151	-2.1274	1.8957	-0.1240	-0.2310	-2.5080	0.0000	0.0000	-0.0000	0.0000	0.0000	0.0000	-0.1309	0.6426	-3.8227	-0.1027	-0.0299	-0.0044	0.0000	0.3440	-3.9884	-0.0885	0.0282	0.0000	0.0000	4.1192	-39.2405	-0.9527	0.3040	0.0000
200.8210	-0.5151	-2.1274	1.8957	-0.1240	-0.2311	-2.5080	0.0000	0.0000	-0.0000	0.0000	0.0000	0.0000	-0.1199	0.5512	-3.8092	-0.0892	-0.0552	-0.0115	0.0000	0.3440	-3.9884	-0.0885	0.0282	0.0000	0.0000	4.1195	-39.2402	-0.9528	0.3040	0.0000
200.8330	-0.5152	-2.1274	1.8957	-0.1240	-0.2311	-2.5080	0.0000	0.0000	-0.0000	0.0000	0.0000	0.0000	-0.1598	0.5664	-3.8445	-0.1104	-0.0116	-0.0229	-0.0000	0.3438	-3.9884	-0.0885	0.0282	0.0000	-0.0000	4.1175	-39.2405	-0.9528	0.3040	0.0000
200.8430	-0.5151	-2.1274	1.8957	-0.1240	-0.2311	-2.5081	0.0000	0.0000	-0.0000	0.0000	0.0001	0.0000	-0.2077	0.5622	-3.8182	-0.1184	-0.0529	-0.0120	0.0000	0.3437	-3.9884	-0.0885	0.0282	0.0000	0.0000	4.1166	-39.2405	-0.9529	0.3040	0.0000
200.8550	-0.5151	-2.1274	1.8957	-0.1240	-0.2311	-2.5081	0.0000	0.0000	-0.0000	0.0000	0.0001	0.0000	-0.1090	0.5164	-3.8112	-0.1022	-0.0264	-0.0241	-0.0000	0.3440	-3.9884	-0.0885	0.0282	0.0000	-0.0000	4.1194	-39.2402	-0.9528	0.3040	0.0000
200.8650	-0.5151	-2.1274	1.8957	-0.1240	-0.2311	-2.5081	0.0000	0.0000	-0.0000	0.0000	0.0000	0.0000	-0.1902	0.4514	-3.8291	-0.0888	-0.0345	-0.0348	0.0000	0.3438	-3.9884	-0.0885	0.0282	0.0000	0.0000	4.1168	-39.2404	-0.9528	0.3040	0.0000
200.8750	-0.5152	-2.1274	1.8957	-0.1240	-0.2311	-2.5080	0.0000	0.0000	-0.0000	0.0000	0.0002	0.0000	-0.1116	0.5008	-3.7876	-0.1059	-0.0291	-0.0207	-0.0000	0.3440	-3.9884	-0.0885	0.0282	0.0000	-0.0000	4.1202	-39.2403	-0.9530	0.3040	0.0000
200.8870	-0.5152	-2.1274	1.8957	-0.1240	-0.2310	-2.5081	0.0000	0.0000	-0.0000	0.0000	0.0000	0.0000	-0.1573	0.5184	-3.7863	-0.1174	-0.0227	-0.0241	0.0000	0.3437	-3.9884	-0.0885	0.0282	0.0000	0.0000	4.1165	-39.2406	-0.9528	0.3040	0.0000
200.8970	-0.5152	-2.1274	1.8957	-0.1240	-0.2311	-2.5080	0.0000	0.0000	-0.0000	0.0000	0.0000	0.0000	-0.1289	0.5688	-3.8454	-0.1133	-0.0369	-0.0205	0.0000	0.3440	-3.9884	-0.0886	0.0283	0.0000	0.0000	4.1195	-39.2402	-0.9531	0.3041	0.0000
200.9090	-0.5151	-2.1274	1.8957	-0.1239	-0.2311	-2.5080	0.0000	0.0000	-0.0000	0.0000	0.0000	0.0000	-0.1102	0.4180	-3.8322	-0.1202	-0.0333	-0.0292	-0.0000	0.3440	-3.9884	-0.0885	0.0282	0.0000	-0.0000	4.1201	-39.2404	-0.9528	0.3040	0.0000
200.9190	-0.5152	-2.1274	1.8957	-0.1240	-0.2311	-2.5080	0.0000	0.0000	-0.0000	0.0000	0.0002	0.0000	-0.1716	0.5772	-3.8444	-0.1241	-0.0335	-0.0156	-0.0000	0.3440	-3.9884	-0.0885	0.0282	0.0000	-0.0000	4.1194	-39.2403	-0.9528	0.3040	0.0000
200.9310	-0.5152	-2.1274	1.8957	-0.1240	-0.2310	-2.5080	0.0000	0.0000	-0.0000	0.0000	0.0001	0.0000	-0.2011	0.5654	-3.8136	-0.1021	-0.0203	-0.0260	-0.0000	0.3438	-3.9884	-0.0885	0.0282	0.0000	-0.0000	4.1175	-39.2405	-0.9527	0.3040	0.0000
200.9410	-0.5152	-2.1274	1.8957	-0.1240	-0.2311	-2.5081	0.0000	0.0000	-0.0000	0.0000	0.0001	0.0000	-0.1439	0.6113	-3.7629	-0.0981	-0.0254	-0.0269	0.0000	0.3440	-3.9884	-0.0885	0.0282	0.0000	0.0000	4.1192	-39.2405	-0.9530	0.3040	0.0000
200.9530	-0.5151	-2.1274	1.8957	-0.1240	-0.2310	-2.5080	0.0000	0.0000	-0.0000	0.0000	0.0001	0.0000	-0.2496	0.6393	-3.8636	-0.1060	-0.0234	-0.0142	-0.0000	0.3441	-3.9884	-0.0885	0.0282	0.0000	-0.0000	4.1203	-39.2402	-0.9529	0.3040	0.0000
200.9630	-0.5151	-2.1274	1.8957	-0.1240	-0.2310	-2.5080	0.0000	0.0000	-0.0000	0.0000	0.0000	0.0000	-0.0818	0.5145	-3.9037	-0.1037	-0.0385	-0.0118	-0.0000	0.3439	-3.9884	-0.0885	0.0282	0.0000	-0.0000	4.1185	-39.2403	-0.9528	0.3040	0.0000
200.9730	-0.5151	-2.1274	1.8957	-0.1240	-0.2310	-2.5080	0.0000	0.0000	-0.0000	0.0000	0.0002	0.0000	-0.2119	0.5935	-3.8336	-0.0962	-0.0305	-0.0223	0.0000	0.3437	-3.9884	-0.0885	0.0282	0.0000	0.0000	4.1166	-39.2406	-0.9528	0.3040	0.0000
200.9830	-0.5151	-2.1274	1.8957	-0.1240	-0.2311	-2.5081	0.0000	0.0000	-0.0000	0.0000	0.0000	0.0000	-0.1932	0.5428	-3.8110	-0.0936	-0.0353	-0.0184	-0.0000	0.3440	-3.9884	-0.0885	0.0282	0.0000	-0.0000	4.1194	-39.2402	-0.9529	0.3040	0.0000
200.9950	-0.5151	-2.1274	1.8957	-0.1240	-0.2310	-2.5080	0.0000	0.0000	-0.0000	0.0000	0.0000	0.0000	-0.2454	0.5789	-3.8536	-0.0884	-0.0268	-0.0238	-0.0000	0.3440	-3.9884	-0.0885	0.0282	0.0000	-0.0000	4.1194	-39.2402	-0.9529	0.3040	0.0000
201.0050	-0.5152	-2.1274	1.8957	-0.1240	-0.2310	-2.5080	0.0000	0.0000	-0.0000	0.0000	0.0001	0.0000	-0.1403	0.6624	-3.8286	-0.1004	-0.0290	-0.0198	0.0000	0.3437	-3.9884	-0.0885	0.0282	0.0000	0.0000	4.1165	-39.2406	-0.9527	0.3040	0.0000
201.0150	-0.5152	-2.1274	1.8957	-0.1240	-0.2311	-2.5080	0.0000	0.0000	-0.0000	0.0000	0.0000	0.0000	-0.1891	0.6041	-3.8234	-0.0839	-0.0362	-0.0315	0.0000	0.3442	-3.9884	-0.0885	0.0282	0.0000	0.0000	4.1220	-39.2401	-0.9530	0.3040	0.0000
201.0250	-0.5152	-2.1274	1.8957	-0.1240	-0.2311	-2.5080	0.0000	0.0000	-0.0000	0.0000	0.0000	0.0000	-0.1942	0.6314	-3.8528	-0.0911	-0.0354	-0.0133	0.0000	0.3439	-3.9884	-0.0885	0.0282	0.0000	0.0000	4.1184	-39.2403	-0.9529	0.3040	0.0000
201.0350	-0.5151	-2.1274	1.8957	-0.1240	-0.2311	-2.5080	0.0000	0.0000	-0.0000	0.0000	0.0000	0.0000	-0.1523	0.5265	-3.8387	-0.0896	-0.0488	-0.0180	-0.0000	0.3438	-3.9884	-0.0885	0.0282	0.0000	-0.0000	4.1176	-39.2403	-0.9529	0.3040	0.0000
201.0450	-0.5151	-2.1274	1.8957	-0.1240	-0.2310	-2.5080	0.0000	0.0000	-0.0000	0.0000	0.0001	0.0000	-0.1163	0.5214	-3.8172	-0.0964	-0.0274	-0.0344	-0.0000	0.3438	-3.9884	-0.0885	0.0282	0.0000	-0.0000	4.1176	-39.2403	-0.9528	0.3040	0.0000
201.0570	-0.5152	-2.1274	1.8957	-0.1240	-0.2311	-2.5080	0.0000	0.0000	-0.0000	0.0000	0.0000	0.0000	-0.1694	0.5933	-3.8250	-0.0857	-0.0449	-0.0114	-0.0000	0.3441	-3.9884	-0.0886	0.0283	0.0000	-0.0000	4.1204	-39.2401	-0.9531	0.3041	0.0000
201.0670	-0.5152	-2.1274	1.8957	-0.1240	-0.2311	-2.5080	0.0000	0.0000	-0.0000	0.0000	0.0000	0.0000	-0.0965	0.6021	-3.8359	-0.0944	-0.0368	0.0014	-0.0000	0.3441	-3.9884	-0.0885	0.0282	0.0000	-0.0000	4.1203	-39.2402	-0.9530	0.3040	0.0000
201.0770	-0.5151	-2.1274	1.8957	-0.1240	-0.2310	-2.5081	0.0000	0.0000	-0.0000	0.0000	0.0001	0.0000	-0.1494	0.5416	-3.8550	-0.0654	-0.0305	-0.0282	-0.0000	0.3438	-3.9884	-0.0885	0.0282	0.0000	-0.0000	4.1177	-39.2403	-0.9529	0.3040	0.0000
201.0870	-0.5151	-2.1274	1.8957	-0.1240	-0.2311	-2.5080	0.0000	0.0000	-0.0000	0.0000	0.0000	0.0000	-0.1740	0.5805	-3.8415	-0.1081	-0.0197	-0.0143	-0.0000	0.3441	-3.9884	-0.0885	0.0282	0.0000	-0.0000	4.1206	-39.2399	-0.9529	0.3040	0.0000
201.0990	-0.5151	-2.1274	1.8957	-0.1240	-0.2310	-2.5081	0.0000	0.0000	-0.0000	0.0000	0.0001	0.0000	-0.2259	0.5827	-3.8126	-0.0932	-0.0275	-0.0152	0.0000	0.3439	-3.9884	-0.0885	0.0282	0.0000	0.0000	4.1184	-39.2404	-0.9527	0.3040	0.0000
201.1090	-0.5152	-2.1274	1.8957	-0.1240	-0.2311	-2.5081	0.0000	0.0000	-0.0000	0.0000	0.0000	0.0000	-0.1477	0.5600	-3.8547	-0.0872	-0.0313	-0.0062	-0.0000	0.3440	-3.9884	-0.0885	0.0282	0.0000	-0.0000	4.1193	-39.2403	-0.9529	0.3040	0.0000
201.1190	-0.5151	-2.1274	1.8957	-0.1240	-0.2311	-2.5080	0.0000	0.0000	-0.0000	0.0000	0.0001	0.0000	-0.1677	0.5116	-3.7939	-0.0932	-0.0248	-0.0343	-0.0000	0.3438	-3.9884	-0.0885	0.0282	0.0000	-0.0000	4.1176	-39.2404	-0.9528	0.3040	0.0000
201.1310	-0.5152	-2.1274	1.8957	-0.1240	-0.2310	-2.5080	0.0000	0.0000	-0.0000	0.0000	0.0002	0.0000	-0.1453	0.5691	-3.8474	-0.0893	-0.0471	-0.0177	0.0000	0.3438	-3.9884	-0.0885	0.0282	0.0000	0.0000	4.1174	-39.2406	-0.9528	0.3040	0.0000
201.1410	-0.5152	-2.1274	1.8957	-0.1240	-0.2310	-2.5080	0.0000	0.0000	-0.0000	0.0000	0.0000	0.0000	-0.1584	0.5518	-3.8264	-0.0760	-0.0276	-0.0248	-0.0000	0.3438	-3.9884	-0.0885	0.0282	0.0000	-0.0000	4.1174	-39.2406	-0.9530	0.3040	0.0000
201.1510	-0.5151	-2.1274	1.8957	-0.1239	-0.2311	-2.5081	0.0000	0.0000	-0.0000	0.0000	0.0000	0.0000	-0.1656	0.5590	-3.8079	-0.1356	-0.0503	-0.0077	0.0000	0.3440	-3.9884	-0.0885	0.0282	0.0000	0.0000	4.1193	-39.2403	-0.9529	0.3040	0.0000
201.1630	-0.5151	-2.1274	1.8957	-0.1240	-0.2311	-2.5080	0.0000	0.0000	-0.0000	0.0000	0.0001	0.0000	-0.1755	0.6449	-3.8127	-0.0986	-0.0333	-0.0119	0.0000	0.3440	-3.9884	-0.0885	0.0282	0.0000	0.0000	4.1193	-39.2404	-0.9529	0.3040	0.0000
201.1730	-0.5151	-2.1274	1.8957	-0.1239	-0.2311	-2.5080	0.0000	0.0000	-0.0000	0.0000	0.0001	0.0000	-0.1247	0.4979	-3.8192	-0.0887	-0.0153	-0.0138	0.0000	0.3440	-3.9884	-0.0885	0.0282	0.0000	0.0000	4.1195	-39.2402	-0.9530	0.3040	0.0000
201.1830	-0.5151	-2.1274	1.8957	-0.1240	-0.2311	-2.5081	0.0000	0.0000	-0.0000	0.0000	0.0002	0.0000	-0.1016	0.5677	-3.8341	-0.1454	-0.0280	-0.0305	-0.0000	0.3438	-3.9884	-0.0885	0.0282	0.0000	-0.0000	4.1174	-39.2405	-0.9529	0.3040	0.0000
201.1930	-0.5151	-2.1274	1.8957	-0.1240	-0.2310	-2.5080	0.0000	0.0000	-0.0000	0.0000	0.0001	0.0000	-0.2627	0.6090	-3.8316	-0.1122	-0.0289	-0.0033	-0.0000	0.3439	-3.9884	-0.0885	0.0282	0.0000	-0.0000	4.1183	-39.2405	-0.9529	0.3040	0.0000
201.2030	-0.5151	-2.1274	1.8957	-0.1240	-0.2311	-2.5080	0.0000	0.0000	-0.0000	0.0000	0.0001	0.0000	-0.0968	0.5784	-3.8491	-0.1018	-0.0267	0.0074	0.0000	0.3439	-3.9884	-0.0885	0.0282	0.0000	0.0000	4.1185	-39.2403	-0.9529	0.3040	0.0000
201.2130	-0.5151	-2.1274	1.8957	-0.1240	-0.2310	-2.5081	0.0000	0.0000	-0.0000	0.0000	0.0000	0.0000	-0.1548	0.6189	-3.8278	-0.1099	-0.0209	-0.0158	0.0000	0.3437	-3.9885	-0.0885	0.0282	0.0000	0.0000	4.1164	-39.2407	-0.9527	0.3040	0.0000
201.2250	-0.5151	-2.1274	1.8957	-0.1240	-0.2311	-2.5080	0.0000	0.0000	-0.0000	0.0000	0.0000	0.0000	-0.2634	0.5639	-3.7930	-0.0978	-0.0114	-0.0244	-0.0000	0.3440	-3.9884	-0.0885	0.0282	0.0000	-0.0000	4.1203	-39.2402	-0.9529	0.3040	0.0000
201.2350	-0.5152	-2.1274	1.8957	-0.1240	-0.2311	-2.5080	0.0000	0.0000	-0.0000	0.0000	0.0000	0.0000	-0.2702	0.5422	-3.8624	-0.0921	-0.0112	0.0133	0.0000	0.3440	-3.9884	-0.0885	0.0282	0.0000	0.0000	4.1191	-39.2405	-0.9529	0.3040	0.0000
201.2450	-0.5152	-2.1274	1.8957	-0.1240	-0.2311	-2.5081	0.0000	0.0000	-0.0000	0.0000	0.0000	0.0000	-0.1630	0.5042	-3.8313	-0.1006	-0.0683	0.0059	0.0000	0.3439	-3.9884	-0.0885	0.0282	0.0000	0.0000	4.1184	-39.2404	-0.9527	0.3040	0.0000
201.2550	-0.5152	-2.1274	1.8957	-0.1240	-0.2310	-2.5080	0.0000	0.0000	-0.0000	0.0000	0.0000	0.0000	-0.1600	0.5958	-3.8308	-0.1250	-0.0357	-0.0190	0.0000	0.3439	-3.9884	-0.0885	0.0282	0.0000	0.0000	4.1185	-39.2403	-0.9528	0.3040	0.0000
201.2650	-0.5152	-2.1274	1.8957	-0.1240	-0.2311	-2.5081	0.0000	0.0000	-0.0000	0.0000	0.0000	0.0000	-0.1658	0.6020	-3.8665	-0.0971	-0.0331	-0.0142	-0.0000	0.3438	-3.9884	-0.0885	0.0282	0.0000	-0.0000	4.1174	-39.2406	-0.9526	0.3039	0.0000
201.2770	-0.5151	-2.1274	1.8957	-0.1240	-0.2311	-2.5080	0.0000	0.0000	-0.0000	0.0000	0.0002	0.0000	-0.1739	0.6001	-3.8147	-0.1030	-0.0062	-0.0047	0.0000	0.3439	-3.9884	-0.0885	0.0282	0.0000	0.0000	4.1185	-39.2403	-0.9528	0.3040	0.0000
201.2870	-0.5151	-2.1274	1.8957	-0.1240	-0.2310	-2.5080	0.0000	0.0000	-0.0000	0.0000	0.0002	0.0000	-0.1217	0.5570	-3.8085	-0.0985	-0.0393	-0.0217	0.0000	0.3440	-3.9884	-0.0885	0.0282	0.0000	0.0000	4.1194	-39.2403	-0.9530	0.3040	0.0000
201.2990	-0.5152	-2.1274	1.8957	-0.1240	-0.2311	-2.5080	0.0000	0.0000	-0.0000	0.0000	0.0000	0.0000	-0.1261	0.4957	-3.8532	-0.1011	-0.0191	-0.0022	-0.0000	0.3438	-3.9884	-0.0885	0.0282	0.0000	-0.0000	4.1176	-39.2404	-0.9527	0.3040	0.0000
201.3090	-0.5151	-2.1274	1.8957	-0.1239	-0.2311	-2.5080	0.0000	0.0000	-0.0000	0.0000	0.0002	0.0000	-0.1407	0.5434	-3.8613	-0.0993	-0.0483	-0.0004	0.0000	0.3439	-3.9884	-0.0885	0.0282	0.0000	0.0000	4.1184	-39.2404	-0.9529	0.3040	0.0000
201.3210	-0.5151	-2.1274	1.8957	-0.1240	-0.2311	-2.5080	0.0000	0.0000	-0.0000	0.0000	0.0001	0.0000	-0.1131	0.6104	-3.8174	-0.1367	-0.0368	-0.0270	-0.0000	0.3437	-3.9885	-0.0885	0.0282	0.0000	-0.0000	4.1155	-39.2407	-0.9528	0.3040	0.0000
201.3310	-0.5151	-2.1274	1.8957	-0.1240	-0.2311	-2.5080	0.0000	0.0000	-0.0000	0.0000	0.0001	0.0000	-0.1213	0.6351	-3.8599	-0.1127	-0.0446	0.0050	0.0000	0.3438	-3.9884	-0.0885	0.0282	0.0000	0.0000	4.1168	-39.2404	-0.9526	0.3039	0.0000
201.3410	-0.5152	-2.1274	1.8957	-0.1240	-0.2311	-2.5080	0.0000	0.0000	-0.0000	0.0000	0.0000	0.0000	-0.2146	0.4969	-3.8807	-0.0985	-0.0450	-0.0089	0.0000	0.3440	-3.9884	-0.0885	0.0282	0.0000	0.0000	4.1193	-39.2403	-0.9529	0.3040	0.0000
201.3510	-0.5152	-2.1274	1.8957	-0.1240	-0.2311	-2.5080	0.0000	0.0000	-0.0000	0.0000	0.0000	0.0000	-0.1528	0.5108	-3.8242	-0.1094	-0.0333	-0.0138	0.0000	0.3439	-3.9884	-0.0885	0.0282	0.0000	0.0000	4.1185	-39.2403	-0.9529	0.3040	0.0000
201.3610	-0.5152	-2.1274	1.8957	-0.1240	-0.2311	-2.5080	0.0000	0.0000	-0.0000	0.0000	0.0000	0.0000	-0.1056	0.5766	-3.8557	-0.1282	-0.0046	-0.0127	0.0000	0.3439	-3.9884	-0.0885	0.0282	0.0000	0.0000	4.1184	-39.2404	-0.9529	0.3040	0.0000
201.3730	-0.5152	-2.1274	1.8957	-0.1240	-0.2310	-2.5081	0.0000	0.0000	-0.0000	0.0000	0.0001	0.0000	-0.1723	0.6704	-3.8276	-0.1301	-0.0318	-0.0261	-0.0000	0.3438	-3.9884	-0.0885	0.0282	0.0000	-0.0000	4.1175	-39.2404	-0.9527	0.3040	0.0000
201.3830	-0.5151	-2.1274	1.8957	-0.1240	-0.2310	-2.5080	0.0000	0.0000	-0.0000	0.0000	0.0001	0.0000	-0.1363	0.5494	-3.8342	-0.0964	-0.0065	-0.0170	-0.0000	0.3438	-3.9884	-0.0885	0.0282	0.0000	-0.0000	4.1174	-39.2406	-0.9527	0.3040	0.0000
201.3930	-0.5151	-2.1274	1.8957	-0.1240	-0.2310	-2.5081	0.0000	0.0000	-0.0000	0.0000	0.0000	0.0000	-0.1266	0.4772	-3.8218	-0.1068	-0.0399	-0.0013	-0.0000	0.3438	-3.9884	-0.0885	0.0282	0.0000	-0.0000	4.1177	-39.2403	-0.9527	0.3040	0.0000
201.4030	-0.5151	-2.1274	1.8957	-0.1240	-0.2311	-2.5080	0.0000	0.0000	-0.0000	0.0000	0.0000	0.0000	-0.1581	0.6364	-3.8231	-0.0926	-0.0386	-0.0383	-0.0000	0.3438	-3.9884	-0.0885	0.0282	0.0000	-0.0000	4.1175	-39.2405	-0.9528	0.3040	0.0000
201.4130	-0.5151	-2.1274	1.8957	-0.1240	-0.2311	-2.5080	0.0000	0.0000	-0.0000	0.0000	0.0000	0.0000	-0.1129	0.5272	-3.8094	-0.1041	-0.0126	-0.0030	-0.0000	0.3438	-3.9884	-0.0885	0.0282	0.0000	-0.0000	4.1175	-39.2405	-0.9528	0.3040	0.0000
201.4250	-0.5151	-2.1274	1.8957	-0.1240	-0.2311	-2.5080	0.0000	0.0000	-0.0000	0.0000	0.0000	0.0000	-0.1983	0.5837	-3.7892	-0.0816	-0.0190	-0.0142	-0.0000	0.3438	-3.9884	-0.0885	0.0282	0.0000	-0.0000	4.1175	-39.2404	-0.9529	0.3040	0.0000
201.4350	-0.5151	-2.1274	1.8957	-0.1240	-0.2310	-2.5080	0.0000	0.0000	-0.0000	0.0000	0.0002	0.0000	-0.1467	0.5196	-3.8208	-0.0662	-0.0156	-0.0047	0.0000	0.3442	-3.9884	-0.0886	0.0283	0.0000	0.0000	4.1218	-39.2404	-0.9531	0.3041	0.0000
201.4450	-0.5151	-2.1274	1.8957	-0.1240	-0.2311	-2.5080	0.0000	0.0000	-0.0000	0.0000	0.0001	0.0000	-0.1232	0.5979	-3.8127	-0.1051	-0.0350	-0.0358	-0.0000	0.3438	-3.9884	-0.0885	0.0282	0.0000	-0.0000	4.1176	-39.2404	-0.9528	0.3040	0.0000
201.4550	-0.5152	-2.1274	1.8957	-0.1240	-0.2311	-2.5080	0.0000	0.0000	-0.0000	0.0000	0.0001	0.0000	-0.1416	0.6313	-3.8148	-0.1216	-0.0235	-0.0316	0.0000	0.3439	-3.9884	-0.0885	0.0282	0.0000	0.0000	4.1185	-39.2403	-0.9529	0.3040	0.0000
201.4650	-0.5152	-2.1274	1.8957	-0.1240	-0.2310	-2.5080	0.0000	0.0000	-0.0000	0.0000	0.0001	0.0000	-0.1880	0.5898	-3.8343	-0.0974	-0.0255	0.0014	-0.0000	0.3438	-3.9884	-0.0885	0.0282	0.0000	-0.0000	4.1176	-39.2403	-0.9528	0.3040	0.0000
201.4770	-0.5151	-2.1274	1.8957	-0.1240	-0.2310	-2.5081	0.0000	0.0000	-0.0000	0.0000	0.0001	0.0000	-0.1726	0.5323	-3.8236	-0.1214	-0.0412	-0.0110	0.0000	0.3440	-3.9884	-0.0885	0.0282	0.0000	0.0000	4.1194	-39.2403	-0.9530	0.3040	0.0000
201.4870	-0.5152	-2.1274	1.8957	-0.1240	-0.2311	-2.5081	0.0000	0.0000	-0.0000	0.0000	0.0000	0.0000	-0.2044	0.5925	-3.8517	-0.0964	-0.0283	-0.0019	-0.0000	0.3441	-3.9884	-0.0885	0.0282	0.0000	-0.0000	4.1203	-39.2402	-0.9530	0.3040	0.0000
201.4990	-0.5151	-2.1274	1.8957	-0.1240	-0.2311	-2.5080	0.0000	0.0000	-0.0000	0.0000	0.0002	0.0000	-0.1398	0.5356	-3.8195	-0.0879	-0.0223	0.0048	0.0000	0.3440	-3.9884	-0.0885	0.0282	0.0000	0.0000	4.1193	-39.2403	-0.9528	0.3040	0.0000
201.5090	-0.5151	-2.1274	1.8957	-0.1240	-0.2311	-2.5080	0.0000	0.0000	-0.0000	0.0000	0.0000	0.0000	-0.0504	0.5966	-3.8413	-0.0712	-0.0335	-0.0258	0.0000	0.3439	-3.9884	-0.0885	0.0282	0.0000	0.0000	4.1185	-39.2403	-0.9529	0.3040	0.0000
201.5190	-0.5151	-2.1274	1.8957	-0.1239	-0.2310	-2.5080	0.0000	0.0000	-0.0000	0.0000	0.0002	0.0000	-0.2308	0.5994	-3.8618	-0.0775	-0.0398	0.0180	-0.0000	0.3438	-3.9884	-0.0885	0.0282	0.0000	-0.0000	4.1175	-39.2405	-0.9528	0.3040	0.0000
201.5290	-0.5151	-2.1274	1.8956	-0.1240	-0.2310	-2.5080	0.0000	0.0000	-0.0000	0.0000	0.0000	0.0000	-0.0909	0.5450	-3.8407	-0.0978	-0.0170	-0.0353	-0.0000	0.3439	-3.9884	-0.0885	0.0282	0.0000	-0.0000	4.1185	-39.2403	-0.9528	0.3040	0.0000
201.5390	-0.5152	-2.1274	1.8957	-0.1240	-0.2310	-2.5081	0.0000	0.0000	-0.0000	0.0000	0.0001	0.0000	-0.1949	0.5669	-3.8111	-0.1064	-0.0305	-0.0140	0.0000	0.3438	-3.9884	-0.0885	0.0282	0.0000	0.0000	4.1175	-39.2405	-0.9529	0.3040	0.0000
201.5510	-0.5151	-2.1274	1.8957	-0.1240	-0.2310	-2.5080	0.0000	0.0000	-0.0000	0.0000	0.0002	0.0000	-0.1812	0.5737	-3.8192	-0.0941	-0.0196	-0.0120	0.0000	0.3440	-3.9884	-0.0885	0.0282	0.0000	0.0000	4.1194	-39.2402	-0.9528	0.3040	0.0000
201.5610	-0.5151	-2.1274	1.8957	-0.1240	-0.2311	-2.5080	0.0000	0.0000	-0.0000	0.0000	0.0002	0.0000	-0.1677	0.6098	-3.8722	-0.1060	-0.0613	-0.0008	-0.0000	0.3440	-3.9884	-0.0885	0.0282	0.0000	-0.0000	4.1195	-39.2401	-0.9529	0.3040	0.0000
201.5710	-0.5151	-2.1274	1.8957	-0.1240	-0.2311	-2.5080	0.0000	0.0000	-0.0000	0.0000	0.0000	0.0000	-0.0567	0.5342	-3.8347	-0.1077	-0.0255	-0.0250	-0.0000	0.3440	-3.9884	-0.0885	0.0282	0.0000	-0.0000	4.1193	-39.2404	-0.9528	0.3040	0.0000
201.5810	-0.5151	-2.1274	1.8957	-0.1240	-0.2311	-2.5080	0.0000	0.0000	-0.0000	0.0000	0.0000	0.0000	-0.0770	0.5520	-3.7912	-0.1029	-0.0457	-0.0033	0.0000	0.3442	-3.9884	-0.0885	0.0282	0.0000	0.0000	4.1220	-39.2401	-0.9528	0.3040	0.0000
201.5930	-0.5151	-2.1274	1.8957	-0.1240	-0.2311	-2.5081	0.0000	0.0000	-0.0000	0.0000	0.0000	0.0000	-0.1760	0.5500	-3.8647	-0.0787	-0.0280	-0.0121	-0.0000	0.3439	-3.9884	-0.0885	0.0282	0.0000	-0.0000	4.1185	-39.2403	-0.9529	0.3040	0.0000
201.6030	-0.5152	-2.1274	1.8957	-0.1240	-0.2311	-2.5081	0.0000	0.0000	-0.0000	0.0000	0.0000	0.0000	-0.1577	0.6157	-3.8512	-0.0929	-0.0233	-0.0059	-0.0000	0.3440	-3.9884	-0.0885	0.0282	0.0000	-0.0000	4.1202	-39.2403	-0.9529	0.3040	0.0000
201.6130	-0.5152	-2.1274	1.8957	-0.1240	-0.2311	-2.5080	0.0000	0.0000	-0.0000	0.0000	0.0000	0.0000	-0.0961	0.5892	-3.8806	-0.1077	-0.0377	0.0002	-0.0000	0.3438	-3.9884	-0.0885	0.0282	0.0000	-0.0000	4.1176	-39.2404	-0.9529	0.3040	0.0000
201.6230	-0.5151	-2.1274	1.8957	-0.1241	-0.2311	-2.5080	0.0000	0.0000	-0.0000	0.0000	0.0000	0.0000	-0.0924	0.6425	-3.8608	-0.1092	-0.0388	-0.0125	0.0000	0.3439	-3.9884	-0.0885	0.0282	0.0000	0.0000	4.1184	-39.2404	-0.9529	0.3040	0.0000
201.6330	-0.5151	-2.1274	1.8957	-0.1240	-0.2311	-2.5080	0.0000	0.0000	-0.0000	0.0000	0.0000	0.0000	-0.1323	0.5420	-3.7986	-0.0922	-0.0297	-0.0130	0.0000	0.3440	-3.9884	-0.0885	0.0282	0.0000	0.0000	4.1192	-39.2404	-0.9528	0.3040	0.0000
201.6450	-0.5151	-2.1274	1.8957	-0.1239	-0.2311	-2.5080	0.0000	0.0000	-0.0000	0.0000	0.0000	0.0000	-0.1295	0.5184	-3.8751	-0.1072	-0.0219	-0.0003	0.0000	0.3437	-3.9884	-0.0885	0.0282	0.0000	0.0000	4.1165	-39.2406	-0.9529	0.3040	0.0000
201.6550	-0.5151	-2.1274	1.8957	-0.1240	-0.2311	-2.5080	0.0000	0.0000	-0.0000	0.0000	0.0000	0.0000	-0.1190	0.5024	-3.8799	-0.1303	-0.0205	-0.0132	-0.0000	0.3441	-3.9884	-0.0885	0.0282	0.0000	-0.0000	4.1203	-39.2402	-0.9529	0.3040	0.0000
201.6650	-0.5151	-2.1274	1.8957	-0.1240	-0.2310	-2.5080	0.0000	0.0000	-0.0000	0.0000	0.0002	0.0000	-0.1038	0.6006	-3.8415	-0.1144	-0.0500	-0.0097	-0.0000	0.3440	-3.9884	-0.0885	0.0282	0.0000	-0.0000	4.1201	-39.2404	-0.9529	0.3040	0.0000
201.6770	-0.5152	-2.1274	1.8957	-0.1240	-0.2311	-2.5080	0.0000	0.0000	-0.0000	0.0000	0.0001	0.0000	-0.0814	0.5623	-3.8106	-0.0837	-0.0148	-0.0128	0.0000	0.3441	-3.9884	-0.0885	0.0282	0.0000	0.0000	4.1210	-39.2403	-0.9530	0.3040	0.0000
201.6870	-0.5151	-2.1274	1.8957	-0.1240	-0.2311	-2.5081	0.0000	0.0000	-0.0000	0.0000	0.0000	0.0000	-0.0992	0.5996	-3.8226	-0.0885	-0.0318	0.0125	-0.0000	0.3440	-3.9884	-0.0885	0.0282	0.0000	-0.0000	4.1194	-39.2403	-0.9530	0.3040	0.0000
201.6970	-0.5151	-2.1274	1.8957	-0.1240	-0.2310	-2.5080	0.0000	0.0000	-0.0000	0.0000	0.0001	0.0000	-0.1485	0.4976	-3.8129	-0.1129	-0.0281	0.0003	-0.0000	0.3438	-3.9884	-0.0885	0.0282	0.0000	-0.0000	4.1175	-39.2405	-0.9529	0.3040	0.0000
201.7090	-0.5152	-2.1274	1.8957	-0.1240	-0.2311	-2.5080	0.0000	0.0000	-0.0000	0.0000	0.0000	0.0000	-0.2015	0.4698	-3.8434	-0.0920	-0.0403	0.0049	-0.0000	0.3438	-3.9884	-0.0885	0.0283	0.0000	-0.0000	4.1176	-39.2404	-0.9531	0.3041	0.0000
201.7190	-0.5152	-2.1274	1.8957	-0.1240	-0.2311	-2.5081	0.0000	0.0000	-0.0000	0.0000	0.0000	0.0000	-0.1529	0.6083	-3.8253	-0.1131	-0.0238	-0.0133	-0.0000	0.3440	-3.9884	-0.0885	0.0282	0.0000	-0.0000	4.1193	-39.2404	-0.9529	0.3040	0.0000
201.7290	-0.5152	-2.1274	1.8957	-0.1239	-0.2310	-2.5080	0.0000	0.0000	-0.0000	0.0000	0.0000	0.0000	-0.1471	0.6032	-3.8474	-0.1098	-0.0251	-0.0133	-0.0000	0.3439	-3.9884	-0.0885	0.0282	0.0000	-0.0000	4.1184	-39.2404	-0.9529	0.3040	0.0000
201.7390	-0.5151	-2.1274	1.8957	-0.1240	-0.2311	-2.5080	0.0000	0.0000	-0.0000	0.0000	0.0001	0.0000	-0.2118	0.5830	-3.8456	-0.0966	-0.0119	0.0149	0.0000	0.3439	-3.9884	-0.0885	0.0282	0.0000	0.0000	4.1185	-39.2403	-0.9528	0.3040	0.0000
201.7490	-0.5152	-2.1274	1.8957	-0.1240	-0.2310	-2.5081	0.0000	0.0000	-0.0000	0.0000	0.0001	0.0000	-0.1255	0.6350	-3.8562	-0.0790	-0.0305	0.0090	-0.0000	0.3438	-3.9884	-0.0885	0.0282	0.0000	-0.0000	4.1173	-39.2407	-0.9528	0.3040	0.0000
201.7590	-0.5152	-2.1274	1.8957	-0.1240	-0.2311	-2.5080	0.0000	0.0000	-0.0000	0.0000	0.0000	0.0000	-0.0945	0.5694	-3.7831	-0.0870	-0.0175	-0.0074	0.0000	0.3440	-3.9884	-0.0885	0.0282	0.0000	0.0000	4.1193	-39.2404	-0.9529	0.3040	0.0000
201.7710	-0.5151	-2.1274	1.8957	-0.1240	-0.2311	-2.5080	0.0000	0.0000	-0.0000	0.0000	0.0001	0.0000	-0.1489	0.5661	-3.8356	-0.1003	-0.0181	0.0060	-0.0000	0.3440	-3.9884	-0.0885	0.0282	0.0000	-0.0000	4.1193	-39.2404	-0.9529	0.3040	0.0000
201.7810	-0.5151	-2.1274	1.8957	-0.1240	-0.2310	-2.5080	0.0000	0.0000	-0.0000	0.0000	0.0001	0.0000	-0.1259	0.5821	-3.8133	-0.1050	-0.0198	-0.0081	-0.0000	0.3440	-3.9884	-0.0885	0.0282	0.0000	-0.0000	4.1201	-39.2404	-0.9530	0.3040	0.0000
201.7910	-0.5151	-2.1274	1.8957	-0.1240	-0.2311	-2.5080	0.0000	0.0000	-0.0000	0.0000	0.0000	0.0000	-0.1457	0.6487	-3.8179	-0.1241	-0.0320	-0.0042	-0.0000	0.3438	-3.9884	-0.0885	0.0282	0.0000	-0.0000	4.1174	-39.2406	-0.9528	0.3040	0.0000
201.8010	-0.5152	-2.1274	1.8957	-0.1240	-0.2310	-2.5080	0.0000	0.0000	-0.0000	0.0000	0.0000	0.0000	-0.1012	0.5825	-3.8023	-0.1003	-0.0284	-0.0029	0.0000	0.3437	-3.9884	-0.0885	0.0282	0.0000	0.0000	4.1165	-39.2406	-0.9527	0.3040	0.0000
201.8110	-0.5151	-2.1274	1.8957	-0.1240	-0.2311	-2.5080	0.0000	0.0000	-0.0000	0.0000	0.0000	0.0000	-0.0497	0.5236	-3.8423	-0.1067	-0.0456	0.0074	0.0000	0.3439	-3.9884	-0.0885	0.0282	0.0000	0.0000	4.1184	-39.2404	-0.9529	0.3040	0.0000
201.8230	-0.5152	-2.1274	1.8957	-0.1240	-0.2311	-2.5080	0.0000	0.0000	-0.0000	0.0000	0.0002	0.0000	-0.1198	0.6070	-3.8326	-0.1343	-0.0248	0.0051	0.0000	0.3438	-3.9884	-0.0885	0.0282	0.0000	0.0000	4.1174	-39.2405	-0.9527	0.3040	0.0000
201.8330	-0.5151	-2.1274	1.8957	-0.1240	-0.2310	-2.5080	0.0000	0.0000	-0.0000	0.0000	0.0000	0.0000	-0.0987	0.5570	-3.8832	-0.1141	-0.0124	-0.0199	-0.0000	0.3438	-3.9884	-0.0885	0.0282	0.0000	-0.0000	4.1174	-39.2406	-0.9528	0.3040	0.0000
201.8450	-0.5151	-2.1274	1.8957	-0.1240	-0.2311	-2.5080	0.0000	0.0000	-0.0000	0.0000	0.0002	0.0000	-0.1881	0.6394	-3.8494	-0.0919	-0.0332	-0.0224	0.0000	0.3439	-3.9884	-0.0885	0.0282	0.0000	0.0000	4.1184	-39.2404	-0.9528	0.3040	0.0000
201.8570	-0.5152	-2.1274	1.8957	-0.1240	-0.2311	-2.5081	0.0000	0.0000	-0.0000	0.0000	0.0002	0.0000	-0.1487	0.5949	-3.8511	-0.0984	-0.0245	0.0101	-0.0000	0.3439	-3.9884	-0.0885	0.0282	0.0000	-0.0000	4.1185	-39.2403	-0.9529	0.3040	0.0000
201.8670	-0.5152	-2.1274	1.8957	-0.1240	-0.2310	-2.5080	0.0000	0.0000	-0.0000	0.0000	0.0000	0.0000	-0.2027	0.5934	-3.8605	-0.0864	-0.0136	-0.0046	-0.0000	0.3440	-3.9884	-0.0885	0.0282	0.0000	-0.0000	4.1192	-39.2404	-0.9530	0.3040	0.0000
201.8770	-0.5152	-2.1274	1.8957	-0.1240	-0.2311	-2.5080	0.0000	0.0000	-0.0000	0.0000	0.0001	0.0000	-0.2202	0.5672	-3.8623	-0.1155	-0.0138	0.0058	0.0000	0.3440	-3.9884	-0.0885	0.0282	0.0000	0.0000	4.1195	-39.2401	-0.9529	0.3040	0.0000
201.8890	-0.5152	-2.1274	1.8957	-0.1240	-0.2311	-2.5080	0.0000	0.0000	-0.0000	0.0000	0.0001	0.0000	-0.1669	0.5498	-3.7957	-0.0863	-0.0325	-0.0235	-0.0000	0.3437	-3.9884	-0.0885	0.0282	0.0000	-0.0000	4.1157	-39.2406	-0.9528	0.3040	0.0000
201.8990	-0.5152	-2.1274	1.8957	-0.1240	-0.2311	-2.5080	0.0000	0.0000	-0.0000	0.0000	0.0002	0.0000	-0.1383	0.6675	-3.8195	-0.1061	-0.0302	0.0016	0.0000	0.3437	-3.9884	-0.0885	0.0282	0.0000	0.0000	4.1165	-39.2406	-0.9527	0.3040	0.0000
201.9110	-0.5152	-2.1274	1.8957	-0.1240	-0.2311	-2.5081	0.0000	0.0000	-0.0000	0.0000	0.0000	0.0000	-0.1128	0.5939	-3.8489	-0.1085	-0.0340	0.0059	-0.0000	0.3438	-3.9884	-0.0885	0.0282	0.0000	-0.0000	4.1176	-39.2404	-0.9528	0.3040	0.0000
201.9210	-0.5151	-2.1274	1.8957	-0.1240	-0.2311	-2.5080	0.0000	0.0000	-0.0000	0.0000	0.0002	0.0000	-0.1825	0.6410	-3.8549	-0.0954	-0.0452	0.0049	-0.0000	0.3439	-3.9884	-0.0885	0.0282	0.0000	-0.0000	4.1184	-39.2404	-0.9530	0.3040	0.0000
201.9330	-0.5152	-2.1274	1.8957	-0.1240	-0.2311	-2.5080	0.0000	0.0000	-0.0000	0.0000	0.0001	0.0000	-0.1979	0.5939	-3.8795	-0.0884	-0.0163	0.0056	-0.0000	0.3438	-3.9884	-0.0885	0.0282	0.0000	-0.0000	4.1176	-39.2404	-0.9528	0.3040	0.0000
201.9430	-0.5151	-2.1274	1.8957	-0.1240	-0.2310	-2.5080	0.0000	0.0000	-0.0000	0.0000	0.0001	0.0000	-0.2018	0.5925	-3.8687	-0.1098	-0.0264	0.0200	0.0000	0.3437	-3.9884	-0.0885	0.0282	0.0000	0.0000	4.1165	-39.2406	-0.9528	0.3040	0.0000
201.9550	-0.5151	-2.1274	1.8957	-0.1240	-0.2311	-2.5080	0.0000	0.0000	-0.0000	0.0000	0.0000	0.0000	-0.2779	0.5623	-3.8244	-0.1089	-0.0101	0.0069	0.0000	0.3437	-3.9884	-0.0885	0.0282	0.0000	0.0000	4.1167	-39.2404	-0.9527	0.3040	0.0000
201.9650	-0.5151	-2.1274	1.8957	-0.1240	-0.2311	-2.5081	0.0000	0.0000	-0.0000	0.0000	0.0000	0.0000	-0.1471	0.5054	-3.8621	-0.1044	0.0014	0.0189	0.0000	0.3442	-3.9884	-0.0885	0.0282	0.0000	0.0000	4.1219	-39.2402	-0.9529	0.3040	0.0000
201.9750	-0.5152	-2.1274	1.8957	-0.1240	-0.2310	-2.5080	0.0000	0.0000	-0.0000	0.0000	0.0000	0.0000	-0.0873	0.5794	-3.8936	-0.0954	-0.0378	0.0015	-0.0000	0.3440	-3.9884	-0.0885	0.0282	0.0000	-0.0000	4.1194	-39.2403	-0.9528	0.3040	0.0000
201.9870	-0.5152	-2.1274	1.8957	-0.1240	-0.2311	-2.5081	0.0000	0.0000	-0.0000	0.0000	0.0002	0.0000	-0.0936	0.6433	-3.8376	-0.0897	-0.0245	0.0082	0.0000	0.3438	-3.9884	-0.0885	0.0282	0.0000	0.0000	4.1176	-39.2403	-0.9528	0.3040	0.0000
201.9970	-0.5151	-2.1274	1.8957	-0.1239	-0.2311	-2.5080	0.0000	0.0000	-0.0000	0.0000	0.0000	0.0000	-0.1238	0.6117	-3.8243	-0.0945	-0.0423	-0.0056	-0.0000	0.3440	-3.9884	-0.0885	0.0282	0.0000	-0.0000	4.1202	-39.2403	-0.9529	0.3040	0.0000
202.0090	-0.5152	-2.1274	1.8957	-0.1240	-0.2310	-2.5080	0.0000	0.0000	-0.0000	0.0000	0.0000	0.0000	-0.2448	0.6756	-3.8529	-0.1034	-0.0180	0.0220	0.0000	0.3439	-3.9884	-0.0885	0.0282	0.0000	0.0000	4.1182	-39.2406	-0.9528	0.3040	0.0000
202.0190	-0.5152	-2.1274	1.8957	-0.1240	-0.2311	-2.5080	0.0000	0.0000	-0.0000	0.0000	0.0001	0.0000	-0.1264	0.5545	-3.8431	-0.0909	-0.0303	-0.0032	-0.0000	0.3440	-3.9884	-0.0885	0.0282	0.0000	-0.0000	4.1201	-39.2404	-0.9530	0.3040	0.0000
202.0310	-0.5152	-2.1274	1.8957	-0.1240	-0.2311	-2.5080	0.0000	0.0000	-0.0000	0.0000	0.0000	0.0000	-0.1176	0.6086	-3.8449	-0.1038	-0.0204	-0.0049	0.0000	0.3439	-3.9884	-0.0885	0.0282	0.0000	0.0000	4.1182	-39.2406	-0.9527	0.3040	0.0000
202.0410	-0.5152	-2.1274	1.8957	-0.1240	-0.2310	-2.5080	0.0000	0.0000	-0.0000	0.0000	0.0002	0.0000	-0.1606	0.5729	-3.8363	-0.1093	-0.0239	-0.0171	-0.0000	0.3440	-3.9884	-0.0885	0.0282	0.0000	-0.0000	4.1192	-39.2404	-0.9529	0.3040	0.0000
202.0530	-0.5151	-2.1274	1.8957	-0.1240	-0.2311	-2.5080	0.0000	0.0000	-0.0000	0.0000	0.0001	0.0000	-0.2083	0.6161	-3.8349	-0.0944	-0.0450	-0.0206	0.0000	0.3439	-3.9884	-0.0885	0.0282	0.0000	0.0000	4.1184	-39.2404	-0.9527	0.3040	0.0000
202.0630	-0.5152	-2.1274	1.8957	-0.1240	-0.2311	-2.5080	0.0000	0.0000	-0.0000	0.0000	0.0000	0.0000	-0.1888	0.4902	-3.8537	-0.1067	-0.0328	-0.0154	0.0000	0.3437	-3.9884	-0.0885	0.0282	0.0000	0.0000	4.1165	-39.2406	-0.9528	0.3040	0.0000
202.0730	-0.5152	-2.1274	1.8957	-0.1240	-0.2310	-2.5080	0.0000	0.0000	-0.0000	0.0000	0.0001	0.0000	-0.1526	0.5103	-3.8804	-0.0871	-0.0239	0.0162	-0.0000	0.3438	-3.9884	-0.0885	0.0282	0.0000	-0.0000	4.1176	-39.2404	-0.9529	0.3040	0.0000
202.0850	-0.5152	-2.1274	1.8957	-0.1240	-0.2311	-2.5080	0.0000	0.0000	-0.0000	0.0000	0.0002	0.0000	-0.1274	0.6262	-3.8464	-0.1014	-0.0267	-0.0073	0.0000	0.3438	-3.9884	-0.0885	0.0282	0.0000	0.0000	4.1168	-39.2403	-0.9528	0.3040	0.0000
202.0950	-0.5152	-2.1274	1.8957	-0.1240	-0.2311	-2.5080	0.0000	0.0000	-0.0000	0.0000	0.0001	0.0000	-0.1004	0.5063	-3.8674	-0.0853	-0.0145	0.0153	0.0000	0.3439	-3.9884	-0.0885	0.0282	0.0000	0.0000	4.1183	-39.2405	-0.9528	0.3040	0.0000
202.1070	-0.5151	-2.1274	1.8957	-0.1240	-0.2310	-2.5080	0.0000	0.0000	-0.0000	0.0000	0.0001	0.0000	-0.1811	0.6054	-3.8175	-0.1235	-0.0092	-0.0089	0.0000	0.3438	-3.9884	-0.0885	0.0282	0.0000	0.0000	4.1176	-39.2404	-0.9527	0.3040	0.0000
202.1170	-0.5152	-2.1274	1.8957	-0.1240	-0.2310	-2.5080	0.0000	0.0000	-0.0000	0.0000	0.0001	0.0000	-0.0800	0.5192	-3.8554	-0.1019	-0.0249	-0.0065	0.0000	0.3439	-3.9884	-0.0885	0.0282	0.0000	0.0000	4.1182	-39.2406	-0.9529	0.3040	0.0000
202.1290	-0.5151	-2.1274	1.8957	-0.1240	-0.2311	-2.5080	0.0000	0.0000	-0.0000	0.0000	0.0000	0.0000	-0.0978	0.6308	-3.8526	-0.1173	-0.0401	-0.0040	0.0000	0.3439	-3.9884	-0.0885	0.0282	0.0000	0.0000	4.1186	-39.2402	-0.9529	0.3040	0.0000
202.1390	-0.5151	-2.1274	1.8957	-0.1240	-0.2310	-2.5080	0.0000	0.0000	-0.0000	0.0000	0.0000	0.0000	-0.0625	0.5454	-3.8405	-0.1079	-0.0140	-0.0093	0.0000	0.3440	-3.9884	-0.0885	0.0282	0.0000	0.0000	4.1194	-39.2403	-0.9529	0.3040	0.0000
202.1510	-0.5151	-2.1274	1.8957	-0.1240	-0.2310	-2.5080	0.0000	0.0000	-0.0000	0.0000	0.0001	0.0000	-0.1775	0.6322	-3.8722	-0.1255	-0.0121	0.0041	-0.0000	0.3441	-3.9884	-0.0885	0.0282	0.0000	-0.0000	4.1203	-39.2402	-0.9529	0.3040	0.0000
202.1610	-0.5152	-2.1274	1.8957	-0.1240	-0.2311	-2.5080	0.0000	0.0000	-0.0000	0.0000	0.0001	0.0000	-0.1364	0.5247	-3.8924	-0.1062	-0.0215	0.0076	0.0000	0.3437	-3.9885	-0.0885	0.0282	0.0000	0.0000	4.1164	-39.2407	-0.9527	0.3040	0.0000
202.1710	-0.5152	-2.1274	1.8957	-0.1240	-0.2310	-2.5081	0.0000	0.0000	-0.0000	0.0000	0.0001	0.0000	-0.1307	0.5634	-3.8483	-0.0924	-0.0246	-0.0131	0.0000	0.3439	-3.9884	-0.0885	0.0282	0.0000	0.0000	4.1183	-39.2405	-0.9528	0.3040	0.0000
202.1830	-0.5151	-2.1274	1.8957	-0.1240	-0.2310	-2.5081	0.0000	0.0000	-0.0000	0.0000	0.0000	0.0000	-0.2098	0.6494	-3.8633	-0.0988	-0.0321	-0.0027	-0.0000	0.3438	-3.9884	-0.0885	0.0282	0.0000	-0.0000	4.1175	-39.2405	-0.9527	0.3040	0.0000
202.1930	-0.5151	-2.1274	1.8957	-0.1240	-0.2311	-2.5080	0.0000	0.0000	-0.0000	0.0000	0.0001	0.0000	-0.2117	0.6614	-3.8684	-0.0840	-0.0302	-0.0198	0.0000	0.3440	-3.9884	-0.0885	0.0282	0.0000	0.0000	4.1194	-39.2403	-0.9529	0.3040	0.0000
202.2050	-0.5151	-2.1274	1.8957	-0.1240	-0.2311	-2.5080	0.0000	0.0000	-0.0000	0.0000	0.0001	0.0000	-0.1167	0.5619	-3.8014	-0.0793	-0.0236	-0.0143	-0.0000	0.3439	-3.9884	-0.0885	0.0282	0.0000	-0.0000	4.1181	-39.2407	-0.9528	0.3040	0.0000
202.2150	-0.5151	-2.1274	1.8957	-0.1240	-0.2311	-2.5081	0.0000	0.0000	-0.0000	0.0000	0.0001	0.0000	-0.2106	0.5415	-3.8388	-0.1052	-0.0213	0.0112	-0.0000	0.3440	-3.9884	-0.0885	0.0282	0.0000	-0.0000	4.1202	-39.2402	-0.9530	0.3040	0.0000
202.2270	-0.5152	-2.1274	1.8957	-0.1240	-0.2311	-2.5080	0.0000	0.0000	-0.0000	0.0000	0.0000	0.0000	-0.0939	0.6056	-3.8890	-0.1226	-0.0383	-0.0155	0.0000	0.3437	-3.9884	-0.0885	0.0282	0.0000	0.0000	4.1166	-39.2406	-0.9527	0.3040	0.0000
202.2370	-0.5151	-2.1274	1.8957	-0.1240	-0.2310	-2.5081	0.0000	0.0000	-0.0000	0.0000	0.0000	0.0000	-0.1375	0.6498	-3.8379	-0.0966	-0.0135	-0.0093	0.0000	0.3440	-3.9884	-0.0885	0.0282	0.0000	0.0000	4.1195	-39.2402	-0.9529	0.3040	0.0000
202.2490	-0.5151	-2.1274	1.8957	-0.1240	-0.2310	-2.5081	0.0000	0.0000	-0.0000	0.0000	0.0000	0.0000	-0.1690	0.6072	-3.8799	-0.1136	-0.0161	0.0103	0.0000	0.3439	-3.9884	-0.0885	0.0282	0.0000	0.0000	4.1184	-39.2404	-0.9527	0.3040	0.0000
202.2590	-0.5151	-2.1274	1.8957	-0.1240	-0.2311	-2.5080	0.0000	0.0000	-0.0000	0.0000	0.0000	0.0000	-0.0462	0.5272	-3.8778	-0.1179	-0.0283	0.0161	-0.0000	0.3438	-3.9884	-0.0885	0.0282	0.0000	-0.0000	4.1175	-39.2404	-0.9528	0.3040	0.0000
202.2690	-0.5151	-2.1274	1.8957	-0.1240	-0.2310	-2.5080	0.0000	0.0000	-0.0000	0.0000	0.0000	0.0000	-0.1672	0.5050	-3.8448	-0.1003	-0.0327	-0.0206	-0.0000	0.3440	-3.9884	-0.0885	0.0282	0.0000	-0.0000	4.1195	-39.2401	-0.9530	0.3040	0.0000
202.2810	-0.5151	-2.1274	1.8957	-0.1240	-0.2311	-2.5080	0.0000	0.0000	-0.0000	0.0000	0.0000	0.0000	-0.1257	0.6209	-3.8423	-0.1057	-0.0130	0.0093	-0.0000	0.3440	-3.9884	-0.0885	0.0282	0.0000	-0.0000	4.1200	-39.2404	-0.9529	0.3040	0.0000
202.2910	-0.5152	-2.1274	1.8957	-0.1240	-0.2310	-2.5080	0.0000	0.0000	-0.0000	0.0000	0.0000	0.0000	-0.1447	0.6052	-3.8426	-0.0994	-0.0217	0.0138	-0.0000	0.3440	-3.9884	-0.0885	0.0282	0.0000	-0.0000	4.1194	-39.2403	-0.9529	0.3040	0.0000
202.3030	-0.5151	-2.1274	1.8957	-0.1240	-0.2311	-2.5081	0.0000	0.0000	-0.0000	0.0000	0.0000	0.0000	-0.2539	0.6533	-3.8398	-0.1122	-0.0232	-0.0179	0.0000	0.3437	-3.9884	-0.0885	0.0282	0.0000	0.0000	4.1165	-39.2406	-0.9528	0.3040	0.0000
202.3130	-0.5151	-2.1274	1.8957	-0.1240	-0.2310	-2.5080	0.0000	0.0000	-0.0000	0.0000	0.0000	0.0000	-0.1588	0.5822	-3.8837	-0.1116	-0.0258	0.0039	0.0000	0.3436	-3.9884	-0.0885	0.0282	0.0000	0.0000	4.1148	-39.2407	-0.9527	0.3040	0.0000
202.3250	-0.5152	-2.1274	1.8957	-0.1240	-0.2311	-2.5080	0.0000	0.0000	-0.0000	0.0000	0.0000	0.0000	-0.1881	0.5165	-3.8870	-0.1142	-0.0129	0.0186	0.0000	0.3440	-3.9884	-0.0885	0.0282	0.0000	0.0000	4.1193	-39.2404	-0.9529	0.3040	0.0000
202.3350	-0.5151	-2.1274	1.8957	-0.1240	-0.2311	-2.5080	0.0000	0.0000	-0.0000	0.0000	0.0000	0.0000	-0.1354	0.5958	-3.8489	-0.1148	-0.0306	0.0144	0.0000	0.3439	-3.9884	-0.0885	0.0282	0.0000	0.0000	4.1181	-39.2407	-0.9530	0.3040	0.0000
202.3450	-0.5151	-2.1274	1.8957	-0.1240	-0.2311	-2.5080	0.0000	0.0000	-0.0000	0.0000	0.0000	0.0000	-0.1511	0.6762	-3.8529	-0.1182	-0.0281	-0.0018	0.0000	0.3438	-3.9884	-0.0885	0.0282	0.0000	0.0000	4.1167	-39.2404	-0.9528	0.3040	0.0000
202.3570	-0.5152	-2.1274	1.8957	-0.1240	-0.2311	-2.5080	0.0000	0.0000	-0.0000	0.0000	0.0000	0.0000	-0.1057	0.6335	-3.8997	-0.1152	-0.0222	0.0188	-0.0000	0.3440	-3.9884	-0.0885	0.0282	0.0000	-0.0000	4.1193	-39.2404	-0.9530	0.3040	0.0000
202.3690	-0.5151	-2.1274	1.8958	-0.1240	-0.2311	-2.5081	0.0000	0.0000	-0.0000	0.0000	0.0000	0.0000	-0.1653	0.5940	-3.8732	-0.1258	-0.0139	-0.0159	-0.0000	0.3440	-3.9884	-0.0885	0.0282	0.0000	-0.0000	4.1194	-39.2403	-0.9530	0.3040	0.0000
202.3790	-0.5152	-2.1274	1.8957	-0.1240	-0.2311	-2.5080	0.0000	0.0000	-0.0000	0.0000	0.0000	0.0000	-0.2154	0.5787	-3.8571	-0.0964	-0.0197	0.0162	-0.0000	0.3438	-3.9884	-0.0885	0.0282	0.0000	-0.0000	4.1175	-39.2405	-0.9526	0.3039	0.0000
202.3890	-0.5152	-2.1274	1.8957	-0.1239	-0.2311	-2.5080	0.0000	0.0000	-0.0000	0.0000	0.0000	0.0000	-0.1737	0.7055	-3.8371	-0.0998	-0.0038	0.0052	-0.0000	0.3438	-3.9884	-0.0885	0.0282	0.0000	-0.0000	4.1176	-39.2404	-0.9529	0.3040	0.0000
202.3990	-0.5151	-2.1274	1.8957	-0.1240	-0.2310	-2.5080	0.0000	0.0000	-0.0000	0.0000	0.0000	0.0000	-0.1924	0.5766	-3.9281	-0.0987	-0.0348	0.0115	0.0000	0.3439	-3.9884	-0.0885	0.0282	0.0000	0.0000	4.1182	-39.2406	-0.9528	0.3040	0.0000
202.4090	-0.5152	-2.1274	1.8957	-0.1240	-0.2310	-2.5080	0.0000	0.0000	-0.0000	0.0000	0.0000	0.0000	-0.1145	0.6369	-3.9032	-0.1053	-0.0188	0.0139	-0.0000	0.3438	-3.9884	-0.0885	0.0282	0.0000	-0.0000	4.1176	-39.2404	-0.9528	0.3040	0.0000
202.4210	-0.5152	-2.1274	1.8957	-0.1240	-0.2311	-2.5080	0.0000	0.0000	-0.0000	0.0000	0.0000	0.0000	-0.1833	0.6070	-3.8590	-0.0903	-0.0477	0.0172	0.0000	0.3437	-3.9884	-0.0885	0.0282	0.0000	0.0000	4.1166	-39.2405	-0.9528	0.3040	0.0000
202.4310	-0.5152	-2.1274	1.8957	-0.1240	-0.2311	-2.5080	0.0000	0.0000	-0.0000	0.0000	0.0000	0.0000	-0.0600	0.5403	-3.8261	-0.1099	-0.0053	0.0211	-0.0000	0.3438	-3.9884	-0.0885	0.0282	0.0000	-0.0000	4.1174	-39.2406	-0.9528	0.3040	0.0000
202.4410	-0.5152	-2.1274	1.8957	-0.1239	-0.2310	-2.5080	0.0000	0.0000	-0.0000	0.0000	0.0000	0.0000	-0.1686	0.6177	-3.8648	-0.0896	-0.0158	-0.0049	-0.0000	0.3438	-3.9884	-0.0885	0.0282	0.0000	-0.0000	4.1173	-39.2407	-0.9527	0.3040	0.0000
202.4510	-0.5152	-2.1274	1.8957	-0.1240	-0.2311	-2.5080	0.0000	0.0000	-0.0000	0.0000	0.0000	0.0000	-0.0387	0.5686	-3.8540	-0.0887	-0.0364	0.0058	-0.0000	0.3437	-3.9884	-0.0885	0.0282	0.0000	-0.0000	4.1156	-39.2407	-0.9527	0.3040	0.0000
202.4630	-0.5151	-2.1274	1.8957	-0.1240	-0.2310	-2.5080	0.0000	0.0000	-0.0000	0.0000	0.0000	0.0000	-0.0631	0.6575	-3.8809	-0.0801	-0.0077	0.0028	0.0000	0.3440	-3.9884	-0.0885	0.0282	0.0000	0.0000	4.1193	-39.2403	-0.9529	0.3040	0.0000
202.4730	-0.5152	-2.1274	1.8957	-0.1240	-0.2310	-2.5081	0.0000	0.0000	-0.0000	0.0000	0.0000	0.0000	-0.1097	0.6223	-3.8387	-0.1148	0.0005	0.0056	-0.0000	0.3436	-3.9884	-0.0885	0.0282	0.0000	-0.0000	4.1148	-39.2407	-0.9527	0.3040	0.0000
202.4830	-0.5151	-2.1274	1.8957	-0.1240	-0.2311	-2.5080	0.0000	0.0000	-0.0000	0.0000	0.0000	0.0000	-0.1242	0.5310	-3.8628	-0.1027	-0.0277	0.0091	-0.0000	0.3436	-3.9884	-0.0885	0.0282	0.0000	-0.0000	4.1149	-39.2406	-0.9526	0.3039	0.0000
202.4930	-0.5152	-2.1274	1.8957	-0.1240	-0.2311	-2.5080	0.0000	0.0000	-0.0000	0.0000	0.0000	0.0000	-0.0023	0.5909	-3.8975	-0.1002	-0.0072	-0.0051	0.0000	0.3440	-3.9884	-0.0885	0.0282	0.0000	0.0000	4.1193	-39.2403	-0.9529	0.3040	0.0000
202.5030	-0.5151	-2.1274	1.8957	-0.1240	-0.2311	-2.5080	0.0000	0.0000	-0.0000	0.0000	0.0000	0.0000	-0.1559	0.5907	-3.8367	-0.0884	-0.0246	0.0070	0.0000	0.3439	-3.9884	-0.0885	0.0282	0.0000	0.0000	4.1182	-39.2406	-0.9528	0.3040	0.0000
202.5130	-0.5152	-2.1274	1.8957	-0.1240	-0.2311	-2.5080	0.0000	0.0000	-0.0000	0.0000	0.0000	0.0000	-0.1314	0.6030	-3.8654	-0.1174	-0.0282	-0.0066	-0.0000	0.3440	-3.9884	-0.0885	0.0282	0.0000	-0.0000	4.1201	-39.2404	-0.9530	0.3040	0.0000
202.5250	-0.5151	-2.1274	1.8957	-0.1240	-0.2311	-2.5080	0.0000	0.0000	-0.0000	0.0000	0.0000	0.0000	-0.1526	0.5618	-3.8797	-0.1051	-0.0134	0.0203	0.0000	0.3439	-3.9884	-0.0885	0.0282	0.0000	0.0000	4.1184	-39.2404	-0.9528	0.3040	0.0000
202.5350	-0.5151	-2.1274	1.8957	-0.1240	-0.2310	-2.5080	0.0000	0.0000	-0.0000	0.0000	0.0000	0.0000	-0.1655	0.6087	-3.8422	-0.0851	-0.0053	-0.0111	0.0000	0.3441	-3.9884	-0.0885	0.0282	0.0000	0.0000	4.1211	-39.2402	-0.9530	0.3040	0.0000
202.5450	-0.5151	-2.1274	1.8957	-0.1240	-0.2311	-2.5080	0.0000	0.0000	-0.0000	0.0000	0.0000	0.0000	-0.1076	0.5748	-3.8613	-0.0881	-0.0175	-0.0300	-0.0000	0.3441	-3.9884	-0.0885	0.0282	0.0000	-0.0000	4.1203	-39.2401	-0.9529	0.3040	0.0000
202.5550	-0.5151	-2.1274	1.8957	-0.1240	-0.2311	-2.5081	0.0000	0.0000	-0.0000	0.0000	0.0000	0.0000	-0.0636	0.5511	-3.8937	-0.0940	-0.0063	0.0149	-0.0000	0.3440	-3.9884	-0.0885	0.0282	0.0000	-0.0000	4.1202	-39.2403	-0.9530	0.3040	0.0000
202.5650	-0.5152	-2.1274	1.8957	-0.1240	-0.2310	-2.5080	0.0000	0.0000	-0.0000	0.0000	0.0000	0.0000	-0.1051	0.7072	-3.8570	-0.0871	-0.0075	0.0106	0.0000	0.3439	-3.9884	-0.0885	0.0282	0.0000	0.0000	4.1184	-39.2404	-0.9529	0.3040	0.0000
202.5770	-0.5152	-2.1274	1.8957	-0.1240	-0.2311	-2.5080	0.0000	0.0000	-0.0000	0.0000	0.0000	0.0000	-0.1702	0.5855	-3.8086	-0.0819	-0.0290	0.0017	0.0000	0.3440	-3.9884	-0.0885	0.0282	0.0000	0.0000	4.1192	-39.2404	-0.9529	0.3040	0.0000
202.5870	-0.5151	-2.1274	1.8957	-0.1240	-0.2311	-2.5081	0.0000	0.0000	-0.0000	0.0000	0.0000	0.0000	-0.1221	0.6206	-3.8628	-0.0739	-0.0302	-0.0129	-0.0000	0.3438	-3.9884	-0.0885	0.0282	0.0000	-0.0000	4.1174	-39.2405	-0.9529	0.3040	0.0000
202.5970	-0.5151	-2.1274	1.8957	-0.1240	-0.2311	-2.5080	0.0000	0.0000	-0.0000	0.0000	0.0000	0.0000	-0.1389	0.6017	-3.8137	-0.0975	-0.0090	0.0004	-0.0000	0.3438	-3.9884	-0.0885	0.0282	0.0000	-0.0000	4.1175	-39.2405	-0.9528	0.3040	0.0000
202.6090	-0.5151	-2.1274	1.8957	-0.1240	-0.2310	-2.5080	0.0000	0.0000	-0.0000	0.0000	0.0000	0.0000	-0.1029	0.5824	-3.8211	-0.1037	-0.0204	-0.0026	0.0000	0.3440	-3.9884	-0.0885	0.0282	0.0000	0.0000	4.1194	-39.2403	-0.9530	0.3040	0.0000
202.6190	-0.5152	-2.1274	1.8957	-0.1240	-0.2310	-2.5080	0.0000	0.0000	-0.0000	0.0000	0.0000	0.0000	-0.1447	0.5445	-3.8872	-0.1238	-0.0059	0.0058	0.0000	0.3439	-3.9884	-0.0885	0.0282	0.0000	0.0000	4.1183	-39.2405	-0.9528	0.3040	0.0000
202.6290	-0.5151	-2.1274	1.8957	-0.1240	-0.2311	-2.5080	0.0000	0.0000	-0.0000	0.0000	0.0000	0.0000	-0.0750	0.5432	-3.8674	-0.0792	-0.0096	-0.0002	-0.0000	0.3438	-3.9884	-0.0885	0.0282	0.0000	-0.0000	4.1177	-39.2403	-0.9529	0.3040	0.0000
202.6410	-0.5151	-2.1274	1.8957	-0.1240	-0.2311	-2.5081	0.0000	0.0000	-0.0000	0.0000	0.0000	0.0000	-0.0157	0.5604	-3.8674	-0.1029	-0.0147	0.0045	0.0000	0.3441	-3.9884	-0.0885	0.0282	0.0000	0.0000	4.1211	-39.2402	-0.9529	0.3040	0.0000
202.6510	-0.5151	-2.1274	1.8957	-0.1240	-0.2311	-2.5080	0.0000	0.0000	-0.0000	0.0000	0.0000	0.0000	-0.1863	0.5524	-3.8307	-0.0900	-0.0192	0.0283	-0.0000	0.3440	-3.9884	-0.0885	0.0282	0.0000	-0.0000	4.1193	-39.2404	-0.9530	0.3040	0.0000
202.6610	-0.5151	-2.1274	1.8957	-0.1240	-0.2311	-2.5081	0.0000	0.0000	-0.0000	0.0000	0.0000	0.0000	-0.0302	0.6124	-3.8685	-0.0933	-0.0185	-0.0004	-0.0000	0.3438	-3.9884	-0.0885	0.0282	0.0000	-0.0000	4.1175	-39.2405	-0.9530	0.3040	0.0000
202.6710	-0.5151	-2.1274	1.8957	-0.1240	-0.2310	-2.5080	0.0000	0.0000	-0.0000	0.0000	0.0000	0.0000	-0.1157	0.5536	-3.8746	-0.0879	-0.0160	0.0017	0.0000	0.3439	-3.9884	-0.0885	0.0282	0.0000	0.0000	4.1184	-39.2404	-0.9529	0.3040	0.0000
202.6810	-0.5152	-2.1274	1.8957	-0.1240	-0.2311	-2.5080	0.0000	0.0000	-0.0000	0.0000	0.0000	0.0000	-0.0159	0.5255	-3.8841	-0.0874	-0.0490	-0.0075	0.0000	0.3439	-3.9884	-0.0885	0.0282	0.0000	0.0000	4.1181	-39.2407	-0.9528	0.3040	0.0000
202.6910	-0.5151	-2.1274	1.8957	-0.1240	-0.2311	-2.5080	0.0000	0.0000	-0.0000	0.0000	0.0000	0.0000	-0.1502	0.6425	-3.8652	-0.0883	-0.0084	0.0022	0.0000	0.3441	-3.9884	-0.0885	0.0282	0.0000	0.0000	4.1211	-39.2402	-0.9529	0.3040	0.0000
202.7010	-0.5151	-2.1274	1.8957	-0.1240	-0.2311	-2.5080	0.0000	0.0000	-0.0000	0.0000	0.0000	0.0000	-0.0874	0.5503	-3.8591	-0.1089	-0.0289	0.0022	0.0000	0.3440	-3.9884	-0.0885	0.0282	0.0000	0.0000	4.1194	-39.2403	-0.9529	0.3040	0.0000
202.7130	-0.5151	-2.1274	1.8957	-0.1240	-0.2311	-2.5080	0.0000	0.0000	-0.0000	0.0000	0.0000	0.0000	-0.0510	0.5783	-3.8616	-0.0979	-0.0197	0.0194	0.0000	0.3437	-3.9884	-0.0885	0.0282	0.0000	0.0000	4.1165	-39.2407	-0.9528	0.3040	0.0000
202.7230	-0.5151	-2.1274	1.8957	-0.1240	-0.2311	-2.5080	0.0000	0.0000	-0.0000	0.0000	0.0000	0.0000	-0.1047	0.6193	-3.8796	-0.1129	-0.0145	0.0168	0.0000	0.3440	-3.9884	-0.0885	0.0282	0.0000	0.0000	4.1192	-39.2404	-0.9528	0.3040	0.0000
202.7330	-0.5151	-2.1274	1.8957	-0.1240	-0.2311	-2.5080	0.0000	0.0000	-0.0000	0.0000	0.0000	0.0000	-0.0388	0.5788	-3.8428	-0.1060	-0.0313	-0.0113	-0.0000	0.3438	-3.9884	-0.0885	0.0282	0.0000	-0.0000	4.1176	-39.2404	-0.9529	0.3040	0.0000
202.7430	-0.5151	-2.1274	1.8957	-0.1240	-0.2310	-2.5080	0.0000	0.0000	-0.0000	0.0000	0.0000	0.0000	-0.1310	0.6267	-3.8534	-0.1172	-0.0172	-0.0136	0.0000	0.3440	-3.9884	-0.0885	0.0282	0.0000	0.0000	4.1203	-39.2402	-0.9530	0.3040	0.0000
202.7550	-0.5151	-2.1274	1.8957	-0.1240	-0.2311	-2.5080	0.0000	0.0000	-0.0000	0.0000	0.0000	0.0000	-0.2225	0.5555	-3.8824	-0.0929	-0.0173	0.0237	0.0000	0.3437	-3.9884	-0.0885	0.0282	0.0000	0.0000	4.1167	-39.2404	-0.9526	0.3039	0.0000
202.7650	-0.5151	-2.1274	1.8957	-0.1240	-0.2311	-2.5080	0.0000	0.0000	-0.0000	0.0000	0.0000	0.0000	-0.0918	0.6028	-3.8650	-0.1118	-0.0103	0.0225	0.0000	0.3440	-3.9884	-0.0885	0.0282	0.0000	0.0000	4.1193	-39.2403	-0.9529	0.3040	0.0000
202.7750	-0.5151	-2.1274	1.8957	-0.1239	-0.2310	-2.5080	0.0000	0.0000	-0.0000	0.0000	0.0000	0.0000	-0.0780	0.5032	-3.8249	-0.1094	-0.0426	-0.0234	0.0000	0.3439	-3.9884	-0.0885	0.0282	0.0000	0.0000	4.1183	-39.2405	-0.9530	0.3040	0.0000
202.7870	-0.5152	-2.1274	1.8957	-0.1240	-0.2311	-2.5080	0.0000	0.0000	-0.0000	0.0000	0.0000	0.0000	-0.0757	0.5450	-3.8724	-0.0690	-0.0071	0.0163	-0.0000	0.3438	-3.9884	-0.0885	0.0282	0.0000	-0.0000	4.1176	-39.2404	-0.9528	0.3040	0.0000
202.7970	-0.5152	-2.1274	1.8957	-0.1240	-0.2311	-2.5080	0.0000	0.0000	-0.0000	0.0000	0.0000	0.0000	-0.1315	0.5923	-3.8455	-0.1033	-0.0267	-0.0044	-0.0000	0.3438	-3.9884	-0.0885	0.0282	0.0000	-0.0000	4.1174	-39.2406	-0.9527	0.3040	0.0000
202.8090	-0.5151	-2.1274	1.8957	-0.1240	-0.2310	-2.5081	0.0000	0.0000	-0.0000	0.0000	0.0000	0.0000	-0.0677	0.5455	-3.8414	-0.0999	-0.0035	-0.0034	0.0000	0.3439	-3.9884	-0.0885	0.0282	0.0000	0.0000	4.1184	-39.2404	-0.9529	0.3040	0.0000
202.8190	-0.5152	-2.1274	1.8957	-0.1240	-0.2311	-2.5081	0.0000	0.0000	-0.0000	0.0000	0.0000	0.0000	-0.0960	0.5293	-3.8315	-0.1033	0.0083	-0.0130	-0.0000	0.3440	-3.9884	-0.0885	0.0282	0.0000	-0.0000	4.1193	-39.2404	-0.9530	0.3040	0.0000
202.8290	-0.5152	-2.1274	1.8957	-0.1240	-0.2311	-2.5081	0.0000	0.0000	-0.0000	0.0000	0.0000	0.0000	-0.0377	0.5578	-3.8649	-0.0975	-0.0278	0.0118	-0.0000	0.3440	-3.9884	-0.0885	0.0282	0.0000	-0.0000	4.1193	-39.2404	-0.9529	0.3040	0.0000
202.8390	-0.5151	-2.1274	1.8957	-0.1240	-0.2310	-2.5081	0.0000	0.0000	-0.0000	0.0000	0.0000	0.0000	-0.1056	0.5636	-3.8656	-0.1121	-0.0162	-0.0118	0.0000	0.3437	-3.9884	-0.0885	0.0282	0.0000	0.0000	4.1166	-39.2405	-0.9529	0.3040	0.0000
202.8490	-0.5152	-2.1274	1.8957	-0.1240	-0.2310	-2.5080	0.0000	0.0000	-0.0000	0.0000	0.0000	0.0000	-0.0256	0.5640	-3.8575	-0.0861	-0.0244	0.0331	-0.0000	0.3438	-3.9884	-0.0885	0.0282	0.0000	-0.0000	4.1176	-39.2404	-0.9528	0.3040	0.0000
202.8610	-0.5151	-2.1274	1.8957	-0.1240	-0.2310	-2.5080	0.0000	0.0000	-0.0000	0.0000	0.0000	0.0000	-0.0026	0.5214	-3.8463	-0.1208	-0.0168	-0.0083	-0.0000	0.3441	-3.9884	-0.0886	0.0283	0.0000	-0.0000	4.1204	-39.2400	-0.9531	0.3041	0.0000
202.8710	-0.5152	-2.1274	1.8957	-0.1240	-0.2310	-2.5081	0.0000	0.0000	-0.0000	0.0000	0.0000	0.0000	-0.0135	0.5584	-3.8731	-0.0922	-0.0242	0.0053	0.0000	0.3437	-3.9884	-0.0885	0.0282	0.0000	0.0000	4.1166	-39.2405	-0.9528	0.3040	0.0000
202.8810	-0.5151	-2.1274	1.8957	-0.1240	-0.2311	-2.5080	0.0000	0.0000	-0.0000	0.0000	0.0000	0.0000	-0.1433	0.5828	-3.8812	-0.0943	-0.0114	0.0010	0.0000	0.3437	-3.9884	-0.0885	0.0282	0.0000	0.0000	4.1165	-39.2406	-0.9527	0.3040	0.0000
202.8910	-0.5152	-2.1274	1.8957	-0.1240	-0.2311	-2.5080	0.0000	0.0000	-0.0000	0.0000	0.0000	0.0000	-0.0497	0.5395	-3.8657	-0.1000	-0.0231	0.0111	-0.0000	0.3437	-3.9884	-0.0885	0.0282	0.0000	-0.0000	4.1157	-39.2405	-0.9528	0.3040	0.0000
202.9030	-0.5151	-2.1274	1.8957	-0.1240	-0.2311	-2.5080	0.0000	0.0000	-0.0000	0.0000	0.0000	0.0000	-0.0356	0.6175	-3.8528	-0.0979	-0.0269	0.0168	0.0000	0.3439	-3.9884	-0.0885	0.0282	0.0000	0.0000	4.1184	-39.2404	-0.9529	0.3040	0.0000
202.9130	-0.5151	-2.1274	1.8957	-0.1240	-0.2311	-2.5080	0.0000	0.0000	-0.0000	0.0000	0.0000	0.0000	-0.0484	0.5933	-3.8738	-0.0851	-0.0392	0.0125	-0.0000	0.3440	-3.9884	-0.0885	0.0282	0.0000	-0.0000	4.1193	-39.2403	-0.9529	0.3040	0.0000
202.9230	-0.5152	-2.1274	1.8957	-0.1240	-0.2310	-2.5080	0.0000	0.0000	-0.0000	0.0000	0.0000	0.0000	-0.0506	0.6054	-3.8544	-0.1100	-0.0221	0.0029	-0.0000	0.3439	-3.9884	-0.0885	0.0282	0.0000	-0.0000	4.1184	-39.2404	-0.9528	0.3040	0.0000
202.9330	-0.5151	-2.1274	1.8957	-0.1240	-0.2311	-2.5080	0.0000	0.0000	-0.0000	0.0000	0.0000	0.0000	-0.0361	0.6167	-3.8550	-0.0878	-0.0240	0.0098	-0.0000	0.3440	-3.9884	-0.0885	0.0282	0.0000	-0.0000	4.1201	-39.2404	-0.9529	0.3040	0.0000
202.9430	-0.5151	-2.1274	1.8957	-0.1240	-0.2310	-2.5080	0.0000	0.0000	-0.0000	0.0000	0.0000	0.0000	-0.1890	0.6211	-3.8182	-0.0884	-0.0175	-0.0047	-0.0000	0.3437	-3.9885	-0.0885	0.0282	0.0000	-0.0000	4.1163	-39.2408	-0.9528	0.3040	0.0000
202.9550	-0.5152	-2.1274	1.8957	-0.1240	-0.2311	-2.5081	0.0000	0.0000	-0.0000	0.0000	0.0000	0.0000	-0.0758	0.6244	-3.8758	-0.1100	-0.0199	-0.0061	0.0000	0.3437	-3.9884	-0.0885	0.0282	0.0000	0.0000	4.1165	-39.2406	-0.9526	0.3039	0.0000
202.9650	-0.5151	-2.1274	1.8957	-0.1240	-0.2311	-2.5080	0.0000	0.0000	-0.0000	0.0000	0.0000	0.0000	-0.0575	0.5356	-3.8376	-0.1321	-0.0076	-0.0039	-0.0000	0.3438	-3.9884	-0.0885	0.0282	0.0000	-0.0000	4.1175	-39.2404	-0.9528	0.3040	0.0000
202.9770	-0.5151	-2.1274	1.8957	-0.1240	-0.2311	-2.5080	0.0000	0.0000	-0.0000	0.0000	0.0000	0.0000	-0.1202	0.6144	-3.8420	-0.1217	-0.0110	0.0175	0.0000	0.3439	-3.9884	-0.0885	0.0282	0.0000	0.0000	4.1184	-39.2404	-0.9528	0.3040	0.0000
202.9870	-0.5151	-2.1274	1.8957	-0.1240	-0.2311	-2.5080	0.0000	0.0000	-0.0000	0.0000	0.0000	0.0000	-0.0655	0.5199	-3.8636	-0.1338	-0.0032	0.0129	0.0000	0.3437	-3.9884	-0.0885	0.0282	0.0000	0.0000	4.1165	-39.2407	-0.9527	0.3040	0.0000
202.9970	-0.5151	-2.1274	1.8957	-0.1240	-0.2310	-2.5080	0.0000	0.0000	-0.0000	0.0000	0.0000	0.0000	-0.0679	0.6274	-3.8869	-0.1164	-0.0024	-0.0131	-0.0000	0.3439	-3.9884	-0.0885	0.0282	0.0000	-0.0000	4.1184	-39.2404	-0.9529	0.3040	0.0000
203.0070	-0.5151	-2.1274	1.8957	-0.1240	-0.2311	-2.5081	0.0000	0.0000	-0.0000	0.0000	0.0000	0.0000	-0.0829	0.4815	-3.8417	-0.1051	-0.0326	-0.0146	0.0000	0.3437	-3.9884	-0.0885	0.0282	0.0000	0.0000	4.1157	-39.2406	-0.9528	0.3040	0.0000
203.0170	-0.5152	-2.1274	1.8957	-0.1240	-0.2310	-2.5080	0.0000	0.0000	-0.0000	0.0000	0.0000	0.0000	-0.1932	0.5177	-3.8564	-0.0962	-0.0135	-0.0065	-0.0000	0.3440	-3.9884	-0.0885	0.0282	0.0000	-0.0000	4.1201	-39.2404	-0.9530	0.3040	0.0000
203.0290	-0.5151	-2.1274	1.8957	-0.1239	-0.2311	-2.5080	0.0000	0.0000	-0.0000	0.0000	0.0000	0.0000	-0.0824	0.6426	-3.8504	-0.1061	0.0056	0.0015	0.0000	0.3437	-3.9884	-0.0885	0.0282	0.0000	0.0000	4.1167	-39.2404	-0.9529	0.3040	0.0000
203.0390	-0.5151	-2.1274	1.8957	-0.1239	-0.2311	-2.5080	0.0000	0.0000	-0.0000	0.0000	0.0000	0.0000	-0.0252	0.5414	-3.8701	-0.0640	0.0080	-0.0347	-0.0000	0.3438	-3.9884	-0.0885	0.0282	0.0000	-0.0000	4.1173	-39.2407	-0.9528	0.3040	0.0000
203.0490	-0.5151	-2.1274	1.8957	-0.1240	-0.2311	-2.5080	0.0000	0.0000	-0.0000	0.0000	0.0000	0.0000	-0.0884	0.5411	-3.8673	-0.0966	-0.0021	-0.0110	-0.0000	0.3438	-3.9884	-0.0885	0.0282	0.0000	-0.0000	4.1175	-39.2405	-0.9528	0.3040	0.0000
203.0590	-0.5151	-2.1274	1.8957	-0.1240	-0.2311	-2.5080	0.0000	0.0000	-0.0000	0.0000	0.0000	0.0000	-0.0555	0.6115	-3.8887	-0.1181	-0.0104	-0.0242	-0.0000	0.3439	-3.9884	-0.0885	0.0282	0.0000	-0.0000	4.1185	-39.2403	-0.9528	0.3040	0.0000
203.0690	-0.5151	-2.1274	1.8957	-0.1240	-0.2311	-2.5080	0.0000	0.0000	-0.0000	0.0000	0.0000	0.0000	-0.0292	0.6104	-3.8201	-0.1191	-0.0231	0.0036	0.0000	0.3439	-3.9884	-0.0886	0.0283	0.0000	0.0000	4.1185	-39.2403	-0.9531	0.3041	0.0000
203.0790	-0.5152	-2.1274	1.8957	-0.1240	-0.2310	-2.5080	0.0000	0.0000	-0.0000	0.0000	0.0000	0.0000	-0.1613	0.5397	-3.8587	-0.1269	-0.0241	-0.0278	0.0000	0.3441	-3.9884	-0.0885	0.0283	0.0000	0.0000	4.1212	-39.2401	-0.9531	0.3041	0.0000
203.0910	-0.5151	-2.1274	1.8957	-0.1240	-0.2311	-2.5080	0.0000	0.0000	-0.0000	0.0000	0.0000	0.0000	-0.0045	0.5261	-3.8659	-0.1218	-0.0176	-0.0155	0.0000	0.3440	-3.9884	-0.0885	0.0282	0.0000	0.0000	4.1194	-39.2402	-0.9528	0.3040	0.0000
203.1010	-0.5152	-2.1274	1.8957	-0.1240	-0.2310	-2.5080	0.0000	0.0000	-0.0000	0.0000	0.0000	0.0000	-0.0746	0.6307	-3.8919	-0.0921	-0.0258	0.0017	0.0000	0.3437	-3.9884	-0.0885	0.0282	0.0000	0.0000	4.1166	-39.2405	-0.9527	0.3040	0.0000
203.1110	-0.5152	-2.1274	1.8957	-0.1240	-0.2311	-2.5080	0.0000	0.0000	-0.0000	0.0000	0.0000	0.0000	-0.1183	0.6468	-3.8922	-0.0698	-0.0026	0.0025	0.0000	0.3438	-3.9884	-0.0885	0.0282	0.0000	0.0000	4.1174	-39.2405	-0.9528	0.3040	0.0000
203.1210	-0.5151	-2.1274	1.8957	-0.1240	-0.2311	-2.5080	0.0000	0.0000	-0.0000	0.0000	0.0000	0.0000	-0.0653	0.5377	-3.8528	-0.1048	-0.0224	-0.0004	0.0000	0.3438	-3.9884	-0.0885	0.0282	0.0000	0.0000	4.1176	-39.2403	-0.9528	0.3040	0.0000
203.1330	-0.5151	-2.1274	1.8957	-0.1240	-0.2311	-2.5081	0.0000	0.0000	-0.0000	0.0000	0.0000	0.0000	-0.1402	0.5009	-3.8644	-0.1051	-0.0294	-0.0094	-0.0000	0.3438	-3.9884	-0.0885	0.0282	0.0000	-0.0000	4.1175	-39.2405	-0.9528	0.3040	0.0000
203.1430	-0.5151	-2.1274	1.8957	-0.1240	-0.2311	-2.5080	0.0000	0.0000	-0.0000	0.0000	0.0000	0.0000	-0.0273	0.6314	-3.8814	-0.1242	0.0018	0.0103	0.0000	0.3438	-3.9884	-0.0885	0.0282	0.0000	0.0000	4.1173	-39.2407	-0.9527	0.3040	0.0000
203.1550	-0.5151	-2.1274	1.8957	-0.1240	-0.2311	-2.5080	0.0000	0.0000	-0.0000	0.0000	0.0000	0.0000	-0.0978	0.5577	-3.8722	-0.1018	-0.0123	-0.0049	-0.0000	0.3440	-3.9884	-0.0885	0.0282	0.0000	-0.0000	4.1192	-39.2405	-0.9529	0.3040	0.0000
203.1650	-0.5152	-2.1274	1.8957	-0.1240	-0.2310	-2.5080	0.0000	0.0000	-0.0000	0.0000	0.0000	0.0000	-0.1053	0.5563	-3.9158	-0.1116	-0.0107	0.0040	0.0000	0.3438	-3.9884	-0.0885	0.0282	0.0000	0.0000	4.1168	-39.2403	-0.9529	0.3040	0.0000
203.1770	-0.5151	-2.1274	1.8957	-0.1240	-0.2311	-2.5080	0.0000	0.0000	-0.0000	0.0000	0.0000	0.0000	-0.1356	0.5860	-3.9022	-0.1013	-0.0326	-0.0048	0.0000	0.3439	-3.9884	-0.0885	0.0282	0.0000	0.0000	4.1184	-39.2404	-0.9527	0.3040	0.0000
203.1870	-0.5152	-2.1274	1.8957	-0.1240	-0.2311	-2.5080	0.0000	0.0000	-0.0000	0.0000	0.0000	0.0000	-0.1663	0.5328	-3.8675	-0.1163	-0.0061	0.0116	-0.0000	0.3438	-3.9884	-0.0885	0.0282	0.0000	-0.0000	4.1175	-39.2405	-0.9528	0.3040	0.0000
203.1970	-0.5151	-2.1274	1.8957	-0.1240	-0.2311	-2.5080	0.0000	0.0000	-0.0000	0.0000	0.0000	0.0000	-0.0966	0.5340	-3.8672	-0.0923	-0.0118	0.0089	-0.0000	0.3438	-3.9884	-0.0885	0.0282	0.0000	-0.0000	4.1177	-39.2403	-0.9527	0.3040	0.0000
203.2070	-0.5151	-2.1274	1.8957	-0.1240	-0.2310	-2.5081	0.0000	0.0000	-0.0000	0.0000	0.0000	0.0000	-0.0515	0.6175	-3.8912	-0.1271	-0.0161	-0.0045	0.0000	0.3439	-3.9884	-0.0885	0.0282	0.0000	0.0000	4.1185	-39.2403	-0.9529	0.3040	0.0000
203.2170	-0.5152	-2.1274	1.8957	-0.1240	-0.2311	-2.5080	0.0000	0.0000	-0.0000	0.0000	0.0000	0.0000	-0.1615	0.5775	-3.8696	-0.1327	0.0024	0.0019	-0.0000	0.3438	-3.9884	-0.0885	0.0282	0.0000	-0.0000	4.1175	-39.2405	-0.9528	0.3040	0.0000
203.2270	-0.5151	-2.1274	1.8957	-0.1240	-0.2311	-2.5080	0.0000	0.0000	-0.0000	0.0000	0.0000	0.0000	-0.1107	0.5532	-3.8350	-0.1278	-0.0228	-0.0082	0.0000	0.3437	-3.9884	-0.0885	0.0282	0.0000	0.0000	4.1166	-39.2405	-0.9527	0.3040	0.0000
203.2390	-0.5151	-2.1274	1.8957	-0.1240	-0.2310	-2.5080	0.0000	0.0000	-0.0000	0.0000	0.0000	0.0000	-0.1076	0.5619	-3.8301	-0.0991	-0.0282	-0.0133	0.0000	0.3440	-3.9884	-0.0885	0.0282	0.0000	0.0000	4.1194	-39.2403	-0.9528	0.3040	0.0000
203.2490	-0.5151	-2.1274	1.8957	-0.1240	-0.2310	-2.5081	0.0000	0.0000	-0.0000	0.0000	0.0000	0.0000	-0.1297	0.5685	-3.8517	-0.1042	0.0075	0.0041	0.0000	0.3437	-3.9884	-0.0885	0.0282	0.0000	0.0000	4.1166	-39.2405	-0.9527	0.3040	0.0000
203.2590	-0.5152	-2.1274	1.8957	-0.1240	-0.2310	-2.5081	0.0000	0.0000	-0.0000	0.0000	0.0000	0.0000	-0.1011	0.5142	-3.8516	-0.1071	-0.0198	0.0100	0.0000	0.3440	-3.9884	-0.0885	0.0282	0.0000	0.0000	4.1193	-39.2403	-0.9529	0.3040	0.0000
203.2690	-0.5151	-2.1274	1.8957	-0.1240	-0.2310	-2.5080	0.0000	0.0000	-0.0000	0.0000	0.0000	0.0000	-0.0085	0.6779	-3.8452	-0.1199	-0.0225	-0.0125	-0.0000	0.3440	-3.9884	-0.0885	0.0282	0.0000	-0.0000	4.1193	-39.2404	-0.9529	0.3040	0.0000
203.2790	-0.5152	-2.1274	1.8957	-0.1240	-0.2311	-2.5080	0.0000	0.0000	-0.0000	0.0000	0.0000	0.0000	-0.1500	0.5146	-3.8592	-0.1125	-0.0245	-0.0068	-0.0000	0.3438	-3.9884	-0.0885	0.0282	0.0000	-0.0000	4.1175	-39.2405	-0.9528	0.3040	0.0000
203.2910	-0.5152	-2.1274	1.8957	-0.1240	-0.2310	-2.5080	0.0000	0.0000	-0.0000	0.0000	0.0000	0.0000	-0.0450	0.5881	-3.9022	-0.1134	-0.0280	-0.0264	0.0000	0.3437	-3.9884	-0.0885	0.0282	0.0000	0.0000	4.1165	-39.2407	-0.9527	0.3040	0.0000
203.3010	-0.5152	-2.1274	1.8957	-0.1240	-0.2311	-2.5080	0.0000	0.0000	-0.0000	0.0000	0.0000	0.0000	-0.0996	0.5999	-3.9127	-0.0795	-0.0140	0.0130	0.0000	0.3438	-3.9884	-0.0885	0.0282	0.0000	0.0000	4.1167	-39.2404	-0.9527	0.3040	0.0000
203.3110	-0.5151	-2.1274	1.8957	-0.1240	-0.2311	-2.5080	0.0000	0.0000	-0.0000	0.0000	0.0000	0.0000	-0.0410	0.4743	-3.8258	-0.0979	-0.0017	0.0002	-0.0000	0.3438	-3.9884	-0.0885	0.0282	0.0000	-0.0000	4.1175	-39.2404	-0.9528	0.3040	0.0000
203.3230	-0.5152	-2.1274	1.8957	-0.1240	-0.2310	-2.5080	0.0000	0.0000	-0.0000	0.0000	0.0000	0.0000	-0.0568	0.5656	-3.8721	-0.0952	-0.0201	-0.0214	0.0000	0.3437	-3.9884	-0.0885	0.0282	0.0000	0.0000	4.1166	-39.2406	-0.9528	0.3040	0.0000
203.3330	-0.5151	-2.1274	1.8957	-0.1240	-0.2310	-2.5080	0.0000	0.0000	-0.0000	0.0000	0.0000	0.0000	-0.0787	0.5079	-3.8853	-0.1316	-0.0115	-0.0064	-0.0000	0.3440	-3.9884	-0.0885	0.0282	0.0000	-0.0000	4.1193	-39.2404	-0.9529	0.3040	0.0000
203.3450	-0.5151	-2.1274	1.8957	-0.1240	-0.2311	-2.5080	0.0000	0.0000	-0.0000	0.0000	0.0000	0.0000	-0.1076	0.5842	-3.8539	-0.0780	-0.0185	0.0045	0.0000	0.3440	-3.9884	-0.0885	0.0282	0.0000	0.0000	4.1195	-39.2402	-0.9529	0.3040	0.0000
203.3550	-0.5151	-2.1274	1.8957	-0.1240	-0.2311	-2.5080	0.0000	0.0000	-0.0000	0.0000	0.0000	0.0000	-0.0665	0.5680	-3.8798	-0.1075	-0.0198	-0.0108	0.0000	0.3439	-3.9884	-0.0885	0.0282	0.0000	0.0000	4.1183	-39.2405	-0.9529	0.3040	0.0000
203.3650	-0.5152	-2.1274	1.8957	-0.1240	-0.2310	-2.5081	0.0000	0.0000	-0.0000	0.0000	0.0000	0.0000	-0.0339	0.4920	-3.9065	-0.1254	-0.0214	-0.0050	-0.0000	0.3438	-3.9884	-0.0885	0.0282	0.0000	-0.0000	4.1174	-39.2406	-0.9527	0.3040	0.0000
203.3770	-0.5151	-2.1274	1.8956	-0.1240	-0.2311	-2.5080	0.0000	0.0000	-0.0000	0.0000	0.0000	0.0000	-0.1002	0.5291	-3.8577	-0.1182	-0.0129	-0.0170	0.0000	0.3438	-3.9884	-0.0885	0.0282	0.0000	0.0000	4.1174	-39.2406	-0.9529	0.3040	0.0000
203.3870	-0.5151	-2.1274	1.8957	-0.1240	-0.2311	-2.5080	0.0000	0.0000	-0.0000	0.0000	0.0000	0.0000	-0.1471	0.5257	-3.9069	-0.1129	-0.0245	-0.0123	0.0000	0.3440	-3.9884	-0.0885	0.0282	0.0000	0.0000	4.1195	-39.2402	-0.9530	0.3040	0.0000
203.3990	-0.5152	-2.1274	1.8957	-0.1240	-0.2310	-2.5081	0.0000	0.0000	-0.0000	0.0000	0.0000	0.0000	-0.0079	0.6321	-3.8578	-0.1217	-0.0167	-0.0080	0.0000	0.3440	-3.9884	-0.0885	0.0282	0.0000	0.0000	4.1194	-39.2403	-0.9529	0.3040	0.0000
203.4090	-0.5151	-2.1274	1.8957	-0.1240	-0.2310	-2.5080	0.0000	0.0000	-0.0000	0.0000	0.0000	0.0000	-0.0654	0.5728	-3.8254	-0.0948	-0.0065	0.0099	-0.0000	0.3436	-3.9885	-0.0885	0.0282	0.0000	-0.0000	4.1155	-39.2408	-0.9526	0.3039	0.0000
203.4210	-0.5151	-2.1274	1.8957	-0.1240	-0.2311	-2.5080	0.0000	0.0000	-0.0000	0.0000	0.0000	0.0000	-0.0799	0.5550	-3.8389	-0.1095	-0.0239	-0.0041	0.0000	0.3439	-3.9884	-0.0885	0.0282	0.0000	0.0000	4.1184	-39.2404	-0.9528	0.3040	0.0000
203.4310	-0.5152	-2.1274	1.8957	-0.1240	-0.2310	-2.5081	0.0000	0.0000	-0.0000	0.0000	0.0000	0.0000	-0.1558	0.5855	-3.8713	-0.1009	-0.0116	-0.0083	0.0000	0.3439	-3.9884	-0.0885	0.0282	0.0000	0.0000	4.1184	-39.2404	-0.9527	0.3040	0.0000
203.4410	-0.5152	-2.1274	1.8957	-0.1240	-0.2310	-2.5080	0.0000	0.0000	-0.0000	0.0000	0.0000	0.0000	-0.1616	0.5648	-3.8898	-0.1285	-0.0411	0.0018	-0.0000	0.3442	-3.9884	-0.0886	0.0283	0.0000	-0.0000	4.1221	-39.2401	-0.9531	0.3041	0.0000
203.4530	-0.5151	-2.1274	1.8957	-0.1240	-0.2311	-2.5080	0.0000	0.0000	-0.0000	0.0000	0.0000	0.0000	-0.0578	0.5421	-3.9173	-0.0972	0.0119	-0.0180	-0.0000	0.3440	-3.9884	-0.0885	0.0282	0.0000	-0.0000	4.1202	-39.2403	-0.9529	0.3040	0.0000
203.4630	-0.5151	-2.1274	1.8957	-0.1240	-0.2311	-2.5080	0.0000	0.0000	-0.0000	0.0000	0.0000	0.0000	-0.1460	0.5277	-3.8990	-0.1079	-0.0247	-0.0032	0.0000	0.3437	-3.9884	-0.0885	0.0282	0.0000	0.0000	4.1167	-39.2405	-0.9527	0.3040	0.0000
203.4750	-0.5151	-2.1274	1.8957	-0.1240	-0.2311	-2.5080	0.0000	0.0000	-0.0000	0.0000	0.0000	0.0000	-0.0076	0.5214	-3.8570	-0.1022	-0.0214	-0.0192	0.0000	0.3436	-3.9885	-0.0885	0.0282	0.0000	0.0000	4.1155	-39.2408	-0.9526	0.3039	0.0000
203.4850	-0.5151	-2.1274	1.8957	-0.1240	-0.2310	-2.5080	0.0000	0.0000	-0.0000	0.0000	0.0000	0.0000	0.0143	0.6059	-3.9011	-0.1226	-0.0152	-0.0189	-0.0000	0.3438	-3.9884	-0.0885	0.0282	0.0000	-0.0000	4.1175	-39.2404	-0.9528	0.3040	0.0000
203.4950	-0.5151	-2.1274	1.8957	-0.1240	-0.2310	-2.5080	0.0000	0.0000	-0.0000	0.0000	0.0000	0.0000	-0.1043	0.5104	-3.8414	-0.1108	-0.0123	-0.0143	0.0000	0.3437	-3.9885	-0.0885	0.0282	0.0000	0.0000	4.1164	-39.2408	-0.9527	0.3040	0.0000
203.5070	-0.5151	-2.1274	1.8957	-0.1240	-0.2310	-2.5081	0.0000	0.0000	-0.0000	0.0000	0.0000	0.0000	-0.0577	0.6169	-3.9044	-0.1321	-0.0264	-0.0265	0.0000	0.3438	-3.9884	-0.0885	0.0282	0.0000	0.0000	4.1173	-39.2407	-0.9527	0.3040	0.0000
203.5170	-0.5152	-2.1274	1.8957	-0.1240	-0.2310	-2.5080	0.0000	0.0000	-0.0000	0.0000	0.0000	0.0000	-0.0708	0.5422	-3.9107	-0.1444	-0.0398	-0.0024	0.0000	0.3437	-3.9884	-0.0885	0.0282	0.0000	0.0000	4.1166	-39.2405	-0.9528	0.3040	0.0000
203.5290	-0.5152	-2.1274	1.8957	-0.1240	-0.2311	-2.5081	0.0000	0.0000	-0.0000	0.0000	0.0000	0.0000	-0.0786	0.5489	-3.8302	-0.0875	-0.0169	-0.0054	0.0000	0.3439	-3.9884	-0.0885	0.0282	0.0000	0.0000	4.1183	-39.2405	-0.9529	0.3040	0.0000
203.5390	-0.5152	-2.1274	1.8957	-0.1240	-0.2310	-2.5080	0.0000	0.0000	-0.0000	0.0000	0.0000	0.0000	-0.1704	0.5410	-3.8737	-0.1080	0.0009	0.0140	-0.0000	0.3438	-3.9884	-0.0885	0.0282	0.0000	-0.0000	4.1174	-39.2406	-0.9528	0.3040	0.0000
203.5510	-0.5152	-2.1274	1.8957	-0.1240	-0.2311	-2.5080	0.0000	0.0000	-0.0000	0.0000	0.0000	0.0000	-0.0938	0.6080	-3.9187	-0.1299	-0.0067	0.0009	0.0000	0.3441	-3.9884	-0.0885	0.0282	0.0000	0.0000	4.1212	-39.2401	-0.9530	0.3040	0.0000
203.5610	-0.5151	-2.1274	1.8957	-0.1240	-0.2310	-2.5080	0.0000	0.0000	-0.0000	0.0000	0.0000	0.0000	-0.1894	0.5532	-3.9165	-0.0780	-0.0111	0.0020	-0.0000	0.3438	-3.9884	-0.0885	0.0282	0.0000	-0.0000	4.1175	-39.2405	-0.9528	0.3040	0.0000
203.5730	-0.5152	-2.1274	1.8957	-0.1240	-0.2310	-2.5080	0.0000	0.0000	-0.0000	0.0000	0.0000	0.0000	0.0044	0.5103	-3.8481	-0.1271	-0.0252	0.0179	0.0000	0.3439	-3.9884	-0.0885	0.0282	0.0000	0.0000	4.1184	-39.2404	-0.9528	0.3040	0.0000
203.5830	-0.5151	-2.1274	1.8957	-0.1240	-0.2311	-2.5080	0.0000	0.0000	-0.0000	0.0000	0.0000	0.0000	-0.0136	0.5151	-3.8881	-0.1058	-0.0321	-0.0077	0.0000	0.3439	-3.9884	-0.0885	0.0282	0.0000	0.0000	4.1185	-39.2403	-0.9528	0.3040	0.0000
203.5930	-0.5151	-2.1274	1.8957	-0.1240	-0.2310	-2.5080	0.0000	0.0000	-0.0000	0.0000	0.0000	0.0000	-0.1280	0.4892	-3.8956	-0.1168	-0.0093	0.0079	-0.0000	0.3439	-3.9884	-0.0885	0.0282	0.0000	-0.0000	4.1183	-39.2405	-0.9529	0.3040	0.0000
203.6050	-0.5152	-2.1274	1.8957	-0.1240	-0.2310	-2.5080	0.0000	0.0000	-0.0000	0.0000	0.0000	0.0000	-0.0649	0.5104	-3.8472	-0.1072	-0.0241	0.0043	-0.0000	0.3438	-3.9884	-0.0885	0.0282	0.0000	-0.0000	4.1175	-39.2405	-0.9529	0.3040	0.0000
203.6150	-0.5151	-2.1274	1.8957	-0.1240	-0.2311	-2.5080	0.0000	0.0000	-0.0000	0.0000	0.0000	0.0000	-0.1393	0.6120	-3.8813	-0.1168	-0.0274	0.0059	-0.0000	0.3438	-3.9884	-0.0885	0.0282	0.0000	-0.0000	4.1176	-39.2403	-0.9528	0.3040	0.0000
203.6270	-0.5151	-2.1274	1.8957	-0.1240	-0.2311	-2.5081	0.0000	0.0000	-0.0000	0.0000	0.0000	0.0000	-0.0978	0.6138	-3.9139	-0.1256	-0.0117	0.0029	-0.0000	0.3439	-3.9884	-0.0885	0.0282	0.0000	-0.0000	4.1185	-39.2403	-0.9527	0.3040	0.0000
203.6370	-0.5151	-2.1274	1.8957	-0.1240	-0.2311	-2.5080	0.0000	0.0000	-0.0000	0.0000	0.0000	0.0000	-0.0455	0.5024	-3.8414	-0.1223	-0.0155	-0.0019	0.0000	0.3438	-3.9884	-0.0885	0.0282	0.0000	0.0000	4.1174	-39.2405	-0.9527	0.3040	0.0000
203.6490	-0.5151	-2.1274	1.8957	-0.1240	-0.2311	-2.5080	0.0000	0.0000	-0.0000	0.0000	0.0000	0.0000	-0.0011	0.6292	-3.8435	-0.1148	0.0046	-0.0071	-0.0000	0.3439	-3.9884	-0.0885	0.0283	0.0000	-0.0000	4.1184	-39.2404	-0.9531	0.3041	0.0000
203.6590	-0.5151	-2.1274	1.8957	-0.1240	-0.2311	-2.5080	0.0000	0.0000	-0.0000	0.0000	0.0000	0.0000	-0.0438	0.5212	-3.8851	-0.0953	-0.0149	-0.0173	-0.0000	0.3438	-3.9884	-0.0885	0.0282	0.0000	-0.0000	4.1173	-39.2406	-0.9528	0.3040	0.0000
203.6690	-0.5151	-2.1274	1.8957	-0.1240	-0.2311	-2.5080	0.0000	0.0000	-0.0000	0.0000	0.0000	0.0000	-0.0653	0.5291	-3.8392	-0.1035	-0.0150	0.0002	0.0000	0.3436	-3.9885	-0.0885	0.0282	0.0000	0.0000	4.1155	-39.2408	-0.9527	0.3040	0.0000
203.6810	-0.5151	-2.1274	1.8957	-0.1240	-0.2310	-2.5080	0.0000	0.0000	-0.0000	0.0000	0.0000	0.0000	-0.0464	0.5769	-3.8474	-0.1162	-0.0378	-0.0117	-0.0000	0.3438	-3.9884	-0.0885	0.0282	0.0000	-0.0000	4.1176	-39.2404	-0.9528	0.3040	0.0000
203.6910	-0.5151	-2.1274	1.8957	-0.1240	-0.2311	-2.5080	0.0000	0.0000	-0.0000	0.0000	0.0000	0.0000	0.0177	0.6223	-3.8913	-0.1280	-0.0047	-0.0173	-0.0000	0.3438	-3.9884	-0.0885	0.0282	0.0000	-0.0000	4.1175	-39.2405	-0.9528	0.3040	0.0000
203.7030	-0.5151	-2.1274	1.8957	-0.1240	-0.2310	-2.5080	0.0000	0.0000	-0.0000	0.0000	0.0000	0.0000	-0.0673	0.5007	-3.8582	-0.1155	-0.0151	-0.0123	-0.0000	0.3440	-3.9884	-0.0885	0.0282	0.0000	-0.0000	4.1192	-39.2404	-0.9527	0.3040	0.0000
203.7130	-0.5151	-2.1274	1.8957	-0.1240	-0.2311	-2.5080	0.0000	0.0000	-0.0000	0.0000	0.0000	0.0000	-0.0228	0.5077	-3.8645	-0.1328	-0.0270	-0.0115	-0.0000	0.3437	-3.9884	-0.0885	0.0282	0.0000	-0.0000	4.1157	-39.2406	-0.9527	0.3040	0.0000
203.7250	-0.5152	-2.1274	1.8957	-0.1240	-0.2310	-2.5080	0.0000	0.0000	-0.0000	0.0000	0.0000	0.0000	-0.0028	0.5015	-3.8620	-0.1209	-0.0039	0.0070	0.0000	0.3437	-3.9884	-0.0885	0.0282	0.0000	0.0000	4.1165	-39.2407	-0.9526	0.3039	0.0000
203.7350	-0.5152	-2.1274	1.8957	-0.1240	-0.2310	-2.5080	0.0000	0.0000	-0.0000	0.0000	0.0000	0.0000	-0.0452	0.5544	-3.8752	-0.1352	-0.0186	-0.0036	0.0000	0.3439	-3.9884	-0.0885	0.0282	0.0000	0.0000	4.1184	-39.2404	-0.9528	0.3040	0.0000
203.7470	-0.5152	-2.1274	1.8957	-0.1240	-0.2311	-2.5080	0.0000	0.0000	-0.0000	0.0000	0.0000	0.0000	-0.0732	0.6040	-3.8895	-0.1203	-0.0096	-0.0017	-0.0000	0.3440	-3.9884	-0.0885	0.0282	0.0000	-0.0000	4.1203	-39.2402	-0.9528	0.3040	0.0000
203.7570	-0.5152	-2.1274	1.8957	-0.1240	-0.2311	-2.5080	0.0000	0.0000	-0.0000	0.0000	0.0000	0.0000	-0.0561	0.4539	-3.8760	-0.1192	-0.0105	-0.0048	-0.0000	0.3439	-3.9884	-0.0885	0.0282	0.0000	-0.0000	4.1185	-39.2403	-0.9529	0.3040	0.0000
203.7690	-0.5152	-2.1274	1.8957	-0.1240	-0.2311	-2.5080	0.0000	0.0000	-0.0000	0.0000	0.0000	0.0000	-0.0575	0.5631	-3.8747	-0.1300	-0.0076	-0.0034	-0.0000	0.3439	-3.9884	-0.0885	0.0282	0.0000	-0.0000	4.1184	-39.2404	-0.9529	0.3040	0.0000
203.7790	-0.5152	-2.1274	1.8957	-0.1240	-0.2310	-2.5080	0.0000	0.0000	-0.0000	0.0000	0.0000	0.0000	-0.0095	0.5425	-3.8694	-0.1141	-0.0036	-0.0218	0.0000	0.3439	-3.9884	-0.0885	0.0282	0.0000	0.0000	4.1183	-39.2405	-0.9529	0.3040	0.0000
203.7890	-0.5151	-2.1274	1.8957	-0.1240	-0.2310	-2.5080	0.0000	0.0000	-0.0000	0.0000	0.0000	0.0000	-0.0444	0.5097	-3.8550	-0.1256	-0.0213	-0.0091	-0.0000	0.3438	-3.9884	-0.0885	0.0282	0.0000	-0.0000	4.1174	-39.2406	-0.9528	0.3040	0.0000
203.8010	-0.5151	-2.1274	1.8957	-0.1240	-0.2310	-2.5080	0.0000	0.0000	-0.0000	0.0000	0.0000	0.0000	0.0373	0.4967	-3.8470	-0.1248	0.0035	-0.0083	-0.0000	0.3438	-3.9884	-0.0885	0.0282	0.0000	-0.0000	4.1173	-39.2407	-0.9527	0.3040	0.0000
203.8110	-0.5151	-2.1274	1.8957	-0.1240	-0.2311	-2.5081	0.0000	0.0000	-0.0000	0.0000	0.0000	0.0000	-0.0485	0.5757	-3.8920	-0.1107	-0.0134	-0.0232	0.0000	0.3437	-3.9885	-0.0885	0.0282	0.0000	0.0000	4.1163	-39.2408	-0.9527	0.3040	0.0000
203.8230	-0.5151	-2.1274	1.8957	-0.1240	-0.2310	-2.5080	0.0000	0.0000	-0.0000	0.0000	0.0000	0.0000	0.0018	0.4719	-3.8620	-0.0915	-0.0159	0.0034	-0.0000	0.3439	-3.9884	-0.0885	0.0282	0.0000	-0.0000	4.1181	-39.2407	-0.9528	0.3040	0.0000
203.8330	-0.5151	-2.1274	1.8957	-0.1240	-0.2311	-2.5080	0.0000	0.0000	-0.0000	0.0000	0.0000	0.0000	-0.0313	0.5201	-3.8683	-0.1294	-0.0235	-0.0180	-0.0000	0.3438	-3.9885	-0.0885	0.0282	0.0000	-0.0000	4.1172	-39.2407	-0.9528	0.3040	0.0000
203.8450	-0.5151	-2.1274	1.8957	-0.1240	-0.2310	-2.5080	0.0000	0.0000	-0.0000	0.0000	0.0000	0.0000	-0.0285	0.5677	-3.9119	-0.1262	-0.0238	0.0042	0.0000	0.3438	-3.9884	-0.0885	0.0282	0.0000	0.0000	4.1176	-39.2403	-0.9529	0.3040	0.0000
203.8550	-0.5152	-2.1274	1.8957	-0.1239	-0.2310	-2.5081	0.0000	0.0000	-0.0000	0.0000	0.0000	0.0000	0.0060	0.5255	-3.8679	-0.1221	-0.0003	0.0064	0.0000	0.3439	-3.9884	-0.0885	0.0282	0.0000	0.0000	4.1183	-39.2405	-0.9528	0.3040	0.0000
203.8650	-0.5151	-2.1274	1.8957	-0.1240	-0.2311	-2.5080	0.0000	0.0000	-0.0000	0.0000	0.0000	0.0000	-0.0028	0.5747	-3.8826	-0.1236	-0.0085	-0.0016	0.0000	0.3441	-3.9884	-0.0885	0.0282	0.0000	0.0000	4.1212	-39.2401	-0.9530	0.3040	0.0000
203.8770	-0.5152	-2.1274	1.8957	-0.1240	-0.2311	-2.5080	0.0000	0.0000	-0.0000	0.0000	0.0000	0.0000	-0.0466	0.5300	-3.9234	-0.1340	-0.0367	0.0035	-0.0000	0.3440	-3.9884	-0.0885	0.0282	0.0000	-0.0000	4.1200	-39.2404	-0.9529	0.3040	0.0000
203.8870	-0.5152	-2.1274	1.8957	-0.1240	-0.2310	-2.5080	0.0000	0.0000	-0.0000	0.0000	0.0000	0.0000	-0.0728	0.5936	-3.8894	-0.1145	-0.0228	-0.0264	-0.0000	0.3440	-3.9884	-0.0885	0.0282	0.0000	-0.0000	4.1193	-39.2403	-0.9528	0.3040	0.0000
203.8970	-0.5151	-2.1274	1.8957	-0.1240	-0.2311	-2.5080	0.0000	0.0000	-0.0000	0.0000	0.0000	0.0000	0.0142	0.6140	-3.8615	-0.1490	-0.0294	-0.0211	0.0000	0.3440	-3.9884	-0.0885	0.0282	0.0000	0.0000	4.1191	-39.2405	-0.9528	0.3040	0.0000
203.9070	-0.5152	-2.1274	1.8957	-0.1240	-0.2311	-2.5081	0.0000	0.0000	-0.0000	0.0000	0.0000	0.0000	-0.0227	0.5767	-3.9072	-0.1064	-0.0272	0.0019	0.0000	0.3439	-3.9884	-0.0885	0.0282	0.0000	0.0000	4.1184	-39.2404	-0.9528	0.3040	0.0000
203.9170	-0.5152	-2.1274	1.8957	-0.1240	-0.2311	-2.5080	0.0000	0.0000	-0.0000	0.0000	0.0000	0.0000	-0.0807	0.5626	-3.8450	-0.1141	-0.0301	0.0058	-0.0000	0.3438	-3.9884	-0.0885	0.0282	0.0000	-0.0000	4.1177	-39.2403	-0.9527	0.3040	0.0000
203.9270	-0.5151	-2.1274	1.8957	-0.1240	-0.2310	-2.5080	0.0000	0.0000	-0.0000	0.0000	0.0000	0.0000	-0.0307	0.5919	-3.8079	-0.1359	-0.0076	-0.0150	0.0000	0.3440	-3.9884	-0.0885	0.0282	0.0000	0.0000	4.1194	-39.2403	-0.9529	0.3040	0.0000
203.9390	-0.5151	-2.1274	1.8957	-0.1239	-0.2311	-2.5080	0.0000	0.0000	-0.0000	0.0000	0.0000	0.0000	-0.1066	0.5704	-3.9199	-0.1054	-0.0230	-0.0054	-0.0000	0.3439	-3.9884	-0.0885	0.0282	0.0000	-0.0000	4.1184	-39.2404	-0.9529	0.3040	0.0000
203.9490	-0.5151	-2.1274	1.8957	-0.1240	-0.2311	-2.5080	0.0000	0.0000	-0.0000	0.0000	0.0000	0.0000	-0.0868	0.5698	-3.9269	-0.0984	-0.0084	-0.0043	-0.0000	0.3438	-3.9884	-0.0885	0.0282	0.0000	-0.0000	4.1173	-39.2407	-0.9529	0.3040	0.0000
203.9590	-0.5152	-2.1274	1.8957	-0.1240	-0.2310	-2.5080	0.0000	0.0000	-0.0000	0.0000	0.0000	0.0000	-0.0887	0.5320	-3.9005	-0.1293	-0.0103	-0.0075	0.0000	0.3439	-3.9884	-0.0885	0.0282	0.0000	0.0000	4.1183	-39.2404	-0.9528	0.3040	0.0000
203.9690	-0.5151	-2.1274	1.8957	-0.1240	-0.2310	-2.5080	0.0000	0.0000	-0.0000	0.0000	0.0000	0.0000	-0.0273	0.4385	-3.9100	-0.1080	-0.0042	0.0027	-0.0000	0.3438	-3.9884	-0.0885	0.0282	0.0000	-0.0000	4.1175	-39.2405	-0.9528	0.3040	0.0000
203.9790	-0.5152	-2.1274	1.8957	-0.1240	-0.2311	-2.5080	0.0000	0.0000	-0.0000	0.0000	0.0000	0.0000	-0.1209	0.5772	-3.9082	-0.0982	-0.0058	-0.0213	0.0000	0.3439	-3.9884	-0.0885	0.0282	0.0000	0.0000	4.1184	-39.2404	-0.9529	0.3040	0.0000
203.9890	-0.5152	-2.1274	1.8957	-0.1240	-0.2311	-2.5080	0.0000	0.0000	-0.0000	0.0000	0.0000	0.0000	-0.0670	0.5591	-3.8713	-0.1105	-0.0418	-0.0080	0.0000	0.3437	-3.9884	-0.0885	0.0282	0.0000	0.0000	4.1166	-39.2406	-0.9528	0.3040	0.0000
204.0010	-0.5151	-2.1274	1.8957	-0.1240	-0.2310	-2.5080	0.0000	0.0000	-0.0000	0.0000	0.0000	0.0000	-0.1212	0.4655	-3.9161	-0.1350	-0.0344	0.0017	-0.0000	0.3440	-3.9884	-0.0885	0.0282	0.0000	-0.0000	4.1193	-39.2404	-0.9528	0.3040	0.0000
204.0110	-0.5152	-2.1274	1.8957	-0.1240	-0.2310	-2.5080	0.0000	0.0000	-0.0000	0.0000	0.0000	0.0000	-0.1140	0.5212	-3.8891	-0.1184	-0.0028	-0.0191	0.0000	0.3438	-3.9884	-0.0885	0.0282	0.0000	0.0000	4.1176	-39.2403	-0.9529	0.3040	0.0000
204.0210	-0.5151	-2.1274	1.8957	-0.1240	-0.2311	-2.5080	0.0000	0.0000	-0.0000	0.0000	0.0000	0.0000	-0.1871	0.4965	-3.9160	-0.1261	-0.0328	-0.0085	0.0000	0.3437	-3.9884	-0.0885	0.0282	0.0000	0.0000	4.1164	-39.2407	-0.9526	0.3039	0.0000
204.0310	-0.5151	-2.1274	1.8957	-0.1240	-0.2311	-2.5080	0.0000	0.0000	-0.0000	0.0000	0.0000	0.0000	-0.1225	0.5791	-3.8834	-0.1164	-0.0239	0.0129	0.0000	0.3440	-3.9884	-0.0885	0.0282	0.0000	0.0000	4.1194	-39.2403	-0.9529	0.3040	0.0000
204.0410	-0.5152	-2.1274	1.8957	-0.1240	-0.2310	-2.5080	0.0000	0.0000	-0.0000	0.0000	0.0000	0.0000	-0.0506	0.4649	-3.9379	-0.1079	-0.0312	-0.0150	-0.0000	0.3438	-3.9884	-0.0885	0.0282	0.0000	-0.0000	4.1174	-39.2406	-0.9527	0.3040	0.0000
204.0510	-0.5151	-2.1274	1.8957	-0.1240	-0.2310	-2.5081	0.0000	0.0000	-0.0000	0.0000	0.0000	0.0000	-0.0190	0.5163	-3.8660	-0.1183	-0.0142	0.0008	0.0000	0.3441	-3.9884	-0.0885	0.0283	0.0000	0.0000	4.1211	-39.2402	-0.9531	0.3041	0.0000
204.0630	-0.5151	-2.1274	1.8957	-0.1240	-0.2311	-2.5081	0.0000	0.0000	-0.0000	0.0000	0.0000	0.0000	-0.0875	0.5587	-3.8802	-0.1026	-0.0147	-0.0094	-0.0000	0.3439	-3.9884	-0.0885	0.0282	0.0000	-0.0000	4.1183	-39.2405	-0.9530	0.3040	0.0000
204.0730	-0.5152	-2.1274	1.8957	-0.1240	-0.2311	-2.5080	0.0000	0.0000	-0.0000	0.0000	0.0000	0.0000	-0.1082	0.5908	-3.9045	-0.1383	-0.0060	0.0099	-0.0000	0.3441	-3.9884	-0.0885	0.0282	0.0000	-0.0000	4.1203	-39.2401	-0.9528	0.3040	0.0000
204.0830	-0.5152	-2.1274	1.8957	-0.1240	-0.2310	-2.5080	0.0000	0.0000	-0.0000	0.0000	0.0000	0.0000	-0.0868	0.4748	-3.8497	-0.0973	-0.0126	-0.0120	0.0000	0.3441	-3.9884	-0.0885	0.0282	0.0000	0.0000	4.1212	-39.2401	-0.9530	0.3040	0.0000
204.0950	-0.5152	-2.1274	1.8957	-0.1240	-0.2310	-2.5080	0.0000	0.0000	-0.0000	0.0000	0.0000	0.0000	-0.0845	0.5661	-3.8643	-0.0910	0.0002	-0.0181	-0.0000	0.3440	-3.9884	-0.0885	0.0282	0.0000	-0.0000	4.1194	-39.2403	-0.9529	0.3040	0.0000
204.1050	-0.5151	-2.1274	1.8957	-0.1240	-0.2310	-2.5080	0.0000	0.0000	-0.0000	0.0000	0.0000	0.0000	-0.0442	0.5004	-3.8928	-0.1253	0.0001	0.0176	0.0000	0.3437	-3.9884	-0.0885	0.0282	0.0000	0.0000	4.1167	-39.2405	-0.9528	0.3040	0.0000
204.1150	-0.5152	-2.1274	1.8957	-0.1240	-0.2311	-2.5080	0.0000	0.0000	-0.0000	0.0000	0.0000	0.0000	-0.0247	0.5544	-3.8602	-0.1145	-0.0173	-0.0150	0.0000	0.3439	-3.9884	-0.0885	0.0282	0.0000	0.0000	4.1183	-39.2405	-0.9528	0.3040	0.0000
204.1250	-0.5151	-2.1274	1.8957	-0.1240	-0.2310	-2.5080	0.0000	0.0000	-0.0000	0.0000	0.0000	0.0000	-0.1396	0.5340	-3.8877	-0.1028	-0.0060	-0.0181	-0.0000	0.3436	-3.9885	-0.0885	0.0282	0.0000	-0.0000	4.1155	-39.2408	-0.9528	0.3040	0.0000
204.1350	-0.5152	-2.1274	1.8957	-0.1240	-0.2310	-2.5080	0.0000	0.0000	-0.0000	0.0000	0.0000	0.0000	-0.0654	0.4973	-3.8984	-0.0858	-0.0249	0.0007	-0.0000	0.3440	-3.9884	-0.0885	0.0282	0.0000	-0.0000	4.1193	-39.2403	-0.9528	0.3040	0.0000
204.1470	-0.5151	-2.1274	1.8957	-0.1240	-0.2310	-2.5080	0.0000	0.0000	-0.0000	0.0000	0.0000	0.0000	-0.1278	0.4762	-3.9420	-0.1315	-0.0167	0.0106	-0.0000	0.3440	-3.9884	-0.0885	0.0282	0.0000	-0.0000	4.1193	-39.2403	-0.9529	0.3040	0.0000
204.1570	-0.5151	-2.1274	1.8957	-0.1240	-0.2311	-2.5080	0.0000	0.0000	-0.0000	0.0000	0.0000	0.0000	-0.1601	0.4740	-3.8674	-0.1245	-0.0192	-0.0311	-0.0000	0.3439	-3.9884	-0.0885	0.0282	0.0000	-0.0000	4.1182	-39.2406	-0.9529	0.3040	0.0000
204.1670	-0.5151	-2.1274	1.8957	-0.1240	-0.2310	-2.5080	0.0000	0.0000	-0.0000	0.0000	0.0000	0.0000	-0.1694	0.5646	-3.8530	-0.1382	-0.0267	-0.0130	0.0000	0.3440	-3.9884	-0.0885	0.0282	0.0000	0.0000	4.1194	-39.2403	-0.9529	0.3040	0.0000
204.1770	-0.5151	-2.1274	1.8957	-0.1240	-0.2310	-2.5080	0.0000	0.0000	-0.0000	0.0000	0.0000	0.0000	-0.0796	0.4684	-3.9201	-0.0937	0.0002	-0.0160	-0.0000	0.3440	-3.9884	-0.0885	0.0282	0.0000	-0.0000	4.1193	-39.2404	-0.9530	0.3040	0.0000
204.1870	-0.5151	-2.1274	1.8957	-0.1240	-0.2311	-2.5080	0.0000	0.0000	-0.0000	0.0000	0.0000	0.0000	-0.1024	0.5357	-3.8437	-0.1014	-0.0114	0.0018	-0.0000	0.3440	-3.9884	-0.0886	0.0283	0.0000	-0.0000	4.1201	-39.2404	-0.9531	0.3041	0.0000
204.1970	-0.5151	-2.1274	1.8957	-0.1239	-0.2311	-2.5080	0.0000	0.0000	-0.0000	0.0000	0.0000	0.0000	-0.1181	0.5848	-3.8974	-0.1131	-0.0205	0.0015	-0.0000	0.3438	-3.9884	-0.0885	0.0282	0.0000	-0.0000	4.1174	-39.2405	-0.9528	0.3040	0.0000
204.2090	-0.5151	-2.1274	1.8957	-0.1240	-0.2311	-2.5081	0.0000	0.0000	-0.0000	0.0000	0.0000	0.0000	-0.1977	0.5071	-3.8897	-0.0873	-0.0252	-0.0127	0.0000	0.3439	-3.9884	-0.0885	0.0282	0.0000	0.0000	4.1185	-39.2403	-0.9529	0.3040	0.0000
204.2190	-0.5151	-2.1274	1.8957	-0.1240	-0.2311	-2.5080	0.0000	0.0000	-0.0000	0.0000	0.0000	0.0000	-0.0600	0.4517	-3.8605	-0.1319	-0.0040	-0.0026	-0.0000	0.3438	-3.9884	-0.0885	0.0282	0.0000	-0.0000	4.1176	-39.2404	-0.9528	0.3040	0.0000
204.2290	-0.5152	-2.1274	1.8957	-0.1240	-0.2311	-2.5080	0.0000	0.0000	-0.0000	0.0000	0.0000	0.0000	-0.1148	0.5000	-3.9052	-0.0959	-0.0252	-0.0105	-0.0000	0.3437	-3.9884	-0.0885	0.0282	0.0000	-0.0000	4.1157	-39.2406	-0.9527	0.3040	0.0000
204.2390	-0.5151	-2.1274	1.8957	-0.1240	-0.2311	-2.5081	0.0000	0.0000	-0.0000	0.0000	0.0000	0.0000	-0.1115	0.5005	-3.8569	-0.0717	-0.0002	-0.0163	0.0000	0.3438	-3.9884	-0.0885	0.0282	0.0000	0.0000	4.1175	-39.2404	-0.9528	0.3040	0.0000
204.2510	-0.5151	-2.1274	1.8957	-0.1240	-0.2311	-2.5080	0.0000	0.0000	-0.0000	0.0000	0.0000	0.0000	-0.0900	0.4561	-3.8602	-0.1008	-0.0140	0.0067	0.0000	0.3438	-3.9884	-0.0885	0.0282	0.0000	0.0000	4.1176	-39.2403	-0.9527	0.3040	0.0000
204.2610	-0.5152	-2.1274	1.8957	-0.1240	-0.2311	-2.5080	0.0000	0.0000	-0.0000	0.0000	0.0000	0.0000	-0.0669	0.5401	-3.8756	-0.1255	-0.0246	0.0242	0.0000	0.3440	-3.9884	-0.0885	0.0282	0.0000	0.0000	4.1194	-39.2403	-0.9528	0.3040	0.0000
204.2730	-0.5151	-2.1274	1.8957	-0.1240	-0.2311	-2.5080	0.0000	0.0000	-0.0000	0.0000	0.0000	0.0000	-0.1278	0.5289	-3.8786	-0.0981	-0.0135	-0.0204	-0.0000	0.3438	-3.9884	-0.0885	0.0282	0.0000	-0.0000	4.1173	-39.2406	-0.9528	0.3040	0.0000
204.2830	-0.5151	-2.1274	1.8957	-0.1240	-0.2311	-2.5081	0.0000	0.0000	-0.0000	0.0000	0.0000	0.0000	-0.1256	0.4503	-3.8861	-0.0896	0.0113	-0.0300	0.0000	0.3438	-3.9884	-0.0885	0.0282	0.0000	0.0000	4.1173	-39.2406	-0.9528	0.3040	0.0000
204.2930	-0.5151	-2.1274	1.8957	-0.1240	-0.2310	-2.5080	0.0000	0.0000	-0.0000	0.0000	0.0000	0.0000	-0.0366	0.5172	-3.8777	-0.0876	-0.0233	-0.0071	0.0000	0.3439	-3.9884	-0.0885	0.0282	0.0000	0.0000	4.1191	-39.2406	-0.9530	0.3040	0.0000
204.3050	-0.5152	-2.1274	1.8957	-0.1240	-0.2311	-2.5081	0.0000	0.0000	-0.0000	0.0000	0.0000	0.0000	-0.1356	0.4762	-3.8875	-0.0934	-0.0218	-0.0016	0.0000	0.3437	-3.9884	-0.0885	0.0282	0.0000	0.0000	4.1167	-39.2405	-0.9527	0.3040	0.0000
204.3150	-0.5152	-2.1274	1.8957	-0.1240	-0.2310	-2.5080	0.0000	0.0000	-0.0000	0.0000	0.0000	0.0000	-0.0175	0.5145	-3.8571	-0.1108	-0.0121	-0.0126	0.0000	0.3439	-3.9884	-0.0885	0.0282	0.0000	0.0000	4.1185	-39.2403	-0.9529	0.3040	0.0000
204.3250	-0.5151	-2.1274	1.8957	-0.1240	-0.2311	-2.5080	0.0000	0.0000	-0.0000	0.0000	0.0000	0.0000	-0.1733	0.4835	-3.8852	-0.1004	-0.0004	0.0007	0.0000	0.3438	-3.9884	-0.0885	0.0282	0.0000	0.0000	4.1176	-39.2403	-0.9528	0.3040	0.0000
204.3350	-0.5151	-2.1274	1.8957	-0.1240	-0.2311	-2.5080	0.0000	0.0000	-0.0000	0.0000	0.0000	0.0000	-0.0934	0.5067	-3.9291	-0.0983	-0.0049	-0.0212	-0.0000	0.3438	-3.9884	-0.0885	0.0282	0.0000	-0.0000	4.1173	-39.2406	-0.9529	0.3040	0.0000
204.3450	-0.5151	-2.1274	1.8957	-0.1240	-0.2310	-2.5080	0.0000	0.0000	-0.0000	0.0000	0.0000	0.0000	-0.0830	0.5130	-3.9150	-0.1174	0.0047	0.0122	0.0000	0.3440	-3.9884	-0.0885	0.0282	0.0000	0.0000	4.1192	-39.2404	-0.9528	0.3040	0.0000
204.3550	-0.5151	-2.1274	1.8957	-0.1240	-0.2311	-2.5080	0.0000	0.0000	-0.0000	0.0000	0.0000	0.0000	-0.0716	0.4173	-3.9157	-0.1077	0.0256	-0.0177	-0.0000	0.3440	-3.9884	-0.0885	0.0282	0.0000	-0.0000	4.1193	-39.2403	-0.9529	0.3040	0.0000
204.3670	-0.5151	-2.1274	1.8957	-0.1240	-0.2310	-2.5080	0.0000	0.0000	-0.0000	0.0000	0.0000	0.0000	-0.1328	0.5296	-3.8781	-0.0928	0.0081	0.0078	0.0000	0.3440	-3.9884	-0.0885	0.0282	0.0000	0.0000	4.1194	-39.2403	-0.9529	0.3040	0.0000
204.3770	-0.5152	-2.1274	1.8957	-0.1240	-0.2310	-2.5080	0.0000	0.0000	-0.0000	0.0000	0.0000	0.0000	-0.1464	0.4969	-3.8986	-0.1117	-0.0146	0.0023	0.0000	0.3441	-3.9884	-0.0885	0.0282	0.0000	0.0000	4.1211	-39.2402	-0.9528	0.3040	0.0000
204.3870	-0.5151	-2.1274	1.8957	-0.1240	-0.2311	-2.5080	0.0000	0.0000	-0.0000	0.0000	0.0000	0.0000	-0.1050	0.4554	-3.8802	-0.1139	-0.0324	-0.0088	0.0000	0.3437	-3.9884	-0.0885	0.0282	0.0000	0.0000	4.1166	-39.2406	-0.9528	0.3040	0.0000
204.3970	-0.5152	-2.1274	1.8957	-0.1240	-0.2311	-2.5081	0.0000	0.0000	-0.0000	0.0000	0.0000	0.0000	-0.1611	0.4605	-3.8698	-0.1312	-0.0132	-0.0131	0.0000	0.3439	-3.9884	-0.0885	0.0282	0.0000	0.0000	4.1184	-39.2404	-0.9529	0.3040	0.0000
204.4070	-0.5151	-2.1274	1.8957	-0.1240	-0.2310	-2.5080	0.0000	0.0000	-0.0000	0.0000	0.0000	0.0000	-0.1189	0.5108	-3.8956	-0.1299	-0.0155	0.0191	0.0000	0.3439	-3.9884	-0.0885	0.0282	0.0000	0.0000	4.1186	-39.2402	-0.9528	0.3040	0.0000
204.4190	-0.5151	-2.1274	1.8957	-0.1240	-0.2311	-2.5081	0.0000	0.0000	-0.0000	0.0000	0.0000	0.0000	-0.1886	0.5458	-3.8729	-0.0995	-0.0134	-0.0147	0.0000	0.3437	-3.9884	-0.0885	0.0282	0.0000	0.0000	4.1166	-39.2405	-0.9528	0.3040	0.0000
204.4290	-0.5151	-2.1274	1.8957	-0.1240	-0.2311	-2.5080	0.0000	0.0000	-0.0000	0.0000	0.0000	0.0000	-0.2111	0.5172	-3.9358	-0.1015	-0.0086	0.0034	-0.0000	0.3439	-3.9884	-0.0885	0.0282	0.0000	-0.0000	4.1183	-39.2404	-0.9529	0.3040	0.0000
204.4410	-0.5151	-2.1274	1.8957	-0.1240	-0.2311	-2.5081	0.0000	0.0000	-0.0000	0.0000	0.0000	0.0000	-0.1130	0.4774	-3.8682	-0.1284	-0.0080	-0.0200	0.0000	0.3440	-3.9884	-0.0885	0.0282	0.0000	0.0000	4.1194	-39.2403	-0.9529	0.3040	0.0000
204.4510	-0.5152	-2.1274	1.8957	-0.1240	-0.2311	-2.5080	0.0000	0.0000	-0.0000	0.0000	0.0000	0.0000	-0.1074	0.4456	-3.8586	-0.1326	-0.0124	-0.0101	-0.0000	0.3440	-3.9884	-0.0885	0.0282	0.0000	-0.0000	4.1194	-39.2402	-0.9530	0.3040	0.0000
204.4610	-0.5151	-2.1274	1.8957	-0.1240	-0.2311	-2.5080	0.0000	0.0000	-0.0000	0.0000	0.0000	0.0000	-0.2060	0.4383	-3.8675	-0.0960	-0.0182	-0.0137	-0.0000	0.3440	-3.9884	-0.0885	0.0282	0.0000	-0.0000	4.1200	-39.2405	-0.9530	0.3040	0.0000
204.4730	-0.5152	-2.1274	1.8957	-0.1240	-0.2310	-2.5081	0.0000	0.0000	-0.0000	0.0000	0.0000	0.0000	-0.1662	0.5606	-3.8904	-0.1035	-0.0057	0.0196	0.0000	0.3440	-3.9884	-0.0885	0.0282	0.0000	0.0000	4.1203	-39.2402	-0.9530	0.3040	0.0000
204.4830	-0.5151	-2.1274	1.8957	-0.1240	-0.2311	-2.5080	0.0000	0.0000	-0.0000	0.0000	0.0000	0.0000	-0.1605	0.4813	-3.8709	-0.1297	-0.0162	0.0048	0.0000	0.3441	-3.9884	-0.0885	0.0282	0.0000	0.0000	4.1210	-39.2403	-0.9529	0.3040	0.0000
204.4930	-0.5151	-2.1274	1.8957	-0.1240	-0.2311	-2.5080	0.0000	0.0000	-0.0000	0.0000	0.0000	0.0000	-0.0658	0.5643	-3.8970	-0.1190	-0.0053	-0.0054	-0.0000	0.3438	-3.9884	-0.0885	0.0282	0.0000	-0.0000	4.1173	-39.2406	-0.9527	0.3040	0.0000
204.5030	-0.5152	-2.1274	1.8957	-0.1240	-0.2311	-2.5080	0.0000	0.0000	-0.0000	0.0000	0.0000	0.0000	-0.1882	0.4732	-3.8890	-0.1081	-0.0023	-0.0103	0.0000	0.3437	-3.9884	-0.0885	0.0282	0.0000	0.0000	4.1166	-39.2406	-0.9528	0.3040	0.0000
204.5130	-0.5151	-2.1274	1.8957	-0.1240	-0.2310	-2.5080	0.0000	0.0000	-0.0000	0.0000	0.0000	0.0000	-0.2610	0.5461	-3.8640	-0.1171	-0.0131	-0.0051	-0.0000	0.3438	-3.9884	-0.0885	0.0282	0.0000	-0.0000	4.1175	-39.2404	-0.9529	0.3040	0.0000
204.5230	-0.5151	-2.1274	1.8957	-0.1240	-0.2311	-2.5081	0.0000	0.0000	-0.0000	0.0000	0.0000	0.0000	-0.1218	0.4874	-3.8872	-0.1273	-0.0023	-0.0099	0.0000	0.3440	-3.9884	-0.0885	0.0282	0.0000	0.0000	4.1193	-39.2403	-0.9528	0.3040	0.0000
204.5350	-0.5152	-2.1274	1.8957	-0.1240	-0.2311	-2.5080	0.0000	0.0000	-0.0000	0.0000	0.0000	0.0000	-0.1315	0.5021	-3.8668	-0.1174	-0.0083	-0.0272	0.0000	0.3439	-3.9884	-0.0885	0.0282	0.0000	0.0000	4.1183	-39.2405	-0.9528	0.3040	0.0000
204.5450	-0.5152	-2.1274	1.8957	-0.1240	-0.2311	-2.5080	0.0000	0.0000	-0.0000	0.0000	0.0000	0.0000	-0.1433	0.5181	-3.8725	-0.1061	-0.0005	-0.0004	0.0000	0.3438	-3.9884	-0.0885	0.0282	0.0000	0.0000	4.1174	-39.2405	-0.9529	0.3040	0.0000
204.5550	-0.5152	-2.1274	1.8957	-0.1240	-0.2310	-2.5080	0.0000	0.0000	-0.0000	0.0000	0.0000	0.0000	-0.1566	0.5066	-3.8905	-0.1063	-0.0084	-0.0311	-0.0000	0.3438	-3.9884	-0.0885	0.0282	0.0000	-0.0000	4.1174	-39.2406	-0.9528	0.3040	0.0000
204.5650	-0.5151	-2.1274	1.8957	-0.1240	-0.2311	-2.5080	0.0000	0.0000	-0.0000	0.0000	0.0000	0.0000	-0.1102	0.4877	-3.8908	-0.0881	-0.0006	-0.0047	0.0000	0.3440	-3.9884	-0.0886	0.0283	0.0000	0.0000	4.1193	-39.2404	-0.9531	0.3041	0.0000
204.5770	-0.5151	-2.1274	1.8957	-0.1240	-0.2310	-2.5080	0.0000	0.0000	-0.0000	0.0000	0.0000	0.0000	-0.2636	0.4544	-3.8932	-0.1310	0.0062	0.0050	0.0000	0.3439	-3.9884	-0.0885	0.0282	0.0000	0.0000	4.1184	-39.2404	-0.9529	0.3040	0.0000
204.5870	-0.5151	-2.1274	1.8957	-0.1240	-0.2311	-2.5080	0.0000	0.0000	-0.0000	0.0000	0.0000	0.0000	-0.1547	0.4595	-3.9055	-0.1273	-0.0008	-0.0066	0.0000	0.3438	-3.9884	-0.0885	0.0282	0.0000	0.0000	4.1174	-39.2405	-0.9528	0.3040	0.0000
204.5970	-0.5151	-2.1274	1.8957	-0.1240	-0.2310	-2.5080	0.0000	0.0000	-0.0000	0.0000	0.0000	0.0000	-0.1958	0.5039	-3.8614	-0.0958	0.0054	0.0057	0.0000	0.3438	-3.9884	-0.0885	0.0282	0.0000	0.0000	4.1167	-39.2404	-0.9530	0.3040	0.0000
204.6090	-0.5151	-2.1274	1.8957	-0.1240	-0.2311	-2.5080	0.0000	0.0000	-0.0000	0.0000	0.0000	0.0000	-0.1658	0.4618	-3.8991	-0.1001	0.0076	0.0202	0.0000	0.3438	-3.9884	-0.0885	0.0282	0.0000	0.0000	4.1176	-39.2404	-0.9529	0.3040	0.0000
204.6190	-0.5151	-2.1274	1.8957	-0.1240	-0.2311	-2.5080	0.0000	0.0000	-0.0000	0.0000	0.0000	0.0000	-0.2408	0.5108	-3.8777	-0.1117	-0.0038	0.0090	0.0000	0.3439	-3.9884	-0.0885	0.0282	0.0000	0.0000	4.1184	-39.2404	-0.9530	0.3040	0.0000
204.6310	-0.5151	-2.1274	1.8957	-0.1240	-0.2311	-2.5080	0.0000	0.0000	-0.0000	0.0000	0.0000	0.0000	-0.2048	0.4946	-3.8940	-0.1022	-0.0184	-0.0181	-0.0000	0.3440	-3.9884	-0.0885	0.0282	0.0000	-0.0000	4.1194	-39.2403	-0.9530	0.3040	0.0000
204.6410	-0.5151	-2.1274	1.8957	-0.1240	-0.2310	-2.5081	0.0000	0.0000	-0.0000	0.0000	0.0000	0.0000	-0.2241	0.5520	-3.9159	-0.1073	0.0039	0.0006	0.0000	0.3439	-3.9884	-0.0885	0.0282	0.0000	0.0000	4.1191	-39.2406	-0.9529	0.3040	0.0000
204.6510	-0.5152	-2.1274	1.8957	-0.1240	-0.2311	-2.5080	0.0000	0.0000	-0.0000	0.0000	0.0000	0.0000	-0.1316	0.4929	-3.8455	-0.0956	-0.0130	-0.0171	-0.0000	0.3440	-3.9884	-0.0885	0.0283	0.0000	-0.0000	4.1194	-39.2402	-0.9531	0.3041	0.0000
204.6630	-0.5152	-2.1274	1.8957	-0.1240	-0.2311	-2.5080	0.0000	0.0000	-0.0000	0.0000	0.0000	0.0000	-0.1420	0.5077	-3.8881	-0.0979	0.0027	-0.0153	-0.0000	0.3438	-3.9884	-0.0885	0.0282	0.0000	-0.0000	4.1175	-39.2405	-0.9527	0.3040	0.0000
204.6730	-0.5152	-2.1274	1.8957	-0.1240	-0.2311	-2.5080	0.0000	0.0000	-0.0000	0.0000	0.0000	0.0000	-0.1383	0.4802	-3.8812	-0.0859	-0.0083	-0.0022	0.0000	0.3441	-3.9884	-0.0885	0.0282	0.0000	0.0000	4.1203	-39.2402	-0.9529	0.3040	0.0000
204.6830	-0.5151	-2.1274	1.8957	-0.1240	-0.2311	-2.5080	0.0000	0.0000	-0.0000	0.0000	0.0000	0.0000	-0.2152	0.5361	-3.8872	-0.0972	0.0074	-0.0150	-0.0000	0.3440	-3.9884	-0.0885	0.0282	0.0000	-0.0000	4.1192	-39.2405	-0.9529	0.3040	0.0000
204.6930	-0.5151	-2.1274	1.8957	-0.1240	-0.2311	-2.5080	0.0000	0.0000	-0.0000	0.0000	0.0000	0.0000	-0.1914	0.4948	-3.9275	-0.1118	-0.0113	-0.0096	-0.0000	0.3439	-3.9884	-0.0885	0.0282	0.0000	-0.0000	4.1181	-39.2407	-0.9529	0.3040	0.0000
204.7030	-0.5151	-2.1274	1.8957	-0.1239	-0.2310	-2.5080	0.0000	0.0000	-0.0000	0.0000	0.0000	0.0000	-0.2165	0.4260	-3.8929	-0.1229	0.0125	-0.0337	-0.0000	0.3440	-3.9884	-0.0885	0.0282	0.0000	-0.0000	4.1194	-39.2403	-0.9530	0.3040	0.0000
204.7130	-0.5151	-2.1274	1.8957	-0.1240	-0.2310	-2.5080	0.0000	0.0000	-0.0000	0.0000	0.0000	0.0000	-0.2370	0.4539	-3.8776	-0.1011	0.0011	0.0018	0.0000	0.3439	-3.9884	-0.0885	0.0282	0.0000	0.0000	4.1182	-39.2406	-0.9528	0.3040	0.0000
204.7250	-0.5151	-2.1274	1.8957	-0.1240	-0.2311	-2.5080	0.0000	0.0000	-0.0000	0.0000	0.0000	0.0000	-0.2740	0.4525	-3.8902	-0.1225	0.0147	-0.0144	-0.0000	0.3440	-3.9884	-0.0885	0.0282	0.0000	-0.0000	4.1203	-39.2402	-0.9530	0.3040	0.0000
204.7350	-0.5151	-2.1274	1.8957	-0.1240	-0.2311	-2.5081	0.0000	0.0000	-0.0000	0.0000	0.0000	0.0000	-0.3312	0.4451	-3.9075	-0.0965	-0.0245	-0.0147	-0.0000	0.3440	-3.9884	-0.0885	0.0282	0.0000	-0.0000	4.1202	-39.2403	-0.9529	0.3040	0.0000
204.7450	-0.5152	-2.1274	1.8957	-0.1240	-0.2311	-2.5080	0.0000	0.0000	-0.0000	0.0000	0.0000	0.0000	-0.2089	0.5127	-3.8626	-0.1244	-0.0089	0.0031	-0.0000	0.3440	-3.9884	-0.0885	0.0282	0.0000	-0.0000	4.1203	-39.2402	-0.9529	0.3040	0.0000
204.7550	-0.5152	-2.1274	1.8957	-0.1240	-0.2310	-2.5080	0.0000	0.0000	-0.0000	0.0000	0.0000	0.0000	-0.2243	0.4620	-3.9006	-0.1116	-0.0207	-0.0208	-0.0000	0.3438	-3.9884	-0.0885	0.0282	0.0000	-0.0000	4.1177	-39.2403	-0.9528	0.3040	0.0000
204.7650	-0.5151	-2.1274	1.8957	-0.1240	-0.2311	-2.5080	0.0000	0.0000	-0.0000	0.0000	0.0000	0.0000	-0.2124	0.3847	-3.8740	-0.0984	-0.0119	0.0009	0.0000	0.3439	-3.9884	-0.0885	0.0282	0.0000	0.0000	4.1185	-39.2403	-0.9529	0.3040	0.0000
204.7770	-0.5152	-2.1274	1.8957	-0.1240	-0.2310	-2.5080	0.0000	0.0000	-0.0000	0.0000	0.0000	0.0000	-0.2834	0.4465	-3.8792	-0.0871	-0.0115	0.0036	0.0000	0.3439	-3.9884	-0.0885	0.0282	0.0000	0.0000	4.1185	-39.2403	-0.9529	0.3040	0.0000
204.7870	-0.5151	-2.1274	1.8957	-0.1240	-0.2310	-2.5080	0.0000	0.0000	-0.0000	0.0000	0.0000	0.0000	-0.1695	0.4497	-3.8773	-0.1217	-0.0027	0.0028	-0.0000	0.3441	-3.9884	-0.0885	0.0283	0.0000	-0.0000	4.1203	-39.2401	-0.9531	0.3041	0.0000
204.7970	-0.5152	-2.1274	1.8957	-0.1240	-0.2311	-2.5080	0.0000	0.0000	-0.0000	0.0000	0.0000	0.0000	-0.1918	0.4690	-3.9196	-0.0934	-0.0036	-0.0059	0.0000	0.3441	-3.9884	-0.0886	0.0283	0.0000	0.0000	4.1213	-39.2400	-0.9531	0.3041	0.0000
204.8090	-0.5151	-2.1274	1.8957	-0.1240	-0.2310	-2.5080	0.0000	0.0000	-0.0000	0.0000	0.0000	0.0000	-0.1788	0.5062	-3.9106	-0.0899	-0.0058	-0.0038	-0.0000	0.3440	-3.9884	-0.0885	0.0282	0.0000	-0.0000	4.1195	-39.2402	-0.9529	0.3040	0.0000
204.8190	-0.5151	-2.1274	1.8957	-0.1240	-0.2311	-2.5080	0.0000	0.0000	-0.0000	0.0000	0.0000	0.0000	-0.2222	0.5162	-3.8884	-0.1104	-0.0165	-0.0072	-0.0000	0.3438	-3.9884	-0.0885	0.0282	0.0000	-0.0000	4.1176	-39.2404	-0.9529	0.3040	0.0000
204.8310	-0.5151	-2.1274	1.8957	-0.1240	-0.2311	-2.5081	0.0000	0.0000	-0.0000	0.0000	0.0000	0.0000	-0.2936	0.4724	-3.8675	-0.1156	0.0170	-0.0184	-0.0000	0.3438	-3.9884	-0.0885	0.0282	0.0000	-0.0000	4.1175	-39.2404	-0.9529	0.3040	0.0000
204.8410	-0.5152	-2.1274	1.8957	-0.1240	-0.2311	-2.5080	0.0000	0.0000	-0.0000	0.0000	0.0000	0.0000	-0.1461	0.4395	-3.8840	-0.1130	-0.0020	0.0061	0.0000	0.3441	-3.9884	-0.0885	0.0282	0.0000	0.0000	4.1211	-39.2402	-0.9529	0.3040	0.0000
204.8510	-0.5151	-2.1274	1.8957	-0.1240	-0.2311	-2.5080	0.0000	0.0000	-0.0000	0.0000	0.0000	0.0000	-0.1624	0.3994	-3.9086	-0.1066	-0.0260	-0.0181	0.0000	0.3440	-3.9884	-0.0885	0.0282	0.0000	0.0000	4.1192	-39.2404	-0.9528	0.3040	0.0000
204.8630	-0.5152	-2.1274	1.8957	-0.1240	-0.2310	-2.5080	0.0000	0.0000	-0.0000	0.0000	0.0000	0.0000	-0.1616	0.5544	-3.8728	-0.1091	0.0010	-0.0112	-0.0000	0.3440	-3.9884	-0.0885	0.0282	0.0000	-0.0000	4.1192	-39.2404	-0.9528	0.3040	0.0000
204.8730	-0.5151	-2.1274	1.8957	-0.1240	-0.2311	-2.5080	0.0000	0.0000	-0.0000	0.0000	0.0000	0.0000	-0.1978	0.4159	-3.8640	-0.0983	0.0101	-0.0062	-0.0000	0.3440	-3.9884	-0.0885	0.0282	0.0000	-0.0000	4.1193	-39.2403	-0.9529	0.3040	0.0000
204.8850	-0.5151	-2.1274	1.8957	-0.1240	-0.2311	-2.5080	0.0000	0.0000	-0.0000	0.0000	0.0000	0.0000	-0.2055	0.4448	-3.8742	-0.0851	-0.0066	-0.0213	-0.0000	0.3439	-3.9884	-0.0885	0.0282	0.0000	-0.0000	4.1183	-39.2405	-0.9529	0.3040	0.0000
204.8950	-0.5151	-2.1274	1.8957	-0.1240	-0.2310	-2.5080	0.0000	0.0000	-0.0000	0.0000	0.0000	0.0000	-0.2120	0.5290	-3.8892	-0.0959	-0.0126	-0.0035	-0.0000	0.3440	-3.9884	-0.0885	0.0282	0.0000	-0.0000	4.1192	-39.2405	-0.9530	0.3040	0.0000
204.9070	-0.5151	-2.1274	1.8957	-0.1240	-0.2311	-2.5080	0.0000	0.0000	-0.0000	0.0000	0.0000	0.0000	-0.1446	0.4707	-3.8899	-0.1180	-0.0061	0.0083	0.0000	0.3441	-3.9884	-0.0885	0.0282	0.0000	0.0000	4.1213	-39.2400	-0.9529	0.3040	0.0000
204.9170	-0.5151	-2.1274	1.8957	-0.1240	-0.2310	-2.5080	0.0000	0.0000	-0.0000	0.0000	0.0000	0.0000	-0.1944	0.5198	-3.8860	-0.0994	-0.0070	-0.0213	-0.0000	0.3439	-3.9884	-0.0885	0.0282	0.0000	-0.0000	4.1185	-39.2403	-0.9527	0.3040	0.0000
204.9270	-0.5151	-2.1274	1.8957	-0.1240	-0.2311	-2.5080	0.0000	0.0000	-0.0000	0.0000	0.0000	0.0000	-0.2517	0.5571	-3.8841	-0.1100	-0.0153	-0.0034	0.0000	0.3441	-3.9884	-0.0885	0.0282	0.0000	0.0000	4.1213	-39.2400	-0.9530	0.3040	0.0000
204.9390	-0.5151	-2.1274	1.8957	-0.1240	-0.2310	-2.5081	0.0000	0.0000	-0.0000	0.0000	0.0000	0.0000	-0.2218	0.4918	-3.8828	-0.1412	-0.0124	-0.0049	0.0000	0.3440	-3.9884	-0.0885	0.0282	0.0000	0.0000	4.1192	-39.2404	-0.9528	0.3040	0.0000
204.9490	-0.5152	-2.1274	1.8957	-0.1240	-0.2310	-2.5080	0.0000	0.0000	-0.0000	0.0000	0.0000	0.0000	-0.2032	0.4996	-3.8578	-0.0996	0.0131	-0.0062	0.0000	0.3437	-3.9884	-0.0885	0.0282	0.0000	0.0000	4.1167	-39.2404	-0.9527	0.3040	0.0000
204.9610	-0.5151	-2.1274	1.8957	-0.1240	-0.2310	-2.5080	0.0000	0.0000	-0.0000	0.0000	0.0000	0.0000	-0.1821	0.5383	-3.8742	-0.0908	-0.0144	-0.0020	-0.0000	0.3439	-3.9884	-0.0885	0.0282	0.0000	-0.0000	4.1185	-39.2403	-0.9528	0.3040	0.0000
204.9710	-0.5151	-2.1274	1.8957	-0.1240	-0.2311	-2.5080	0.0000	0.0000	-0.0000	0.0000	0.0000	0.0000	-0.1873	0.4871	-3.8954	-0.0886	-0.0033	-0.0078	-0.0000	0.3438	-3.9884	-0.0885	0.0282	0.0000	-0.0000	4.1175	-39.2405	-0.9526	0.3039	0.0000
204.9830	-0.5151	-2.1274	1.8957	-0.1240	-0.2310	-2.5080	0.0000	0.0000	-0.0000	0.0000	0.0000	0.0000	-0.1961	0.5003	-3.8798	-0.1035	-0.0189	-0.0231	0.0000	0.3439	-3.9884	-0.0885	0.0282	0.0000	0.0000	4.1185	-39.2403	-0.9530	0.3040	0.0000
204.9930	-0.5151	-2.1274	1.8957	-0.1240	-0.2311	-2.5080	0.0000	0.0000	-0.0000	0.0000	0.0000	0.0000	-0.1426	0.4833	-3.8457	-0.1079	0.0050	-0.0155	0.0000	0.3439	-3.9884	-0.0885	0.0282	0.0000	0.0000	4.1184	-39.2404	-0.9528	0.3040	0.0000
205.0050	-0.5151	-2.1274	1.8957	-0.1240	-0.2310	-2.5080	0.0000	0.0000	-0.0000	0.0000	0.0000	0.0000	-0.2375	0.4461	-3.8854	-0.1114	0.0184	0.0041	-0.0000	0.3439	-3.9884	-0.0885	0.0282	0.0000	-0.0000	4.1182	-39.2406	-0.9526	0.3039	0.0000
205.0150	-0.5151	-2.1274	1.8957	-0.1240	-0.2311	-2.5080	0.0000	0.0000	-0.0000	0.0000	0.0000	0.0000	-0.2071	0.3954	-3.8978	-0.0880	0.0046	-0.0112	0.0000	0.3439	-3.9884	-0.0885	0.0282	0.0000	0.0000	4.1186	-39.2402	-0.9528	0.3040	0.0000
205.0250	-0.5152	-2.1274	1.8957	-0.1240	-0.2311	-2.5080	0.0000	0.0000	-0.0000	0.0000	0.0000	0.0000	-0.2093	0.4856	-3.8460	-0.1176	-0.0114	-0.0091	0.0000	0.3440	-3.9884	-0.0885	0.0282	0.0000	0.0000	4.1196	-39.2400	-0.9530	0.3040	0.0000
205.0370	-0.5152	-2.1274	1.8957	-0.1240	-0.2311	-2.5080	0.0000	0.0000	-0.0000	0.0000	0.0000	0.0000	-0.2215	0.4282	-3.8970	-0.0952	-0.0105	-0.0263	-0.0000	0.3438	-3.9884	-0.0885	0.0282	0.0000	-0.0000	4.1175	-39.2404	-0.9529	0.3040	0.0000
205.0470	-0.5152	-2.1274	1.8957	-0.1240	-0.2311	-2.5080	0.0000	0.0000	-0.0000	0.0000	0.0000	0.0000	-0.1818	0.4685	-3.9224	-0.1026	0.0018	-0.0180	-0.0000	0.3437	-3.9884	-0.0885	0.0282	0.0000	-0.0000	4.1156	-39.2407	-0.9527	0.3040	0.0000
205.0590	-0.5151	-2.1274	1.8957	-0.1240	-0.2310	-2.5081	0.0000	0.0000	-0.0000	0.0000	0.0000	0.0000	-0.1609	0.4680	-3.8822	-0.0968	-0.0009	-0.0084	0.0000	0.3440	-3.9884	-0.0885	0.0282	0.0000	0.0000	4.1194	-39.2403	-0.9529	0.3040	0.0000
205.0690	-0.5151	-2.1274	1.8957	-0.1240	-0.2310	-2.5080	0.0000	0.0000	-0.0000	0.0000	0.0000	0.0000	-0.1963	0.5072	-3.8916	-0.1149	-0.0021	-0.0014	-0.0000	0.3438	-3.9884	-0.0885	0.0282	0.0000	-0.0000	4.1177	-39.2403	-0.9529	0.3040	0.0000
205.0810	-0.5152	-2.1274	1.8957	-0.1240	-0.2311	-2.5080	0.0000	0.0000	-0.0000	0.0000	0.0000	0.0000	-0.2698	0.4526	-3.8607	-0.1510	-0.0047	-0.0051	-0.0000	0.3439	-3.9884	-0.0885	0.0282	0.0000	-0.0000	4.1184	-39.2404	-0.9530	0.3040	0.0000
205.0910	-0.5151	-2.1274	1.8957	-0.1240	-0.2311	-2.5080	0.0000	0.0000	-0.0000	0.0000	0.0000	0.0000	-0.1168	0.5069	-3.9063	-0.0890	-0.0026	-0.0250	0.0000	0.3439	-3.9884	-0.0885	0.0282	0.0000	0.0000	4.1184	-39.2403	-0.9529	0.3040	0.0000
205.1010	-0.5151	-2.1274	1.8957	-0.1240	-0.2310	-2.5080	0.0000	0.0000	-0.0000	0.0000	0.0000	0.0000	-0.1896	0.3613	-3.8658	-0.1109	-0.0074	0.0143	0.0000	0.3440	-3.9884	-0.0885	0.0282	0.0000	0.0000	4.1192	-39.2404	-0.9528	0.3040	0.0000
205.1130	-0.5151	-2.1274	1.8957	-0.1240	-0.2310	-2.5080	0.0000	0.0000	-0.0000	0.0000	0.0000	0.0000	-0.1101	0.5476	-3.8768	-0.0917	-0.0012	-0.0084	0.0000	0.3440	-3.9884	-0.0885	0.0282	0.0000	0.0000	4.1195	-39.2402	-0.9529	0.3040	0.0000
205.1230	-0.5151	-2.1274	1.8957	-0.1240	-0.2311	-2.5080	0.0000	0.0000	-0.0000	0.0000	0.0000	0.0000	-0.1847	0.4453	-3.8879	-0.1150	-0.0062	-0.0073	0.0000	0.3437	-3.9884	-0.0885	0.0282	0.0000	0.0000	4.1167	-39.2405	-0.9529	0.3040	0.0000
205.1350	-0.5151	-2.1274	1.8957	-0.1240	-0.2311	-2.5080	0.0000	0.0000	-0.0000	0.0000	0.0000	0.0000	-0.1682	0.4586	-3.9196	-0.1044	0.0020	-0.0130	-0.0000	0.3439	-3.9884	-0.0885	0.0282	0.0000	-0.0000	4.1183	-39.2405	-0.9529	0.3040	0.0000
205.1450	-0.5152	-2.1274	1.8957	-0.1240	-0.2311	-2.5080	0.0000	0.0000	-0.0000	0.0000	0.0000	0.0000	-0.0535	0.4427	-3.8618	-0.1298	-0.0144	-0.0058	-0.0000	0.3438	-3.9884	-0.0885	0.0282	0.0000	-0.0000	4.1176	-39.2404	-0.9528	0.3040	0.0000
205.1570	-0.5152	-2.1274	1.8957	-0.1240	-0.2311	-2.5081	0.0000	0.0000	-0.0000	0.0000	0.0000	0.0000	-0.1769	0.4638	-3.9037	-0.0896	0.0141	-0.0020	0.0000	0.3439	-3.9884	-0.0885	0.0282	0.0000	0.0000	4.1183	-39.2405	-0.9527	0.3040	0.0000
205.1670	-0.5151	-2.1274	1.8957	-0.1240	-0.2310	-2.5080	0.0000	0.0000	-0.0000	0.0000	0.0000	0.0000	-0.0559	0.4830	-3.9188	-0.1105	0.0022	-0.0220	-0.0000	0.3438	-3.9884	-0.0885	0.0282	0.0000	-0.0000	4.1174	-39.2405	-0.9530	0.3040	0.0000
205.1790	-0.5152	-2.1274	1.8957	-0.1240	-0.2311	-2.5080	0.0000	0.0000	-0.0000	0.0000	0.0000	0.0000	-0.0702	0.4628	-3.8901	-0.1025	-0.0186	-0.0285	-0.0000	0.3440	-3.9884	-0.0885	0.0282	0.0000	-0.0000	4.1194	-39.2403	-0.9529	0.3040	0.0000
205.1890	-0.5152	-2.1274	1.8957	-0.1240	-0.2310	-2.5081	0.0000	0.0000	-0.0000	0.0000	0.0000	0.0000	-0.0941	0.4691	-3.8937	-0.1155	-0.0238	-0.0334	0.0000	0.3438	-3.9884	-0.0885	0.0282	0.0000	0.0000	4.1175	-39.2405	-0.9529	0.3040	0.0000
205.2010	-0.5152	-2.1274	1.8957	-0.1239	-0.2310	-2.5080	0.0000	0.0000	-0.0000	0.0000	0.0000	0.0000	-0.0961	0.5426	-3.9079	-0.1012	-0.0231	-0.0049	0.0000	0.3439	-3.9884	-0.0885	0.0282	0.0000	0.0000	4.1183	-39.2405	-0.9528	0.3040	0.0000
205.2110	-0.5151	-2.1274	1.8957	-0.1240	-0.2311	-2.5080	0.0000	0.0000	-0.0000	0.0000	0.0000	0.0000	-0.1207	0.4660	-3.9059	-0.1235	0.0149	-0.0247	-0.0000	0.3440	-3.9884	-0.0885	0.0282	0.0000	-0.0000	4.1193	-39.2403	-0.9529	0.3040	0.0000
205.2210	-0.5152	-2.1274	1.8957	-0.1240	-0.2311	-2.5080	0.0000	0.0000	-0.0000	0.0000	0.0000	0.0000	-0.0888	0.4336	-3.8755	-0.1011	-0.0147	-0.0105	0.0000	0.3436	-3.9885	-0.0885	0.0282	0.0000	0.0000	4.1155	-39.2408	-0.9528	0.3040	0.0000
205.2330	-0.5151	-2.1274	1.8957	-0.1240	-0.2311	-2.5080	0.0000	0.0000	-0.0000	0.0000	0.0000	0.0000	-0.0884	0.5072	-3.9230	-0.1064	-0.0354	-0.0074	-0.0000	0.3440	-3.9884	-0.0885	0.0282	0.0000	-0.0000	4.1202	-39.2403	-0.9529	0.3040	0.0000
205.2430	-0.5152	-2.1274	1.8957	-0.1239	-0.2310	-2.5080	0.0000	0.0000	-0.0000	0.0000	0.0000	0.0000	-0.1223	0.4514	-3.9111	-0.0919	0.0041	-0.0184	0.0000	0.3438	-3.9884	-0.0885	0.0282	0.0000	0.0000	4.1175	-39.2405	-0.9529	0.3040	0.0000
205.2550	-0.5152	-2.1274	1.8957	-0.1240	-0.2311	-2.5080	0.0000	0.0000	-0.0000	0.0000	0.0000	0.0000	-0.1326	0.4636	-3.8958	-0.0869	0.0010	-0.0088	0.0000	0.3440	-3.9884	-0.0885	0.0282	0.0000	0.0000	4.1193	-39.2404	-0.9529	0.3040	0.0000
205.2650	-0.5151	-2.1274	1.8957	-0.1240	-0.2310	-2.5080	0.0000	0.0000	-0.0000	0.0000	0.0000	0.0000	-0.1646	0.4925	-3.8920	-0.1213	-0.0039	-0.0199	0.0000	0.3437	-3.9884	-0.0885	0.0282	0.0000	0.0000	4.1167	-39.2405	-0.9526	0.3039	0.0000
205.2770	-0.5151	-2.1274	1.8957	-0.1240	-0.2310	-2.5081	0.0000	0.0000	-0.0000	0.0000	0.0000	0.0000	-0.0750	0.4615	-3.8845	-0.1269	-0.0263	-0.0096	0.0000	0.3440	-3.9884	-0.0885	0.0282	0.0000	0.0000	4.1194	-39.2403	-0.9528	0.3040	0.0000
205.2870	-0.5151	-2.1274	1.8957	-0.1240	-0.2311	-2.5080	0.0000	0.0000	-0.0000	0.0000	0.0000	0.0000	-0.0962	0.4769	-3.8649	-0.0940	-0.0182	-0.0160	0.0000	0.3439	-3.9884	-0.0885	0.0282	0.0000	0.0000	4.1182	-39.2405	-0.9528	0.3040	0.0000
205.2990	-0.5151	-2.1274	1.8957	-0.1240	-0.2310	-2.5080	0.0000	0.0000	-0.0000	0.0000	0.0000	0.0000	-0.1673	0.4392	-3.9040	-0.1119	-0.0117	-0.0019	0.0000	0.3437	-3.9884	-0.0885	0.0282	0.0000	0.0000	4.1158	-39.2405	-0.9526	0.3039	0.0000
205.3090	-0.5151	-2.1274	1.8957	-0.1240	-0.2311	-2.5080	0.0000	0.0000	-0.0000	0.0000	0.0000	0.0000	-0.0812	0.4542	-3.8753	-0.0914	-0.0101	-0.0036	-0.0000	0.3438	-3.9884	-0.0885	0.0282	0.0000	-0.0000	4.1175	-39.2405	-0.9529	0.3040	0.0000
205.3190	-0.5152	-2.1274	1.8957	-0.1240	-0.2311	-2.5080	0.0000	0.0000	-0.0000	0.0000	0.0000	0.0000	-0.1124	0.3980	-3.9054	-0.1139	-0.0102	-0.0124	-0.0000	0.3439	-3.9884	-0.0885	0.0282	0.0000	-0.0000	4.1186	-39.2402	-0.9529	0.3040	0.0000
205.3310	-0.5151	-2.1274	1.8957	-0.1239	-0.2310	-2.5081	0.0000	0.0000	-0.0000	0.0000	0.0000	0.0000	-0.1197	0.5255	-3.9196	-0.0984	-0.0236	0.0042	-0.0000	0.3441	-3.9884	-0.0885	0.0282	0.0000	-0.0000	4.1203	-39.2402	-0.9530	0.3040	0.0000
205.3410	-0.5152	-2.1274	1.8957	-0.1240	-0.2311	-2.5081	0.0000	0.0000	-0.0000	0.0000	0.0000	0.0000	-0.1193	0.4953	-3.8906	-0.1135	-0.0318	-0.0274	-0.0000	0.3439	-3.9884	-0.0885	0.0282	0.0000	-0.0000	4.1185	-39.2403	-0.9528	0.3040	0.0000
205.3510	-0.5151	-2.1274	1.8957	-0.1240	-0.2311	-2.5080	0.0000	0.0000	-0.0000	0.0000	0.0000	0.0000	-0.0974	0.4824	-3.9399	-0.1227	-0.0273	-0.0087	0.0000	0.3438	-3.9884	-0.0885	0.0282	0.0000	0.0000	4.1176	-39.2404	-0.9529	0.3040	0.0000
205.3610	-0.5151	-2.1274	1.8957	-0.1240	-0.2310	-2.5080	0.0000	0.0000	-0.0000	0.0000	0.0000	0.0000	-0.0442	0.4024	-3.8982	-0.1325	-0.0247	-0.0147	0.0000	0.3439	-3.9884	-0.0885	0.0282	0.0000	0.0000	4.1184	-39.2404	-0.9529	0.3040	0.0000
205.3710	-0.5151	-2.1274	1.8957	-0.1240	-0.2311	-2.5080	0.0000	0.0000	-0.0000	0.0000	0.0000	0.0000	-0.0873	0.4556	-3.8936	-0.1043	-0.0197	-0.0296	0.0000	0.3440	-3.9884	-0.0885	0.0282	0.0000	0.0000	4.1196	-39.2401	-0.9529	0.3040	0.0000
205.3810	-0.5151	-2.1274	1.8957	-0.1240	-0.2311	-2.5080	0.0000	0.0000	-0.0000	0.0000	0.0000	0.0000	-0.1216	0.4415	-3.8828	-0.1084	-0.0107	-0.0258	0.0000	0.3439	-3.9884	-0.0885	0.0282	0.0000	0.0000	4.1184	-39.2404	-0.9529	0.3040	0.0000
205.3910	-0.5152	-2.1274	1.8957	-0.1240	-0.2310	-2.5080	0.0000	0.0000	-0.0000	0.0000	0.0000	0.0000	-0.1524	0.5556	-3.8836	-0.1051	-0.0099	0.0027	-0.0000	0.3440	-3.9884	-0.0885	0.0283	0.0000	-0.0000	4.1195	-39.2401	-0.9531	0.3041	0.0000
205.4030	-0.5151	-2.1274	1.8957	-0.1240	-0.2310	-2.5081	0.0000	0.0000	-0.0000	0.0000	0.0000	0.0000	-0.0626	0.4569	-3.8619	-0.1045	0.0007	-0.0406	-0.0000	0.3440	-3.9884	-0.0885	0.0282	0.0000	-0.0000	4.1193	-39.2403	-0.9529	0.3040	0.0000
205.4130	-0.5152	-2.1274	1.8957	-0.1240	-0.2311	-2.5080	0.0000	0.0000	-0.0000	0.0000	0.0000	0.0000	-0.1329	0.4424	-3.8948	-0.1060	-0.0040	-0.0116	0.0000	0.3437	-3.9884	-0.0885	0.0282	0.0000	0.0000	4.1166	-39.2405	-0.9528	0.3040	0.0000
205.4230	-0.5152	-2.1274	1.8957	-0.1240	-0.2311	-2.5080	0.0000	0.0000	-0.0000	0.0000	0.0000	0.0000	-0.0724	0.5038	-3.8928	-0.1253	-0.0267	-0.0019	-0.0000	0.3441	-3.9884	-0.0885	0.0282	0.0000	-0.0000	4.1203	-39.2402	-0.9530	0.3040	0.0000
205.4330	-0.5151	-2.1274	1.8957	-0.1240	-0.2311	-2.5080	0.0000	0.0000	-0.0000	0.0000	0.0000	0.0000	-0.0902	0.3744	-3.8751	-0.1144	-0.0090	-0.0130	0.0000	0.3441	-3.9884	-0.0885	0.0282	0.0000	0.0000	4.1213	-39.2400	-0.9530	0.3040	0.0000
205.4430	-0.5151	-2.1274	1.8957	-0.1240	-0.2311	-2.5080	0.0000	0.0000	-0.0000	0.0000	0.0000	0.0000	-0.1096	0.4714	-3.8787	-0.0857	0.0132	-0.0096	-0.0000	0.3438	-3.9884	-0.0885	0.0282	0.0000	-0.0000	4.1176	-39.2404	-0.9529	0.3040	0.0000
205.4530	-0.5151	-2.1274	1.8957	-0.1240	-0.2311	-2.5080	0.0000	0.0000	-0.0000	0.0000	0.0000	0.0000	-0.0037	0.4779	-3.9133	-0.1078	-0.0055	0.0008	0.0000	0.3440	-3.9884	-0.0885	0.0282	0.0000	0.0000	4.1194	-39.2403	-0.9529	0.3040	0.0000
205.4630	-0.5151	-2.1274	1.8957	-0.1240	-0.2310	-2.5081	0.0000	0.0000	-0.0000	0.0000	0.0000	0.0000	-0.0885	0.4572	-3.9322	-0.1244	-0.0056	-0.0224	-0.0000	0.3440	-3.9884	-0.0885	0.0282	0.0000	-0.0000	4.1193	-39.2403	-0.9529	0.3040	0.0000
205.4750	-0.5152	-2.1274	1.8957	-0.1240	-0.2310	-2.5080	0.0000	0.0000	-0.0000	0.0000	0.0000	0.0000	-0.1054	0.4967	-3.8998	-0.1074	-0.0133	-0.0160	-0.0000	0.3440	-3.9884	-0.0885	0.0282	0.0000	-0.0000	4.1194	-39.2402	-0.9528	0.3040	0.0000
205.4850	-0.5152	-2.1274	1.8957	-0.1240	-0.2311	-2.5080	0.0000	0.0000	-0.0000	0.0000	0.0000	0.0000	-0.0862	0.4141	-3.8803	-0.0848	0.0042	-0.0214	-0.0000	0.3438	-3.9884	-0.0885	0.0282	0.0000	-0.0000	4.1176	-39.2404	-0.9528	0.3040	0.0000
205.4950	-0.5152	-2.1274	1.8957	-0.1240	-0.2310	-2.5080	0.0000	0.0000	-0.0000	0.0000	0.0000	0.0000	-0.0385	0.4196	-3.8759	-0.0988	-0.0122	-0.0034	0.0000	0.3440	-3.9884	-0.0885	0.0282	0.0000	0.0000	4.1192	-39.2405	-0.9529	0.3040	0.0000
205.5050	-0.5151	-2.1274	1.8957	-0.1240	-0.2311	-2.5081	0.0000	0.0000	-0.0000	0.0000	0.0000	0.0000	-0.0457	0.5141	-3.8990	-0.1187	-0.0113	-0.0173	-0.0000	0.3440	-3.9884	-0.0885	0.0282	0.0000	-0.0000	4.1202	-39.2403	-0.9530	0.3040	0.0000
205.5150	-0.5151	-2.1274	1.8957	-0.1240	-0.2311	-2.5080	0.0000	0.0000	-0.0000	0.0000	0.0000	0.0000	-0.0715	0.4784	-3.8868	-0.1129	0.0001	-0.0258	-0.0000	0.3440	-3.9884	-0.0885	0.0282	0.0000	-0.0000	4.1194	-39.2403	-0.9528	0.3040	0.0000
205.5270	-0.5151	-2.1274	1.8957	-0.1240	-0.2311	-2.5081	0.0000	0.0000	-0.0000	0.0000	0.0000	0.0000	-0.0923	0.4219	-3.8971	-0.0980	0.0023	-0.0323	-0.0000	0.3438	-3.9884	-0.0885	0.0282	0.0000	-0.0000	4.1177	-39.2403	-0.9529	0.3040	0.0000
205.5370	-0.5151	-2.1274	1.8957	-0.1240	-0.2311	-2.5080	0.0000	0.0000	-0.0000	0.0000	0.0000	0.0000	-0.0356	0.4244	-3.9239	-0.0879	-0.0032	-0.0060	0.0000	0.3440	-3.9884	-0.0885	0.0282	0.0000	0.0000	4.1195	-39.2402	-0.9529	0.3040	0.0000
205.5470	-0.5151	-2.1274	1.8957	-0.1240	-0.2310	-2.5080	0.0000	0.0000	-0.0000	0.0000	0.0000	0.0000	-0.0944	0.4732	-3.9299	-0.1104	-0.0098	-0.0236	-0.0000	0.3438	-3.9884	-0.0885	0.0282	0.0000	-0.0000	4.1173	-39.2406	-0.9528	0.3040	0.0000
205.5590	-0.5151	-2.1274	1.8957	-0.1240	-0.2311	-2.5080	0.0000	0.0000	-0.0000	0.0000	0.0000	0.0000	-0.1183	0.4246	-3.8838	-0.1065	-0.0061	-0.0001	0.0000	0.3441	-3.9884	-0.0885	0.0282	0.0000	0.0000	4.1204	-39.2401	-0.9530	0.3040	0.0000
205.5690	-0.5151	-2.1274	1.8957	-0.1240	-0.2311	-2.5080	0.0000	0.0000	-0.0000	0.0000	0.0000	0.0000	-0.1135	0.4866	-3.8954	-0.1102	-0.0134	-0.0224	-0.0000	0.3439	-3.9884	-0.0885	0.0282	0.0000	-0.0000	4.1185	-39.2403	-0.9530	0.3040	0.0000
205.5790	-0.5151	-2.1274	1.8957	-0.1240	-0.2311	-2.5080	0.0000	0.0000	-0.0000	0.0000	0.0000	0.0000	-0.0891	0.3591	-3.9092	-0.1107	-0.0005	-0.0143	0.0000	0.3437	-3.9885	-0.0885	0.0282	0.0000	0.0000	4.1164	-39.2408	-0.9527	0.3040	0.0000
205.5910	-0.5152	-2.1274	1.8957	-0.1240	-0.2310	-2.5080	0.0000	0.0000	-0.0000	0.0000	0.0000	0.0000	-0.0261	0.4306	-3.8906	-0.1175	-0.0253	-0.0058	-0.0000	0.3438	-3.9884	-0.0885	0.0282	0.0000	-0.0000	4.1176	-39.2403	-0.9528	0.3040	0.0000
205.6010	-0.5151	-2.1274	1.8957	-0.1240	-0.2310	-2.5080	0.0000	0.0000	-0.0000	0.0000	0.0000	0.0000	-0.0674	0.4561	-3.9166	-0.0914	-0.0132	0.0012	0.0000	0.3439	-3.9884	-0.0885	0.0282	0.0000	0.0000	4.1183	-39.2405	-0.9529	0.3040	0.0000
205.6110	-0.5151	-2.1274	1.8957	-0.1240	-0.2311	-2.5081	0.0000	0.0000	-0.0000	0.0000	0.0000	0.0000	-0.0492	0.4532	-3.8959	-0.0928	-0.0062	-0.0132	0.0000	0.3439	-3.9884	-0.0885	0.0282	0.0000	0.0000	4.1185	-39.2403	-0.9528	0.3040	0.0000
205.6210	-0.5151	-2.1274	1.8957	-0.1240	-0.2311	-2.5081	0.0000	0.0000	-0.0000	0.0000	0.0000	0.0000	-0.0478	0.4898	-3.8644	-0.1384	-0.0006	-0.0211	0.0000	0.3437	-3.9884	-0.0885	0.0282	0.0000	0.0000	4.1165	-39.2406	-0.9527	0.3040	0.0000
205.6310	-0.5151	-2.1274	1.8957	-0.1240	-0.2311	-2.5080	0.0000	0.0000	-0.0000	0.0000	0.0000	0.0000	-0.1593	0.4798	-3.8854	-0.1167	-0.0077	-0.0122	0.0000	0.3438	-3.9884	-0.0885	0.0282	0.0000	0.0000	4.1168	-39.2403	-0.9527	0.3040	0.0000
205.6410	-0.5151	-2.1274	1.8957	-0.1240	-0.2311	-2.5080	0.0000	0.0000	-0.0000	0.0000	0.0000	0.0000	-0.0763	0.4580	-3.8890	-0.0994	-0.0148	-0.0374	0.0000	0.3440	-3.9884	-0.0886	0.0283	0.0000	0.0000	4.1194	-39.2403	-0.9531	0.3041	0.0000
205.6510	-0.5152	-2.1274	1.8957	-0.1240	-0.2311	-2.5081	0.0000	0.0000	-0.0000	0.0000	0.0000	0.0000	-0.1123	0.4867	-3.8730	-0.0969	-0.0242	-0.0089	-0.0000	0.3438	-3.9884	-0.0885	0.0282	0.0000	-0.0000	4.1176	-39.2403	-0.9529	0.3040	0.0000
205.6630	-0.5151	-2.1274	1.8957	-0.1240	-0.2311	-2.5080	0.0000	0.0000	-0.0000	0.0000	0.0000	0.0000	-0.0929	0.4548	-3.8737	-0.1016	-0.0070	-0.0025	-0.0000	0.3440	-3.9884	-0.0885	0.0282	0.0000	-0.0000	4.1194	-39.2402	-0.9528	0.3040	0.0000
205.6730	-0.5152	-2.1274	1.8957	-0.1240	-0.2310	-2.5080	0.0000	0.0000	-0.0000	0.0000	0.0000	0.0000	-0.0890	0.4269	-3.9031	-0.1086	-0.0274	-0.0112	0.0000	0.3440	-3.9884	-0.0885	0.0282	0.0000	0.0000	4.1192	-39.2404	-0.9529	0.3040	0.0000
205.6830	-0.5151	-2.1274	1.8957	-0.1240	-0.2311	-2.5081	0.0000	0.0000	-0.0000	0.0000	0.0000	0.0000	-0.0951	0.4286	-3.9078	-0.0978	0.0078	-0.0030	0.0000	0.3439	-3.9884	-0.0885	0.0282	0.0000	0.0000	4.1183	-39.2405	-0.9527	0.3040	0.0000
205.6950	-0.5151	-2.1274	1.8957	-0.1240	-0.2310	-2.5080	0.0000	0.0000	-0.0000	0.0000	0.0000	0.0000	-0.1220	0.5337	-3.8866	-0.1372	-0.0107	-0.0055	0.0000	0.3439	-3.9884	-0.0885	0.0282	0.0000	0.0000	4.1185	-39.2403	-0.9529	0.3040	0.0000
205.7050	-0.5152	-2.1274	1.8957	-0.1240	-0.2311	-2.5080	0.0000	0.0000	-0.0000	0.0000	0.0000	0.0000	-0.1692	0.4199	-3.9160	-0.0997	0.0116	0.0025	-0.0000	0.3438	-3.9884	-0.0885	0.0282	0.0000	-0.0000	4.1176	-39.2404	-0.9527	0.3040	0.0000
205.7150	-0.5151	-2.1274	1.8957	-0.1239	-0.2310	-2.5080	0.0000	0.0000	-0.0000	0.0000	0.0000	0.0000	-0.1898	0.4214	-3.8995	-0.1161	-0.0055	-0.0082	0.0000	0.3438	-3.9884	-0.0885	0.0282	0.0000	0.0000	4.1177	-39.2403	-0.9529	0.3040	0.0000
205.7270	-0.5152	-2.1274	1.8957	-0.1240	-0.2311	-2.5080	0.0000	0.0000	-0.0000	0.0000	0.0000	0.0000	-0.1383	0.4138	-3.8861	-0.1385	0.0025	-0.0091	-0.0000	0.3441	-3.9884	-0.0885	0.0282	0.0000	-0.0000	4.1204	-39.2401	-0.9530	0.3040	0.0000
205.7370	-0.5152	-2.1274	1.8957	-0.1240	-0.2311	-2.5080	0.0000	0.0000	-0.0000	0.0000	0.0000	0.0000	-0.1019	0.4991	-3.9206	-0.1490	-0.0225	-0.0050	0.0000	0.3440	-3.9884	-0.0885	0.0282	0.0000	0.0000	4.1194	-39.2403	-0.9528	0.3040	0.0000
205.7490	-0.5151	-2.1274	1.8957	-0.1239	-0.2310	-2.5080	0.0000	0.0000	-0.0000	0.0000	0.0000	0.0000	-0.1345	0.4957	-3.9021	-0.1056	-0.0092	-0.0021	0.0000	0.3437	-3.9884	-0.0885	0.0282	0.0000	0.0000	4.1166	-39.2405	-0.9529	0.3040	0.0000
205.7590	-0.5151	-2.1274	1.8957	-0.1240	-0.2311	-2.5080	0.0000	0.0000	-0.0000	0.0000	0.0000	0.0000	-0.1659	0.4953	-3.8723	-0.1140	0.0031	0.0208	-0.0000	0.3440	-3.9884	-0.0885	0.0282	0.0000	-0.0000	4.1202	-39.2403	-0.9529	0.3040	0.0000
205.7690	-0.5151	-2.1274	1.8957	-0.1240	-0.2311	-2.5080	0.0000	0.0000	-0.0000	0.0000	0.0000	0.0000	-0.1092	0.4582	-3.9287	-0.1002	-0.0088	-0.0024	0.0000	0.3438	-3.9884	-0.0885	0.0282	0.0000	0.0000	4.1174	-39.2405	-0.9529	0.3040	0.0000
205.7790	-0.5151	-2.1274	1.8957	-0.1240	-0.2311	-2.5080	0.0000	0.0000	-0.0000	0.0000	0.0000	0.0000	-0.1480	0.4601	-3.8933	-0.1056	-0.0205	-0.0238	-0.0000	0.3438	-3.9884	-0.0885	0.0282	0.0000	-0.0000	4.1174	-39.2406	-0.9529	0.3040	0.0000
205.7890	-0.5151	-2.1274	1.8957	-0.1240	-0.2310	-2.5080	0.0000	0.0000	-0.0000	0.0000	0.0000	0.0000	-0.1113	0.4548	-3.8380	-0.1035	-0.0097	0.0057	-0.0000	0.3440	-3.9884	-0.0885	0.0282	0.0000	-0.0000	4.1194	-39.2403	-0.9530	0.3040	0.0000
205.7990	-0.5151	-2.1274	1.8957	-0.1240	-0.2311	-2.5080	0.0000	0.0000	-0.0000	0.0000	0.0000	0.0000	-0.1516	0.4689	-3.9486	-0.1409	-0.0166	-0.0026	0.0000	0.3440	-3.9884	-0.0885	0.0282	0.0000	0.0000	4.1193	-39.2403	-0.9528	0.3040	0.0000
205.8110	-0.5152	-2.1274	1.8957	-0.1240	-0.2310	-2.5080	0.0000	0.0000	-0.0000	0.0000	0.0000	0.0000	-0.2910	0.4448	-3.8965	-0.1182	-0.0069	-0.0061	-0.0000	0.3438	-3.9884	-0.0885	0.0282	0.0000	-0.0000	4.1174	-39.2405	-0.9527	0.3040	0.0000
205.8210	-0.5152	-2.1274	1.8957	-0.1240	-0.2311	-2.5080	0.0000	0.0000	-0.0000	0.0000	0.0000	0.0000	-0.1674	0.4485	-3.9108	-0.0855	-0.0143	-0.0096	0.0000	0.3437	-3.9884	-0.0885	0.0282	0.0000	0.0000	4.1165	-39.2406	-0.9529	0.3040	0.0000
205.8310	-0.5151	-2.1274	1.8957	-0.1240	-0.2311	-2.5080	0.0000	0.0000	-0.0000	0.0000	0.0000	0.0000	-0.0897	0.4504	-3.8679	-0.1101	-0.0031	0.0000	-0.0000	0.3440	-3.9884	-0.0885	0.0282	0.0000	-0.0000	4.1201	-39.2404	-0.9529	0.3040	0.0000
205.8410	-0.5151	-2.1274	1.8957	-0.1240	-0.2311	-2.5080	0.0000	0.0000	-0.0000	0.0000	0.0000	0.0000	-0.2084	0.4702	-3.9397	-0.1156	-0.0092	-0.0140	-0.0000	0.3440	-3.9884	-0.0885	0.0282	0.0000	-0.0000	4.1203	-39.2402	-0.9529	0.3040	0.0000
205.8510	-0.5151	-2.1274	1.8957	-0.1240	-0.2311	-2.5080	0.0000	0.0000	-0.0000	0.0000	0.0000	0.0000	-0.1199	0.4964	-3.8200	-0.1032	0.0116	-0.0194	0.0000	0.3439	-3.9884	-0.0885	0.0282	0.0000	0.0000	4.1186	-39.2402	-0.9529	0.3040	0.0000
205.8630	-0.5151	-2.1274	1.8957	-0.1240	-0.2311	-2.5080	0.0000	0.0000	-0.0000	0.0000	0.0000	0.0000	-0.0460	0.4150	-3.9246	-0.1151	-0.0237	-0.0003	0.0000	0.3440	-3.9884	-0.0885	0.0282	0.0000	0.0000	4.1193	-39.2404	-0.9528	0.3040	0.0000
205.8730	-0.5151	-2.1274	1.8957	-0.1240	-0.2311	-2.5080	0.0000	0.0000	-0.0000	0.0000	0.0000	0.0000	-0.0536	0.4941	-3.9060	-0.1022	-0.0225	0.0104	0.0000	0.3437	-3.9884	-0.0885	0.0282	0.0000	0.0000	4.1167	-39.2404	-0.9527	0.3040	0.0000
205.8850	-0.5151	-2.1274	1.8957	-0.1240	-0.2311	-2.5080	0.0000	0.0000	-0.0000	0.0000	0.0000	0.0000	-0.1404	0.5057	-3.9260	-0.1151	-0.0039	-0.0263	0.0000	0.3440	-3.9884	-0.0885	0.0282	0.0000	0.0000	4.1193	-39.2403	-0.9530	0.3040	0.0000
205.8950	-0.5152	-2.1274	1.8957	-0.1240	-0.2311	-2.5080	0.0000	0.0000	-0.0000	0.0000	0.0000	0.0000	-0.1376	0.5323	-3.9236	-0.1076	-0.0040	-0.0065	-0.0000	0.3440	-3.9884	-0.0885	0.0282	0.0000	-0.0000	4.1192	-39.2404	-0.9529	0.3040	0.0000
205.9050	-0.5152	-2.1274	1.8957	-0.1240	-0.2311	-2.5080	0.0000	0.0000	-0.0000	0.0000	0.0000	0.0000	-0.1624	0.4544	-3.9046	-0.1089	0.0067	-0.0043	0.0000	0.3440	-3.9884	-0.0885	0.0282	0.0000	0.0000	4.1194	-39.2403	-0.9530	0.3040	0.0000
205.9170	-0.5151	-2.1274	1.8957	-0.1240	-0.2311	-2.5080	0.0000	0.0000	-0.0000	0.0000	0.0000	0.0000	-0.1927	0.4444	-3.8715	-0.1105	-0.0034	0.0193	-0.0000	0.3438	-3.9884	-0.0885	0.0282	0.0000	-0.0000	4.1173	-39.2407	-0.9526	0.3039	0.0000
205.9270	-0.5151	-2.1274	1.8957	-0.1240	-0.2310	-2.5080	0.0000	0.0000	-0.0000	0.0000	0.0000	0.0000	-0.2706	0.3780	-3.8932	-0.1324	-0.0062	-0.0115	0.0000	0.3439	-3.9884	-0.0885	0.0282	0.0000	0.0000	4.1185	-39.2403	-0.9529	0.3040	0.0000
205.9370	-0.5151	-2.1274	1.8957	-0.1240	-0.2311	-2.5080	0.0000	0.0000	-0.0000	0.0000	0.0000	0.0000	-0.1747	0.4639	-3.9422	-0.1215	-0.0023	-0.0175	-0.0000	0.3440	-3.9884	-0.0885	0.0282	0.0000	-0.0000	4.1195	-39.2402	-0.9529	0.3040	0.0000
205.9470	-0.5152	-2.1274	1.8957	-0.1240	-0.2311	-2.5080	0.0000	0.0000	-0.0000	0.0000	0.0000	0.0000	-0.1665	0.3573	-3.9205	-0.1164	-0.0206	-0.0112	-0.0000	0.3439	-3.9884	-0.0885	0.0282	0.0000	-0.0000	4.1185	-39.2403	-0.9529	0.3040	0.0000
205.9590	-0.5152	-2.1274	1.8957	-0.1240	-0.2311	-2.5080	0.0000	0.0000	-0.0000	0.0000	0.0000	0.0000	-0.1821	0.3727	-3.8821	-0.1076	-0.0169	0.0068	0.0000	0.3437	-3.9884	-0.0885	0.0282	0.0000	0.0000	4.1165	-39.2406	-0.9529	0.3040	0.0000
205.9690	-0.5151	-2.1274	1.8957	-0.1240	-0.2310	-2.5081	0.0000	0.0000	-0.0000	0.0000	0.0000	0.0000	-0.2009	0.3941	-3.9109	-0.0863	-0.0239	-0.0119	0.0000	0.3440	-3.9884	-0.0885	0.0282	0.0000	0.0000	4.1203	-39.2402	-0.9530	0.3040	0.0000
205.9790	-0.5152	-2.1274	1.8957	-0.1240	-0.2311	-2.5080	0.0000	0.0000	-0.0000	0.0000	0.0000	0.0000	-0.2823	0.4563	-3.9127	-0.1022	-0.0115	-0.0121	0.0000	0.3437	-3.9884	-0.0885	0.0282	0.0000	0.0000	4.1167	-39.2405	-0.9528	0.3040	0.0000
205.9890	-0.5152	-2.1274	1.8957	-0.1240	-0.2311	-2.5080	0.0000	0.0000	-0.0000	0.0000	0.0000	0.0000	-0.1773	0.4885	-3.9081	-0.0956	-0.0328	-0.0037	-0.0000	0.3438	-3.9884	-0.0885	0.0282	0.0000	-0.0000	4.1175	-39.2405	-0.9527	0.3040	0.0000
205.9990	-0.5152	-2.1274	1.8957	-0.1240	-0.2310	-2.5080	0.0000	0.0000	-0.0000	0.0000	0.0000	0.0000	-0.1537	0.3876	-3.8682	-0.1089	-0.0057	-0.0223	-0.0000	0.3437	-3.9884	-0.0885	0.0282	0.0000	-0.0000	4.1157	-39.2406	-0.9527	0.3040	0.0000
206.0090	-0.5151	-2.1274	1.8957	-0.1240	-0.2311	-2.5080	0.0000	0.0000	-0.0000	0.0000	0.0000	0.0000	-0.0989	0.5194	-3.9111	-0.1164	-0.0202	0.0009	-0.0000	0.3438	-3.9884	-0.0885	0.0282	0.0000	-0.0000	4.1176	-39.2404	-0.9529	0.3040	0.0000
206.0190	-0.5151	-2.1274	1.8957	-0.1240	-0.2311	-2.5080	0.0000	0.0000	-0.0000	0.0000	0.0000	0.0000	-0.1737	0.4094	-3.9015	-0.1042	-0.0286	-0.0060	-0.0000	0.3438	-3.9884	-0.0885	0.0282	0.0000	-0.0000	4.1176	-39.2404	-0.9529	0.3040	0.0000
206.0310	-0.5152	-2.1274	1.8957	-0.1240	-0.2311	-2.5080	0.0000	0.0000	-0.0000	0.0000	0.0000	0.0000	-0.2016	0.4369	-3.8827	-0.1069	-0.0264	-0.0039	-0.0000	0.3438	-3.9884	-0.0885	0.0282	0.0000	-0.0000	4.1176	-39.2404	-0.9529	0.3040	0.0000
206.0410	-0.5152	-2.1274	1.8957	-0.1240	-0.2311	-2.5081	0.0000	0.0000	-0.0000	0.0000	0.0000	0.0000	-0.2280	0.4899	-3.9051	-0.1069	-0.0155	0.0059	-0.0000	0.3440	-3.9884	-0.0885	0.0282	0.0000	-0.0000	4.1201	-39.2404	-0.9529	0.3040	0.0000
206.0510	-0.5151	-2.1274	1.8957	-0.1240	-0.2310	-2.5080	0.0000	0.0000	-0.0000	0.0000	0.0000	0.0000	-0.1861	0.5780	-3.9181	-0.0765	-0.0183	-0.0023	-0.0000	0.3442	-3.9884	-0.0885	0.0282	0.0000	-0.0000	4.1219	-39.2403	-0.9530	0.3040	0.0000
206.0610	-0.5151	-2.1274	1.8957	-0.1240	-0.2311	-2.5080	0.0000	0.0000	-0.0000	0.0000	0.0000	0.0000	-0.1371	0.4383	-3.9067	-0.0786	0.0001	0.0036	0.0000	0.3437	-3.9884	-0.0885	0.0282	0.0000	0.0000	4.1164	-39.2407	-0.9528	0.3040	0.0000
206.0730	-0.5151	-2.1274	1.8957	-0.1240	-0.2311	-2.5080	0.0000	0.0000	-0.0000	0.0000	0.0000	0.0000	-0.1311	0.5469	-3.8801	-0.1002	0.0015	-0.0098	0.0000	0.3437	-3.9884	-0.0885	0.0282	0.0000	0.0000	4.1166	-39.2406	-0.9528	0.3040	0.0000
206.0830	-0.5152	-2.1274	1.8957	-0.1240	-0.2311	-2.5080	0.0000	0.0000	-0.0000	0.0000	0.0000	0.0000	-0.2186	0.4466	-3.9277	-0.0995	-0.0210	0.0066	0.0000	0.3438	-3.9884	-0.0885	0.0282	0.0000	0.0000	4.1174	-39.2406	-0.9529	0.3040	0.0000
206.0930	-0.5152	-2.1274	1.8957	-0.1240	-0.2310	-2.5080	0.0000	0.0000	-0.0000	0.0000	0.0000	0.0000	-0.2428	0.4182	-3.8843	-0.1183	-0.0183	0.0182	-0.0000	0.3439	-3.9884	-0.0885	0.0282	0.0000	-0.0000	4.1184	-39.2404	-0.9528	0.3040	0.0000
206.1050	-0.5152	-2.1274	1.8957	-0.1240	-0.2311	-2.5080	0.0000	0.0000	-0.0000	0.0000	0.0000	0.0000	-0.1579	0.4384	-3.9256	-0.1254	0.0166	0.0095	-0.0000	0.3438	-3.9884	-0.0885	0.0282	0.0000	-0.0000	4.1169	-39.2402	-0.9528	0.3040	0.0000
206.1150	-0.5151	-2.1274	1.8957	-0.1240	-0.2311	-2.5080	0.0000	0.0000	-0.0000	0.0000	0.0000	0.0000	-0.1394	0.3768	-3.8922	-0.1167	-0.0227	-0.0016	-0.0000	0.3440	-3.9884	-0.0885	0.0282	0.0000	-0.0000	4.1193	-39.2403	-0.9529	0.3040	0.0000
206.1250	-0.5151	-2.1274	1.8957	-0.1240	-0.2311	-2.5080	0.0000	0.0000	-0.0000	0.0000	0.0000	0.0000	-0.1603	0.5016	-3.9066	-0.0951	-0.0195	0.0030	0.0000	0.3440	-3.9884	-0.0885	0.0282	0.0000	0.0000	4.1191	-39.2405	-0.9527	0.3040	0.0000
206.1370	-0.5151	-2.1274	1.8957	-0.1240	-0.2311	-2.5080	0.0000	0.0000	-0.0000	0.0000	0.0000	0.0000	-0.1711	0.4170	-3.8661	-0.1043	-0.0207	0.0013	-0.0000	0.3438	-3.9884	-0.0885	0.0282	0.0000	-0.0000	4.1177	-39.2403	-0.9529	0.3040	0.0000
206.1470	-0.5152	-2.1274	1.8957	-0.1240	-0.2311	-2.5081	0.0000	0.0000	-0.0000	0.0000	0.0000	0.0000	-0.1459	0.5222	-3.9000	-0.0943	-0.0183	0.0020	-0.0000	0.3438	-3.9884	-0.0885	0.0282	0.0000	-0.0000	4.1177	-39.2403	-0.9527	0.3040	0.0000
206.1570	-0.5152	-2.1274	1.8957	-0.1240	-0.2310	-2.5080	0.0000	0.0000	-0.0000	0.0000	0.0000	0.0000	-0.1235	0.4323	-3.9359	-0.1050	-0.0239	0.0155	0.0000	0.3439	-3.9884	-0.0885	0.0282	0.0000	0.0000	4.1184	-39.2404	-0.9529	0.3040	0.0000
206.1670	-0.5151	-2.1274	1.8957	-0.1240	-0.2311	-2.5080	0.0000	0.0000	-0.0000	0.0000	0.0000	0.0000	-0.2393	0.4906	-3.9219	-0.1008	0.0028	0.0024	-0.0000	0.3440	-3.9884	-0.0885	0.0282	0.0000	-0.0000	4.1196	-39.2400	-0.9530	0.3040	0.0000
206.1770	-0.5151	-2.1274	1.8957	-0.1240	-0.2311	-2.5080	0.0000	0.0000	-0.0000	0.0000	0.0000	0.0000	-0.1500	0.5191	-3.8682	-0.1136	-0.0305	0.0033	-0.0000	0.3438	-3.9884	-0.0885	0.0282	0.0000	-0.0000	4.1176	-39.2404	-0.9528	0.3040	0.0000
206.1870	-0.5151	-2.1274	1.8957	-0.1240	-0.2311	-2.5081	0.0000	0.0000	-0.0000	0.0000	0.0000	0.0000	-0.1852	0.4045	-3.8831	-0.1170	0.0066	0.0061	0.0000	0.3437	-3.9884	-0.0885	0.0282	0.0000	0.0000	4.1166	-39.2405	-0.9527	0.3040	0.0000
206.1970	-0.5151	-2.1274	1.8957	-0.1239	-0.2310	-2.5080	0.0000	0.0000	-0.0000	0.0000	0.0000	0.0000	-0.1356	0.4079	-3.8926	-0.1108	-0.0033	-0.0012	0.0000	0.3437	-3.9884	-0.0885	0.0282	0.0000	0.0000	4.1166	-39.2406	-0.9527	0.3040	0.0000
206.2090	-0.5151	-2.1274	1.8957	-0.1240	-0.2310	-2.5080	0.0000	0.0000	-0.0000	0.0000	0.0000	0.0000	-0.1783	0.4684	-3.8612	-0.1328	-0.0055	0.0028	-0.0000	0.3438	-3.9884	-0.0885	0.0282	0.0000	-0.0000	4.1176	-39.2404	-0.9528	0.3040	0.0000
206.2190	-0.5151	-2.1274	1.8957	-0.1240	-0.2310	-2.5080	0.0000	0.0000	-0.0000	0.0000	0.0000	0.0000	-0.1516	0.5012	-3.8495	-0.1142	0.0009	0.0303	-0.0000	0.3438	-3.9884	-0.0885	0.0282	0.0000	-0.0000	4.1175	-39.2404	-0.9529	0.3040	0.0000
206.2290	-0.5151	-2.1274	1.8957	-0.1240	-0.2310	-2.5081	0.0000	0.0000	-0.0000	0.0000	0.0000	0.0000	-0.2023	0.4491	-3.8711	-0.0916	-0.0006	0.0046	-0.0000	0.3438	-3.9884	-0.0885	0.0282	0.0000	-0.0000	4.1175	-39.2404	-0.9529	0.3040	0.0000
206.2410	-0.5151	-2.1274	1.8957	-0.1240	-0.2310	-2.5081	0.0000	0.0000	-0.0000	0.0000	0.0000	-0.0000	-0.1214	0.4564	-3.9261	-0.1191	-0.0123	-0.0030	0.0000	0.3440	-3.9884	-0.0885	0.0282	0.0000	0.0000	4.1193	-39.2403	-0.9529	0.3040	0.0000
206.2510	-0.5152	-2.1274	1.8957	-0.1240	-0.2311	-2.5080	0.0000	0.0000	-0.0000	0.0000	0.0000	-0.0000	-0.1271	0.4001	-3.9053	-0.1092	-0.0189	-0.0107	-0.0000	0.3440	-3.9884	-0.0885	0.0282	0.0000	-0.0000	4.1201	-39.2404	-0.9529	0.3040	0.0000
206.2610	-0.5151	-2.1274	1.8957	-0.1240	-0.2311	-2.5080	0.0000	0.0000	-0.0000	0.0000	0.0000	-0.0000	-0.1130	0.5242	-3.8651	-0.1214	0.0139	0.0199	-0.0000	0.3438	-3.9884	-0.0885	0.0282	0.0000	-0.0000	4.1175	-39.2405	-0.9528	0.3040	0.0000
206.2730	-0.5151	-2.1274	1.8957	-0.1240	-0.2311	-2.5080	0.0000	0.0000	-0.0000	0.0000	0.0000	-0.0000	-0.1545	0.5117	-3.9420	-0.1153	-0.0150	0.0147	0.0000	0.3441	-3.9884	-0.0885	0.0282	0.0000	0.0000	4.1210	-39.2403	-0.9529	0.3040	0.0000
206.2830	-0.5151	-2.1274	1.8957	-0.1240	-0.2311	-2.5080	0.0000	0.0000	-0.0000	0.0000	0.0000	0.0000	-0.1627	0.4604	-3.8418	-0.1184	-0.0065	0.0081	-0.0000	0.3439	-3.9884	-0.0885	0.0282	0.0000	-0.0000	4.1183	-39.2404	-0.9527	0.3040	0.0000
206.2950	-0.5151	-2.1274	1.8957	-0.1240	-0.2310	-2.5081	0.0000	0.0000	-0.0000	0.0000	0.0000	0.0000	-0.1401	0.3734	-3.8843	-0.1131	0.0050	0.0049	-0.0000	0.3438	-3.9884	-0.0885	0.0282	0.0000	-0.0000	4.1173	-39.2406	-0.9528	0.3040	0.0000
206.3050	-0.5152	-2.1274	1.8957	-0.1240	-0.2311	-2.5080	0.0000	0.0000	-0.0000	0.0000	0.0000	0.0000	-0.1860	0.4162	-3.9094	-0.1156	-0.0152	0.0155	-0.0000	0.3440	-3.9884	-0.0885	0.0282	0.0000	-0.0000	4.1194	-39.2403	-0.9529	0.3040	0.0000
206.3170	-0.5151	-2.1274	1.8957	-0.1240	-0.2311	-2.5080	0.0000	0.0000	-0.0000	0.0000	0.0000	0.0000	-0.2068	0.3603	-3.9038	-0.1237	-0.0107	0.0146	0.0000	0.3438	-3.9884	-0.0885	0.0282	0.0000	0.0000	4.1174	-39.2406	-0.9529	0.3040	0.0000
206.3270	-0.5151	-2.1274	1.8957	-0.1240	-0.2310	-2.5080	0.0000	0.0000	-0.0000	0.0000	0.0000	0.0000	-0.1365	0.4249	-3.8807	-0.1119	-0.0064	0.0460	0.0000	0.3437	-3.9884	-0.0885	0.0282	0.0000	0.0000	4.1166	-39.2405	-0.9528	0.3040	0.0000
206.3390	-0.5152	-2.1274	1.8957	-0.1240	-0.2310	-2.5080	0.0000	0.0000	-0.0000	0.0000	0.0000	0.0000	-0.1332	0.4535	-3.9212	-0.1344	0.0038	0.0095	0.0000	0.3439	-3.9884	-0.0885	0.0282	0.0000	0.0000	4.1182	-39.2406	-0.9530	0.3040	0.0000
206.3490	-0.5152	-2.1274	1.8957	-0.1240	-0.2311	-2.5080	0.0000	0.0000	-0.0000	0.0000	0.0000	0.0000	-0.0480	0.4032	-3.8570	-0.1221	-0.0058	0.0057	0.0000	0.3440	-3.9884	-0.0885	0.0282	0.0000	0.0000	4.1203	-39.2402	-0.9530	0.3040	0.0000
206.3610	-0.5152	-2.1274	1.8957	-0.1240	-0.2310	-2.5081	0.0000	0.0000	-0.0000	0.0000	0.0000	0.0000	-0.1400	0.3900	-3.8773	-0.1254	-0.0056	0.0254	-0.0000	0.3439	-3.9884	-0.0885	0.0282	0.0000	-0.0000	4.1186	-39.2402	-0.9529	0.3040	0.0000
206.3710	-0.5152	-2.1274	1.8957	-0.1240	-0.2310	-2.5080	0.0000	0.0000	-0.0000	0.0000	0.0000	0.0000	-0.2588	0.4272	-3.8791	-0.1309	-0.0202	0.0224	0.0000	0.3438	-3.9884	-0.0885	0.0282	0.0000	0.0000	4.1175	-39.2404	-0.9529	0.3040	0.0000
206.3810	-0.5152	-2.1274	1.8957	-0.1240	-0.2311	-2.5081	0.0000	0.0000	-0.0000	0.0000	0.0000	0.0000	-0.1112	0.4172	-3.9322	-0.1051	-0.0250	0.0408	0.0000	0.3439	-3.9884	-0.0885	0.0282	0.0000	0.0000	4.1183	-39.2405	-0.9527	0.3040	0.0000
206.3930	-0.5151	-2.1274	1.8957	-0.1240	-0.2311	-2.5080	0.0000	0.0000	-0.0000	0.0000	0.0000	0.0000	-0.1419	0.4705	-3.9022	-0.1008	-0.0350	0.0051	-0.0000	0.3438	-3.9884	-0.0885	0.0282	0.0000	-0.0000	4.1174	-39.2406	-0.9528	0.3040	0.0000
206.4030	-0.5152	-2.1274	1.8957	-0.1240	-0.2311	-2.5080	0.0000	0.0000	-0.0000	0.0000	0.0000	0.0000	-0.0801	0.4458	-3.8858	-0.1371	-0.0203	0.0117	0.0000	0.3439	-3.9884	-0.0885	0.0282	0.0000	0.0000	4.1183	-39.2405	-0.9527	0.3040	0.0000
206.4150	-0.5152	-2.1274	1.8957	-0.1240	-0.2311	-2.5080	0.0000	0.0000	-0.0000	0.0000	0.0000	0.0000	-0.1079	0.5044	-3.8396	-0.0960	-0.0106	0.0252	0.0000	0.3440	-3.9884	-0.0885	0.0282	0.0000	0.0000	4.1192	-39.2405	-0.9528	0.3040	0.0000
206.4250	-0.5151	-2.1274	1.8957	-0.1240	-0.2310	-2.5080	0.0000	0.0000	-0.0000	0.0000	0.0000	0.0000	-0.1085	0.4277	-3.8960	-0.1281	-0.0171	0.0258	-0.0000	0.3440	-3.9884	-0.0885	0.0282	0.0000	-0.0000	4.1192	-39.2404	-0.9528	0.3040	0.0000
206.4370	-0.5152	-2.1274	1.8957	-0.1240	-0.2311	-2.5080	0.0000	0.0000	-0.0000	0.0000	0.0000	0.0000	-0.1100	0.4037	-3.8619	-0.0973	-0.0302	0.0337	-0.0000	0.3439	-3.9884	-0.0885	0.0282	0.0000	-0.0000	4.1185	-39.2403	-0.9528	0.3040	0.0000
206.4470	-0.5151	-2.1274	1.8957	-0.1240	-0.2311	-2.5081	0.0000	0.0000	-0.0000	0.0000	0.0000	0.0000	-0.1006	0.5046	-3.9086	-0.0904	0.0038	0.0118	-0.0000	0.3440	-3.9884	-0.0885	0.0282	0.0000	-0.0000	4.1203	-39.2402	-0.9529	0.3040	0.0000
206.4590	-0.5152	-2.1274	1.8957	-0.1240	-0.2310	-2.5080	0.0000	0.0000	-0.0000	0.0000	0.0000	0.0000	-0.0322	0.4763	-3.9215	-0.1100	0.0204	0.0233	0.0000	0.3437	-3.9884	-0.0885	0.0282	0.0000	0.0000	4.1166	-39.2405	-0.9528	0.3040	0.0000
206.4690	-0.5151	-2.1274	1.8957	-0.1240	-0.2311	-2.5080	0.0000	0.0000	-0.0000	0.0000	0.0000	0.0000	-0.0660	0.4183	-3.9266	-0.1341	-0.0291	-0.0005	-0.0000	0.3441	-3.9884	-0.0885	0.0282	0.0000	-0.0000	4.1204	-39.2401	-0.9529	0.3040	0.0000
206.4810	-0.5152	-2.1274	1.8957	-0.1240	-0.2311	-2.5080	0.0000	0.0000	-0.0000	0.0000	0.0000	0.0000	-0.1466	0.3904	-3.9209	-0.1182	-0.0208	0.0262	-0.0000	0.3438	-3.9884	-0.0885	0.0282	0.0000	-0.0000	4.1174	-39.2405	-0.9528	0.3040	0.0000
206.4910	-0.5151	-2.1274	1.8957	-0.1240	-0.2311	-2.5080	0.0000	0.0000	-0.0000	0.0000	0.0000	0.0000	-0.0208	0.3394	-3.8903	-0.1194	-0.0055	0.0300	0.0000	0.3437	-3.9884	-0.0885	0.0282	0.0000	0.0000	4.1167	-39.2405	-0.9528	0.3040	0.0000
206.5010	-0.5151	-2.1274	1.8957	-0.1240	-0.2310	-2.5080	0.0000	0.0000	-0.0000	0.0000	0.0000	0.0000	-0.0210	0.4012	-3.8880	-0.1213	0.0002	0.0201	-0.0000	0.3438	-3.9884	-0.0885	0.0282	0.0000	-0.0000	4.1175	-39.2405	-0.9529	0.3040	0.0000
206.5130	-0.5151	-2.1274	1.8957	-0.1240	-0.2310	-2.5081	0.0000	0.0000	-0.0000	0.0000	0.0000	0.0000	-0.0512	0.4371	-3.8993	-0.1331	-0.0138	0.0118	-0.0000	0.3438	-3.9884	-0.0885	0.0282	0.0000	-0.0000	4.1176	-39.2403	-0.9527	0.3040	0.0000
206.5230	-0.5151	-2.1274	1.8957	-0.1240	-0.2310	-2.5081	0.0000	0.0000	-0.0000	0.0000	0.0000	0.0000	-0.0683	0.5188	-3.9074	-0.1223	-0.0183	0.0437	-0.0000	0.3438	-3.9884	-0.0885	0.0282	0.0000	-0.0000	4.1176	-39.2404	-0.9528	0.3040	0.0000
206.5350	-0.5151	-2.1274	1.8957	-0.1240	-0.2311	-2.5080	0.0000	0.0000	-0.0000	0.0000	0.0000	0.0000	-0.1054	0.5198	-3.8972	-0.1184	-0.0155	0.0188	-0.0000	0.3440	-3.9884	-0.0885	0.0282	0.0000	-0.0000	4.1194	-39.2403	-0.9529	0.3040	0.0000
206.5450	-0.5151	-2.1274	1.8957	-0.1240	-0.2310	-2.5080	0.0000	0.0000	-0.0000	0.0000	0.0000	0.0000	-0.0791	0.4730	-3.8864	-0.1153	-0.0082	0.0458	-0.0000	0.3439	-3.9884	-0.0885	0.0282	0.0000	-0.0000	4.1185	-39.2403	-0.9530	0.3040	0.0000
206.5550	-0.5151	-2.1274	1.8957	-0.1240	-0.2311	-2.5081	0.0000	0.0000	-0.0000	0.0000	0.0000	0.0000	-0.0184	0.4017	-3.9003	-0.1389	-0.0004	0.0460	-0.0000	0.3438	-3.9884	-0.0885	0.0282	0.0000	-0.0000	4.1175	-39.2404	-0.9528	0.3040	0.0000
206.5670	-0.5152	-2.1274	1.8957	-0.1240	-0.2311	-2.5081	0.0000	0.0000	-0.0000	0.0000	0.0000	0.0000	-0.0680	0.3715	-3.8863	-0.1220	-0.0207	0.0509	0.0000	0.3439	-3.9884	-0.0885	0.0282	0.0000	0.0000	4.1186	-39.2402	-0.9530	0.3040	0.0000
206.5770	-0.5152	-2.1274	1.8957	-0.1240	-0.2311	-2.5080	0.0000	0.0000	-0.0000	0.0000	0.0000	0.0000	-0.1521	0.4952	-3.9120	-0.1204	0.0062	0.0173	0.0000	0.3437	-3.9884	-0.0885	0.0282	0.0000	0.0000	4.1165	-39.2406	-0.9528	0.3040	0.0000
206.5890	-0.5152	-2.1274	1.8957	-0.1240	-0.2311	-2.5081	0.0000	0.0000	-0.0000	0.0000	0.0000	0.0000	-0.1068	0.4003	-3.9424	-0.1638	-0.0289	0.0002	0.0000	0.3439	-3.9884	-0.0885	0.0282	0.0000	0.0000	4.1185	-39.2403	-0.9529	0.3040	0.0000
206.5990	-0.5152	-2.1274	1.8957	-0.1240	-0.2311	-2.5080	0.0000	0.0000	-0.0000	0.0000	0.0000	0.0000	-0.0495	0.4303	-3.8781	-0.1508	0.0030	0.0060	0.0000	0.3439	-3.9884	-0.0885	0.0282	0.0000	0.0000	4.1183	-39.2405	-0.9528	0.3040	0.0000
206.6110	-0.5151	-2.1274	1.8957	-0.1240	-0.2310	-2.5080	0.0000	0.0000	-0.0000	0.0000	0.0000	0.0000	-0.1039	0.4619	-3.8764	-0.1113	-0.0247	0.0241	0.0000	0.3439	-3.9884	-0.0885	0.0282	0.0000	0.0000	4.1184	-39.2404	-0.9529	0.3040	0.0000
206.6210	-0.5152	-2.1274	1.8957	-0.1240	-0.2310	-2.5081	0.0000	0.0000	-0.0000	0.0000	0.0000	0.0000	-0.1829	0.4071	-3.9212	-0.1207	-0.0115	0.0467	-0.0000	0.3440	-3.9884	-0.0885	0.0282	0.0000	-0.0000	4.1202	-39.2403	-0.9530	0.3040	0.0000
206.6330	-0.5151	-2.1274	1.8957	-0.1240	-0.2310	-2.5080	0.0000	0.0000	-0.0000	0.0000	0.0000	0.0000	-0.1377	0.4069	-3.9024	-0.1404	0.0059	0.0169	0.0000	0.3437	-3.9884	-0.0885	0.0282	0.0000	0.0000	4.1165	-39.2406	-0.9529	0.3040	0.0000
206.6430	-0.5152	-2.1274	1.8957	-0.1240	-0.2310	-2.5080	0.0000	0.0000	-0.0000	0.0000	0.0000	0.0000	-0.1122	0.4579	-3.8632	-0.1106	-0.0149	0.0174	-0.0000	0.3438	-3.9884	-0.0885	0.0282	0.0000	-0.0000	4.1174	-39.2406	-0.9526	0.3039	0.0000
206.6550	-0.5152	-2.1274	1.8957	-0.1240	-0.2310	-2.5081	0.0000	0.0000	-0.0000	0.0000	0.0000	0.0000	-0.0770	0.4130	-3.9306	-0.1092	-0.0015	0.0049	0.0000	0.3439	-3.9884	-0.0885	0.0282	0.0000	0.0000	4.1183	-39.2405	-0.9528	0.3040	0.0000
206.6650	-0.5151	-2.1274	1.8957	-0.1240	-0.2310	-2.5081	0.0000	0.0000	-0.0000	0.0000	0.0000	0.0000	-0.0807	0.5099	-3.8980	-0.1599	-0.0241	0.0355	-0.0000	0.3440	-3.9884	-0.0885	0.0282	0.0000	-0.0000	4.1202	-39.2402	-0.9530	0.3040	0.0000
206.6750	-0.5152	-2.1274	1.8957	-0.1240	-0.2310	-2.5080	0.0000	0.0000	-0.0000	0.0000	0.0000	0.0000	-0.0511	0.3254	-3.8767	-0.1151	-0.0276	0.0041	-0.0000	0.3438	-3.9884	-0.0885	0.0282	0.0000	-0.0000	4.1173	-39.2407	-0.9528	0.3040	0.0000
206.6870	-0.5152	-2.1274	1.8957	-0.1240	-0.2311	-2.5081	0.0000	0.0000	-0.0000	0.0000	0.0000	0.0000	0.0264	0.4127	-3.9182	-0.1287	-0.0127	0.0092	-0.0000	0.3437	-3.9884	-0.0885	0.0282	0.0000	-0.0000	4.1157	-39.2406	-0.9527	0.3040	0.0000
206.6970	-0.5151	-2.1274	1.8957	-0.1240	-0.2310	-2.5080	0.0000	0.0000	-0.0000	0.0000	0.0000	0.0000	-0.1107	0.4311	-3.8869	-0.1218	-0.0214	0.0139	0.0000	0.3439	-3.9884	-0.0885	0.0282	0.0000	0.0000	4.1184	-39.2404	-0.9529	0.3040	0.0000
206.7090	-0.5151	-2.1273	1.8957	-0.1240	-0.2310	-2.5081	0.0000	0.0000	-0.0000	0.0000	0.0000	0.0000	-0.0990	0.4048	-3.8833	-0.1237	-0.0155	0.0089	0.0000	0.3437	-3.9884	-0.0885	0.0282	0.0000	0.0000	4.1165	-39.2406	-0.9527	0.3040	0.0000
206.7190	-0.5152	-2.1274	1.8957	-0.1240	-0.2311	-2.5080	0.0000	0.0000	-0.0000	0.0000	0.0000	0.0000	-0.0619	0.3934	-3.9034	-0.1094	-0.0020	0.0434	-0.0000	0.3438	-3.9884	-0.0885	0.0282	0.0000	-0.0000	4.1176	-39.2404	-0.9529	0.3040	0.0000
206.7310	-0.5151	-2.1274	1.8957	-0.1240	-0.2311	-2.5081	0.0000	0.0000	-0.0000	0.0000	0.0000	0.0000	0.0094	0.4615	-3.9285	-0.0978	-0.0204	0.0233	-0.0000	0.3440	-3.9884	-0.0885	0.0282	0.0000	-0.0000	4.1194	-39.2402	-0.9529	0.3040	0.0000
206.7410	-0.5152	-2.1274	1.8957	-0.1240	-0.2310	-2.5080	0.0000	0.0000	-0.0000	0.0000	0.0000	0.0000	-0.0277	0.4057	-3.8992	-0.1186	0.0036	0.0261	-0.0000	0.3437	-3.9884	-0.0885	0.0282	0.0000	-0.0000	4.1156	-39.2407	-0.9527	0.3040	0.0000
206.7530	-0.5151	-2.1274	1.8957	-0.1240	-0.2311	-2.5080	0.0000	0.0000	-0.0000	0.0000	0.0000	0.0000	-0.0665	0.4286	-3.9192	-0.1312	-0.0007	0.0219	0.0000	0.3439	-3.9884	-0.0885	0.0282	0.0000	0.0000	4.1183	-39.2405	-0.9528	0.3040	0.0000
206.7630	-0.5151	-2.1274	1.8957	-0.1240	-0.2310	-2.5080	0.0000	0.0000	-0.0000	0.0000	0.0000	0.0000	-0.0620	0.3955	-3.8859	-0.1270	-0.0057	0.0192	0.0000	0.3439	-3.9884	-0.0885	0.0282	0.0000	0.0000	4.1182	-39.2405	-0.9528	0.3040	0.0000
206.7730	-0.5151	-2.1274	1.8957	-0.1240	-0.2310	-2.5080	0.0000	0.0000	-0.0000	0.0000	0.0000	0.0000	-0.0430	0.4092	-3.9051	-0.1203	-0.0135	0.0269	-0.0000	0.3439	-3.9884	-0.0885	0.0282	0.0000	-0.0000	4.1183	-39.2405	-0.9529	0.3040	0.0000
206.7850	-0.5151	-2.1274	1.8957	-0.1239	-0.2310	-2.5080	0.0000	0.0000	-0.0000	0.0000	0.0000	0.0000	-0.0176	0.5041	-3.8941	-0.1093	-0.0178	0.0171	-0.0000	0.3439	-3.9884	-0.0885	0.0282	0.0000	-0.0000	4.1184	-39.2404	-0.9529	0.3040	0.0000
206.7950	-0.5152	-2.1274	1.8957	-0.1240	-0.2311	-2.5081	0.0000	0.0000	-0.0000	0.0000	0.0000	0.0000	-0.0486	0.3499	-3.9369	-0.1074	-0.0111	0.0432	0.0000	0.3438	-3.9884	-0.0885	0.0282	0.0000	0.0000	4.1176	-39.2404	-0.9528	0.3040	0.0000
206.8070	-0.5151	-2.1274	1.8957	-0.1240	-0.2310	-2.5081	0.0000	0.0000	-0.0000	0.0000	0.0000	0.0000	-0.1051	0.4017	-3.9064	-0.1168	-0.0098	0.0079	-0.0000	0.3440	-3.9884	-0.0885	0.0282	0.0000	-0.0000	4.1202	-39.2402	-0.9530	0.3040	0.0000
206.8170	-0.5151	-2.1274	1.8957	-0.1240	-0.2310	-2.5081	0.0000	0.0000	-0.0000	0.0000	0.0000	0.0000	-0.0873	0.4778	-3.8881	-0.1094	-0.0402	0.0414	0.0000	0.3438	-3.9884	-0.0885	0.0282	0.0000	0.0000	4.1176	-39.2403	-0.9527	0.3040	0.0000
206.8270	-0.5152	-2.1274	1.8957	-0.1240	-0.2311	-2.5081	0.0000	0.0000	-0.0000	0.0000	0.0000	0.0000	-0.0134	0.3788	-3.8897	-0.1237	-0.0079	0.0218	-0.0000	0.3440	-3.9884	-0.0885	0.0282	0.0000	-0.0000	4.1202	-39.2402	-0.9530	0.3040	0.0000
206.8370	-0.5152	-2.1274	1.8957	-0.1240	-0.2310	-2.5081	0.0000	0.0000	-0.0000	0.0000	0.0000	0.0000	-0.1185	0.3777	-3.8974	-0.1090	-0.0059	0.0454	0.0000	0.3438	-3.9884	-0.0885	0.0282	0.0000	0.0000	4.1175	-39.2405	-0.9529	0.3040	0.0000
206.8470	-0.5151	-2.1274	1.8957	-0.1240	-0.2311	-2.5081	0.0000	0.0000	-0.0000	0.0000	0.0000	0.0000	-0.0182	0.4412	-3.9141	-0.1158	0.0008	0.0173	-0.0000	0.3437	-3.9884	-0.0885	0.0282	0.0000	-0.0000	4.1157	-39.2406	-0.9527	0.3040	0.0000
206.8570	-0.5151	-2.1274	1.8957	-0.1240	-0.2310	-2.5081	0.0000	0.0000	-0.0000	0.0000	0.0000	0.0000	-0.0082	0.4846	-3.8914	-0.1168	-0.0035	0.0296	0.0000	0.3437	-3.9884	-0.0885	0.0282	0.0000	0.0000	4.1165	-39.2406	-0.9529	0.3040	0.0000
206.8670	-0.5151	-2.1274	1.8957	-0.1239	-0.2311	-2.5081	0.0000	0.0000	-0.0000	0.0000	0.0000	0.0000	-0.0897	0.3742	-3.8842	-0.1072	-0.0093	0.0344	0.0000	0.3439	-3.9884	-0.0885	0.0282	0.0000	0.0000	4.1184	-39.2403	-0.9528	0.3040	0.0000
206.8790	-0.5151	-2.1274	1.8957	-0.1240	-0.2311	-2.5080	0.0000	0.0000	-0.0000	0.0000	0.0000	0.0000	-0.0182	0.4087	-3.9101	-0.1166	-0.0027	0.0136	0.0000	0.3438	-3.9884	-0.0885	0.0282	0.0000	0.0000	4.1168	-39.2403	-0.9527	0.3040	0.0000
206.8890	-0.5151	-2.1274	1.8957	-0.1240	-0.2311	-2.5081	0.0000	0.0000	-0.0000	0.0000	0.0000	0.0000	-0.0525	0.3966	-3.9173	-0.1163	-0.0041	0.0420	0.0000	0.3440	-3.9884	-0.0885	0.0282	0.0000	0.0000	4.1193	-39.2404	-0.9528	0.3040	0.0000
206.8990	-0.5151	-2.1274	1.8957	-0.1240	-0.2311	-2.5080	0.0000	0.0000	-0.0000	0.0000	0.0000	0.0000	-0.0049	0.3434	-3.8971	-0.1079	-0.0028	0.0339	0.0000	0.3439	-3.9884	-0.0885	0.0283	0.0000	0.0000	4.1184	-39.2403	-0.9530	0.3041	0.0000
206.9090	-0.5151	-2.1274	1.8957	-0.1240	-0.2311	-2.5081	0.0000	0.0000	-0.0000	0.0000	0.0000	0.0000	-0.0003	0.4552	-3.8934	-0.1209	-0.0051	0.0197	0.0000	0.3438	-3.9884	-0.0885	0.0282	0.0000	0.0000	4.1175	-39.2405	-0.9527	0.3040	0.0000
206.9190	-0.5152	-2.1274	1.8957	-0.1240	-0.2311	-2.5080	0.0000	0.0000	-0.0000	0.0000	0.0000	0.0000	-0.1059	0.3525	-3.8888	-0.1268	-0.0064	0.0194	0.0000	0.3440	-3.9884	-0.0885	0.0282	0.0000	0.0000	4.1194	-39.2403	-0.9530	0.3040	0.0000
206.9290	-0.5151	-2.1274	1.8957	-0.1240	-0.2311	-2.5081	0.0000	0.0000	-0.0000	0.0000	0.0000	0.0000	-0.0316	0.3559	-3.9229	-0.1312	-0.0114	0.0307	0.0000	0.3440	-3.9884	-0.0885	0.0282	0.0000	0.0000	4.1193	-39.2404	-0.9530	0.3040	0.0000
206.9410	-0.5152	-2.1274	1.8957	-0.1240	-0.2311	-2.5080	0.0000	0.0000	-0.0000	0.0000	0.0000	0.0000	-0.0792	0.4308	-3.8763	-0.1313	0.0011	0.0260	0.0000	0.3439	-3.9884	-0.0885	0.0282	0.0000	0.0000	4.1184	-39.2404	-0.9528	0.3040	0.0000
206.9510	-0.5151	-2.1274	1.8957	-0.1240	-0.2310	-2.5081	0.0000	0.0000	-0.0000	0.0000	0.0000	0.0000	-0.1426	0.3408	-3.8540	-0.1140	0.0173	0.0462	0.0000	0.3438	-3.9884	-0.0885	0.0282	0.0000	0.0000	4.1177	-39.2403	-0.9529	0.3040	0.0000
206.9610	-0.5152	-2.1274	1.8957	-0.1240	-0.2310	-2.5080	0.0000	0.0000	-0.0000	0.0000	0.0000	0.0000	-0.0741	0.3881	-3.8831	-0.1259	-0.0008	0.0231	-0.0000	0.3440	-3.9884	-0.0885	0.0282	0.0000	-0.0000	4.1203	-39.2402	-0.9529	0.3040	0.0000
206.9710	-0.5151	-2.1274	1.8957	-0.1240	-0.2310	-2.5081	0.0000	0.0000	-0.0000	0.0000	0.0000	0.0000	-0.0679	0.4066	-3.9012	-0.1245	-0.0016	0.0347	0.0000	0.3439	-3.9884	-0.0885	0.0282	0.0000	0.0000	4.1184	-39.2404	-0.9529	0.3040	0.0000
206.9830	-0.5152	-2.1274	1.8957	-0.1240	-0.2310	-2.5080	0.0000	0.0000	-0.0000	0.0000	0.0000	0.0000	-0.0510	0.4488	-3.8573	-0.1069	-0.0266	0.0477	0.0000	0.3439	-3.9884	-0.0885	0.0282	0.0000	0.0000	4.1184	-39.2404	-0.9530	0.3040	0.0000
206.9930	-0.5151	-2.1274	1.8957	-0.1240	-0.2311	-2.5080	0.0000	0.0000	-0.0000	0.0000	0.0000	0.0000	-0.0053	0.4696	-3.9325	-0.1161	-0.0002	0.0425	-0.0000	0.3440	-3.9884	-0.0885	0.0282	0.0000	-0.0000	4.1193	-39.2404	-0.9530	0.3040	0.0000
207.0030	-0.5151	-2.1274	1.8957	-0.1240	-0.2311	-2.5081	0.0000	0.0000	-0.0000	0.0000	0.0000	0.0000	-0.0782	0.4121	-3.9356	-0.1000	-0.0410	0.0179	-0.0000	0.3440	-3.9884	-0.0885	0.0282	0.0000	-0.0000	4.1202	-39.2403	-0.9529	0.3040	0.0000
207.0150	-0.5151	-2.1274	1.8957	-0.1240	-0.2311	-2.5080	0.0000	0.0000	-0.0000	0.0000	0.0000	0.0000	-0.0997	0.3599	-3.8827	-0.1082	-0.0109	0.0106	0.0000	0.3439	-3.9884	-0.0886	0.0283	0.0000	0.0000	4.1183	-39.2405	-0.9531	0.3041	0.0000
207.0250	-0.5151	-2.1274	1.8957	-0.1239	-0.2311	-2.5081	0.0000	0.0000	-0.0000	0.0000	0.0000	0.0000	-0.1585	0.3648	-3.8929	-0.1275	-0.0029	0.0124	-0.0000	0.3440	-3.9884	-0.0885	0.0282	0.0000	-0.0000	4.1195	-39.2402	-0.9529	0.3040	0.0000
207.0370	-0.5151	-2.1274	1.8957	-0.1240	-0.2310	-2.5081	0.0000	0.0000	-0.0000	0.0000	0.0000	0.0000	-0.0283	0.3861	-3.9212	-0.1122	-0.0015	0.0203	0.0000	0.3438	-3.9884	-0.0885	0.0282	0.0000	0.0000	4.1173	-39.2406	-0.9528	0.3040	0.0000
207.0470	-0.5151	-2.1274	1.8957	-0.1239	-0.2311	-2.5081	0.0000	0.0000	-0.0000	0.0000	0.0000	0.0000	-0.1211	0.3678	-3.9348	-0.1446	-0.0326	0.0354	-0.0000	0.3438	-3.9884	-0.0885	0.0282	0.0000	-0.0000	4.1175	-39.2404	-0.9528	0.3040	0.0000
207.0570	-0.5151	-2.1274	1.8957	-0.1240	-0.2310	-2.5081	0.0000	0.0000	-0.0000	0.0000	0.0000	0.0000	-0.1000	0.4716	-3.8991	-0.1291	-0.0356	0.0251	-0.0000	0.3438	-3.9884	-0.0885	0.0282	0.0000	-0.0000	4.1173	-39.2407	-0.9528	0.3040	0.0000
207.0690	-0.5152	-2.1274	1.8957	-0.1240	-0.2311	-2.5080	0.0000	0.0000	-0.0000	0.0000	0.0000	0.0000	-0.1551	0.3922	-3.9244	-0.1310	0.0007	0.0151	0.0000	0.3438	-3.9884	-0.0885	0.0282	0.0000	0.0000	4.1175	-39.2405	-0.9529	0.3040	0.0000
207.0790	-0.5152	-2.1274	1.8957	-0.1240	-0.2310	-2.5080	0.0000	0.0000	-0.0000	0.0000	0.0000	0.0000	-0.0696	0.4208	-3.8852	-0.1019	-0.0243	0.0339	-0.0000	0.3440	-3.9884	-0.0885	0.0282	0.0000	-0.0000	4.1193	-39.2403	-0.9529	0.3040	0.0000
207.0890	-0.5151	-2.1274	1.8957	-0.1240	-0.2310	-2.5080	0.0000	0.0000	-0.0000	0.0000	0.0000	0.0000	-0.1263	0.3317	-3.9183	-0.1264	0.0032	0.0286	-0.0000	0.3438	-3.9884	-0.0885	0.0282	0.0000	-0.0000	4.1175	-39.2404	-0.9528	0.3040	0.0000
207.0990	-0.5151	-2.1274	1.8957	-0.1240	-0.2310	-2.5080	0.0000	0.0000	-0.0000	0.0000	0.0000	0.0000	-0.0793	0.4329	-3.8711	-0.1256	-0.0207	0.0125	0.0000	0.3439	-3.9884	-0.0885	0.0282	0.0000	0.0000	4.1181	-39.2407	-0.9528	0.3040	0.0000
207.1090	-0.5151	-2.1274	1.8957	-0.1240	-0.2311	-2.5080	0.0000	0.0000	-0.0000	0.0000	0.0000	0.0000	-0.0919	0.4100	-3.8918	-0.1284	-0.0136	0.0197	-0.0000	0.3438	-3.9884	-0.0885	0.0282	0.0000	-0.0000	4.1175	-39.2405	-0.9529	0.3040	0.0000
207.1190	-0.5151	-2.1274	1.8957	-0.1240	-0.2311	-2.5080	0.0000	0.0000	-0.0000	0.0000	0.0000	0.0000	-0.1205	0.3625	-3.9166	-0.1036	-0.0093	0.0268	0.0000	0.3440	-3.9884	-0.0885	0.0282	0.0000	0.0000	4.1197	-39.2400	-0.9529	0.3040	0.0000
207.1310	-0.5151	-2.1274	1.8957	-0.1240	-0.2311	-2.5080	0.0000	0.0000	-0.0000	0.0000	0.0000	0.0000	-0.0660	0.4383	-3.9068	-0.1505	-0.0097	0.0040	-0.0000	0.3438	-3.9884	-0.0885	0.0282	0.0000	-0.0000	4.1174	-39.2406	-0.9527	0.3040	0.0000
207.1410	-0.5151	-2.1274	1.8957	-0.1240	-0.2311	-2.5080	0.0000	0.0000	-0.0000	0.0000	0.0000	0.0000	-0.0235	0.3576	-3.8409	-0.1159	0.0054	0.0050	-0.0000	0.3436	-3.9885	-0.0885	0.0282	0.0000	-0.0000	4.1147	-39.2408	-0.9526	0.3039	0.0000
207.1510	-0.5152	-2.1274	1.8957	-0.1240	-0.2311	-2.5081	0.0000	0.0000	-0.0000	0.0000	0.0000	0.0000	-0.1608	0.3971	-3.8746	-0.1380	0.0005	0.0287	0.0000	0.3437	-3.9884	-0.0885	0.0282	0.0000	0.0000	4.1166	-39.2405	-0.9529	0.3040	0.0000
207.1630	-0.5151	-2.1274	1.8957	-0.1239	-0.2310	-2.5081	0.0000	0.0000	-0.0000	0.0000	0.0000	0.0000	-0.0499	0.3915	-3.9237	-0.1207	-0.0167	0.0096	-0.0000	0.3438	-3.9884	-0.0885	0.0282	0.0000	-0.0000	4.1174	-39.2405	-0.9527	0.3040	0.0000
207.1730	-0.5151	-2.1274	1.8957	-0.1240	-0.2311	-2.5081	0.0000	0.0000	-0.0000	0.0000	0.0000	0.0000	-0.0649	0.5277	-3.8829	-0.1155	-0.0189	0.0398	0.0000	0.3437	-3.9884	-0.0885	0.0282	0.0000	0.0000	4.1156	-39.2406	-0.9528	0.3040	0.0000
207.1830	-0.5151	-2.1274	1.8957	-0.1240	-0.2311	-2.5080	0.0000	0.0000	-0.0000	0.0000	0.0000	0.0000	-0.1617	0.4099	-3.9045	-0.1126	-0.0182	0.0257	-0.0000	0.3438	-3.9884	-0.0885	0.0282	0.0000	-0.0000	4.1175	-39.2404	-0.9530	0.3040	0.0000
207.1950	-0.5151	-2.1274	1.8957	-0.1240	-0.2311	-2.5080	0.0000	0.0000	-0.0000	0.0000	0.0000	0.0000	-0.0806	0.4262	-3.8996	-0.1240	-0.0175	0.0148	0.0000	0.3438	-3.9884	-0.0885	0.0282	0.0000	0.0000	4.1168	-39.2404	-0.9529	0.3040	0.0000
207.2050	-0.5151	-2.1274	1.8957	-0.1240	-0.2310	-2.5081	0.0000	0.0000	-0.0000	0.0000	0.0000	0.0000	-0.0098	0.5132	-3.9052	-0.1677	-0.0052	0.0156	0.0000	0.3440	-3.9884	-0.0885	0.0282	0.0000	0.0000	4.1194	-39.2403	-0.9530	0.3040	0.0000
207.2150	-0.5151	-2.1274	1.8957	-0.1240	-0.2311	-2.5081	0.0000	0.0000	-0.0000	0.0000	0.0000	0.0000	-0.1239	0.3925	-3.8995	-0.1051	-0.0323	0.0254	-0.0000	0.3438	-3.9884	-0.0885	0.0282	0.0000	-0.0000	4.1176	-39.2404	-0.9529	0.3040	0.0000
207.2270	-0.5152	-2.1274	1.8957	-0.1240	-0.2311	-2.5080	0.0000	0.0000	-0.0000	0.0000	0.0000	0.0000	-0.0575	0.3966	-3.8744	-0.1376	-0.0052	0.0203	-0.0000	0.3439	-3.9884	-0.0885	0.0282	0.0000	-0.0000	4.1184	-39.2404	-0.9530	0.3040	0.0000
207.2370	-0.5151	-2.1274	1.8957	-0.1240	-0.2311	-2.5081	0.0000	0.0000	-0.0000	0.0000	0.0000	0.0000	-0.1496	0.3835	-3.9200	-0.1140	-0.0067	0.0417	-0.0000	0.3437	-3.9885	-0.0885	0.0282	0.0000	-0.0000	4.1155	-39.2407	-0.9527	0.3040	0.0000
207.2470	-0.5151	-2.1274	1.8957	-0.1240	-0.2311	-2.5081	0.0000	0.0000	-0.0000	0.0000	0.0000	0.0000	-0.0835	0.4055	-3.8762	-0.1421	-0.0244	0.0303	0.0000	0.3440	-3.9884	-0.0885	0.0282	0.0000	0.0000	4.1193	-39.2403	-0.9529	0.3040	0.0000
207.2570	-0.5152	-2.1274	1.8957	-0.1240	-0.2311	-2.5081	0.0000	0.0000	-0.0000	0.0000	0.0000	0.0000	-0.1168	0.3639	-3.9275	-0.1078	-0.0108	0.0379	-0.0000	0.3438	-3.9884	-0.0885	0.0282	0.0000	-0.0000	4.1175	-39.2405	-0.9529	0.3040	0.0000
207.2670	-0.5151	-2.1274	1.8957	-0.1240	-0.2310	-2.5080	0.0000	0.0000	-0.0000	0.0000	0.0000	0.0000	-0.1339	0.4324	-3.9096	-0.1218	-0.0033	0.0318	0.0000	0.3437	-3.9885	-0.0885	0.0282	0.0000	0.0000	4.1155	-39.2407	-0.9527	0.3040	0.0000
207.2790	-0.5152	-2.1274	1.8957	-0.1240	-0.2311	-2.5080	0.0000	0.0000	-0.0000	0.0000	0.0000	0.0000	-0.0638	0.4181	-3.8694	-0.1111	-0.0011	0.0078	-0.0000	0.3439	-3.9884	-0.0885	0.0282	0.0000	-0.0000	4.1185	-39.2403	-0.9530	0.3040	0.0000
207.2890	-0.5151	-2.1274	1.8957	-0.1240	-0.2310	-2.5080	0.0000	0.0000	-0.0000	0.0000	0.0000	0.0000	-0.1023	0.4071	-3.8941	-0.1043	-0.0075	0.0237	-0.0000	0.3439	-3.9884	-0.0885	0.0282	0.0000	-0.0000	4.1184	-39.2404	-0.9529	0.3040	0.0000
207.2990	-0.5151	-2.1274	1.8957	-0.1240	-0.2311	-2.5081	0.0000	0.0000	-0.0000	0.0000	0.0000	0.0000	-0.0607	0.4094	-3.9427	-0.1104	-0.0077	0.0673	-0.0000	0.3438	-3.9884	-0.0885	0.0282	0.0000	-0.0000	4.1177	-39.2402	-0.9529	0.3040	0.0000
207.3090	-0.5151	-2.1274	1.8957	-0.1240	-0.2310	-2.5080	0.0000	0.0000	-0.0000	0.0000	0.0000	0.0000	-0.1240	0.3463	-3.9076	-0.1210	-0.0169	0.0207	-0.0000	0.3440	-3.9884	-0.0885	0.0282	0.0000	-0.0000	4.1202	-39.2403	-0.9530	0.3040	0.0000
207.3190	-0.5151	-2.1274	1.8957	-0.1240	-0.2310	-2.5081	0.0000	0.0000	-0.0000	0.0000	0.0000	0.0000	-0.0608	0.3362	-3.8621	-0.1392	-0.0050	0.0434	-0.0000	0.3440	-3.9884	-0.0885	0.0282	0.0000	-0.0000	4.1192	-39.2404	-0.9528	0.3040	0.0000
207.3310	-0.5151	-2.1274	1.8957	-0.1240	-0.2310	-2.5081	0.0000	0.0000	-0.0000	0.0000	0.0000	0.0000	-0.0710	0.4522	-3.8994	-0.1210	-0.0150	0.0484	0.0000	0.3438	-3.9884	-0.0885	0.0282	0.0000	0.0000	4.1175	-39.2404	-0.9529	0.3040	0.0000
207.3410	-0.5151	-2.1274	1.8957	-0.1240	-0.2311	-2.5080	0.0000	0.0000	-0.0000	0.0000	0.0000	0.0000	-0.0843	0.3637	-3.8961	-0.1460	-0.0058	0.0029	0.0000	0.3440	-3.9884	-0.0885	0.0282	0.0000	0.0000	4.1194	-39.2403	-0.9529	0.3040	0.0000
207.3510	-0.5152	-2.1274	1.8957	-0.1239	-0.2310	-2.5081	0.0000	0.0000	-0.0000	0.0000	0.0000	0.0000	-0.0611	0.3777	-3.9257	-0.1231	0.0037	0.0081	-0.0000	0.3440	-3.9884	-0.0885	0.0282	0.0000	-0.0000	4.1196	-39.2401	-0.9530	0.3040	0.0000
207.3630	-0.5152	-2.1274	1.8957	-0.1240	-0.2311	-2.5081	0.0000	0.0000	-0.0000	0.0000	0.0000	0.0000	-0.1404	0.3800	-3.8710	-0.1139	-0.0180	0.0042	-0.0000	0.3438	-3.9884	-0.0885	0.0282	0.0000	-0.0000	4.1175	-39.2404	-0.9527	0.3040	0.0000
207.3730	-0.5152	-2.1274	1.8957	-0.1240	-0.2311	-2.5080	0.0000	0.0000	-0.0000	0.0000	0.0000	0.0000	-0.1096	0.3797	-3.9043	-0.1383	0.0018	0.0299	-0.0000	0.3440	-3.9884	-0.0885	0.0282	0.0000	-0.0000	4.1193	-39.2404	-0.9529	0.3040	0.0000
207.3830	-0.5151	-2.1274	1.8957	-0.1240	-0.2310	-2.5080	0.0000	0.0000	-0.0000	0.0000	0.0000	0.0000	-0.0593	0.4200	-3.9131	-0.1322	0.0001	0.0377	0.0000	0.3439	-3.9884	-0.0885	0.0282	0.0000	0.0000	4.1184	-39.2404	-0.9528	0.3040	0.0000
207.3950	-0.5151	-2.1274	1.8957	-0.1240	-0.2310	-2.5080	0.0000	0.0000	-0.0000	0.0000	0.0000	0.0000	-0.1122	0.4453	-3.9221	-0.1274	-0.0057	0.0342	0.0000	0.3441	-3.9884	-0.0886	0.0283	0.0000	0.0000	4.1213	-39.2401	-0.9531	0.3041	0.0000
207.4050	-0.5151	-2.1274	1.8957	-0.1240	-0.2310	-2.5081	0.0000	0.0000	-0.0000	0.0000	0.0000	0.0000	-0.1224	0.4354	-3.9037	-0.1021	-0.0139	0.0112	-0.0000	0.3438	-3.9884	-0.0885	0.0282	0.0000	-0.0000	4.1174	-39.2406	-0.9528	0.3040	0.0000
207.4170	-0.5152	-2.1274	1.8957	-0.1240	-0.2310	-2.5080	0.0000	0.0000	-0.0000	0.0000	0.0000	0.0000	0.0117	0.4647	-3.8558	-0.1425	-0.0178	-0.0002	0.0000	0.3439	-3.9884	-0.0885	0.0282	0.0000	0.0000	4.1184	-39.2404	-0.9529	0.3040	0.0000
207.4270	-0.5151	-2.1274	1.8957	-0.1240	-0.2311	-2.5080	0.0000	0.0000	-0.0000	0.0000	0.0000	0.0000	-0.0391	0.3921	-3.9611	-0.1384	-0.0069	0.0322	-0.0000	0.3440	-3.9884	-0.0885	0.0282	0.0000	-0.0000	4.1192	-39.2405	-0.9528	0.3040	0.0000
207.4370	-0.5152	-2.1274	1.8957	-0.1240	-0.2311	-2.5080	0.0000	0.0000	-0.0000	0.0000	0.0000	0.0000	-0.0379	0.3922	-3.8439	-0.1065	0.0044	0.0200	-0.0000	0.3439	-3.9884	-0.0885	0.0282	0.0000	-0.0000	4.1183	-39.2405	-0.9528	0.3040	0.0000
207.4470	-0.5151	-2.1274	1.8957	-0.1240	-0.2311	-2.5080	0.0000	0.0000	-0.0000	0.0000	0.0000	0.0000	-0.1044	0.4035	-3.9033	-0.1383	-0.0069	0.0038	0.0000	0.3440	-3.9884	-0.0885	0.0282	0.0000	0.0000	4.1193	-39.2404	-0.9529	0.3040	0.0000
207.4570	-0.5151	-2.1274	1.8957	-0.1240	-0.2310	-2.5080	0.0000	0.0000	-0.0000	0.0000	0.0000	0.0000	-0.0981	0.4345	-3.9418	-0.1328	0.0264	0.0094	-0.0000	0.3438	-3.9884	-0.0885	0.0282	0.0000	-0.0000	4.1176	-39.2404	-0.9528	0.3040	0.0000
207.4670	-0.5151	-2.1274	1.8957	-0.1240	-0.2310	-2.5080	0.0000	0.0000	-0.0000	0.0000	0.0000	0.0000	-0.0657	0.4098	-3.8930	-0.1373	-0.0007	0.0148	-0.0000	0.3440	-3.9884	-0.0885	0.0282	0.0000	-0.0000	4.1203	-39.2402	-0.9528	0.3040	0.0000
207.4790	-0.5151	-2.1274	1.8957	-0.1240	-0.2310	-2.5081	0.0000	0.0000	-0.0000	0.0000	0.0000	0.0000	-0.1317	0.4706	-3.8902	-0.1311	-0.0060	0.0123	-0.0000	0.3440	-3.9884	-0.0885	0.0282	0.0000	-0.0000	4.1203	-39.2402	-0.9529	0.3040	0.0000
207.4890	-0.5151	-2.1274	1.8957	-0.1240	-0.2310	-2.5080	0.0000	0.0000	-0.0000	0.0000	0.0000	0.0000	-0.1493	0.5435	-3.9061	-0.1271	-0.0184	-0.0117	0.0000	0.3439	-3.9884	-0.0885	0.0282	0.0000	0.0000	4.1184	-39.2404	-0.9528	0.3040	0.0000
207.4990	-0.5151	-2.1274	1.8957	-0.1239	-0.2311	-2.5080	0.0000	0.0000	-0.0000	0.0000	0.0000	0.0000	-0.1769	0.4038	-3.8862	-0.1150	0.0040	0.0322	-0.0000	0.3437	-3.9885	-0.0885	0.0282	0.0000	-0.0000	4.1164	-39.2408	-0.9528	0.3040	0.0000
207.5090	-0.5152	-2.1274	1.8957	-0.1240	-0.2311	-2.5081	0.0000	0.0000	-0.0000	0.0000	0.0000	0.0000	-0.0960	0.3959	-3.9030	-0.1241	-0.0042	0.0233	0.0000	0.3440	-3.9884	-0.0885	0.0282	0.0000	0.0000	4.1193	-39.2403	-0.9530	0.3040	0.0000
207.5190	-0.5151	-2.1274	1.8957	-0.1240	-0.2311	-2.5080	0.0000	0.0000	-0.0000	0.0000	0.0000	0.0000	-0.0332	0.4163	-3.9230	-0.1294	-0.0116	0.0108	0.0000	0.3437	-3.9884	-0.0885	0.0282	0.0000	0.0000	4.1165	-39.2406	-0.9528	0.3040	0.0000
207.5290	-0.5151	-2.1274	1.8957	-0.1240	-0.2310	-2.5081	0.0000	0.0000	-0.0000	0.0000	0.0000	0.0000	-0.1582	0.4287	-3.8708	-0.1413	0.0025	0.0121	0.0000	0.3439	-3.9884	-0.0885	0.0282	0.0000	0.0000	4.1182	-39.2406	-0.9527	0.3040	0.0000
207.5410	-0.5151	-2.1274	1.8957	-0.1240	-0.2311	-2.5080	0.0000	0.0000	-0.0000	0.0000	0.0000	0.0000	-0.0590	0.4018	-3.8796	-0.1289	-0.0055	0.0001	-0.0000	0.3440	-3.9884	-0.0885	0.0282	0.0000	-0.0000	4.1193	-39.2403	-0.9529	0.3040	0.0000
207.5510	-0.5151	-2.1274	1.8957	-0.1240	-0.2311	-2.5080	0.0000	0.0000	-0.0000	0.0000	0.0000	0.0000	-0.0620	0.4370	-3.9005	-0.1131	0.0029	0.0094	0.0000	0.3440	-3.9884	-0.0885	0.0282	0.0000	0.0000	4.1192	-39.2405	-0.9529	0.3040	0.0000
207.5610	-0.5151	-2.1274	1.8957	-0.1240	-0.2311	-2.5081	0.0000	0.0000	-0.0000	0.0000	0.0000	0.0000	-0.0987	0.3758	-3.8940	-0.1492	-0.0128	0.0168	-0.0000	0.3440	-3.9884	-0.0885	0.0282	0.0000	-0.0000	4.1193	-39.2404	-0.9530	0.3040	0.0000
207.5710	-0.5151	-2.1274	1.8957	-0.1240	-0.2311	-2.5080	0.0000	0.0000	-0.0000	0.0000	0.0000	0.0000	-0.1055	0.4520	-3.9040	-0.1523	-0.0149	0.0238	0.0000	0.3437	-3.9885	-0.0885	0.0282	0.0000	0.0000	4.1163	-39.2408	-0.9528	0.3040	0.0000
207.5830	-0.5151	-2.1274	1.8957	-0.1240	-0.2311	-2.5080	0.0000	0.0000	-0.0000	0.0000	0.0000	0.0000	-0.1459	0.3400	-3.8638	-0.1074	-0.0101	-0.0038	0.0000	0.3440	-3.9884	-0.0885	0.0282	0.0000	0.0000	4.1191	-39.2405	-0.9529	0.3040	0.0000
207.5930	-0.5151	-2.1274	1.8957	-0.1240	-0.2311	-2.5080	0.0000	0.0000	-0.0000	0.0000	0.0000	0.0000	-0.1230	0.4529	-3.9213	-0.1192	-0.0060	0.0142	0.0000	0.3440	-3.9884	-0.0885	0.0282	0.0000	0.0000	4.1193	-39.2404	-0.9529	0.3040	0.0000
207.6030	-0.5152	-2.1274	1.8957	-0.1240	-0.2311	-2.5080	0.0000	0.0000	-0.0000	0.0000	0.0000	0.0000	-0.0979	0.4357	-3.9343	-0.1171	-0.0175	-0.0011	0.0000	0.3437	-3.9884	-0.0885	0.0282	0.0000	0.0000	4.1165	-39.2407	-0.9529	0.3040	0.0000
207.6150	-0.5151	-2.1274	1.8957	-0.1240	-0.2311	-2.5081	0.0000	0.0000	-0.0000	0.0000	0.0000	0.0000	-0.0596	0.4261	-3.8870	-0.1270	0.0177	-0.0026	-0.0000	0.3438	-3.9884	-0.0885	0.0282	0.0000	-0.0000	4.1176	-39.2403	-0.9528	0.3040	0.0000
207.6250	-0.5152	-2.1274	1.8957	-0.1240	-0.2310	-2.5081	0.0000	0.0000	-0.0000	0.0000	0.0000	0.0000	-0.0499	0.3548	-3.8634	-0.1322	-0.0142	0.0040	0.0000	0.3438	-3.9884	-0.0885	0.0282	0.0000	0.0000	4.1174	-39.2406	-0.9526	0.3039	0.0000
207.6350	-0.5152	-2.1274	1.8957	-0.1240	-0.2310	-2.5080	0.0000	0.0000	-0.0000	0.0000	0.0000	0.0000	-0.0122	0.4802	-3.9153	-0.1218	-0.0313	0.0022	-0.0000	0.3440	-3.9884	-0.0885	0.0282	0.0000	-0.0000	4.1193	-39.2403	-0.9528	0.3040	0.0000
207.6450	-0.5151	-2.1274	1.8957	-0.1240	-0.2311	-2.5081	0.0000	0.0000	-0.0000	0.0000	0.0000	0.0000	-0.0097	0.3502	-3.8463	-0.1099	-0.0049	0.0056	-0.0000	0.3438	-3.9884	-0.0885	0.0282	0.0000	-0.0000	4.1176	-39.2404	-0.9528	0.3040	0.0000
207.6550	-0.5152	-2.1274	1.8957	-0.1240	-0.2310	-2.5081	0.0000	0.0000	-0.0000	0.0000	0.0000	0.0000	-0.1166	0.3938	-3.8878	-0.1118	-0.0109	0.0040	-0.0000	0.3439	-3.9884	-0.0885	0.0282	0.0000	-0.0000	4.1185	-39.2403	-0.9529	0.3040	0.0000
207.6650	-0.5151	-2.1274	1.8957	-0.1240	-0.2310	-2.5081	0.0000	0.0000	-0.0000	0.0000	0.0000	0.0000	-0.1523	0.4168	-3.9153	-0.1251	0.0007	0.0185	-0.0000	0.3438	-3.9884	-0.0885	0.0282	0.0000	-0.0000	4.1176	-39.2404	-0.9529	0.3040	0.0000
207.6750	-0.5152	-2.1274	1.8957	-0.1240	-0.2311	-2.5081	0.0000	0.0000	-0.0000	0.0000	0.0000	0.0000	-0.0936	0.4634	-3.8551	-0.1287	-0.0383	0.0119	0.0000	0.3439	-3.9884	-0.0885	0.0282	0.0000	0.0000	4.1185	-39.2403	-0.9528	0.3040	0.0000
207.6870	-0.5151	-2.1274	1.8957	-0.1240	-0.2311	-2.5081	0.0000	0.0000	-0.0000	0.0000	0.0000	0.0000	-0.0341	0.4688	-3.8630	-0.1149	-0.0048	-0.0165	0.0000	0.3439	-3.9884	-0.0885	0.0282	0.0000	0.0000	4.1185	-39.2403	-0.9529	0.3040	0.0000
207.6970	-0.5152	-2.1274	1.8957	-0.1240	-0.2310	-2.5081	0.0000	0.0000	-0.0000	0.0000	0.0000	0.0000	-0.1049	0.4658	-3.8988	-0.1066	0.0059	-0.0025	0.0000	0.3439	-3.9884	-0.0885	0.0282	0.0000	0.0000	4.1185	-39.2403	-0.9530	0.3040	0.0000
207.7070	-0.5152	-2.1274	1.8957	-0.1240	-0.2311	-2.5080	0.0000	0.0000	-0.0000	0.0000	0.0000	0.0000	-0.2295	0.4969	-3.8975	-0.1348	-0.0199	0.0140	0.0000	0.3437	-3.9884	-0.0885	0.0282	0.0000	0.0000	4.1167	-39.2405	-0.9527	0.3040	0.0000
207.7190	-0.5152	-2.1274	1.8957	-0.1240	-0.2310	-2.5080	0.0000	0.0000	-0.0000	0.0000	0.0000	0.0000	-0.0884	0.4539	-3.8623	-0.1112	-0.0156	-0.0084	-0.0000	0.3440	-3.9884	-0.0885	0.0282	0.0000	-0.0000	4.1201	-39.2403	-0.9528	0.3040	0.0000
207.7290	-0.5151	-2.1274	1.8957	-0.1240	-0.2311	-2.5081	0.0000	0.0000	-0.0000	0.0000	0.0000	0.0000	-0.1348	0.4019	-3.8689	-0.1008	-0.0159	-0.0276	-0.0000	0.3439	-3.9884	-0.0885	0.0282	0.0000	-0.0000	4.1190	-39.2406	-0.9528	0.3040	0.0000
207.7410	-0.5152	-2.1274	1.8957	-0.1240	-0.2311	-2.5080	0.0000	0.0000	-0.0000	0.0000	0.0000	0.0000	-0.1613	0.4475	-3.9116	-0.1178	0.0002	0.0029	-0.0000	0.3439	-3.9884	-0.0885	0.0282	0.0000	-0.0000	4.1185	-39.2403	-0.9529	0.3040	0.0000
207.7510	-0.5151	-2.1274	1.8957	-0.1240	-0.2311	-2.5080	0.0000	0.0000	-0.0000	0.0000	0.0000	0.0000	-0.1158	0.4045	-3.8882	-0.1069	-0.0233	0.0083	-0.0000	0.3438	-3.9884	-0.0885	0.0282	0.0000	-0.0000	4.1174	-39.2405	-0.9528	0.3040	0.0000
207.7630	-0.5152	-2.1274	1.8957	-0.1239	-0.2311	-2.5081	0.0000	0.0000	-0.0000	0.0000	0.0000	0.0000	-0.1494	0.4067	-3.8675	-0.1374	0.0052	-0.0070	-0.0000	0.3438	-3.9884	-0.0885	0.0282	0.0000	-0.0000	4.1175	-39.2404	-0.9528	0.3040	0.0000
207.7730	-0.5151	-2.1274	1.8957	-0.1240	-0.2311	-2.5081	0.0000	0.0000	-0.0000	0.0000	0.0000	0.0000	-0.1491	0.4598	-3.8802	-0.1287	-0.0159	0.0008	-0.0000	0.3439	-3.9884	-0.0885	0.0282	0.0000	-0.0000	4.1183	-39.2405	-0.9528	0.3040	0.0000
207.7850	-0.5152	-2.1274	1.8957	-0.1240	-0.2311	-2.5081	0.0000	0.0000	-0.0000	0.0000	0.0000	0.0000	-0.0492	0.4633	-3.8854	-0.1433	-0.0037	0.0133	-0.0000	0.3440	-3.9884	-0.0885	0.0282	0.0000	-0.0000	4.1202	-39.2403	-0.9530	0.3040	0.0000
207.7950	-0.5151	-2.1274	1.8957	-0.1240	-0.2311	-2.5080	0.0000	0.0000	-0.0000	0.0000	0.0000	0.0000	-0.1112	0.3809	-3.9145	-0.1002	-0.0210	0.0000	0.0000	0.3441	-3.9884	-0.0886	0.0283	0.0000	0.0000	4.1210	-39.2403	-0.9531	0.3041	0.0000
207.8050	-0.5151	-2.1274	1.8957	-0.1240	-0.2311	-2.5080	0.0000	0.0000	-0.0000	0.0000	0.0000	0.0000	-0.2308	0.4404	-3.9029	-0.1273	-0.0201	-0.0167	0.0000	0.3437	-3.9884	-0.0885	0.0282	0.0000	0.0000	4.1167	-39.2405	-0.9528	0.3040	0.0000
207.8170	-0.5152	-2.1274	1.8957	-0.1239	-0.2310	-2.5080	0.0000	0.0000	-0.0000	0.0000	0.0000	0.0000	-0.0853	0.4616	-3.8712	-0.1231	-0.0130	-0.0249	0.0000	0.3438	-3.9884	-0.0885	0.0282	0.0000	0.0000	4.1167	-39.2404	-0.9528	0.3040	0.0000
207.8270	-0.5151	-2.1274	1.8957	-0.1240	-0.2311	-2.5080	0.0000	0.0000	-0.0000	0.0000	0.0000	0.0000	-0.1308	0.5031	-3.8628	-0.1275	-0.0328	0.0005	0.0000	0.3440	-3.9884	-0.0885	0.0282	0.0000	0.0000	4.1194	-39.2403	-0.9529	0.3040	0.0000
207.8390	-0.5151	-2.1274	1.8957	-0.1239	-0.2311	-2.5081	0.0000	0.0000	-0.0000	0.0000	0.0000	0.0000	-0.1696	0.4529	-3.9469	-0.1082	-0.0085	-0.0037	-0.0000	0.3439	-3.9884	-0.0885	0.0282	0.0000	-0.0000	4.1183	-39.2404	-0.9529	0.3040	0.0000
207.8490	-0.5152	-2.1274	1.8957	-0.1240	-0.2310	-2.5080	0.0000	0.0000	-0.0000	0.0000	0.0000	0.0000	-0.1020	0.4988	-3.9197	-0.1260	-0.0267	-0.0201	-0.0000	0.3440	-3.9884	-0.0885	0.0282	0.0000	-0.0000	4.1202	-39.2402	-0.9529	0.3040	0.0000
207.8610	-0.5151	-2.1274	1.8957	-0.1240	-0.2311	-2.5081	0.0000	0.0000	-0.0000	0.0000	0.0000	0.0000	-0.1561	0.4213	-3.8823	-0.1377	-0.0203	-0.0073	0.0000	0.3439	-3.9884	-0.0885	0.0282	0.0000	0.0000	4.1181	-39.2406	-0.9529	0.3040	0.0000
207.8710	-0.5152	-2.1274	1.8957	-0.1240	-0.2311	-2.5080	0.0000	0.0000	-0.0000	0.0000	0.0000	0.0000	-0.0968	0.4340	-3.9064	-0.1182	0.0018	-0.0258	-0.0000	0.3442	-3.9884	-0.0886	0.0283	0.0000	-0.0000	4.1221	-39.2401	-0.9532	0.3041	0.0000
207.8810	-0.5151	-2.1274	1.8957	-0.1240	-0.2310	-2.5080	0.0000	0.0000	-0.0000	0.0000	0.0000	0.0000	-0.1360	0.4075	-3.9402	-0.1154	-0.0040	-0.0209	0.0000	0.3439	-3.9884	-0.0885	0.0282	0.0000	0.0000	4.1183	-39.2405	-0.9528	0.3040	0.0000
207.8930	-0.5151	-2.1274	1.8957	-0.1239	-0.2310	-2.5081	0.0000	0.0000	-0.0000	0.0000	0.0000	0.0000	-0.0715	0.4246	-3.8918	-0.1285	-0.0270	-0.0070	0.0000	0.3437	-3.9884	-0.0885	0.0282	0.0000	0.0000	4.1165	-39.2406	-0.9529	0.3040	0.0000
207.9030	-0.5151	-2.1274	1.8957	-0.1240	-0.2311	-2.5080	0.0000	0.0000	-0.0000	0.0000	0.0000	0.0000	-0.0389	0.4876	-3.9167	-0.1312	0.0141	-0.0155	0.0000	0.3440	-3.9884	-0.0885	0.0282	0.0000	0.0000	4.1193	-39.2404	-0.9529	0.3040	0.0000
207.9150	-0.5152	-2.1274	1.8957	-0.1240	-0.2310	-2.5080	0.0000	0.0000	-0.0000	0.0000	0.0000	0.0000	-0.1780	0.5077	-3.9073	-0.1321	-0.0155	-0.0113	-0.0000	0.3439	-3.9884	-0.0885	0.0282	0.0000	-0.0000	4.1185	-39.2403	-0.9528	0.3040	0.0000
207.9250	-0.5151	-2.1274	1.8957	-0.1240	-0.2311	-2.5080	0.0000	0.0000	-0.0000	0.0000	0.0000	0.0000	-0.1748	0.4785	-3.9262	-0.1214	-0.0107	-0.0033	0.0000	0.3438	-3.9884	-0.0885	0.0282	0.0000	0.0000	4.1177	-39.2402	-0.9528	0.3040	0.0000
207.9370	-0.5151	-2.1274	1.8957	-0.1240	-0.2311	-2.5081	0.0000	0.0000	-0.0000	0.0000	0.0000	0.0000	-0.1693	0.4428	-3.9374	-0.1314	-0.0146	-0.0203	-0.0000	0.3438	-3.9884	-0.0885	0.0282	0.0000	-0.0000	4.1175	-39.2404	-0.9529	0.3040	0.0000
207.9470	-0.5151	-2.1274	1.8957	-0.1240	-0.2311	-2.5080	0.0000	0.0000	-0.0000	0.0000	0.0000	0.0000	-0.2220	0.5386	-3.8429	-0.1338	0.0014	-0.0024	-0.0000	0.3440	-3.9884	-0.0885	0.0282	0.0000	-0.0000	4.1202	-39.2402	-0.9529	0.3040	0.0000
207.9590	-0.5151	-2.1274	1.8957	-0.1240	-0.2311	-2.5081	0.0000	0.0000	-0.0000	0.0000	0.0000	0.0000	-0.0963	0.4329	-3.8613	-0.1174	-0.0103	-0.0161	0.0000	0.3437	-3.9884	-0.0885	0.0282	0.0000	0.0000	4.1167	-39.2404	-0.9527	0.3040	0.0000
207.9690	-0.5152	-2.1274	1.8957	-0.1240	-0.2311	-2.5081	0.0000	0.0000	-0.0000	0.0000	0.0000	0.0000	-0.1465	0.4634	-3.9349	-0.1382	-0.0137	-0.0075	-0.0000	0.3440	-3.9884	-0.0885	0.0282	0.0000	-0.0000	4.1193	-39.2403	-0.9528	0.3040	0.0000
207.9790	-0.5151	-2.1274	1.8957	-0.1240	-0.2311	-2.5080	0.0000	0.0000	-0.0000	0.0000	0.0000	0.0000	-0.1511	0.4780	-3.9324	-0.1375	0.0124	-0.0221	0.0000	0.3439	-3.9884	-0.0885	0.0282	0.0000	0.0000	4.1185	-39.2403	-0.9529	0.3040	0.0000
207.9910	-0.5151	-2.1274	1.8957	-0.1240	-0.2310	-2.5081	0.0000	0.0000	-0.0000	0.0000	0.0000	0.0000	-0.1535	0.5124	-3.9169	-0.1177	-0.0058	-0.0278	-0.0000	0.3439	-3.9884	-0.0885	0.0282	0.0000	-0.0000	4.1183	-39.2405	-0.9528	0.3040	0.0000
208.0010	-0.5151	-2.1274	1.8957	-0.1240	-0.2310	-2.5080	0.0000	0.0000	-0.0000	0.0000	0.0000	0.0000	-0.0936	0.4652	-3.8843	-0.1270	0.0035	-0.0164	0.0000	0.3437	-3.9884	-0.0885	0.0282	0.0000	0.0000	4.1164	-39.2407	-0.9526	0.3039	0.0000
208.0130	-0.5152	-2.1274	1.8956	-0.1240	-0.2310	-2.5081	0.0000	0.0000	-0.0000	0.0000	0.0000	0.0000	-0.1267	0.4361	-3.8996	-0.1091	-0.0096	-0.0230	0.0000	0.3437	-3.9884	-0.0885	0.0282	0.0000	0.0000	4.1167	-39.2404	-0.9528	0.3040	0.0000
208.0230	-0.5152	-2.1274	1.8957	-0.1239	-0.2310	-2.5081	0.0000	0.0000	-0.0000	0.0000	0.0000	0.0000	-0.0913	0.4485	-3.9281	-0.1179	-0.0117	-0.0093	0.0000	0.3439	-3.9884	-0.0885	0.0282	0.0000	0.0000	4.1184	-39.2404	-0.9528	0.3040	0.0000
208.0350	-0.5151	-2.1274	1.8957	-0.1240	-0.2311	-2.5080	0.0000	0.0000	-0.0000	0.0000	0.0000	0.0000	-0.1253	0.4275	-3.8881	-0.1507	-0.0065	-0.0065	-0.0000	0.3440	-3.9884	-0.0885	0.0282	0.0000	-0.0000	4.1202	-39.2403	-0.9529	0.3040	0.0000
208.0450	-0.5151	-2.1274	1.8957	-0.1240	-0.2311	-2.5081	0.0000	0.0000	-0.0000	0.0000	0.0000	0.0000	-0.0711	0.4588	-3.9334	-0.1329	-0.0282	-0.0321	0.0000	0.3438	-3.9884	-0.0885	0.0282	0.0000	0.0000	4.1176	-39.2403	-0.9529	0.3040	0.0000
208.0550	-0.5152	-2.1274	1.8957	-0.1240	-0.2310	-2.5080	0.0000	0.0000	-0.0000	0.0000	0.0000	0.0000	-0.1452	0.4649	-3.9225	-0.1017	-0.0291	-0.0284	0.0000	0.3437	-3.9884	-0.0885	0.0282	0.0000	0.0000	4.1167	-39.2405	-0.9528	0.3040	0.0000
208.0670	-0.5151	-2.1274	1.8957	-0.1240	-0.2310	-2.5080	0.0000	0.0000	-0.0000	0.0000	0.0000	0.0000	0.0405	0.5105	-3.8961	-0.1134	-0.0056	-0.0207	0.0000	0.3439	-3.9884	-0.0885	0.0282	0.0000	0.0000	4.1184	-39.2404	-0.9528	0.3040	0.0000
208.0770	-0.5151	-2.1274	1.8957	-0.1240	-0.2311	-2.5080	0.0000	0.0000	-0.0000	0.0000	0.0000	0.0000	-0.0489	0.4714	-3.9340	-0.1219	0.0073	-0.0282	-0.0000	0.3439	-3.9884	-0.0885	0.0282	0.0000	-0.0000	4.1184	-39.2404	-0.9528	0.3040	0.0000
208.0890	-0.5151	-2.1274	1.8957	-0.1240	-0.2310	-2.5080	0.0000	0.0000	-0.0000	0.0000	0.0000	0.0000	-0.1584	0.5580	-3.9517	-0.1241	0.0022	-0.0209	0.0000	0.3439	-3.9884	-0.0885	0.0282	0.0000	0.0000	4.1183	-39.2404	-0.9528	0.3040	0.0000
208.0990	-0.5152	-2.1274	1.8957	-0.1240	-0.2311	-2.5080	0.0000	0.0000	-0.0000	0.0000	0.0000	0.0000	-0.2376	0.4293	-3.8833	-0.1132	-0.0163	-0.0383	0.0000	0.3439	-3.9884	-0.0885	0.0282	0.0000	0.0000	4.1184	-39.2404	-0.9530	0.3040	0.0000
208.1110	-0.5151	-2.1274	1.8957	-0.1240	-0.2310	-2.5081	0.0000	0.0000	-0.0000	0.0000	0.0000	0.0000	-0.0447	0.4290	-3.9035	-0.1287	-0.0110	-0.0234	0.0000	0.3438	-3.9884	-0.0885	0.0282	0.0000	0.0000	4.1174	-39.2405	-0.9529	0.3040	0.0000
208.1210	-0.5152	-2.1274	1.8957	-0.1240	-0.2310	-2.5080	0.0000	0.0000	-0.0000	0.0000	0.0000	0.0000	-0.1107	0.4029	-3.8889	-0.1015	-0.0117	-0.0122	-0.0000	0.3439	-3.9884	-0.0885	0.0282	0.0000	-0.0000	4.1186	-39.2402	-0.9527	0.3040	0.0000
208.1330	-0.5151	-2.1274	1.8957	-0.1240	-0.2311	-2.5080	0.0000	0.0000	-0.0000	0.0000	0.0000	0.0000	-0.1782	0.4789	-3.8918	-0.1138	-0.0309	-0.0150	-0.0000	0.3438	-3.9884	-0.0885	0.0282	0.0000	-0.0000	4.1175	-39.2405	-0.9528	0.3040	0.0000
208.1430	-0.5151	-2.1274	1.8957	-0.1240	-0.2311	-2.5080	0.0000	0.0000	-0.0000	0.0000	0.0000	-0.0000	-0.1155	0.4694	-3.9106	-0.1365	-0.0236	-0.0544	-0.0000	0.3439	-3.9884	-0.0885	0.0282	0.0000	-0.0000	4.1185	-39.2403	-0.9530	0.3040	0.0000
208.1550	-0.5151	-2.1274	1.8957	-0.1240	-0.2311	-2.5080	0.0000	0.0000	-0.0000	0.0000	0.0000	-0.0000	-0.0669	0.4453	-3.9233	-0.1114	-0.0026	-0.0490	0.0000	0.3437	-3.9884	-0.0885	0.0282	0.0000	0.0000	4.1165	-39.2406	-0.9528	0.3040	0.0000
208.1650	-0.5151	-2.1274	1.8957	-0.1240	-0.2310	-2.5080	0.0000	0.0000	-0.0000	0.0000	0.0000	-0.0000	-0.2119	0.4732	-3.9770	-0.1133	-0.0170	-0.0204	0.0000	0.3437	-3.9884	-0.0885	0.0282	0.0000	0.0000	4.1166	-39.2406	-0.9528	0.3040	0.0000
208.1750	-0.5151	-2.1274	1.8957	-0.1240	-0.2311	-2.5080	0.0000	0.0000	-0.0000	0.0000	0.0000	-0.0000	-0.0286	0.4250	-3.8963	-0.1300	-0.0140	-0.0536	-0.0000	0.3440	-3.9884	-0.0885	0.0282	0.0000	-0.0000	4.1200	-39.2405	-0.9529	0.3040	0.0000
208.1870	-0.5152	-2.1274	1.8957	-0.1240	-0.2311	-2.5080	0.0000	0.0000	-0.0000	0.0000	0.0000	0.0000	-0.0626	0.4769	-3.9451	-0.1303	-0.0047	-0.0570	0.0000	0.3439	-3.9884	-0.0885	0.0282	0.0000	0.0000	4.1183	-39.2405	-0.9529	0.3040	0.0000
208.1970	-0.5152	-2.1274	1.8957	-0.1240	-0.2311	-2.5080	0.0000	0.0000	-0.0000	0.0000	0.0000	0.0000	-0.0613	0.3803	-3.9138	-0.1083	0.0131	-0.0418	0.0000	0.3439	-3.9884	-0.0885	0.0282	0.0000	0.0000	4.1185	-39.2403	-0.9527	0.3040	0.0000
208.2090	-0.5151	-2.1274	1.8957	-0.1240	-0.2311	-2.5080	0.0000	0.0000	-0.0000	0.0000	0.0000	0.0000	-0.1410	0.5404	-3.8668	-0.1109	0.0072	-0.0544	0.0000	0.3437	-3.9884	-0.0885	0.0282	0.0000	0.0000	4.1166	-39.2405	-0.9528	0.3040	0.0000
208.2190	-0.5151	-2.1274	1.8957	-0.1240	-0.2311	-2.5080	0.0000	0.0000	-0.0000	0.0000	0.0000	0.0000	-0.0958	0.5142	-3.9195	-0.1359	-0.0169	-0.0309	0.0000	0.3439	-3.9884	-0.0885	0.0282	0.0000	0.0000	4.1183	-39.2405	-0.9529	0.3040	0.0000
208.2310	-0.5151	-2.1274	1.8957	-0.1240	-0.2311	-2.5080	0.0000	0.0000	-0.0000	0.0000	0.0000	0.0000	-0.1678	0.4475	-3.8871	-0.1253	-0.0047	-0.0531	-0.0000	0.3438	-3.9884	-0.0885	0.0282	0.0000	-0.0000	4.1174	-39.2406	-0.9527	0.3040	0.0000
208.2410	-0.5151	-2.1274	1.8957	-0.1240	-0.2311	-2.5081	0.0000	0.0000	-0.0000	0.0000	0.0000	0.0000	-0.1790	0.4375	-3.8872	-0.1122	0.0011	-0.0294	0.0000	0.3437	-3.9884	-0.0885	0.0282	0.0000	0.0000	4.1156	-39.2407	-0.9528	0.3040	0.0000
208.2510	-0.5152	-2.1274	1.8957	-0.1240	-0.2311	-2.5080	0.0000	0.0000	-0.0000	0.0000	0.0000	0.0000	-0.0970	0.4609	-3.9276	-0.1289	-0.0020	-0.0324	0.0000	0.3438	-3.9884	-0.0885	0.0282	0.0000	0.0000	4.1173	-39.2407	-0.9527	0.3040	0.0000
208.2630	-0.5151	-2.1274	1.8957	-0.1240	-0.2310	-2.5081	0.0000	0.0000	-0.0000	0.0000	0.0000	0.0000	-0.1522	0.4971	-3.9243	-0.1203	0.0038	-0.0276	-0.0000	0.3438	-3.9884	-0.0885	0.0282	0.0000	-0.0000	4.1175	-39.2405	-0.9528	0.3040	0.0000
208.2730	-0.5151	-2.1274	1.8957	-0.1240	-0.2311	-2.5080	0.0000	0.0000	-0.0000	0.0000	0.0000	0.0000	-0.1421	0.4170	-3.9015	-0.1074	-0.0113	-0.0234	0.0000	0.3439	-3.9884	-0.0885	0.0282	0.0000	0.0000	4.1185	-39.2403	-0.9529	0.3040	0.0000
208.2850	-0.5151	-2.1274	1.8957	-0.1240	-0.2310	-2.5080	0.0000	0.0000	-0.0000	0.0000	0.0000	0.0000	-0.2065	0.5462	-3.9153	-0.1358	0.0022	-0.0505	0.0000	0.3439	-3.9884	-0.0885	0.0282	0.0000	0.0000	4.1184	-39.2404	-0.9529	0.3040	0.0000
208.2950	-0.5152	-2.1274	1.8957	-0.1240	-0.2311	-2.5080	0.0000	0.0000	-0.0000	0.0000	0.0000	0.0000	-0.1976	0.4814	-3.9407	-0.1269	-0.0040	-0.0346	-0.0000	0.3437	-3.9885	-0.0885	0.0282	0.0000	-0.0000	4.1155	-39.2407	-0.9527	0.3040	0.0000
208.3050	-0.5152	-2.1274	1.8956	-0.1240	-0.2311	-2.5081	0.0000	0.0000	-0.0000	0.0000	0.0000	0.0000	-0.0740	0.4641	-3.9047	-0.1233	-0.0188	-0.0387	0.0000	0.3437	-3.9884	-0.0885	0.0282	0.0000	0.0000	4.1156	-39.2406	-0.9528	0.3040	0.0000
208.3150	-0.5151	-2.1274	1.8957	-0.1240	-0.2311	-2.5080	0.0000	0.0000	-0.0000	0.0000	0.0000	0.0000	-0.1917	0.4380	-3.8995	-0.1018	0.0023	-0.0372	0.0000	0.3439	-3.9884	-0.0885	0.0282	0.0000	0.0000	4.1183	-39.2404	-0.9529	0.3040	0.0000
208.3250	-0.5151	-2.1274	1.8957	-0.1240	-0.2310	-2.5080	0.0000	0.0000	-0.0000	0.0000	0.0000	0.0000	-0.0951	0.4560	-3.9095	-0.0950	-0.0078	-0.0222	0.0000	0.3439	-3.9884	-0.0885	0.0282	0.0000	0.0000	4.1184	-39.2404	-0.9528	0.3040	0.0000
208.3350	-0.5152	-2.1274	1.8957	-0.1240	-0.2311	-2.5080	0.0000	0.0000	-0.0000	0.0000	0.0000	0.0000	-0.1291	0.3972	-3.9061	-0.1343	-0.0073	-0.0388	-0.0000	0.3440	-3.9884	-0.0885	0.0282	0.0000	-0.0000	4.1202	-39.2402	-0.9528	0.3040	0.0000
208.3470	-0.5151	-2.1274	1.8957	-0.1240	-0.2310	-2.5080	0.0000	0.0000	-0.0000	0.0000	0.0000	0.0000	-0.1062	0.4437	-3.9145	-0.1396	0.0027	-0.0263	-0.0000	0.3440	-3.9884	-0.0885	0.0282	0.0000	-0.0000	4.1192	-39.2405	-0.9529	0.3040	0.0000
208.3570	-0.5151	-2.1274	1.8957	-0.1240	-0.2311	-2.5081	0.0000	0.0000	-0.0000	0.0000	0.0000	0.0000	-0.1195	0.4392	-3.9224	-0.1027	-0.0110	-0.0128	0.0000	0.3439	-3.9884	-0.0885	0.0282	0.0000	0.0000	4.1182	-39.2406	-0.9529	0.3040	0.0000
208.3670	-0.5151	-2.1274	1.8957	-0.1240	-0.2311	-2.5081	0.0000	0.0000	-0.0000	0.0000	0.0000	0.0000	-0.0889	0.4251	-3.8956	-0.1427	-0.0086	-0.0251	-0.0000	0.3438	-3.9884	-0.0885	0.0282	0.0000	-0.0000	4.1174	-39.2406	-0.9528	0.3040	0.0000
208.3770	-0.5151	-2.1274	1.8957	-0.1240	-0.2311	-2.5081	0.0000	0.0000	-0.0000	0.0000	0.0000	0.0000	-0.1639	0.5193	-3.9511	-0.1201	0.0011	-0.0370	0.0000	0.3438	-3.9884	-0.0885	0.0282	0.0000	0.0000	4.1176	-39.2403	-0.9528	0.3040	0.0000
208.3870	-0.5151	-2.1274	1.8957	-0.1240	-0.2310	-2.5080	0.0000	0.0000	-0.0000	0.0000	0.0000	0.0000	-0.1915	0.4680	-3.9511	-0.1465	-0.0042	-0.0477	-0.0000	0.3439	-3.9884	-0.0885	0.0282	0.0000	-0.0000	4.1185	-39.2403	-0.9528	0.3040	0.0000
208.3970	-0.5151	-2.1274	1.8957	-0.1240	-0.2311	-2.5080	0.0000	0.0000	-0.0000	0.0000	0.0000	0.0000	-0.0820	0.5530	-3.9093	-0.1103	-0.0341	-0.0615	0.0000	0.3439	-3.9884	-0.0885	0.0282	0.0000	0.0000	4.1184	-39.2404	-0.9528	0.3040	0.0000
208.4070	-0.5152	-2.1274	1.8957	-0.1240	-0.2311	-2.5080	0.0000	0.0000	-0.0000	0.0000	0.0000	0.0000	-0.1590	0.4970	-3.9263	-0.1023	-0.0001	-0.0285	-0.0000	0.3440	-3.9884	-0.0885	0.0282	0.0000	-0.0000	4.1192	-39.2404	-0.9529	0.3040	0.0000
208.4190	-0.5152	-2.1274	1.8957	-0.1240	-0.2311	-2.5081	0.0000	0.0000	-0.0000	0.0000	0.0000	-0.0000	-0.1655	0.3727	-3.8728	-0.1012	-0.0023	-0.0327	0.0000	0.3436	-3.9885	-0.0885	0.0282	0.0000	0.0000	4.1155	-39.2408	-0.9528	0.3040	0.0000
208.4290	-0.5151	-2.1274	1.8957	-0.1240	-0.2310	-2.5080	0.0000	0.0000	-0.0000	0.0000	0.0000	-0.0000	-0.0807	0.4883	-3.8837	-0.1149	-0.0127	-0.0399	-0.0000	0.3437	-3.9884	-0.0885	0.0282	0.0000	-0.0000	4.1157	-39.2406	-0.9527	0.3040	0.0000
208.4390	-0.5151	-2.1274	1.8957	-0.1240	-0.2310	-2.5080	0.0000	0.0000	-0.0000	0.0000	0.0000	-0.0000	-0.2007	0.4290	-3.8970	-0.1151	0.0023	-0.0279	0.0000	0.3440	-3.9884	-0.0885	0.0282	0.0000	0.0000	4.1193	-39.2403	-0.9529	0.3040	0.0000
208.4490	-0.5151	-2.1274	1.8957	-0.1239	-0.2310	-2.5080	0.0000	0.0000	-0.0000	0.0000	0.0000	-0.0000	-0.2175	0.4584	-3.9347	-0.1366	-0.0195	-0.0265	-0.0000	0.3438	-3.9884	-0.0885	0.0282	0.0000	-0.0000	4.1177	-39.2403	-0.9529	0.3040	0.0000
208.4590	-0.5151	-2.1274	1.8957	-0.1240	-0.2311	-2.5081	0.0000	0.0000	-0.0000	0.0000	0.0000	0.0000	-0.2106	0.4929	-3.8793	-0.1404	-0.0078	-0.0470	0.0000	0.3438	-3.9884	-0.0885	0.0282	0.0000	0.0000	4.1175	-39.2405	-0.9529	0.3040	0.0000
208.4710	-0.5152	-2.1274	1.8957	-0.1240	-0.2311	-2.5081	0.0000	0.0000	-0.0000	0.0000	0.0000	0.0000	-0.1449	0.4180	-3.9317	-0.1177	-0.0278	-0.0556	-0.0000	0.3439	-3.9884	-0.0885	0.0282	0.0000	-0.0000	4.1183	-39.2404	-0.9527	0.3040	0.0000
208.4810	-0.5151	-2.1274	1.8957	-0.1240	-0.2310	-2.5080	0.0000	0.0000	-0.0000	0.0000	0.0000	0.0000	-0.1645	0.4953	-3.8955	-0.1238	-0.0048	-0.0404	0.0000	0.3437	-3.9884	-0.0885	0.0282	0.0000	0.0000	4.1167	-39.2405	-0.9528	0.3040	0.0000
208.4930	-0.5151	-2.1274	1.8957	-0.1240	-0.2310	-2.5080	0.0000	0.0000	-0.0000	0.0000	0.0000	0.0000	-0.2982	0.5390	-3.9172	-0.1279	0.0064	-0.0304	0.0000	0.3440	-3.9884	-0.0885	0.0282	0.0000	0.0000	4.1193	-39.2404	-0.9529	0.3040	0.0000
208.5030	-0.5152	-2.1274	1.8957	-0.1240	-0.2311	-2.5080	0.0000	0.0000	-0.0000	0.0000	0.0000	0.0000	-0.2102	0.3661	-3.8864	-0.0978	0.0108	-0.0434	-0.0000	0.3440	-3.9884	-0.0885	0.0282	0.0000	-0.0000	4.1193	-39.2404	-0.9530	0.3040	0.0000
208.5130	-0.5151	-2.1274	1.8957	-0.1240	-0.2310	-2.5080	0.0000	0.0000	-0.0000	0.0000	0.0000	0.0000	-0.0976	0.4838	-3.8960	-0.1143	0.0143	-0.0309	0.0000	0.3438	-3.9884	-0.0885	0.0282	0.0000	0.0000	4.1168	-39.2404	-0.9527	0.3040	0.0000
208.5250	-0.5152	-2.1274	1.8957	-0.1240	-0.2311	-2.5080	0.0000	0.0000	-0.0000	0.0000	0.0000	0.0000	-0.1378	0.4361	-3.9200	-0.1600	0.0071	-0.0475	0.0000	0.3440	-3.9884	-0.0885	0.0282	0.0000	0.0000	4.1193	-39.2404	-0.9530	0.3040	0.0000
208.5350	-0.5151	-2.1274	1.8957	-0.1240	-0.2311	-2.5081	0.0000	0.0000	-0.0000	0.0000	0.0000	0.0000	-0.2520	0.3478	-3.8894	-0.1267	-0.0188	-0.0898	0.0000	0.3437	-3.9884	-0.0885	0.0282	0.0000	0.0000	4.1165	-39.2406	-0.9529	0.3040	0.0000
208.5450	-0.5152	-2.1274	1.8957	-0.1240	-0.2310	-2.5080	0.0000	0.0000	-0.0000	0.0000	0.0000	0.0000	-0.1770	0.4042	-3.8746	-0.1399	-0.0254	-0.0522	-0.0000	0.3438	-3.9884	-0.0885	0.0282	0.0000	-0.0000	4.1175	-39.2404	-0.9528	0.3040	0.0000
208.5550	-0.5151	-2.1274	1.8957	-0.1240	-0.2310	-2.5080	0.0000	0.0000	-0.0000	0.0000	0.0000	0.0000	-0.0864	0.5204	-3.9330	-0.1138	0.0008	-0.0457	-0.0000	0.3440	-3.9884	-0.0885	0.0282	0.0000	-0.0000	4.1192	-39.2405	-0.9530	0.3040	0.0000
208.5650	-0.5151	-2.1274	1.8957	-0.1240	-0.2310	-2.5081	0.0000	0.0000	-0.0000	0.0000	0.0000	0.0000	-0.1188	0.3892	-3.9038	-0.1417	0.0095	-0.0304	0.0000	0.3439	-3.9884	-0.0885	0.0282	0.0000	0.0000	4.1185	-39.2403	-0.9528	0.3040	0.0000
208.5750	-0.5151	-2.1274	1.8957	-0.1240	-0.2310	-2.5080	0.0000	0.0000	-0.0000	0.0000	0.0000	0.0000	-0.2135	0.3930	-3.9158	-0.1156	-0.0057	-0.0300	-0.0000	0.3440	-3.9884	-0.0885	0.0282	0.0000	-0.0000	4.1194	-39.2403	-0.9528	0.3040	0.0000
208.5870	-0.5151	-2.1274	1.8957	-0.1240	-0.2311	-2.5080	0.0000	0.0000	-0.0000	0.0000	0.0000	0.0000	-0.1975	0.5092	-3.9353	-0.1204	-0.0126	-0.0364	-0.0000	0.3438	-3.9884	-0.0885	0.0282	0.0000	-0.0000	4.1175	-39.2404	-0.9529	0.3040	0.0000
208.5970	-0.5152	-2.1274	1.8957	-0.1240	-0.2310	-2.5080	0.0000	0.0000	-0.0000	0.0000	0.0000	0.0000	-0.1581	0.4208	-3.8962	-0.1228	-0.0042	-0.0576	0.0000	0.3439	-3.9884	-0.0885	0.0282	0.0000	0.0000	4.1182	-39.2406	-0.9529	0.3040	0.0000
208.6070	-0.5152	-2.1274	1.8957	-0.1240	-0.2311	-2.5080	0.0000	0.0000	-0.0000	0.0000	0.0000	0.0000	-0.1074	0.4115	-3.8750	-0.1331	-0.0107	-0.0613	0.0000	0.3440	-3.9884	-0.0885	0.0282	0.0000	0.0000	4.1193	-39.2403	-0.9529	0.3040	0.0000
208.6170	-0.5151	-2.1274	1.8957	-0.1240	-0.2311	-2.5080	0.0000	0.0000	-0.0000	0.0000	0.0000	0.0000	-0.2184	0.5472	-3.9169	-0.1747	-0.0123	-0.0567	-0.0000	0.3439	-3.9884	-0.0885	0.0282	0.0000	-0.0000	4.1184	-39.2404	-0.9528	0.3040	0.0000
208.6270	-0.5151	-2.1274	1.8957	-0.1240	-0.2311	-2.5080	0.0000	0.0000	-0.0000	0.0000	0.0000	0.0000	-0.1714	0.5018	-3.9328	-0.1119	0.0004	-0.0599	0.0000	0.3438	-3.9884	-0.0885	0.0282	0.0000	0.0000	4.1175	-39.2404	-0.9527	0.3040	0.0000
208.6370	-0.5152	-2.1274	1.8957	-0.1240	-0.2310	-2.5080	0.0000	0.0000	-0.0000	0.0000	0.0000	0.0000	-0.1541	0.5133	-3.8786	-0.1304	-0.0081	-0.0780	-0.0000	0.3438	-3.9884	-0.0885	0.0282	0.0000	-0.0000	4.1175	-39.2404	-0.9528	0.3040	0.0000
208.6490	-0.5151	-2.1274	1.8957	-0.1240	-0.2311	-2.5080	0.0000	0.0000	-0.0000	0.0000	0.0000	0.0000	-0.1390	0.4307	-3.9323	-0.0951	-0.0335	-0.0462	-0.0000	0.3437	-3.9884	-0.0885	0.0282	0.0000	-0.0000	4.1157	-39.2406	-0.9527	0.3040	0.0000
208.6590	-0.5151	-2.1274	1.8957	-0.1240	-0.2311	-2.5081	0.0000	0.0000	-0.0000	0.0000	0.0000	0.0000	-0.1754	0.4845	-3.8903	-0.1227	-0.0021	-0.0282	0.0000	0.3439	-3.9884	-0.0885	0.0282	0.0000	0.0000	4.1183	-39.2405	-0.9528	0.3040	0.0000
208.6690	-0.5151	-2.1274	1.8957	-0.1240	-0.2311	-2.5081	0.0000	0.0000	-0.0000	0.0000	0.0000	0.0000	-0.1554	0.4915	-3.8684	-0.1227	-0.0200	-0.0390	0.0000	0.3437	-3.9884	-0.0885	0.0282	0.0000	0.0000	4.1166	-39.2405	-0.9526	0.3039	0.0000
208.6810	-0.5151	-2.1273	1.8957	-0.1240	-0.2310	-2.5081	0.0000	0.0000	-0.0000	0.0000	0.0000	0.0000	-0.1251	0.4563	-3.8925	-0.1301	-0.0090	-0.0425	-0.0000	0.3438	-3.9884	-0.0885	0.0282	0.0000	-0.0000	4.1174	-39.2406	-0.9529	0.3040	0.0000
208.6910	-0.5151	-2.1274	1.8957	-0.1240	-0.2310	-2.5081	0.0000	0.0000	-0.0000	0.0000	0.0000	0.0000	-0.1334	0.4366	-3.8937	-0.1175	-0.0109	-0.0398	0.0000	0.3440	-3.9884	-0.0885	0.0282	0.0000	0.0000	4.1202	-39.2402	-0.9528	0.3040	0.0000
208.7010	-0.5152	-2.1273	1.8957	-0.1240	-0.2311	-2.5080	0.0000	0.0000	-0.0000	0.0000	0.0000	0.0000	-0.1659	0.4510	-3.9502	-0.1109	-0.0069	-0.0876	-0.0000	0.3438	-3.9884	-0.0885	0.0282	0.0000	-0.0000	4.1175	-39.2404	-0.9529	0.3040	0.0000
208.7130	-0.5152	-2.1274	1.8957	-0.1240	-0.2310	-2.5080	0.0000	0.0000	-0.0000	0.0000	0.0000	0.0000	-0.1545	0.4694	-3.8442	-0.1161	0.0055	-0.0507	0.0000	0.3437	-3.9884	-0.0885	0.0282	0.0000	0.0000	4.1166	-39.2405	-0.9528	0.3040	0.0000
208.7230	-0.5152	-2.1274	1.8957	-0.1240	-0.2311	-2.5080	0.0000	0.0000	-0.0000	0.0000	0.0000	0.0000	-0.1948	0.3751	-3.9050	-0.1339	-0.0034	-0.0474	-0.0000	0.3440	-3.9884	-0.0885	0.0282	0.0000	-0.0000	4.1202	-39.2403	-0.9530	0.3040	0.0000
208.7330	-0.5152	-2.1274	1.8957	-0.1239	-0.2311	-2.5081	0.0000	0.0000	-0.0000	0.0000	0.0000	0.0000	-0.1142	0.6132	-3.8984	-0.1404	-0.0091	-0.0359	0.0000	0.3439	-3.9884	-0.0885	0.0282	0.0000	0.0000	4.1191	-39.2406	-0.9529	0.3040	0.0000
208.7430	-0.5151	-2.1274	1.8957	-0.1239	-0.2310	-2.5081	0.0000	0.0000	-0.0000	0.0000	0.0000	0.0000	-0.1344	0.5045	-3.9406	-0.1035	-0.0102	-0.0183	-0.0000	0.3438	-3.9884	-0.0885	0.0282	0.0000	-0.0000	4.1175	-39.2405	-0.9528	0.3040	0.0000
208.7530	-0.5151	-2.1274	1.8957	-0.1240	-0.2311	-2.5080	0.0000	0.0000	-0.0000	0.0000	0.0000	0.0000	-0.1535	0.4796	-3.9022	-0.1210	0.0058	-0.0259	-0.0000	0.3439	-3.9884	-0.0885	0.0282	0.0000	-0.0000	4.1183	-39.2405	-0.9528	0.3040	0.0000
208.7630	-0.5152	-2.1274	1.8957	-0.1240	-0.2310	-2.5080	0.0000	0.0000	-0.0000	0.0000	0.0000	0.0000	-0.1405	0.4849	-3.9114	-0.1403	0.0166	-0.0429	0.0000	0.3437	-3.9884	-0.0885	0.0282	0.0000	0.0000	4.1166	-39.2405	-0.9529	0.3040	0.0000
208.7750	-0.5152	-2.1274	1.8957	-0.1240	-0.2310	-2.5081	0.0000	0.0000	-0.0000	0.0000	0.0000	0.0000	-0.1080	0.4634	-3.9120	-0.1154	-0.0052	-0.0518	-0.0000	0.3441	-3.9884	-0.0885	0.0282	0.0000	-0.0000	4.1204	-39.2400	-0.9529	0.3040	0.0000
208.7850	-0.5152	-2.1274	1.8957	-0.1240	-0.2311	-2.5080	0.0000	0.0000	-0.0000	0.0000	0.0000	0.0000	-0.1216	0.4955	-3.9147	-0.1315	-0.0334	-0.0248	0.0000	0.3437	-3.9884	-0.0885	0.0282	0.0000	0.0000	4.1165	-39.2406	-0.9525	0.3039	0.0000
208.7950	-0.5151	-2.1274	1.8957	-0.1240	-0.2311	-2.5081	0.0000	0.0000	-0.0000	0.0000	0.0000	0.0000	-0.1233	0.4676	-3.9100	-0.1575	-0.0188	-0.0356	0.0000	0.3440	-3.9884	-0.0885	0.0282	0.0000	0.0000	4.1192	-39.2405	-0.9528	0.3040	0.0000
208.8050	-0.5151	-2.1274	1.8957	-0.1240	-0.2310	-2.5080	0.0000	0.0000	-0.0000	0.0000	0.0000	0.0000	-0.1342	0.4246	-3.9106	-0.1182	-0.0328	-0.0299	0.0000	0.3437	-3.9884	-0.0885	0.0282	0.0000	0.0000	4.1165	-39.2406	-0.9528	0.3040	0.0000
208.8150	-0.5151	-2.1274	1.8957	-0.1240	-0.2311	-2.5080	0.0000	0.0000	-0.0000	0.0000	0.0000	0.0000	-0.1598	0.4717	-3.9137	-0.1401	-0.0107	-0.0138	-0.0000	0.3438	-3.9884	-0.0885	0.0282	0.0000	-0.0000	4.1178	-39.2402	-0.9528	0.3040	0.0000
208.8250	-0.5151	-2.1274	1.8957	-0.1240	-0.2310	-2.5080	0.0000	0.0000	-0.0000	0.0000	0.0000	0.0000	-0.1959	0.5117	-3.8869	-0.1143	-0.0098	-0.0302	-0.0000	0.3440	-3.9884	-0.0885	0.0282	0.0000	-0.0000	4.1201	-39.2404	-0.9528	0.3040	0.0000
208.8370	-0.5152	-2.1274	1.8957	-0.1240	-0.2310	-2.5080	0.0000	0.0000	-0.0000	0.0000	0.0000	0.0000	-0.1486	0.4846	-3.9056	-0.1646	-0.0234	-0.0367	-0.0000	0.3438	-3.9884	-0.0885	0.0282	0.0000	-0.0000	4.1176	-39.2404	-0.9529	0.3040	0.0000
208.8470	-0.5151	-2.1274	1.8957	-0.1240	-0.2311	-2.5080	0.0000	0.0000	-0.0000	0.0000	0.0000	0.0000	-0.1572	0.4351	-3.9406	-0.1266	-0.0233	-0.0616	-0.0000	0.3439	-3.9884	-0.0885	0.0282	0.0000	-0.0000	4.1182	-39.2406	-0.9529	0.3040	0.0000
208.8570	-0.5151	-2.1274	1.8957	-0.1240	-0.2311	-2.5080	0.0000	0.0000	-0.0000	0.0000	0.0000	0.0000	-0.0588	0.5325	-3.8972	-0.1122	-0.0222	-0.0245	-0.0000	0.3438	-3.9884	-0.0885	0.0282	0.0000	-0.0000	4.1174	-39.2406	-0.9527	0.3040	0.0000
208.8670	-0.5151	-2.1274	1.8957	-0.1240	-0.2311	-2.5080	0.0000	0.0000	-0.0000	0.0000	0.0000	0.0000	-0.1754	0.4462	-3.9010	-0.1072	-0.0270	-0.0559	0.0000	0.3440	-3.9884	-0.0885	0.0282	0.0000	0.0000	4.1195	-39.2402	-0.9529	0.3040	0.0000
208.8790	-0.5151	-2.1274	1.8957	-0.1240	-0.2311	-2.5080	0.0000	0.0000	-0.0000	0.0000	0.0000	0.0000	-0.1436	0.4525	-3.8913	-0.1645	0.0006	-0.0159	0.0000	0.3439	-3.9884	-0.0885	0.0282	0.0000	0.0000	4.1183	-39.2405	-0.9527	0.3040	0.0000
208.8890	-0.5152	-2.1274	1.8957	-0.1240	-0.2310	-2.5080	0.0000	0.0000	-0.0000	0.0000	0.0000	0.0000	-0.1103	0.5004	-3.8896	-0.1050	0.0067	-0.0417	0.0000	0.3438	-3.9884	-0.0885	0.0282	0.0000	0.0000	4.1173	-39.2406	-0.9529	0.3040	0.0000
208.8990	-0.5151	-2.1274	1.8957	-0.1240	-0.2311	-2.5080	0.0000	0.0000	-0.0000	0.0000	0.0000	0.0000	-0.0751	0.5312	-3.9178	-0.1227	-0.0241	-0.0477	0.0000	0.3437	-3.9884	-0.0885	0.0282	0.0000	0.0000	4.1166	-39.2406	-0.9529	0.3040	0.0000
208.9110	-0.5151	-2.1274	1.8957	-0.1239	-0.2310	-2.5080	0.0000	0.0000	-0.0000	0.0000	0.0000	0.0000	-0.1403	0.4734	-3.9052	-0.1304	-0.0137	-0.0412	-0.0000	0.3439	-3.9884	-0.0885	0.0282	0.0000	-0.0000	4.1181	-39.2407	-0.9527	0.3040	0.0000
208.9210	-0.5151	-2.1274	1.8957	-0.1240	-0.2311	-2.5080	0.0000	0.0000	-0.0000	0.0000	0.0000	0.0000	-0.1238	0.5099	-3.9588	-0.1097	-0.0098	-0.0452	0.0000	0.3439	-3.9884	-0.0885	0.0282	0.0000	0.0000	4.1183	-39.2405	-0.9530	0.3040	0.0000
208.9310	-0.5151	-2.1274	1.8957	-0.1240	-0.2310	-2.5080	0.0000	0.0000	-0.0000	0.0000	0.0000	0.0000	-0.0969	0.4748	-3.9041	-0.1253	-0.0121	-0.0296	0.0000	0.3440	-3.9884	-0.0885	0.0282	0.0000	0.0000	4.1194	-39.2403	-0.9529	0.3040	0.0000
208.9410	-0.5152	-2.1274	1.8957	-0.1240	-0.2311	-2.5080	0.0000	0.0000	-0.0000	0.0000	0.0000	0.0000	-0.2152	0.4571	-3.8918	-0.1115	-0.0172	-0.0544	-0.0000	0.3440	-3.9884	-0.0885	0.0282	0.0000	-0.0000	4.1193	-39.2403	-0.9529	0.3040	0.0000
208.9510	-0.5151	-2.1274	1.8957	-0.1240	-0.2311	-2.5080	0.0000	0.0000	-0.0000	0.0000	0.0000	0.0000	-0.1329	0.4784	-3.8958	-0.1279	0.0037	-0.0326	-0.0000	0.3439	-3.9884	-0.0885	0.0282	0.0000	-0.0000	4.1184	-39.2404	-0.9529	0.3040	0.0000
208.9610	-0.5151	-2.1274	1.8957	-0.1240	-0.2310	-2.5080	0.0000	0.0000	-0.0000	0.0000	0.0000	0.0000	-0.2457	0.4384	-3.9074	-0.1219	-0.0131	-0.0162	0.0000	0.3437	-3.9884	-0.0885	0.0282	0.0000	0.0000	4.1165	-39.2406	-0.9528	0.3040	0.0000
208.9710	-0.5151	-2.1274	1.8957	-0.1240	-0.2311	-2.5080	0.0000	0.0000	-0.0000	0.0000	0.0000	0.0000	-0.1433	0.4835	-3.9124	-0.1407	-0.0213	-0.0300	-0.0000	0.3440	-3.9884	-0.0885	0.0282	0.0000	-0.0000	4.1203	-39.2402	-0.9529	0.3040	0.0000
208.9830	-0.5152	-2.1274	1.8957	-0.1239	-0.2311	-2.5080	0.0000	0.0000	-0.0000	0.0000	0.0000	0.0000	-0.0962	0.5259	-3.9463	-0.0953	-0.0106	-0.0367	-0.0000	0.3438	-3.9884	-0.0885	0.0282	0.0000	-0.0000	4.1176	-39.2403	-0.9528	0.3040	0.0000
208.9930	-0.5152	-2.1274	1.8957	-0.1240	-0.2310	-2.5080	0.0000	0.0000	-0.0000	0.0000	0.0000	0.0000	-0.0377	0.5188	-3.9161	-0.1246	-0.0045	-0.0368	0.0000	0.3439	-3.9884	-0.0885	0.0282	0.0000	0.0000	4.1184	-39.2404	-0.9529	0.3040	0.0000
209.0030	-0.5152	-2.1274	1.8957	-0.1240	-0.2311	-2.5080	0.0000	0.0000	-0.0000	0.0000	0.0000	0.0000	-0.1750	0.5244	-3.8774	-0.1096	-0.0140	-0.0219	0.0000	0.3437	-3.9884	-0.0885	0.0282	0.0000	0.0000	4.1166	-39.2406	-0.9527	0.3040	0.0000
209.0150	-0.5151	-2.1274	1.8957	-0.1240	-0.2311	-2.5080	0.0000	0.0000	-0.0000	0.0000	0.0000	0.0000	-0.1308	0.4781	-3.8982	-0.1369	-0.0312	-0.0334	0.0000	0.3438	-3.9884	-0.0885	0.0282	0.0000	0.0000	4.1173	-39.2407	-0.9527	0.3040	0.0000
209.0250	-0.5152	-2.1274	1.8957	-0.1240	-0.2310	-2.5081	0.0000	0.0000	-0.0000	0.0000	0.0000	0.0000	-0.1260	0.4727	-3.8754	-0.1074	-0.0186	-0.0302	-0.0000	0.3439	-3.9884	-0.0885	0.0282	0.0000	-0.0000	4.1184	-39.2404	-0.9529	0.3040	0.0000
209.0350	-0.5151	-2.1274	1.8957	-0.1240	-0.2310	-2.5080	0.0000	0.0000	-0.0000	0.0000	0.0000	0.0000	-0.0792	0.3863	-3.9318	-0.1435	-0.0142	-0.0312	-0.0000	0.3440	-3.9884	-0.0885	0.0282	0.0000	-0.0000	4.1195	-39.2402	-0.9528	0.3040	0.0000
209.0470	-0.5151	-2.1274	1.8957	-0.1240	-0.2310	-2.5080	0.0000	0.0000	-0.0000	0.0000	0.0000	0.0000	-0.2363	0.4228	-3.8881	-0.1143	-0.0029	-0.0263	-0.0000	0.3438	-3.9884	-0.0885	0.0282	0.0000	-0.0000	4.1176	-39.2404	-0.9529	0.3040	0.0000
209.0570	-0.5152	-2.1274	1.8957	-0.1239	-0.2310	-2.5080	0.0000	0.0000	-0.0000	0.0000	0.0000	0.0000	-0.0624	0.4241	-3.8642	-0.1074	0.0027	-0.0278	-0.0000	0.3438	-3.9884	-0.0885	0.0282	0.0000	-0.0000	4.1175	-39.2405	-0.9529	0.3040	0.0000
209.0670	-0.5151	-2.1274	1.8957	-0.1240	-0.2311	-2.5081	0.0000	0.0000	-0.0000	0.0000	0.0000	0.0000	-0.0856	0.4858	-3.8867	-0.1282	-0.0117	-0.0247	0.0000	0.3439	-3.9884	-0.0885	0.0282	0.0000	0.0000	4.1184	-39.2404	-0.9529	0.3040	0.0000
209.0790	-0.5151	-2.1274	1.8957	-0.1240	-0.2310	-2.5080	0.0000	0.0000	-0.0000	0.0000	0.0000	0.0000	-0.0442	0.4286	-3.9213	-0.1346	-0.0069	-0.0159	-0.0000	0.3438	-3.9884	-0.0885	0.0282	0.0000	-0.0000	4.1176	-39.2404	-0.9529	0.3040	0.0000
209.0890	-0.5152	-2.1274	1.8957	-0.1240	-0.2311	-2.5080	0.0000	0.0000	-0.0000	0.0000	0.0000	0.0000	-0.1967	0.4695	-3.9154	-0.1165	-0.0081	-0.0254	0.0000	0.3437	-3.9884	-0.0885	0.0282	0.0000	0.0000	4.1166	-39.2405	-0.9528	0.3040	0.0000
209.0990	-0.5151	-2.1274	1.8957	-0.1240	-0.2310	-2.5080	0.0000	0.0000	-0.0000	0.0000	0.0000	0.0000	-0.0956	0.4790	-3.9045	-0.1211	-0.0242	-0.0203	0.0000	0.3441	-3.9884	-0.0885	0.0282	0.0000	0.0000	4.1210	-39.2403	-0.9530	0.3040	0.0000
209.1090	-0.5151	-2.1274	1.8957	-0.1240	-0.2311	-2.5080	0.0000	0.0000	-0.0000	0.0000	0.0000	0.0000	-0.0762	0.3871	-3.8947	-0.0921	-0.0224	-0.0054	0.0000	0.3437	-3.9884	-0.0885	0.0282	0.0000	0.0000	4.1166	-39.2405	-0.9528	0.3040	0.0000
209.1190	-0.5151	-2.1274	1.8957	-0.1240	-0.2311	-2.5081	0.0000	0.0000	-0.0000	0.0000	0.0000	0.0000	-0.0941	0.4895	-3.9305	-0.1403	-0.0052	-0.0340	0.0000	0.3439	-3.9884	-0.0885	0.0282	0.0000	0.0000	4.1185	-39.2403	-0.9529	0.3040	0.0000
209.1290	-0.5152	-2.1274	1.8957	-0.1240	-0.2310	-2.5081	0.0000	0.0000	-0.0000	0.0000	0.0000	0.0000	-0.1262	0.4865	-3.9170	-0.1278	0.0004	-0.0143	0.0000	0.3442	-3.9884	-0.0885	0.0283	0.0000	0.0000	4.1222	-39.2399	-0.9530	0.3041	0.0000
209.1410	-0.5152	-2.1274	1.8957	-0.1240	-0.2311	-2.5080	0.0000	0.0000	-0.0000	0.0000	0.0000	0.0000	-0.0892	0.4773	-3.9191	-0.1555	-0.0053	-0.0288	-0.0000	0.3437	-3.9884	-0.0885	0.0282	0.0000	-0.0000	4.1157	-39.2406	-0.9527	0.3040	0.0000
209.1510	-0.5151	-2.1274	1.8957	-0.1240	-0.2310	-2.5080	0.0000	0.0000	-0.0000	0.0000	0.0000	0.0000	-0.1035	0.4543	-3.9498	-0.1152	0.0069	-0.0205	0.0000	0.3440	-3.9884	-0.0885	0.0282	0.0000	0.0000	4.1192	-39.2404	-0.9530	0.3040	0.0000
209.1610	-0.5152	-2.1274	1.8957	-0.1240	-0.2311	-2.5080	0.0000	0.0000	-0.0000	0.0000	0.0000	0.0000	-0.1191	0.4965	-3.8959	-0.1179	-0.0178	-0.0453	0.0000	0.3440	-3.9884	-0.0885	0.0282	0.0000	0.0000	4.1192	-39.2405	-0.9530	0.3040	0.0000
209.1710	-0.5151	-2.1274	1.8957	-0.1240	-0.2311	-2.5080	0.0000	0.0000	-0.0000	0.0000	0.0000	0.0000	-0.1514	0.5580	-3.9173	-0.1293	-0.0224	-0.0189	0.0000	0.3438	-3.9884	-0.0885	0.0282	0.0000	0.0000	4.1168	-39.2403	-0.9529	0.3040	0.0000
209.1810	-0.5152	-2.1274	1.8957	-0.1240	-0.2311	-2.5080	0.0000	0.0000	-0.0000	0.0000	0.0000	0.0000	-0.1147	0.5008	-3.8745	-0.1380	-0.0274	-0.0434	-0.0000	0.3441	-3.9884	-0.0885	0.0282	0.0000	-0.0000	4.1203	-39.2402	-0.9530	0.3040	0.0000
209.1910	-0.5151	-2.1274	1.8957	-0.1240	-0.2311	-2.5080	0.0000	0.0000	-0.0000	0.0000	0.0000	0.0000	-0.1323	0.4210	-3.9036	-0.1318	-0.0367	-0.0106	-0.0000	0.3440	-3.9884	-0.0885	0.0282	0.0000	-0.0000	4.1202	-39.2403	-0.9530	0.3040	0.0000
209.2030	-0.5152	-2.1274	1.8957	-0.1240	-0.2310	-2.5080	0.0000	0.0000	-0.0000	0.0000	0.0000	0.0000	-0.0780	0.5068	-3.9021	-0.1033	-0.0048	0.0022	-0.0000	0.3437	-3.9884	-0.0885	0.0282	0.0000	-0.0000	4.1158	-39.2404	-0.9528	0.3040	0.0000
209.2130	-0.5152	-2.1274	1.8957	-0.1240	-0.2310	-2.5080	0.0000	0.0000	-0.0000	0.0000	0.0000	0.0000	-0.1884	0.4323	-3.9535	-0.1328	0.0030	-0.0221	-0.0000	0.3438	-3.9884	-0.0885	0.0282	0.0000	-0.0000	4.1175	-39.2405	-0.9528	0.3040	0.0000
209.2250	-0.5152	-2.1274	1.8957	-0.1240	-0.2310	-2.5080	0.0000	0.0000	-0.0000	0.0000	0.0000	0.0000	-0.1463	0.5160	-3.8947	-0.1237	-0.0062	-0.0180	-0.0000	0.3440	-3.9884	-0.0885	0.0282	0.0000	-0.0000	4.1202	-39.2403	-0.9529	0.3040	0.0000
209.2350	-0.5152	-2.1274	1.8957	-0.1240	-0.2311	-2.5080	0.0000	0.0000	-0.0000	0.0000	0.0000	0.0000	-0.0600	0.4927	-3.9509	-0.1185	-0.0124	-0.0206	-0.0000	0.3440	-3.9884	-0.0885	0.0282	0.0000	-0.0000	4.1202	-39.2402	-0.9529	0.3040	0.0000
209.2470	-0.5152	-2.1274	1.8957	-0.1240	-0.2311	-2.5081	0.0000	0.0000	-0.0000	0.0000	0.0000	0.0000	-0.1579	0.5002	-3.8999	-0.1155	-0.0108	-0.0203	-0.0000	0.3438	-3.9884	-0.0885	0.0282	0.0000	-0.0000	4.1177	-39.2403	-0.9528	0.3040	0.0000
209.2570	-0.5152	-2.1274	1.8957	-0.1240	-0.2310	-2.5081	0.0000	0.0000	-0.0000	0.0000	0.0000	0.0000	-0.0757	0.5312	-3.8946	-0.1219	-0.0135	-0.0216	0.0000	0.3438	-3.9884	-0.0885	0.0282	0.0000	0.0000	4.1167	-39.2404	-0.9528	0.3040	0.0000
209.2670	-0.5151	-2.1274	1.8957	-0.1240	-0.2311	-2.5081	0.0000	0.0000	-0.0000	0.0000	0.0000	0.0000	-0.1631	0.5399	-3.9107	-0.1493	-0.0173	-0.0395	-0.0000	0.3439	-3.9884	-0.0885	0.0282	0.0000	-0.0000	4.1183	-39.2404	-0.9529	0.3040	0.0000
209.2790	-0.5151	-2.1274	1.8957	-0.1240	-0.2311	-2.5081	0.0000	0.0000	-0.0000	0.0000	0.0000	0.0000	-0.1450	0.5179	-3.9160	-0.1221	0.0003	-0.0278	-0.0000	0.3438	-3.9884	-0.0885	0.0282	0.0000	-0.0000	4.1174	-39.2405	-0.9528	0.3040	0.0000
209.2890	-0.5151	-2.1274	1.8957	-0.1240	-0.2310	-2.5080	0.0000	0.0000	-0.0000	0.0000	0.0000	0.0000	-0.1442	0.4693	-3.9084	-0.1458	-0.0429	-0.0137	-0.0000	0.3438	-3.9884	-0.0885	0.0282	0.0000	-0.0000	4.1174	-39.2405	-0.9528	0.3040	0.0000
209.3010	-0.5151	-2.1274	1.8957	-0.1240	-0.2310	-2.5080	0.0000	0.0000	-0.0000	0.0000	0.0000	0.0000	-0.1513	0.4770	-3.8985	-0.1043	-0.0091	-0.0000	0.0000	0.3437	-3.9884	-0.0885	0.0282	0.0000	0.0000	4.1166	-39.2405	-0.9527	0.3040	0.0000
209.3110	-0.5151	-2.1274	1.8957	-0.1240	-0.2310	-2.5081	0.0000	0.0000	-0.0000	0.0000	0.0000	0.0000	-0.1481	0.5811	-3.8894	-0.1152	-0.0266	-0.0189	-0.0000	0.3440	-3.9884	-0.0885	0.0282	0.0000	-0.0000	4.1194	-39.2402	-0.9528	0.3040	0.0000
209.3210	-0.5152	-2.1274	1.8957	-0.1240	-0.2311	-2.5080	0.0000	0.0000	-0.0000	0.0000	0.0000	0.0000	-0.0760	0.4996	-3.9273	-0.1195	-0.0033	-0.0278	-0.0000	0.3440	-3.9884	-0.0885	0.0282	0.0000	-0.0000	4.1201	-39.2403	-0.9528	0.3040	0.0000
209.3330	-0.5152	-2.1274	1.8957	-0.1240	-0.2311	-2.5080	0.0000	0.0000	-0.0000	0.0000	0.0000	0.0000	-0.1424	0.5403	-3.9252	-0.1057	-0.0206	-0.0121	0.0000	0.3440	-3.9884	-0.0885	0.0282	0.0000	0.0000	4.1192	-39.2404	-0.9529	0.3040	0.0000
209.3430	-0.5151	-2.1274	1.8957	-0.1240	-0.2310	-2.5081	0.0000	0.0000	-0.0000	0.0000	0.0000	0.0000	-0.1291	0.5634	-3.8929	-0.1120	-0.0182	-0.0080	-0.0000	0.3439	-3.9884	-0.0885	0.0282	0.0000	-0.0000	4.1183	-39.2405	-0.9527	0.3040	0.0000
209.3550	-0.5151	-2.1274	1.8957	-0.1240	-0.2310	-2.5080	0.0000	0.0000	-0.0000	0.0000	0.0000	0.0000	-0.2010	0.4514	-3.9324	-0.1067	-0.0043	-0.0134	-0.0000	0.3438	-3.9884	-0.0885	0.0282	0.0000	-0.0000	4.1176	-39.2404	-0.9528	0.3040	0.0000
209.3650	-0.5152	-2.1274	1.8957	-0.1239	-0.2311	-2.5080	0.0000	0.0000	-0.0000	0.0000	0.0000	0.0000	-0.0714	0.3972	-3.8917	-0.1318	-0.0000	-0.0176	-0.0000	0.3439	-3.9884	-0.0885	0.0282	0.0000	-0.0000	4.1187	-39.2401	-0.9529	0.3040	0.0000
209.3770	-0.5151	-2.1274	1.8957	-0.1240	-0.2310	-2.5080	0.0000	0.0000	-0.0000	0.0000	0.0000	0.0000	-0.1076	0.4253	-3.9333	-0.1215	-0.0177	-0.0103	-0.0000	0.3438	-3.9884	-0.0885	0.0282	0.0000	-0.0000	4.1175	-39.2405	-0.9528	0.3040	0.0000
209.3870	-0.5151	-2.1274	1.8957	-0.1240	-0.2310	-2.5081	0.0000	0.0000	-0.0000	0.0000	0.0000	0.0000	-0.1656	0.5347	-3.9233	-0.1119	0.0015	-0.0102	-0.0000	0.3440	-3.9884	-0.0885	0.0282	0.0000	-0.0000	4.1194	-39.2403	-0.9530	0.3040	0.0000
209.3990	-0.5152	-2.1274	1.8957	-0.1240	-0.2311	-2.5080	0.0000	0.0000	-0.0000	0.0000	0.0000	0.0000	-0.1629	0.4928	-3.8889	-0.1110	-0.0092	0.0033	-0.0000	0.3439	-3.9884	-0.0885	0.0282	0.0000	-0.0000	4.1186	-39.2402	-0.9530	0.3040	0.0000
209.4090	-0.5152	-2.1274	1.8957	-0.1240	-0.2310	-2.5081	0.0000	0.0000	-0.0000	0.0000	0.0000	0.0000	-0.1612	0.4930	-3.9399	-0.1166	-0.0206	-0.0378	-0.0000	0.3438	-3.9884	-0.0885	0.0282	0.0000	-0.0000	4.1175	-39.2405	-0.9530	0.3040	0.0000
209.4190	-0.5151	-2.1274	1.8957	-0.1240	-0.2310	-2.5080	0.0000	0.0000	-0.0000	0.0000	0.0000	0.0000	-0.0374	0.3769	-3.8795	-0.1195	-0.0207	-0.0140	0.0000	0.3440	-3.9884	-0.0885	0.0282	0.0000	0.0000	4.1195	-39.2401	-0.9529	0.3040	0.0000
209.4310	-0.5151	-2.1274	1.8957	-0.1240	-0.2310	-2.5080	0.0000	0.0000	-0.0000	0.0000	0.0000	0.0000	-0.1530	0.4495	-3.8970	-0.1612	-0.0341	-0.0086	0.0000	0.3439	-3.9884	-0.0885	0.0282	0.0000	0.0000	4.1185	-39.2403	-0.9528	0.3040	0.0000
209.4410	-0.5151	-2.1274	1.8957	-0.1240	-0.2311	-2.5080	0.0000	0.0000	-0.0000	0.0000	0.0000	0.0000	-0.1472	0.4825	-3.9300	-0.0946	-0.0036	-0.0080	0.0000	0.3439	-3.9884	-0.0885	0.0282	0.0000	0.0000	4.1183	-39.2405	-0.9529	0.3040	0.0000
209.4530	-0.5152	-2.1274	1.8957	-0.1240	-0.2310	-2.5080	0.0000	0.0000	-0.0000	0.0000	0.0000	0.0000	-0.1985	0.4217	-3.9092	-0.1391	-0.0079	-0.0157	0.0000	0.3439	-3.9884	-0.0885	0.0282	0.0000	0.0000	4.1186	-39.2402	-0.9529	0.3040	0.0000
209.4630	-0.5151	-2.1274	1.8957	-0.1240	-0.2310	-2.5081	0.0000	0.0000	-0.0000	0.0000	0.0000	0.0000	-0.2866	0.5439	-3.8607	-0.1030	-0.0127	-0.0338	0.0000	0.3440	-3.9884	-0.0885	0.0282	0.0000	0.0000	4.1194	-39.2403	-0.9530	0.3040	0.0000
209.4750	-0.5152	-2.1274	1.8957	-0.1240	-0.2310	-2.5080	0.0000	0.0000	-0.0000	0.0000	0.0000	0.0000	-0.2557	0.4975	-3.9324	-0.1315	-0.0059	-0.0020	-0.0000	0.3438	-3.9884	-0.0885	0.0282	0.0000	-0.0000	4.1175	-39.2404	-0.9528	0.3040	0.0000
209.4850	-0.5151	-2.1274	1.8957	-0.1240	-0.2310	-2.5080	0.0000	0.0000	-0.0000	0.0000	0.0000	0.0000	-0.1662	0.5216	-3.8930	-0.1204	-0.0203	-0.0171	0.0000	0.3439	-3.9884	-0.0885	0.0282	0.0000	0.0000	4.1184	-39.2403	-0.9529	0.3040	0.0000
209.4970	-0.5151	-2.1274	1.8957	-0.1240	-0.2311	-2.5080	0.0000	0.0000	-0.0000	0.0000	0.0000	0.0000	-0.1495	0.4212	-3.9452	-0.1146	-0.0189	-0.0074	-0.0000	0.3439	-3.9884	-0.0885	0.0282	0.0000	-0.0000	4.1186	-39.2402	-0.9530	0.3040	0.0000
209.5070	-0.5151	-2.1274	1.8957	-0.1240	-0.2310	-2.5080	0.0000	0.0000	-0.0000	0.0000	0.0000	0.0000	-0.1764	0.5132	-3.9129	-0.1028	-0.0147	-0.0169	0.0000	0.3439	-3.9884	-0.0885	0.0282	0.0000	0.0000	4.1183	-39.2405	-0.9528	0.3040	0.0000
209.5190	-0.5152	-2.1274	1.8957	-0.1240	-0.2311	-2.5080	0.0000	0.0000	-0.0000	0.0000	0.0000	0.0000	-0.1847	0.4771	-3.8957	-0.1255	-0.0089	-0.0040	-0.0000	0.3438	-3.9884	-0.0885	0.0282	0.0000	-0.0000	4.1175	-39.2404	-0.9527	0.3040	0.0000
209.5290	-0.5151	-2.1274	1.8957	-0.1240	-0.2310	-2.5080	0.0000	0.0000	-0.0000	0.0000	0.0000	0.0000	-0.2687	0.5495	-3.9364	-0.1265	-0.0053	-0.0208	-0.0000	0.3440	-3.9884	-0.0885	0.0282	0.0000	-0.0000	4.1192	-39.2405	-0.9530	0.3040	0.0000
209.5390	-0.5151	-2.1274	1.8957	-0.1239	-0.2311	-2.5080	0.0000	0.0000	-0.0000	0.0000	0.0000	0.0000	-0.2041	0.4538	-3.8898	-0.1205	-0.0236	0.0231	-0.0000	0.3438	-3.9884	-0.0885	0.0282	0.0000	-0.0000	4.1176	-39.2404	-0.9528	0.3040	0.0000
209.5510	-0.5151	-2.1274	1.8957	-0.1240	-0.2310	-2.5080	0.0000	0.0000	-0.0000	0.0000	0.0000	0.0000	-0.1946	0.5071	-3.9639	-0.1051	-0.0327	0.0025	0.0000	0.3440	-3.9884	-0.0885	0.0282	0.0000	0.0000	4.1193	-39.2404	-0.9530	0.3040	0.0000
209.5610	-0.5152	-2.1274	1.8957	-0.1240	-0.2311	-2.5080	0.0000	0.0000	-0.0000	0.0000	0.0000	0.0000	-0.2092	0.4512	-3.9380	-0.1166	-0.0246	-0.0210	-0.0000	0.3438	-3.9884	-0.0885	0.0282	0.0000	-0.0000	4.1175	-39.2405	-0.9526	0.3039	0.0000
209.5730	-0.5151	-2.1274	1.8957	-0.1240	-0.2311	-2.5081	0.0000	0.0000	-0.0000	0.0000	0.0000	0.0000	-0.1847	0.4314	-3.9415	-0.1273	0.0072	-0.0184	0.0000	0.3437	-3.9885	-0.0885	0.0282	0.0000	0.0000	4.1163	-39.2408	-0.9528	0.3040	0.0000
209.5830	-0.5152	-2.1274	1.8957	-0.1240	-0.2311	-2.5080	0.0000	0.0000	-0.0000	0.0000	0.0000	0.0000	-0.2002	0.4372	-3.9056	-0.1344	-0.0062	0.0007	0.0000	0.3437	-3.9884	-0.0885	0.0282	0.0000	0.0000	4.1166	-39.2405	-0.9527	0.3040	0.0000
209.5950	-0.5152	-2.1274	1.8957	-0.1240	-0.2310	-2.5080	0.0000	0.0000	-0.0000	0.0000	0.0000	0.0000	-0.2344	0.5197	-3.8947	-0.1050	-0.0154	-0.0260	-0.0000	0.3438	-3.9884	-0.0885	0.0282	0.0000	-0.0000	4.1177	-39.2403	-0.9529	0.3040	0.0000
209.6050	-0.5151	-2.1274	1.8957	-0.1240	-0.2311	-2.5080	0.0000	0.0000	-0.0000	0.0000	0.0000	0.0000	-0.1813	0.4904	-3.9103	-0.1097	-0.0176	-0.0135	0.0000	0.3439	-3.9884	-0.0885	0.0282	0.0000	0.0000	4.1184	-39.2404	-0.9527	0.3040	0.0000
209.6170	-0.5152	-2.1274	1.8957	-0.1240	-0.2311	-2.5081	0.0000	0.0000	-0.0000	0.0000	0.0000	0.0000	-0.1944	0.4959	-3.9256	-0.1362	-0.0040	-0.0069	-0.0000	0.3440	-3.9884	-0.0885	0.0282	0.0000	-0.0000	4.1203	-39.2402	-0.9528	0.3040	0.0000
209.6270	-0.5152	-2.1274	1.8957	-0.1240	-0.2311	-2.5080	0.0000	0.0000	-0.0000	0.0000	0.0000	0.0000	-0.2748	0.4984	-3.8901	-0.1189	0.0146	-0.0100	-0.0000	0.3438	-3.9884	-0.0885	0.0282	0.0000	-0.0000	4.1174	-39.2406	-0.9528	0.3040	0.0000
209.6390	-0.5152	-2.1274	1.8957	-0.1240	-0.2311	-2.5080	0.0000	0.0000	-0.0000	0.0000	0.0000	0.0000	-0.2199	0.4370	-3.8963	-0.1015	-0.0335	-0.0274	-0.0000	0.3438	-3.9884	-0.0885	0.0282	0.0000	-0.0000	4.1175	-39.2405	-0.9528	0.3040	0.0000
209.6490	-0.5152	-2.1274	1.8957	-0.1240	-0.2311	-2.5080	0.0000	0.0000	-0.0000	0.0000	0.0000	0.0000	-0.1685	0.4120	-3.9099	-0.1284	-0.0207	-0.0222	0.0000	0.3439	-3.9884	-0.0885	0.0282	0.0000	0.0000	4.1182	-39.2406	-0.9529	0.3040	0.0000
209.6590	-0.5151	-2.1274	1.8957	-0.1240	-0.2310	-2.5080	0.0000	0.0000	-0.0000	0.0000	0.0000	0.0000	-0.1811	0.4952	-3.9244	-0.1277	-0.0220	0.0203	-0.0000	0.3438	-3.9884	-0.0885	0.0282	0.0000	-0.0000	4.1176	-39.2404	-0.9529	0.3040	0.0000
209.6710	-0.5152	-2.1274	1.8957	-0.1240	-0.2311	-2.5080	0.0000	0.0000	-0.0000	0.0000	0.0000	0.0000	-0.1539	0.5022	-3.9064	-0.0972	0.0121	-0.0366	0.0000	0.3440	-3.9884	-0.0885	0.0282	0.0000	0.0000	4.1193	-39.2403	-0.9527	0.3040	0.0000
209.6810	-0.5151	-2.1274	1.8957	-0.1240	-0.2310	-2.5080	0.0000	0.0000	-0.0000	0.0000	0.0000	0.0000	-0.1554	0.4271	-3.9360	-0.1242	-0.0415	0.0017	-0.0000	0.3438	-3.9884	-0.0885	0.0282	0.0000	-0.0000	4.1175	-39.2404	-0.9528	0.3040	0.0000
209.6930	-0.5151	-2.1274	1.8957	-0.1240	-0.2310	-2.5080	0.0000	0.0000	-0.0000	0.0000	0.0000	0.0000	-0.1542	0.5297	-3.9089	-0.1205	-0.0141	-0.0069	-0.0000	0.3440	-3.9884	-0.0885	0.0282	0.0000	-0.0000	4.1192	-39.2405	-0.9528	0.3040	0.0000
209.7030	-0.5152	-2.1274	1.8957	-0.1240	-0.2311	-2.5080	0.0000	0.0000	-0.0000	0.0000	0.0000	0.0000	-0.2032	0.5233	-3.8972	-0.1172	-0.0166	-0.0093	-0.0000	0.3438	-3.9884	-0.0885	0.0282	0.0000	-0.0000	4.1175	-39.2405	-0.9528	0.3040	0.0000
209.7150	-0.5151	-2.1274	1.8957	-0.1240	-0.2311	-2.5080	0.0000	0.0000	-0.0000	0.0000	0.0000	0.0000	-0.2003	0.4527	-3.9016	-0.1425	-0.0320	-0.0019	0.0000	0.3442	-3.9884	-0.0886	0.0283	0.0000	0.0000	4.1220	-39.2402	-0.9531	0.3041	0.0000
209.7250	-0.5151	-2.1274	1.8957	-0.1239	-0.2311	-2.5080	0.0000	0.0000	-0.0000	0.0000	0.0000	0.0000	-0.2246	0.4605	-3.9457	-0.1128	-0.0190	0.0084	-0.0000	0.3440	-3.9884	-0.0885	0.0282	0.0000	-0.0000	4.1193	-39.2404	-0.9530	0.3040	0.0000
209.7350	-0.5151	-2.1274	1.8957	-0.1240	-0.2311	-2.5080	0.0000	0.0000	-0.0000	0.0000	0.0000	0.0000	-0.1703	0.4575	-3.8992	-0.1303	-0.0081	-0.0075	0.0000	0.3437	-3.9884	-0.0885	0.0282	0.0000	0.0000	4.1166	-39.2405	-0.9528	0.3040	0.0000
209.7470	-0.5151	-2.1274	1.8957	-0.1240	-0.2310	-2.5080	0.0000	0.0000	-0.0000	0.0000	0.0000	0.0000	-0.1181	0.4351	-3.9521	-0.0946	-0.0028	-0.0070	-0.0000	0.3438	-3.9884	-0.0885	0.0282	0.0000	-0.0000	4.1174	-39.2406	-0.9528	0.3040	0.0000
209.7570	-0.5151	-2.1274	1.8957	-0.1240	-0.2311	-2.5080	0.0000	0.0000	-0.0000	0.0000	0.0000	0.0000	-0.2636	0.4420	-3.9442	-0.1087	0.0007	-0.0007	0.0000	0.3439	-3.9884	-0.0885	0.0282	0.0000	0.0000	4.1182	-39.2406	-0.9529	0.3040	0.0000
209.7690	-0.5152	-2.1274	1.8957	-0.1240	-0.2311	-2.5080	0.0000	0.0000	-0.0000	0.0000	0.0000	0.0000	-0.2189	0.4724	-3.9295	-0.0974	-0.0171	-0.0083	-0.0000	0.3438	-3.9884	-0.0885	0.0282	0.0000	-0.0000	4.1175	-39.2405	-0.9528	0.3040	0.0000
209.7790	-0.5151	-2.1274	1.8957	-0.1240	-0.2311	-2.5080	0.0000	0.0000	-0.0000	0.0000	0.0000	0.0000	-0.2014	0.4418	-3.9184	-0.1258	-0.0323	0.0041	-0.0000	0.3438	-3.9884	-0.0885	0.0282	0.0000	-0.0000	4.1174	-39.2405	-0.9528	0.3040	0.0000
209.7890	-0.5151	-2.1274	1.8957	-0.1240	-0.2311	-2.5080	0.0000	0.0000	-0.0000	0.0000	0.0000	0.0000	-0.2059	0.4694	-3.8891	-0.1252	-0.0071	0.0049	-0.0000	0.3438	-3.9884	-0.0885	0.0282	0.0000	-0.0000	4.1176	-39.2404	-0.9529	0.3040	0.0000
209.7990	-0.5152	-2.1274	1.8957	-0.1240	-0.2311	-2.5080	0.0000	0.0000	-0.0000	0.0000	0.0000	0.0000	-0.2472	0.4292	-3.8914	-0.1169	-0.0070	0.0052	-0.0000	0.3438	-3.9884	-0.0885	0.0282	0.0000	-0.0000	4.1176	-39.2404	-0.9529	0.3040	0.0000
209.8090	-0.5151	-2.1274	1.8957	-0.1240	-0.2311	-2.5080	0.0000	0.0000	-0.0000	0.0000	0.0000	0.0000	-0.0991	0.3963	-3.9211	-0.1109	0.0083	-0.0060	-0.0000	0.3438	-3.9884	-0.0885	0.0282	0.0000	-0.0000	4.1173	-39.2407	-0.9527	0.3040	0.0000
209.8190	-0.5151	-2.1274	1.8957	-0.1240	-0.2310	-2.5080	0.0000	0.0000	-0.0000	0.0000	0.0000	0.0000	-0.1711	0.4074	-3.9133	-0.1192	-0.0121	-0.0132	-0.0000	0.3436	-3.9885	-0.0885	0.0282	0.0000	-0.0000	4.1147	-39.2408	-0.9526	0.3039	0.0000
209.8290	-0.5151	-2.1274	1.8957	-0.1240	-0.2310	-2.5080	0.0000	0.0000	-0.0000	0.0000	0.0000	0.0000	-0.1769	0.5054	-3.9121	-0.1374	-0.0264	-0.0088	0.0000	0.3440	-3.9884	-0.0885	0.0282	0.0000	0.0000	4.1192	-39.2404	-0.9529	0.3040	0.0000
209.8410	-0.5151	-2.1274	1.8957	-0.1240	-0.2311	-2.5080	0.0000	0.0000	-0.0000	0.0000	0.0000	0.0000	-0.1475	0.4474	-3.9408	-0.1390	-0.0074	-0.0174	-0.0000	0.3438	-3.9884	-0.0885	0.0282	0.0000	-0.0000	4.1174	-39.2406	-0.9527	0.3040	0.0000
209.8510	-0.5151	-2.1274	1.8957	-0.1240	-0.2311	-2.5080	0.0000	0.0000	-0.0000	0.0000	0.0000	0.0000	-0.2450	0.5222	-3.9387	-0.1208	-0.0304	-0.0005	-0.0000	0.3438	-3.9884	-0.0885	0.0282	0.0000	-0.0000	4.1172	-39.2407	-0.9528	0.3040	0.0000
209.8610	-0.5151	-2.1274	1.8957	-0.1240	-0.2310	-2.5080	0.0000	0.0000	-0.0000	0.0000	0.0000	0.0000	-0.1617	0.4789	-3.9081	-0.1266	-0.0215	0.0018	0.0000	0.3440	-3.9884	-0.0885	0.0282	0.0000	0.0000	4.1194	-39.2403	-0.9529	0.3040	0.0000
209.8710	-0.5152	-2.1274	1.8957	-0.1239	-0.2311	-2.5081	0.0000	0.0000	-0.0000	0.0000	0.0000	0.0000	-0.1851	0.4572	-3.8844	-0.1405	-0.0272	-0.0063	0.0000	0.3439	-3.9884	-0.0885	0.0282	0.0000	0.0000	4.1184	-39.2404	-0.9529	0.3040	0.0000
209.8810	-0.5151	-2.1274	1.8957	-0.1240	-0.2310	-2.5080	0.0000	0.0000	-0.0000	0.0000	0.0000	0.0000	-0.1850	0.4079	-3.9215	-0.1243	-0.0153	-0.0095	-0.0000	0.3439	-3.9884	-0.0885	0.0282	0.0000	-0.0000	4.1183	-39.2404	-0.9527	0.3040	0.0000
209.8910	-0.5151	-2.1274	1.8957	-0.1240	-0.2311	-2.5080	0.0000	0.0000	-0.0000	0.0000	0.0000	0.0000	-0.2214	0.4277	-3.9590	-0.1029	-0.0287	0.0125	-0.0000	0.3441	-3.9884	-0.0885	0.0282	0.0000	-0.0000	4.1204	-39.2401	-0.9529	0.3040	0.0000
209.9010	-0.5152	-2.1274	1.8957	-0.1240	-0.2311	-2.5080	0.0000	0.0000	-0.0000	0.0000	0.0000	0.0000	-0.1358	0.4344	-3.8992	-0.1142	0.0074	-0.0052	0.0000	0.3437	-3.9884	-0.0885	0.0282	0.0000	0.0000	4.1166	-39.2405	-0.9528	0.3040	0.0000
209.9110	-0.5152	-2.1274	1.8957	-0.1240	-0.2310	-2.5080	0.0000	0.0000	-0.0000	0.0000	0.0000	0.0000	-0.2078	0.4325	-3.8938	-0.1150	-0.0293	-0.0277	0.0000	0.3441	-3.9884	-0.0885	0.0282	0.0000	0.0000	4.1214	-39.2399	-0.9530	0.3040	0.0000
209.9230	-0.5152	-2.1274	1.8957	-0.1240	-0.2310	-2.5080	0.0000	0.0000	-0.0000	0.0000	0.0000	0.0000	-0.2693	0.5959	-3.8866	-0.1122	-0.0210	0.0128	-0.0000	0.3440	-3.9884	-0.0885	0.0282	0.0000	-0.0000	4.1201	-39.2403	-0.9528	0.3040	0.0000
209.9330	-0.5151	-2.1274	1.8957	-0.1240	-0.2310	-2.5080	0.0000	0.0000	-0.0000	0.0000	0.0000	0.0000	-0.2020	0.5477	-3.8835	-0.1055	-0.0173	-0.0096	0.0000	0.3439	-3.9884	-0.0885	0.0282	0.0000	0.0000	4.1184	-39.2404	-0.9530	0.3040	0.0000
209.9430	-0.5151	-2.1274	1.8957	-0.1240	-0.2310	-2.5080	0.0000	0.0000	-0.0000	0.0000	0.0000	0.0000	-0.1817	0.4634	-3.9151	-0.1138	-0.0057	0.0010	-0.0000	0.3438	-3.9884	-0.0885	0.0282	0.0000	-0.0000	4.1175	-39.2405	-0.9528	0.3040	0.0000
209.9550	-0.5152	-2.1274	1.8957	-0.1240	-0.2310	-2.5080	0.0000	0.0000	-0.0000	0.0000	0.0000	0.0000	-0.1762	0.4476	-3.9144	-0.1164	-0.0369	-0.0103	0.0000	0.3440	-3.9884	-0.0885	0.0282	0.0000	0.0000	4.1192	-39.2404	-0.9529	0.3040	0.0000
209.9650	-0.5151	-2.1274	1.8957	-0.1240	-0.2311	-2.5080	0.0000	0.0000	-0.0000	0.0000	0.0000	0.0000	-0.2080	0.5061	-3.8888	-0.1248	-0.0111	-0.0163	0.0000	0.3436	-3.9884	-0.0885	0.0282	0.0000	0.0000	4.1148	-39.2406	-0.9528	0.3040	0.0000
209.9750	-0.5151	-2.1274	1.8957	-0.1240	-0.2311	-2.5080	0.0000	0.0000	-0.0000	0.0000	0.0000	0.0000	-0.1131	0.4954	-3.8920	-0.1327	-0.0172	0.0073	-0.0000	0.3438	-3.9884	-0.0885	0.0282	0.0000	-0.0000	4.1174	-39.2405	-0.9529	0.3040	0.0000
209.9870	-0.5152	-2.1274	1.8957	-0.1240	-0.2311	-2.5080	0.0000	0.0000	-0.0000	0.0000	0.0000	0.0000	-0.2392	0.4466	-3.9050	-0.1253	-0.0166	-0.0075	-0.0000	0.3439	-3.9884	-0.0885	0.0282	0.0000	-0.0000	4.1183	-39.2405	-0.9530	0.3040	0.0000
209.9970	-0.5152	-2.1274	1.8957	-0.1240	-0.2310	-2.5080	0.0000	0.0000	-0.0000	0.0000	0.0000	0.0000	-0.1675	0.4868	-3.9170	-0.0994	-0.0180	0.0251	-0.0000	0.3438	-3.9884	-0.0885	0.0282	0.0000	-0.0000	4.1174	-39.2406	-0.9528	0.3040	0.0000
210.0070	-0.5151	-2.1274	1.8957	-0.1240	-0.2311	-2.5080	0.0000	0.0000	-0.0000	0.0000	0.0000	0.0000	-0.1111	0.5104	-3.8894	-0.1075	-0.0131	-0.0066	-0.0000	0.3440	-3.9884	-0.0885	0.0282	0.0000	-0.0000	4.1195	-39.2401	-0.9528	0.3040	0.0000
210.0190	-0.5151	-2.1274	1.8957	-0.1240	-0.2311	-2.5080	0.0000	0.0000	-0.0000	0.0000	0.0000	0.0000	-0.2422	0.5190	-3.8588	-0.1371	-0.0168	-0.0113	-0.0000	0.3439	-3.9884	-0.0885	0.0282	0.0000	-0.0000	4.1185	-39.2403	-0.9527	0.3040	0.0000
210.0290	-0.5151	-2.1274	1.8957	-0.1240	-0.2311	-2.5080	0.0000	0.0000	-0.0000	0.0000	0.0000	0.0000	-0.1834	0.5324	-3.8797	-0.1081	-0.0059	-0.0057	-0.0000	0.3441	-3.9884	-0.0885	0.0283	0.0000	-0.0000	4.1203	-39.2401	-0.9531	0.3041	0.0000
210.0390	-0.5152	-2.1274	1.8957	-0.1240	-0.2311	-2.5080	0.0000	0.0000	-0.0000	0.0000	0.0000	0.0000	-0.1846	0.5126	-3.9368	-0.0765	-0.0092	-0.0162	0.0000	0.3441	-3.9884	-0.0885	0.0282	0.0000	0.0000	4.1212	-39.2401	-0.9530	0.3040	0.0000
210.0490	-0.5151	-2.1274	1.8957	-0.1240	-0.2311	-2.5080	0.0000	0.0000	-0.0000	0.0000	0.0000	0.0000	-0.1791	0.4343	-3.9494	-0.0980	-0.0199	0.0176	-0.0000	0.3441	-3.9884	-0.0885	0.0282	0.0000	-0.0000	4.1203	-39.2401	-0.9529	0.3040	0.0000
210.0590	-0.5151	-2.1274	1.8957	-0.1240	-0.2311	-2.5081	0.0000	0.0000	-0.0000	0.0000	0.0000	0.0000	-0.2557	0.3989	-3.8937	-0.1180	-0.0116	-0.0267	-0.0000	0.3438	-3.9884	-0.0885	0.0282	0.0000	-0.0000	4.1174	-39.2406	-0.9530	0.3040	0.0000
210.0690	-0.5152	-2.1274	1.8957	-0.1240	-0.2311	-2.5080	0.0000	0.0000	-0.0000	0.0000	0.0000	0.0000	-0.1888	0.4361	-3.8624	-0.1344	-0.0201	0.0043	0.0000	0.3437	-3.9885	-0.0885	0.0282	0.0000	0.0000	4.1155	-39.2407	-0.9527	0.3040	0.0000
210.0790	-0.5152	-2.1274	1.8957	-0.1240	-0.2310	-2.5080	0.0000	0.0000	-0.0000	0.0000	0.0000	0.0000	-0.0816	0.4888	-3.9315	-0.1215	-0.0133	0.0226	0.0000	0.3438	-3.9884	-0.0885	0.0282	0.0000	0.0000	4.1175	-39.2405	-0.9529	0.3040	0.0000
210.0910	-0.5151	-2.1274	1.8957	-0.1240	-0.2311	-2.5080	0.0000	0.0000	-0.0000	0.0000	0.0000	0.0000	-0.1708	0.4784	-3.9077	-0.1104	-0.0148	0.0139	-0.0000	0.3440	-3.9884	-0.0885	0.0282	0.0000	-0.0000	4.1192	-39.2404	-0.9529	0.3040	0.0000
210.1010	-0.5151	-2.1274	1.8957	-0.1240	-0.2311	-2.5080	0.0000	0.0000	-0.0000	0.0000	0.0000	0.0000	-0.2856	0.5180	-3.9048	-0.1251	-0.0056	0.0070	-0.0000	0.3440	-3.9884	-0.0885	0.0282	0.0000	-0.0000	4.1195	-39.2401	-0.9529	0.3040	0.0000
210.1110	-0.5152	-2.1274	1.8957	-0.1240	-0.2310	-2.5080	0.0000	0.0000	-0.0000	0.0000	0.0000	0.0000	-0.1573	0.4974	-3.8658	-0.1139	-0.0101	-0.0087	-0.0000	0.3440	-3.9884	-0.0885	0.0282	0.0000	-0.0000	4.1192	-39.2405	-0.9528	0.3040	0.0000
210.1210	-0.5152	-2.1274	1.8957	-0.1240	-0.2311	-2.5080	0.0000	0.0000	-0.0000	0.0000	0.0000	0.0000	-0.1644	0.5738	-3.9266	-0.1178	-0.0135	-0.0030	-0.0000	0.3438	-3.9884	-0.0885	0.0282	0.0000	-0.0000	4.1175	-39.2404	-0.9527	0.3040	0.0000
210.1310	-0.5152	-2.1274	1.8957	-0.1239	-0.2311	-2.5080	0.0000	0.0000	-0.0000	0.0000	0.0000	0.0000	-0.1501	0.5113	-3.9341	-0.1150	0.0007	0.0154	-0.0000	0.3439	-3.9884	-0.0885	0.0282	0.0000	-0.0000	4.1190	-39.2406	-0.9529	0.3040	0.0000
210.1430	-0.5151	-2.1274	1.8957	-0.1240	-0.2311	-2.5080	0.0000	0.0000	-0.0000	0.0000	0.0000	0.0000	-0.3252	0.4907	-3.9139	-0.1035	-0.0090	0.0065	0.0000	0.3439	-3.9884	-0.0885	0.0282	0.0000	0.0000	4.1183	-39.2405	-0.9529	0.3040	0.0000
210.1530	-0.5152	-2.1274	1.8957	-0.1240	-0.2311	-2.5080	0.0000	0.0000	-0.0000	0.0000	0.0000	0.0000	-0.2491	0.4505	-3.9182	-0.1328	-0.0018	-0.0085	0.0000	0.3437	-3.9884	-0.0885	0.0282	0.0000	0.0000	4.1166	-39.2405	-0.9528	0.3040	0.0000
210.1650	-0.5151	-2.1274	1.8957	-0.1240	-0.2310	-2.5080	0.0000	0.0000	-0.0000	0.0000	0.0000	0.0000	-0.2845	0.5414	-3.9150	-0.1358	-0.0069	-0.0136	0.0000	0.3439	-3.9884	-0.0885	0.0282	0.0000	0.0000	4.1187	-39.2401	-0.9529	0.3040	0.0000
210.1750	-0.5151	-2.1274	1.8957	-0.1240	-0.2311	-2.5081	0.0000	0.0000	-0.0000	0.0000	0.0000	0.0000	-0.1993	0.4709	-3.9362	-0.1249	-0.0125	-0.0020	-0.0000	0.3439	-3.9884	-0.0885	0.0282	0.0000	-0.0000	4.1185	-39.2403	-0.9529	0.3040	0.0000
210.1850	-0.5152	-2.1274	1.8956	-0.1240	-0.2311	-2.5080	0.0000	0.0000	-0.0000	0.0000	0.0000	0.0000	-0.1778	0.5328	-3.9171	-0.0997	0.0084	0.0041	-0.0000	0.3438	-3.9884	-0.0885	0.0282	0.0000	-0.0000	4.1176	-39.2403	-0.9529	0.3040	0.0000
210.1970	-0.5152	-2.1274	1.8957	-0.1240	-0.2310	-2.5080	0.0000	0.0000	-0.0000	0.0000	0.0000	0.0000	-0.2441	0.5361	-3.9098	-0.1118	-0.0418	0.0119	0.0000	0.3441	-3.9884	-0.0885	0.0282	0.0000	0.0000	4.1210	-39.2403	-0.9530	0.3040	0.0000
210.2070	-0.5151	-2.1274	1.8957	-0.1240	-0.2310	-2.5080	0.0000	0.0000	-0.0000	0.0000	0.0000	0.0000	-0.1905	0.4378	-3.8916	-0.1226	-0.0360	-0.0026	0.0000	0.3440	-3.9884	-0.0885	0.0282	0.0000	0.0000	4.1193	-39.2403	-0.9529	0.3040	0.0000
210.2170	-0.5151	-2.1274	1.8957	-0.1240	-0.2311	-2.5080	0.0000	0.0000	-0.0000	0.0000	0.0000	0.0000	-0.0702	0.4606	-3.9262	-0.1388	-0.0309	-0.0045	0.0000	0.3439	-3.9884	-0.0885	0.0282	0.0000	0.0000	4.1184	-39.2404	-0.9529	0.3040	0.0000
210.2270	-0.5151	-2.1274	1.8957	-0.1240	-0.2311	-2.5080	0.0000	0.0000	-0.0000	0.0000	0.0000	0.0000	-0.1703	0.5066	-3.8556	-0.1186	-0.0254	-0.0163	-0.0000	0.3440	-3.9884	-0.0885	0.0282	0.0000	-0.0000	4.1192	-39.2405	-0.9528	0.3040	0.0000
210.2370	-0.5151	-2.1274	1.8957	-0.1240	-0.2311	-2.5080	0.0000	0.0000	-0.0000	0.0000	0.0000	0.0000	-0.0839	0.4892	-3.9415	-0.1131	0.0077	0.0073	0.0000	0.3440	-3.9884	-0.0885	0.0282	0.0000	0.0000	4.1193	-39.2403	-0.9530	0.3040	0.0000
210.2490	-0.5152	-2.1274	1.8957	-0.1240	-0.2311	-2.5080	0.0000	0.0000	-0.0000	0.0000	0.0000	0.0000	-0.1143	0.4756	-3.8962	-0.0966	-0.0265	0.0047	0.0000	0.3438	-3.9884	-0.0885	0.0282	0.0000	0.0000	4.1176	-39.2403	-0.9527	0.3040	0.0000
210.2590	-0.5151	-2.1274	1.8957	-0.1240	-0.2310	-2.5080	0.0000	0.0000	-0.0000	0.0000	0.0000	0.0000	-0.2722	0.4651	-3.9258	-0.1137	-0.0210	-0.0180	0.0000	0.3440	-3.9884	-0.0885	0.0282	0.0000	0.0000	4.1193	-39.2404	-0.9529	0.3040	0.0000
210.2690	-0.5151	-2.1274	1.8957	-0.1240	-0.2311	-2.5080	0.0000	0.0000	-0.0000	0.0000	0.0000	0.0000	-0.1613	0.4709	-3.9105	-0.1126	-0.0281	-0.0251	0.0000	0.3439	-3.9884	-0.0885	0.0282	0.0000	0.0000	4.1184	-39.2404	-0.9529	0.3040	0.0000
210.2790	-0.5152	-2.1274	1.8957	-0.1240	-0.2311	-2.5081	0.0000	0.0000	-0.0000	0.0000	0.0000	0.0000	-0.2087	0.4309	-3.9114	-0.0966	-0.0260	-0.0109	0.0000	0.3440	-3.9884	-0.0885	0.0282	0.0000	0.0000	4.1194	-39.2403	-0.9529	0.3040	0.0000
210.2890	-0.5152	-2.1274	1.8957	-0.1240	-0.2310	-2.5080	0.0000	0.0000	-0.0000	0.0000	0.0000	0.0000	-0.1833	0.5211	-3.8977	-0.1164	-0.0266	-0.0101	0.0000	0.3441	-3.9884	-0.0885	0.0282	0.0000	0.0000	4.1209	-39.2404	-0.9529	0.3040	0.0000
210.2990	-0.5151	-2.1274	1.8957	-0.1240	-0.2311	-2.5080	0.0000	0.0000	-0.0000	0.0000	0.0000	0.0000	-0.1893	0.5192	-3.9333	-0.1073	-0.0044	0.0034	0.0000	0.3437	-3.9884	-0.0885	0.0282	0.0000	0.0000	4.1167	-39.2405	-0.9528	0.3040	0.0000
210.3110	-0.5151	-2.1274	1.8957	-0.1240	-0.2311	-2.5080	0.0000	0.0000	-0.0000	0.0000	0.0000	0.0000	-0.2156	0.5254	-3.9001	-0.1272	-0.0161	-0.0019	0.0000	0.3440	-3.9884	-0.0885	0.0282	0.0000	0.0000	4.1192	-39.2404	-0.9529	0.3040	0.0000
210.3210	-0.5151	-2.1274	1.8957	-0.1240	-0.2310	-2.5080	0.0000	0.0000	-0.0000	0.0000	0.0000	0.0000	-0.2852	0.5083	-3.8983	-0.1218	-0.0124	-0.0016	0.0000	0.3439	-3.9884	-0.0885	0.0282	0.0000	0.0000	4.1185	-39.2403	-0.9529	0.3040	0.0000
210.3310	-0.5151	-2.1274	1.8957	-0.1240	-0.2310	-2.5080	0.0000	0.0000	-0.0000	0.0000	0.0000	0.0000	-0.1676	0.5583	-3.9364	-0.1174	-0.0323	0.0001	-0.0000	0.3440	-3.9884	-0.0885	0.0282	0.0000	-0.0000	4.1193	-39.2404	-0.9528	0.3040	0.0000
210.3430	-0.5151	-2.1274	1.8957	-0.1240	-0.2311	-2.5081	0.0000	0.0000	-0.0000	0.0000	0.0000	0.0000	-0.2341	0.5588	-3.9341	-0.1254	-0.0095	0.0016	0.0000	0.3440	-3.9884	-0.0885	0.0282	0.0000	0.0000	4.1192	-39.2405	-0.9529	0.3040	0.0000
210.3530	-0.5152	-2.1274	1.8957	-0.1239	-0.2310	-2.5081	0.0000	0.0000	-0.0000	0.0000	0.0000	0.0000	-0.2269	0.4647	-3.9106	-0.1151	-0.0200	-0.0156	0.0000	0.3438	-3.9884	-0.0885	0.0282	0.0000	0.0000	4.1167	-39.2404	-0.9528	0.3040	0.0000
210.3630	-0.5151	-2.1274	1.8957	-0.1240	-0.2311	-2.5080	0.0000	0.0000	-0.0000	0.0000	0.0000	0.0000	-0.1378	0.5440	-3.9078	-0.1289	-0.0250	-0.0035	0.0000	0.3440	-3.9884	-0.0885	0.0282	0.0000	0.0000	4.1193	-39.2403	-0.9529	0.3040	0.0000
210.3750	-0.5152	-2.1274	1.8957	-0.1240	-0.2310	-2.5080	0.0000	0.0000	-0.0000	0.0000	0.0000	0.0000	-0.1709	0.5163	-3.9375	-0.1065	-0.0296	-0.0095	-0.0000	0.3438	-3.9884	-0.0885	0.0282	0.0000	-0.0000	4.1175	-39.2405	-0.9528	0.3040	0.0000
210.3850	-0.5152	-2.1274	1.8957	-0.1240	-0.2311	-2.5080	0.0000	0.0000	-0.0000	0.0000	0.0000	0.0000	-0.2259	0.4944	-3.9415	-0.0922	-0.0117	-0.0117	0.0000	0.3437	-3.9884	-0.0885	0.0282	0.0000	0.0000	4.1156	-39.2407	-0.9528	0.3040	0.0000
210.3950	-0.5152	-2.1274	1.8957	-0.1240	-0.2310	-2.5080	0.0000	0.0000	-0.0000	0.0000	0.0000	0.0000	-0.2638	0.4545	-3.8998	-0.1063	-0.0251	-0.0160	-0.0000	0.3438	-3.9884	-0.0885	0.0282	0.0000	-0.0000	4.1174	-39.2406	-0.9527	0.3040	0.0000
210.4050	-0.5152	-2.1274	1.8957	-0.1240	-0.2311	-2.5080	0.0000	0.0000	-0.0000	0.0000	0.0000	0.0000	-0.2703	0.4768	-3.9007	-0.1190	-0.0177	-0.0013	-0.0000	0.3440	-3.9884	-0.0885	0.0282	0.0000	-0.0000	4.1193	-39.2403	-0.9529	0.3040	0.0000
210.4150	-0.5152	-2.1274	1.8957	-0.1240	-0.2310	-2.5080	0.0000	0.0000	-0.0000	0.0000	0.0000	0.0000	-0.1812	0.5182	-3.9061	-0.1029	-0.0213	-0.0276	-0.0000	0.3440	-3.9884	-0.0885	0.0282	0.0000	-0.0000	4.1195	-39.2402	-0.9529	0.3040	0.0000
210.4250	-0.5151	-2.1274	1.8957	-0.1240	-0.2310	-2.5080	0.0000	0.0000	-0.0000	0.0000	0.0000	0.0000	-0.2134	0.4915	-3.9021	-0.1099	-0.0280	0.0014	0.0000	0.3440	-3.9884	-0.0885	0.0282	0.0000	0.0000	4.1192	-39.2405	-0.9529	0.3040	0.0000
210.4350	-0.5151	-2.1274	1.8957	-0.1240	-0.2311	-2.5080	0.0000	0.0000	-0.0000	0.0000	0.0000	0.0000	-0.2367	0.4378	-3.9408	-0.1040	-0.0092	-0.0091	-0.0000	0.3440	-3.9884	-0.0885	0.0282	0.0000	-0.0000	4.1193	-39.2404	-0.9530	0.3040	0.0000
210.4470	-0.5151	-2.1274	1.8957	-0.1240	-0.2311	-2.5080	0.0000	0.0000	-0.0000	0.0000	0.0000	0.0000	-0.2211	0.5200	-3.9184	-0.1135	-0.0535	-0.0063	-0.0000	0.3439	-3.9884	-0.0885	0.0282	0.0000	-0.0000	4.1184	-39.2404	-0.9528	0.3040	0.0000
210.4570	-0.5151	-2.1274	1.8957	-0.1240	-0.2310	-2.5080	0.0000	0.0000	-0.0000	0.0000	0.0000	0.0000	-0.1599	0.4475	-3.9283	-0.1304	-0.0277	-0.0194	-0.0000	0.3440	-3.9884	-0.0885	0.0282	0.0000	-0.0000	4.1202	-39.2402	-0.9528	0.3040	0.0000
210.4670	-0.5151	-2.1274	1.8957	-0.1240	-0.2311	-2.5080	0.0000	0.0000	-0.0000	0.0000	0.0000	0.0000	-0.3863	0.5636	-3.8973	-0.1544	-0.0340	-0.0078	-0.0000	0.3438	-3.9884	-0.0885	0.0282	0.0000	-0.0000	4.1174	-39.2406	-0.9528	0.3040	0.0000
