# Supplementary material for: Practical Aspects of Model-Based Collision Detection
Source: Front Robot AI. 2020 Nov 23;7:571574. doi: 10.3389/frobt.2020.571574 (PMC7805958; doi:10.3389/frobt.2020.571574)
Supplement: Supplementary file 1 [file Data_Sheet_1.ZIP › validation_data/ur-20_01_17-p10.csv]

960.9490	-1.1452	-1.8033	-1.2341	-0.1984	1.7765	-2.6066	0.0000	-0.0000	-0.0000	0.0000	0.0000	0.0000	-0.6496	4.8577	4.4960	0.1738	-0.1173	-0.0237	0.0000	4.9441	4.0969	0.1099	0.0016	0.0000	0.0000	59.2102	40.3079	1.1831	0.0172	0.0000
960.9510	-1.1452	-1.8032	-1.2341	-0.1984	1.7765	-2.6066	0.0000	-0.0000	-0.0000	0.0000	0.0000	0.0000	-0.6723	4.9141	4.5077	0.2146	-0.1051	0.0168	-0.0000	4.9446	4.0970	0.1099	0.0016	0.0000	-0.0000	59.2154	40.3084	1.1833	0.0172	0.0000
960.9630	-1.1452	-1.8032	-1.2341	-0.1984	1.7765	-2.6066	0.0000	-0.0000	-0.0000	0.0000	0.0000	0.0000	-0.7123	4.8773	4.5422	0.2129	-0.1385	-0.0246	0.0000	4.9444	4.0969	0.1099	0.0016	0.0000	0.0000	59.2131	40.3080	1.1831	0.0172	0.0000
960.9730	-1.1452	-1.8032	-1.2341	-0.1985	1.7765	-2.6066	0.0000	-0.0000	-0.0000	0.0000	0.0000	0.0000	-0.5994	4.8816	4.5307	0.2190	-0.1343	-0.0118	0.0000	4.9443	4.0969	0.1099	0.0016	0.0000	0.0000	59.2122	40.3080	1.1831	0.0172	0.0000
960.9830	-1.1452	-1.8032	-1.2341	-0.1984	1.7764	-2.6066	0.0000	-0.0000	-0.0000	0.0000	0.0000	0.0000	-0.6794	4.9394	4.5192	0.1955	-0.1167	-0.0214	0.0000	4.9441	4.0969	0.1099	0.0016	0.0000	0.0000	59.2101	40.3078	1.1831	0.0172	0.0000
960.9950	-1.1452	-1.8032	-1.2341	-0.1984	1.7764	-2.6066	0.0000	-0.0000	-0.0000	0.0000	0.0000	0.0000	-0.5761	4.8844	4.5785	0.1888	-0.1085	-0.0028	0.0000	4.9442	4.0969	0.1099	0.0016	0.0000	0.0000	59.2111	40.3078	1.1830	0.0172	0.0000
961.0050	-1.1452	-1.8032	-1.2341	-0.1984	1.7765	-2.6067	0.0000	-0.0000	-0.0000	0.0000	0.0000	0.0000	-0.6295	4.9663	4.5210	0.1756	-0.0995	-0.0071	0.0000	4.9445	4.0969	0.1099	0.0016	0.0000	0.0000	59.2142	40.3081	1.1832	0.0172	0.0000
961.0150	-1.1451	-1.8032	-1.2341	-0.1984	1.7765	-2.6066	0.0000	-0.0000	-0.0000	0.0000	0.0000	0.0000	-0.6597	4.9241	4.5257	0.1934	-0.1166	0.0019	0.0000	4.9444	4.0969	0.1099	0.0016	0.0000	0.0000	59.2133	40.3082	1.1832	0.0172	0.0000
961.0270	-1.1452	-1.8032	-1.2341	-0.1984	1.7765	-2.6066	0.0000	-0.0000	-0.0000	0.0000	0.0000	0.0000	-0.6458	4.9536	4.5902	0.1954	-0.1370	-0.0160	-0.0000	4.9442	4.0969	0.1099	0.0016	0.0000	-0.0000	59.2113	40.3081	1.1832	0.0172	0.0000
961.0370	-1.1451	-1.8032	-1.2341	-0.1984	1.7764	-2.6066	0.0000	-0.0000	-0.0000	0.0000	0.0000	0.0000	-0.6685	4.8814	4.5775	0.2011	-0.1240	-0.0100	0.0000	4.9443	4.0969	0.1099	0.0016	0.0000	0.0000	59.2122	40.3080	1.1832	0.0172	0.0000
961.0490	-1.1451	-1.8032	-1.2341	-0.1984	1.7765	-2.6066	0.0000	-0.0000	-0.0000	0.0000	0.0000	0.0000	-0.6001	4.9167	4.5054	0.1939	-0.1196	0.0178	0.0000	4.9443	4.0969	0.1099	0.0016	0.0000	0.0000	59.2123	40.3081	1.1832	0.0172	0.0000
961.0590	-1.1452	-1.8032	-1.2341	-0.1984	1.7765	-2.6066	0.0000	-0.0000	-0.0000	0.0000	0.0000	0.0000	-0.6540	4.8894	4.5375	0.1857	-0.1246	-0.0172	0.0000	4.9444	4.0970	0.1099	0.0016	0.0000	0.0000	59.2134	40.3082	1.1832	0.0172	0.0000
961.0690	-1.1452	-1.8032	-1.2341	-0.1984	1.7764	-2.6066	0.0000	-0.0000	-0.0000	0.0000	0.0000	0.0000	-0.6693	4.8850	4.4966	0.1940	-0.1355	-0.0080	0.0000	4.9444	4.0969	0.1099	0.0016	0.0000	0.0000	59.2133	40.3081	1.1832	0.0172	0.0000
961.0810	-1.1451	-1.8032	-1.2341	-0.1984	1.7765	-2.6066	0.0000	-0.0000	-0.0000	0.0000	0.0000	0.0000	-0.6053	4.9601	4.5527	0.1680	-0.1269	-0.0176	-0.0000	4.9442	4.0969	0.1099	0.0016	0.0000	-0.0000	59.2114	40.3081	1.1832	0.0172	0.0000
961.0910	-1.1452	-1.8032	-1.2341	-0.1984	1.7764	-2.6066	0.0000	-0.0000	-0.0000	0.0000	0.0000	0.0000	-0.6272	4.9738	4.5184	0.1967	-0.1345	-0.0163	0.0000	4.9441	4.0969	0.1099	0.0016	0.0000	0.0000	59.2101	40.3078	1.1830	0.0172	0.0000
961.1030	-1.1451	-1.8032	-1.2341	-0.1984	1.7765	-2.6066	0.0000	-0.0000	-0.0000	0.0000	0.0000	0.0000	-0.6440	5.0460	4.5416	0.1849	-0.1130	-0.0127	0.0000	4.9444	4.0970	0.1099	0.0016	0.0000	0.0000	59.2134	40.3082	1.1833	0.0172	0.0000
961.1130	-1.1452	-1.8032	-1.2340	-0.1984	1.7765	-2.6066	0.0000	-0.0000	-0.0000	0.0000	0.0000	0.0000	-0.7828	4.8756	4.5375	0.2069	-0.1243	-0.0198	-0.0000	4.9442	4.0969	0.1099	0.0016	0.0000	-0.0000	59.2113	40.3081	1.1832	0.0172	0.0000
961.1250	-1.1452	-1.8032	-1.2341	-0.1984	1.7765	-2.6066	0.0000	-0.0000	-0.0000	0.0000	0.0000	0.0000	-0.6517	4.9578	4.5431	0.2080	-0.1010	-0.0251	0.0000	4.9444	4.0969	0.1099	0.0016	0.0000	0.0000	59.2131	40.3080	1.1831	0.0172	0.0000
961.1350	-1.1452	-1.8032	-1.2341	-0.1984	1.7764	-2.6066	0.0000	-0.0000	-0.0000	0.0000	0.0000	0.0000	-0.6071	4.9137	4.5325	0.1959	-0.1232	0.0302	-0.0000	4.9441	4.0969	0.1099	0.0016	0.0000	-0.0000	59.2101	40.3078	1.1830	0.0172	0.0000
961.1450	-1.1451	-1.8032	-1.2341	-0.1984	1.7765	-2.6066	0.0000	-0.0000	-0.0000	0.0000	0.0000	0.0000	-0.6232	4.9858	4.5385	0.1904	-0.1096	-0.0005	-0.0000	4.9444	4.0969	0.1099	0.0016	0.0000	-0.0000	59.2132	40.3081	1.1831	0.0172	0.0000
961.1550	-1.1451	-1.8032	-1.2341	-0.1984	1.7764	-2.6066	0.0000	-0.0000	-0.0000	0.0000	0.0000	0.0000	-0.5756	4.9033	4.5333	0.1994	-0.1176	-0.0103	0.0000	4.9444	4.0969	0.1099	0.0016	0.0000	0.0000	59.2132	40.3080	1.1831	0.0172	0.0000
961.1670	-1.1451	-1.8032	-1.2341	-0.1984	1.7764	-2.6066	0.0000	-0.0000	-0.0000	0.0000	0.0000	0.0000	-0.7222	4.9080	4.5174	0.1623	-0.1252	-0.0319	-0.0000	4.9444	4.0970	0.1099	0.0016	0.0000	-0.0000	59.2134	40.3083	1.1832	0.0172	0.0000
961.1770	-1.1451	-1.8032	-1.2341	-0.1984	1.7765	-2.6066	0.0000	-0.0000	-0.0000	0.0000	0.0000	0.0000	-0.6815	4.9139	4.5104	0.2034	-0.1224	-0.0268	-0.0000	4.9442	4.0969	0.1099	0.0016	0.0000	-0.0000	59.2113	40.3081	1.1832	0.0172	0.0000
961.1870	-1.1452	-1.8032	-1.2341	-0.1984	1.7765	-2.6066	0.0000	-0.0000	-0.0000	0.0000	0.0000	0.0000	-0.6130	4.8829	4.4959	0.1688	-0.1290	-0.0043	-0.0000	4.9442	4.0969	0.1099	0.0016	0.0000	-0.0000	59.2111	40.3079	1.1831	0.0172	0.0000
961.1970	-1.1452	-1.8032	-1.2341	-0.1984	1.7764	-2.6066	0.0000	-0.0000	-0.0000	0.0000	0.0000	0.0000	-0.6698	4.9273	4.5756	0.1849	-0.1139	-0.0198	-0.0000	4.9446	4.0970	0.1099	0.0016	0.0000	-0.0000	59.2165	40.3085	1.1834	0.0172	0.0000
961.2070	-1.1452	-1.8032	-1.2341	-0.1984	1.7764	-2.6066	0.0000	-0.0000	-0.0000	0.0000	0.0000	0.0000	-0.6451	4.9216	4.5237	0.1978	-0.1293	-0.0005	-0.0000	4.9442	4.0969	0.1099	0.0016	0.0000	-0.0000	59.2114	40.3082	1.1832	0.0172	0.0000
961.2170	-1.1452	-1.8032	-1.2341	-0.1984	1.7765	-2.6066	0.0000	-0.0000	-0.0000	0.0000	0.0000	0.0000	-0.6270	4.9082	4.5656	0.1818	-0.1154	0.0196	0.0000	4.9443	4.0969	0.1099	0.0016	0.0000	0.0000	59.2123	40.3081	1.1832	0.0172	0.0000
961.2290	-1.1451	-1.8032	-1.2341	-0.1984	1.7764	-2.6066	0.0000	-0.0000	-0.0000	0.0000	0.0000	0.0000	-0.6512	4.9102	4.5512	0.1592	-0.1360	-0.0056	0.0000	4.9445	4.0970	0.1099	0.0016	0.0000	0.0000	59.2144	40.3083	1.1833	0.0172	0.0000
961.2390	-1.1452	-1.8032	-1.2341	-0.1984	1.7765	-2.6066	0.0000	-0.0000	-0.0000	0.0000	0.0000	0.0000	-0.6236	4.9220	4.5296	0.1757	-0.1057	0.0156	0.0000	4.9443	4.0969	0.1099	0.0016	0.0000	0.0000	59.2123	40.3081	1.1832	0.0172	0.0000
961.2490	-1.1452	-1.8032	-1.2341	-0.1984	1.7765	-2.6066	0.0000	-0.0000	-0.0000	0.0000	0.0000	0.0000	-0.5600	4.9280	4.4951	0.1795	-0.1091	-0.0149	-0.0000	4.9441	4.0969	0.1099	0.0016	0.0000	-0.0000	59.2099	40.3076	1.1830	0.0172	0.0000
961.2610	-1.1452	-1.8032	-1.2341	-0.1984	1.7765	-2.6066	0.0000	-0.0000	-0.0000	0.0000	0.0000	0.0000	-0.6384	4.9387	4.5476	0.1842	-0.1408	-0.0270	-0.0000	4.9442	4.0969	0.1099	0.0016	0.0000	-0.0000	59.2112	40.3080	1.1830	0.0172	0.0000
961.2710	-1.1452	-1.8032	-1.2341	-0.1984	1.7764	-2.6066	0.0000	-0.0000	-0.0000	0.0000	0.0000	0.0000	-0.6627	4.9270	4.5142	0.1814	-0.1173	-0.0032	0.0000	4.9445	4.0970	0.1099	0.0016	0.0000	0.0000	59.2144	40.3083	1.1832	0.0172	0.0000
961.2830	-1.1452	-1.8032	-1.2340	-0.1984	1.7765	-2.6066	0.0000	-0.0000	-0.0000	0.0000	0.0000	0.0000	-0.5524	4.9091	4.5286	0.1889	-0.1285	0.0035	0.0000	4.9442	4.0969	0.1099	0.0016	0.0000	0.0000	59.2112	40.3080	1.1831	0.0172	0.0000
961.2930	-1.1452	-1.8032	-1.2341	-0.1984	1.7765	-2.6066	0.0000	-0.0000	-0.0000	0.0000	0.0000	0.0000	-0.6216	4.8927	4.5358	0.1798	-0.1186	-0.0370	0.0000	4.9442	4.0969	0.1099	0.0016	0.0000	0.0000	59.2111	40.3079	1.1831	0.0172	0.0000
961.3050	-1.1452	-1.8032	-1.2341	-0.1984	1.7765	-2.6066	0.0000	-0.0000	-0.0000	0.0000	0.0000	0.0000	-0.5996	4.8979	4.5173	0.1810	-0.1257	0.0083	0.0000	4.9443	4.0970	0.1099	0.0016	0.0000	0.0000	59.2124	40.3082	1.1832	0.0172	0.0000
961.3150	-1.1452	-1.8032	-1.2341	-0.1984	1.7764	-2.6066	0.0000	-0.0000	-0.0000	0.0000	0.0000	0.0000	-0.5687	4.9578	4.5707	0.1905	-0.1100	0.0259	-0.0000	4.9442	4.0969	0.1099	0.0016	0.0000	-0.0000	59.2114	40.3082	1.1832	0.0172	0.0000
961.3250	-1.1451	-1.8032	-1.2341	-0.1984	1.7765	-2.6066	0.0000	-0.0000	-0.0000	0.0000	0.0000	0.0000	-0.6128	4.9103	4.5378	0.1981	-0.1286	-0.0291	-0.0000	4.9442	4.0969	0.1099	0.0016	0.0000	-0.0000	59.2114	40.3081	1.1832	0.0172	0.0000
961.3370	-1.1452	-1.8032	-1.2341	-0.1984	1.7765	-2.6066	0.0000	-0.0000	-0.0000	0.0000	0.0000	0.0000	-0.6322	4.8591	4.5471	0.2049	-0.1145	-0.0261	-0.0000	4.9441	4.0969	0.1099	0.0016	0.0000	-0.0000	59.2102	40.3079	1.1831	0.0172	0.0000
961.3470	-1.1452	-1.8032	-1.2341	-0.1984	1.7765	-2.6066	0.0000	-0.0000	-0.0000	0.0000	0.0000	0.0000	-0.6914	5.0017	4.5475	0.1824	-0.1316	-0.0189	0.0000	4.9444	4.0969	0.1099	0.0016	0.0000	0.0000	59.2133	40.3082	1.1832	0.0172	0.0000
961.3590	-1.1452	-1.8032	-1.2341	-0.1984	1.7765	-2.6066	0.0000	-0.0000	-0.0000	0.0000	0.0000	0.0000	-0.6384	4.9282	4.5736	0.1947	-0.1182	-0.0021	0.0000	4.9443	4.0969	0.1099	0.0016	0.0000	0.0000	59.2124	40.3082	1.1833	0.0172	0.0000
961.3690	-1.1452	-1.8032	-1.2341	-0.1984	1.7765	-2.6066	0.0000	-0.0000	-0.0000	0.0000	0.0000	0.0000	-0.6497	4.9096	4.5343	0.2015	-0.1107	-0.0322	0.0000	4.9446	4.0970	0.1099	0.0016	0.0000	0.0000	59.2154	40.3083	1.1832	0.0172	0.0000
961.3790	-1.1452	-1.8032	-1.2341	-0.1984	1.7765	-2.6066	0.0000	-0.0000	-0.0000	0.0000	0.0000	0.0000	-0.5590	4.9489	4.5313	0.1969	-0.0939	-0.0070	0.0000	4.9443	4.0969	0.1099	0.0016	0.0000	0.0000	59.2120	40.3079	1.1831	0.0172	0.0000
961.3890	-1.1452	-1.8032	-1.2341	-0.1984	1.7764	-2.6066	0.0000	-0.0000	-0.0000	0.0000	0.0000	0.0000	-0.6334	4.8756	4.4976	0.1856	-0.0947	-0.0127	-0.0000	4.9442	4.0969	0.1099	0.0016	0.0000	-0.0000	59.2110	40.3078	1.1830	0.0172	0.0000
961.3990	-1.1452	-1.8033	-1.2341	-0.1984	1.7764	-2.6066	0.0000	-0.0000	-0.0000	0.0000	0.0000	0.0000	-0.6248	4.9344	4.5703	0.1828	-0.1472	-0.0050	0.0000	4.9440	4.0969	0.1099	0.0016	0.0000	0.0000	59.2091	40.3078	1.1830	0.0172	0.0000
961.4090	-1.1451	-1.8032	-1.2341	-0.1984	1.7765	-2.6066	0.0000	-0.0000	-0.0000	0.0000	0.0000	0.0000	-0.6246	4.9087	4.5693	0.1927	-0.1224	-0.0163	-0.0000	4.9442	4.0969	0.1099	0.0016	0.0000	-0.0000	59.2114	40.3081	1.1832	0.0172	0.0000
961.4190	-1.1451	-1.8032	-1.2341	-0.1984	1.7765	-2.6066	0.0000	-0.0000	-0.0000	0.0000	0.0000	0.0000	-0.6644	4.9520	4.5253	0.1643	-0.1244	-0.0267	-0.0000	4.9442	4.0969	0.1099	0.0016	0.0000	-0.0000	59.2113	40.3081	1.1832	0.0172	0.0000
961.4310	-1.1451	-1.8032	-1.2341	-0.1984	1.7765	-2.6066	0.0000	-0.0000	-0.0000	0.0000	0.0000	0.0000	-0.5648	4.9684	4.5397	0.1563	-0.1312	0.0135	0.0000	4.9443	4.0969	0.1099	0.0016	0.0000	0.0000	59.2121	40.3079	1.1831	0.0172	0.0000
961.4410	-1.1452	-1.8032	-1.2341	-0.1984	1.7765	-2.6066	0.0000	-0.0000	-0.0000	0.0000	0.0000	0.0000	-0.6234	4.9610	4.5495	0.1697	-0.1300	-0.0321	-0.0000	4.9443	4.0969	0.1099	0.0016	0.0000	-0.0000	59.2121	40.3080	1.1830	0.0172	0.0000
961.4510	-1.1452	-1.8032	-1.2341	-0.1984	1.7764	-2.6066	0.0000	-0.0000	-0.0000	0.0000	0.0000	0.0000	-0.5562	5.0124	4.6188	0.1831	-0.1256	-0.0171	0.0000	4.9441	4.0969	0.1099	0.0016	0.0000	0.0000	59.2102	40.3079	1.1831	0.0172	0.0000
961.4630	-1.1451	-1.8032	-1.2341	-0.1984	1.7765	-2.6066	0.0000	-0.0000	-0.0000	0.0000	0.0000	0.0000	-0.6866	4.9074	4.5590	0.1663	-0.1227	-0.0203	0.0000	4.9443	4.0970	0.1099	0.0016	0.0000	0.0000	59.2125	40.3083	1.1833	0.0172	0.0000
961.4730	-1.1452	-1.8032	-1.2341	-0.1984	1.7765	-2.6066	0.0000	-0.0000	-0.0000	0.0000	0.0000	0.0000	-0.5762	4.9297	4.5362	0.1954	-0.1240	-0.0139	-0.0000	4.9444	4.0969	0.1099	0.0016	0.0000	-0.0000	59.2130	40.3078	1.1830	0.0172	0.0000
961.4830	-1.1452	-1.8032	-1.2341	-0.1984	1.7764	-2.6066	0.0000	-0.0000	-0.0000	0.0000	0.0000	0.0000	-0.6158	4.8808	4.5425	0.1874	-0.1384	0.0076	0.0000	4.9440	4.0969	0.1099	0.0016	0.0000	0.0000	59.2082	40.3079	1.1830	0.0172	0.0000
961.4950	-1.1452	-1.8032	-1.2340	-0.1984	1.7764	-2.6066	0.0000	-0.0000	-0.0000	0.0000	0.0000	0.0000	-0.6003	4.9218	4.5600	0.1600	-0.1218	-0.0064	0.0000	4.9443	4.0970	0.1099	0.0016	0.0000	0.0000	59.2125	40.3083	1.1834	0.0172	0.0000
961.5050	-1.1452	-1.8032	-1.2341	-0.1984	1.7764	-2.6066	0.0000	-0.0000	-0.0000	0.0000	0.0000	0.0000	-0.6292	4.9271	4.5373	0.1842	-0.1357	-0.0134	0.0000	4.9443	4.0969	0.1099	0.0016	0.0000	0.0000	59.2124	40.3082	1.1832	0.0172	0.0000
961.5170	-1.1452	-1.8032	-1.2341	-0.1984	1.7765	-2.6066	0.0000	-0.0000	-0.0000	-0.0000	0.0000	0.0000	-0.6483	4.9012	4.5608	0.1715	-0.1570	0.0017	-0.0000	4.9445	4.0969	0.1099	0.0016	0.0000	-0.0000	59.2151	40.3081	1.1831	0.0172	0.0000
961.5270	-1.1452	-1.8032	-1.2341	-0.1984	1.7764	-2.6066	0.0000	-0.0000	-0.0000	-0.0000	0.0000	0.0000	-0.6527	4.9337	4.5309	0.1824	-0.1183	-0.0199	0.0000	4.9445	4.0970	0.1099	0.0016	0.0000	0.0000	59.2144	40.3083	1.1833	0.0172	0.0000
961.5390	-1.1451	-1.8032	-1.2341	-0.1984	1.7764	-2.6066	0.0000	-0.0000	-0.0000	-0.0000	0.0000	0.0000	-0.6487	4.8474	4.4947	0.1971	-0.1251	-0.0325	-0.0000	4.9442	4.0969	0.1099	0.0016	0.0000	-0.0000	59.2114	40.3081	1.1832	0.0172	0.0000
961.5490	-1.1452	-1.8032	-1.2341	-0.1984	1.7765	-2.6066	0.0000	-0.0000	-0.0000	-0.0000	0.0000	0.0000	-0.6614	4.9036	4.5634	0.1842	-0.1135	-0.0213	-0.0000	4.9441	4.0969	0.1099	0.0016	0.0000	-0.0000	59.2101	40.3078	1.1830	0.0172	0.0000
961.5590	-1.1452	-1.8032	-1.2341	-0.1984	1.7765	-2.6066	0.0000	-0.0000	-0.0000	0.0000	0.0000	0.0000	-0.5920	4.9219	4.5577	0.1879	-0.1102	-0.0206	0.0000	4.9443	4.0969	0.1099	0.0016	0.0000	0.0000	59.2121	40.3079	1.1831	0.0172	0.0000
961.5690	-1.1452	-1.8032	-1.2340	-0.1984	1.7765	-2.6066	0.0000	-0.0000	-0.0000	0.0000	0.0000	0.0000	-0.6677	4.9468	4.5351	0.1889	-0.1471	-0.0094	-0.0000	4.9442	4.0969	0.1099	0.0016	0.0000	-0.0000	59.2113	40.3081	1.1832	0.0172	0.0000
961.5790	-1.1451	-1.8032	-1.2341	-0.1984	1.7765	-2.6066	0.0000	-0.0000	-0.0000	0.0000	0.0000	0.0000	-0.5318	4.8901	4.5685	0.1833	-0.1089	0.0048	0.0000	4.9444	4.0969	0.1099	0.0016	0.0000	0.0000	59.2133	40.3082	1.1832	0.0172	0.0000
961.5890	-1.1451	-1.8032	-1.2341	-0.1984	1.7765	-2.6066	0.0000	-0.0000	-0.0000	0.0000	0.0000	0.0000	-0.6012	4.9738	4.5581	0.1797	-0.1090	-0.0113	0.0000	4.9440	4.0969	0.1099	0.0016	0.0000	0.0000	59.2092	40.3079	1.1831	0.0172	0.0000
961.6010	-1.1451	-1.8032	-1.2341	-0.1984	1.7765	-2.6066	0.0000	-0.0000	-0.0000	0.0000	0.0000	0.0000	-0.5911	4.8953	4.5411	0.1818	-0.1405	-0.0003	0.0000	4.9443	4.0969	0.1099	0.0016	0.0000	0.0000	59.2123	40.3081	1.1832	0.0172	0.0000
961.6110	-1.1452	-1.8032	-1.2341	-0.1984	1.7765	-2.6066	0.0000	-0.0000	-0.0000	0.0000	0.0000	0.0000	-0.5864	4.9141	4.5603	0.1641	-0.1383	-0.0197	-0.0000	4.9444	4.0970	0.1099	0.0016	0.0000	-0.0000	59.2136	40.3084	1.1833	0.0172	0.0000
961.6210	-1.1452	-1.8032	-1.2341	-0.1984	1.7765	-2.6066	0.0000	-0.0000	-0.0000	0.0000	0.0000	0.0000	-0.6064	4.9228	4.5794	0.1743	-0.1345	-0.0252	-0.0000	4.9443	4.0970	0.1099	0.0016	0.0000	-0.0000	59.2125	40.3083	1.1833	0.0172	0.0000
961.6310	-1.1451	-1.8032	-1.2341	-0.1984	1.7764	-2.6066	0.0000	-0.0000	-0.0000	0.0000	0.0000	0.0000	-0.6586	4.8842	4.5878	0.1766	-0.1068	-0.0138	0.0000	4.9444	4.0970	0.1099	0.0016	0.0000	0.0000	59.2134	40.3083	1.1832	0.0172	0.0000
961.6410	-1.1451	-1.8032	-1.2341	-0.1984	1.7764	-2.6066	0.0000	-0.0000	-0.0000	0.0000	0.0000	0.0000	-0.5312	4.9046	4.5499	0.1629	-0.1308	0.0110	0.0000	4.9445	4.0970	0.1100	0.0016	0.0000	0.0000	59.2149	40.3088	1.1836	0.0172	0.0000
961.6530	-1.1451	-1.8032	-1.2341	-0.1984	1.7765	-2.6066	0.0000	-0.0000	-0.0000	0.0000	0.0000	0.0000	-0.5557	4.9010	4.5594	0.1817	-0.0992	-0.0227	-0.0000	4.9447	4.0970	0.1100	0.0016	0.0000	-0.0000	59.2175	40.3086	1.1834	0.0172	0.0000
961.6630	-1.1452	-1.8032	-1.2341	-0.1984	1.7765	-2.6066	0.0000	-0.0000	-0.0000	0.0000	0.0000	0.0000	-0.6496	4.9042	4.5600	0.1767	-0.1258	-0.0227	0.0000	4.9441	4.0969	0.1099	0.0016	0.0000	0.0000	59.2102	40.3079	1.1831	0.0172	0.0000
961.6750	-1.1451	-1.8032	-1.2341	-0.1984	1.7764	-2.6066	0.0000	-0.0000	-0.0000	0.0000	0.0000	0.0000	-0.6006	4.8839	4.5698	0.1888	-0.1265	-0.0056	-0.0000	4.9443	4.0969	0.1099	0.0016	0.0000	-0.0000	59.2121	40.3079	1.1831	0.0172	0.0000
961.6850	-1.1452	-1.8032	-1.2341	-0.1984	1.7764	-2.6066	0.0000	-0.0000	-0.0000	0.0000	0.0000	0.0000	-0.5995	5.0077	4.5526	0.1760	-0.1274	-0.0146	0.0000	4.9441	4.0969	0.1099	0.0016	0.0000	0.0000	59.2101	40.3079	1.1831	0.0172	0.0000
961.6970	-1.1452	-1.8032	-1.2341	-0.1984	1.7765	-2.6066	0.0000	-0.0000	-0.0000	0.0000	0.0000	0.0000	-0.6410	4.9638	4.5435	0.1626	-0.1090	-0.0097	0.0000	4.9444	4.0970	0.1099	0.0016	0.0000	0.0000	59.2136	40.3085	1.1833	0.0172	0.0000
961.7070	-1.1451	-1.8032	-1.2341	-0.1985	1.7765	-2.6066	0.0000	-0.0000	-0.0000	0.0000	0.0000	0.0000	-0.6381	4.9340	4.5620	0.1840	-0.1070	-0.0246	0.0000	4.9443	4.0969	0.1099	0.0016	0.0000	0.0000	59.2123	40.3081	1.1832	0.0172	0.0000
961.7190	-1.1452	-1.8032	-1.2341	-0.1984	1.7765	-2.6066	0.0000	-0.0000	-0.0000	0.0000	0.0000	0.0000	-0.6327	4.8625	4.5355	0.1582	-0.1142	-0.0149	0.0000	4.9441	4.0969	0.1099	0.0016	0.0000	0.0000	59.2102	40.3079	1.1831	0.0172	0.0000
961.7290	-1.1452	-1.8032	-1.2341	-0.1984	1.7764	-2.6066	0.0000	-0.0000	-0.0000	0.0000	0.0000	0.0000	-0.6121	4.8663	4.5872	0.1950	-0.1269	-0.0403	0.0000	4.9443	4.0969	0.1099	0.0016	0.0000	0.0000	59.2122	40.3080	1.1831	0.0172	0.0000
961.7390	-1.1451	-1.8032	-1.2340	-0.1984	1.7764	-2.6066	0.0000	-0.0000	-0.0000	0.0000	0.0000	0.0000	-0.5548	4.9016	4.5590	0.1999	-0.1213	-0.0167	-0.0000	4.9442	4.0969	0.1099	0.0016	0.0000	-0.0000	59.2112	40.3079	1.1830	0.0172	0.0000
961.7490	-1.1452	-1.8033	-1.2341	-0.1984	1.7764	-2.6066	0.0000	-0.0000	-0.0000	0.0000	0.0000	0.0000	-0.6398	4.8810	4.5391	0.1734	-0.1138	-0.0167	-0.0000	4.9442	4.0969	0.1099	0.0016	0.0000	-0.0000	59.2112	40.3080	1.1831	0.0172	0.0000
961.7590	-1.1452	-1.8032	-1.2341	-0.1984	1.7765	-2.6066	0.0000	-0.0000	-0.0000	0.0000	0.0000	0.0000	-0.5611	4.9057	4.5373	0.1637	-0.1339	-0.0341	-0.0000	4.9444	4.0969	0.1099	0.0016	0.0000	-0.0000	59.2132	40.3081	1.1832	0.0172	0.0000
961.7690	-1.1452	-1.8032	-1.2341	-0.1984	1.7764	-2.6066	0.0000	-0.0000	-0.0000	0.0000	0.0000	0.0000	-0.6516	4.9346	4.5247	0.1767	-0.1058	-0.0012	0.0000	4.9443	4.0970	0.1099	0.0016	0.0000	0.0000	59.2124	40.3082	1.1833	0.0172	0.0000
961.7810	-1.1451	-1.8032	-1.2341	-0.1984	1.7765	-2.6066	0.0000	-0.0000	-0.0000	0.0000	0.0000	0.0000	-0.6340	4.8618	4.5567	0.1842	-0.1261	-0.0094	0.0000	4.9445	4.0969	0.1099	0.0016	0.0000	0.0000	59.2142	40.3081	1.1832	0.0172	0.0000
961.7910	-1.1452	-1.8032	-1.2341	-0.1984	1.7765	-2.6066	0.0000	-0.0000	-0.0000	0.0000	0.0000	0.0000	-0.6459	4.8834	4.5127	0.2032	-0.1309	-0.0124	0.0000	4.9442	4.0969	0.1099	0.0016	0.0000	0.0000	59.2113	40.3081	1.1832	0.0172	0.0000
961.8010	-1.1451	-1.8032	-1.2341	-0.1984	1.7764	-2.6066	0.0000	-0.0000	-0.0000	0.0000	0.0000	0.0000	-0.6162	4.9143	4.5010	0.1774	-0.1236	-0.0244	-0.0000	4.9444	4.0970	0.1099	0.0016	0.0000	-0.0000	59.2135	40.3083	1.1833	0.0172	0.0000
961.8110	-1.1452	-1.8032	-1.2341	-0.1984	1.7765	-2.6066	0.0000	-0.0000	-0.0000	0.0000	0.0000	0.0000	-0.5634	4.9365	4.5157	0.1693	-0.1348	0.0052	-0.0000	4.9443	4.0969	0.1099	0.0016	0.0000	-0.0000	59.2121	40.3079	1.1830	0.0172	0.0000
961.8210	-1.1452	-1.8032	-1.2341	-0.1984	1.7765	-2.6066	0.0000	-0.0000	-0.0000	0.0000	0.0000	0.0000	-0.5852	4.9164	4.5940	0.1913	-0.1341	-0.0284	0.0000	4.9443	4.0969	0.1099	0.0016	0.0000	0.0000	59.2123	40.3081	1.1832	0.0172	0.0000
961.8330	-1.1451	-1.8032	-1.2341	-0.1984	1.7765	-2.6066	0.0000	-0.0000	-0.0000	0.0000	0.0000	0.0000	-0.6696	4.8743	4.5454	0.1928	-0.1139	-0.0292	-0.0000	4.9441	4.0970	0.1099	0.0016	0.0000	-0.0000	59.2105	40.3082	1.1833	0.0172	0.0000
961.8430	-1.1452	-1.8032	-1.2341	-0.1984	1.7765	-2.6066	0.0000	-0.0000	-0.0000	0.0000	0.0000	0.0000	-0.6343	4.8837	4.5486	0.1740	-0.1334	-0.0173	0.0000	4.9443	4.0969	0.1099	0.0016	0.0000	0.0000	59.2122	40.3080	1.1831	0.0172	0.0000
961.8550	-1.1451	-1.8032	-1.2341	-0.1984	1.7765	-2.6066	0.0000	-0.0000	-0.0000	0.0000	0.0000	0.0000	-0.6526	4.9198	4.5461	0.1622	-0.1294	0.0004	0.0000	4.9439	4.0969	0.1099	0.0016	0.0000	0.0000	59.2081	40.3078	1.1831	0.0172	0.0000
961.8650	-1.1451	-1.8032	-1.2341	-0.1984	1.7765	-2.6066	0.0000	-0.0000	-0.0000	0.0000	0.0000	0.0000	-0.6142	4.9103	4.5778	0.1937	-0.1131	-0.0296	-0.0000	4.9442	4.0969	0.1099	0.0016	0.0000	-0.0000	59.2114	40.3082	1.1832	0.0172	0.0000
961.8770	-1.1452	-1.8032	-1.2341	-0.1984	1.7765	-2.6066	0.0000	-0.0000	-0.0000	0.0000	0.0000	0.0000	-0.5844	4.9447	4.5337	0.1650	-0.1283	0.0274	0.0000	4.9443	4.0969	0.1099	0.0016	0.0000	0.0000	59.2120	40.3078	1.1830	0.0172	0.0000
961.8870	-1.1452	-1.8032	-1.2341	-0.1984	1.7765	-2.6066	0.0000	-0.0000	-0.0000	0.0000	0.0000	0.0000	-0.6309	4.8431	4.5631	0.2040	-0.1199	-0.0120	0.0000	4.9445	4.0970	0.1099	0.0016	0.0000	0.0000	59.2145	40.3084	1.1833	0.0172	0.0000
961.8970	-1.1452	-1.8032	-1.2341	-0.1984	1.7765	-2.6066	0.0000	-0.0000	-0.0000	0.0000	0.0000	0.0000	-0.5899	4.9125	4.5792	0.1717	-0.1323	-0.0017	0.0000	4.9444	4.0969	0.1099	0.0016	0.0000	0.0000	59.2131	40.3080	1.1831	0.0172	0.0000
961.9090	-1.1452	-1.8032	-1.2340	-0.1984	1.7765	-2.6066	0.0000	-0.0000	-0.0000	0.0000	0.0000	0.0000	-0.6253	4.9597	4.5309	0.1934	-0.1290	-0.0002	-0.0000	4.9442	4.0969	0.1099	0.0016	0.0000	-0.0000	59.2113	40.3080	1.1832	0.0172	0.0000
961.9190	-1.1452	-1.8032	-1.2340	-0.1984	1.7765	-2.6066	0.0000	-0.0000	-0.0000	0.0000	0.0000	0.0000	-0.6512	4.8416	4.5201	0.1585	-0.1163	-0.0355	-0.0000	4.9443	4.0970	0.1099	0.0016	0.0000	-0.0000	59.2124	40.3082	1.1833	0.0172	0.0000
961.9290	-1.1451	-1.8032	-1.2341	-0.1984	1.7765	-2.6066	0.0000	-0.0000	-0.0000	0.0000	0.0000	0.0000	-0.5949	4.9045	4.5743	0.1840	-0.1286	-0.0057	-0.0000	4.9441	4.0969	0.1099	0.0016	0.0000	-0.0000	59.2101	40.3079	1.1830	0.0172	0.0000
961.9410	-1.1451	-1.8032	-1.2341	-0.1984	1.7765	-2.6066	0.0000	-0.0000	-0.0000	0.0000	0.0000	0.0000	-0.5894	4.9097	4.5500	0.1982	-0.1080	-0.0116	0.0000	4.9443	4.0970	0.1099	0.0016	0.0000	0.0000	59.2126	40.3084	1.1834	0.0172	0.0000
961.9510	-1.1452	-1.8032	-1.2341	-0.1984	1.7765	-2.6066	0.0000	-0.0000	-0.0000	0.0000	0.0000	0.0000	-0.6001	4.8495	4.5369	0.1948	-0.1362	-0.0057	0.0000	4.9442	4.0969	0.1099	0.0016	0.0000	0.0000	59.2114	40.3082	1.1832	0.0172	0.0000
961.9610	-1.1452	-1.8032	-1.2341	-0.1984	1.7765	-2.6066	0.0000	-0.0000	-0.0000	0.0000	0.0000	0.0000	-0.5794	4.9661	4.5402	0.1706	-0.1275	-0.0129	-0.0000	4.9442	4.0969	0.1099	0.0016	0.0000	-0.0000	59.2111	40.3079	1.1830	0.0172	0.0000
961.9710	-1.1451	-1.8032	-1.2341	-0.1984	1.7765	-2.6066	0.0000	-0.0000	-0.0000	0.0000	0.0000	0.0000	-0.5713	4.9334	4.5713	0.1950	-0.1146	-0.0190	-0.0000	4.9445	4.0970	0.1099	0.0016	0.0000	-0.0000	59.2144	40.3083	1.1833	0.0172	0.0000
961.9810	-1.1452	-1.8032	-1.2341	-0.1984	1.7765	-2.6066	0.0000	-0.0000	-0.0000	0.0000	0.0000	0.0000	-0.6295	4.9620	4.5450	0.1964	-0.1288	-0.0370	0.0000	4.9444	4.0969	0.1099	0.0016	0.0000	0.0000	59.2133	40.3082	1.1833	0.0172	0.0000
961.9910	-1.1452	-1.8032	-1.2341	-0.1984	1.7765	-2.6066	0.0000	-0.0000	-0.0000	0.0000	0.0000	0.0000	-0.5911	4.9151	4.5984	0.2161	-0.1132	-0.0035	0.0000	4.9441	4.0969	0.1099	0.0016	0.0000	0.0000	59.2103	40.3080	1.1831	0.0172	0.0000
962.0030	-1.1451	-1.8032	-1.2341	-0.1984	1.7765	-2.6066	0.0000	-0.0000	-0.0000	0.0000	0.0000	0.0000	-0.6547	5.0074	4.5053	0.1697	-0.1148	-0.0223	0.0000	4.9445	4.0970	0.1099	0.0016	0.0000	0.0000	59.2143	40.3083	1.1832	0.0172	0.0000
962.0130	-1.1452	-1.8032	-1.2341	-0.1984	1.7765	-2.6067	0.0000	-0.0000	-0.0000	0.0000	0.0000	0.0000	-0.5995	4.8690	4.5464	0.1751	-0.1478	-0.0019	-0.0000	4.9442	4.0969	0.1099	0.0016	0.0000	-0.0000	59.2113	40.3080	1.1832	0.0172	0.0000
962.0230	-1.1452	-1.8032	-1.2341	-0.1984	1.7764	-2.6066	0.0000	-0.0000	-0.0000	0.0000	0.0000	0.0000	-0.6223	4.9286	4.5613	0.1756	-0.1328	0.0046	-0.0000	4.9442	4.0969	0.1099	0.0016	0.0000	-0.0000	59.2112	40.3079	1.1831	0.0172	0.0000
962.0330	-1.1452	-1.8032	-1.2341	-0.1984	1.7765	-2.6066	0.0000	-0.0000	-0.0000	0.0000	0.0000	0.0000	-0.6163	4.9130	4.5562	0.2040	-0.1146	-0.0199	-0.0000	4.9444	4.0969	0.1099	0.0016	0.0000	-0.0000	59.2132	40.3081	1.1832	0.0172	0.0000
962.0450	-1.1451	-1.8032	-1.2341	-0.1984	1.7764	-2.6066	0.0000	-0.0000	-0.0000	0.0000	0.0000	0.0000	-0.5990	4.8816	4.5547	0.1773	-0.1266	-0.0127	0.0000	4.9443	4.0969	0.1099	0.0016	0.0000	0.0000	59.2122	40.3080	1.1831	0.0172	0.0000
962.0550	-1.1451	-1.8032	-1.2340	-0.1984	1.7765	-2.6066	0.0000	-0.0000	-0.0000	0.0000	0.0000	0.0000	-0.6811	4.8903	4.5315	0.1942	-0.1238	-0.0059	-0.0000	4.9441	4.0969	0.1099	0.0016	0.0000	-0.0000	59.2102	40.3079	1.1831	0.0172	0.0000
962.0670	-1.1452	-1.8032	-1.2341	-0.1984	1.7764	-2.6066	0.0000	-0.0000	-0.0000	0.0000	0.0000	0.0000	-0.5704	4.9005	4.5872	0.1984	-0.1296	-0.0348	-0.0000	4.9442	4.0970	0.1099	0.0016	0.0000	-0.0000	59.2114	40.3082	1.1832	0.0172	0.0000
962.0770	-1.1451	-1.8032	-1.2341	-0.1984	1.7764	-2.6066	0.0000	-0.0000	-0.0000	0.0000	0.0000	0.0000	-0.6624	4.8324	4.5475	0.1813	-0.1311	-0.0318	0.0000	4.9443	4.0969	0.1099	0.0016	0.0000	0.0000	59.2123	40.3081	1.1832	0.0172	0.0000
962.0890	-1.1451	-1.8032	-1.2341	-0.1984	1.7764	-2.6066	0.0000	-0.0000	-0.0000	0.0000	0.0000	0.0000	-0.6606	4.9446	4.5676	0.1810	-0.1148	-0.0097	-0.0000	4.9445	4.0969	0.1099	0.0016	0.0000	-0.0000	59.2142	40.3081	1.1832	0.0172	0.0000
962.0990	-1.1451	-1.8032	-1.2341	-0.1984	1.7765	-2.6066	0.0000	-0.0000	-0.0000	0.0000	0.0000	0.0000	-0.6320	4.9033	4.5731	0.1919	-0.1421	-0.0310	-0.0000	4.9441	4.0969	0.1099	0.0016	0.0000	-0.0000	59.2102	40.3079	1.1831	0.0172	0.0000
962.1090	-1.1452	-1.8032	-1.2341	-0.1984	1.7765	-2.6066	0.0000	-0.0000	-0.0000	0.0000	0.0000	0.0000	-0.6201	4.9225	4.5528	0.2022	-0.1320	-0.0089	0.0000	4.9443	4.0970	0.1100	0.0016	0.0000	0.0000	59.2126	40.3084	1.1834	0.0172	0.0000
962.1210	-1.1452	-1.8032	-1.2341	-0.1984	1.7764	-2.6066	0.0000	-0.0000	-0.0000	0.0000	0.0000	0.0000	-0.6169	4.9183	4.5544	0.1606	-0.0994	-0.0147	0.0000	4.9443	4.0969	0.1099	0.0016	0.0000	0.0000	59.2123	40.3081	1.1832	0.0172	0.0000
962.1310	-1.1452	-1.8032	-1.2341	-0.1984	1.7765	-2.6066	0.0000	-0.0000	-0.0000	0.0000	0.0000	0.0000	-0.6313	4.9129	4.5658	0.2179	-0.1319	-0.0278	0.0000	4.9443	4.0969	0.1099	0.0016	0.0000	0.0000	59.2121	40.3079	1.1831	0.0172	0.0000
962.1430	-1.1452	-1.8032	-1.2340	-0.1984	1.7765	-2.6066	0.0000	-0.0000	-0.0000	0.0000	0.0000	0.0000	-0.6075	4.9057	4.5668	0.2108	-0.1133	0.0122	0.0000	4.9443	4.0970	0.1099	0.0016	0.0000	0.0000	59.2125	40.3083	1.1833	0.0172	0.0000
962.1530	-1.1451	-1.8032	-1.2341	-0.1984	1.7765	-2.6066	0.0000	-0.0000	-0.0000	0.0000	0.0000	0.0000	-0.6320	4.9208	4.5753	0.1802	-0.1371	0.0176	-0.0000	4.9442	4.0969	0.1099	0.0016	0.0000	-0.0000	59.2111	40.3079	1.1830	0.0172	0.0000
962.1650	-1.1452	-1.8032	-1.2341	-0.1984	1.7764	-2.6066	0.0000	-0.0000	-0.0000	0.0000	0.0000	0.0000	-0.6194	4.8984	4.5745	0.1988	-0.1413	-0.0057	0.0000	4.9445	4.0970	0.1099	0.0016	0.0000	0.0000	59.2144	40.3083	1.1832	0.0172	0.0000
962.1750	-1.1452	-1.8032	-1.2341	-0.1984	1.7764	-2.6066	0.0000	-0.0000	-0.0000	0.0000	0.0000	0.0000	-0.6013	4.9152	4.5565	0.1975	-0.1327	-0.0173	0.0000	4.9444	4.0969	0.1099	0.0016	0.0000	0.0000	59.2132	40.3081	1.1831	0.0172	0.0000
962.1850	-1.1452	-1.8032	-1.2341	-0.1984	1.7765	-2.6066	0.0000	-0.0000	-0.0000	0.0000	0.0000	0.0000	-0.6698	4.9119	4.5271	0.1862	-0.1054	-0.0023	0.0000	4.9444	4.0970	0.1099	0.0016	0.0000	0.0000	59.2135	40.3083	1.1833	0.0172	0.0000
962.1970	-1.1451	-1.8032	-1.2341	-0.1984	1.7765	-2.6066	0.0000	-0.0000	-0.0000	0.0000	0.0000	0.0000	-0.5376	4.8888	4.5539	0.2128	-0.1313	-0.0310	-0.0000	4.9444	4.0969	0.1099	0.0016	0.0000	-0.0000	59.2132	40.3081	1.1832	0.0172	0.0000
962.2070	-1.1452	-1.8032	-1.2341	-0.1984	1.7765	-2.6066	0.0000	-0.0000	-0.0000	0.0000	0.0000	0.0000	-0.5729	4.8963	4.5565	0.1800	-0.1296	-0.0214	0.0000	4.9443	4.0969	0.1099	0.0016	0.0000	0.0000	59.2122	40.3080	1.1832	0.0172	0.0000
962.2190	-1.1451	-1.8032	-1.2341	-0.1984	1.7764	-2.6066	0.0000	-0.0000	-0.0000	0.0000	0.0000	0.0000	-0.5977	4.8560	4.5396	0.2339	-0.0968	-0.0331	-0.0000	4.9442	4.0969	0.1099	0.0016	0.0000	-0.0000	59.2113	40.3080	1.1831	0.0172	0.0000
962.2290	-1.1452	-1.8032	-1.2340	-0.1984	1.7764	-2.6066	0.0000	-0.0000	-0.0000	0.0000	0.0000	0.0000	-0.5988	4.8714	4.6116	0.2008	-0.1387	-0.0083	0.0000	4.9440	4.0969	0.1099	0.0016	0.0000	0.0000	59.2092	40.3079	1.1831	0.0172	0.0000
962.2410	-1.1452	-1.8032	-1.2341	-0.1984	1.7765	-2.6066	0.0000	-0.0000	-0.0000	0.0000	0.0000	0.0000	-0.6326	4.9322	4.5520	0.1826	-0.1364	-0.0322	-0.0000	4.9443	4.0969	0.1099	0.0016	0.0000	-0.0000	59.2123	40.3081	1.1832	0.0172	0.0000
962.2510	-1.1452	-1.8032	-1.2341	-0.1984	1.7765	-2.6066	0.0000	-0.0000	-0.0000	0.0000	0.0000	0.0000	-0.6465	4.8464	4.5706	0.1859	-0.1439	-0.0190	-0.0000	4.9441	4.0969	0.1099	0.0016	0.0000	-0.0000	59.2103	40.3081	1.1832	0.0172	0.0000
962.2610	-1.1452	-1.8032	-1.2341	-0.1984	1.7764	-2.6066	0.0000	-0.0000	-0.0000	0.0000	0.0000	0.0000	-0.6765	4.8598	4.6009	0.1886	-0.1215	-0.0117	0.0000	4.9440	4.0969	0.1099	0.0016	0.0000	0.0000	59.2090	40.3077	1.1830	0.0172	0.0000
962.2730	-1.1452	-1.8032	-1.2341	-0.1984	1.7765	-2.6066	0.0000	-0.0000	-0.0000	0.0000	0.0000	0.0000	-0.6047	4.8534	4.5335	0.2066	-0.1486	0.0027	0.0000	4.9444	4.0970	0.1099	0.0016	0.0000	0.0000	59.2134	40.3083	1.1832	0.0172	0.0000
962.2830	-1.1452	-1.8032	-1.2341	-0.1984	1.7765	-2.6066	0.0000	-0.0000	-0.0000	0.0000	0.0000	0.0000	-0.6379	4.8738	4.5780	0.2049	-0.1309	-0.0265	-0.0000	4.9443	4.0969	0.1099	0.0016	0.0000	-0.0000	59.2124	40.3082	1.1832	0.0172	0.0000
962.2950	-1.1452	-1.8033	-1.2341	-0.1985	1.7765	-2.6066	0.0000	-0.0000	-0.0000	0.0000	0.0000	0.0000	-0.5717	4.9244	4.5513	0.2037	-0.1332	-0.0208	0.0000	4.9444	4.0970	0.1099	0.0016	0.0000	0.0000	59.2135	40.3083	1.1833	0.0172	0.0000
962.3050	-1.1451	-1.8032	-1.2341	-0.1984	1.7765	-2.6066	0.0000	-0.0000	-0.0000	0.0000	0.0000	0.0000	-0.6564	4.9353	4.5380	0.1836	-0.1349	-0.0158	-0.0000	4.9442	4.0969	0.1099	0.0016	0.0000	-0.0000	59.2113	40.3081	1.1831	0.0172	0.0000
962.3150	-1.1452	-1.8032	-1.2341	-0.1984	1.7764	-2.6066	0.0000	-0.0000	-0.0000	0.0000	0.0000	0.0000	-0.5633	4.9365	4.5322	0.1926	-0.1210	-0.0224	-0.0000	4.9442	4.0969	0.1099	0.0016	0.0000	-0.0000	59.2112	40.3080	1.1831	0.0172	0.0000
962.3270	-1.1452	-1.8032	-1.2341	-0.1984	1.7765	-2.6066	0.0000	-0.0000	-0.0000	0.0000	0.0000	0.0000	-0.6011	4.8399	4.5454	0.1680	-0.1227	-0.0125	0.0000	4.9443	4.0969	0.1099	0.0016	0.0000	0.0000	59.2122	40.3080	1.1831	0.0172	0.0000
962.3370	-1.1452	-1.8032	-1.2341	-0.1984	1.7765	-2.6066	0.0000	-0.0000	-0.0000	0.0000	0.0000	0.0000	-0.6154	4.8609	4.5309	0.1909	-0.1216	-0.0018	0.0000	4.9444	4.0969	0.1099	0.0016	0.0000	0.0000	59.2132	40.3081	1.1831	0.0172	0.0000
962.3490	-1.1452	-1.8032	-1.2341	-0.1984	1.7764	-2.6066	0.0000	-0.0000	-0.0000	0.0000	0.0000	0.0000	-0.6265	4.9004	4.5499	0.1921	-0.1234	-0.0301	0.0000	4.9442	4.0969	0.1099	0.0016	0.0000	0.0000	59.2113	40.3081	1.1832	0.0172	0.0000
962.3590	-1.1452	-1.8032	-1.2341	-0.1984	1.7765	-2.6066	0.0000	-0.0000	-0.0000	0.0000	0.0000	0.0000	-0.6782	4.9066	4.5508	0.1918	-0.1237	-0.0172	0.0000	4.9443	4.0969	0.1099	0.0016	0.0000	0.0000	59.2123	40.3082	1.1832	0.0172	0.0000
962.3710	-1.1451	-1.8032	-1.2341	-0.1984	1.7764	-2.6066	0.0000	-0.0000	-0.0000	0.0000	0.0000	0.0000	-0.5093	4.9307	4.5548	0.2018	-0.1276	-0.0012	0.0000	4.9442	4.0969	0.1099	0.0016	0.0000	0.0000	59.2113	40.3081	1.1832	0.0172	0.0000
962.3810	-1.1451	-1.8032	-1.2341	-0.1984	1.7765	-2.6066	0.0000	-0.0000	-0.0000	0.0000	0.0000	0.0000	-0.6980	4.8471	4.5691	0.1924	-0.1196	0.0089	0.0000	4.9444	4.0969	0.1099	0.0016	0.0000	0.0000	59.2133	40.3082	1.1832	0.0172	0.0000
962.3910	-1.1452	-1.8032	-1.2341	-0.1984	1.7765	-2.6066	0.0000	-0.0000	-0.0000	0.0000	0.0000	0.0000	-0.5929	4.9402	4.6037	0.1833	-0.1619	-0.0233	0.0000	4.9439	4.0969	0.1099	0.0016	0.0000	0.0000	59.2081	40.3077	1.1830	0.0172	0.0000
962.4030	-1.1451	-1.8032	-1.2341	-0.1984	1.7765	-2.6066	0.0000	-0.0000	-0.0000	0.0000	0.0000	0.0000	-0.6133	4.8683	4.5915	0.2065	-0.1432	-0.0182	0.0000	4.9443	4.0969	0.1099	0.0016	0.0000	0.0000	59.2122	40.3080	1.1831	0.0172	0.0000
962.4130	-1.1452	-1.8032	-1.2341	-0.1984	1.7765	-2.6066	0.0000	-0.0000	-0.0000	0.0000	0.0000	0.0000	-0.6520	4.9201	4.5301	0.1812	-0.1347	-0.0096	0.0000	4.9443	4.0970	0.1099	0.0016	0.0000	0.0000	59.2125	40.3083	1.1833	0.0172	0.0000
962.4250	-1.1452	-1.8032	-1.2341	-0.1984	1.7765	-2.6066	0.0000	-0.0000	-0.0000	0.0000	0.0000	0.0000	-0.6101	4.8899	4.5927	0.2015	-0.1370	-0.0384	0.0000	4.9444	4.0969	0.1099	0.0016	0.0000	0.0000	59.2133	40.3081	1.1832	0.0172	0.0000
962.4350	-1.1452	-1.8032	-1.2341	-0.1984	1.7765	-2.6066	0.0000	-0.0000	-0.0000	0.0000	0.0000	0.0000	-0.6247	4.9243	4.5375	0.1706	-0.1430	-0.0394	-0.0000	4.9441	4.0969	0.1099	0.0016	0.0000	-0.0000	59.2103	40.3080	1.1831	0.0172	0.0000
962.4470	-1.1451	-1.8032	-1.2341	-0.1984	1.7764	-2.6066	0.0000	-0.0000	-0.0000	0.0000	0.0000	0.0000	-0.6770	4.8814	4.5555	0.1897	-0.1128	0.0079	0.0000	4.9441	4.0969	0.1099	0.0016	0.0000	0.0000	59.2102	40.3080	1.1831	0.0172	0.0000
962.4570	-1.1451	-1.8032	-1.2341	-0.1984	1.7765	-2.6066	0.0000	-0.0000	-0.0000	0.0000	0.0000	0.0000	-0.6853	4.8567	4.5927	0.1857	-0.1166	-0.0200	0.0000	4.9443	4.0970	0.1099	0.0016	0.0000	0.0000	59.2125	40.3083	1.1833	0.0172	0.0000
962.4670	-1.1452	-1.8032	-1.2341	-0.1984	1.7764	-2.6066	0.0000	-0.0000	-0.0000	0.0000	0.0000	0.0000	-0.6901	4.9009	4.5676	0.2100	-0.1232	-0.0194	0.0000	4.9441	4.0969	0.1099	0.0016	0.0000	0.0000	59.2103	40.3080	1.1831	0.0172	0.0000
962.4790	-1.1451	-1.8032	-1.2341	-0.1984	1.7764	-2.6066	0.0000	-0.0000	-0.0000	0.0000	0.0000	0.0000	-0.6471	4.8875	4.5473	0.2021	-0.1414	-0.0251	0.0000	4.9443	4.0969	0.1099	0.0016	0.0000	0.0000	59.2122	40.3080	1.1832	0.0172	0.0000
962.4890	-1.1452	-1.8032	-1.2340	-0.1984	1.7765	-2.6066	0.0000	-0.0000	-0.0000	0.0000	0.0000	0.0000	-0.6027	4.8468	4.5714	0.2058	-0.1103	-0.0087	-0.0000	4.9442	4.0969	0.1099	0.0016	0.0000	-0.0000	59.2114	40.3081	1.1832	0.0172	0.0000
962.5010	-1.1451	-1.8033	-1.2341	-0.1984	1.7765	-2.6066	0.0000	-0.0000	-0.0000	0.0000	0.0000	0.0000	-0.6202	4.8415	4.5353	0.1840	-0.1106	-0.0326	0.0000	4.9443	4.0970	0.1099	0.0016	0.0000	0.0000	59.2124	40.3083	1.1832	0.0172	0.0000
962.5110	-1.1452	-1.8033	-1.2341	-0.1984	1.7765	-2.6066	0.0000	-0.0000	-0.0000	0.0000	0.0000	0.0000	-0.5749	4.9401	4.5908	0.1766	-0.1307	-0.0293	-0.0000	4.9444	4.0969	0.1099	0.0016	0.0000	-0.0000	59.2133	40.3082	1.1832	0.0172	0.0000
962.5230	-1.1451	-1.8032	-1.2341	-0.1984	1.7764	-2.6066	0.0000	-0.0000	-0.0000	0.0000	0.0000	0.0000	-0.6711	4.8679	4.5405	0.1951	-0.1154	-0.0225	0.0000	4.9445	4.0970	0.1099	0.0016	0.0000	0.0000	59.2144	40.3083	1.1833	0.0172	0.0000
962.5330	-1.1452	-1.8032	-1.2341	-0.1984	1.7764	-2.6066	0.0000	-0.0000	-0.0000	0.0000	0.0000	0.0000	-0.6799	4.9928	4.5620	0.1850	-0.1617	-0.0373	0.0000	4.9442	4.0969	0.1099	0.0016	0.0000	0.0000	59.2112	40.3080	1.1831	0.0172	0.0000
962.5430	-1.1452	-1.8032	-1.2341	-0.1984	1.7765	-2.6066	0.0000	-0.0000	-0.0000	0.0000	0.0000	0.0000	-0.6299	4.9228	4.5781	0.1820	-0.1467	-0.0385	0.0000	4.9442	4.0969	0.1099	0.0016	0.0000	0.0000	59.2111	40.3079	1.1831	0.0172	0.0000
962.5550	-1.1452	-1.8032	-1.2341	-0.1984	1.7764	-2.6066	0.0000	-0.0000	-0.0000	0.0000	0.0000	0.0000	-0.6045	4.8550	4.5487	0.2026	-0.1131	-0.0221	0.0000	4.9444	4.0969	0.1099	0.0016	0.0000	0.0000	59.2132	40.3080	1.1831	0.0172	0.0000
962.5650	-1.1452	-1.8032	-1.2341	-0.1984	1.7765	-2.6066	0.0000	-0.0000	-0.0000	0.0000	0.0000	0.0000	-0.6025	4.8634	4.5942	0.1776	-0.1259	-0.0075	-0.0000	4.9444	4.0969	0.1099	0.0016	0.0000	-0.0000	59.2132	40.3081	1.1832	0.0172	0.0000
962.5770	-1.1452	-1.8032	-1.2341	-0.1984	1.7765	-2.6066	0.0000	-0.0000	-0.0000	0.0000	0.0000	0.0000	-0.5870	4.8335	4.5796	0.1655	-0.1365	-0.0410	0.0000	4.9443	4.0969	0.1099	0.0016	0.0000	0.0000	59.2123	40.3081	1.1832	0.0172	0.0000
962.5870	-1.1452	-1.8032	-1.2341	-0.1984	1.7765	-2.6066	0.0000	-0.0000	-0.0000	0.0000	0.0000	0.0000	-0.6714	4.8678	4.5613	0.2157	-0.1154	-0.0186	0.0000	4.9444	4.0969	0.1099	0.0016	0.0000	0.0000	59.2133	40.3081	1.1832	0.0172	0.0000
962.5970	-1.1452	-1.8032	-1.2341	-0.1984	1.7765	-2.6066	0.0000	-0.0000	-0.0000	0.0000	0.0000	0.0000	-0.5677	4.8543	4.5569	0.1861	-0.1182	-0.0341	-0.0000	4.9442	4.0969	0.1099	0.0016	0.0000	-0.0000	59.2111	40.3079	1.1830	0.0172	0.0000
962.6070	-1.1451	-1.8032	-1.2341	-0.1984	1.7765	-2.6066	0.0000	-0.0000	-0.0000	0.0000	0.0000	0.0000	-0.6414	4.8791	4.5609	0.2066	-0.1580	-0.0204	0.0000	4.9443	4.0969	0.1099	0.0016	0.0000	0.0000	59.2123	40.3081	1.1832	0.0172	0.0000
962.6170	-1.1452	-1.8032	-1.2341	-0.1984	1.7765	-2.6066	0.0000	-0.0000	-0.0000	0.0000	0.0000	0.0000	-0.7038	4.8779	4.5636	0.1791	-0.1289	-0.0336	-0.0000	4.9442	4.0969	0.1099	0.0016	0.0000	-0.0000	59.2112	40.3079	1.1832	0.0172	0.0000
962.6270	-1.1452	-1.8032	-1.2340	-0.1984	1.7765	-2.6066	0.0000	-0.0000	-0.0000	0.0000	0.0000	0.0000	-0.6734	4.8399	4.5579	0.2091	-0.1182	-0.0238	0.0000	4.9445	4.0969	0.1099	0.0016	0.0000	0.0000	59.2143	40.3082	1.1832	0.0172	0.0000
962.6390	-1.1452	-1.8032	-1.2341	-0.1984	1.7765	-2.6066	0.0000	-0.0000	-0.0000	0.0000	0.0000	0.0000	-0.6556	4.9689	4.5659	0.1894	-0.1316	-0.0322	0.0000	4.9442	4.0969	0.1099	0.0016	0.0000	0.0000	59.2110	40.3077	1.1830	0.0172	0.0000
962.6490	-1.1452	-1.8032	-1.2341	-0.1984	1.7765	-2.6066	0.0000	-0.0000	-0.0000	0.0000	0.0000	0.0000	-0.5807	4.9042	4.5927	0.2026	-0.1122	-0.0479	-0.0000	4.9445	4.0970	0.1100	0.0016	0.0000	-0.0000	59.2147	40.3086	1.1834	0.0172	0.0000
962.6590	-1.1452	-1.8032	-1.2340	-0.1984	1.7765	-2.6066	0.0000	-0.0000	-0.0000	0.0000	0.0000	0.0000	-0.6172	4.9539	4.5669	0.2076	-0.1352	-0.0377	-0.0000	4.9443	4.0970	0.1099	0.0016	0.0000	-0.0000	59.2124	40.3083	1.1832	0.0172	0.0000
962.6690	-1.1451	-1.8032	-1.2341	-0.1984	1.7765	-2.6066	0.0000	-0.0000	-0.0000	0.0000	0.0000	0.0000	-0.6464	4.8877	4.5887	0.1889	-0.1119	-0.0008	-0.0000	4.9445	4.0970	0.1099	0.0016	0.0000	-0.0000	59.2153	40.3082	1.1832	0.0172	0.0000
962.6790	-1.1452	-1.8033	-1.2341	-0.1984	1.7765	-2.6066	0.0000	-0.0000	-0.0000	0.0000	0.0000	0.0000	-0.6964	4.8968	4.5528	0.1785	-0.1555	0.0029	-0.0000	4.9444	4.0969	0.1099	0.0016	0.0000	-0.0000	59.2133	40.3082	1.1832	0.0172	0.0000
962.6890	-1.1452	-1.8032	-1.2341	-0.1984	1.7765	-2.6066	0.0000	-0.0000	-0.0000	0.0000	0.0000	0.0000	-0.5314	4.8739	4.5297	0.2017	-0.1348	-0.0317	-0.0000	4.9443	4.0969	0.1099	0.0016	0.0000	-0.0000	59.2122	40.3081	1.1831	0.0172	0.0000
962.7010	-1.1451	-1.8032	-1.2341	-0.1984	1.7765	-2.6066	0.0000	-0.0000	-0.0000	0.0000	0.0000	0.0000	-0.5720	4.9483	4.5492	0.1800	-0.1221	-0.0372	0.0000	4.9443	4.0970	0.1099	0.0016	0.0000	0.0000	59.2125	40.3083	1.1833	0.0172	0.0000
962.7110	-1.1451	-1.8032	-1.2341	-0.1984	1.7764	-2.6066	0.0000	-0.0000	-0.0000	0.0000	0.0000	0.0000	-0.6113	4.8941	4.5541	0.2064	-0.1407	-0.0175	0.0000	4.9443	4.0969	0.1099	0.0016	0.0000	0.0000	59.2122	40.3080	1.1831	0.0172	0.0000
962.7210	-1.1451	-1.8032	-1.2341	-0.1984	1.7765	-2.6066	0.0000	-0.0000	-0.0000	0.0000	0.0000	0.0000	-0.6315	4.9401	4.5374	0.1905	-0.1442	-0.0142	0.0000	4.9443	4.0969	0.1099	0.0016	0.0000	0.0000	59.2122	40.3080	1.1831	0.0172	0.0000
962.7310	-1.1452	-1.8032	-1.2341	-0.1984	1.7764	-2.6066	0.0000	-0.0000	-0.0000	0.0000	0.0000	0.0000	-0.5932	4.8856	4.5649	0.2066	-0.1315	-0.0221	0.0000	4.9440	4.0969	0.1099	0.0016	0.0000	0.0000	59.2089	40.3077	1.1829	0.0172	0.0000
962.7410	-1.1451	-1.8032	-1.2341	-0.1984	1.7765	-2.6066	0.0000	-0.0000	-0.0000	0.0000	0.0000	0.0000	-0.6351	4.9300	4.5620	0.1901	-0.1750	0.0017	-0.0000	4.9444	4.0969	0.1099	0.0016	0.0000	-0.0000	59.2133	40.3081	1.1832	0.0172	0.0000
962.7510	-1.1451	-1.8032	-1.2341	-0.1984	1.7765	-2.6066	0.0000	-0.0000	-0.0000	0.0000	0.0000	0.0000	-0.6431	4.8307	4.5752	0.1773	-0.1078	-0.0108	-0.0000	4.9442	4.0969	0.1099	0.0016	0.0000	-0.0000	59.2109	40.3076	1.1829	0.0172	0.0000
962.7630	-1.1452	-1.8032	-1.2341	-0.1984	1.7764	-2.6066	0.0000	-0.0000	-0.0000	0.0000	0.0000	0.0000	-0.7021	4.9046	4.5535	0.2152	-0.1264	-0.0243	-0.0000	4.9442	4.0969	0.1099	0.0016	0.0000	-0.0000	59.2113	40.3081	1.1832	0.0172	0.0000
962.7730	-1.1451	-1.8032	-1.2341	-0.1984	1.7765	-2.6066	0.0000	-0.0000	-0.0000	0.0000	0.0000	0.0000	-0.6250	4.8761	4.5684	0.2040	-0.1172	-0.0056	-0.0000	4.9442	4.0969	0.1099	0.0016	0.0000	-0.0000	59.2111	40.3078	1.1831	0.0172	0.0000
962.7850	-1.1452	-1.8032	-1.2341	-0.1984	1.7765	-2.6066	0.0000	-0.0000	-0.0000	0.0000	0.0000	0.0000	-0.6794	4.8893	4.5783	0.2094	-0.1153	-0.0198	-0.0000	4.9442	4.0970	0.1099	0.0016	0.0000	-0.0000	59.2116	40.3084	1.1833	0.0172	0.0000
962.7950	-1.1451	-1.8032	-1.2341	-0.1984	1.7765	-2.6066	0.0000	-0.0000	-0.0000	0.0000	0.0000	0.0000	-0.5901	4.9961	4.5452	0.1979	-0.1338	-0.0101	0.0000	4.9444	4.0969	0.1099	0.0016	0.0000	0.0000	59.2131	40.3080	1.1831	0.0172	0.0000
962.8050	-1.1452	-1.8032	-1.2341	-0.1984	1.7765	-2.6066	0.0000	-0.0000	-0.0000	0.0000	0.0000	0.0000	-0.6155	4.9314	4.5647	0.1854	-0.1389	0.0011	0.0000	4.9443	4.0969	0.1099	0.0016	0.0000	0.0000	59.2122	40.3080	1.1831	0.0172	0.0000
962.8170	-1.1452	-1.8032	-1.2341	-0.1984	1.7765	-2.6066	0.0000	-0.0000	-0.0000	0.0000	0.0000	0.0000	-0.6322	4.8358	4.5670	0.1973	-0.1092	-0.0214	0.0000	4.9444	4.0970	0.1099	0.0016	0.0000	0.0000	59.2134	40.3083	1.1832	0.0172	0.0000
962.8270	-1.1452	-1.8032	-1.2341	-0.1984	1.7765	-2.6066	0.0000	-0.0000	-0.0000	0.0000	0.0000	0.0000	-0.6372	4.9269	4.5599	0.1848	-0.1120	-0.0456	-0.0000	4.9444	4.0970	0.1099	0.0016	0.0000	-0.0000	59.2135	40.3083	1.1833	0.0172	0.0000
962.8390	-1.1452	-1.8032	-1.2341	-0.1984	1.7764	-2.6066	0.0000	-0.0000	-0.0000	0.0000	0.0000	0.0000	-0.5666	4.8733	4.5647	0.2203	-0.1419	-0.0248	-0.0000	4.9444	4.0969	0.1099	0.0016	0.0000	-0.0000	59.2133	40.3082	1.1832	0.0172	0.0000
962.8490	-1.1451	-1.8032	-1.2341	-0.1984	1.7765	-2.6066	0.0000	-0.0000	-0.0000	0.0000	0.0000	0.0000	-0.6302	4.8729	4.5648	0.1989	-0.1593	-0.0389	0.0000	4.9443	4.0969	0.1099	0.0016	0.0000	0.0000	59.2121	40.3079	1.1831	0.0172	0.0000
962.8590	-1.1452	-1.8033	-1.2341	-0.1984	1.7764	-2.6066	0.0000	-0.0000	-0.0000	0.0000	0.0000	0.0000	-0.6437	4.8791	4.5672	0.1802	-0.1304	-0.0247	-0.0000	4.9441	4.0969	0.1099	0.0016	0.0000	-0.0000	59.2103	40.3080	1.1831	0.0172	0.0000
962.8710	-1.1452	-1.8032	-1.2341	-0.1984	1.7764	-2.6066	0.0000	-0.0000	-0.0000	0.0000	0.0000	0.0000	-0.6376	4.8464	4.5732	0.1979	-0.1370	-0.0201	0.0000	4.9443	4.0969	0.1099	0.0016	0.0000	0.0000	59.2123	40.3081	1.1831	0.0172	0.0000
962.8810	-1.1451	-1.8032	-1.2341	-0.1984	1.7764	-2.6066	0.0000	-0.0000	-0.0000	0.0000	0.0000	0.0000	-0.6590	4.9181	4.5807	0.2101	-0.1277	-0.0267	-0.0000	4.9444	4.0969	0.1099	0.0016	0.0000	-0.0000	59.2133	40.3081	1.1832	0.0172	0.0000
962.8910	-1.1452	-1.8032	-1.2341	-0.1984	1.7764	-2.6066	0.0000	-0.0000	-0.0000	0.0000	0.0000	0.0000	-0.5725	4.9309	4.5617	0.1876	-0.1488	-0.0238	-0.0000	4.9443	4.0969	0.1099	0.0016	0.0000	-0.0000	59.2122	40.3080	1.1831	0.0172	0.0000
962.9010	-1.1451	-1.8032	-1.2341	-0.1984	1.7765	-2.6066	0.0000	-0.0000	-0.0000	0.0000	0.0000	0.0000	-0.6916	4.9039	4.6010	0.2059	-0.1480	-0.0278	-0.0000	4.9442	4.0969	0.1099	0.0016	0.0000	-0.0000	59.2113	40.3080	1.1831	0.0172	0.0000
962.9110	-1.1452	-1.8032	-1.2340	-0.1984	1.7765	-2.6066	0.0000	-0.0000	-0.0000	0.0000	0.0000	0.0000	-0.6260	4.9670	4.6029	0.1766	-0.1071	-0.0153	-0.0000	4.9442	4.0969	0.1099	0.0016	0.0000	-0.0000	59.2112	40.3080	1.1831	0.0172	0.0000
962.9210	-1.1452	-1.8032	-1.2341	-0.1984	1.7765	-2.6066	0.0000	-0.0000	-0.0000	0.0000	0.0000	0.0000	-0.6349	4.9246	4.5372	0.1980	-0.1212	-0.0107	-0.0000	4.9443	4.0969	0.1099	0.0016	0.0000	-0.0000	59.2123	40.3081	1.1832	0.0172	0.0000
962.9310	-1.1452	-1.8032	-1.2341	-0.1984	1.7765	-2.6066	0.0000	-0.0000	-0.0000	0.0000	0.0000	0.0000	-0.6172	4.8784	4.5735	0.1936	-0.1343	0.0069	-0.0000	4.9444	4.0969	0.1099	0.0016	0.0000	-0.0000	59.2133	40.3082	1.1832	0.0172	0.0000
962.9430	-1.1451	-1.8032	-1.2341	-0.1984	1.7765	-2.6066	0.0000	-0.0000	-0.0000	0.0000	0.0000	0.0000	-0.6293	4.8554	4.5749	0.1858	-0.1194	-0.0167	-0.0000	4.9443	4.0969	0.1099	0.0016	0.0000	-0.0000	59.2121	40.3080	1.1830	0.0172	0.0000
962.9530	-1.1452	-1.8032	-1.2341	-0.1984	1.7764	-2.6066	0.0000	-0.0000	-0.0000	0.0000	0.0000	0.0000	-0.6705	4.9176	4.5357	0.1860	-0.1119	-0.0216	0.0000	4.9440	4.0969	0.1099	0.0016	0.0000	0.0000	59.2089	40.3076	1.1829	0.0172	0.0000
962.9630	-1.1451	-1.8032	-1.2341	-0.1984	1.7765	-2.6066	0.0000	-0.0000	-0.0000	0.0000	0.0000	0.0000	-0.5969	4.9400	4.5360	0.2151	-0.1450	-0.0019	-0.0000	4.9445	4.0969	0.1099	0.0016	0.0000	-0.0000	59.2142	40.3081	1.1831	0.0172	0.0000
962.9750	-1.1452	-1.8032	-1.2341	-0.1984	1.7764	-2.6066	0.0000	-0.0000	-0.0000	0.0000	0.0000	0.0000	-0.6087	4.9360	4.5992	0.1656	-0.1576	-0.0127	0.0000	4.9445	4.0970	0.1099	0.0016	0.0000	0.0000	59.2143	40.3082	1.1832	0.0172	0.0000
962.9850	-1.1452	-1.8032	-1.2341	-0.1984	1.7765	-2.6066	0.0000	-0.0000	-0.0000	0.0000	0.0000	0.0000	-0.6566	4.8687	4.5726	0.1795	-0.1512	-0.0195	0.0000	4.9443	4.0969	0.1099	0.0016	0.0000	0.0000	59.2121	40.3080	1.1831	0.0172	0.0000
962.9950	-1.1452	-1.8032	-1.2341	-0.1984	1.7764	-2.6066	0.0000	-0.0000	-0.0000	0.0000	0.0000	0.0000	-0.6090	4.9622	4.5723	0.1863	-0.1351	-0.0217	-0.0000	4.9441	4.0969	0.1099	0.0016	0.0000	-0.0000	59.2104	40.3081	1.1832	0.0172	0.0000
963.0070	-1.1452	-1.8032	-1.2341	-0.1984	1.7765	-2.6066	0.0000	-0.0000	-0.0000	0.0000	0.0000	0.0000	-0.6520	4.9210	4.5463	0.1736	-0.1493	-0.0216	-0.0000	4.9443	4.0969	0.1099	0.0016	0.0000	-0.0000	59.2122	40.3080	1.1831	0.0172	0.0000
963.0170	-1.1451	-1.8032	-1.2341	-0.1984	1.7764	-2.6066	0.0000	-0.0000	-0.0000	0.0000	0.0000	0.0000	-0.5591	4.9488	4.6088	0.2117	-0.1245	-0.0099	-0.0000	4.9441	4.0969	0.1099	0.0016	0.0000	-0.0000	59.2102	40.3079	1.1831	0.0172	0.0000
963.0290	-1.1452	-1.8032	-1.2341	-0.1984	1.7764	-2.6066	0.0000	-0.0000	-0.0000	0.0000	0.0000	0.0000	-0.6168	4.8871	4.6374	0.2107	-0.1262	-0.0194	-0.0000	4.9442	4.0969	0.1099	0.0016	0.0000	-0.0000	59.2113	40.3080	1.1831	0.0172	0.0000
963.0390	-1.1451	-1.8032	-1.2341	-0.1984	1.7765	-2.6066	0.0000	-0.0000	-0.0000	0.0000	0.0000	0.0000	-0.6029	4.9103	4.5434	0.2267	-0.1459	-0.0153	0.0000	4.9444	4.0969	0.1099	0.0016	0.0000	0.0000	59.2130	40.3079	1.1830	0.0172	0.0000
963.0490	-1.1452	-1.8032	-1.2341	-0.1984	1.7765	-2.6066	0.0000	-0.0000	-0.0000	0.0000	0.0000	0.0000	-0.5857	4.9578	4.5679	0.1656	-0.1443	-0.0337	0.0000	4.9440	4.0969	0.1099	0.0016	0.0000	0.0000	59.2090	40.3077	1.1830	0.0172	0.0000
963.0610	-1.1451	-1.8032	-1.2341	-0.1984	1.7764	-2.6066	0.0000	-0.0000	-0.0000	0.0000	0.0000	0.0000	-0.6025	4.9172	4.5862	0.1780	-0.1380	-0.0325	-0.0000	4.9442	4.0969	0.1099	0.0016	0.0000	-0.0000	59.2113	40.3081	1.1832	0.0172	0.0000
963.0710	-1.1451	-1.8032	-1.2341	-0.1984	1.7764	-2.6066	0.0000	-0.0000	-0.0000	0.0000	0.0000	0.0000	-0.5692	4.8620	4.5679	0.2055	-0.1388	-0.0114	0.0000	4.9442	4.0969	0.1099	0.0016	0.0000	0.0000	59.2111	40.3079	1.1831	0.0172	0.0000
963.0810	-1.1452	-1.8032	-1.2341	-0.1984	1.7765	-2.6066	0.0000	-0.0000	-0.0000	0.0000	0.0000	0.0000	-0.6718	4.9084	4.5761	0.1945	-0.1441	-0.0163	-0.0000	4.9444	4.0969	0.1099	0.0016	0.0000	-0.0000	59.2132	40.3081	1.1831	0.0172	0.0000
963.0910	-1.1451	-1.8033	-1.2341	-0.1984	1.7764	-2.6066	0.0000	-0.0000	-0.0000	0.0000	0.0000	0.0000	-0.6243	4.9387	4.5595	0.2025	-0.1615	-0.0186	-0.0000	4.9444	4.0970	0.1099	0.0016	0.0000	-0.0000	59.2135	40.3084	1.1833	0.0172	0.0000
963.1010	-1.1452	-1.8032	-1.2341	-0.1984	1.7765	-2.6066	0.0000	-0.0000	-0.0000	0.0000	0.0000	0.0000	-0.5699	4.8774	4.5656	0.2056	-0.1282	-0.0189	-0.0000	4.9445	4.0969	0.1099	0.0016	0.0000	-0.0000	59.2152	40.3082	1.1832	0.0172	0.0000
963.1110	-1.1451	-1.8032	-1.2341	-0.1984	1.7765	-2.6066	0.0000	-0.0000	-0.0000	0.0000	0.0000	0.0000	-0.5617	4.9483	4.5741	0.2181	-0.1433	-0.0182	0.0000	4.9441	4.0969	0.1099	0.0016	0.0000	0.0000	59.2101	40.3079	1.1831	0.0172	0.0000
963.1230	-1.1451	-1.8032	-1.2341	-0.1984	1.7764	-2.6066	0.0000	-0.0000	-0.0000	0.0000	0.0000	0.0000	-0.6354	4.8470	4.6020	0.2106	-0.1425	-0.0265	-0.0000	4.9445	4.0970	0.1099	0.0016	0.0000	-0.0000	59.2153	40.3082	1.1832	0.0172	0.0000
963.1330	-1.1452	-1.8032	-1.2341	-0.1984	1.7765	-2.6066	0.0000	-0.0000	-0.0000	0.0000	0.0000	0.0000	-0.6392	4.9257	4.5344	0.1744	-0.1424	-0.0197	0.0000	4.9443	4.0969	0.1099	0.0016	0.0000	0.0000	59.2122	40.3080	1.1831	0.0172	0.0000
963.1430	-1.1451	-1.8032	-1.2341	-0.1984	1.7765	-2.6066	0.0000	-0.0000	-0.0000	0.0000	0.0000	0.0000	-0.4909	4.8836	4.5810	0.1761	-0.1417	-0.0208	-0.0000	4.9444	4.0969	0.1099	0.0016	0.0000	-0.0000	59.2132	40.3081	1.1832	0.0172	0.0000
963.1530	-1.1452	-1.8032	-1.2341	-0.1984	1.7765	-2.6066	0.0000	-0.0000	-0.0000	0.0000	0.0000	0.0000	-0.6873	4.9371	4.5300	0.1932	-0.1329	-0.0188	-0.0000	4.9444	4.0969	0.1099	0.0016	0.0000	-0.0000	59.2132	40.3081	1.1832	0.0172	0.0000
963.1650	-1.1452	-1.8032	-1.2341	-0.1984	1.7764	-2.6066	0.0000	-0.0000	-0.0000	0.0000	0.0000	0.0000	-0.6287	4.9388	4.5439	0.1759	-0.1419	-0.0069	0.0000	4.9443	4.0970	0.1099	0.0016	0.0000	0.0000	59.2126	40.3084	1.1833	0.0172	0.0000
963.1750	-1.1452	-1.8032	-1.2341	-0.1984	1.7764	-2.6066	0.0000	-0.0000	-0.0000	0.0000	0.0000	0.0000	-0.5876	4.8716	4.5639	0.1939	-0.1461	-0.0205	-0.0000	4.9441	4.0969	0.1099	0.0016	0.0000	-0.0000	59.2100	40.3077	1.1830	0.0172	0.0000
963.1870	-1.1451	-1.8032	-1.2341	-0.1984	1.7764	-2.6066	0.0000	-0.0000	-0.0000	0.0000	0.0000	0.0000	-0.5953	4.9384	4.5232	0.2074	-0.1259	0.0103	0.0000	4.9443	4.0969	0.1099	0.0016	0.0000	0.0000	59.2122	40.3080	1.1832	0.0172	0.0000
963.1970	-1.1451	-1.8032	-1.2341	-0.1984	1.7764	-2.6066	0.0000	-0.0000	-0.0000	0.0000	0.0000	0.0000	-0.5998	4.9208	4.6220	0.1951	-0.1258	-0.0056	0.0000	4.9442	4.0969	0.1099	0.0016	0.0000	0.0000	59.2112	40.3080	1.1831	0.0172	0.0000
963.2070	-1.1452	-1.8032	-1.2341	-0.1984	1.7764	-2.6066	0.0000	-0.0000	-0.0000	0.0000	0.0000	0.0000	-0.6382	5.0357	4.5532	0.1763	-0.1491	-0.0283	0.0000	4.9444	4.0969	0.1099	0.0016	0.0000	0.0000	59.2133	40.3082	1.1832	0.0172	0.0000
963.2190	-1.1452	-1.8032	-1.2341	-0.1984	1.7764	-2.6066	0.0000	-0.0000	-0.0000	0.0000	0.0000	0.0000	-0.5883	4.9352	4.5561	0.1707	-0.1274	-0.0184	0.0000	4.9445	4.0970	0.1099	0.0016	0.0000	0.0000	59.2145	40.3084	1.1833	0.0172	0.0000
963.2290	-1.1451	-1.8032	-1.2341	-0.1984	1.7765	-2.6066	0.0000	-0.0000	-0.0000	0.0000	0.0000	0.0000	-0.6534	4.9074	4.5506	0.1920	-0.1520	-0.0095	0.0000	4.9443	4.0970	0.1099	0.0016	0.0000	0.0000	59.2125	40.3083	1.1833	0.0172	0.0000
963.2410	-1.1452	-1.8032	-1.2341	-0.1984	1.7764	-2.6066	0.0000	-0.0000	-0.0000	0.0000	0.0000	0.0000	-0.6621	4.9467	4.5256	0.1829	-0.1332	-0.0076	0.0000	4.9441	4.0969	0.1099	0.0016	0.0000	0.0000	59.2101	40.3078	1.1831	0.0172	0.0000
963.2510	-1.1452	-1.8032	-1.2341	-0.1984	1.7765	-2.6066	0.0000	-0.0000	-0.0000	0.0000	0.0000	0.0000	-0.6869	4.8772	4.5678	0.1895	-0.1330	-0.0226	-0.0000	4.9443	4.0969	0.1099	0.0016	0.0000	-0.0000	59.2122	40.3080	1.1832	0.0172	0.0000
963.2610	-1.1452	-1.8032	-1.2341	-0.1984	1.7765	-2.6066	0.0000	-0.0000	-0.0000	0.0000	0.0000	0.0000	-0.6358	4.9353	4.5751	0.1957	-0.1210	-0.0260	0.0000	4.9444	4.0969	0.1099	0.0016	0.0000	0.0000	59.2132	40.3081	1.1831	0.0172	0.0000
963.2710	-1.1452	-1.8032	-1.2341	-0.1984	1.7765	-2.6066	0.0000	-0.0000	-0.0000	0.0000	0.0000	0.0000	-0.6410	4.8878	4.5575	0.1770	-0.1408	-0.0191	-0.0000	4.9442	4.0969	0.1099	0.0016	0.0000	-0.0000	59.2113	40.3080	1.1832	0.0172	0.0000
963.2810	-1.1452	-1.8032	-1.2341	-0.1984	1.7765	-2.6066	0.0000	-0.0000	-0.0000	0.0000	0.0000	0.0000	-0.6287	4.8732	4.5740	0.1918	-0.1310	-0.0433	0.0000	4.9444	4.0969	0.1099	0.0016	0.0000	0.0000	59.2141	40.3080	1.1831	0.0172	0.0000
963.2910	-1.1451	-1.8032	-1.2341	-0.1984	1.7765	-2.6066	0.0000	-0.0000	-0.0000	0.0000	0.0000	0.0000	-0.6143	5.0455	4.5657	0.1816	-0.1452	0.0085	0.0000	4.9443	4.0969	0.1099	0.0016	0.0000	0.0000	59.2122	40.3080	1.1831	0.0172	0.0000
963.3030	-1.1452	-1.8032	-1.2341	-0.1984	1.7764	-2.6066	0.0000	-0.0000	-0.0000	0.0000	0.0000	0.0000	-0.6406	4.9385	4.5880	0.1749	-0.1507	-0.0286	0.0000	4.9444	4.0969	0.1099	0.0016	0.0000	0.0000	59.2131	40.3080	1.1831	0.0172	0.0000
963.3130	-1.1451	-1.8032	-1.2341	-0.1984	1.7765	-2.6066	0.0000	-0.0000	-0.0000	0.0000	0.0000	0.0000	-0.5971	5.0108	4.5249	0.1917	-0.1386	-0.0396	0.0000	4.9443	4.0969	0.1099	0.0016	0.0000	0.0000	59.2120	40.3078	1.1830	0.0172	0.0000
963.3230	-1.1452	-1.8032	-1.2341	-0.1984	1.7765	-2.6066	0.0000	-0.0000	-0.0000	0.0000	0.0000	0.0000	-0.6818	4.8916	4.5396	0.1859	-0.1388	-0.0174	-0.0000	4.9444	4.0969	0.1099	0.0016	0.0000	-0.0000	59.2133	40.3082	1.1832	0.0172	0.0000
963.3330	-1.1452	-1.8032	-1.2340	-0.1984	1.7764	-2.6066	0.0000	-0.0000	-0.0000	0.0000	0.0000	0.0000	-0.6160	4.9012	4.5829	0.1746	-0.1685	-0.0203	0.0000	4.9444	4.0970	0.1099	0.0016	0.0000	0.0000	59.2136	40.3084	1.1834	0.0172	0.0000
963.3450	-1.1451	-1.8032	-1.2341	-0.1984	1.7765	-2.6066	0.0000	-0.0000	-0.0000	0.0000	0.0000	0.0000	-0.6441	4.9311	4.5171	0.1681	-0.1235	-0.0213	0.0000	4.9444	4.0969	0.1099	0.0016	0.0000	0.0000	59.2132	40.3081	1.1831	0.0172	0.0000
963.3550	-1.1452	-1.8032	-1.2340	-0.1984	1.7765	-2.6066	0.0000	-0.0000	-0.0000	0.0000	0.0000	0.0000	-0.5863	4.9944	4.5226	0.1701	-0.1691	-0.0031	0.0000	4.9444	4.0970	0.1099	0.0016	0.0000	0.0000	59.2135	40.3084	1.1833	0.0172	0.0000
963.3670	-1.1451	-1.8032	-1.2341	-0.1984	1.7765	-2.6066	0.0000	-0.0000	-0.0000	0.0000	0.0000	0.0000	-0.5783	4.9229	4.5519	0.1709	-0.1226	-0.0345	0.0000	4.9441	4.0969	0.1099	0.0016	0.0000	0.0000	59.2103	40.3080	1.1831	0.0172	0.0000
963.3770	-1.1452	-1.8032	-1.2341	-0.1984	1.7764	-2.6066	0.0000	-0.0000	-0.0000	0.0000	0.0000	0.0000	-0.6858	4.9627	4.5644	0.1688	-0.1520	-0.0299	0.0000	4.9443	4.0970	0.1099	0.0016	0.0000	0.0000	59.2124	40.3082	1.1832	0.0172	0.0000
963.3870	-1.1451	-1.8033	-1.2341	-0.1984	1.7765	-2.6066	0.0000	-0.0000	-0.0000	0.0000	0.0000	0.0000	-0.5649	4.9128	4.5683	0.1798	-0.1370	-0.0131	0.0000	4.9443	4.0969	0.1099	0.0016	0.0000	0.0000	59.2120	40.3078	1.1829	0.0172	0.0000
963.3990	-1.1452	-1.8032	-1.2340	-0.1984	1.7765	-2.6066	0.0000	-0.0000	-0.0000	0.0000	0.0000	0.0000	-0.6829	4.9521	4.5532	0.1819	-0.1312	-0.0328	0.0000	4.9443	4.0969	0.1099	0.0016	0.0000	0.0000	59.2120	40.3078	1.1830	0.0172	0.0000
963.4090	-1.1452	-1.8032	-1.2341	-0.1984	1.7764	-2.6066	0.0000	-0.0000	-0.0000	0.0000	0.0000	0.0000	-0.5996	4.8732	4.5431	0.1817	-0.1337	-0.0111	0.0000	4.9440	4.0969	0.1099	0.0016	0.0000	0.0000	59.2091	40.3078	1.1830	0.0172	0.0000
963.4210	-1.1452	-1.8032	-1.2341	-0.1984	1.7765	-2.6066	0.0000	-0.0000	-0.0000	0.0000	0.0000	0.0000	-0.6502	4.9236	4.5415	0.1872	-0.1533	-0.0185	0.0000	4.9444	4.0969	0.1099	0.0016	0.0000	0.0000	59.2141	40.3080	1.1831	0.0172	0.0000
963.4310	-1.1452	-1.8032	-1.2341	-0.1984	1.7765	-2.6066	0.0000	-0.0000	-0.0000	0.0000	0.0000	0.0000	-0.6911	5.0235	4.5830	0.2027	-0.1290	-0.0275	0.0000	4.9443	4.0969	0.1099	0.0016	0.0000	0.0000	59.2123	40.3081	1.1831	0.0172	0.0000
963.4410	-1.1452	-1.8032	-1.2341	-0.1984	1.7765	-2.6066	0.0000	-0.0000	-0.0000	0.0000	0.0000	0.0000	-0.7195	4.8762	4.5167	0.1656	-0.1251	0.0027	0.0000	4.9445	4.0970	0.1099	0.0016	0.0000	0.0000	59.2145	40.3084	1.1833	0.0172	0.0000
963.4510	-1.1451	-1.8032	-1.2341	-0.1984	1.7765	-2.6066	0.0000	-0.0000	-0.0000	0.0000	0.0000	0.0000	-0.6142	4.9406	4.5337	0.2024	-0.1481	-0.0373	0.0000	4.9444	4.0969	0.1099	0.0016	0.0000	0.0000	59.2131	40.3080	1.1831	0.0172	0.0000
963.4610	-1.1452	-1.8032	-1.2341	-0.1984	1.7765	-2.6066	0.0000	-0.0000	-0.0000	0.0000	0.0000	0.0000	-0.6939	4.9430	4.5513	0.1838	-0.1494	-0.0482	-0.0000	4.9445	4.0970	0.1099	0.0016	0.0000	-0.0000	59.2153	40.3083	1.1832	0.0172	0.0000
963.4710	-1.1451	-1.8032	-1.2341	-0.1984	1.7765	-2.6066	0.0000	-0.0000	-0.0000	0.0000	0.0000	0.0000	-0.5954	4.9306	4.5766	0.2116	-0.1509	-0.0277	0.0000	4.9443	4.0969	0.1099	0.0016	0.0000	0.0000	59.2123	40.3081	1.1832	0.0172	0.0000
963.4810	-1.1452	-1.8032	-1.2341	-0.1984	1.7765	-2.6066	0.0000	-0.0000	-0.0000	0.0000	0.0000	0.0000	-0.6481	4.8566	4.5484	0.2144	-0.1514	-0.0400	0.0000	4.9445	4.0970	0.1099	0.0016	0.0000	0.0000	59.2144	40.3083	1.1833	0.0172	0.0000
963.4930	-1.1452	-1.8032	-1.2341	-0.1984	1.7764	-2.6066	0.0000	-0.0000	-0.0000	0.0000	0.0000	0.0000	-0.5213	4.9046	4.5833	0.1819	-0.1854	-0.0146	-0.0000	4.9442	4.0969	0.1099	0.0016	0.0000	-0.0000	59.2113	40.3080	1.1832	0.0172	0.0000
963.5030	-1.1452	-1.8032	-1.2341	-0.1984	1.7765	-2.6066	0.0000	-0.0000	-0.0000	0.0000	0.0000	0.0000	-0.5964	4.9899	4.5522	0.1586	-0.1641	-0.0200	-0.0000	4.9441	4.0969	0.1099	0.0016	0.0000	-0.0000	59.2101	40.3078	1.1831	0.0172	0.0000
963.5130	-1.1451	-1.8032	-1.2341	-0.1984	1.7765	-2.6066	0.0000	-0.0000	-0.0000	0.0000	0.0000	0.0000	-0.6415	4.9999	4.5443	0.1914	-0.1477	-0.0311	0.0000	4.9443	4.0970	0.1099	0.0016	0.0000	0.0000	59.2124	40.3083	1.1832	0.0172	0.0000
963.5250	-1.1452	-1.8032	-1.2341	-0.1984	1.7764	-2.6066	0.0000	-0.0000	-0.0000	0.0000	0.0000	0.0000	-0.7013	4.9174	4.5768	0.1882	-0.1694	-0.0213	0.0000	4.9443	4.0969	0.1099	0.0016	0.0000	0.0000	59.2123	40.3081	1.1832	0.0172	0.0000
963.5350	-1.1452	-1.8032	-1.2340	-0.1984	1.7764	-2.6066	0.0000	-0.0000	-0.0000	0.0000	0.0000	0.0000	-0.5807	4.9016	4.5257	0.1878	-0.1230	-0.0160	0.0000	4.9445	4.0969	0.1099	0.0016	0.0000	0.0000	59.2143	40.3082	1.1832	0.0172	0.0000
963.5450	-1.1452	-1.8032	-1.2341	-0.1984	1.7765	-2.6066	0.0000	-0.0000	-0.0000	0.0000	0.0000	0.0000	-0.6489	4.9309	4.5586	0.2008	-0.1382	-0.0369	0.0000	4.9443	4.0969	0.1099	0.0016	0.0000	0.0000	59.2122	40.3080	1.1831	0.0172	0.0000
963.5570	-1.1452	-1.8032	-1.2340	-0.1984	1.7764	-2.6066	0.0000	-0.0000	-0.0000	0.0000	0.0000	0.0000	-0.5637	4.8896	4.5729	0.1770	-0.1730	-0.0293	0.0000	4.9443	4.0970	0.1099	0.0016	0.0000	0.0000	59.2125	40.3083	1.1833	0.0172	0.0000
963.5670	-1.1452	-1.8032	-1.2340	-0.1984	1.7765	-2.6066	0.0000	-0.0000	-0.0000	0.0000	0.0000	0.0000	-0.6404	4.9401	4.5650	0.1729	-0.1519	-0.0329	0.0000	4.9443	4.0969	0.1099	0.0016	0.0000	0.0000	59.2124	40.3082	1.1832	0.0172	0.0000
963.5790	-1.1452	-1.8032	-1.2340	-0.1984	1.7765	-2.6066	0.0000	-0.0000	-0.0000	0.0000	0.0000	0.0000	-0.6554	4.9515	4.5025	0.1917	-0.1582	-0.0118	-0.0000	4.9443	4.0969	0.1099	0.0016	0.0000	-0.0000	59.2123	40.3081	1.1832	0.0172	0.0000
963.5890	-1.1451	-1.8032	-1.2341	-0.1984	1.7765	-2.6066	0.0000	-0.0000	-0.0000	0.0000	0.0000	0.0000	-0.6850	4.9529	4.5630	0.1819	-0.1531	-0.0135	0.0000	4.9444	4.0970	0.1099	0.0016	0.0000	0.0000	59.2134	40.3083	1.1832	0.0172	0.0000
963.5990	-1.1451	-1.8032	-1.2341	-0.1984	1.7765	-2.6066	0.0000	-0.0000	-0.0000	0.0000	0.0000	0.0000	-0.5711	4.9693	4.5835	0.1942	-0.1550	-0.0077	-0.0000	4.9445	4.0969	0.1099	0.0016	0.0000	-0.0000	59.2142	40.3081	1.1832	0.0172	0.0000
963.6110	-1.1451	-1.8033	-1.2341	-0.1984	1.7765	-2.6066	0.0000	-0.0000	-0.0000	0.0000	0.0000	0.0000	-0.6907	4.9274	4.5678	0.2116	-0.1359	-0.0137	0.0000	4.9443	4.0969	0.1099	0.0016	0.0000	0.0000	59.2122	40.3080	1.1831	0.0172	0.0000
963.6210	-1.1452	-1.8032	-1.2341	-0.1984	1.7765	-2.6066	0.0000	-0.0000	-0.0000	0.0000	0.0000	0.0000	-0.5895	4.9224	4.5426	0.1948	-0.1541	-0.0062	-0.0000	4.9445	4.0969	0.1099	0.0016	0.0000	-0.0000	59.2152	40.3082	1.1832	0.0172	0.0000
963.6330	-1.1452	-1.8032	-1.2341	-0.1984	1.7765	-2.6066	0.0000	-0.0000	-0.0000	0.0000	0.0000	0.0000	-0.6242	4.9170	4.5532	0.1893	-0.1331	0.0044	-0.0000	4.9444	4.0970	0.1099	0.0016	0.0000	-0.0000	59.2134	40.3083	1.1832	0.0172	0.0000
963.6430	-1.1452	-1.8032	-1.2341	-0.1984	1.7764	-2.6066	0.0000	-0.0000	-0.0000	0.0000	0.0000	0.0000	-0.5513	4.9572	4.5524	0.1695	-0.1441	-0.0219	0.0000	4.9445	4.0969	0.1099	0.0016	0.0000	0.0000	59.2143	40.3082	1.1832	0.0172	0.0000
963.6550	-1.1452	-1.8032	-1.2341	-0.1984	1.7765	-2.6066	0.0000	-0.0000	-0.0000	0.0000	0.0000	0.0000	-0.5993	4.9899	4.5890	0.1674	-0.1575	-0.0126	0.0000	4.9443	4.0969	0.1099	0.0016	0.0000	0.0000	59.2123	40.3081	1.1832	0.0172	0.0000
963.6650	-1.1452	-1.8032	-1.2341	-0.1985	1.7765	-2.6066	0.0000	-0.0000	-0.0000	0.0000	0.0000	0.0000	-0.6131	4.9411	4.5337	0.2025	-0.1589	-0.0155	0.0000	4.9443	4.0969	0.1099	0.0016	0.0000	0.0000	59.2123	40.3081	1.1832	0.0172	0.0000
963.6770	-1.1452	-1.8032	-1.2341	-0.1984	1.7765	-2.6066	0.0000	-0.0000	-0.0000	0.0000	0.0000	0.0000	-0.6229	4.9157	4.5805	0.1901	-0.1708	-0.0502	-0.0000	4.9441	4.0969	0.1099	0.0016	0.0000	-0.0000	59.2102	40.3080	1.1831	0.0172	0.0000
963.6870	-1.1451	-1.8032	-1.2341	-0.1984	1.7765	-2.6066	0.0000	-0.0000	-0.0000	0.0000	0.0000	0.0000	-0.5942	4.8944	4.5788	0.1846	-0.1710	-0.0093	0.0000	4.9444	4.0969	0.1099	0.0016	0.0000	0.0000	59.2133	40.3081	1.1832	0.0172	0.0000
963.6970	-1.1452	-1.8032	-1.2341	-0.1984	1.7764	-2.6066	0.0000	-0.0000	-0.0000	0.0000	0.0000	0.0000	-0.6211	4.9258	4.5908	0.1763	-0.1537	-0.0383	0.0000	4.9443	4.0969	0.1099	0.0016	0.0000	0.0000	59.2122	40.3080	1.1831	0.0172	0.0000
963.7090	-1.1451	-1.8032	-1.2341	-0.1984	1.7765	-2.6066	0.0000	-0.0000	-0.0000	0.0000	0.0000	0.0000	-0.6547	4.9624	4.5884	0.1778	-0.1312	-0.0188	-0.0000	4.9444	4.0969	0.1099	0.0016	0.0000	-0.0000	59.2131	40.3080	1.1831	0.0172	0.0000
963.7190	-1.1452	-1.8032	-1.2340	-0.1984	1.7764	-2.6066	0.0000	-0.0000	-0.0000	0.0000	0.0000	0.0000	-0.6167	5.0908	4.6229	0.1890	-0.1332	-0.0213	0.0000	4.9441	4.0969	0.1099	0.0016	0.0000	0.0000	59.2101	40.3079	1.1831	0.0172	0.0000
963.7310	-1.1452	-1.8032	-1.2341	-0.1984	1.7764	-2.6066	0.0000	-0.0000	-0.0000	0.0000	0.0000	0.0000	-0.6504	4.9707	4.5429	0.1859	-0.1564	-0.0182	-0.0000	4.9442	4.0969	0.1099	0.0016	0.0000	-0.0000	59.2112	40.3079	1.1832	0.0172	0.0000
963.7410	-1.1451	-1.8032	-1.2341	-0.1984	1.7765	-2.6066	0.0000	-0.0000	-0.0000	0.0000	0.0000	0.0000	-0.5718	4.9121	4.5646	0.2190	-0.1391	-0.0250	-0.0000	4.9441	4.0969	0.1099	0.0016	0.0000	-0.0000	59.2099	40.3076	1.1829	0.0172	0.0000
963.7510	-1.1452	-1.8032	-1.2341	-0.1984	1.7764	-2.6066	0.0000	-0.0000	-0.0000	0.0000	0.0000	0.0000	-0.5669	4.9183	4.5955	0.2010	-0.1568	-0.0182	0.0000	4.9443	4.0969	0.1099	0.0016	0.0000	0.0000	59.2123	40.3081	1.1831	0.0172	0.0000
963.7630	-1.1452	-1.8033	-1.2340	-0.1984	1.7764	-2.6066	0.0000	-0.0000	-0.0000	0.0000	0.0000	0.0000	-0.5927	4.9301	4.5771	0.2024	-0.1436	-0.0354	0.0000	4.9444	4.0970	0.1099	0.0016	0.0000	0.0000	59.2136	40.3084	1.1834	0.0172	0.0000
963.7730	-1.1452	-1.8032	-1.2340	-0.1984	1.7765	-2.6066	0.0000	-0.0000	-0.0000	0.0000	0.0000	0.0000	-0.5673	4.9178	4.5447	0.1896	-0.1839	-0.0391	0.0000	4.9445	4.0970	0.1099	0.0016	0.0000	0.0000	59.2143	40.3082	1.1832	0.0172	0.0000
963.7850	-1.1452	-1.8032	-1.2341	-0.1984	1.7765	-2.6066	0.0000	-0.0000	-0.0000	0.0000	0.0000	0.0000	-0.6461	4.9573	4.5528	0.1911	-0.1416	-0.0422	-0.0000	4.9445	4.0970	0.1099	0.0016	0.0000	-0.0000	59.2153	40.3083	1.1832	0.0172	0.0000
963.7950	-1.1452	-1.8032	-1.2341	-0.1984	1.7764	-2.6066	0.0000	-0.0000	-0.0000	0.0000	0.0000	0.0000	-0.4759	5.0238	4.5846	0.1795	-0.1796	-0.0300	-0.0000	4.9446	4.0970	0.1099	0.0016	0.0000	-0.0000	59.2154	40.3083	1.1833	0.0172	0.0000
963.8070	-1.1452	-1.8032	-1.2341	-0.1984	1.7765	-2.6066	0.0000	-0.0000	-0.0000	0.0000	0.0000	0.0000	-0.6512	4.9070	4.5564	0.2130	-0.1569	-0.0123	0.0000	4.9443	4.0969	0.1099	0.0016	0.0000	0.0000	59.2120	40.3078	1.1830	0.0172	0.0000
963.8170	-1.1452	-1.8032	-1.2341	-0.1984	1.7765	-2.6066	0.0000	-0.0000	-0.0000	0.0000	0.0000	0.0000	-0.5771	4.9698	4.5482	0.1866	-0.1638	-0.0066	-0.0000	4.9441	4.0969	0.1099	0.0016	0.0000	-0.0000	59.2101	40.3078	1.1830	0.0172	0.0000
963.8270	-1.1452	-1.8032	-1.2341	-0.1984	1.7765	-2.6066	0.0000	-0.0000	-0.0000	0.0000	0.0000	0.0000	-0.6693	4.9073	4.5623	0.1896	-0.1413	-0.0192	0.0000	4.9443	4.0969	0.1099	0.0016	0.0000	0.0000	59.2121	40.3079	1.1830	0.0172	0.0000
963.8390	-1.1452	-1.8032	-1.2341	-0.1984	1.7765	-2.6066	0.0000	-0.0000	-0.0000	0.0000	0.0000	0.0000	-0.5853	4.9621	4.5600	0.1814	-0.1370	-0.0259	0.0000	4.9445	4.0970	0.1099	0.0016	0.0000	0.0000	59.2144	40.3083	1.1833	0.0172	0.0000
963.8490	-1.1452	-1.8032	-1.2341	-0.1984	1.7764	-2.6066	0.0000	-0.0000	-0.0000	0.0000	0.0000	0.0000	-0.6131	4.9384	4.5507	0.1996	-0.1626	-0.0167	-0.0000	4.9442	4.0969	0.1099	0.0016	0.0000	-0.0000	59.2112	40.3080	1.1831	0.0172	0.0000
963.8610	-1.1451	-1.8032	-1.2341	-0.1984	1.7765	-2.6066	0.0000	-0.0000	-0.0000	0.0000	0.0000	0.0000	-0.7088	4.9557	4.5511	0.1976	-0.1387	-0.0315	0.0000	4.9443	4.0969	0.1099	0.0016	0.0000	0.0000	59.2120	40.3078	1.1830	0.0172	0.0000
963.8710	-1.1452	-1.8032	-1.2341	-0.1984	1.7765	-2.6066	0.0000	-0.0000	-0.0000	0.0000	0.0000	0.0000	-0.6511	4.9663	4.5646	0.1782	-0.1538	-0.0114	0.0000	4.9443	4.0969	0.1099	0.0016	0.0000	0.0000	59.2124	40.3082	1.1832	0.0172	0.0000
963.8830	-1.1451	-1.8032	-1.2341	-0.1984	1.7765	-2.6066	0.0000	-0.0000	-0.0000	0.0000	0.0000	0.0000	-0.5276	4.9760	4.5476	0.2199	-0.1464	-0.0148	-0.0000	4.9444	4.0970	0.1099	0.0016	0.0000	-0.0000	59.2135	40.3084	1.1833	0.0172	0.0000
963.8930	-1.1452	-1.8032	-1.2341	-0.1984	1.7765	-2.6067	0.0000	-0.0000	-0.0000	0.0000	0.0000	0.0000	-0.6350	5.0044	4.5491	0.1844	-0.1707	-0.0227	0.0000	4.9440	4.0969	0.1099	0.0016	0.0000	0.0000	59.2091	40.3078	1.1831	0.0172	0.0000
963.9030	-1.1452	-1.8032	-1.2341	-0.1984	1.7765	-2.6066	0.0000	-0.0000	-0.0000	0.0000	0.0000	0.0000	-0.6152	4.9788	4.5415	0.1972	-0.1566	-0.0204	0.0000	4.9443	4.0969	0.1099	0.0016	0.0000	0.0000	59.2121	40.3080	1.1830	0.0172	0.0000
963.9150	-1.1451	-1.8032	-1.2341	-0.1984	1.7765	-2.6066	0.0000	-0.0000	-0.0000	0.0000	0.0000	0.0000	-0.5973	4.9466	4.5578	0.2171	-0.1623	-0.0299	0.0000	4.9443	4.0969	0.1099	0.0016	0.0000	0.0000	59.2122	40.3080	1.1831	0.0172	0.0000
963.9250	-1.1452	-1.8032	-1.2340	-0.1984	1.7765	-2.6066	0.0000	-0.0000	-0.0000	0.0000	0.0000	0.0000	-0.6184	4.9573	4.5519	0.1751	-0.1702	-0.0088	-0.0000	4.9442	4.0969	0.1099	0.0016	0.0000	-0.0000	59.2112	40.3080	1.1831	0.0172	0.0000
963.9370	-1.1451	-1.8032	-1.2341	-0.1984	1.7764	-2.6066	0.0000	-0.0000	-0.0000	0.0000	0.0000	0.0000	-0.5515	4.9485	4.5960	0.1634	-0.1631	-0.0384	-0.0000	4.9442	4.0969	0.1099	0.0016	0.0000	-0.0000	59.2111	40.3079	1.1830	0.0172	0.0000
963.9470	-1.1452	-1.8032	-1.2341	-0.1984	1.7765	-2.6066	0.0000	-0.0000	-0.0000	0.0000	0.0000	0.0000	-0.5909	4.9573	4.5631	0.1815	-0.1553	-0.0046	0.0000	4.9443	4.0969	0.1099	0.0016	0.0000	0.0000	59.2122	40.3080	1.1831	0.0172	0.0000
963.9590	-1.1451	-1.8032	-1.2341	-0.1984	1.7764	-2.6066	0.0000	-0.0000	-0.0000	0.0000	0.0000	0.0000	-0.5938	4.9882	4.5723	0.1799	-0.1965	-0.0072	0.0000	4.9445	4.0970	0.1099	0.0016	0.0000	0.0000	59.2145	40.3084	1.1833	0.0172	0.0000
963.9690	-1.1452	-1.8032	-1.2341	-0.1984	1.7764	-2.6066	0.0000	-0.0000	-0.0000	0.0000	0.0000	0.0000	-0.6236	4.8933	4.5308	0.1937	-0.1497	-0.0356	0.0000	4.9444	4.0969	0.1099	0.0016	0.0000	0.0000	59.2133	40.3081	1.1831	0.0172	0.0000
963.9790	-1.1452	-1.8032	-1.2340	-0.1984	1.7765	-2.6066	0.0000	-0.0000	-0.0000	0.0000	0.0000	0.0000	-0.6474	4.9447	4.5605	0.1989	-0.1697	-0.0370	0.0000	4.9445	4.0970	0.1099	0.0016	0.0000	0.0000	59.2145	40.3084	1.1832	0.0172	0.0000
963.9910	-1.1452	-1.8032	-1.2341	-0.1984	1.7765	-2.6066	0.0000	-0.0000	-0.0000	0.0000	0.0000	0.0000	-0.5098	4.9443	4.5950	0.1985	-0.1770	-0.0103	0.0000	4.9441	4.0969	0.1099	0.0016	0.0000	0.0000	59.2101	40.3078	1.1830	0.0172	0.0000
964.0010	-1.1452	-1.8032	-1.2341	-0.1984	1.7765	-2.6066	0.0000	-0.0000	-0.0000	0.0000	0.0000	0.0000	-0.5285	4.9783	4.5672	0.1746	-0.1510	-0.0327	-0.0000	4.9444	4.0969	0.1099	0.0016	0.0000	-0.0000	59.2132	40.3081	1.1831	0.0172	0.0000
964.0130	-1.1452	-1.8032	-1.2341	-0.1984	1.7764	-2.6066	0.0000	-0.0000	-0.0000	0.0000	0.0000	0.0000	-0.6270	4.8829	4.5161	0.1649	-0.1698	-0.0341	-0.0000	4.9444	4.0969	0.1099	0.0016	0.0000	-0.0000	59.2131	40.3080	1.1831	0.0172	0.0000
964.0230	-1.1452	-1.8032	-1.2341	-0.1984	1.7764	-2.6066	0.0000	-0.0000	-0.0000	0.0000	0.0000	0.0000	-0.5462	4.9600	4.5424	0.1911	-0.1790	-0.0212	0.0000	4.9445	4.0970	0.1099	0.0016	0.0000	0.0000	59.2143	40.3082	1.1832	0.0172	0.0000
964.0330	-1.1451	-1.8032	-1.2341	-0.1984	1.7765	-2.6066	0.0000	-0.0000	-0.0000	0.0000	0.0000	0.0000	-0.6116	4.8967	4.5732	0.1836	-0.1630	-0.0060	0.0000	4.9443	4.0970	0.1099	0.0016	0.0000	0.0000	59.2126	40.3084	1.1833	0.0172	0.0000
964.0450	-1.1452	-1.8032	-1.2341	-0.1984	1.7765	-2.6066	0.0000	-0.0000	-0.0000	0.0000	0.0000	0.0000	-0.5190	4.9783	4.5448	0.2106	-0.1762	-0.0264	0.0000	4.9445	4.0970	0.1099	0.0016	0.0000	0.0000	59.2143	40.3082	1.1832	0.0172	0.0000
964.0550	-1.1452	-1.8032	-1.2340	-0.1984	1.7765	-2.6066	0.0000	-0.0000	-0.0000	0.0000	0.0000	0.0000	-0.5842	4.9303	4.5863	0.2161	-0.1472	-0.0358	-0.0000	4.9441	4.0969	0.1099	0.0016	0.0000	-0.0000	59.2103	40.3080	1.1832	0.0172	0.0000
964.0670	-1.1452	-1.8032	-1.2341	-0.1984	1.7765	-2.6066	0.0000	-0.0000	-0.0000	0.0000	0.0000	0.0000	-0.5911	4.9040	4.6054	0.2047	-0.1756	-0.0178	0.0000	4.9444	4.0970	0.1099	0.0016	0.0000	0.0000	59.2135	40.3083	1.1833	0.0172	0.0000
964.0770	-1.1452	-1.8032	-1.2341	-0.1984	1.7765	-2.6066	0.0000	-0.0000	-0.0000	0.0000	0.0000	0.0000	-0.6686	5.0054	4.5513	0.1910	-0.1542	-0.0388	0.0000	4.9443	4.0969	0.1099	0.0016	0.0000	0.0000	59.2122	40.3080	1.1831	0.0172	0.0000
964.0870	-1.1451	-1.8032	-1.2341	-0.1984	1.7765	-2.6066	0.0000	-0.0000	-0.0000	0.0000	0.0000	0.0000	-0.5474	4.8804	4.4914	0.1839	-0.1500	-0.0298	-0.0000	4.9442	4.0969	0.1099	0.0016	0.0000	-0.0000	59.2112	40.3080	1.1830	0.0172	0.0000
964.0990	-1.1452	-1.8032	-1.2341	-0.1984	1.7765	-2.6066	0.0000	-0.0000	-0.0000	0.0000	0.0000	0.0000	-0.6661	4.9212	4.5462	0.1926	-0.1501	-0.0312	-0.0000	4.9444	4.0969	0.1099	0.0016	0.0000	-0.0000	59.2131	40.3080	1.1831	0.0172	0.0000
964.1090	-1.1451	-1.8032	-1.2341	-0.1984	1.7765	-2.6066	0.0000	-0.0000	-0.0000	0.0000	0.0000	0.0000	-0.6226	4.9235	4.5706	0.1951	-0.1709	-0.0277	-0.0000	4.9442	4.0969	0.1099	0.0016	0.0000	-0.0000	59.2112	40.3079	1.1831	0.0172	0.0000
964.1190	-1.1452	-1.8032	-1.2341	-0.1984	1.7765	-2.6066	0.0000	-0.0000	-0.0000	0.0000	0.0000	0.0000	-0.6043	4.9137	4.5306	0.1824	-0.1828	-0.0113	0.0000	4.9443	4.0969	0.1099	0.0016	0.0000	0.0000	59.2123	40.3081	1.1832	0.0172	0.0000
964.1290	-1.1452	-1.8032	-1.2341	-0.1984	1.7765	-2.6066	0.0000	-0.0000	-0.0000	0.0000	0.0000	0.0000	-0.5081	4.9500	4.5731	0.1842	-0.1843	-0.0333	-0.0000	4.9446	4.0970	0.1099	0.0016	0.0000	-0.0000	59.2155	40.3085	1.1834	0.0172	0.0000
964.1390	-1.1451	-1.8032	-1.2341	-0.1984	1.7765	-2.6066	0.0000	-0.0000	-0.0000	0.0000	0.0000	0.0000	-0.6053	4.9877	4.5406	0.1940	-0.1203	-0.0222	0.0000	4.9443	4.0969	0.1099	0.0016	0.0000	0.0000	59.2121	40.3079	1.1830	0.0172	0.0000
964.1490	-1.1451	-1.8032	-1.2341	-0.1984	1.7765	-2.6066	0.0000	-0.0000	-0.0000	0.0000	0.0000	0.0000	-0.5664	4.9643	4.5294	0.1964	-0.1632	-0.0176	0.0000	4.9442	4.0969	0.1099	0.0016	0.0000	0.0000	59.2112	40.3080	1.1831	0.0172	0.0000
964.1610	-1.1452	-1.8032	-1.2341	-0.1984	1.7765	-2.6066	0.0000	-0.0000	-0.0000	0.0000	0.0000	0.0000	-0.5861	4.9089	4.5531	0.1809	-0.1617	-0.0078	0.0000	4.9445	4.0970	0.1099	0.0016	0.0000	0.0000	59.2145	40.3084	1.1833	0.0172	0.0000
964.1710	-1.1452	-1.8032	-1.2341	-0.1984	1.7765	-2.6066	0.0000	-0.0000	-0.0000	0.0000	0.0000	0.0000	-0.6212	4.9797	4.5354	0.1676	-0.1666	-0.0266	0.0000	4.9445	4.0970	0.1100	0.0016	0.0000	0.0000	59.2147	40.3086	1.1834	0.0172	0.0000
964.1810	-1.1452	-1.8032	-1.2341	-0.1984	1.7765	-2.6066	0.0000	-0.0000	-0.0000	0.0000	0.0000	0.0000	-0.5816	4.9358	4.5461	0.1649	-0.1627	-0.0364	0.0000	4.9443	4.0969	0.1099	0.0016	0.0000	0.0000	59.2123	40.3081	1.1832	0.0172	0.0000
964.1910	-1.1452	-1.8033	-1.2341	-0.1984	1.7764	-2.6066	0.0000	-0.0000	-0.0000	0.0000	0.0000	0.0000	-0.6496	4.9515	4.5740	0.2007	-0.1622	-0.0138	-0.0000	4.9443	4.0969	0.1099	0.0016	0.0000	-0.0000	59.2123	40.3081	1.1831	0.0172	0.0000
964.2010	-1.1451	-1.8032	-1.2341	-0.1984	1.7764	-2.6066	0.0000	-0.0000	-0.0000	0.0000	0.0000	0.0000	-0.5599	4.9631	4.5837	0.2036	-0.1894	-0.0305	-0.0000	4.9444	4.0969	0.1099	0.0016	0.0000	-0.0000	59.2133	40.3082	1.1832	0.0172	0.0000
964.2110	-1.1451	-1.8032	-1.2341	-0.1984	1.7765	-2.6066	0.0000	-0.0000	-0.0000	0.0000	0.0000	0.0000	-0.6183	4.8996	4.5577	0.1875	-0.1952	-0.0190	0.0000	4.9443	4.0969	0.1099	0.0016	0.0000	0.0000	59.2122	40.3080	1.1832	0.0172	0.0000
964.2210	-1.1451	-1.8032	-1.2341	-0.1984	1.7764	-2.6066	0.0000	-0.0000	-0.0000	0.0000	0.0000	0.0000	-0.5014	4.9195	4.5312	0.1871	-0.1448	-0.0167	-0.0000	4.9446	4.0970	0.1099	0.0016	0.0000	-0.0000	59.2155	40.3084	1.1833	0.0172	0.0000
964.2330	-1.1451	-1.8032	-1.2341	-0.1984	1.7765	-2.6066	0.0000	-0.0000	-0.0000	0.0000	0.0000	0.0000	-0.6066	4.9150	4.5602	0.1663	-0.1544	-0.0351	0.0000	4.9441	4.0969	0.1099	0.0016	0.0000	0.0000	59.2101	40.3078	1.1830	0.0172	0.0000
964.2430	-1.1451	-1.8032	-1.2341	-0.1984	1.7765	-2.6066	0.0000	-0.0000	-0.0000	0.0000	0.0000	0.0000	-0.5457	5.0265	4.5747	0.1761	-0.1876	-0.0155	0.0000	4.9442	4.0969	0.1099	0.0016	0.0000	0.0000	59.2112	40.3079	1.1831	0.0172	0.0000
964.2530	-1.1452	-1.8032	-1.2341	-0.1984	1.7765	-2.6066	0.0000	-0.0000	-0.0000	0.0000	0.0000	0.0000	-0.6509	4.9760	4.6013	0.2115	-0.1788	-0.0376	0.0000	4.9443	4.0969	0.1099	0.0016	0.0000	0.0000	59.2123	40.3081	1.1831	0.0172	0.0000
964.2650	-1.1452	-1.8032	-1.2341	-0.1985	1.7765	-2.6066	0.0000	-0.0000	-0.0000	0.0000	0.0000	0.0000	-0.5492	4.9731	4.5593	0.1989	-0.1756	-0.0274	0.0000	4.9445	4.0970	0.1099	0.0016	0.0000	0.0000	59.2144	40.3083	1.1833	0.0172	0.0000
964.2750	-1.1452	-1.8032	-1.2341	-0.1984	1.7765	-2.6066	0.0000	-0.0000	-0.0000	0.0000	0.0000	0.0000	-0.6039	4.9494	4.5812	0.1697	-0.1475	-0.0359	0.0000	4.9443	4.0969	0.1099	0.0016	0.0000	0.0000	59.2122	40.3080	1.1832	0.0172	0.0000
964.2850	-1.1452	-1.8032	-1.2341	-0.1984	1.7765	-2.6066	0.0000	-0.0000	-0.0000	0.0000	0.0000	0.0000	-0.5462	4.9922	4.5574	0.2115	-0.1744	-0.0183	0.0000	4.9444	4.0970	0.1099	0.0016	0.0000	0.0000	59.2134	40.3083	1.1832	0.0172	0.0000
964.2970	-1.1452	-1.8032	-1.2340	-0.1984	1.7765	-2.6066	0.0000	-0.0000	-0.0000	0.0000	0.0000	0.0000	-0.5674	4.9496	4.5310	0.1632	-0.1471	-0.0159	-0.0000	4.9442	4.0969	0.1099	0.0016	0.0000	-0.0000	59.2112	40.3080	1.1832	0.0172	0.0000
964.3070	-1.1452	-1.8032	-1.2341	-0.1984	1.7764	-2.6066	0.0000	-0.0000	-0.0000	0.0000	0.0000	0.0000	-0.4457	4.9538	4.5955	0.1964	-0.1488	-0.0080	0.0000	4.9444	4.0970	0.1099	0.0016	0.0000	0.0000	59.2135	40.3083	1.1833	0.0172	0.0000
964.3190	-1.1452	-1.8032	-1.2341	-0.1984	1.7764	-2.6066	0.0000	-0.0000	-0.0000	0.0000	0.0000	0.0000	-0.5699	4.9524	4.5721	0.1896	-0.1591	-0.0139	0.0000	4.9443	4.0969	0.1099	0.0016	0.0000	0.0000	59.2123	40.3081	1.1832	0.0172	0.0000
964.3290	-1.1452	-1.8033	-1.2341	-0.1984	1.7765	-2.6066	0.0000	-0.0000	-0.0000	0.0000	0.0000	0.0000	-0.6239	5.0562	4.5648	0.1785	-0.1443	-0.0039	-0.0000	4.9442	4.0969	0.1099	0.0016	0.0000	-0.0000	59.2112	40.3079	1.1831	0.0172	0.0000
964.3410	-1.1451	-1.8032	-1.2341	-0.1984	1.7765	-2.6066	0.0000	-0.0000	-0.0000	0.0000	0.0000	0.0000	-0.5842	4.9811	4.5690	0.1775	-0.1511	-0.0289	0.0000	4.9443	4.0969	0.1099	0.0016	0.0000	0.0000	59.2121	40.3079	1.1831	0.0172	0.0000
964.3510	-1.1452	-1.8032	-1.2341	-0.1984	1.7764	-2.6066	0.0000	-0.0000	-0.0000	0.0000	0.0000	0.0000	-0.5722	4.9865	4.6054	0.2102	-0.1829	-0.0168	-0.0000	4.9441	4.0969	0.1099	0.0016	0.0000	-0.0000	59.2104	40.3081	1.1832	0.0172	0.0000
964.3610	-1.1452	-1.8032	-1.2341	-0.1984	1.7765	-2.6066	0.0000	-0.0000	-0.0000	0.0000	0.0000	0.0000	-0.6246	5.0172	4.5621	0.2189	-0.1873	-0.0241	0.0000	4.9444	4.0969	0.1099	0.0016	0.0000	0.0000	59.2140	40.3079	1.1830	0.0172	0.0000
964.3730	-1.1451	-1.8033	-1.2341	-0.1984	1.7765	-2.6066	0.0000	-0.0000	-0.0000	0.0000	0.0000	0.0000	-0.5990	5.0040	4.5567	0.1509	-0.1713	-0.0071	0.0000	4.9443	4.0969	0.1099	0.0016	0.0000	0.0000	59.2124	40.3082	1.1832	0.0172	0.0000
964.3830	-1.1452	-1.8032	-1.2340	-0.1985	1.7764	-2.6066	0.0000	-0.0000	-0.0000	0.0000	0.0000	0.0000	-0.6230	4.9563	4.5407	0.2133	-0.1711	-0.0327	-0.0000	4.9441	4.0969	0.1099	0.0016	0.0000	-0.0000	59.2103	40.3080	1.1831	0.0172	0.0000
964.3930	-1.1452	-1.8032	-1.2341	-0.1984	1.7765	-2.6066	0.0000	-0.0000	-0.0000	0.0000	0.0000	0.0000	-0.6845	4.9303	4.5028	0.2005	-0.1717	0.0046	-0.0000	4.9441	4.0969	0.1099	0.0016	0.0000	-0.0000	59.2101	40.3078	1.1830	0.0172	0.0000
964.4030	-1.1452	-1.8032	-1.2341	-0.1984	1.7764	-2.6066	0.0000	-0.0000	-0.0000	0.0000	0.0000	0.0000	-0.5990	4.9239	4.5625	0.2026	-0.1623	-0.0131	0.0000	4.9443	4.0969	0.1099	0.0016	0.0000	0.0000	59.2121	40.3079	1.1831	0.0172	0.0000
964.4130	-1.1452	-1.8032	-1.2341	-0.1984	1.7765	-2.6066	0.0000	-0.0000	-0.0000	0.0000	0.0000	0.0000	-0.6076	4.9932	4.5386	0.2030	-0.1598	-0.0281	0.0000	4.9443	4.0969	0.1099	0.0016	0.0000	0.0000	59.2123	40.3081	1.1832	0.0172	0.0000
964.4230	-1.1452	-1.8032	-1.2341	-0.1984	1.7765	-2.6066	0.0000	-0.0000	-0.0000	0.0000	0.0000	0.0000	-0.6095	4.9349	4.5827	0.1696	-0.1556	-0.0238	-0.0000	4.9442	4.0969	0.1099	0.0016	0.0000	-0.0000	59.2112	40.3079	1.1831	0.0172	0.0000
964.4350	-1.1452	-1.8032	-1.2341	-0.1984	1.7765	-2.6066	0.0000	-0.0000	-0.0000	0.0000	0.0000	0.0000	-0.5636	4.8955	4.6184	0.2015	-0.1389	-0.0224	0.0000	4.9443	4.0969	0.1099	0.0016	0.0000	0.0000	59.2121	40.3079	1.1830	0.0172	0.0000
964.4450	-1.1452	-1.8032	-1.2340	-0.1984	1.7764	-2.6066	0.0000	-0.0000	-0.0000	0.0000	0.0000	0.0000	-0.5719	5.0117	4.5485	0.1920	-0.1375	-0.0180	-0.0000	4.9443	4.0969	0.1099	0.0016	0.0000	-0.0000	59.2122	40.3080	1.1832	0.0172	0.0000
964.4550	-1.1451	-1.8032	-1.2341	-0.1984	1.7765	-2.6066	0.0000	-0.0000	-0.0000	0.0000	0.0000	0.0000	-0.5639	5.0303	4.5448	0.1896	-0.1599	-0.0207	-0.0000	4.9442	4.0969	0.1099	0.0016	0.0000	-0.0000	59.2112	40.3079	1.1831	0.0172	0.0000
964.4650	-1.1451	-1.8032	-1.2341	-0.1984	1.7765	-2.6066	0.0000	-0.0000	-0.0000	0.0000	0.0000	0.0000	-0.6872	4.9713	4.6135	0.1987	-0.1607	-0.0165	-0.0000	4.9442	4.0969	0.1099	0.0016	0.0000	-0.0000	59.2114	40.3081	1.1832	0.0172	0.0000
964.4770	-1.1452	-1.8032	-1.2341	-0.1984	1.7764	-2.6066	0.0000	-0.0000	-0.0000	0.0000	0.0000	0.0000	-0.5931	4.9946	4.5419	0.1962	-0.1530	-0.0240	0.0000	4.9445	4.0970	0.1099	0.0016	0.0000	0.0000	59.2144	40.3083	1.1832	0.0172	0.0000
964.4870	-1.1451	-1.8032	-1.2341	-0.1984	1.7764	-2.6066	0.0000	-0.0000	-0.0000	0.0000	0.0000	0.0000	-0.6014	4.9497	4.5408	0.1945	-0.1851	-0.0158	0.0000	4.9443	4.0969	0.1099	0.0016	0.0000	0.0000	59.2123	40.3081	1.1831	0.0172	0.0000
964.4970	-1.1452	-1.8032	-1.2340	-0.1984	1.7765	-2.6066	0.0000	-0.0000	-0.0000	0.0000	0.0000	0.0000	-0.6859	4.9502	4.5774	0.1922	-0.1491	-0.0149	0.0000	4.9444	4.0969	0.1099	0.0016	0.0000	0.0000	59.2130	40.3079	1.1831	0.0172	0.0000
964.5090	-1.1452	-1.8032	-1.2341	-0.1984	1.7765	-2.6066	0.0000	-0.0000	-0.0000	0.0000	0.0000	0.0000	-0.6275	4.9782	4.5794	0.1906	-0.1514	-0.0176	-0.0000	4.9446	4.0970	0.1100	0.0016	0.0000	-0.0000	59.2155	40.3084	1.1834	0.0172	0.0000
964.5190	-1.1452	-1.8032	-1.2341	-0.1984	1.7765	-2.6066	0.0000	-0.0000	-0.0000	0.0000	0.0000	0.0000	-0.6135	4.8724	4.5492	0.1741	-0.1609	-0.0178	0.0000	4.9444	4.0969	0.1099	0.0016	0.0000	0.0000	59.2141	40.3080	1.1831	0.0172	0.0000
964.5310	-1.1452	-1.8032	-1.2341	-0.1984	1.7765	-2.6066	0.0000	-0.0000	-0.0000	0.0000	0.0000	0.0000	-0.6520	4.9307	4.5410	0.1774	-0.1622	-0.0393	0.0000	4.9443	4.0969	0.1099	0.0016	0.0000	0.0000	59.2123	40.3081	1.1832	0.0172	0.0000
964.5410	-1.1452	-1.8032	-1.2341	-0.1984	1.7765	-2.6066	0.0000	-0.0000	-0.0000	0.0000	0.0000	0.0000	-0.5326	4.9849	4.5735	0.2039	-0.1820	-0.0097	0.0000	4.9443	4.0970	0.1099	0.0016	0.0000	0.0000	59.2125	40.3083	1.1833	0.0172	0.0000
964.5510	-1.1451	-1.8032	-1.2341	-0.1984	1.7764	-2.6066	0.0000	-0.0000	-0.0000	0.0000	0.0000	0.0000	-0.5840	4.9394	4.5340	0.1692	-0.1588	-0.0347	0.0000	4.9445	4.0970	0.1099	0.0016	0.0000	0.0000	59.2145	40.3084	1.1834	0.0172	0.0000
964.5630	-1.1452	-1.8032	-1.2341	-0.1984	1.7765	-2.6066	0.0000	-0.0000	-0.0000	0.0000	0.0000	0.0000	-0.5869	4.9824	4.5656	0.1960	-0.1691	-0.0228	-0.0000	4.9442	4.0969	0.1099	0.0016	0.0000	-0.0000	59.2113	40.3080	1.1831	0.0172	0.0000
964.5730	-1.1452	-1.8032	-1.2341	-0.1984	1.7765	-2.6066	0.0000	-0.0000	-0.0000	0.0000	0.0000	0.0000	-0.5994	5.0055	4.5214	0.1978	-0.1749	-0.0329	-0.0000	4.9443	4.0969	0.1099	0.0016	0.0000	-0.0000	59.2123	40.3081	1.1832	0.0172	0.0000
964.5830	-1.1451	-1.8032	-1.2340	-0.1984	1.7765	-2.6066	0.0000	-0.0000	-0.0000	0.0000	0.0000	0.0000	-0.5996	4.9706	4.5302	0.1854	-0.1821	-0.0178	0.0000	4.9443	4.0970	0.1099	0.0016	0.0000	0.0000	59.2125	40.3083	1.1832	0.0172	0.0000
964.5930	-1.1452	-1.8032	-1.2341	-0.1984	1.7765	-2.6066	0.0000	-0.0000	-0.0000	0.0000	0.0000	0.0000	-0.5886	4.8842	4.4998	0.1980	-0.1617	-0.0087	-0.0000	4.9442	4.0969	0.1099	0.0016	0.0000	-0.0000	59.2112	40.3079	1.1832	0.0172	0.0000
964.6030	-1.1451	-1.8032	-1.2341	-0.1984	1.7765	-2.6066	0.0000	-0.0000	-0.0000	0.0000	0.0000	0.0000	-0.5512	4.9516	4.6079	0.1877	-0.1514	-0.0180	0.0000	4.9445	4.0970	0.1099	0.0016	0.0000	0.0000	59.2143	40.3082	1.1832	0.0172	0.0000
964.6130	-1.1452	-1.8033	-1.2341	-0.1984	1.7765	-2.6066	0.0000	-0.0000	-0.0000	0.0000	0.0000	0.0000	-0.6388	5.0112	4.6041	0.1727	-0.1810	-0.0352	-0.0000	4.9444	4.0970	0.1099	0.0016	0.0000	-0.0000	59.2135	40.3083	1.1833	0.0172	0.0000
964.6230	-1.1451	-1.8032	-1.2341	-0.1984	1.7765	-2.6066	0.0000	-0.0000	-0.0000	0.0000	0.0000	0.0000	-0.6551	4.9875	4.5124	0.1970	-0.1597	-0.0300	0.0000	4.9443	4.0969	0.1099	0.0016	0.0000	0.0000	59.2123	40.3081	1.1832	0.0172	0.0000
964.6350	-1.1452	-1.8032	-1.2341	-0.1984	1.7765	-2.6066	0.0000	-0.0000	-0.0000	0.0000	0.0000	0.0000	-0.6576	4.9171	4.6057	0.1749	-0.1660	-0.0229	-0.0000	4.9444	4.0969	0.1099	0.0016	0.0000	-0.0000	59.2132	40.3081	1.1832	0.0172	0.0000
964.6450	-1.1452	-1.8032	-1.2340	-0.1984	1.7765	-2.6066	0.0000	-0.0000	-0.0000	0.0000	0.0000	0.0000	-0.6322	4.9871	4.5644	0.1880	-0.1655	-0.0310	0.0000	4.9443	4.0969	0.1099	0.0016	0.0000	0.0000	59.2122	40.3080	1.1831	0.0172	0.0000
964.6550	-1.1451	-1.8032	-1.2341	-0.1984	1.7764	-2.6066	0.0000	-0.0000	-0.0000	0.0000	0.0000	0.0000	-0.6489	5.0460	4.5550	0.1996	-0.1488	-0.0374	-0.0000	4.9441	4.0969	0.1099	0.0016	0.0000	-0.0000	59.2101	40.3078	1.1831	0.0172	0.0000
964.6670	-1.1452	-1.8032	-1.2341	-0.1984	1.7765	-2.6066	0.0000	-0.0000	-0.0000	0.0000	0.0000	0.0000	-0.6458	4.9348	4.5641	0.2110	-0.1673	-0.0409	0.0000	4.9442	4.0969	0.1099	0.0016	0.0000	0.0000	59.2112	40.3079	1.1831	0.0172	0.0000
964.6770	-1.1451	-1.8032	-1.2341	-0.1984	1.7765	-2.6066	0.0000	-0.0000	-0.0000	0.0000	0.0000	0.0000	-0.6564	4.9249	4.5592	0.1668	-0.1551	-0.0480	0.0000	4.9444	4.0970	0.1099	0.0016	0.0000	0.0000	59.2134	40.3082	1.1832	0.0172	0.0000
964.6870	-1.1452	-1.8033	-1.2340	-0.1984	1.7764	-2.6066	0.0000	-0.0000	-0.0000	0.0000	0.0000	0.0000	-0.5915	4.9007	4.5556	0.1885	-0.1562	-0.0256	0.0000	4.9443	4.0969	0.1099	0.0016	0.0000	0.0000	59.2122	40.3080	1.1831	0.0172	0.0000
964.6990	-1.1451	-1.8032	-1.2341	-0.1984	1.7764	-2.6066	0.0000	-0.0000	-0.0000	0.0000	0.0000	0.0000	-0.5756	4.9972	4.5327	0.1923	-0.1759	0.0018	0.0000	4.9443	4.0969	0.1099	0.0016	0.0000	0.0000	59.2122	40.3080	1.1831	0.0172	0.0000
964.7090	-1.1451	-1.8032	-1.2341	-0.1984	1.7765	-2.6066	0.0000	-0.0000	-0.0000	0.0000	0.0000	0.0000	-0.5957	4.9519	4.5826	0.1970	-0.1631	-0.0345	0.0000	4.9441	4.0969	0.1099	0.0016	0.0000	0.0000	59.2103	40.3080	1.1831	0.0172	0.0000
964.7210	-1.1452	-1.8032	-1.2340	-0.1984	1.7765	-2.6066	0.0000	-0.0000	-0.0000	0.0000	0.0000	0.0000	-0.6787	4.9406	4.5923	0.1883	-0.1493	-0.0474	-0.0000	4.9442	4.0969	0.1099	0.0016	0.0000	-0.0000	59.2112	40.3080	1.1831	0.0172	0.0000
964.7310	-1.1451	-1.8032	-1.2341	-0.1984	1.7764	-2.6066	0.0000	-0.0000	-0.0000	0.0000	0.0000	0.0000	-0.5791	4.9301	4.5455	0.1877	-0.1674	-0.0177	-0.0000	4.9445	4.0970	0.1099	0.0016	0.0000	-0.0000	59.2143	40.3082	1.1832	0.0172	0.0000
964.7410	-1.1452	-1.8032	-1.2341	-0.1984	1.7764	-2.6066	0.0000	-0.0000	-0.0000	0.0000	0.0000	0.0000	-0.6532	4.9498	4.5456	0.1833	-0.1833	-0.0176	-0.0000	4.9443	4.0969	0.1099	0.0016	0.0000	-0.0000	59.2123	40.3081	1.1831	0.0172	0.0000
964.7530	-1.1452	-1.8032	-1.2341	-0.1984	1.7764	-2.6066	0.0000	-0.0000	-0.0000	0.0000	0.0000	0.0000	-0.6024	4.9947	4.5374	0.1635	-0.1595	-0.0148	0.0000	4.9445	4.0969	0.1099	0.0016	0.0000	0.0000	59.2143	40.3082	1.1832	0.0172	0.0000
964.7630	-1.1451	-1.8032	-1.2341	-0.1984	1.7765	-2.6066	0.0000	-0.0000	-0.0000	0.0000	0.0000	0.0000	-0.6766	4.9871	4.5595	0.2157	-0.1897	-0.0380	0.0000	4.9444	4.0969	0.1099	0.0016	0.0000	0.0000	59.2133	40.3081	1.1832	0.0172	0.0000
964.7730	-1.1452	-1.8032	-1.2341	-0.1984	1.7765	-2.6066	0.0000	-0.0000	-0.0000	0.0000	0.0000	0.0000	-0.5928	4.8936	4.5662	0.1964	-0.1795	-0.0332	0.0000	4.9443	4.0969	0.1099	0.0016	0.0000	0.0000	59.2123	40.3082	1.1832	0.0172	0.0000
964.7830	-1.1452	-1.8033	-1.2341	-0.1985	1.7765	-2.6066	0.0000	-0.0000	-0.0000	0.0000	0.0000	0.0000	-0.6460	4.9440	4.5403	0.1977	-0.1740	-0.0213	0.0000	4.9445	4.0970	0.1099	0.0016	0.0000	0.0000	59.2143	40.3082	1.1832	0.0172	0.0000
964.7930	-1.1452	-1.8032	-1.2341	-0.1984	1.7764	-2.6066	0.0000	-0.0000	-0.0000	0.0000	0.0000	0.0000	-0.6000	4.9675	4.5555	0.2103	-0.1686	-0.0298	0.0000	4.9443	4.0969	0.1099	0.0016	0.0000	0.0000	59.2123	40.3081	1.1832	0.0172	0.0000
964.8050	-1.1451	-1.8032	-1.2341	-0.1984	1.7765	-2.6066	0.0000	-0.0000	-0.0000	0.0000	0.0000	0.0000	-0.5674	4.9553	4.5281	0.1850	-0.1853	-0.0134	0.0000	4.9443	4.0970	0.1099	0.0016	0.0000	0.0000	59.2125	40.3083	1.1833	0.0172	0.0000
964.8150	-1.1452	-1.8032	-1.2341	-0.1984	1.7764	-2.6066	0.0000	-0.0000	-0.0000	0.0000	0.0000	0.0000	-0.6311	4.9744	4.5758	0.2086	-0.1564	-0.0222	-0.0000	4.9442	4.0969	0.1099	0.0016	0.0000	-0.0000	59.2114	40.3082	1.1832	0.0172	0.0000
964.8250	-1.1452	-1.8032	-1.2341	-0.1984	1.7765	-2.6066	0.0000	-0.0000	-0.0000	0.0000	0.0000	0.0000	-0.6369	4.9554	4.5822	0.1996	-0.2068	-0.0211	0.0000	4.9445	4.0970	0.1099	0.0016	0.0000	0.0000	59.2144	40.3083	1.1832	0.0172	0.0000
964.8350	-1.1452	-1.8032	-1.2341	-0.1984	1.7764	-2.6066	0.0000	-0.0000	-0.0000	0.0000	0.0000	0.0000	-0.7349	4.9816	4.5517	0.1975	-0.1499	-0.0348	0.0000	4.9442	4.0969	0.1099	0.0016	0.0000	0.0000	59.2113	40.3081	1.1832	0.0172	0.0000
964.8450	-1.1451	-1.8032	-1.2341	-0.1984	1.7764	-2.6066	0.0000	-0.0000	-0.0000	0.0000	0.0000	0.0000	-0.5946	5.0093	4.5519	0.1786	-0.1747	-0.0245	-0.0000	4.9441	4.0969	0.1099	0.0016	0.0000	-0.0000	59.2101	40.3078	1.1830	0.0172	0.0000
964.8570	-1.1452	-1.8032	-1.2340	-0.1984	1.7765	-2.6066	0.0000	-0.0000	-0.0000	0.0000	0.0000	0.0000	-0.6560	4.9625	4.5523	0.1985	-0.1544	-0.0399	0.0000	4.9442	4.0969	0.1099	0.0016	0.0000	0.0000	59.2112	40.3079	1.1831	0.0172	0.0000
964.8670	-1.1452	-1.8032	-1.2341	-0.1984	1.7765	-2.6066	0.0000	-0.0000	-0.0000	0.0000	0.0000	0.0000	-0.5792	4.9223	4.5352	0.1773	-0.1902	-0.0318	-0.0000	4.9446	4.0970	0.1099	0.0016	0.0000	-0.0000	59.2163	40.3083	1.1833	0.0172	0.0000
964.8790	-1.1452	-1.8032	-1.2341	-0.1984	1.7765	-2.6066	0.0000	-0.0000	-0.0000	0.0000	0.0000	0.0000	-0.6259	4.9815	4.5693	0.1951	-0.1578	-0.0269	-0.0000	4.9443	4.0970	0.1099	0.0016	0.0000	-0.0000	59.2126	40.3084	1.1833	0.0172	0.0000
964.8890	-1.1452	-1.8032	-1.2341	-0.1984	1.7765	-2.6066	0.0000	-0.0000	-0.0000	0.0000	0.0000	0.0000	-0.5563	4.9482	4.5468	0.1890	-0.1671	-0.0233	0.0000	4.9443	4.0969	0.1099	0.0016	0.0000	0.0000	59.2123	40.3081	1.1832	0.0172	0.0000
964.8990	-1.1452	-1.8032	-1.2341	-0.1984	1.7764	-2.6066	0.0000	-0.0000	-0.0000	0.0000	0.0000	0.0000	-0.6250	4.8782	4.5763	0.2078	-0.1725	-0.0241	-0.0000	4.9442	4.0969	0.1099	0.0016	0.0000	-0.0000	59.2113	40.3080	1.1832	0.0172	0.0000
964.9110	-1.1452	-1.8032	-1.2341	-0.1984	1.7765	-2.6066	0.0000	-0.0000	-0.0000	0.0000	0.0000	0.0000	-0.6858	4.8918	4.5780	0.1850	-0.1481	-0.0319	-0.0000	4.9442	4.0969	0.1099	0.0016	0.0000	-0.0000	59.2113	40.3081	1.1832	0.0172	0.0000
964.9210	-1.1451	-1.8032	-1.2341	-0.1984	1.7765	-2.6066	0.0000	-0.0000	-0.0000	0.0000	0.0000	0.0000	-0.5764	4.9419	4.5590	0.1820	-0.1721	-0.0403	0.0000	4.9443	4.0969	0.1099	0.0016	0.0000	0.0000	59.2122	40.3080	1.1831	0.0172	0.0000
964.9330	-1.1452	-1.8032	-1.2340	-0.1984	1.7765	-2.6066	0.0000	-0.0000	-0.0000	0.0000	0.0000	0.0000	-0.7263	4.9443	4.5468	0.2059	-0.1385	-0.0407	-0.0000	4.9442	4.0969	0.1099	0.0016	0.0000	-0.0000	59.2110	40.3077	1.1830	0.0172	0.0000
964.9430	-1.1451	-1.8032	-1.2341	-0.1984	1.7765	-2.6066	0.0000	-0.0000	-0.0000	0.0000	0.0000	0.0000	-0.7022	4.9664	4.5179	0.1877	-0.1582	-0.0127	-0.0000	4.9441	4.0969	0.1099	0.0016	0.0000	-0.0000	59.2102	40.3079	1.1831	0.0172	0.0000
964.9530	-1.1452	-1.8032	-1.2341	-0.1984	1.7765	-2.6066	0.0000	-0.0000	-0.0000	0.0000	0.0000	0.0000	-0.6498	4.9451	4.5699	0.1980	-0.1660	-0.0323	0.0000	4.9443	4.0969	0.1099	0.0016	0.0000	0.0000	59.2121	40.3079	1.1831	0.0172	0.0000
964.9630	-1.1452	-1.8032	-1.2341	-0.1984	1.7765	-2.6066	0.0000	-0.0000	-0.0000	0.0000	-0.0000	0.0000	-0.5782	5.0266	4.5487	0.1726	-0.1875	-0.0372	-0.0000	4.9442	4.0969	0.1099	0.0016	0.0000	-0.0000	59.2112	40.3080	1.1832	0.0172	0.0000
964.9730	-1.1451	-1.8032	-1.2341	-0.1985	1.7765	-2.6066	0.0000	-0.0000	-0.0000	0.0000	-0.0000	0.0000	-0.6055	4.9420	4.5832	0.2030	-0.1708	-0.0168	-0.0000	4.9443	4.0970	0.1099	0.0016	0.0000	-0.0000	59.2125	40.3083	1.1832	0.0172	0.0000
964.9830	-1.1451	-1.8032	-1.2341	-0.1984	1.7764	-2.6066	0.0000	-0.0000	-0.0000	0.0000	-0.0000	0.0000	-0.6173	4.9508	4.6198	0.1876	-0.1789	-0.0518	0.0000	4.9445	4.0969	0.1099	0.0016	0.0000	0.0000	59.2142	40.3081	1.1832	0.0172	0.0000
964.9950	-1.1452	-1.8032	-1.2341	-0.1984	1.7764	-2.6066	0.0000	-0.0000	-0.0000	0.0000	-0.0000	0.0000	-0.6453	4.9539	4.5634	0.1980	-0.1763	-0.0201	0.0000	4.9445	4.0969	0.1099	0.0016	0.0000	0.0000	59.2142	40.3081	1.1832	0.0172	0.0000
965.0050	-1.1451	-1.8032	-1.2341	-0.1984	1.7764	-2.6066	0.0000	-0.0000	-0.0000	0.0000	0.0000	0.0000	-0.6599	4.9108	4.5785	0.1963	-0.1751	-0.0374	0.0000	4.9443	4.0969	0.1099	0.0016	0.0000	0.0000	59.2122	40.3080	1.1831	0.0172	0.0000
965.0150	-1.1452	-1.8032	-1.2341	-0.1984	1.7765	-2.6066	0.0000	-0.0000	-0.0000	0.0000	0.0000	0.0000	-0.6502	4.9813	4.4972	0.1786	-0.1672	-0.0646	0.0000	4.9445	4.0969	0.1099	0.0016	0.0000	0.0000	59.2143	40.3082	1.1832	0.0172	0.0000
965.0250	-1.1452	-1.8032	-1.2341	-0.1985	1.7764	-2.6066	0.0000	-0.0000	-0.0000	0.0000	0.0000	0.0000	-0.6684	4.9825	4.5026	0.2104	-0.1887	-0.0212	-0.0000	4.9444	4.0969	0.1099	0.0016	0.0000	-0.0000	59.2133	40.3082	1.1833	0.0172	0.0000
965.0370	-1.1452	-1.8033	-1.2341	-0.1984	1.7765	-2.6066	0.0000	-0.0000	-0.0000	0.0000	0.0000	0.0000	-0.6725	4.9778	4.5493	0.1741	-0.1489	-0.0383	-0.0000	4.9444	4.0970	0.1099	0.0016	0.0000	-0.0000	59.2134	40.3083	1.1832	0.0172	0.0000
965.0470	-1.1452	-1.8032	-1.2341	-0.1984	1.7765	-2.6066	0.0000	-0.0000	-0.0000	0.0000	0.0000	0.0000	-0.5561	4.9597	4.5676	0.1868	-0.1538	-0.0381	0.0000	4.9442	4.0969	0.1099	0.0016	0.0000	0.0000	59.2112	40.3079	1.1831	0.0172	0.0000
965.0590	-1.1452	-1.8032	-1.2341	-0.1984	1.7765	-2.6066	0.0000	-0.0000	-0.0000	0.0000	0.0000	0.0000	-0.6732	4.9653	4.5966	0.1921	-0.1702	-0.0341	0.0000	4.9444	4.0969	0.1099	0.0016	0.0000	0.0000	59.2132	40.3080	1.1831	0.0172	0.0000
965.0690	-1.1451	-1.8032	-1.2341	-0.1984	1.7765	-2.6066	0.0000	-0.0000	-0.0000	0.0000	0.0000	0.0000	-0.6123	4.8926	4.5784	0.1893	-0.1591	-0.0457	0.0000	4.9444	4.0969	0.1099	0.0016	0.0000	0.0000	59.2133	40.3082	1.1832	0.0172	0.0000
965.0790	-1.1452	-1.8033	-1.2341	-0.1984	1.7764	-2.6066	0.0000	-0.0000	-0.0000	0.0000	0.0000	0.0000	-0.6734	4.9293	4.5569	0.2127	-0.1849	-0.0310	0.0000	4.9443	4.0969	0.1099	0.0016	0.0000	0.0000	59.2122	40.3080	1.1832	0.0172	0.0000
965.0910	-1.1452	-1.8032	-1.2340	-0.1984	1.7765	-2.6066	0.0000	-0.0000	-0.0000	0.0000	0.0000	0.0000	-0.6625	4.9421	4.5543	0.1628	-0.1390	-0.0395	-0.0000	4.9443	4.0969	0.1099	0.0016	0.0000	-0.0000	59.2123	40.3081	1.1832	0.0172	0.0000
965.1010	-1.1452	-1.8032	-1.2341	-0.1984	1.7765	-2.6066	0.0000	-0.0000	-0.0000	0.0000	0.0000	0.0000	-0.6432	4.9418	4.5336	0.1875	-0.1465	-0.0220	-0.0000	4.9443	4.0969	0.1099	0.0016	0.0000	-0.0000	59.2122	40.3080	1.1831	0.0172	0.0000
965.1130	-1.1452	-1.8033	-1.2341	-0.1984	1.7764	-2.6066	0.0000	-0.0000	-0.0000	0.0000	0.0000	0.0000	-0.6458	5.0155	4.5827	0.1773	-0.1693	-0.0165	-0.0000	4.9441	4.0969	0.1099	0.0016	0.0000	-0.0000	59.2099	40.3076	1.1830	0.0172	0.0000
965.1230	-1.1452	-1.8032	-1.2341	-0.1984	1.7765	-2.6066	0.0000	-0.0000	-0.0000	0.0000	0.0000	0.0000	-0.6655	4.9898	4.4931	0.2014	-0.1595	-0.0140	0.0000	4.9442	4.0969	0.1099	0.0016	0.0000	0.0000	59.2112	40.3079	1.1831	0.0172	0.0000
965.1330	-1.1452	-1.8032	-1.2341	-0.1984	1.7765	-2.6066	0.0000	-0.0000	-0.0000	0.0000	0.0000	0.0000	-0.5614	4.9573	4.5298	0.1752	-0.1742	-0.0391	0.0000	4.9445	4.0970	0.1099	0.0016	0.0000	0.0000	59.2153	40.3082	1.1833	0.0172	0.0000
965.1450	-1.1452	-1.8032	-1.2341	-0.1984	1.7765	-2.6066	0.0000	-0.0000	-0.0000	0.0000	0.0000	0.0000	-0.6290	4.9279	4.5607	0.1919	-0.1414	-0.0394	0.0000	4.9445	4.0970	0.1099	0.0016	0.0000	0.0000	59.2144	40.3083	1.1832	0.0172	0.0000
965.1550	-1.1451	-1.8032	-1.2341	-0.1984	1.7764	-2.6066	0.0000	-0.0000	-0.0000	0.0000	0.0000	0.0000	-0.6571	4.9671	4.5226	0.1995	-0.1755	-0.0210	0.0000	4.9442	4.0969	0.1099	0.0016	0.0000	0.0000	59.2113	40.3081	1.1832	0.0172	0.0000
965.1670	-1.1452	-1.8032	-1.2341	-0.1984	1.7764	-2.6066	0.0000	-0.0000	-0.0000	0.0000	0.0000	0.0000	-0.6240	4.9448	4.6166	0.2006	-0.1588	-0.0373	0.0000	4.9444	4.0969	0.1099	0.0016	0.0000	0.0000	59.2131	40.3080	1.1831	0.0172	0.0000
965.1770	-1.1451	-1.8032	-1.2341	-0.1984	1.7765	-2.6066	0.0000	-0.0000	-0.0000	0.0000	0.0000	0.0000	-0.6337	4.9964	4.5502	0.1763	-0.1612	-0.0112	0.0000	4.9443	4.0969	0.1099	0.0016	0.0000	0.0000	59.2122	40.3080	1.1832	0.0172	0.0000
965.1890	-1.1451	-1.8032	-1.2341	-0.1984	1.7765	-2.6066	0.0000	-0.0000	-0.0000	0.0000	0.0000	0.0000	-0.6948	5.0081	4.5524	0.1868	-0.1622	-0.0255	0.0000	4.9441	4.0969	0.1099	0.0016	0.0000	0.0000	59.2102	40.3079	1.1831	0.0172	0.0000
965.1990	-1.1451	-1.8032	-1.2341	-0.1984	1.7764	-2.6066	0.0000	-0.0000	-0.0000	0.0000	0.0000	0.0000	-0.6336	4.9766	4.5337	0.1872	-0.1514	-0.0011	0.0000	4.9440	4.0969	0.1099	0.0016	0.0000	0.0000	59.2090	40.3077	1.1830	0.0172	0.0000
965.2090	-1.1451	-1.8032	-1.2340	-0.1984	1.7765	-2.6066	0.0000	-0.0000	-0.0000	0.0000	0.0000	0.0000	-0.5788	4.9599	4.5552	0.1987	-0.1520	-0.0247	-0.0000	4.9442	4.0969	0.1099	0.0016	0.0000	-0.0000	59.2113	40.3081	1.1832	0.0172	0.0000
965.2210	-1.1452	-1.8032	-1.2340	-0.1984	1.7765	-2.6066	0.0000	-0.0000	-0.0000	0.0000	0.0000	0.0000	-0.6533	4.9083	4.5661	0.1891	-0.1507	-0.0130	-0.0000	4.9442	4.0969	0.1099	0.0016	0.0000	-0.0000	59.2112	40.3079	1.1831	0.0172	0.0000
965.2310	-1.1452	-1.8032	-1.2341	-0.1984	1.7765	-2.6066	0.0000	-0.0000	-0.0000	0.0000	0.0000	0.0000	-0.5762	4.9590	4.5118	0.1963	-0.1712	-0.0006	0.0000	4.9443	4.0969	0.1099	0.0016	0.0000	0.0000	59.2123	40.3081	1.1832	0.0172	0.0000
965.2430	-1.1452	-1.8032	-1.2341	-0.1984	1.7764	-2.6066	0.0000	-0.0000	-0.0000	0.0000	0.0000	0.0000	-0.6364	4.9273	4.5344	0.1865	-0.1726	-0.0112	0.0000	4.9443	4.0969	0.1099	0.0016	0.0000	0.0000	59.2123	40.3082	1.1832	0.0172	0.0000
965.2530	-1.1451	-1.8032	-1.2341	-0.1984	1.7765	-2.6066	0.0000	-0.0000	-0.0000	0.0000	0.0000	0.0000	-0.6698	4.9333	4.5398	0.1983	-0.1667	-0.0082	0.0000	4.9444	4.0969	0.1099	0.0016	0.0000	0.0000	59.2133	40.3082	1.1832	0.0172	0.0000
965.2630	-1.1451	-1.8032	-1.2341	-0.1984	1.7765	-2.6066	0.0000	-0.0000	-0.0000	0.0000	0.0000	0.0000	-0.7255	4.9880	4.5505	0.1752	-0.1549	0.0066	-0.0000	4.9442	4.0969	0.1099	0.0016	0.0000	-0.0000	59.2111	40.3079	1.1830	0.0172	0.0000
965.2750	-1.1452	-1.8032	-1.2341	-0.1984	1.7764	-2.6066	0.0000	-0.0000	-0.0000	0.0000	0.0000	0.0000	-0.6906	4.9398	4.5205	0.1924	-0.1791	-0.0109	0.0000	4.9441	4.0969	0.1099	0.0016	0.0000	0.0000	59.2102	40.3080	1.1831	0.0172	0.0000
965.2850	-1.1451	-1.8032	-1.2340	-0.1984	1.7764	-2.6066	0.0000	-0.0000	-0.0000	0.0000	0.0000	0.0000	-0.5759	4.9056	4.5707	0.1903	-0.1639	-0.0166	-0.0000	4.9444	4.0969	0.1099	0.0016	0.0000	-0.0000	59.2133	40.3082	1.1832	0.0172	0.0000
965.2970	-1.1452	-1.8032	-1.2341	-0.1984	1.7764	-2.6066	0.0000	-0.0000	-0.0000	0.0000	0.0000	0.0000	-0.6494	4.8798	4.5807	0.1727	-0.1675	-0.0195	-0.0000	4.9444	4.0969	0.1099	0.0016	0.0000	-0.0000	59.2133	40.3082	1.1832	0.0172	0.0000
965.3070	-1.1452	-1.8032	-1.2341	-0.1984	1.7764	-2.6066	0.0000	-0.0000	-0.0000	0.0000	0.0000	0.0000	-0.6174	4.9268	4.5353	0.1835	-0.1511	-0.0136	0.0000	4.9442	4.0969	0.1099	0.0016	0.0000	0.0000	59.2113	40.3081	1.1832	0.0172	0.0000
965.3190	-1.1452	-1.8032	-1.2341	-0.1984	1.7764	-2.6066	0.0000	-0.0000	-0.0000	0.0000	0.0000	0.0000	-0.6284	4.9646	4.5594	0.2227	-0.1995	-0.0234	-0.0000	4.9442	4.0969	0.1099	0.0016	0.0000	-0.0000	59.2111	40.3079	1.1831	0.0172	0.0000
965.3290	-1.1452	-1.8032	-1.2340	-0.1984	1.7764	-2.6066	0.0000	-0.0000	-0.0000	0.0000	0.0000	0.0000	-0.7587	4.9445	4.5187	0.1732	-0.1778	-0.0218	0.0000	4.9443	4.0969	0.1099	0.0016	0.0000	0.0000	59.2123	40.3081	1.1832	0.0172	0.0000
965.3410	-1.1451	-1.8032	-1.2340	-0.1984	1.7765	-2.6066	0.0000	-0.0000	-0.0000	0.0000	0.0000	0.0000	-0.6756	4.9469	4.5428	0.2126	-0.1744	-0.0143	0.0000	4.9439	4.0969	0.1099	0.0016	0.0000	0.0000	59.2081	40.3077	1.1830	0.0172	0.0000
965.3510	-1.1452	-1.8032	-1.2340	-0.1984	1.7765	-2.6066	0.0000	-0.0000	-0.0000	0.0000	0.0000	0.0000	-0.5844	4.9400	4.5492	0.1834	-0.1709	0.0071	-0.0000	4.9442	4.0969	0.1099	0.0016	0.0000	-0.0000	59.2110	40.3077	1.1830	0.0172	0.0000
965.3610	-1.1452	-1.8032	-1.2340	-0.1984	1.7764	-2.6066	0.0000	-0.0000	-0.0000	0.0000	0.0000	0.0000	-0.5851	4.8631	4.5605	0.2094	-0.1408	-0.0209	0.0000	4.9444	4.0969	0.1099	0.0016	0.0000	0.0000	59.2140	40.3079	1.1830	0.0172	0.0000
965.3730	-1.1452	-1.8032	-1.2341	-0.1984	1.7764	-2.6066	0.0000	-0.0000	-0.0000	0.0000	0.0000	0.0000	-0.6623	4.9366	4.5490	0.1861	-0.1614	0.0001	-0.0000	4.9442	4.0969	0.1099	0.0016	0.0000	-0.0000	59.2110	40.3077	1.1830	0.0172	0.0000
965.3830	-1.1451	-1.8032	-1.2341	-0.1984	1.7765	-2.6066	0.0000	-0.0000	-0.0000	0.0000	0.0000	0.0000	-0.5837	4.8909	4.5660	0.1979	-0.1714	0.0168	0.0000	4.9443	4.0969	0.1099	0.0016	0.0000	0.0000	59.2123	40.3081	1.1832	0.0172	0.0000
965.3950	-1.1452	-1.8032	-1.2341	-0.1984	1.7765	-2.6066	0.0000	-0.0000	-0.0000	0.0000	0.0000	0.0000	-0.6942	4.9567	4.5974	0.1873	-0.1717	-0.0265	0.0000	4.9444	4.0969	0.1099	0.0016	0.0000	0.0000	59.2133	40.3082	1.1832	0.0172	0.0000
965.4050	-1.1452	-1.8032	-1.2341	-0.1984	1.7764	-2.6066	0.0000	-0.0000	-0.0000	0.0000	0.0000	0.0000	-0.5602	4.9656	4.5282	0.1882	-0.1634	-0.0082	0.0000	4.9443	4.0969	0.1099	0.0016	0.0000	0.0000	59.2124	40.3082	1.1832	0.0172	0.0000
965.4150	-1.1452	-1.8032	-1.2341	-0.1984	1.7765	-2.6066	0.0000	-0.0000	-0.0000	0.0000	0.0000	0.0000	-0.6312	4.9457	4.5421	0.1854	-0.1753	-0.0120	0.0000	4.9440	4.0969	0.1099	0.0016	0.0000	0.0000	59.2089	40.3076	1.1829	0.0172	0.0000
965.4270	-1.1451	-1.8032	-1.2341	-0.1984	1.7764	-2.6066	0.0000	-0.0000	-0.0000	0.0000	0.0000	0.0000	-0.6661	4.9646	4.5418	0.1883	-0.1565	-0.0326	-0.0000	4.9443	4.0969	0.1099	0.0016	0.0000	-0.0000	59.2121	40.3079	1.1831	0.0172	0.0000
965.4370	-1.1452	-1.8032	-1.2341	-0.1984	1.7765	-2.6066	0.0000	-0.0000	-0.0000	0.0000	0.0000	0.0000	-0.6267	4.9544	4.5638	0.2089	-0.1790	-0.0333	0.0000	4.9444	4.0969	0.1099	0.0016	0.0000	0.0000	59.2133	40.3082	1.1832	0.0172	0.0000
965.4490	-1.1451	-1.8032	-1.2341	-0.1984	1.7765	-2.6066	0.0000	-0.0000	-0.0000	0.0000	0.0000	0.0000	-0.5654	4.9450	4.5291	0.2012	-0.1817	-0.0296	0.0000	4.9440	4.0969	0.1099	0.0016	0.0000	0.0000	59.2090	40.3077	1.1830	0.0172	0.0000
965.4590	-1.1452	-1.8032	-1.2341	-0.1984	1.7764	-2.6066	0.0000	-0.0000	-0.0000	0.0000	0.0000	0.0000	-0.6823	4.8402	4.5528	0.1856	-0.1707	-0.0192	-0.0000	4.9442	4.0969	0.1099	0.0016	0.0000	-0.0000	59.2113	40.3081	1.1832	0.0172	0.0000
965.4690	-1.1451	-1.8032	-1.2341	-0.1984	1.7765	-2.6066	0.0000	-0.0000	-0.0000	0.0000	0.0000	0.0000	-0.6428	4.9539	4.5937	0.1984	-0.1565	-0.0303	-0.0000	4.9443	4.0969	0.1099	0.0016	0.0000	-0.0000	59.2122	40.3080	1.1831	0.0172	0.0000
965.4810	-1.1452	-1.8032	-1.2341	-0.1984	1.7764	-2.6066	0.0000	-0.0000	-0.0000	0.0000	0.0000	0.0000	-0.6553	4.9629	4.5853	0.1788	-0.1484	-0.0330	-0.0000	4.9444	4.0970	0.1100	0.0016	0.0000	-0.0000	59.2136	40.3085	1.1834	0.0172	0.0000
965.4910	-1.1452	-1.8032	-1.2341	-0.1984	1.7765	-2.6066	0.0000	-0.0000	-0.0000	0.0000	0.0000	0.0000	-0.6352	4.9519	4.5514	0.2075	-0.1884	-0.0269	0.0000	4.9440	4.0969	0.1099	0.0016	0.0000	0.0000	59.2092	40.3079	1.1831	0.0172	0.0000
965.5030	-1.1452	-1.8032	-1.2341	-0.1984	1.7764	-2.6066	0.0000	-0.0000	-0.0000	0.0000	0.0000	0.0000	-0.5368	4.9746	4.4862	0.1615	-0.1498	-0.0361	-0.0000	4.9442	4.0969	0.1099	0.0016	0.0000	-0.0000	59.2110	40.3078	1.1830	0.0172	0.0000
965.5130	-1.1452	-1.8032	-1.2341	-0.1984	1.7764	-2.6066	0.0000	-0.0000	-0.0000	0.0000	0.0000	0.0000	-0.6240	4.9804	4.5361	0.1870	-0.1824	-0.0138	0.0000	4.9440	4.0969	0.1099	0.0016	0.0000	0.0000	59.2093	40.3080	1.1831	0.0172	0.0000
965.5250	-1.1452	-1.8032	-1.2340	-0.1984	1.7765	-2.6066	0.0000	-0.0000	-0.0000	0.0000	0.0000	0.0000	-0.6772	4.9962	4.5347	0.2099	-0.1533	0.0024	0.0000	4.9443	4.0969	0.1099	0.0016	0.0000	0.0000	59.2121	40.3080	1.1831	0.0172	0.0000
965.5350	-1.1452	-1.8032	-1.2341	-0.1984	1.7765	-2.6066	0.0000	-0.0000	-0.0000	0.0000	0.0000	0.0000	-0.5286	4.9621	4.5619	0.1684	-0.1730	-0.0267	0.0000	4.9444	4.0969	0.1099	0.0016	0.0000	0.0000	59.2141	40.3080	1.1830	0.0172	0.0000
965.5450	-1.1452	-1.8032	-1.2341	-0.1984	1.7765	-2.6066	0.0000	-0.0000	-0.0000	0.0000	0.0000	0.0000	-0.5794	4.9972	4.5264	0.2012	-0.1689	-0.0193	-0.0000	4.9442	4.0969	0.1099	0.0016	0.0000	-0.0000	59.2111	40.3079	1.1831	0.0172	0.0000
965.5570	-1.1452	-1.8032	-1.2340	-0.1984	1.7764	-2.6066	0.0000	-0.0000	-0.0000	0.0000	0.0000	0.0000	-0.6276	4.9384	4.5240	0.1714	-0.1375	-0.0155	-0.0000	4.9442	4.0969	0.1099	0.0016	0.0000	-0.0000	59.2109	40.3077	1.1830	0.0172	0.0000
965.5670	-1.1452	-1.8032	-1.2341	-0.1984	1.7765	-2.6066	0.0000	-0.0000	-0.0000	0.0000	0.0000	0.0000	-0.6128	4.9549	4.5149	0.1702	-0.1668	-0.0175	0.0000	4.9443	4.0969	0.1099	0.0016	0.0000	0.0000	59.2123	40.3081	1.1832	0.0172	0.0000
965.5790	-1.1452	-1.8032	-1.2341	-0.1984	1.7765	-2.6066	0.0000	-0.0000	-0.0000	0.0000	0.0000	0.0000	-0.5367	4.9751	4.5803	0.1664	-0.1684	-0.0232	-0.0000	4.9442	4.0970	0.1099	0.0016	0.0000	-0.0000	59.2115	40.3082	1.1832	0.0172	0.0000
965.5890	-1.1452	-1.8032	-1.2341	-0.1984	1.7765	-2.6066	0.0000	-0.0000	-0.0000	0.0000	0.0000	0.0000	-0.6194	4.9238	4.4699	0.1768	-0.1831	-0.0074	0.0000	4.9441	4.0969	0.1099	0.0016	0.0000	0.0000	59.2102	40.3079	1.1831	0.0172	0.0000
965.5990	-1.1451	-1.8032	-1.2341	-0.1984	1.7764	-2.6066	0.0000	-0.0000	-0.0000	0.0000	0.0000	0.0000	-0.6062	4.9044	4.5341	0.1891	-0.1818	-0.0161	0.0000	4.9444	4.0969	0.1099	0.0016	0.0000	0.0000	59.2130	40.3079	1.1831	0.0172	0.0000
965.6090	-1.1452	-1.8032	-1.2341	-0.1984	1.7764	-2.6066	0.0000	-0.0000	-0.0000	0.0000	0.0000	0.0000	-0.6483	4.9898	4.5855	0.2095	-0.1540	-0.0113	-0.0000	4.9442	4.0969	0.1099	0.0016	0.0000	-0.0000	59.2113	40.3081	1.1832	0.0172	0.0000
965.6190	-1.1452	-1.8032	-1.2340	-0.1984	1.7764	-2.6066	0.0000	-0.0000	-0.0000	0.0000	0.0000	0.0000	-0.6512	4.9829	4.5190	0.1794	-0.1574	-0.0414	0.0000	4.9440	4.0969	0.1099	0.0016	0.0000	0.0000	59.2092	40.3079	1.1831	0.0172	0.0000
965.6310	-1.1452	-1.8032	-1.2341	-0.1984	1.7764	-2.6066	0.0000	-0.0000	-0.0000	0.0000	0.0000	0.0000	-0.6214	5.0158	4.5417	0.2033	-0.1453	-0.0262	0.0000	4.9445	4.0970	0.1099	0.0016	0.0000	0.0000	59.2143	40.3082	1.1832	0.0172	0.0000
965.6410	-1.1451	-1.8032	-1.2341	-0.1984	1.7765	-2.6066	0.0000	-0.0000	-0.0000	0.0000	0.0000	0.0000	-0.6406	4.9362	4.5578	0.1726	-0.1641	-0.0154	0.0000	4.9443	4.0969	0.1099	0.0016	0.0000	0.0000	59.2123	40.3081	1.1832	0.0172	0.0000
965.6510	-1.1452	-1.8032	-1.2341	-0.1984	1.7764	-2.6066	0.0000	-0.0000	-0.0000	0.0000	0.0000	0.0000	-0.6575	4.9185	4.5443	0.1843	-0.1772	-0.0215	-0.0000	4.9443	4.0969	0.1099	0.0016	0.0000	-0.0000	59.2121	40.3079	1.1831	0.0172	0.0000
965.6610	-1.1452	-1.8032	-1.2341	-0.1984	1.7764	-2.6066	0.0000	-0.0000	-0.0000	0.0000	0.0000	0.0000	-0.6184	4.9627	4.5155	0.1886	-0.1588	-0.0165	-0.0000	4.9442	4.0969	0.1099	0.0016	0.0000	-0.0000	59.2112	40.3079	1.1831	0.0172	0.0000
965.6710	-1.1452	-1.8032	-1.2341	-0.1984	1.7765	-2.6066	0.0000	-0.0000	-0.0000	0.0000	0.0000	0.0000	-0.6220	4.9086	4.5389	0.1640	-0.1625	-0.0441	0.0000	4.9443	4.0970	0.1099	0.0016	0.0000	0.0000	59.2125	40.3083	1.1833	0.0172	0.0000
965.6810	-1.1452	-1.8032	-1.2341	-0.1984	1.7765	-2.6066	0.0000	-0.0000	-0.0000	0.0000	0.0000	0.0000	-0.5349	4.9242	4.5721	0.1880	-0.1601	-0.0482	0.0000	4.9443	4.0969	0.1099	0.0016	0.0000	0.0000	59.2122	40.3080	1.1831	0.0172	0.0000
965.6930	-1.1452	-1.8032	-1.2341	-0.1984	1.7765	-2.6066	0.0000	-0.0000	-0.0000	0.0000	0.0000	0.0000	-0.6372	4.9340	4.5206	0.1675	-0.1540	-0.0036	-0.0000	4.9441	4.0969	0.1099	0.0016	0.0000	-0.0000	59.2101	40.3078	1.1830	0.0172	0.0000
965.7030	-1.1452	-1.8032	-1.2341	-0.1984	1.7765	-2.6066	0.0000	-0.0000	-0.0000	0.0000	0.0000	0.0000	-0.6224	4.9238	4.5648	0.1599	-0.1547	-0.0265	0.0000	4.9444	4.0970	0.1100	0.0016	0.0000	0.0000	59.2137	40.3085	1.1834	0.0172	0.0000
965.7130	-1.1452	-1.8032	-1.2341	-0.1984	1.7764	-2.6066	0.0000	-0.0000	-0.0000	0.0000	0.0000	0.0000	-0.6004	4.9699	4.5025	0.1937	-0.1418	-0.0246	-0.0000	4.9443	4.0969	0.1099	0.0016	0.0000	-0.0000	59.2120	40.3078	1.1830	0.0172	0.0000
965.7230	-1.1452	-1.8032	-1.2341	-0.1984	1.7764	-2.6066	0.0000	-0.0000	-0.0000	0.0000	0.0000	0.0000	-0.5428	4.9873	4.5094	0.1851	-0.1409	-0.0185	-0.0000	4.9442	4.0969	0.1099	0.0016	0.0000	-0.0000	59.2111	40.3079	1.1830	0.0172	0.0000
965.7330	-1.1451	-1.8032	-1.2341	-0.1984	1.7764	-2.6066	0.0000	-0.0000	-0.0000	0.0000	0.0000	0.0000	-0.6193	4.9515	4.5285	0.1902	-0.1674	-0.0115	0.0000	4.9442	4.0969	0.1099	0.0016	0.0000	0.0000	59.2113	40.3081	1.1832	0.0172	0.0000
965.7430	-1.1452	-1.8032	-1.2341	-0.1984	1.7765	-2.6066	0.0000	-0.0000	-0.0000	0.0000	0.0000	0.0000	-0.6279	5.0192	4.5653	0.1654	-0.1655	-0.0137	0.0000	4.9444	4.0969	0.1099	0.0016	0.0000	0.0000	59.2133	40.3082	1.1832	0.0172	0.0000
965.7550	-1.1452	-1.8032	-1.2341	-0.1984	1.7764	-2.6066	0.0000	-0.0000	-0.0000	0.0000	0.0000	0.0000	-0.5995	4.9325	4.5840	0.2060	-0.1817	-0.0335	-0.0000	4.9442	4.0969	0.1099	0.0016	0.0000	-0.0000	59.2113	40.3080	1.1832	0.0172	0.0000
965.7650	-1.1452	-1.8032	-1.2341	-0.1984	1.7765	-2.6066	0.0000	-0.0000	-0.0000	0.0000	0.0000	0.0000	-0.6538	4.9266	4.5207	0.1643	-0.1516	-0.0176	0.0000	4.9441	4.0969	0.1099	0.0016	0.0000	0.0000	59.2103	40.3080	1.1832	0.0172	0.0000
965.7770	-1.1452	-1.8032	-1.2341	-0.1984	1.7764	-2.6066	0.0000	-0.0000	-0.0000	0.0000	0.0000	0.0000	-0.6566	4.9497	4.5308	0.1575	-0.1506	-0.0062	-0.0000	4.9443	4.0969	0.1099	0.0016	0.0000	-0.0000	59.2129	40.3078	1.1830	0.0172	0.0000
965.7870	-1.1451	-1.8032	-1.2341	-0.1984	1.7764	-2.6066	0.0000	-0.0000	-0.0000	0.0000	0.0000	0.0000	-0.5826	4.8902	4.5407	0.1924	-0.1398	0.0033	-0.0000	4.9443	4.0969	0.1099	0.0016	0.0000	-0.0000	59.2121	40.3080	1.1830	0.0172	0.0000
965.7970	-1.1452	-1.8032	-1.2340	-0.1984	1.7765	-2.6066	0.0000	-0.0000	-0.0000	0.0000	0.0000	0.0000	-0.6304	4.9465	4.4847	0.1926	-0.1462	-0.0090	0.0000	4.9441	4.0969	0.1099	0.0016	0.0000	0.0000	59.2099	40.3076	1.1829	0.0172	0.0000
965.8090	-1.1451	-1.8032	-1.2340	-0.1984	1.7765	-2.6066	0.0000	-0.0000	-0.0000	0.0000	0.0000	0.0000	-0.6097	4.9306	4.5328	0.2020	-0.1523	-0.0331	0.0000	4.9445	4.0970	0.1100	0.0016	0.0000	0.0000	59.2145	40.3085	1.1834	0.0172	0.0000
965.8190	-1.1452	-1.8032	-1.2341	-0.1984	1.7765	-2.6066	0.0000	-0.0000	-0.0000	0.0000	0.0000	0.0000	-0.6264	4.9640	4.5852	0.1701	-0.1473	-0.0295	-0.0000	4.9441	4.0969	0.1099	0.0016	0.0000	-0.0000	59.2101	40.3078	1.1830	0.0172	0.0000
965.8310	-1.1452	-1.8032	-1.2341	-0.1984	1.7765	-2.6066	0.0000	-0.0000	-0.0000	0.0000	0.0000	0.0000	-0.6450	4.9268	4.5383	0.1932	-0.1494	-0.0148	0.0000	4.9441	4.0969	0.1099	0.0016	0.0000	0.0000	59.2100	40.3077	1.1830	0.0172	0.0000
965.8410	-1.1452	-1.8032	-1.2340	-0.1984	1.7764	-2.6066	0.0000	-0.0000	-0.0000	0.0000	0.0000	0.0000	-0.5875	4.9412	4.5437	0.1765	-0.1402	-0.0274	0.0000	4.9445	4.0970	0.1099	0.0016	0.0000	0.0000	59.2143	40.3082	1.1832	0.0172	0.0000
965.8530	-1.1452	-1.8032	-1.2341	-0.1984	1.7764	-2.6066	0.0000	-0.0000	-0.0000	0.0000	0.0000	0.0000	-0.5652	4.8963	4.5333	0.1930	-0.1548	-0.0162	-0.0000	4.9441	4.0969	0.1099	0.0016	0.0000	-0.0000	59.2101	40.3078	1.1830	0.0172	0.0000
965.8630	-1.1452	-1.8032	-1.2341	-0.1984	1.7764	-2.6066	0.0000	-0.0000	-0.0000	0.0000	0.0000	0.0000	-0.6794	4.9301	4.5216	0.1800	-0.1424	-0.0049	-0.0000	4.9442	4.0969	0.1099	0.0016	0.0000	-0.0000	59.2113	40.3080	1.1832	0.0172	0.0000
965.8730	-1.1451	-1.8032	-1.2341	-0.1984	1.7765	-2.6066	0.0000	-0.0000	-0.0000	0.0000	0.0000	0.0000	-0.5671	4.9806	4.5313	0.1775	-0.1683	-0.0209	0.0000	4.9445	4.0969	0.1099	0.0016	0.0000	0.0000	59.2143	40.3082	1.1832	0.0172	0.0000
965.8830	-1.1452	-1.8032	-1.2341	-0.1984	1.7764	-2.6066	0.0000	-0.0000	-0.0000	0.0000	0.0000	0.0000	-0.5785	4.8993	4.5272	0.1922	-0.1618	-0.0204	-0.0000	4.9443	4.0969	0.1099	0.0016	0.0000	-0.0000	59.2121	40.3080	1.1830	0.0172	0.0000
965.8930	-1.1452	-1.8032	-1.2341	-0.1984	1.7764	-2.6066	0.0000	-0.0000	-0.0000	0.0000	0.0000	0.0000	-0.5019	4.9234	4.5275	0.1756	-0.1601	-0.0222	-0.0000	4.9442	4.0969	0.1099	0.0016	0.0000	-0.0000	59.2111	40.3079	1.1831	0.0172	0.0000
965.9050	-1.1452	-1.8032	-1.2341	-0.1984	1.7764	-2.6066	0.0000	-0.0000	-0.0000	0.0000	0.0000	0.0000	-0.6097	4.9483	4.5922	0.1883	-0.1545	-0.0268	0.0000	4.9445	4.0970	0.1099	0.0016	0.0000	0.0000	59.2144	40.3084	1.1832	0.0172	0.0000
965.9150	-1.1451	-1.8032	-1.2341	-0.1984	1.7765	-2.6066	0.0000	-0.0000	-0.0000	0.0000	0.0000	0.0000	-0.6979	4.9632	4.5191	0.2018	-0.1487	-0.0162	0.0000	4.9443	4.0969	0.1099	0.0016	0.0000	0.0000	59.2121	40.3079	1.1831	0.0172	0.0000
965.9250	-1.1452	-1.8032	-1.2341	-0.1984	1.7765	-2.6066	0.0000	-0.0000	-0.0000	0.0000	0.0000	0.0000	-0.6520	4.9077	4.5874	0.1956	-0.1618	0.0080	0.0000	4.9443	4.0969	0.1099	0.0016	0.0000	0.0000	59.2123	40.3081	1.1832	0.0172	0.0000
965.9350	-1.1452	-1.8032	-1.2340	-0.1984	1.7765	-2.6066	0.0000	-0.0000	-0.0000	0.0000	0.0000	0.0000	-0.5845	4.9771	4.5140	0.1843	-0.1468	-0.0151	0.0000	4.9443	4.0969	0.1099	0.0016	0.0000	0.0000	59.2122	40.3080	1.1831	0.0172	0.0000
965.9450	-1.1451	-1.8032	-1.2341	-0.1984	1.7764	-2.6066	0.0000	-0.0000	-0.0000	0.0000	0.0000	0.0000	-0.6312	4.8940	4.5394	0.1803	-0.1388	-0.0007	0.0000	4.9443	4.0969	0.1099	0.0016	0.0000	0.0000	59.2121	40.3079	1.1831	0.0172	0.0000
965.9550	-1.1452	-1.8032	-1.2340	-0.1984	1.7765	-2.6066	0.0000	-0.0000	-0.0000	0.0000	0.0000	0.0000	-0.5856	4.9702	4.5545	0.2126	-0.1284	-0.0129	-0.0000	4.9446	4.0970	0.1099	0.0016	0.0000	-0.0000	59.2153	40.3083	1.1833	0.0172	0.0000
965.9670	-1.1452	-1.8033	-1.2341	-0.1984	1.7765	-2.6066	0.0000	-0.0000	-0.0000	0.0000	0.0000	0.0000	-0.6370	4.9252	4.5235	0.1561	-0.1674	-0.0316	0.0000	4.9443	4.0969	0.1099	0.0016	0.0000	0.0000	59.2121	40.3079	1.1831	0.0172	0.0000
965.9770	-1.1452	-1.8032	-1.2341	-0.1984	1.7765	-2.6066	0.0000	-0.0000	-0.0000	0.0000	0.0000	0.0000	-0.5896	4.9067	4.5381	0.2046	-0.1609	-0.0234	-0.0000	4.9446	4.0970	0.1099	0.0016	0.0000	-0.0000	59.2154	40.3083	1.1832	0.0172	0.0000
965.9870	-1.1451	-1.8032	-1.2340	-0.1984	1.7764	-2.6066	0.0000	-0.0000	-0.0000	0.0000	0.0000	0.0000	-0.6214	4.9642	4.5566	0.1747	-0.1722	-0.0215	-0.0000	4.9442	4.0969	0.1099	0.0016	0.0000	-0.0000	59.2112	40.3079	1.1831	0.0172	0.0000
965.9990	-1.1452	-1.8032	-1.2341	-0.1984	1.7765	-2.6066	0.0000	-0.0000	-0.0000	0.0000	0.0000	0.0000	-0.6160	4.9337	4.5350	0.1910	-0.1329	-0.0140	-0.0000	4.9442	4.0969	0.1099	0.0016	0.0000	-0.0000	59.2112	40.3080	1.1831	0.0172	0.0000
966.0090	-1.1452	-1.8032	-1.2341	-0.1984	1.7764	-2.6066	0.0000	-0.0000	-0.0000	0.0000	0.0000	0.0000	-0.6906	4.9461	4.5012	0.1778	-0.1729	-0.0283	-0.0000	4.9442	4.0969	0.1099	0.0016	0.0000	-0.0000	59.2111	40.3079	1.1831	0.0172	0.0000
966.0210	-1.1452	-1.8032	-1.2341	-0.1985	1.7764	-2.6066	0.0000	-0.0000	-0.0000	0.0000	0.0000	0.0000	-0.5551	4.9022	4.5637	0.1557	-0.1558	-0.0323	0.0000	4.9443	4.0969	0.1099	0.0016	0.0000	0.0000	59.2122	40.3080	1.1831	0.0172	0.0000
966.0310	-1.1451	-1.8032	-1.2341	-0.1985	1.7765	-2.6066	0.0000	-0.0000	-0.0000	0.0000	0.0000	0.0000	-0.6671	4.9194	4.5360	0.2270	-0.1399	-0.0020	-0.0000	4.9446	4.0970	0.1099	0.0016	0.0000	-0.0000	59.2155	40.3084	1.1834	0.0172	0.0000
966.0430	-1.1451	-1.8032	-1.2341	-0.1984	1.7764	-2.6066	0.0000	-0.0000	-0.0000	0.0000	0.0000	0.0000	-0.6549	4.9000	4.5052	0.2011	-0.1634	-0.0039	-0.0000	4.9444	4.0969	0.1099	0.0016	0.0000	-0.0000	59.2133	40.3082	1.1832	0.0172	0.0000
966.0530	-1.1452	-1.8032	-1.2341	-0.1984	1.7765	-2.6066	0.0000	-0.0000	-0.0000	0.0000	0.0000	0.0000	-0.6006	4.8635	4.5062	0.2214	-0.1390	-0.0196	0.0000	4.9444	4.0969	0.1099	0.0016	0.0000	0.0000	59.2141	40.3080	1.1831	0.0172	0.0000
966.0630	-1.1452	-1.8032	-1.2341	-0.1984	1.7764	-2.6066	0.0000	-0.0000	-0.0000	0.0000	0.0000	0.0000	-0.5852	5.0318	4.5414	0.1910	-0.1524	-0.0169	-0.0000	4.9444	4.0970	0.1099	0.0016	0.0000	-0.0000	59.2134	40.3083	1.1833	0.0172	0.0000
966.0730	-1.1452	-1.8032	-1.2341	-0.1984	1.7765	-2.6066	0.0000	-0.0000	-0.0000	0.0000	0.0000	0.0000	-0.5951	4.9629	4.5216	0.1811	-0.1491	-0.0205	0.0000	4.9444	4.0969	0.1099	0.0016	0.0000	0.0000	59.2133	40.3081	1.1832	0.0172	0.0000
966.0850	-1.1451	-1.8033	-1.2341	-0.1984	1.7765	-2.6066	0.0000	-0.0000	-0.0000	0.0000	0.0000	0.0000	-0.5504	4.9879	4.5186	0.1873	-0.1329	0.0053	0.0000	4.9444	4.0969	0.1099	0.0016	0.0000	0.0000	59.2132	40.3081	1.1832	0.0172	0.0000
966.0950	-1.1452	-1.8032	-1.2341	-0.1984	1.7764	-2.6066	0.0000	-0.0000	-0.0000	0.0000	0.0000	0.0000	-0.6451	4.9449	4.5354	0.1872	-0.1654	0.0022	0.0000	4.9443	4.0970	0.1099	0.0016	0.0000	0.0000	59.2124	40.3082	1.1832	0.0172	0.0000
966.1050	-1.1452	-1.8032	-1.2340	-0.1984	1.7765	-2.6066	0.0000	-0.0000	-0.0000	0.0000	0.0000	0.0000	-0.6273	4.9029	4.5146	0.2000	-0.1878	-0.0215	0.0000	4.9445	4.0969	0.1099	0.0016	0.0000	0.0000	59.2142	40.3081	1.1832	0.0172	0.0000
966.1150	-1.1452	-1.8032	-1.2341	-0.1984	1.7765	-2.6066	0.0000	-0.0000	-0.0000	0.0000	0.0000	0.0000	-0.5331	4.9674	4.5623	0.1793	-0.1286	-0.0096	0.0000	4.9444	4.0970	0.1099	0.0016	0.0000	0.0000	59.2134	40.3082	1.1832	0.0172	0.0000
966.1250	-1.1451	-1.8033	-1.2341	-0.1984	1.7765	-2.6066	0.0000	-0.0000	-0.0000	0.0000	0.0000	0.0000	-0.6100	4.9216	4.5521	0.1699	-0.1559	-0.0098	-0.0000	4.9445	4.0970	0.1099	0.0016	0.0000	-0.0000	59.2153	40.3083	1.1832	0.0172	0.0000
966.1350	-1.1452	-1.8032	-1.2341	-0.1984	1.7765	-2.6066	0.0000	-0.0000	-0.0000	0.0000	0.0000	0.0000	-0.5969	4.9855	4.5632	0.1919	-0.1556	-0.0241	0.0000	4.9443	4.0969	0.1099	0.0016	0.0000	0.0000	59.2122	40.3080	1.1832	0.0172	0.0000
966.1450	-1.1452	-1.8032	-1.2341	-0.1984	1.7765	-2.6066	0.0000	-0.0000	-0.0000	0.0000	0.0000	0.0000	-0.5823	4.9302	4.5382	0.1570	-0.1368	-0.0140	0.0000	4.9443	4.0969	0.1099	0.0016	0.0000	0.0000	59.2123	40.3081	1.1832	0.0172	0.0000
966.1570	-1.1452	-1.8032	-1.2341	-0.1984	1.7765	-2.6066	0.0000	-0.0000	-0.0000	0.0000	0.0000	0.0000	-0.5295	4.9445	4.5287	0.2098	-0.1546	-0.0266	0.0000	4.9442	4.0969	0.1099	0.0016	0.0000	0.0000	59.2111	40.3079	1.1831	0.0172	0.0000
966.1670	-1.1451	-1.8032	-1.2341	-0.1984	1.7764	-2.6066	0.0000	-0.0000	-0.0000	0.0000	0.0000	0.0000	-0.5643	4.8975	4.5683	0.1805	-0.1408	-0.0466	0.0000	4.9444	4.0969	0.1099	0.0016	0.0000	0.0000	59.2133	40.3082	1.1832	0.0172	0.0000
966.1770	-1.1452	-1.8032	-1.2341	-0.1984	1.7764	-2.6066	0.0000	-0.0000	-0.0000	0.0000	0.0000	0.0000	-0.5881	4.9980	4.5298	0.1943	-0.1445	0.0352	-0.0000	4.9446	4.0970	0.1099	0.0016	0.0000	-0.0000	59.2155	40.3084	1.1833	0.0172	0.0000
966.1890	-1.1452	-1.8032	-1.2341	-0.1984	1.7765	-2.6066	0.0000	-0.0000	-0.0000	0.0000	0.0000	0.0000	-0.5290	4.9273	4.5359	0.1584	-0.1341	-0.0208	0.0000	4.9443	4.0969	0.1099	0.0016	0.0000	0.0000	59.2122	40.3080	1.1831	0.0172	0.0000
966.1990	-1.1452	-1.8032	-1.2341	-0.1984	1.7764	-2.6066	0.0000	-0.0000	-0.0000	0.0000	0.0000	0.0000	-0.6101	4.9308	4.5596	0.1857	-0.1254	-0.0086	-0.0000	4.9446	4.0970	0.1099	0.0016	0.0000	-0.0000	59.2163	40.3083	1.1833	0.0172	0.0000
966.2110	-1.1451	-1.8032	-1.2341	-0.1984	1.7764	-2.6066	0.0000	-0.0000	-0.0000	0.0000	0.0000	0.0000	-0.6123	4.9188	4.5076	0.1827	-0.1632	-0.0092	-0.0000	4.9442	4.0969	0.1099	0.0016	0.0000	-0.0000	59.2112	40.3080	1.1831	0.0172	0.0000
966.2210	-1.1451	-1.8033	-1.2341	-0.1984	1.7765	-2.6066	0.0000	-0.0000	-0.0000	0.0000	0.0000	0.0000	-0.5640	4.8861	4.5190	0.2010	-0.1304	-0.0341	0.0000	4.9444	4.0969	0.1099	0.0016	0.0000	0.0000	59.2131	40.3080	1.1831	0.0172	0.0000
966.2310	-1.1451	-1.8032	-1.2341	-0.1984	1.7764	-2.6067	0.0000	-0.0000	-0.0000	0.0000	0.0000	0.0000	-0.5691	4.9991	4.5463	0.1950	-0.1330	-0.0324	-0.0000	4.9442	4.0969	0.1099	0.0016	0.0000	-0.0000	59.2112	40.3080	1.1831	0.0172	0.0000
966.2430	-1.1451	-1.8032	-1.2341	-0.1984	1.7765	-2.6066	0.0000	-0.0000	-0.0000	0.0000	0.0000	0.0000	-0.6482	4.9786	4.5107	0.1739	-0.1530	-0.0249	-0.0000	4.9444	4.0969	0.1099	0.0016	0.0000	-0.0000	59.2141	40.3080	1.1831	0.0172	0.0000
966.2530	-1.1452	-1.8032	-1.2341	-0.1984	1.7765	-2.6066	0.0000	-0.0000	-0.0000	0.0000	0.0000	0.0000	-0.6104	4.9406	4.5202	0.1716	-0.1550	-0.0137	-0.0000	4.9442	4.0969	0.1099	0.0016	0.0000	-0.0000	59.2113	40.3080	1.1832	0.0172	0.0000
966.2630	-1.1452	-1.8032	-1.2341	-0.1984	1.7765	-2.6066	0.0000	-0.0000	-0.0000	0.0000	0.0000	0.0000	-0.5682	4.9027	4.5305	0.1648	-0.1573	-0.0120	-0.0000	4.9443	4.0969	0.1099	0.0016	0.0000	-0.0000	59.2121	40.3079	1.1831	0.0172	0.0000
966.2730	-1.1452	-1.8032	-1.2340	-0.1984	1.7765	-2.6066	0.0000	-0.0000	-0.0000	0.0000	0.0000	0.0000	-0.5756	4.9896	4.5349	0.1960	-0.1593	-0.0097	0.0000	4.9443	4.0969	0.1099	0.0016	0.0000	0.0000	59.2123	40.3081	1.1832	0.0172	0.0000
966.2830	-1.1451	-1.8032	-1.2341	-0.1984	1.7764	-2.6066	0.0000	-0.0000	-0.0000	0.0000	0.0000	0.0000	-0.6646	4.9809	4.5216	0.1872	-0.1531	-0.0293	-0.0000	4.9444	4.0969	0.1099	0.0016	0.0000	-0.0000	59.2133	40.3082	1.1832	0.0172	0.0000
966.2950	-1.1452	-1.8032	-1.2341	-0.1984	1.7765	-2.6066	0.0000	-0.0000	-0.0000	0.0000	0.0000	0.0000	-0.5685	4.9207	4.5103	0.1949	-0.1303	-0.0092	-0.0000	4.9443	4.0969	0.1099	0.0016	0.0000	-0.0000	59.2124	40.3082	1.1832	0.0172	0.0000
966.3050	-1.1451	-1.8032	-1.2340	-0.1984	1.7765	-2.6066	0.0000	-0.0000	-0.0000	0.0000	0.0000	0.0000	-0.6155	4.9762	4.5501	0.1871	-0.1466	-0.0176	0.0000	4.9443	4.0969	0.1099	0.0016	0.0000	0.0000	59.2122	40.3080	1.1831	0.0172	0.0000
966.3150	-1.1451	-1.8032	-1.2340	-0.1984	1.7765	-2.6066	0.0000	-0.0000	-0.0000	0.0000	0.0000	0.0000	-0.5892	4.9965	4.5469	0.1848	-0.1364	-0.0228	0.0000	4.9443	4.0969	0.1099	0.0016	0.0000	0.0000	59.2123	40.3082	1.1832	0.0172	0.0000
966.3250	-1.1452	-1.8032	-1.2341	-0.1984	1.7764	-2.6066	0.0000	-0.0000	-0.0000	0.0000	0.0000	0.0000	-0.6206	5.0163	4.5431	0.1849	-0.1633	0.0011	0.0000	4.9445	4.0969	0.1099	0.0016	0.0000	0.0000	59.2142	40.3081	1.1832	0.0172	0.0000
966.3350	-1.1452	-1.8032	-1.2341	-0.1984	1.7765	-2.6066	0.0000	-0.0000	-0.0000	0.0000	0.0000	0.0000	-0.6313	4.9546	4.5504	0.1928	-0.1421	-0.0047	0.0000	4.9444	4.0970	0.1099	0.0016	0.0000	0.0000	59.2135	40.3083	1.1833	0.0172	0.0000
966.3470	-1.1451	-1.8032	-1.2341	-0.1984	1.7764	-2.6066	0.0000	-0.0000	-0.0000	0.0000	0.0000	0.0000	-0.5946	4.9753	4.4835	0.1787	-0.1454	0.0093	-0.0000	4.9442	4.0969	0.1099	0.0016	0.0000	-0.0000	59.2113	40.3080	1.1831	0.0172	0.0000
966.3570	-1.1451	-1.8032	-1.2341	-0.1984	1.7765	-2.6066	0.0000	-0.0000	-0.0000	0.0000	0.0000	0.0000	-0.6015	4.9371	4.5163	0.1884	-0.1521	-0.0001	-0.0000	4.9444	4.0970	0.1100	0.0016	0.0000	-0.0000	59.2137	40.3085	1.1834	0.0172	0.0000
966.3670	-1.1451	-1.8032	-1.2340	-0.1984	1.7765	-2.6066	0.0000	-0.0000	-0.0000	0.0000	0.0000	0.0000	-0.5834	4.8790	4.4950	0.1787	-0.1534	-0.0027	-0.0000	4.9442	4.0969	0.1099	0.0016	0.0000	-0.0000	59.2112	40.3079	1.1831	0.0172	0.0000
966.3790	-1.1451	-1.8032	-1.2341	-0.1984	1.7764	-2.6066	0.0000	-0.0000	-0.0000	0.0000	0.0000	0.0000	-0.5929	4.8696	4.5074	0.1871	-0.1399	-0.0179	0.0000	4.9440	4.0969	0.1099	0.0016	0.0000	0.0000	59.2083	40.3079	1.1832	0.0172	0.0000
966.3890	-1.1451	-1.8032	-1.2341	-0.1984	1.7764	-2.6066	0.0000	-0.0000	-0.0000	0.0000	0.0000	0.0000	-0.6508	4.8638	4.5332	0.1862	-0.1229	-0.0179	0.0000	4.9445	4.0970	0.1100	0.0016	0.0000	0.0000	59.2146	40.3085	1.1834	0.0172	0.0000
966.4010	-1.1452	-1.8032	-1.2341	-0.1984	1.7765	-2.6066	0.0000	-0.0000	-0.0000	0.0000	0.0000	0.0000	-0.5572	4.9617	4.5268	0.1896	-0.1314	-0.0165	-0.0000	4.9443	4.0969	0.1099	0.0016	0.0000	-0.0000	59.2123	40.3081	1.1832	0.0172	0.0000
966.4110	-1.1452	-1.8032	-1.2341	-0.1984	1.7764	-2.6066	0.0000	-0.0000	-0.0000	0.0000	0.0000	0.0000	-0.5592	4.9933	4.5394	0.1834	-0.1319	-0.0194	0.0000	4.9444	4.0969	0.1099	0.0016	0.0000	0.0000	59.2132	40.3080	1.1831	0.0172	0.0000
966.4210	-1.1451	-1.8032	-1.2341	-0.1984	1.7764	-2.6066	0.0000	-0.0000	-0.0000	0.0000	0.0000	0.0000	-0.6004	4.9371	4.4938	0.1754	-0.1515	-0.0207	0.0000	4.9443	4.0969	0.1099	0.0016	0.0000	0.0000	59.2122	40.3080	1.1832	0.0172	0.0000
966.4330	-1.1452	-1.8032	-1.2341	-0.1984	1.7765	-2.6066	0.0000	-0.0000	-0.0000	0.0000	0.0000	0.0000	-0.6444	5.0003	4.5778	0.1976	-0.1332	-0.0376	-0.0000	4.9444	4.0969	0.1099	0.0016	0.0000	-0.0000	59.2133	40.3081	1.1832	0.0172	0.0000
966.4430	-1.1451	-1.8032	-1.2341	-0.1984	1.7765	-2.6066	0.0000	-0.0000	-0.0000	0.0000	0.0000	0.0000	-0.6254	4.9611	4.5005	0.1966	-0.1447	-0.0220	0.0000	4.9443	4.0969	0.1099	0.0016	0.0000	0.0000	59.2122	40.3080	1.1831	0.0172	0.0000
966.4530	-1.1452	-1.8032	-1.2340	-0.1984	1.7765	-2.6066	0.0000	-0.0000	-0.0000	0.0000	0.0000	0.0000	-0.5815	5.0062	4.5317	0.2100	-0.1210	-0.0294	-0.0000	4.9442	4.0969	0.1099	0.0016	0.0000	-0.0000	59.2112	40.3079	1.1831	0.0172	0.0000
966.4630	-1.1452	-1.8032	-1.2341	-0.1984	1.7764	-2.6066	0.0000	-0.0000	-0.0000	0.0000	0.0000	0.0000	-0.5722	4.9183	4.4861	0.2163	-0.1499	-0.0081	-0.0000	4.9446	4.0970	0.1099	0.0016	0.0000	-0.0000	59.2155	40.3085	1.1834	0.0172	0.0000
966.4730	-1.1451	-1.8032	-1.2341	-0.1984	1.7764	-2.6066	0.0000	-0.0000	-0.0000	0.0000	0.0000	0.0000	-0.6043	4.9103	4.5023	0.1752	-0.1299	0.0009	0.0000	4.9443	4.0969	0.1099	0.0016	0.0000	0.0000	59.2120	40.3078	1.1830	0.0172	0.0000
966.4850	-1.1452	-1.8032	-1.2341	-0.1984	1.7764	-2.6066	0.0000	-0.0000	-0.0000	0.0000	0.0000	0.0000	-0.6428	4.9366	4.5294	0.1870	-0.1202	-0.0085	0.0000	4.9445	4.0969	0.1099	0.0016	0.0000	0.0000	59.2142	40.3081	1.1831	0.0172	0.0000
966.4950	-1.1452	-1.8032	-1.2341	-0.1984	1.7765	-2.6066	0.0000	-0.0000	-0.0000	0.0000	0.0000	0.0000	-0.6260	4.9864	4.5182	0.1583	-0.1331	-0.0169	0.0000	4.9444	4.0970	0.1100	0.0016	0.0000	0.0000	59.2136	40.3085	1.1834	0.0172	0.0000
966.5050	-1.1452	-1.8032	-1.2340	-0.1984	1.7764	-2.6066	0.0000	-0.0000	-0.0000	0.0000	0.0000	0.0000	-0.6393	4.9335	4.5248	0.1917	-0.1512	-0.0019	-0.0000	4.9441	4.0969	0.1099	0.0016	0.0000	-0.0000	59.2102	40.3079	1.1831	0.0172	0.0000
966.5150	-1.1451	-1.8032	-1.2340	-0.1984	1.7764	-2.6066	0.0000	-0.0000	-0.0000	0.0000	0.0000	0.0000	-0.6094	4.9382	4.5223	0.1841	-0.1567	-0.0022	-0.0000	4.9446	4.0970	0.1100	0.0016	0.0000	-0.0000	59.2156	40.3086	1.1834	0.0172	0.0000
966.5250	-1.1451	-1.8032	-1.2341	-0.1985	1.7764	-2.6066	0.0000	-0.0000	-0.0000	0.0000	0.0000	0.0000	-0.6498	5.0079	4.5231	0.2017	-0.1507	0.0093	-0.0000	4.9441	4.0969	0.1099	0.0016	0.0000	-0.0000	59.2100	40.3077	1.1830	0.0172	0.0000
966.5370	-1.1452	-1.8032	-1.2341	-0.1984	1.7764	-2.6066	0.0000	-0.0000	-0.0000	0.0000	0.0000	0.0000	-0.6297	4.9706	4.5050	0.1804	-0.1400	0.0238	0.0000	4.9444	4.0969	0.1099	0.0016	0.0000	0.0000	59.2133	40.3082	1.1832	0.0172	0.0000
966.5470	-1.1452	-1.8032	-1.2341	-0.1984	1.7764	-2.6066	0.0000	-0.0000	-0.0000	0.0000	0.0000	0.0000	-0.6581	4.9359	4.5605	0.1743	-0.1284	0.0006	-0.0000	4.9443	4.0969	0.1099	0.0016	0.0000	-0.0000	59.2120	40.3078	1.1830	0.0172	0.0000
966.5590	-1.1451	-1.8032	-1.2341	-0.1984	1.7764	-2.6066	0.0000	-0.0000	-0.0000	0.0000	0.0000	0.0000	-0.5968	4.9386	4.5467	0.1928	-0.1250	-0.0259	0.0000	4.9443	4.0969	0.1099	0.0016	0.0000	0.0000	59.2122	40.3080	1.1831	0.0172	0.0000
966.5690	-1.1452	-1.8032	-1.2341	-0.1984	1.7764	-2.6066	0.0000	-0.0000	-0.0000	0.0000	0.0000	0.0000	-0.6970	4.8837	4.5460	0.1818	-0.1483	-0.0038	0.0000	4.9446	4.0970	0.1099	0.0016	0.0000	0.0000	59.2154	40.3084	1.1832	0.0172	0.0000
966.5790	-1.1452	-1.8032	-1.2341	-0.1984	1.7765	-2.6066	0.0000	-0.0000	-0.0000	0.0000	0.0000	0.0000	-0.6038	4.9727	4.5424	0.1668	-0.1343	-0.0084	0.0000	4.9443	4.0969	0.1099	0.0016	0.0000	0.0000	59.2119	40.3077	1.1830	0.0172	0.0000
966.5910	-1.1452	-1.8032	-1.2341	-0.1984	1.7765	-2.6066	0.0000	-0.0000	-0.0000	0.0000	0.0000	0.0000	-0.5624	4.9487	4.5095	0.1959	-0.1279	-0.0192	0.0000	4.9443	4.0969	0.1099	0.0016	0.0000	0.0000	59.2121	40.3080	1.1831	0.0172	0.0000
966.6010	-1.1452	-1.8032	-1.2341	-0.1984	1.7764	-2.6066	0.0000	-0.0000	-0.0000	0.0000	0.0000	0.0000	-0.5995	4.9824	4.5528	0.1749	-0.1535	-0.0015	0.0000	4.9443	4.0969	0.1099	0.0016	0.0000	0.0000	59.2123	40.3081	1.1832	0.0172	0.0000
966.6130	-1.1452	-1.8032	-1.2341	-0.1984	1.7764	-2.6066	0.0000	-0.0000	-0.0000	0.0000	0.0000	0.0000	-0.6128	4.9886	4.5483	0.1708	-0.1679	0.0049	0.0000	4.9440	4.0969	0.1099	0.0016	0.0000	0.0000	59.2092	40.3080	1.1831	0.0172	0.0000
966.6230	-1.1452	-1.8032	-1.2341	-0.1984	1.7765	-2.6066	0.0000	-0.0000	-0.0000	0.0000	0.0000	0.0000	-0.6017	4.9657	4.4834	0.1795	-0.1315	-0.0006	0.0000	4.9445	4.0969	0.1099	0.0016	0.0000	0.0000	59.2143	40.3082	1.1832	0.0172	0.0000
966.6350	-1.1452	-1.8032	-1.2341	-0.1984	1.7765	-2.6066	0.0000	-0.0000	-0.0000	0.0000	0.0000	0.0000	-0.5977	4.9915	4.5717	0.1733	-0.1549	-0.0048	0.0000	4.9444	4.0969	0.1099	0.0016	0.0000	0.0000	59.2133	40.3081	1.1832	0.0172	0.0000
966.6450	-1.1452	-1.8032	-1.2341	-0.1984	1.7765	-2.6066	0.0000	-0.0000	-0.0000	0.0000	0.0000	0.0000	-0.6184	4.9296	4.5533	0.1902	-0.1561	-0.0238	0.0000	4.9443	4.0969	0.1099	0.0016	0.0000	0.0000	59.2122	40.3080	1.1831	0.0172	0.0000
966.6550	-1.1451	-1.8032	-1.2341	-0.1984	1.7764	-2.6066	0.0000	-0.0000	-0.0000	0.0000	0.0000	0.0000	-0.6653	4.9515	4.5349	0.1849	-0.1248	-0.0084	0.0000	4.9444	4.0970	0.1099	0.0016	0.0000	0.0000	59.2134	40.3082	1.1832	0.0172	0.0000
966.6670	-1.1451	-1.8032	-1.2341	-0.1984	1.7764	-2.6066	0.0000	-0.0000	-0.0000	0.0000	0.0000	0.0000	-0.7398	4.9337	4.5596	0.1726	-0.1287	-0.0242	0.0000	4.9442	4.0969	0.1099	0.0016	0.0000	0.0000	59.2113	40.3081	1.1832	0.0172	0.0000
966.6770	-1.1452	-1.8032	-1.2341	-0.1984	1.7765	-2.6066	0.0000	-0.0000	-0.0000	0.0000	0.0000	0.0000	-0.6565	4.9748	4.4777	0.2071	-0.1432	0.0117	0.0000	4.9443	4.0969	0.1099	0.0016	0.0000	0.0000	59.2129	40.3078	1.1830	0.0172	0.0000
966.6890	-1.1452	-1.8032	-1.2341	-0.1984	1.7765	-2.6066	0.0000	-0.0000	-0.0000	0.0000	0.0000	0.0000	-0.6518	4.9747	4.5622	0.1874	-0.1417	-0.0047	-0.0000	4.9442	4.0969	0.1099	0.0016	0.0000	-0.0000	59.2114	40.3082	1.1832	0.0172	0.0000
966.6990	-1.1451	-1.8033	-1.2341	-0.1984	1.7765	-2.6066	0.0000	-0.0000	-0.0000	0.0000	0.0000	0.0000	-0.6065	4.9003	4.5002	0.1905	-0.1267	0.0023	-0.0000	4.9444	4.0969	0.1099	0.0016	0.0000	-0.0000	59.2133	40.3081	1.1832	0.0172	0.0000
966.7090	-1.1451	-1.8032	-1.2341	-0.1984	1.7764	-2.6066	0.0000	-0.0000	-0.0000	0.0000	0.0000	0.0000	-0.6718	4.9771	4.5685	0.1798	-0.1522	-0.0287	0.0000	4.9440	4.0969	0.1099	0.0016	0.0000	0.0000	59.2089	40.3076	1.1830	0.0172	0.0000
966.7210	-1.1452	-1.8032	-1.2341	-0.1984	1.7764	-2.6066	0.0000	-0.0000	-0.0000	0.0000	0.0000	0.0000	-0.6301	4.9432	4.5324	0.1628	-0.1407	-0.0156	0.0000	4.9443	4.0969	0.1099	0.0016	0.0000	0.0000	59.2121	40.3079	1.1830	0.0172	0.0000
966.7310	-1.1451	-1.8032	-1.2340	-0.1984	1.7765	-2.6066	0.0000	-0.0000	-0.0000	0.0000	0.0000	0.0000	-0.7220	4.9920	4.5080	0.1786	-0.1390	0.0114	-0.0000	4.9442	4.0969	0.1099	0.0016	0.0000	-0.0000	59.2111	40.3079	1.1830	0.0172	0.0000
966.7430	-1.1452	-1.8032	-1.2340	-0.1984	1.7765	-2.6066	0.0000	-0.0000	-0.0000	0.0000	0.0000	0.0000	-0.6521	4.9603	4.5465	0.1901	-0.1447	-0.0207	0.0000	4.9444	4.0969	0.1099	0.0016	0.0000	0.0000	59.2133	40.3081	1.1832	0.0172	0.0000
966.7530	-1.1451	-1.8032	-1.2341	-0.1984	1.7765	-2.6066	0.0000	-0.0000	-0.0000	0.0000	0.0000	0.0000	-0.5857	4.9848	4.4965	0.1947	-0.1544	0.0074	-0.0000	4.9441	4.0969	0.1099	0.0016	0.0000	-0.0000	59.2099	40.3077	1.1829	0.0172	0.0000
966.7630	-1.1452	-1.8032	-1.2341	-0.1984	1.7764	-2.6066	0.0000	-0.0000	-0.0000	0.0000	0.0000	0.0000	-0.6539	4.9526	4.4945	0.1809	-0.1441	-0.0037	0.0000	4.9440	4.0969	0.1099	0.0016	0.0000	0.0000	59.2091	40.3078	1.1831	0.0172	0.0000
966.7750	-1.1451	-1.8032	-1.2341	-0.1984	1.7765	-2.6066	0.0000	-0.0000	-0.0000	0.0000	0.0000	0.0000	-0.5879	4.9202	4.5385	0.1764	-0.1407	0.0059	0.0000	4.9443	4.0969	0.1099	0.0016	0.0000	0.0000	59.2122	40.3080	1.1831	0.0172	0.0000
966.7850	-1.1452	-1.8032	-1.2341	-0.1984	1.7765	-2.6066	0.0000	-0.0000	-0.0000	0.0000	0.0000	0.0000	-0.5873	4.9413	4.5027	0.2011	-0.1403	0.0010	-0.0000	4.9443	4.0970	0.1099	0.0016	0.0000	-0.0000	59.2124	40.3082	1.1832	0.0172	0.0000
966.7970	-1.1452	-1.8032	-1.2340	-0.1984	1.7765	-2.6066	0.0000	-0.0000	-0.0000	0.0000	0.0000	0.0000	-0.6042	5.0132	4.5498	0.2031	-0.1555	0.0195	-0.0000	4.9442	4.0969	0.1099	0.0016	0.0000	-0.0000	59.2112	40.3080	1.1831	0.0172	0.0000
966.8070	-1.1452	-1.8032	-1.2341	-0.1984	1.7765	-2.6066	0.0000	-0.0000	-0.0000	0.0000	0.0000	0.0000	-0.6722	4.9799	4.5218	0.1817	-0.1369	-0.0077	0.0000	4.9444	4.0969	0.1099	0.0016	0.0000	0.0000	59.2133	40.3082	1.1832	0.0172	0.0000
966.8190	-1.1451	-1.8032	-1.2341	-0.1984	1.7765	-2.6066	0.0000	-0.0000	-0.0000	0.0000	0.0000	0.0000	-0.6007	4.9198	4.5278	0.1706	-0.1510	-0.0126	0.0000	4.9443	4.0969	0.1099	0.0016	0.0000	0.0000	59.2123	40.3081	1.1832	0.0172	0.0000
966.8290	-1.1452	-1.8032	-1.2341	-0.1984	1.7765	-2.6066	0.0000	-0.0000	-0.0000	0.0000	0.0000	0.0000	-0.6879	4.9378	4.5413	0.1777	-0.1416	0.0033	-0.0000	4.9446	4.0970	0.1099	0.0016	0.0000	-0.0000	59.2165	40.3085	1.1834	0.0172	0.0000
966.8410	-1.1451	-1.8032	-1.2340	-0.1984	1.7764	-2.6066	0.0000	-0.0000	-0.0000	0.0000	0.0000	0.0000	-0.6391	4.9269	4.5039	0.1758	-0.1463	0.0164	-0.0000	4.9442	4.0969	0.1099	0.0016	0.0000	-0.0000	59.2113	40.3080	1.1831	0.0172	0.0000
966.8510	-1.1452	-1.8032	-1.2341	-0.1984	1.7765	-2.6066	0.0000	-0.0000	-0.0000	0.0000	0.0000	0.0000	-0.5717	4.9835	4.5142	0.1792	-0.1570	-0.0130	0.0000	4.9445	4.0969	0.1099	0.0016	0.0000	0.0000	59.2141	40.3080	1.1831	0.0172	0.0000
966.8610	-1.1452	-1.8032	-1.2340	-0.1984	1.7764	-2.6066	0.0000	-0.0000	-0.0000	0.0000	0.0000	0.0000	-0.6116	4.9237	4.5453	0.1900	-0.1360	0.0003	0.0000	4.9445	4.0970	0.1099	0.0016	0.0000	0.0000	59.2143	40.3083	1.1832	0.0172	0.0000
966.8730	-1.1452	-1.8032	-1.2341	-0.1984	1.7765	-2.6066	0.0000	-0.0000	-0.0000	0.0000	0.0000	0.0000	-0.6760	4.8982	4.5225	0.2018	-0.1228	-0.0167	0.0000	4.9443	4.0970	0.1099	0.0016	0.0000	0.0000	59.2125	40.3083	1.1833	0.0172	0.0000
966.8830	-1.1451	-1.8032	-1.2341	-0.1984	1.7765	-2.6066	0.0000	-0.0000	-0.0000	0.0000	0.0000	0.0000	-0.5058	4.9704	4.5000	0.1928	-0.1442	-0.0174	-0.0000	4.9445	4.0970	0.1099	0.0016	0.0000	-0.0000	59.2153	40.3083	1.1832	0.0172	0.0000
966.8950	-1.1452	-1.8033	-1.2341	-0.1984	1.7764	-2.6066	0.0000	-0.0000	-0.0000	0.0000	0.0000	0.0000	-0.6046	4.9524	4.5122	0.2005	-0.1478	-0.0134	-0.0000	4.9442	4.0969	0.1099	0.0016	0.0000	-0.0000	59.2111	40.3079	1.1831	0.0172	0.0000
966.9050	-1.1451	-1.8032	-1.2340	-0.1984	1.7764	-2.6066	0.0000	-0.0000	-0.0000	0.0000	0.0000	0.0000	-0.6588	4.9512	4.4935	0.1927	-0.1506	0.0116	-0.0000	4.9443	4.0970	0.1099	0.0016	0.0000	-0.0000	59.2125	40.3083	1.1832	0.0172	0.0000
966.9150	-1.1452	-1.8032	-1.2341	-0.1984	1.7765	-2.6066	0.0000	-0.0000	-0.0000	0.0000	0.0000	0.0000	-0.5923	4.9394	4.4911	0.1702	-0.1640	-0.0369	-0.0000	4.9446	4.0970	0.1099	0.0016	0.0000	-0.0000	59.2154	40.3084	1.1832	0.0172	0.0000
966.9270	-1.1452	-1.8032	-1.2341	-0.1984	1.7764	-2.6066	0.0000	-0.0000	-0.0000	0.0000	0.0000	0.0000	-0.6126	4.9537	4.5457	0.1902	-0.1468	-0.0140	0.0000	4.9444	4.0969	0.1099	0.0016	0.0000	0.0000	59.2132	40.3081	1.1831	0.0172	0.0000
966.9370	-1.1452	-1.8032	-1.2341	-0.1984	1.7765	-2.6066	0.0000	-0.0000	-0.0000	0.0000	0.0000	0.0000	-0.5914	4.9735	4.5071	0.1910	-0.1476	-0.0094	-0.0000	4.9442	4.0969	0.1099	0.0016	0.0000	-0.0000	59.2114	40.3081	1.1832	0.0172	0.0000
966.9490	-1.1452	-1.8032	-1.2341	-0.1984	1.7765	-2.6066	0.0000	-0.0000	-0.0000	0.0000	0.0000	0.0000	-0.6036	5.0062	4.5248	0.2139	-0.1638	-0.0192	-0.0000	4.9442	4.0969	0.1099	0.0016	0.0000	-0.0000	59.2112	40.3079	1.1831	0.0172	0.0000
966.9590	-1.1452	-1.8032	-1.2341	-0.1984	1.7765	-2.6066	0.0000	-0.0000	-0.0000	0.0000	0.0000	0.0000	-0.5766	4.9673	4.5689	0.2024	-0.1619	0.0071	0.0000	4.9443	4.0969	0.1099	0.0016	0.0000	0.0000	59.2123	40.3081	1.1832	0.0172	0.0000
966.9710	-1.1452	-1.8032	-1.2341	-0.1984	1.7764	-2.6066	0.0000	-0.0000	-0.0000	0.0000	0.0000	0.0000	-0.5990	4.9598	4.5304	0.1601	-0.1194	-0.0019	0.0000	4.9443	4.0969	0.1099	0.0016	0.0000	0.0000	59.2122	40.3080	1.1831	0.0172	0.0000
966.9810	-1.1451	-1.8032	-1.2341	-0.1984	1.7764	-2.6066	0.0000	-0.0000	-0.0000	0.0000	0.0000	0.0000	-0.6210	4.9511	4.5322	0.1620	-0.1526	-0.0236	-0.0000	4.9442	4.0969	0.1099	0.0016	0.0000	-0.0000	59.2112	40.3080	1.1832	0.0172	0.0000
966.9910	-1.1452	-1.8032	-1.2341	-0.1984	1.7764	-2.6066	0.0000	-0.0000	-0.0000	0.0000	0.0000	0.0000	-0.5740	4.8906	4.5231	0.1765	-0.1323	0.0037	0.0000	4.9442	4.0969	0.1099	0.0016	0.0000	0.0000	59.2111	40.3079	1.1831	0.0172	0.0000
967.0030	-1.1452	-1.8032	-1.2341	-0.1984	1.7765	-2.6066	0.0000	-0.0000	-0.0000	0.0000	0.0000	0.0000	-0.5945	4.9548	4.5540	0.1892	-0.1363	0.0161	-0.0000	4.9442	4.0969	0.1099	0.0016	0.0000	-0.0000	59.2111	40.3079	1.1831	0.0172	0.0000
967.0130	-1.1452	-1.8032	-1.2341	-0.1984	1.7765	-2.6066	0.0000	-0.0000	-0.0000	0.0000	0.0000	0.0000	-0.5166	4.9579	4.5437	0.1762	-0.1525	-0.0398	-0.0000	4.9442	4.0969	0.1099	0.0016	0.0000	-0.0000	59.2113	40.3080	1.1831	0.0172	0.0000
967.0250	-1.1452	-1.8032	-1.2341	-0.1984	1.7765	-2.6066	0.0000	-0.0000	-0.0000	0.0000	0.0000	0.0000	-0.5364	4.9409	4.4744	0.1807	-0.1562	-0.0195	0.0000	4.9443	4.0969	0.1099	0.0016	0.0000	0.0000	59.2124	40.3082	1.1832	0.0172	0.0000
967.0350	-1.1452	-1.8032	-1.2341	-0.1984	1.7764	-2.6066	0.0000	-0.0000	-0.0000	0.0000	0.0000	0.0000	-0.6049	4.9636	4.5229	0.1711	-0.1248	-0.0088	-0.0000	4.9442	4.0969	0.1099	0.0016	0.0000	-0.0000	59.2111	40.3079	1.1831	0.0172	0.0000
967.0450	-1.1452	-1.8032	-1.2341	-0.1984	1.7765	-2.6066	0.0000	-0.0000	-0.0000	0.0000	0.0000	0.0000	-0.5879	5.0134	4.5574	0.1828	-0.1157	-0.0148	-0.0000	4.9442	4.0969	0.1099	0.0016	0.0000	-0.0000	59.2114	40.3081	1.1832	0.0172	0.0000
967.0570	-1.1452	-1.8032	-1.2341	-0.1984	1.7764	-2.6066	0.0000	-0.0000	-0.0000	0.0000	0.0000	0.0000	-0.5932	4.9398	4.5138	0.1775	-0.1483	-0.0172	-0.0000	4.9442	4.0969	0.1099	0.0016	0.0000	-0.0000	59.2114	40.3082	1.1832	0.0172	0.0000
967.0670	-1.1451	-1.8032	-1.2340	-0.1984	1.7764	-2.6066	0.0000	-0.0000	-0.0000	0.0000	0.0000	0.0000	-0.5836	4.9607	4.4870	0.1838	-0.1125	-0.0297	-0.0000	4.9441	4.0969	0.1099	0.0016	0.0000	-0.0000	59.2103	40.3080	1.1832	0.0172	0.0000
967.0790	-1.1452	-1.8032	-1.2341	-0.1984	1.7765	-2.6066	0.0000	-0.0000	-0.0000	0.0000	0.0000	0.0000	-0.6915	4.9493	4.5330	0.1692	-0.1247	-0.0213	0.0000	4.9444	4.0970	0.1099	0.0016	0.0000	0.0000	59.2134	40.3082	1.1832	0.0172	0.0000
967.0890	-1.1451	-1.8032	-1.2341	-0.1984	1.7765	-2.6067	0.0000	-0.0000	-0.0000	0.0000	0.0000	0.0000	-0.6238	4.9475	4.5437	0.1864	-0.1463	-0.0220	0.0000	4.9444	4.0970	0.1099	0.0016	0.0000	0.0000	59.2134	40.3083	1.1832	0.0172	0.0000
967.0990	-1.1452	-1.8032	-1.2341	-0.1984	1.7764	-2.6066	0.0000	-0.0000	-0.0000	0.0000	0.0000	0.0000	-0.6944	4.9316	4.4572	0.1852	-0.1472	-0.0207	-0.0000	4.9442	4.0969	0.1099	0.0016	0.0000	-0.0000	59.2111	40.3079	1.1830	0.0172	0.0000
967.1110	-1.1452	-1.8032	-1.2340	-0.1984	1.7765	-2.6066	0.0000	-0.0000	-0.0000	0.0000	0.0000	0.0000	-0.5511	4.9703	4.4929	0.1691	-0.1525	-0.0186	0.0000	4.9444	4.0969	0.1099	0.0016	0.0000	0.0000	59.2132	40.3080	1.1831	0.0172	0.0000
967.1210	-1.1451	-1.8032	-1.2341	-0.1984	1.7765	-2.6066	0.0000	-0.0000	-0.0000	0.0000	0.0000	0.0000	-0.5386	4.9796	4.5578	0.1759	-0.1433	0.0164	0.0000	4.9440	4.0969	0.1099	0.0016	0.0000	0.0000	59.2091	40.3078	1.1830	0.0172	0.0000
967.1310	-1.1452	-1.8032	-1.2341	-0.1984	1.7764	-2.6066	0.0000	-0.0000	-0.0000	0.0000	0.0000	0.0000	-0.5513	4.9042	4.5155	0.1726	-0.1424	-0.0087	-0.0000	4.9441	4.0969	0.1099	0.0016	0.0000	-0.0000	59.2101	40.3078	1.1831	0.0172	0.0000
967.1410	-1.1452	-1.8032	-1.2341	-0.1984	1.7765	-2.6066	0.0000	-0.0000	-0.0000	0.0000	0.0000	0.0000	-0.6294	4.9732	4.4935	0.1917	-0.1257	-0.0075	0.0000	4.9444	4.0970	0.1099	0.0016	0.0000	0.0000	59.2134	40.3083	1.1832	0.0172	0.0000
967.1510	-1.1451	-1.8032	-1.2341	-0.1984	1.7764	-2.6066	0.0000	-0.0000	-0.0000	0.0000	0.0000	0.0000	-0.6109	4.9315	4.4921	0.1802	-0.1087	-0.0025	0.0000	4.9443	4.0969	0.1099	0.0016	0.0000	0.0000	59.2122	40.3080	1.1831	0.0172	0.0000
967.1610	-1.1452	-1.8032	-1.2340	-0.1984	1.7764	-2.6066	0.0000	-0.0000	-0.0000	0.0000	0.0000	0.0000	-0.5867	4.9628	4.5205	0.1860	-0.1371	-0.0131	-0.0000	4.9442	4.0969	0.1099	0.0016	0.0000	-0.0000	59.2110	40.3078	1.1830	0.0172	0.0000
967.1710	-1.1451	-1.8032	-1.2341	-0.1984	1.7764	-2.6066	0.0000	-0.0000	-0.0000	0.0000	0.0000	0.0000	-0.6809	4.8982	4.4892	0.1943	-0.1378	0.0063	0.0000	4.9442	4.0969	0.1099	0.0016	0.0000	0.0000	59.2110	40.3077	1.1830	0.0172	0.0000
967.1830	-1.1452	-1.8032	-1.2341	-0.1984	1.7764	-2.6066	0.0000	-0.0000	-0.0000	0.0000	0.0000	0.0000	-0.6264	4.9818	4.5344	0.1860	-0.1654	-0.0075	0.0000	4.9442	4.0969	0.1099	0.0016	0.0000	0.0000	59.2112	40.3080	1.1831	0.0172	0.0000
967.1930	-1.1451	-1.8032	-1.2341	-0.1984	1.7765	-2.6066	0.0000	-0.0000	-0.0000	0.0000	0.0000	0.0000	-0.7087	4.9730	4.4628	0.1720	-0.1347	-0.0101	0.0000	4.9443	4.0969	0.1099	0.0016	0.0000	0.0000	59.2123	40.3082	1.1832	0.0172	0.0000
967.2030	-1.1451	-1.8032	-1.2341	-0.1984	1.7765	-2.6066	0.0000	-0.0000	-0.0000	0.0000	0.0000	0.0000	-0.5390	4.9354	4.4873	0.1944	-0.1448	-0.0055	0.0000	4.9442	4.0969	0.1099	0.0016	0.0000	0.0000	59.2111	40.3079	1.1831	0.0172	0.0000
967.2130	-1.1451	-1.8032	-1.2341	-0.1984	1.7765	-2.6066	0.0000	-0.0000	-0.0000	0.0000	0.0000	0.0000	-0.5765	4.9670	4.4935	0.1742	-0.1241	-0.0257	-0.0000	4.9442	4.0969	0.1099	0.0016	0.0000	-0.0000	59.2113	40.3081	1.1832	0.0172	0.0000
967.2230	-1.1451	-1.8032	-1.2340	-0.1984	1.7764	-2.6066	0.0000	-0.0000	-0.0000	0.0000	0.0000	0.0000	-0.5597	4.9616	4.5227	0.1779	-0.1243	-0.0025	-0.0000	4.9441	4.0969	0.1099	0.0016	0.0000	-0.0000	59.2105	40.3082	1.1832	0.0172	0.0000
967.2330	-1.1452	-1.8032	-1.2341	-0.1984	1.7765	-2.6066	0.0000	-0.0000	-0.0000	0.0000	0.0000	0.0000	-0.7111	5.0255	4.5357	0.1727	-0.1324	-0.0332	0.0000	4.9443	4.0969	0.1099	0.0016	0.0000	0.0000	59.2122	40.3080	1.1831	0.0172	0.0000
967.2450	-1.1452	-1.8032	-1.2341	-0.1984	1.7764	-2.6066	0.0000	-0.0000	-0.0000	0.0000	0.0000	0.0000	-0.6357	4.9522	4.5612	0.1781	-0.1327	-0.0077	0.0000	4.9445	4.0969	0.1099	0.0016	0.0000	0.0000	59.2142	40.3081	1.1832	0.0172	0.0000
967.2550	-1.1452	-1.8032	-1.2341	-0.1985	1.7764	-2.6066	0.0000	-0.0000	-0.0000	0.0000	0.0000	0.0000	-0.5623	5.0285	4.5576	0.1936	-0.1406	-0.0106	-0.0000	4.9442	4.0969	0.1099	0.0016	0.0000	-0.0000	59.2114	40.3081	1.1832	0.0172	0.0000
967.2650	-1.1452	-1.8032	-1.2341	-0.1984	1.7764	-2.6066	0.0000	-0.0000	-0.0000	0.0000	0.0000	0.0000	-0.5177	4.9497	4.5172	0.1809	-0.1506	-0.0187	0.0000	4.9444	4.0969	0.1099	0.0016	0.0000	0.0000	59.2133	40.3081	1.1831	0.0172	0.0000
967.2770	-1.1452	-1.8032	-1.2341	-0.1984	1.7764	-2.6066	0.0000	-0.0000	-0.0000	0.0000	0.0000	0.0000	-0.6770	4.9796	4.4812	0.1764	-0.1401	-0.0195	0.0000	4.9445	4.0969	0.1099	0.0016	0.0000	0.0000	59.2143	40.3082	1.1832	0.0172	0.0000
967.2870	-1.1451	-1.8032	-1.2340	-0.1984	1.7764	-2.6066	0.0000	-0.0000	-0.0000	0.0000	0.0000	0.0000	-0.5872	4.9497	4.5054	0.1958	-0.1342	-0.0121	-0.0000	4.9441	4.0969	0.1099	0.0016	0.0000	-0.0000	59.2101	40.3079	1.1830	0.0172	0.0000
967.2970	-1.1451	-1.8032	-1.2341	-0.1984	1.7764	-2.6066	0.0000	-0.0000	-0.0000	0.0000	0.0000	0.0000	-0.5825	4.9282	4.4668	0.1829	-0.1424	-0.0064	-0.0000	4.9442	4.0969	0.1099	0.0016	0.0000	-0.0000	59.2111	40.3078	1.1830	0.0172	0.0000
967.3090	-1.1452	-1.8032	-1.2340	-0.1984	1.7765	-2.6066	0.0000	-0.0000	-0.0000	0.0000	0.0000	0.0000	-0.5504	4.9788	4.5424	0.1784	-0.1143	-0.0097	0.0000	4.9440	4.0969	0.1099	0.0016	0.0000	0.0000	59.2089	40.3076	1.1829	0.0172	0.0000
967.3190	-1.1451	-1.8032	-1.2340	-0.1984	1.7765	-2.6066	0.0000	-0.0000	-0.0000	0.0000	0.0000	0.0000	-0.6221	4.9262	4.5040	0.1685	-0.1379	-0.0199	0.0000	4.9440	4.0969	0.1099	0.0016	0.0000	0.0000	59.2090	40.3077	1.1830	0.0172	0.0000
967.3310	-1.1452	-1.8032	-1.2341	-0.1984	1.7765	-2.6066	0.0000	-0.0000	-0.0000	0.0000	0.0000	0.0000	-0.6385	4.9552	4.5331	0.1990	-0.1313	-0.0226	0.0000	4.9444	4.0970	0.1099	0.0016	0.0000	0.0000	59.2134	40.3082	1.1832	0.0172	0.0000
967.3410	-1.1452	-1.8032	-1.2340	-0.1984	1.7764	-2.6066	0.0000	-0.0000	-0.0000	0.0000	0.0000	0.0000	-0.7106	4.9634	4.5513	0.1756	-0.1442	-0.0109	-0.0000	4.9443	4.0969	0.1099	0.0016	0.0000	-0.0000	59.2120	40.3078	1.1831	0.0172	0.0000
967.3510	-1.1452	-1.8032	-1.2341	-0.1984	1.7764	-2.6066	0.0000	-0.0000	-0.0000	0.0000	0.0000	0.0000	-0.6609	4.9494	4.4649	0.1691	-0.1369	0.0079	-0.0000	4.9442	4.0969	0.1099	0.0016	0.0000	-0.0000	59.2109	40.3077	1.1830	0.0172	0.0000
967.3630	-1.1452	-1.8032	-1.2341	-0.1984	1.7765	-2.6066	0.0000	-0.0000	-0.0000	0.0000	0.0000	0.0000	-0.6100	4.9359	4.5169	0.1940	-0.1384	-0.0152	0.0000	4.9441	4.0969	0.1099	0.0016	0.0000	0.0000	59.2102	40.3080	1.1831	0.0172	0.0000
967.3730	-1.1451	-1.8032	-1.2341	-0.1984	1.7765	-2.6066	0.0000	-0.0000	-0.0000	0.0000	0.0000	0.0000	-0.7131	5.0104	4.4894	0.2057	-0.1392	-0.0117	-0.0000	4.9444	4.0969	0.1099	0.0016	0.0000	-0.0000	59.2132	40.3081	1.1831	0.0172	0.0000
967.3830	-1.1451	-1.8032	-1.2341	-0.1984	1.7765	-2.6067	0.0000	-0.0000	-0.0000	0.0000	0.0000	0.0000	-0.6657	4.9500	4.5098	0.1788	-0.1246	-0.0189	-0.0000	4.9441	4.0969	0.1099	0.0016	0.0000	-0.0000	59.2102	40.3079	1.1831	0.0172	0.0000
967.3930	-1.1451	-1.8032	-1.2341	-0.1984	1.7765	-2.6066	0.0000	-0.0000	-0.0000	0.0000	0.0000	0.0000	-0.6316	4.9638	4.5010	0.1764	-0.1125	-0.0077	0.0000	4.9443	4.0969	0.1099	0.0016	0.0000	0.0000	59.2122	40.3080	1.1831	0.0172	0.0000
967.4050	-1.1451	-1.8032	-1.2341	-0.1984	1.7764	-2.6066	0.0000	-0.0000	-0.0000	0.0000	0.0000	0.0000	-0.6532	5.0178	4.4976	0.1950	-0.1402	-0.0104	0.0000	4.9444	4.0970	0.1099	0.0016	0.0000	0.0000	59.2134	40.3082	1.1832	0.0172	0.0000
967.4150	-1.1452	-1.8032	-1.2341	-0.1984	1.7764	-2.6066	0.0000	-0.0000	-0.0000	0.0000	0.0000	0.0000	-0.6481	5.0069	4.5409	0.1924	-0.1248	-0.0214	0.0000	4.9443	4.0969	0.1099	0.0016	0.0000	0.0000	59.2123	40.3081	1.1832	0.0172	0.0000
967.4250	-1.1451	-1.8033	-1.2340	-0.1984	1.7765	-2.6066	0.0000	-0.0000	-0.0000	0.0000	0.0000	0.0000	-0.5997	4.9447	4.5426	0.1770	-0.1137	0.0018	-0.0000	4.9445	4.0969	0.1099	0.0016	0.0000	-0.0000	59.2142	40.3081	1.1832	0.0172	0.0000
967.4350	-1.1452	-1.8032	-1.2341	-0.1984	1.7764	-2.6066	0.0000	-0.0000	-0.0000	0.0000	0.0000	0.0000	-0.6344	4.9966	4.5304	0.1869	-0.1178	-0.0061	-0.0000	4.9443	4.0969	0.1099	0.0016	0.0000	-0.0000	59.2123	40.3081	1.1832	0.0172	0.0000
967.4450	-1.1452	-1.8032	-1.2341	-0.1984	1.7764	-2.6066	0.0000	-0.0000	-0.0000	0.0000	0.0000	0.0000	-0.5601	4.9119	4.5310	0.1826	-0.1333	-0.0143	0.0000	4.9443	4.0970	0.1099	0.0016	0.0000	0.0000	59.2125	40.3083	1.1833	0.0172	0.0000
967.4550	-1.1452	-1.8032	-1.2341	-0.1984	1.7765	-2.6066	0.0000	-0.0000	-0.0000	0.0000	0.0000	0.0000	-0.6407	4.9731	4.5107	0.1820	-0.1094	-0.0263	0.0000	4.9443	4.0969	0.1099	0.0016	0.0000	0.0000	59.2120	40.3078	1.1830	0.0172	0.0000
967.4670	-1.1451	-1.8032	-1.2341	-0.1985	1.7764	-2.6066	0.0000	-0.0000	-0.0000	0.0000	0.0000	0.0000	-0.6080	4.9313	4.4734	0.1618	-0.1059	-0.0017	0.0000	4.9440	4.0969	0.1099	0.0016	0.0000	0.0000	59.2090	40.3077	1.1830	0.0172	0.0000
967.4770	-1.1452	-1.8032	-1.2341	-0.1984	1.7764	-2.6066	0.0000	-0.0000	-0.0000	0.0000	0.0000	0.0000	-0.5764	4.9624	4.5270	0.2067	-0.1308	-0.0065	-0.0000	4.9442	4.0969	0.1099	0.0016	0.0000	-0.0000	59.2112	40.3080	1.1831	0.0172	0.0000
967.4870	-1.1451	-1.8032	-1.2340	-0.1985	1.7764	-2.6066	0.0000	-0.0000	-0.0000	0.0000	0.0000	0.0000	-0.6006	4.9847	4.4961	0.1626	-0.1375	0.0078	0.0000	4.9443	4.0969	0.1099	0.0016	0.0000	0.0000	59.2122	40.3080	1.1831	0.0172	0.0000
967.4990	-1.1452	-1.8032	-1.2341	-0.1984	1.7765	-2.6066	0.0000	-0.0000	-0.0000	0.0000	0.0000	0.0000	-0.6480	4.9772	4.5249	0.1681	-0.1356	0.0062	0.0000	4.9443	4.0969	0.1099	0.0016	0.0000	0.0000	59.2123	40.3081	1.1832	0.0172	0.0000
967.5090	-1.1451	-1.8032	-1.2341	-0.1984	1.7765	-2.6066	0.0000	-0.0000	-0.0000	0.0000	0.0000	0.0000	-0.6770	4.9609	4.4800	0.1903	-0.1164	-0.0183	0.0000	4.9440	4.0969	0.1099	0.0016	0.0000	0.0000	59.2090	40.3077	1.1829	0.0172	0.0000
967.5190	-1.1452	-1.8032	-1.2341	-0.1984	1.7764	-2.6066	0.0000	-0.0000	-0.0000	0.0000	0.0000	0.0000	-0.6728	4.9600	4.4887	0.1840	-0.1487	-0.0218	-0.0000	4.9445	4.0969	0.1099	0.0016	0.0000	-0.0000	59.2143	40.3082	1.1832	0.0172	0.0000
967.5310	-1.1452	-1.8033	-1.2341	-0.1984	1.7765	-2.6066	0.0000	-0.0000	-0.0000	0.0000	0.0000	0.0000	-0.6439	4.9897	4.4923	0.1705	-0.1284	-0.0106	-0.0000	4.9444	4.0969	0.1099	0.0016	0.0000	-0.0000	59.2133	40.3082	1.1832	0.0172	0.0000
967.5410	-1.1451	-1.8032	-1.2341	-0.1984	1.7764	-2.6066	0.0000	-0.0000	-0.0000	0.0000	0.0000	0.0000	-0.6152	4.9756	4.4782	0.1786	-0.1329	-0.0191	0.0000	4.9443	4.0969	0.1099	0.0016	0.0000	0.0000	59.2121	40.3079	1.1831	0.0172	0.0000
967.5530	-1.1451	-1.8032	-1.2341	-0.1984	1.7765	-2.6066	0.0000	-0.0000	-0.0000	0.0000	0.0000	0.0000	-0.6417	4.9417	4.5045	0.1911	-0.1417	0.0029	0.0000	4.9444	4.0969	0.1099	0.0016	0.0000	0.0000	59.2133	40.3081	1.1832	0.0172	0.0000
967.5630	-1.1452	-1.8032	-1.2340	-0.1984	1.7765	-2.6066	0.0000	-0.0000	-0.0000	0.0000	0.0000	0.0000	-0.6190	4.9710	4.4935	0.1726	-0.1222	-0.0079	0.0000	4.9445	4.0969	0.1099	0.0016	0.0000	0.0000	59.2142	40.3081	1.1831	0.0172	0.0000
967.5730	-1.1452	-1.8032	-1.2341	-0.1984	1.7765	-2.6066	0.0000	-0.0000	-0.0000	0.0000	0.0000	0.0000	-0.6291	4.9643	4.5475	0.1941	-0.1130	-0.0138	0.0000	4.9443	4.0970	0.1099	0.0016	0.0000	0.0000	59.2125	40.3083	1.1833	0.0172	0.0000
967.5830	-1.1451	-1.8032	-1.2340	-0.1984	1.7765	-2.6066	0.0000	-0.0000	-0.0000	0.0000	0.0000	0.0000	-0.6894	5.0017	4.4980	0.1596	-0.1403	-0.0107	0.0000	4.9439	4.0969	0.1099	0.0016	0.0000	0.0000	59.2080	40.3076	1.1829	0.0172	0.0000
967.5930	-1.1452	-1.8032	-1.2341	-0.1984	1.7765	-2.6066	0.0000	-0.0000	-0.0000	0.0000	0.0000	0.0000	-0.6351	4.9294	4.5081	0.1513	-0.1302	0.0048	0.0000	4.9442	4.0969	0.1099	0.0016	0.0000	0.0000	59.2111	40.3079	1.1831	0.0172	0.0000
967.6050	-1.1451	-1.8032	-1.2341	-0.1984	1.7765	-2.6066	0.0000	-0.0000	-0.0000	0.0000	0.0000	0.0000	-0.6380	4.9442	4.5500	0.1943	-0.1311	-0.0047	-0.0000	4.9444	4.0969	0.1099	0.0016	0.0000	-0.0000	59.2133	40.3082	1.1832	0.0172	0.0000
967.6150	-1.1452	-1.8032	-1.2341	-0.1984	1.7764	-2.6066	0.0000	-0.0000	-0.0000	0.0000	0.0000	0.0000	-0.6324	4.9190	4.4792	0.1818	-0.1144	-0.0085	-0.0000	4.9443	4.0969	0.1099	0.0016	0.0000	-0.0000	59.2119	40.3077	1.1830	0.0172	0.0000
967.6250	-1.1451	-1.8032	-1.2341	-0.1984	1.7765	-2.6066	0.0000	-0.0000	-0.0000	0.0000	0.0000	0.0000	-0.7250	4.9386	4.5356	0.1922	-0.1247	-0.0265	-0.0000	4.9443	4.0969	0.1099	0.0016	0.0000	-0.0000	59.2122	40.3080	1.1831	0.0172	0.0000
967.6350	-1.1452	-1.8032	-1.2341	-0.1984	1.7765	-2.6066	0.0000	-0.0000	-0.0000	0.0000	0.0000	0.0000	-0.6549	4.9713	4.5180	0.1496	-0.1316	-0.0269	0.0000	4.9445	4.0969	0.1099	0.0016	0.0000	0.0000	59.2143	40.3082	1.1832	0.0172	0.0000
967.6450	-1.1451	-1.8032	-1.2341	-0.1984	1.7764	-2.6066	0.0000	-0.0000	-0.0000	0.0000	0.0000	0.0000	-0.6243	4.9719	4.4748	0.1665	-0.1259	-0.0234	0.0000	4.9443	4.0970	0.1099	0.0016	0.0000	0.0000	59.2124	40.3082	1.1832	0.0172	0.0000
967.6550	-1.1451	-1.8032	-1.2341	-0.1984	1.7765	-2.6066	0.0000	-0.0000	-0.0000	0.0000	0.0000	0.0000	-0.5623	4.9388	4.5237	0.1614	-0.1179	-0.0127	0.0000	4.9442	4.0969	0.1099	0.0016	0.0000	0.0000	59.2111	40.3078	1.1830	0.0172	0.0000
967.6670	-1.1452	-1.8032	-1.2341	-0.1984	1.7765	-2.6066	0.0000	-0.0000	-0.0000	0.0000	0.0000	0.0000	-0.6606	4.9776	4.4811	0.1633	-0.1280	-0.0153	0.0000	4.9444	4.0970	0.1099	0.0016	0.0000	0.0000	59.2136	40.3084	1.1833	0.0172	0.0000
967.6770	-1.1452	-1.8032	-1.2340	-0.1984	1.7764	-2.6066	0.0000	-0.0000	-0.0000	0.0000	0.0000	0.0000	-0.6393	4.9472	4.5625	0.1726	-0.1230	-0.0112	0.0000	4.9444	4.0969	0.1099	0.0016	0.0000	0.0000	59.2131	40.3080	1.1830	0.0172	0.0000
967.6890	-1.1451	-1.8032	-1.2341	-0.1984	1.7765	-2.6066	0.0000	-0.0000	-0.0000	0.0000	0.0000	0.0000	-0.6499	5.0388	4.4901	0.1817	-0.1428	0.0062	0.0000	4.9445	4.0970	0.1099	0.0016	0.0000	0.0000	59.2145	40.3084	1.1833	0.0172	0.0000
967.6990	-1.1452	-1.8032	-1.2341	-0.1984	1.7764	-2.6066	0.0000	-0.0000	-0.0000	0.0000	0.0000	0.0000	-0.6152	5.0015	4.4676	0.1635	-0.1272	-0.0099	0.0000	4.9440	4.0969	0.1099	0.0016	0.0000	0.0000	59.2090	40.3077	1.1830	0.0172	0.0000
967.7090	-1.1452	-1.8032	-1.2340	-0.1984	1.7765	-2.6066	0.0000	-0.0000	-0.0000	0.0000	0.0000	0.0000	-0.6091	4.9672	4.4889	0.1662	-0.1420	-0.0204	-0.0000	4.9446	4.0970	0.1099	0.0016	0.0000	-0.0000	59.2154	40.3084	1.1833	0.0172	0.0000
967.7210	-1.1451	-1.8032	-1.2341	-0.1984	1.7765	-2.6066	0.0000	-0.0000	-0.0000	0.0000	0.0000	0.0000	-0.6552	4.9368	4.5296	0.1762	-0.1371	-0.0199	0.0000	4.9444	4.0970	0.1099	0.0016	0.0000	0.0000	59.2134	40.3083	1.1832	0.0172	0.0000
967.7310	-1.1451	-1.8032	-1.2341	-0.1984	1.7764	-2.6066	0.0000	-0.0000	-0.0000	0.0000	0.0000	0.0000	-0.7255	4.9783	4.4842	0.1828	-0.1342	-0.0101	-0.0000	4.9441	4.0969	0.1099	0.0016	0.0000	-0.0000	59.2100	40.3078	1.1831	0.0172	0.0000
967.7430	-1.1452	-1.8032	-1.2341	-0.1984	1.7764	-2.6066	0.0000	-0.0000	-0.0000	0.0000	0.0000	0.0000	-0.6481	4.8964	4.4892	0.1516	-0.1136	-0.0225	0.0000	4.9443	4.0969	0.1099	0.0016	0.0000	0.0000	59.2122	40.3080	1.1831	0.0172	0.0000
967.7530	-1.1452	-1.8032	-1.2340	-0.1984	1.7764	-2.6066	0.0000	-0.0000	-0.0000	0.0000	0.0000	0.0000	-0.6612	4.9622	4.4655	0.1585	-0.1113	0.0040	-0.0000	4.9442	4.0969	0.1099	0.0016	0.0000	-0.0000	59.2113	40.3081	1.1832	0.0172	0.0000
967.7630	-1.1452	-1.8032	-1.2341	-0.1984	1.7764	-2.6066	0.0000	-0.0000	-0.0000	0.0000	0.0000	0.0000	-0.5844	4.9728	4.4655	0.1623	-0.1262	-0.0213	-0.0000	4.9446	4.0970	0.1099	0.0016	0.0000	-0.0000	59.2154	40.3084	1.1834	0.0172	0.0000
967.7730	-1.1452	-1.8032	-1.2341	-0.1984	1.7765	-2.6066	0.0000	-0.0000	-0.0000	0.0000	0.0000	0.0000	-0.6196	4.9636	4.4939	0.1738	-0.1044	-0.0065	-0.0000	4.9444	4.0969	0.1099	0.0016	0.0000	-0.0000	59.2133	40.3081	1.1831	0.0172	0.0000
967.7830	-1.1452	-1.8032	-1.2341	-0.1984	1.7765	-2.6066	0.0000	-0.0000	-0.0000	0.0000	0.0000	0.0000	-0.5861	4.9871	4.5032	0.1633	-0.1294	0.0019	-0.0000	4.9441	4.0969	0.1099	0.0016	0.0000	-0.0000	59.2105	40.3082	1.1833	0.0172	0.0000
967.7950	-1.1452	-1.8032	-1.2340	-0.1984	1.7764	-2.6066	0.0000	-0.0000	-0.0000	0.0000	0.0000	0.0000	-0.6437	4.9296	4.5040	0.1557	-0.1173	-0.0091	0.0000	4.9443	4.0969	0.1099	0.0016	0.0000	0.0000	59.2123	40.3081	1.1832	0.0172	0.0000
967.8050	-1.1452	-1.8032	-1.2340	-0.1984	1.7764	-2.6066	0.0000	-0.0000	-0.0000	0.0000	0.0000	0.0000	-0.6045	4.9741	4.5208	0.1574	-0.1189	0.0146	-0.0000	4.9443	4.0969	0.1099	0.0016	0.0000	-0.0000	59.2123	40.3081	1.1832	0.0172	0.0000
967.8150	-1.1451	-1.8032	-1.2341	-0.1984	1.7764	-2.6066	0.0000	-0.0000	-0.0000	0.0000	0.0000	0.0000	-0.6721	4.9336	4.4857	0.1716	-0.1237	-0.0106	0.0000	4.9442	4.0969	0.1099	0.0016	0.0000	0.0000	59.2112	40.3080	1.1831	0.0172	0.0000
967.8250	-1.1452	-1.8032	-1.2340	-0.1984	1.7765	-2.6066	0.0000	-0.0000	-0.0000	0.0000	0.0000	0.0000	-0.6902	4.9883	4.4974	0.1563	-0.1152	-0.0269	0.0000	4.9443	4.0969	0.1099	0.0016	0.0000	0.0000	59.2124	40.3082	1.1832	0.0172	0.0000
967.8350	-1.1451	-1.8032	-1.2341	-0.1984	1.7765	-2.6066	0.0000	-0.0000	-0.0000	0.0000	0.0000	0.0000	-0.6214	4.9770	4.4921	0.1499	-0.1434	-0.0028	0.0000	4.9445	4.0970	0.1099	0.0016	0.0000	0.0000	59.2144	40.3083	1.1832	0.0172	0.0000
967.8450	-1.1452	-1.8032	-1.2341	-0.1984	1.7765	-2.6066	0.0000	-0.0000	-0.0000	0.0000	0.0000	0.0000	-0.6087	4.9824	4.5090	0.1459	-0.1115	-0.0132	0.0000	4.9444	4.0969	0.1099	0.0016	0.0000	0.0000	59.2133	40.3081	1.1832	0.0172	0.0000
967.8570	-1.1452	-1.8032	-1.2341	-0.1984	1.7764	-2.6066	0.0000	-0.0000	-0.0000	0.0000	0.0000	0.0000	-0.6319	4.9484	4.5141	0.1914	-0.1159	-0.0193	0.0000	4.9443	4.0969	0.1099	0.0016	0.0000	0.0000	59.2121	40.3079	1.1830	0.0172	0.0000
967.8670	-1.1452	-1.8032	-1.2341	-0.1984	1.7765	-2.6066	0.0000	-0.0000	-0.0000	0.0000	0.0000	0.0000	-0.6300	4.9135	4.5188	0.1653	-0.1273	0.0250	0.0000	4.9443	4.0969	0.1099	0.0016	0.0000	0.0000	59.2122	40.3080	1.1831	0.0172	0.0000
967.8790	-1.1452	-1.8032	-1.2341	-0.1984	1.7765	-2.6066	0.0000	-0.0000	-0.0000	0.0000	0.0000	0.0000	-0.5844	4.8890	4.5309	0.1712	-0.1098	0.0187	0.0000	4.9444	4.0970	0.1099	0.0016	0.0000	0.0000	59.2134	40.3083	1.1832	0.0172	0.0000
967.8890	-1.1452	-1.8032	-1.2341	-0.1984	1.7765	-2.6066	0.0000	-0.0000	-0.0000	0.0000	0.0000	0.0000	-0.5977	4.9217	4.4754	0.1926	-0.1109	0.0080	-0.0000	4.9442	4.0969	0.1099	0.0016	0.0000	-0.0000	59.2113	40.3080	1.1831	0.0172	0.0000
967.8990	-1.1451	-1.8032	-1.2341	-0.1984	1.7765	-2.6066	0.0000	-0.0000	-0.0000	0.0000	0.0000	0.0000	-0.6392	4.9088	4.5309	0.1429	-0.1054	-0.0060	-0.0000	4.9441	4.0969	0.1099	0.0016	0.0000	-0.0000	59.2102	40.3079	1.1831	0.0172	0.0000
967.9110	-1.1452	-1.8032	-1.2341	-0.1984	1.7764	-2.6066	0.0000	-0.0000	-0.0000	0.0000	0.0000	0.0000	-0.6787	4.8871	4.5121	0.1624	-0.0973	-0.0036	0.0000	4.9443	4.0969	0.1099	0.0016	0.0000	0.0000	59.2121	40.3079	1.1831	0.0172	0.0000
967.9210	-1.1452	-1.8032	-1.2341	-0.1984	1.7765	-2.6066	0.0000	-0.0000	-0.0000	0.0000	0.0000	0.0000	-0.6193	4.9312	4.5145	0.1655	-0.1164	0.0002	-0.0000	4.9446	4.0970	0.1100	0.0016	0.0000	-0.0000	59.2156	40.3085	1.1834	0.0172	0.0000
967.9330	-1.1452	-1.8033	-1.2341	-0.1984	1.7765	-2.6066	0.0000	-0.0000	-0.0000	0.0000	0.0000	0.0000	-0.6513	4.9310	4.4871	0.1796	-0.1116	0.0049	-0.0000	4.9443	4.0969	0.1099	0.0016	0.0000	-0.0000	59.2121	40.3079	1.1831	0.0172	0.0000
967.9430	-1.1452	-1.8032	-1.2341	-0.1985	1.7764	-2.6066	0.0000	-0.0000	-0.0000	0.0000	0.0000	0.0000	-0.6253	4.9855	4.4663	0.1378	-0.0878	-0.0023	0.0000	4.9442	4.0969	0.1099	0.0016	0.0000	0.0000	59.2112	40.3079	1.1831	0.0172	0.0000
967.9530	-1.1451	-1.8032	-1.2341	-0.1984	1.7764	-2.6066	0.0000	-0.0000	-0.0000	0.0000	0.0000	0.0000	-0.6131	4.9074	4.5434	0.1704	-0.1213	0.0236	0.0000	4.9445	4.0969	0.1099	0.0016	0.0000	0.0000	59.2151	40.3081	1.1832	0.0172	0.0000
967.9630	-1.1451	-1.8032	-1.2341	-0.1984	1.7765	-2.6066	0.0000	-0.0000	-0.0000	0.0000	0.0000	0.0000	-0.6268	4.9556	4.4739	0.1678	-0.1256	-0.0043	-0.0000	4.9445	4.0969	0.1099	0.0016	0.0000	-0.0000	59.2142	40.3081	1.1832	0.0172	0.0000
967.9730	-1.1452	-1.8032	-1.2341	-0.1984	1.7764	-2.6066	0.0000	-0.0000	-0.0000	0.0000	0.0000	0.0000	-0.6048	4.9591	4.5003	0.1567	-0.1026	-0.0172	-0.0000	4.9444	4.0969	0.1099	0.0016	0.0000	-0.0000	59.2130	40.3078	1.1830	0.0172	0.0000
967.9850	-1.1451	-1.8032	-1.2341	-0.1984	1.7764	-2.6066	0.0000	-0.0000	-0.0000	0.0000	0.0000	0.0000	-0.6604	4.9409	4.4626	0.1643	-0.1273	-0.0177	-0.0000	4.9442	4.0969	0.1099	0.0016	0.0000	-0.0000	59.2113	40.3081	1.1831	0.0172	0.0000
967.9950	-1.1452	-1.8032	-1.2340	-0.1984	1.7764	-2.6066	0.0000	-0.0000	-0.0000	0.0000	0.0000	0.0000	-0.6030	4.9716	4.5240	0.1722	-0.1185	-0.0172	0.0000	4.9445	4.0970	0.1099	0.0016	0.0000	0.0000	59.2144	40.3083	1.1833	0.0172	0.0000
968.0050	-1.1451	-1.8032	-1.2341	-0.1984	1.7765	-2.6066	0.0000	-0.0000	-0.0000	0.0000	0.0000	0.0000	-0.6817	4.8833	4.5132	0.1636	-0.1401	-0.0059	0.0000	4.9441	4.0969	0.1099	0.0016	0.0000	0.0000	59.2102	40.3080	1.1831	0.0172	0.0000
968.0150	-1.1451	-1.8032	-1.2341	-0.1984	1.7765	-2.6066	0.0000	-0.0000	-0.0000	0.0000	0.0000	0.0000	-0.5915	4.9394	4.5135	0.1687	-0.0997	-0.0059	0.0000	4.9443	4.0970	0.1099	0.0016	0.0000	0.0000	59.2124	40.3082	1.1833	0.0172	0.0000
968.0250	-1.1451	-1.8032	-1.2341	-0.1984	1.7765	-2.6066	0.0000	-0.0000	-0.0000	0.0000	0.0000	0.0000	-0.6450	4.9474	4.5144	0.1524	-0.1030	-0.0018	0.0000	4.9445	4.0970	0.1099	0.0016	0.0000	0.0000	59.2144	40.3083	1.1832	0.0172	0.0000
968.0350	-1.1452	-1.8032	-1.2341	-0.1984	1.7765	-2.6066	0.0000	-0.0000	-0.0000	0.0000	0.0000	0.0000	-0.6393	4.9006	4.5001	0.1738	-0.0955	-0.0036	0.0000	4.9443	4.0969	0.1099	0.0016	0.0000	0.0000	59.2122	40.3080	1.1831	0.0172	0.0000
968.0470	-1.1452	-1.8032	-1.2341	-0.1984	1.7765	-2.6066	0.0000	-0.0000	-0.0000	0.0000	0.0000	0.0000	-0.5265	4.9825	4.5070	0.1740	-0.1093	0.0090	0.0000	4.9445	4.0970	0.1099	0.0016	0.0000	0.0000	59.2143	40.3082	1.1833	0.0172	0.0000
968.0570	-1.1452	-1.8032	-1.2341	-0.1984	1.7765	-2.6066	0.0000	-0.0000	-0.0000	0.0000	0.0000	0.0000	-0.6270	4.8565	4.5160	0.1837	-0.1387	0.0086	-0.0000	4.9442	4.0969	0.1099	0.0016	0.0000	-0.0000	59.2112	40.3079	1.1831	0.0172	0.0000
968.0690	-1.1452	-1.8032	-1.2341	-0.1984	1.7765	-2.6066	0.0000	-0.0000	-0.0000	0.0000	0.0000	0.0000	-0.6407	5.0169	4.4657	0.1635	-0.1192	0.0240	0.0000	4.9443	4.0969	0.1099	0.0016	0.0000	0.0000	59.2121	40.3080	1.1831	0.0172	0.0000
968.0790	-1.1451	-1.8032	-1.2340	-0.1984	1.7765	-2.6066	0.0000	-0.0000	-0.0000	0.0000	0.0000	0.0000	-0.6646	4.9309	4.5265	0.1566	-0.1289	-0.0154	0.0000	4.9443	4.0969	0.1099	0.0016	0.0000	0.0000	59.2124	40.3082	1.1832	0.0172	0.0000
968.0890	-1.1452	-1.8032	-1.2341	-0.1984	1.7765	-2.6066	0.0000	-0.0000	-0.0000	0.0000	0.0000	0.0000	-0.6800	4.9523	4.4909	0.1592	-0.1165	-0.0166	0.0000	4.9445	4.0970	0.1099	0.0016	0.0000	0.0000	59.2143	40.3082	1.1832	0.0172	0.0000
968.1010	-1.1451	-1.8032	-1.2341	-0.1984	1.7765	-2.6066	0.0000	-0.0000	-0.0000	0.0000	0.0000	0.0000	-0.6787	4.9153	4.5097	0.1802	-0.1333	-0.0173	-0.0000	4.9442	4.0969	0.1099	0.0016	0.0000	-0.0000	59.2110	40.3077	1.1831	0.0172	0.0000
968.1110	-1.1451	-1.8032	-1.2341	-0.1984	1.7765	-2.6066	0.0000	-0.0000	-0.0000	0.0000	0.0000	0.0000	-0.5846	4.9449	4.5108	0.1621	-0.1427	0.0027	-0.0000	4.9442	4.0969	0.1099	0.0016	0.0000	-0.0000	59.2112	40.3080	1.1831	0.0172	0.0000
968.1230	-1.1452	-1.8032	-1.2341	-0.1984	1.7765	-2.6066	0.0000	-0.0000	-0.0000	0.0000	0.0000	0.0000	-0.6256	4.9229	4.5079	0.1782	-0.1009	-0.0120	0.0000	4.9445	4.0970	0.1099	0.0016	0.0000	0.0000	59.2144	40.3083	1.1832	0.0172	0.0000
968.1330	-1.1452	-1.8032	-1.2341	-0.1984	1.7765	-2.6066	0.0000	-0.0000	-0.0000	0.0000	0.0000	0.0000	-0.6058	4.9617	4.4864	0.1773	-0.1093	-0.0073	-0.0000	4.9442	4.0969	0.1099	0.0016	0.0000	-0.0000	59.2112	40.3080	1.1831	0.0172	0.0000
968.1430	-1.1451	-1.8032	-1.2341	-0.1984	1.7764	-2.6066	0.0000	-0.0000	-0.0000	0.0000	0.0000	0.0000	-0.5775	4.9594	4.4811	0.1665	-0.1307	-0.0064	-0.0000	4.9444	4.0969	0.1099	0.0016	0.0000	-0.0000	59.2132	40.3081	1.1832	0.0172	0.0000
968.1550	-1.1451	-1.8032	-1.2341	-0.1984	1.7765	-2.6066	0.0000	-0.0000	-0.0000	0.0000	0.0000	0.0000	-0.6181	4.9489	4.5188	0.1469	-0.1240	-0.0206	0.0000	4.9444	4.0970	0.1100	0.0016	0.0000	0.0000	59.2136	40.3085	1.1834	0.0172	0.0000
968.1650	-1.1452	-1.8032	-1.2341	-0.1984	1.7764	-2.6066	0.0000	-0.0000	-0.0000	0.0000	0.0000	0.0000	-0.6895	4.9294	4.4802	0.1815	-0.1257	-0.0186	-0.0000	4.9444	4.0970	0.1099	0.0016	0.0000	-0.0000	59.2134	40.3083	1.1833	0.0172	0.0000
968.1770	-1.1451	-1.8032	-1.2341	-0.1984	1.7765	-2.6066	0.0000	-0.0000	-0.0000	0.0000	0.0000	0.0000	-0.6040	4.9275	4.4225	0.1346	-0.0974	0.0143	-0.0000	4.9443	4.0969	0.1099	0.0016	0.0000	-0.0000	59.2123	40.3081	1.1832	0.0172	0.0000
968.1870	-1.1451	-1.8032	-1.2341	-0.1984	1.7765	-2.6066	0.0000	-0.0000	-0.0000	0.0000	0.0000	0.0000	-0.6713	4.9111	4.5457	0.1449	-0.1205	0.0294	0.0000	4.9444	4.0969	0.1099	0.0016	0.0000	0.0000	59.2133	40.3082	1.1832	0.0172	0.0000
968.1990	-1.1451	-1.8032	-1.2341	-0.1984	1.7764	-2.6067	0.0000	-0.0000	-0.0000	0.0000	0.0000	0.0000	-0.6404	4.9404	4.5163	0.1601	-0.1006	0.0193	0.0000	4.9444	4.0969	0.1099	0.0016	0.0000	0.0000	59.2133	40.3081	1.1832	0.0172	0.0000
968.2090	-1.1452	-1.8032	-1.2341	-0.1984	1.7764	-2.6066	0.0000	-0.0000	-0.0000	0.0000	0.0000	0.0000	-0.6029	5.0096	4.4491	0.1625	-0.1032	0.0168	-0.0000	4.9443	4.0969	0.1099	0.0016	0.0000	-0.0000	59.2120	40.3078	1.1831	0.0172	0.0000
968.2190	-1.1452	-1.8032	-1.2341	-0.1984	1.7765	-2.6066	0.0000	-0.0000	-0.0000	0.0000	0.0000	0.0000	-0.6484	4.9942	4.5105	0.1639	-0.1094	0.0041	0.0000	4.9443	4.0969	0.1099	0.0016	0.0000	0.0000	59.2122	40.3080	1.1832	0.0172	0.0000
968.2310	-1.1452	-1.8033	-1.2341	-0.1984	1.7765	-2.6066	0.0000	-0.0000	-0.0000	0.0000	0.0000	0.0000	-0.6026	4.9539	4.4678	0.1698	-0.1083	0.0055	-0.0000	4.9443	4.0969	0.1099	0.0016	0.0000	-0.0000	59.2124	40.3082	1.1833	0.0172	0.0000
968.2410	-1.1451	-1.8032	-1.2341	-0.1984	1.7765	-2.6066	0.0000	-0.0000	-0.0000	0.0000	0.0000	0.0000	-0.6047	4.9818	4.4811	0.1666	-0.1035	-0.0251	-0.0000	4.9443	4.0969	0.1099	0.0016	0.0000	-0.0000	59.2123	40.3081	1.1832	0.0172	0.0000
968.2530	-1.1452	-1.8032	-1.2341	-0.1984	1.7764	-2.6066	0.0000	-0.0000	-0.0000	0.0000	0.0000	0.0000	-0.5340	4.9602	4.5084	0.1680	-0.1119	0.0245	0.0000	4.9445	4.0969	0.1099	0.0016	0.0000	0.0000	59.2152	40.3082	1.1832	0.0172	0.0000
968.2630	-1.1452	-1.8032	-1.2341	-0.1984	1.7765	-2.6066	0.0000	-0.0000	-0.0000	0.0000	0.0000	0.0000	-0.5828	4.9594	4.4962	0.2086	-0.1113	0.0090	0.0000	4.9442	4.0969	0.1099	0.0016	0.0000	0.0000	59.2112	40.3079	1.1831	0.0172	0.0000
968.2750	-1.1451	-1.8032	-1.2341	-0.1984	1.7765	-2.6066	0.0000	-0.0000	-0.0000	0.0000	0.0000	0.0000	-0.5524	5.0041	4.4952	0.1553	-0.1091	0.0135	0.0000	4.9443	4.0970	0.1099	0.0016	0.0000	0.0000	59.2125	40.3083	1.1833	0.0172	0.0000
968.2850	-1.1452	-1.8032	-1.2341	-0.1984	1.7764	-2.6066	0.0000	-0.0000	-0.0000	0.0000	0.0000	0.0000	-0.6737	4.9381	4.4889	0.1771	-0.1082	-0.0200	-0.0000	4.9442	4.0969	0.1099	0.0016	0.0000	-0.0000	59.2111	40.3079	1.1830	0.0172	0.0000
968.2950	-1.1452	-1.8032	-1.2340	-0.1984	1.7764	-2.6066	0.0000	-0.0000	-0.0000	0.0000	0.0000	0.0000	-0.5570	4.9778	4.5019	0.1712	-0.1087	-0.0052	0.0000	4.9443	4.0969	0.1099	0.0016	0.0000	0.0000	59.2122	40.3080	1.1831	0.0172	0.0000
968.3070	-1.1451	-1.8032	-1.2341	-0.1984	1.7765	-2.6066	0.0000	-0.0000	-0.0000	0.0000	0.0000	0.0000	-0.6711	4.9589	4.5027	0.2030	-0.1253	0.0156	0.0000	4.9441	4.0969	0.1099	0.0016	0.0000	0.0000	59.2102	40.3079	1.1830	0.0172	0.0000
968.3170	-1.1452	-1.8032	-1.2341	-0.1984	1.7765	-2.6066	0.0000	-0.0000	-0.0000	0.0000	0.0000	0.0000	-0.5769	4.8670	4.4567	0.1653	-0.1121	0.0034	0.0000	4.9443	4.0969	0.1099	0.0016	0.0000	0.0000	59.2120	40.3078	1.1831	0.0172	0.0000
968.3290	-1.1452	-1.8032	-1.2341	-0.1984	1.7764	-2.6066	0.0000	-0.0000	-0.0000	0.0000	0.0000	0.0000	-0.6561	4.9842	4.5051	0.1732	-0.1179	-0.0131	-0.0000	4.9442	4.0969	0.1099	0.0016	0.0000	-0.0000	59.2111	40.3079	1.1831	0.0172	0.0000
968.3390	-1.1452	-1.8032	-1.2340	-0.1984	1.7765	-2.6066	0.0000	-0.0000	-0.0000	0.0000	0.0000	0.0000	-0.6519	4.8992	4.5173	0.1765	-0.1162	0.0047	-0.0000	4.9445	4.0969	0.1099	0.0016	0.0000	-0.0000	59.2143	40.3082	1.1832	0.0172	0.0000
968.3510	-1.1452	-1.8033	-1.2340	-0.1984	1.7764	-2.6066	0.0000	-0.0000	-0.0000	0.0000	0.0000	0.0000	-0.5944	4.9498	4.4757	0.1621	-0.1153	0.0069	-0.0000	4.9443	4.0970	0.1099	0.0016	0.0000	-0.0000	59.2124	40.3082	1.1833	0.0172	0.0000
968.3610	-1.1451	-1.8032	-1.2341	-0.1984	1.7764	-2.6066	0.0000	-0.0000	-0.0000	0.0000	0.0000	0.0000	-0.6194	4.9530	4.4882	0.1630	-0.1056	-0.0009	-0.0000	4.9442	4.0969	0.1099	0.0016	0.0000	-0.0000	59.2113	40.3081	1.1832	0.0172	0.0000
968.3710	-1.1452	-1.8032	-1.2341	-0.1984	1.7764	-2.6066	0.0000	-0.0000	-0.0000	0.0000	0.0000	0.0000	-0.6469	4.9698	4.4599	0.1887	-0.1230	0.0233	0.0000	4.9445	4.0969	0.1099	0.0016	0.0000	0.0000	59.2143	40.3082	1.1832	0.0172	0.0000
968.3830	-1.1452	-1.8032	-1.2341	-0.1984	1.7764	-2.6066	0.0000	-0.0000	-0.0000	0.0000	0.0000	0.0000	-0.6413	4.9586	4.4879	0.1930	-0.0972	0.0156	-0.0000	4.9442	4.0969	0.1099	0.0016	0.0000	-0.0000	59.2112	40.3080	1.1830	0.0172	0.0000
968.3930	-1.1452	-1.8032	-1.2341	-0.1984	1.7765	-2.6066	0.0000	-0.0000	-0.0000	0.0000	0.0000	0.0000	-0.6022	4.9935	4.5019	0.2002	-0.1216	0.0239	0.0000	4.9444	4.0969	0.1099	0.0016	0.0000	0.0000	59.2133	40.3082	1.1832	0.0172	0.0000
968.4050	-1.1452	-1.8032	-1.2341	-0.1984	1.7764	-2.6066	0.0000	-0.0000	-0.0000	0.0000	0.0000	0.0000	-0.6293	4.9663	4.4763	0.1918	-0.1204	0.0044	-0.0000	4.9443	4.0969	0.1099	0.0016	0.0000	-0.0000	59.2122	40.3080	1.1831	0.0172	0.0000
968.4150	-1.1451	-1.8033	-1.2341	-0.1984	1.7764	-2.6066	0.0000	-0.0000	-0.0000	0.0000	0.0000	0.0000	-0.6040	4.9396	4.4740	0.1715	-0.1227	0.0278	-0.0000	4.9442	4.0969	0.1099	0.0016	0.0000	-0.0000	59.2111	40.3079	1.1830	0.0172	0.0000
968.4250	-1.1452	-1.8032	-1.2340	-0.1984	1.7765	-2.6066	0.0000	-0.0000	-0.0000	0.0000	0.0000	0.0000	-0.6709	4.9221	4.4912	0.1780	-0.1009	0.0358	0.0000	4.9445	4.0970	0.1099	0.0016	0.0000	0.0000	59.2144	40.3083	1.1833	0.0172	0.0000
968.4370	-1.1452	-1.8032	-1.2341	-0.1984	1.7764	-2.6066	0.0000	-0.0000	-0.0000	0.0000	0.0000	0.0000	-0.6546	4.9886	4.4689	0.1754	-0.1094	0.0031	-0.0000	4.9442	4.0969	0.1099	0.0016	0.0000	-0.0000	59.2111	40.3079	1.1830	0.0172	0.0000
968.4470	-1.1452	-1.8032	-1.2341	-0.1984	1.7765	-2.6066	0.0000	-0.0000	-0.0000	0.0000	0.0000	0.0000	-0.6523	4.9697	4.5021	0.1677	-0.0965	0.0172	-0.0000	4.9446	4.0970	0.1099	0.0016	0.0000	-0.0000	59.2154	40.3084	1.1833	0.0172	0.0000
968.4590	-1.1452	-1.8032	-1.2341	-0.1984	1.7765	-2.6066	0.0000	-0.0000	-0.0000	0.0000	0.0000	0.0000	-0.5231	4.9248	4.5282	0.1783	-0.1222	0.0180	-0.0000	4.9443	4.0969	0.1099	0.0016	0.0000	-0.0000	59.2122	40.3080	1.1831	0.0172	0.0000
968.4690	-1.1452	-1.8032	-1.2341	-0.1984	1.7764	-2.6066	0.0000	-0.0000	-0.0000	0.0000	0.0000	0.0000	-0.6469	5.0109	4.4335	0.1852	-0.1073	0.0097	-0.0000	4.9442	4.0969	0.1099	0.0016	0.0000	-0.0000	59.2109	40.3077	1.1830	0.0172	0.0000
968.4790	-1.1452	-1.8032	-1.2341	-0.1984	1.7764	-2.6066	0.0000	-0.0000	-0.0000	0.0000	0.0000	0.0000	-0.5780	4.9536	4.5181	0.1877	-0.1076	0.0022	0.0000	4.9443	4.0969	0.1099	0.0016	0.0000	0.0000	59.2122	40.3080	1.1831	0.0172	0.0000
968.4910	-1.1452	-1.8032	-1.2341	-0.1984	1.7764	-2.6066	0.0000	-0.0000	-0.0000	0.0000	0.0000	0.0000	-0.5440	4.9108	4.4835	0.1614	-0.1199	0.0371	-0.0000	4.9443	4.0969	0.1099	0.0016	0.0000	-0.0000	59.2123	40.3081	1.1832	0.0172	0.0000
968.5010	-1.1451	-1.8032	-1.2341	-0.1984	1.7764	-2.6066	0.0000	-0.0000	-0.0000	0.0000	0.0000	0.0000	-0.7417	5.0195	4.4845	0.1873	-0.1331	-0.0077	-0.0000	4.9444	4.0969	0.1099	0.0016	0.0000	-0.0000	59.2131	40.3080	1.1831	0.0172	0.0000
968.5130	-1.1452	-1.8032	-1.2341	-0.1984	1.7765	-2.6066	0.0000	-0.0000	-0.0000	0.0000	0.0000	0.0000	-0.6214	5.0730	4.5477	0.1770	-0.0941	-0.0039	-0.0000	4.9443	4.0969	0.1099	0.0016	0.0000	-0.0000	59.2122	40.3080	1.1831	0.0172	0.0000
968.5230	-1.1452	-1.8032	-1.2341	-0.1984	1.7764	-2.6066	0.0000	-0.0000	-0.0000	0.0000	0.0000	0.0000	-0.6170	4.9360	4.4882	0.1751	-0.1189	-0.0139	-0.0000	4.9442	4.0969	0.1099	0.0016	0.0000	-0.0000	59.2111	40.3079	1.1830	0.0172	0.0000
968.5350	-1.1451	-1.8032	-1.2341	-0.1984	1.7765	-2.6066	0.0000	-0.0000	-0.0000	0.0000	0.0000	0.0000	-0.5568	4.9663	4.4750	0.1645	-0.0896	0.0122	0.0000	4.9443	4.0969	0.1099	0.0016	0.0000	0.0000	59.2123	40.3081	1.1832	0.0172	0.0000
968.5450	-1.1452	-1.8032	-1.2341	-0.1984	1.7764	-2.6066	0.0000	-0.0000	-0.0000	0.0000	0.0000	0.0000	-0.5871	4.9746	4.4622	0.1773	-0.1095	0.0277	-0.0000	4.9442	4.0969	0.1099	0.0016	0.0000	-0.0000	59.2113	40.3080	1.1832	0.0172	0.0000
968.5570	-1.1452	-1.8032	-1.2341	-0.1984	1.7765	-2.6066	0.0000	-0.0000	-0.0000	0.0000	0.0000	0.0000	-0.5734	4.9827	4.4787	0.1881	-0.0991	0.0426	0.0000	4.9443	4.0969	0.1099	0.0016	0.0000	0.0000	59.2121	40.3079	1.1832	0.0172	0.0000
968.5670	-1.1451	-1.8032	-1.2341	-0.1984	1.7765	-2.6066	0.0000	-0.0000	-0.0000	0.0000	0.0000	0.0000	-0.5767	4.9786	4.5091	0.1580	-0.1131	-0.0158	-0.0000	4.9442	4.0969	0.1099	0.0016	0.0000	-0.0000	59.2113	40.3080	1.1831	0.0172	0.0000
968.5770	-1.1451	-1.8032	-1.2341	-0.1984	1.7765	-2.6066	0.0000	-0.0000	-0.0000	0.0000	0.0000	0.0000	-0.6171	4.9253	4.4747	0.1955	-0.1187	0.0384	-0.0000	4.9443	4.0970	0.1099	0.0016	0.0000	-0.0000	59.2125	40.3083	1.1833	0.0172	0.0000
968.5890	-1.1451	-1.8032	-1.2341	-0.1984	1.7765	-2.6066	0.0000	-0.0000	-0.0000	0.0000	0.0000	0.0000	-0.6410	4.9774	4.5099	0.1859	-0.1000	0.0149	0.0000	4.9444	4.0969	0.1099	0.0016	0.0000	0.0000	59.2133	40.3082	1.1832	0.0172	0.0000
968.5990	-1.1452	-1.8032	-1.2341	-0.1984	1.7764	-2.6066	0.0000	-0.0000	-0.0000	0.0000	0.0000	0.0000	-0.6526	4.9462	4.4949	0.1611	-0.1172	-0.0136	-0.0000	4.9447	4.0970	0.1100	0.0016	0.0000	-0.0000	59.2168	40.3088	1.1835	0.0172	0.0000
968.6110	-1.1452	-1.8032	-1.2341	-0.1984	1.7765	-2.6066	0.0000	-0.0000	-0.0000	0.0000	0.0000	0.0000	-0.5692	4.9334	4.4678	0.1698	-0.1092	0.0071	-0.0000	4.9444	4.0969	0.1099	0.0016	0.0000	-0.0000	59.2132	40.3081	1.1832	0.0172	0.0000
968.6210	-1.1452	-1.8032	-1.2341	-0.1984	1.7764	-2.6066	0.0000	-0.0000	-0.0000	0.0000	0.0000	0.0000	-0.6174	4.9229	4.4807	0.1706	-0.1192	0.0155	0.0000	4.9444	4.0969	0.1099	0.0016	0.0000	0.0000	59.2131	40.3080	1.1830	0.0172	0.0000
968.6310	-1.1452	-1.8032	-1.2341	-0.1984	1.7765	-2.6066	0.0000	-0.0000	-0.0000	0.0000	0.0000	0.0000	-0.6250	4.9674	4.4856	0.1797	-0.1006	0.0062	0.0000	4.9444	4.0969	0.1099	0.0016	0.0000	0.0000	59.2141	40.3080	1.1832	0.0172	0.0000
968.6410	-1.1452	-1.8032	-1.2341	-0.1984	1.7764	-2.6066	0.0000	-0.0000	-0.0000	0.0000	0.0000	0.0000	-0.5484	4.8738	4.5320	0.1673	-0.1086	-0.0042	0.0000	4.9443	4.0969	0.1099	0.0016	0.0000	0.0000	59.2122	40.3080	1.1830	0.0172	0.0000
968.6510	-1.1451	-1.8032	-1.2340	-0.1984	1.7765	-2.6066	0.0000	-0.0000	-0.0000	0.0000	0.0000	0.0000	-0.6495	4.9559	4.4596	0.1644	-0.1206	0.0212	-0.0000	4.9441	4.0969	0.1099	0.0016	0.0000	-0.0000	59.2103	40.3080	1.1831	0.0172	0.0000
968.6630	-1.1452	-1.8032	-1.2340	-0.1984	1.7765	-2.6066	0.0000	-0.0000	-0.0000	0.0000	0.0000	0.0000	-0.6695	4.9887	4.4636	0.2039	-0.1475	0.0096	-0.0000	4.9442	4.0969	0.1099	0.0016	0.0000	-0.0000	59.2113	40.3081	1.1831	0.0172	0.0000
968.6730	-1.1452	-1.8032	-1.2340	-0.1984	1.7765	-2.6066	0.0000	-0.0000	-0.0000	0.0000	0.0000	0.0000	-0.5862	4.8869	4.4462	0.1865	-0.1184	0.0122	-0.0000	4.9442	4.0969	0.1099	0.0016	0.0000	-0.0000	59.2114	40.3081	1.1832	0.0172	0.0000
968.6830	-1.1452	-1.8032	-1.2341	-0.1984	1.7765	-2.6066	0.0000	-0.0000	-0.0000	0.0000	0.0000	0.0000	-0.5654	4.9720	4.5383	0.1859	-0.0848	-0.0128	0.0000	4.9441	4.0969	0.1099	0.0016	0.0000	0.0000	59.2099	40.3076	1.1829	0.0172	0.0000
968.6930	-1.1452	-1.8032	-1.2341	-0.1984	1.7764	-2.6066	0.0000	-0.0000	-0.0000	0.0000	0.0000	0.0000	-0.5891	5.0037	4.4378	0.1602	-0.1198	0.0035	0.0000	4.9443	4.0969	0.1099	0.0016	0.0000	0.0000	59.2124	40.3082	1.1833	0.0172	0.0000
968.7030	-1.1452	-1.8033	-1.2340	-0.1984	1.7764	-2.6066	0.0000	-0.0000	-0.0000	0.0000	0.0000	0.0000	-0.6345	4.9540	4.4703	0.1975	-0.1277	0.0131	0.0000	4.9443	4.0969	0.1099	0.0016	0.0000	0.0000	59.2121	40.3079	1.1831	0.0172	0.0000
968.7130	-1.1452	-1.8032	-1.2341	-0.1984	1.7764	-2.6066	0.0000	-0.0000	-0.0000	0.0000	0.0000	0.0000	-0.6501	4.9515	4.5172	0.1990	-0.1021	-0.0017	0.0000	4.9439	4.0969	0.1099	0.0016	0.0000	0.0000	59.2070	40.3077	1.1829	0.0172	0.0000
968.7230	-1.1452	-1.8032	-1.2341	-0.1984	1.7765	-2.6066	0.0000	-0.0000	-0.0000	0.0000	0.0000	0.0000	-0.6137	4.9649	4.4517	0.2093	-0.0855	0.0021	-0.0000	4.9445	4.0969	0.1099	0.0016	0.0000	-0.0000	59.2143	40.3082	1.1833	0.0172	0.0000
968.7350	-1.1452	-1.8033	-1.2341	-0.1984	1.7764	-2.6066	0.0000	-0.0000	-0.0000	0.0000	0.0000	0.0000	-0.5857	4.9667	4.4970	0.1614	-0.1110	-0.0008	0.0000	4.9440	4.0969	0.1099	0.0016	0.0000	0.0000	59.2091	40.3078	1.1830	0.0172	0.0000
968.7450	-1.1452	-1.8032	-1.2341	-0.1984	1.7764	-2.6066	0.0000	-0.0000	-0.0000	0.0000	0.0000	0.0000	-0.6545	4.9803	4.4828	0.1986	-0.1109	0.0153	0.0000	4.9444	4.0969	0.1099	0.0016	0.0000	0.0000	59.2132	40.3080	1.1832	0.0172	0.0000
968.7550	-1.1451	-1.8032	-1.2341	-0.1984	1.7765	-2.6066	0.0000	-0.0000	-0.0000	0.0000	0.0000	0.0000	-0.6019	4.9611	4.4828	0.1880	-0.1030	0.0305	0.0000	4.9444	4.0970	0.1099	0.0016	0.0000	0.0000	59.2136	40.3084	1.1833	0.0172	0.0000
968.7650	-1.1451	-1.8032	-1.2341	-0.1984	1.7764	-2.6066	0.0000	-0.0000	-0.0000	0.0000	0.0000	-0.0000	-0.6631	4.9227	4.4966	0.1856	-0.1260	0.0136	0.0000	4.9443	4.0970	0.1099	0.0016	0.0000	0.0000	59.2125	40.3083	1.1833	0.0172	0.0000
968.7770	-1.1452	-1.8032	-1.2341	-0.1984	1.7765	-2.6066	0.0000	-0.0000	-0.0000	0.0000	0.0000	-0.0000	-0.5309	4.9718	4.4674	0.1822	-0.0981	0.0036	-0.0000	4.9442	4.0969	0.1099	0.0016	0.0000	-0.0000	59.2114	40.3082	1.1832	0.0172	0.0000
968.7870	-1.1452	-1.8032	-1.2341	-0.1984	1.7764	-2.6066	0.0000	-0.0000	-0.0000	0.0000	0.0000	-0.0000	-0.5544	5.0009	4.5142	0.2105	-0.1016	0.0110	-0.0000	4.9441	4.0969	0.1099	0.0016	0.0000	-0.0000	59.2104	40.3081	1.1831	0.0172	0.0000
968.7970	-1.1451	-1.8032	-1.2341	-0.1984	1.7765	-2.6067	0.0000	-0.0000	-0.0000	0.0000	0.0000	-0.0000	-0.5759	4.9353	4.4937	0.2102	-0.1092	0.0029	0.0000	4.9443	4.0969	0.1099	0.0016	0.0000	0.0000	59.2121	40.3079	1.1830	0.0172	0.0000
968.8090	-1.1452	-1.8032	-1.2341	-0.1984	1.7765	-2.6066	0.0000	-0.0000	-0.0000	0.0000	0.0000	-0.0000	-0.6437	4.9449	4.5228	0.2070	-0.1033	0.0282	0.0000	4.9446	4.0970	0.1099	0.0016	0.0000	0.0000	59.2154	40.3083	1.1833	0.0172	0.0000
968.8190	-1.1452	-1.8032	-1.2340	-0.1984	1.7765	-2.6066	0.0000	-0.0000	-0.0000	0.0000	0.0000	-0.0000	-0.5546	4.9538	4.4895	0.1990	-0.1239	0.0009	0.0000	4.9441	4.0969	0.1099	0.0016	0.0000	0.0000	59.2101	40.3078	1.1830	0.0172	0.0000
968.8310	-1.1452	-1.8032	-1.2341	-0.1984	1.7764	-2.6066	0.0000	-0.0000	-0.0000	0.0000	0.0000	-0.0001	-0.5781	5.0433	4.4788	0.1785	-0.1385	0.0089	0.0000	4.9445	4.0970	0.1099	0.0016	0.0000	0.0000	59.2144	40.3083	1.1832	0.0172	0.0000
968.8410	-1.1452	-1.8032	-1.2341	-0.1984	1.7764	-2.6066	0.0000	-0.0000	-0.0000	0.0000	0.0000	-0.0000	-0.6738	4.9652	4.4836	0.1773	-0.1469	-0.0105	-0.0000	4.9443	4.0969	0.1099	0.0016	0.0000	-0.0000	59.2124	40.3082	1.1832	0.0172	0.0000
968.8510	-1.1451	-1.8032	-1.2340	-0.1984	1.7765	-2.6066	0.0000	-0.0000	-0.0000	0.0000	0.0000	-0.0000	-0.6385	4.9711	4.4690	0.1805	-0.1065	0.0211	-0.0000	4.9442	4.0969	0.1099	0.0016	0.0000	-0.0000	59.2112	40.3079	1.1831	0.0172	0.0000
968.8630	-1.1452	-1.8032	-1.2341	-0.1984	1.7765	-2.6066	0.0000	-0.0000	-0.0000	0.0000	0.0000	-0.0000	-0.5896	5.0073	4.5163	0.1968	-0.1123	0.0335	0.0000	4.9442	4.0969	0.1099	0.0016	0.0000	0.0000	59.2114	40.3082	1.1832	0.0172	0.0000
968.8730	-1.1452	-1.8032	-1.2341	-0.1984	1.7765	-2.6066	0.0000	-0.0000	-0.0000	0.0000	0.0000	-0.0000	-0.5979	4.8936	4.4815	0.1647	-0.1154	0.0212	-0.0000	4.9444	4.0969	0.1099	0.0016	0.0000	-0.0000	59.2133	40.3082	1.1832	0.0172	0.0000
968.8850	-1.1452	-1.8032	-1.2341	-0.1984	1.7765	-2.6066	0.0000	-0.0000	-0.0000	0.0000	0.0000	-0.0000	-0.5970	5.0270	4.4200	0.1724	-0.1341	-0.0038	-0.0000	4.9442	4.0969	0.1099	0.0016	0.0000	-0.0000	59.2113	40.3080	1.1832	0.0172	0.0000
968.8950	-1.1451	-1.8032	-1.2340	-0.1984	1.7765	-2.6066	0.0000	-0.0000	-0.0000	0.0000	0.0000	-0.0000	-0.6621	4.9321	4.4432	0.2061	-0.1233	0.0057	0.0000	4.9443	4.0969	0.1099	0.0016	0.0000	0.0000	59.2122	40.3080	1.1831	0.0172	0.0000
968.9050	-1.1452	-1.8032	-1.2341	-0.1984	1.7764	-2.6066	0.0000	-0.0000	-0.0000	0.0000	0.0000	0.0000	-0.5726	4.9681	4.5539	0.1768	-0.1189	0.0334	0.0000	4.9443	4.0969	0.1099	0.0016	0.0000	0.0000	59.2121	40.3079	1.1831	0.0172	0.0000
968.9150	-1.1451	-1.8032	-1.2341	-0.1984	1.7764	-2.6066	0.0000	-0.0000	-0.0000	0.0000	0.0000	0.0000	-0.5962	4.9110	4.4997	0.1841	-0.1391	0.0234	0.0000	4.9443	4.0969	0.1099	0.0016	0.0000	0.0000	59.2124	40.3082	1.1832	0.0172	0.0000
968.9250	-1.1452	-1.8032	-1.2341	-0.1984	1.7764	-2.6066	0.0000	-0.0000	-0.0000	0.0000	0.0000	0.0000	-0.6295	4.9956	4.4896	0.1712	-0.1230	0.0362	-0.0000	4.9444	4.0969	0.1099	0.0016	0.0000	-0.0000	59.2132	40.3081	1.1831	0.0172	0.0000
968.9350	-1.1452	-1.8032	-1.2341	-0.1984	1.7765	-2.6066	0.0000	-0.0000	-0.0000	0.0000	0.0000	0.0000	-0.6843	4.9941	4.4923	0.1812	-0.1233	0.0091	-0.0000	4.9442	4.0969	0.1099	0.0016	0.0000	-0.0000	59.2111	40.3079	1.1831	0.0172	0.0000
968.9470	-1.1452	-1.8032	-1.2341	-0.1984	1.7764	-2.6066	0.0000	-0.0000	-0.0000	0.0000	0.0000	0.0000	-0.6359	5.0543	4.4411	0.1833	-0.1199	0.0387	0.0000	4.9444	4.0969	0.1099	0.0016	0.0000	0.0000	59.2133	40.3082	1.1832	0.0172	0.0000
968.9570	-1.1452	-1.8032	-1.2340	-0.1985	1.7765	-2.6066	0.0000	-0.0000	-0.0000	0.0000	0.0000	0.0000	-0.6112	4.9155	4.4866	0.1888	-0.0986	0.0271	0.0000	4.9444	4.0969	0.1099	0.0016	0.0000	0.0000	59.2130	40.3078	1.1830	0.0172	0.0000
968.9670	-1.1452	-1.8032	-1.2341	-0.1984	1.7765	-2.6066	0.0000	-0.0000	-0.0000	0.0000	0.0000	0.0000	-0.5593	4.9771	4.4882	0.1969	-0.1426	0.0197	0.0000	4.9444	4.0970	0.1099	0.0016	0.0000	0.0000	59.2134	40.3083	1.1832	0.0172	0.0000
968.9770	-1.1452	-1.8032	-1.2340	-0.1984	1.7765	-2.6066	0.0000	-0.0000	-0.0000	0.0000	0.0000	0.0000	-0.5361	4.8965	4.4711	0.1716	-0.1252	0.0438	0.0000	4.9445	4.0969	0.1099	0.0016	0.0000	0.0000	59.2141	40.3080	1.1831	0.0172	0.0000
968.9870	-1.1452	-1.8032	-1.2340	-0.1984	1.7765	-2.6067	0.0000	-0.0000	-0.0000	0.0000	0.0000	0.0000	-0.5563	4.9594	4.4771	0.1631	-0.1168	0.0142	0.0000	4.9445	4.0969	0.1099	0.0016	0.0000	0.0000	59.2143	40.3082	1.1832	0.0172	0.0000
968.9990	-1.1451	-1.8032	-1.2341	-0.1984	1.7764	-2.6066	0.0000	-0.0000	-0.0000	0.0000	0.0000	0.0000	-0.6088	4.9007	4.4962	0.1739	-0.1289	0.0015	-0.0000	4.9443	4.0969	0.1099	0.0016	0.0000	-0.0000	59.2122	40.3080	1.1831	0.0172	0.0000
969.0090	-1.1452	-1.8032	-1.2341	-0.1984	1.7765	-2.6066	0.0000	-0.0000	-0.0000	0.0000	0.0000	0.0000	-0.5852	4.9774	4.4938	0.2138	-0.1307	0.0307	-0.0000	4.9442	4.0969	0.1099	0.0016	0.0000	-0.0000	59.2111	40.3079	1.1830	0.0172	0.0000
969.0190	-1.1452	-1.8032	-1.2340	-0.1984	1.7765	-2.6066	0.0000	-0.0000	-0.0000	0.0000	0.0000	0.0000	-0.6124	5.0031	4.4546	0.1779	-0.1284	0.0051	0.0000	4.9443	4.0969	0.1099	0.0016	0.0000	0.0000	59.2121	40.3079	1.1831	0.0172	0.0000
969.0310	-1.1451	-1.8032	-1.2341	-0.1984	1.7765	-2.6066	0.0000	-0.0000	-0.0000	0.0000	0.0000	0.0000	-0.6286	4.9413	4.4619	0.1795	-0.1044	0.0223	-0.0000	4.9442	4.0969	0.1099	0.0016	0.0000	-0.0000	59.2112	40.3080	1.1831	0.0172	0.0000
969.0410	-1.1451	-1.8032	-1.2341	-0.1984	1.7764	-2.6066	0.0000	-0.0000	-0.0000	0.0000	0.0000	0.0000	-0.6143	4.9151	4.4734	0.1781	-0.1336	0.0496	0.0000	4.9445	4.0970	0.1099	0.0016	0.0000	0.0000	59.2143	40.3082	1.1832	0.0172	0.0000
969.0530	-1.1451	-1.8032	-1.2341	-0.1984	1.7765	-2.6066	0.0000	-0.0000	-0.0000	0.0000	0.0000	0.0000	-0.6100	4.9594	4.4969	0.2050	-0.1087	0.0231	-0.0000	4.9442	4.0969	0.1099	0.0016	0.0000	-0.0000	59.2111	40.3078	1.1830	0.0172	0.0000
969.0630	-1.1452	-1.8032	-1.2341	-0.1984	1.7765	-2.6066	0.0000	-0.0000	-0.0000	0.0000	0.0000	0.0000	-0.6086	4.9449	4.4963	0.1868	-0.1191	0.0165	0.0000	4.9443	4.0969	0.1099	0.0016	0.0000	0.0000	59.2121	40.3079	1.1830	0.0172	0.0000
969.0730	-1.1451	-1.8032	-1.2341	-0.1984	1.7765	-2.6066	0.0000	-0.0000	-0.0000	0.0000	0.0000	0.0000	-0.5458	4.9514	4.5317	0.1727	-0.1039	0.0079	0.0000	4.9443	4.0969	0.1099	0.0016	0.0000	0.0000	59.2121	40.3079	1.1830	0.0172	0.0000
969.0850	-1.1451	-1.8032	-1.2341	-0.1984	1.7765	-2.6066	0.0000	-0.0000	-0.0000	0.0000	0.0000	0.0000	-0.5193	4.9847	4.4284	0.2155	-0.1229	0.0312	0.0000	4.9444	4.0969	0.1099	0.0016	0.0000	0.0000	59.2131	40.3080	1.1831	0.0172	0.0000
969.0950	-1.1452	-1.8032	-1.2341	-0.1984	1.7765	-2.6066	0.0000	-0.0000	-0.0000	0.0000	0.0000	0.0000	-0.5962	5.0023	4.4689	0.2016	-0.1221	0.0229	0.0000	4.9443	4.0969	0.1099	0.0016	0.0000	0.0000	59.2122	40.3080	1.1831	0.0172	0.0000
969.1050	-1.1452	-1.8032	-1.2341	-0.1984	1.7765	-2.6066	0.0000	-0.0000	-0.0000	0.0000	0.0000	0.0000	-0.5603	4.8912	4.4632	0.1737	-0.1339	0.0167	0.0000	4.9445	4.0970	0.1099	0.0016	0.0000	0.0000	59.2145	40.3084	1.1834	0.0172	0.0000
969.1150	-1.1452	-1.8032	-1.2341	-0.1984	1.7765	-2.6066	0.0000	-0.0000	-0.0000	0.0000	0.0000	0.0000	-0.5963	4.9714	4.4656	0.2450	-0.1157	0.0139	-0.0000	4.9441	4.0969	0.1099	0.0016	0.0000	-0.0000	59.2103	40.3080	1.1832	0.0172	0.0000
969.1250	-1.1452	-1.8033	-1.2341	-0.1984	1.7765	-2.6066	0.0000	-0.0000	-0.0000	0.0000	0.0000	0.0000	-0.5755	5.0137	4.4479	0.2054	-0.1117	0.0138	-0.0000	4.9444	4.0969	0.1099	0.0016	0.0000	-0.0000	59.2133	40.3082	1.1832	0.0172	0.0000
969.1350	-1.1452	-1.8032	-1.2341	-0.1984	1.7765	-2.6066	0.0000	-0.0000	-0.0000	0.0000	0.0000	0.0000	-0.5757	4.9473	4.5202	0.1738	-0.1327	-0.0061	0.0000	4.9443	4.0969	0.1099	0.0016	0.0000	0.0000	59.2123	40.3081	1.1832	0.0172	0.0000
969.1450	-1.1452	-1.8032	-1.2341	-0.1984	1.7765	-2.6066	0.0000	-0.0000	-0.0000	0.0000	0.0000	0.0000	-0.5472	4.9435	4.4676	0.1960	-0.1340	0.0354	0.0000	4.9440	4.0969	0.1099	0.0016	0.0000	0.0000	59.2091	40.3078	1.1830	0.0172	0.0000
969.1570	-1.1451	-1.8032	-1.2341	-0.1984	1.7765	-2.6066	0.0000	-0.0000	-0.0000	0.0000	0.0000	0.0000	-0.5430	4.9907	4.4364	0.1905	-0.1484	0.0063	-0.0000	4.9443	4.0969	0.1099	0.0016	0.0000	-0.0000	59.2124	40.3082	1.1832	0.0172	0.0000
969.1670	-1.1452	-1.8032	-1.2340	-0.1984	1.7765	-2.6066	0.0000	-0.0000	-0.0000	0.0000	0.0000	0.0000	-0.5735	4.9500	4.5165	0.1797	-0.1095	0.0520	0.0000	4.9445	4.0970	0.1099	0.0016	0.0000	0.0000	59.2145	40.3084	1.1833	0.0172	0.0000
969.1770	-1.1452	-1.8032	-1.2341	-0.1985	1.7765	-2.6066	0.0000	-0.0000	-0.0000	0.0000	0.0000	0.0000	-0.5447	4.9265	4.4802	0.2084	-0.1368	0.0075	-0.0000	4.9448	4.0970	0.1099	0.0016	0.0000	-0.0000	59.2184	40.3085	1.1834	0.0172	0.0000
969.1890	-1.1451	-1.8032	-1.2340	-0.1984	1.7765	-2.6066	0.0000	-0.0000	-0.0000	0.0000	0.0000	0.0000	-0.5612	5.0303	4.4979	0.2161	-0.1135	0.0368	0.0000	4.9443	4.0969	0.1099	0.0016	0.0000	0.0000	59.2123	40.3081	1.1832	0.0172	0.0000
969.1990	-1.1451	-1.8032	-1.2341	-0.1984	1.7764	-2.6066	0.0000	-0.0000	-0.0000	0.0000	0.0000	0.0000	-0.5445	5.0328	4.4786	0.1843	-0.1189	0.0204	0.0000	4.9442	4.0969	0.1099	0.0016	0.0000	0.0000	59.2112	40.3080	1.1831	0.0172	0.0000
969.2090	-1.1452	-1.8032	-1.2340	-0.1984	1.7765	-2.6066	0.0000	-0.0000	-0.0000	0.0000	0.0000	0.0000	-0.6435	4.9465	4.4528	0.1828	-0.1052	0.0097	0.0000	4.9441	4.0969	0.1099	0.0016	0.0000	0.0000	59.2102	40.3080	1.1831	0.0172	0.0000
969.2210	-1.1452	-1.8032	-1.2341	-0.1984	1.7765	-2.6066	0.0000	-0.0000	-0.0000	0.0000	0.0000	0.0000	-0.5760	4.9308	4.4696	0.1964	-0.1156	0.0141	0.0000	4.9444	4.0969	0.1099	0.0016	0.0000	0.0000	59.2133	40.3081	1.1832	0.0172	0.0000
969.2310	-1.1452	-1.8033	-1.2341	-0.1985	1.7765	-2.6066	0.0000	-0.0000	-0.0000	0.0000	0.0000	0.0000	-0.6414	4.9425	4.5265	0.2017	-0.1113	0.0001	0.0000	4.9442	4.0969	0.1099	0.0016	0.0000	0.0000	59.2112	40.3080	1.1831	0.0172	0.0000
969.2430	-1.1452	-1.8032	-1.2341	-0.1984	1.7765	-2.6066	0.0000	-0.0000	-0.0000	0.0000	0.0000	0.0000	-0.6043	4.9686	4.4399	0.1803	-0.1174	0.0321	0.0000	4.9443	4.0969	0.1099	0.0016	0.0000	0.0000	59.2121	40.3080	1.1831	0.0172	0.0000
969.2530	-1.1451	-1.8032	-1.2340	-0.1984	1.7765	-2.6066	0.0000	-0.0000	-0.0000	0.0000	0.0000	0.0000	-0.6155	4.9625	4.4242	0.2198	-0.1344	0.0022	0.0000	4.9442	4.0969	0.1099	0.0016	0.0000	0.0000	59.2109	40.3077	1.1830	0.0172	0.0000
969.2630	-1.1451	-1.8032	-1.2340	-0.1984	1.7765	-2.6066	0.0000	-0.0000	-0.0000	0.0000	0.0000	0.0000	-0.6154	5.0269	4.4681	0.2128	-0.1328	0.0310	-0.0000	4.9442	4.0969	0.1099	0.0016	0.0000	-0.0000	59.2114	40.3081	1.1832	0.0172	0.0000
969.2750	-1.1451	-1.8032	-1.2341	-0.1984	1.7765	-2.6066	0.0000	-0.0000	-0.0000	0.0000	0.0000	0.0000	-0.7002	4.9436	4.4579	0.2143	-0.1501	0.0124	-0.0000	4.9442	4.0969	0.1099	0.0016	0.0000	-0.0000	59.2114	40.3082	1.1832	0.0172	0.0000
969.2850	-1.1451	-1.8032	-1.2340	-0.1984	1.7765	-2.6066	0.0000	-0.0000	-0.0000	0.0000	0.0000	0.0000	-0.5953	4.9981	4.4912	0.1814	-0.1311	0.0185	-0.0000	4.9443	4.0969	0.1099	0.0016	0.0000	-0.0000	59.2119	40.3077	1.1830	0.0172	0.0000
969.2950	-1.1451	-1.8032	-1.2341	-0.1984	1.7764	-2.6066	0.0000	-0.0000	-0.0000	0.0000	0.0000	0.0000	-0.6281	4.9676	4.5163	0.1870	-0.1164	-0.0111	-0.0000	4.9443	4.0969	0.1099	0.0016	0.0000	-0.0000	59.2121	40.3079	1.1831	0.0172	0.0000
969.3050	-1.1452	-1.8032	-1.2341	-0.1984	1.7764	-2.6066	0.0000	-0.0000	-0.0000	0.0000	0.0000	0.0000	-0.5910	4.9065	4.4831	0.2135	-0.1152	0.0206	-0.0000	4.9443	4.0969	0.1099	0.0016	0.0000	-0.0000	59.2122	40.3080	1.1831	0.0172	0.0000
969.3150	-1.1452	-1.8032	-1.2340	-0.1984	1.7764	-2.6066	0.0000	-0.0000	-0.0000	0.0000	0.0000	0.0000	-0.5524	4.9887	4.5038	0.2098	-0.1417	0.0088	-0.0000	4.9442	4.0969	0.1099	0.0016	0.0000	-0.0000	59.2113	40.3080	1.1831	0.0172	0.0000
969.3250	-1.1451	-1.8032	-1.2340	-0.1984	1.7765	-2.6066	0.0000	-0.0000	-0.0000	0.0000	0.0000	0.0000	-0.5539	5.0076	4.4828	0.2058	-0.1277	0.0142	0.0000	4.9445	4.0970	0.1099	0.0016	0.0000	0.0000	59.2144	40.3083	1.1833	0.0172	0.0000
969.3350	-1.1451	-1.8032	-1.2341	-0.1984	1.7764	-2.6066	0.0000	-0.0000	-0.0000	0.0000	0.0000	0.0000	-0.5143	4.9563	4.4713	0.2008	-0.1323	0.0333	0.0000	4.9444	4.0969	0.1099	0.0016	0.0000	0.0000	59.2131	40.3080	1.1831	0.0172	0.0000
969.3470	-1.1451	-1.8032	-1.2341	-0.1984	1.7765	-2.6066	0.0000	-0.0000	-0.0000	0.0000	0.0000	0.0000	-0.6437	4.9332	4.5385	0.2186	-0.1175	0.0072	-0.0000	4.9444	4.0970	0.1099	0.0016	0.0000	-0.0000	59.2134	40.3083	1.1832	0.0172	0.0000
969.3570	-1.1452	-1.8032	-1.2341	-0.1984	1.7765	-2.6066	0.0000	-0.0000	-0.0000	0.0000	0.0000	0.0000	-0.6923	4.9745	4.4385	0.2025	-0.1212	0.0388	0.0000	4.9444	4.0969	0.1099	0.0016	0.0000	0.0000	59.2131	40.3080	1.1831	0.0172	0.0000
969.3670	-1.1452	-1.8032	-1.2341	-0.1984	1.7765	-2.6066	0.0000	-0.0000	-0.0000	0.0000	0.0000	0.0000	-0.6100	4.9718	4.4679	0.1952	-0.1123	0.0435	-0.0000	4.9442	4.0969	0.1099	0.0016	0.0000	-0.0000	59.2113	40.3080	1.1832	0.0172	0.0000
969.3790	-1.1451	-1.8032	-1.2341	-0.1984	1.7765	-2.6066	0.0000	-0.0000	-0.0000	0.0000	0.0000	0.0000	-0.6324	4.9334	4.4839	0.1908	-0.1291	0.0139	0.0000	4.9444	4.0970	0.1099	0.0016	0.0000	0.0000	59.2135	40.3084	1.1833	0.0172	0.0000
969.3890	-1.1452	-1.8033	-1.2341	-0.1984	1.7765	-2.6066	0.0000	-0.0000	-0.0000	0.0000	0.0000	0.0000	-0.5989	4.9251	4.4901	0.2269	-0.1608	0.0017	-0.0000	4.9442	4.0969	0.1099	0.0016	0.0000	-0.0000	59.2111	40.3079	1.1830	0.0172	0.0000
969.3990	-1.1452	-1.8032	-1.2340	-0.1984	1.7765	-2.6066	0.0000	-0.0000	-0.0000	0.0000	0.0000	0.0000	-0.6019	5.0038	4.5139	0.2179	-0.1235	0.0096	0.0000	4.9441	4.0969	0.1099	0.0016	0.0000	0.0000	59.2100	40.3077	1.1830	0.0172	0.0000
969.4110	-1.1452	-1.8032	-1.2341	-0.1984	1.7765	-2.6066	0.0000	-0.0000	-0.0000	0.0000	0.0000	0.0000	-0.6050	5.0101	4.4244	0.2363	-0.1289	0.0192	-0.0000	4.9443	4.0969	0.1099	0.0016	0.0000	-0.0000	59.2121	40.3079	1.1830	0.0172	0.0000
969.4210	-1.1452	-1.8032	-1.2341	-0.1985	1.7764	-2.6066	0.0000	-0.0000	-0.0000	0.0000	0.0000	0.0000	-0.5736	4.9675	4.5019	0.1834	-0.1435	0.0163	0.0000	4.9444	4.0969	0.1099	0.0016	0.0000	0.0000	59.2131	40.3080	1.1831	0.0172	0.0000
969.4330	-1.1452	-1.8032	-1.2340	-0.1984	1.7765	-2.6066	0.0000	-0.0000	-0.0000	0.0000	0.0000	0.0000	-0.6320	4.9454	4.4594	0.2148	-0.1206	0.0146	-0.0000	4.9442	4.0969	0.1099	0.0016	0.0000	-0.0000	59.2111	40.3078	1.1831	0.0172	0.0000
969.4430	-1.1452	-1.8032	-1.2341	-0.1984	1.7764	-2.6066	0.0000	-0.0000	-0.0000	0.0000	0.0000	0.0000	-0.6604	4.9579	4.4692	0.1842	-0.1360	0.0128	0.0000	4.9442	4.0969	0.1099	0.0016	0.0000	0.0000	59.2111	40.3079	1.1830	0.0172	0.0000
969.4530	-1.1452	-1.8032	-1.2341	-0.1984	1.7765	-2.6066	0.0000	-0.0000	-0.0000	0.0000	0.0000	0.0000	-0.5932	4.9406	4.4896	0.1916	-0.1447	0.0460	-0.0000	4.9442	4.0969	0.1099	0.0016	0.0000	-0.0000	59.2112	40.3080	1.1831	0.0172	0.0000
969.4630	-1.1452	-1.8032	-1.2341	-0.1984	1.7765	-2.6066	0.0000	-0.0000	-0.0000	0.0000	0.0000	0.0000	-0.6053	4.9801	4.5069	0.2221	-0.1497	0.0162	0.0000	4.9445	4.0970	0.1099	0.0016	0.0000	0.0000	59.2144	40.3083	1.1832	0.0172	0.0000
969.4730	-1.1452	-1.8032	-1.2340	-0.1984	1.7765	-2.6066	0.0000	-0.0000	-0.0000	0.0000	0.0000	0.0000	-0.6571	4.9168	4.5200	0.1899	-0.1537	0.0201	0.0000	4.9439	4.0969	0.1099	0.0016	0.0000	0.0000	59.2081	40.3078	1.1830	0.0172	0.0000
969.4850	-1.1451	-1.8032	-1.2341	-0.1984	1.7765	-2.6066	0.0000	-0.0000	-0.0000	0.0000	0.0000	0.0000	-0.6803	4.9818	4.4931	0.2032	-0.1570	0.0223	0.0000	4.9444	4.0969	0.1099	0.0016	0.0000	0.0000	59.2133	40.3082	1.1832	0.0172	0.0000
969.4950	-1.1451	-1.8032	-1.2341	-0.1984	1.7765	-2.6066	0.0000	-0.0000	-0.0000	0.0000	0.0000	0.0000	-0.5772	4.9548	4.4465	0.1922	-0.1309	0.0371	0.0000	4.9444	4.0969	0.1099	0.0016	0.0000	0.0000	59.2132	40.3080	1.1832	0.0172	0.0000
969.5050	-1.1452	-1.8032	-1.2341	-0.1984	1.7764	-2.6066	0.0000	-0.0000	-0.0000	0.0000	0.0000	0.0000	-0.5525	4.9736	4.4978	0.1989	-0.1260	0.0251	-0.0000	4.9443	4.0969	0.1099	0.0016	0.0000	-0.0000	59.2123	40.3081	1.1832	0.0172	0.0000
969.5150	-1.1451	-1.8032	-1.2340	-0.1984	1.7765	-2.6066	0.0000	-0.0000	-0.0000	0.0000	0.0000	0.0000	-0.6074	4.9691	4.4749	0.2290	-0.1524	0.0123	-0.0000	4.9442	4.0969	0.1099	0.0016	0.0000	-0.0000	59.2113	40.3080	1.1832	0.0172	0.0000
969.5270	-1.1452	-1.8032	-1.2340	-0.1985	1.7765	-2.6066	0.0000	-0.0000	-0.0000	0.0000	0.0000	0.0000	-0.6137	5.0077	4.4612	0.1909	-0.1284	0.0057	-0.0000	4.9442	4.0969	0.1099	0.0016	0.0000	-0.0000	59.2114	40.3081	1.1832	0.0172	0.0000
969.5370	-1.1452	-1.8032	-1.2341	-0.1984	1.7765	-2.6066	0.0000	-0.0000	-0.0000	0.0000	0.0000	0.0000	-0.6215	4.9904	4.4885	0.1926	-0.1576	-0.0018	0.0000	4.9444	4.0970	0.1099	0.0016	0.0000	0.0000	59.2134	40.3083	1.1833	0.0172	0.0000
969.5470	-1.1451	-1.8032	-1.2341	-0.1984	1.7764	-2.6066	0.0000	-0.0000	-0.0000	0.0000	0.0000	0.0000	-0.6817	4.9733	4.4984	0.2040	-0.1270	-0.0057	0.0000	4.9443	4.0969	0.1099	0.0016	0.0000	0.0000	59.2118	40.3076	1.1829	0.0172	0.0000
969.5590	-1.1451	-1.8032	-1.2341	-0.1984	1.7764	-2.6066	0.0000	-0.0000	-0.0000	0.0000	0.0000	0.0000	-0.6800	4.9564	4.4910	0.2142	-0.1394	0.0225	0.0000	4.9443	4.0969	0.1099	0.0016	0.0000	0.0000	59.2124	40.3082	1.1832	0.0172	0.0000
969.5690	-1.1452	-1.8032	-1.2341	-0.1984	1.7764	-2.6066	0.0000	-0.0000	-0.0000	0.0000	0.0000	0.0000	-0.6549	4.9375	4.4782	0.2265	-0.1347	0.0046	0.0000	4.9443	4.0970	0.1099	0.0016	0.0000	0.0000	59.2125	40.3083	1.1833	0.0172	0.0000
969.5810	-1.1452	-1.8032	-1.2341	-0.1984	1.7765	-2.6066	0.0000	-0.0000	-0.0000	0.0000	0.0000	0.0000	-0.6013	4.9656	4.4737	0.2243	-0.1448	-0.0041	-0.0000	4.9443	4.0969	0.1099	0.0016	0.0000	-0.0000	59.2124	40.3082	1.1832	0.0172	0.0000
969.5910	-1.1452	-1.8032	-1.2340	-0.1984	1.7765	-2.6066	0.0000	-0.0000	-0.0000	0.0000	0.0000	0.0000	-0.5392	4.9589	4.5102	0.2141	-0.1387	0.0288	-0.0000	4.9440	4.0969	0.1099	0.0016	0.0000	-0.0000	59.2092	40.3079	1.1831	0.0172	0.0000
969.6030	-1.1452	-1.8032	-1.2341	-0.1984	1.7764	-2.6066	0.0000	-0.0000	-0.0000	0.0000	0.0000	0.0000	-0.5767	5.0172	4.5006	0.1983	-0.1207	-0.0088	0.0000	4.9445	4.0970	0.1099	0.0016	0.0000	0.0000	59.2144	40.3083	1.1833	0.0172	0.0000
969.6130	-1.1452	-1.8032	-1.2341	-0.1984	1.7764	-2.6066	0.0000	-0.0000	-0.0000	0.0000	0.0000	0.0000	-0.5497	4.9433	4.4828	0.2022	-0.1347	0.0375	-0.0000	4.9444	4.0970	0.1099	0.0016	0.0000	-0.0000	59.2135	40.3083	1.1833	0.0172	0.0000
969.6230	-1.1452	-1.8032	-1.2341	-0.1984	1.7764	-2.6066	0.0000	-0.0000	-0.0000	0.0000	0.0000	0.0000	-0.5952	4.9415	4.4429	0.2136	-0.1678	0.0186	0.0000	4.9443	4.0969	0.1099	0.0016	0.0000	0.0000	59.2123	40.3081	1.1831	0.0172	0.0000
969.6350	-1.1451	-1.8032	-1.2341	-0.1984	1.7765	-2.6066	0.0000	-0.0000	-0.0000	0.0000	0.0000	0.0000	-0.5776	4.9401	4.4631	0.2029	-0.1508	0.0102	-0.0000	4.9441	4.0969	0.1099	0.0016	0.0000	-0.0000	59.2099	40.3077	1.1829	0.0172	0.0000
969.6450	-1.1451	-1.8032	-1.2341	-0.1985	1.7764	-2.6066	0.0000	-0.0000	-0.0000	0.0000	0.0000	0.0000	-0.5564	4.9489	4.5109	0.2230	-0.1371	0.0097	0.0000	4.9444	4.0969	0.1099	0.0016	0.0000	0.0000	59.2131	40.3080	1.1831	0.0172	0.0000
969.6570	-1.1452	-1.8032	-1.2341	-0.1984	1.7765	-2.6066	0.0000	-0.0000	-0.0000	0.0000	0.0000	0.0000	-0.6255	4.9968	4.4782	0.1974	-0.1611	-0.0027	-0.0000	4.9443	4.0969	0.1099	0.0016	0.0000	-0.0000	59.2121	40.3079	1.1831	0.0172	0.0000
969.6670	-1.1452	-1.8032	-1.2341	-0.1984	1.7765	-2.6066	0.0000	-0.0000	-0.0000	0.0000	0.0000	0.0000	-0.7340	4.9820	4.4427	0.1935	-0.1410	0.0107	0.0000	4.9445	4.0970	0.1099	0.0016	0.0000	0.0000	59.2143	40.3083	1.1832	0.0172	0.0000
969.6770	-1.1452	-1.8032	-1.2341	-0.1984	1.7764	-2.6066	0.0000	-0.0000	-0.0000	0.0000	0.0000	0.0000	-0.6239	4.9688	4.4980	0.2183	-0.1367	0.0055	0.0000	4.9444	4.0970	0.1099	0.0016	0.0000	0.0000	59.2134	40.3083	1.1832	0.0172	0.0000
969.6890	-1.1452	-1.8032	-1.2341	-0.1984	1.7764	-2.6067	0.0000	-0.0000	-0.0000	0.0000	0.0000	0.0000	-0.6152	4.8763	4.4595	0.2128	-0.1544	0.0063	0.0000	4.9443	4.0970	0.1099	0.0016	0.0000	0.0000	59.2125	40.3083	1.1833	0.0172	0.0000
969.6990	-1.1452	-1.8032	-1.2341	-0.1984	1.7764	-2.6066	0.0000	-0.0000	-0.0000	0.0000	0.0000	0.0000	-0.6314	4.9060	4.4956	0.2117	-0.1114	0.0071	-0.0000	4.9442	4.0969	0.1099	0.0016	0.0000	-0.0000	59.2111	40.3079	1.1831	0.0172	0.0000
969.7090	-1.1452	-1.8032	-1.2341	-0.1984	1.7765	-2.6066	0.0000	-0.0000	-0.0000	0.0000	0.0000	0.0000	-0.6331	4.9812	4.4580	0.1958	-0.1274	0.0025	-0.0000	4.9442	4.0969	0.1099	0.0016	0.0000	-0.0000	59.2114	40.3082	1.1832	0.0172	0.0000
969.7190	-1.1452	-1.8032	-1.2341	-0.1984	1.7764	-2.6066	0.0000	-0.0000	-0.0000	0.0000	0.0000	0.0000	-0.6535	4.9869	4.4336	0.2030	-0.1196	-0.0033	-0.0000	4.9444	4.0969	0.1099	0.0016	0.0000	-0.0000	59.2141	40.3080	1.1831	0.0172	0.0000
969.7310	-1.1451	-1.8032	-1.2341	-0.1984	1.7765	-2.6066	0.0000	-0.0000	-0.0000	0.0000	0.0000	0.0000	-0.5929	4.8428	4.5216	0.2031	-0.1270	0.0068	0.0000	4.9440	4.0969	0.1099	0.0016	0.0000	0.0000	59.2093	40.3080	1.1831	0.0172	0.0000
969.7410	-1.1452	-1.8032	-1.2341	-0.1984	1.7765	-2.6066	0.0000	-0.0000	-0.0000	0.0000	0.0000	0.0000	-0.7129	4.9794	4.4840	0.2244	-0.1221	0.0189	0.0000	4.9444	4.0969	0.1099	0.0016	0.0000	0.0000	59.2132	40.3080	1.1831	0.0172	0.0000
969.7510	-1.1452	-1.8032	-1.2341	-0.1984	1.7764	-2.6066	0.0000	-0.0000	-0.0000	0.0000	0.0000	0.0000	-0.6348	4.9726	4.4359	0.2212	-0.1385	0.0187	-0.0000	4.9442	4.0969	0.1099	0.0016	0.0000	-0.0000	59.2110	40.3077	1.1830	0.0172	0.0000
969.7630	-1.1452	-1.8032	-1.2341	-0.1984	1.7765	-2.6066	0.0000	-0.0000	-0.0000	0.0000	0.0000	0.0000	-0.7138	4.8806	4.4508	0.2289	-0.1381	0.0138	0.0000	4.9441	4.0969	0.1099	0.0016	0.0000	0.0000	59.2102	40.3079	1.1831	0.0172	0.0000
969.7730	-1.1452	-1.8032	-1.2341	-0.1984	1.7765	-2.6066	0.0000	-0.0000	-0.0000	0.0000	0.0000	0.0000	-0.6524	4.9258	4.4603	0.2159	-0.1406	0.0224	0.0000	4.9443	4.0970	0.1099	0.0016	0.0000	0.0000	59.2124	40.3083	1.1832	0.0172	0.0000
969.7830	-1.1452	-1.8032	-1.2341	-0.1984	1.7765	-2.6066	0.0000	-0.0000	-0.0000	0.0000	0.0000	0.0000	-0.6059	4.9739	4.4792	0.2378	-0.1499	0.0233	0.0000	4.9443	4.0969	0.1099	0.0016	0.0000	0.0000	59.2120	40.3078	1.1831	0.0172	0.0000
969.7950	-1.1452	-1.8032	-1.2341	-0.1984	1.7765	-2.6066	0.0000	-0.0000	-0.0000	0.0000	0.0000	0.0000	-0.6299	4.9488	4.4622	0.2110	-0.1375	0.0145	0.0000	4.9444	4.0969	0.1099	0.0016	0.0000	0.0000	59.2130	40.3079	1.1830	0.0172	0.0000
969.8050	-1.1452	-1.8033	-1.2341	-0.1984	1.7765	-2.6066	0.0000	-0.0000	-0.0000	0.0000	0.0000	0.0000	-0.6649	4.9800	4.4474	0.2083	-0.1219	-0.0092	0.0000	4.9443	4.0969	0.1099	0.0016	0.0000	0.0000	59.2121	40.3079	1.1830	0.0172	0.0000
969.8170	-1.1452	-1.8032	-1.2341	-0.1984	1.7764	-2.6066	0.0000	-0.0000	-0.0000	0.0000	0.0000	0.0000	-0.6262	4.9952	4.5200	0.2154	-0.1269	0.0019	-0.0000	4.9444	4.0969	0.1099	0.0016	0.0000	-0.0000	59.2133	40.3082	1.1832	0.0172	0.0000
969.8270	-1.1452	-1.8032	-1.2341	-0.1984	1.7764	-2.6066	0.0000	-0.0000	-0.0000	0.0000	0.0000	0.0000	-0.7247	4.9656	4.5195	0.2140	-0.1437	0.0161	-0.0000	4.9442	4.0969	0.1099	0.0016	0.0000	-0.0000	59.2112	40.3079	1.1831	0.0172	0.0000
969.8390	-1.1452	-1.8032	-1.2341	-0.1984	1.7765	-2.6066	0.0000	-0.0000	-0.0000	0.0000	0.0000	0.0000	-0.5816	4.9581	4.5017	0.2246	-0.1474	0.0115	-0.0000	4.9444	4.0969	0.1099	0.0016	0.0000	-0.0000	59.2133	40.3082	1.1832	0.0172	0.0000
969.8490	-1.1452	-1.8032	-1.2341	-0.1984	1.7765	-2.6066	0.0000	-0.0000	-0.0000	0.0000	0.0000	0.0000	-0.6728	4.9111	4.4488	0.2384	-0.1388	0.0349	0.0000	4.9444	4.0970	0.1099	0.0016	0.0000	0.0000	59.2135	40.3083	1.1833	0.0172	0.0000
969.8590	-1.1451	-1.8032	-1.2340	-0.1985	1.7765	-2.6066	0.0000	-0.0000	-0.0000	0.0000	0.0000	0.0000	-0.6473	4.9505	4.4462	0.2126	-0.1308	0.0436	0.0000	4.9445	4.0969	0.1099	0.0016	0.0000	0.0000	59.2143	40.3082	1.1833	0.0172	0.0000
969.8710	-1.1452	-1.8032	-1.2340	-0.1984	1.7765	-2.6067	0.0000	-0.0000	-0.0000	0.0000	0.0000	0.0000	-0.6503	5.0403	4.5236	0.2157	-0.1404	0.0069	-0.0000	4.9442	4.0969	0.1099	0.0016	0.0000	-0.0000	59.2110	40.3077	1.1829	0.0172	0.0000
969.8810	-1.1452	-1.8032	-1.2341	-0.1984	1.7764	-2.6066	0.0000	-0.0000	-0.0000	0.0000	0.0000	0.0000	-0.5819	4.9578	4.4715	0.2380	-0.1396	-0.0088	0.0000	4.9443	4.0969	0.1099	0.0016	0.0000	0.0000	59.2120	40.3078	1.1830	0.0172	0.0000
969.8930	-1.1452	-1.8032	-1.2341	-0.1984	1.7764	-2.6066	0.0000	-0.0000	-0.0000	0.0000	0.0000	0.0000	-0.5809	4.9935	4.4569	0.2368	-0.1430	0.0180	-0.0000	4.9441	4.0969	0.1099	0.0016	0.0000	-0.0000	59.2100	40.3077	1.1830	0.0172	0.0000
969.9030	-1.1451	-1.8033	-1.2341	-0.1984	1.7765	-2.6066	0.0000	-0.0000	-0.0000	0.0000	0.0000	0.0000	-0.6000	4.9582	4.4691	0.2191	-0.1595	-0.0003	-0.0000	4.9443	4.0969	0.1099	0.0016	0.0000	-0.0000	59.2123	40.3081	1.1832	0.0172	0.0000
969.9150	-1.1451	-1.8032	-1.2341	-0.1984	1.7765	-2.6066	0.0000	-0.0000	-0.0000	0.0000	0.0000	0.0000	-0.5835	4.8792	4.4363	0.2249	-0.1553	0.0326	0.0000	4.9445	4.0970	0.1099	0.0016	0.0000	0.0000	59.2145	40.3084	1.1833	0.0172	0.0000
969.9250	-1.1452	-1.8032	-1.2341	-0.1984	1.7765	-2.6066	0.0000	-0.0000	-0.0000	0.0000	0.0000	0.0000	-0.6309	4.9950	4.4416	0.2011	-0.1449	0.0145	0.0000	4.9443	4.0969	0.1099	0.0016	0.0000	0.0000	59.2123	40.3081	1.1831	0.0172	0.0000
969.9350	-1.1452	-1.8032	-1.2341	-0.1984	1.7765	-2.6066	0.0000	-0.0000	-0.0000	0.0000	0.0000	0.0000	-0.6315	4.9811	4.4959	0.2319	-0.1453	0.0086	-0.0000	4.9443	4.0969	0.1099	0.0016	0.0000	-0.0000	59.2122	40.3080	1.1831	0.0172	0.0000
969.9470	-1.1452	-1.8032	-1.2341	-0.1984	1.7765	-2.6066	0.0000	-0.0000	-0.0000	0.0000	0.0000	0.0000	-0.6358	4.9010	4.4744	0.2045	-0.1173	-0.0035	0.0000	4.9443	4.0969	0.1099	0.0016	0.0000	0.0000	59.2124	40.3082	1.1832	0.0172	0.0000
969.9570	-1.1452	-1.8032	-1.2341	-0.1984	1.7765	-2.6066	0.0000	-0.0000	-0.0000	0.0000	0.0000	0.0000	-0.6652	4.9448	4.5099	0.2155	-0.1314	0.0422	0.0000	4.9443	4.0969	0.1099	0.0016	0.0000	0.0000	59.2122	40.3080	1.1831	0.0172	0.0000
969.9690	-1.1452	-1.8032	-1.2341	-0.1984	1.7764	-2.6066	0.0000	-0.0000	-0.0000	0.0000	0.0000	0.0000	-0.6436	4.8800	4.4648	0.1934	-0.1273	0.0175	0.0000	4.9445	4.0970	0.1099	0.0016	0.0000	0.0000	59.2144	40.3083	1.1832	0.0172	0.0000
969.9790	-1.1452	-1.8032	-1.2341	-0.1984	1.7764	-2.6066	0.0000	-0.0000	-0.0000	0.0000	0.0000	0.0000	-0.6433	4.9512	4.4830	0.2375	-0.1341	0.0086	0.0000	4.9443	4.0969	0.1099	0.0016	0.0000	0.0000	59.2122	40.3080	1.1831	0.0172	0.0000
969.9910	-1.1451	-1.8032	-1.2341	-0.1984	1.7765	-2.6066	0.0000	-0.0000	-0.0000	0.0000	0.0000	0.0000	-0.6237	4.9350	4.4731	0.2001	-0.1460	0.0149	0.0000	4.9442	4.0969	0.1099	0.0016	0.0000	0.0000	59.2112	40.3080	1.1830	0.0172	0.0000
970.0010	-1.1452	-1.8032	-1.2341	-0.1984	1.7765	-2.6066	0.0000	-0.0000	-0.0000	0.0000	0.0000	0.0000	-0.5638	4.9174	4.4739	0.2221	-0.1239	0.0212	0.0000	4.9444	4.0969	0.1099	0.0016	0.0000	0.0000	59.2133	40.3082	1.1832	0.0172	0.0000
970.0110	-1.1452	-1.8032	-1.2341	-0.1984	1.7764	-2.6067	0.0000	-0.0000	-0.0000	0.0000	0.0000	0.0000	-0.6699	4.9783	4.4745	0.2280	-0.1388	0.0322	0.0000	4.9443	4.0969	0.1099	0.0016	0.0000	0.0000	59.2122	40.3080	1.1831	0.0172	0.0000
970.0230	-1.1451	-1.8032	-1.2341	-0.1984	1.7765	-2.6066	0.0000	-0.0000	-0.0000	0.0000	0.0000	0.0000	-0.6143	4.9259	4.4642	0.2268	-0.1393	0.0074	0.0000	4.9443	4.0969	0.1099	0.0016	0.0000	0.0000	59.2123	40.3081	1.1832	0.0172	0.0000
970.0330	-1.1451	-1.8032	-1.2340	-0.1984	1.7765	-2.6066	0.0000	-0.0000	-0.0000	0.0000	0.0000	0.0000	-0.6000	4.9594	4.4283	0.2298	-0.1397	0.0254	0.0000	4.9443	4.0969	0.1099	0.0016	0.0000	0.0000	59.2121	40.3079	1.1831	0.0172	0.0000
970.0450	-1.1452	-1.8032	-1.2340	-0.1984	1.7765	-2.6066	0.0000	-0.0000	-0.0000	0.0000	0.0000	0.0000	-0.5384	4.9532	4.4727	0.2249	-0.1439	0.0213	-0.0000	4.9445	4.0970	0.1099	0.0016	0.0000	-0.0000	59.2143	40.3082	1.1832	0.0172	0.0000
970.0550	-1.1451	-1.8032	-1.2341	-0.1984	1.7765	-2.6066	0.0000	-0.0000	-0.0000	0.0000	0.0000	0.0000	-0.6403	4.9440	4.4859	0.2476	-0.1279	0.0306	0.0000	4.9443	4.0969	0.1099	0.0016	0.0000	0.0000	59.2123	40.3081	1.1832	0.0172	0.0000
970.0670	-1.1452	-1.8032	-1.2341	-0.1985	1.7765	-2.6066	0.0000	-0.0000	-0.0000	0.0000	0.0000	0.0000	-0.6208	4.9469	4.4763	0.2327	-0.1718	0.0168	-0.0000	4.9444	4.0970	0.1099	0.0016	0.0000	-0.0000	59.2135	40.3084	1.1834	0.0172	0.0000
970.0770	-1.1452	-1.8032	-1.2341	-0.1984	1.7765	-2.6066	0.0000	-0.0000	-0.0000	0.0000	0.0000	0.0000	-0.6132	4.9927	4.4563	0.2338	-0.1212	0.0039	0.0000	4.9443	4.0969	0.1099	0.0016	0.0000	0.0000	59.2122	40.3080	1.1831	0.0172	0.0000
970.0870	-1.1452	-1.8032	-1.2341	-0.1984	1.7765	-2.6066	0.0000	-0.0000	-0.0000	0.0000	0.0000	0.0000	-0.5525	4.9305	4.4445	0.1841	-0.1258	0.0086	-0.0000	4.9443	4.0969	0.1099	0.0016	0.0000	-0.0000	59.2121	40.3079	1.1830	0.0172	0.0000
970.0990	-1.1452	-1.8032	-1.2341	-0.1984	1.7765	-2.6066	0.0000	-0.0000	-0.0000	0.0000	0.0000	0.0000	-0.6454	4.9130	4.4538	0.2382	-0.1441	0.0286	-0.0000	4.9441	4.0969	0.1099	0.0016	0.0000	-0.0000	59.2104	40.3081	1.1832	0.0172	0.0000
970.1090	-1.1451	-1.8032	-1.2341	-0.1984	1.7765	-2.6066	0.0000	-0.0000	-0.0000	0.0000	0.0000	0.0000	-0.6532	4.8711	4.4568	0.2160	-0.1231	0.0183	0.0000	4.9443	4.0970	0.1099	0.0016	0.0000	0.0000	59.2126	40.3084	1.1834	0.0172	0.0000
970.1210	-1.1451	-1.8032	-1.2341	-0.1984	1.7765	-2.6066	0.0000	-0.0000	-0.0000	0.0000	0.0000	0.0000	-0.5712	5.0086	4.4940	0.2126	-0.1179	0.0074	-0.0000	4.9442	4.0969	0.1099	0.0016	0.0000	-0.0000	59.2112	40.3080	1.1831	0.0172	0.0000
970.1310	-1.1452	-1.8032	-1.2341	-0.1984	1.7765	-2.6066	0.0000	-0.0000	-0.0000	0.0000	0.0000	0.0000	-0.6402	4.9079	4.4995	0.2046	-0.1448	0.0301	0.0000	4.9440	4.0969	0.1099	0.0016	0.0000	0.0000	59.2090	40.3077	1.1831	0.0172	0.0000
970.1410	-1.1451	-1.8032	-1.2341	-0.1984	1.7765	-2.6066	0.0000	-0.0000	-0.0000	0.0000	0.0000	0.0000	-0.6454	4.9764	4.5022	0.2122	-0.1415	0.0128	0.0000	4.9443	4.0969	0.1099	0.0016	0.0000	0.0000	59.2123	40.3081	1.1832	0.0172	0.0000
970.1510	-1.1452	-1.8032	-1.2341	-0.1984	1.7764	-2.6066	0.0000	-0.0000	-0.0000	0.0000	0.0000	0.0000	-0.5715	4.9641	4.4957	0.1991	-0.1447	0.0341	0.0000	4.9444	4.0969	0.1099	0.0016	0.0000	0.0000	59.2131	40.3080	1.1831	0.0172	0.0000
970.1610	-1.1452	-1.8032	-1.2341	-0.1984	1.7765	-2.6066	0.0000	-0.0000	-0.0000	0.0000	0.0000	0.0000	-0.6394	4.9157	4.4804	0.2259	-0.1497	0.0361	0.0000	4.9443	4.0970	0.1099	0.0016	0.0000	0.0000	59.2125	40.3083	1.1833	0.0172	0.0000
970.1730	-1.1452	-1.8032	-1.2341	-0.1984	1.7765	-2.6066	0.0000	-0.0000	-0.0000	0.0000	0.0000	0.0000	-0.6650	5.0059	4.4856	0.2040	-0.1413	0.0166	0.0000	4.9444	4.0969	0.1099	0.0016	0.0000	0.0000	59.2131	40.3080	1.1831	0.0172	0.0000
970.1830	-1.1452	-1.8033	-1.2341	-0.1984	1.7765	-2.6067	0.0000	-0.0000	-0.0000	0.0000	0.0000	0.0000	-0.6042	4.9622	4.4555	0.2318	-0.1435	0.0259	0.0000	4.9445	4.0970	0.1099	0.0016	0.0000	0.0000	59.2143	40.3082	1.1832	0.0172	0.0000
970.1930	-1.1451	-1.8032	-1.2341	-0.1984	1.7765	-2.6066	0.0000	-0.0000	-0.0000	0.0000	0.0000	0.0000	-0.6939	5.0197	4.4917	0.2453	-0.1578	0.0366	0.0000	4.9444	4.0969	0.1099	0.0016	0.0000	0.0000	59.2132	40.3081	1.1831	0.0172	0.0000
970.2030	-1.1452	-1.8032	-1.2341	-0.1984	1.7765	-2.6066	0.0000	-0.0000	-0.0000	0.0000	0.0000	0.0000	-0.5930	4.9145	4.5237	0.2408	-0.1324	0.0355	-0.0000	4.9441	4.0969	0.1099	0.0016	0.0000	-0.0000	59.2101	40.3079	1.1831	0.0172	0.0000
970.2130	-1.1452	-1.8032	-1.2341	-0.1984	1.7765	-2.6066	0.0000	-0.0000	-0.0000	0.0000	0.0000	0.0000	-0.5718	4.9210	4.4556	0.2326	-0.1245	0.0153	0.0000	4.9443	4.0969	0.1099	0.0016	0.0000	0.0000	59.2121	40.3079	1.1831	0.0172	0.0000
970.2230	-1.1452	-1.8032	-1.2341	-0.1984	1.7765	-2.6066	0.0000	-0.0000	-0.0000	0.0000	0.0000	0.0000	-0.6091	4.9452	4.4651	0.2172	-0.1309	0.0215	0.0000	4.9443	4.0969	0.1099	0.0016	0.0000	0.0000	59.2121	40.3079	1.1830	0.0172	0.0000
970.2330	-1.1452	-1.8032	-1.2341	-0.1984	1.7764	-2.6066	0.0000	-0.0000	-0.0000	0.0000	0.0000	0.0000	-0.6416	4.8932	4.4780	0.2174	-0.1421	0.0140	0.0000	4.9444	4.0970	0.1099	0.0016	0.0000	0.0000	59.2135	40.3083	1.1833	0.0172	0.0000
970.2450	-1.1452	-1.8032	-1.2341	-0.1984	1.7764	-2.6066	0.0000	-0.0000	-0.0000	0.0000	0.0000	0.0000	-0.5923	4.9465	4.4512	0.2144	-0.1338	0.0258	-0.0000	4.9444	4.0969	0.1099	0.0016	0.0000	-0.0000	59.2133	40.3082	1.1832	0.0172	0.0000
970.2550	-1.1452	-1.8033	-1.2341	-0.1984	1.7765	-2.6066	0.0000	-0.0000	-0.0000	0.0000	0.0000	0.0000	-0.6390	4.9266	4.4896	0.2022	-0.1325	-0.0098	0.0000	4.9443	4.0969	0.1099	0.0016	0.0000	0.0000	59.2123	40.3081	1.1831	0.0172	0.0000
970.2650	-1.1451	-1.8032	-1.2341	-0.1984	1.7764	-2.6066	0.0000	-0.0000	-0.0000	0.0000	0.0000	0.0000	-0.5825	4.9449	4.4573	0.2355	-0.1694	0.0065	-0.0000	4.9443	4.0969	0.1099	0.0016	0.0000	-0.0000	59.2123	40.3081	1.1832	0.0172	0.0000
970.2750	-1.1452	-1.8032	-1.2341	-0.1984	1.7765	-2.6066	0.0000	-0.0000	-0.0000	0.0000	0.0000	0.0000	-0.6507	4.9910	4.4683	0.2329	-0.1424	0.0234	-0.0000	4.9446	4.0970	0.1099	0.0016	0.0000	-0.0000	59.2153	40.3083	1.1833	0.0172	0.0000
970.2870	-1.1452	-1.8032	-1.2340	-0.1984	1.7765	-2.6066	0.0000	-0.0000	-0.0000	0.0000	0.0000	0.0000	-0.6355	4.9827	4.5043	0.2130	-0.1414	0.0286	-0.0000	4.9446	4.0970	0.1100	0.0016	0.0000	-0.0000	59.2157	40.3086	1.1834	0.0172	0.0000
970.2970	-1.1451	-1.8032	-1.2341	-0.1984	1.7765	-2.6066	0.0000	-0.0000	-0.0000	0.0000	0.0000	0.0000	-0.6680	4.9755	4.5068	0.2112	-0.1449	0.0294	0.0000	4.9443	4.0969	0.1099	0.0016	0.0000	0.0000	59.2123	40.3081	1.1832	0.0172	0.0000
970.3070	-1.1452	-1.8032	-1.2340	-0.1984	1.7765	-2.6066	0.0000	-0.0000	-0.0000	0.0000	0.0000	0.0000	-0.6232	4.8891	4.4796	0.2097	-0.1245	0.0272	-0.0000	4.9440	4.0969	0.1099	0.0016	0.0000	-0.0000	59.2082	40.3078	1.1831	0.0172	0.0000
970.3190	-1.1451	-1.8032	-1.2341	-0.1984	1.7764	-2.6066	0.0000	-0.0000	-0.0000	0.0000	0.0000	0.0000	-0.7027	4.9863	4.4543	0.2384	-0.1447	-0.0043	-0.0000	4.9441	4.0969	0.1099	0.0016	0.0000	-0.0000	59.2102	40.3079	1.1831	0.0172	0.0000
970.3290	-1.1452	-1.8032	-1.2341	-0.1984	1.7765	-2.6066	0.0000	-0.0000	-0.0000	0.0000	0.0000	0.0000	-0.6258	4.9661	4.5089	0.2217	-0.1256	-0.0084	0.0000	4.9443	4.0969	0.1099	0.0016	0.0000	0.0000	59.2123	40.3081	1.1832	0.0172	0.0000
970.3410	-1.1452	-1.8032	-1.2341	-0.1984	1.7765	-2.6066	0.0000	-0.0000	-0.0000	0.0000	0.0000	0.0000	-0.6023	4.9977	4.4496	0.2321	-0.1302	0.0253	-0.0000	4.9441	4.0969	0.1099	0.0016	0.0000	-0.0000	59.2100	40.3077	1.1830	0.0172	0.0000
970.3510	-1.1452	-1.8032	-1.2341	-0.1984	1.7765	-2.6066	0.0000	-0.0000	-0.0000	0.0000	0.0000	0.0000	-0.6999	5.0237	4.4445	0.2013	-0.1336	0.0255	0.0000	4.9444	4.0970	0.1099	0.0016	0.0000	0.0000	59.2134	40.3082	1.1832	0.0172	0.0000
970.3630	-1.1452	-1.8033	-1.2340	-0.1984	1.7765	-2.6066	0.0000	-0.0000	-0.0000	0.0000	0.0000	0.0000	-0.6582	4.9900	4.4897	0.2285	-0.1424	-0.0072	0.0000	4.9443	4.0969	0.1099	0.0016	0.0000	0.0000	59.2121	40.3079	1.1830	0.0172	0.0000
970.3730	-1.1451	-1.8032	-1.2341	-0.1984	1.7765	-2.6066	0.0000	-0.0000	-0.0000	0.0000	0.0000	0.0000	-0.6524	4.9588	4.4957	0.2316	-0.1539	0.0161	0.0000	4.9444	4.0969	0.1099	0.0016	0.0000	0.0000	59.2131	40.3080	1.1831	0.0172	0.0000
970.3830	-1.1451	-1.8032	-1.2341	-0.1984	1.7765	-2.6066	0.0000	-0.0000	-0.0000	0.0000	0.0000	0.0000	-0.6922	5.0189	4.4623	0.2222	-0.1576	0.0171	0.0000	4.9440	4.0969	0.1099	0.0016	0.0000	0.0000	59.2090	40.3077	1.1831	0.0172	0.0000
970.3950	-1.1452	-1.8032	-1.2341	-0.1984	1.7764	-2.6067	0.0000	-0.0000	-0.0000	0.0000	0.0000	0.0000	-0.6183	4.9361	4.4877	0.2460	-0.1261	0.0332	0.0000	4.9443	4.0969	0.1099	0.0016	0.0000	0.0000	59.2122	40.3080	1.1831	0.0172	0.0000
970.4050	-1.1452	-1.8032	-1.2341	-0.1984	1.7764	-2.6066	0.0000	-0.0000	-0.0000	0.0000	0.0000	0.0000	-0.5867	4.8773	4.4792	0.2564	-0.1660	0.0022	-0.0000	4.9441	4.0969	0.1099	0.0016	0.0000	-0.0000	59.2102	40.3079	1.1831	0.0172	0.0000
970.4150	-1.1451	-1.8032	-1.2340	-0.1984	1.7765	-2.6066	0.0000	-0.0000	-0.0000	0.0000	0.0000	0.0000	-0.6548	4.9936	4.4625	0.2225	-0.1550	0.0223	0.0000	4.9444	4.0970	0.1099	0.0016	0.0000	0.0000	59.2134	40.3082	1.1833	0.0172	0.0000
970.4250	-1.1452	-1.8032	-1.2341	-0.1984	1.7765	-2.6066	0.0000	-0.0000	-0.0000	0.0000	0.0000	0.0000	-0.5954	4.9813	4.4386	0.2128	-0.1390	0.0054	0.0000	4.9445	4.0969	0.1099	0.0016	0.0000	0.0000	59.2141	40.3080	1.1831	0.0172	0.0000
970.4350	-1.1452	-1.8032	-1.2341	-0.1984	1.7764	-2.6066	0.0000	-0.0000	-0.0000	0.0000	0.0000	0.0000	-0.5786	5.0323	4.4262	0.2191	-0.1411	0.0203	-0.0000	4.9442	4.0969	0.1099	0.0016	0.0000	-0.0000	59.2111	40.3079	1.1831	0.0172	0.0000
970.4470	-1.1452	-1.8032	-1.2341	-0.1984	1.7765	-2.6066	0.0000	-0.0000	-0.0000	0.0000	0.0000	0.0000	-0.6116	4.9471	4.4747	0.2150	-0.1418	0.0002	0.0000	4.9443	4.0969	0.1099	0.0016	0.0000	0.0000	59.2120	40.3078	1.1830	0.0172	0.0000
970.4570	-1.1451	-1.8032	-1.2341	-0.1984	1.7765	-2.6066	0.0000	-0.0000	-0.0000	0.0000	0.0000	0.0000	-0.6303	5.0225	4.4841	0.2583	-0.1580	0.0095	0.0000	4.9442	4.0969	0.1099	0.0016	0.0000	0.0000	59.2114	40.3082	1.1832	0.0172	0.0000
970.4670	-1.1452	-1.8032	-1.2341	-0.1984	1.7765	-2.6066	0.0000	-0.0000	-0.0000	0.0000	0.0000	0.0000	-0.5670	4.8891	4.4202	0.2280	-0.1688	0.0014	-0.0000	4.9444	4.0969	0.1099	0.0016	0.0000	-0.0000	59.2140	40.3079	1.1831	0.0172	0.0000
970.4770	-1.1451	-1.8032	-1.2341	-0.1984	1.7765	-2.6066	0.0000	-0.0000	-0.0000	0.0000	0.0000	0.0000	-0.6882	4.9115	4.4579	0.2122	-0.1317	0.0176	0.0000	4.9445	4.0970	0.1099	0.0016	0.0000	0.0000	59.2144	40.3083	1.1833	0.0172	0.0000
970.4870	-1.1452	-1.8032	-1.2340	-0.1984	1.7764	-2.6066	0.0000	-0.0000	-0.0000	0.0000	0.0000	0.0000	-0.6151	4.9307	4.4581	0.2259	-0.1379	0.0275	0.0000	4.9444	4.0970	0.1099	0.0016	0.0000	0.0000	59.2134	40.3083	1.1832	0.0172	0.0000
970.4990	-1.1452	-1.8032	-1.2341	-0.1984	1.7764	-2.6066	0.0000	-0.0000	-0.0000	0.0000	0.0000	0.0000	-0.7148	4.9572	4.4772	0.2369	-0.1530	0.0147	0.0000	4.9443	4.0969	0.1099	0.0016	0.0000	0.0000	59.2123	40.3081	1.1832	0.0172	0.0000
970.5090	-1.1451	-1.8033	-1.2341	-0.1984	1.7765	-2.6066	0.0000	-0.0000	-0.0000	0.0000	0.0000	0.0000	-0.6503	4.9420	4.4705	0.2406	-0.1394	-0.0005	-0.0000	4.9442	4.0969	0.1099	0.0016	0.0000	-0.0000	59.2113	40.3081	1.1832	0.0172	0.0000
970.5210	-1.1452	-1.8032	-1.2341	-0.1984	1.7765	-2.6066	0.0000	-0.0000	-0.0000	0.0000	0.0000	0.0000	-0.6018	4.8850	4.4558	0.2340	-0.1546	0.0120	0.0000	4.9444	4.0969	0.1099	0.0016	0.0000	0.0000	59.2132	40.3081	1.1832	0.0172	0.0000
970.5310	-1.1452	-1.8032	-1.2341	-0.1984	1.7765	-2.6066	0.0000	-0.0000	-0.0000	0.0000	0.0000	0.0000	-0.6061	4.9827	4.4373	0.2120	-0.1375	0.0175	-0.0000	4.9444	4.0969	0.1099	0.0016	0.0000	-0.0000	59.2133	40.3082	1.1832	0.0172	0.0000
970.5410	-1.1452	-1.8032	-1.2341	-0.1984	1.7765	-2.6066	0.0000	-0.0000	-0.0000	0.0000	0.0000	0.0000	-0.6021	4.9824	4.5011	0.2442	-0.1578	0.0127	0.0000	4.9443	4.0969	0.1099	0.0016	0.0000	0.0000	59.2122	40.3080	1.1831	0.0172	0.0000
970.5530	-1.1451	-1.8032	-1.2341	-0.1984	1.7765	-2.6066	0.0000	-0.0000	-0.0000	0.0000	0.0000	0.0000	-0.6510	4.9744	4.4363	0.2561	-0.1557	-0.0046	0.0000	4.9443	4.0969	0.1099	0.0016	0.0000	0.0000	59.2124	40.3082	1.1832	0.0172	0.0000
970.5630	-1.1452	-1.8032	-1.2341	-0.1984	1.7765	-2.6066	0.0000	-0.0000	-0.0000	0.0000	0.0000	0.0000	-0.6600	4.9482	4.4398	0.2195	-0.1453	-0.0034	0.0000	4.9445	4.0969	0.1099	0.0016	0.0000	0.0000	59.2143	40.3082	1.1832	0.0172	0.0000
970.5750	-1.1451	-1.8033	-1.2341	-0.1984	1.7764	-2.6066	0.0000	-0.0000	-0.0000	0.0000	0.0000	0.0000	-0.6352	4.9944	4.4873	0.2256	-0.1340	0.0149	0.0000	4.9444	4.0969	0.1099	0.0016	0.0000	0.0000	59.2131	40.3080	1.1830	0.0172	0.0000
970.5850	-1.1451	-1.8032	-1.2341	-0.1984	1.7764	-2.6066	0.0000	-0.0000	-0.0000	0.0000	0.0000	0.0000	-0.6373	4.9137	4.4467	0.2346	-0.1414	-0.0038	0.0000	4.9443	4.0970	0.1099	0.0016	0.0000	0.0000	59.2125	40.3083	1.1833	0.0172	0.0000
970.5950	-1.1452	-1.8032	-1.2341	-0.1984	1.7765	-2.6066	0.0000	-0.0000	-0.0000	0.0000	0.0000	0.0000	-0.6157	4.8609	4.4517	0.2404	-0.1363	0.0011	0.0000	4.9444	4.0969	0.1099	0.0016	0.0000	0.0000	59.2132	40.3080	1.1831	0.0172	0.0000
970.6050	-1.1452	-1.8033	-1.2341	-0.1984	1.7765	-2.6066	0.0000	-0.0000	-0.0000	0.0000	0.0000	0.0000	-0.6621	4.9878	4.4605	0.2386	-0.1396	-0.0284	0.0000	4.9445	4.0970	0.1099	0.0016	0.0000	0.0000	59.2143	40.3083	1.1832	0.0172	0.0000
970.6150	-1.1452	-1.8032	-1.2341	-0.1985	1.7765	-2.6066	0.0000	-0.0000	-0.0000	0.0000	0.0000	0.0000	-0.5567	4.9311	4.4450	0.2483	-0.1563	-0.0194	-0.0000	4.9443	4.0970	0.1099	0.0016	0.0000	-0.0000	59.2124	40.3082	1.1832	0.0172	0.0000
970.6250	-1.1452	-1.8032	-1.2341	-0.1984	1.7765	-2.6066	0.0000	-0.0000	-0.0000	0.0000	0.0000	0.0000	-0.6410	5.0102	4.4774	0.2408	-0.1416	-0.0075	-0.0000	4.9442	4.0969	0.1099	0.0016	0.0000	-0.0000	59.2114	40.3081	1.1832	0.0172	0.0000
970.6370	-1.1452	-1.8032	-1.2341	-0.1984	1.7764	-2.6066	0.0000	-0.0000	-0.0000	0.0000	0.0000	0.0000	-0.5937	4.9107	4.4662	0.2476	-0.1545	0.0013	0.0000	4.9444	4.0970	0.1099	0.0016	0.0000	0.0000	59.2135	40.3083	1.1833	0.0172	0.0000
970.6470	-1.1451	-1.8032	-1.2341	-0.1984	1.7764	-2.6066	0.0000	-0.0000	-0.0000	0.0000	0.0000	0.0000	-0.6738	5.0404	4.5134	0.2459	-0.1669	0.0156	0.0000	4.9443	4.0969	0.1099	0.0016	0.0000	0.0000	59.2123	40.3081	1.1832	0.0172	0.0000
970.6570	-1.1452	-1.8032	-1.2341	-0.1984	1.7765	-2.6066	0.0000	-0.0000	-0.0000	0.0000	0.0000	0.0000	-0.6040	4.9075	4.4448	0.2308	-0.1301	0.0084	-0.0000	4.9444	4.0969	0.1099	0.0016	0.0000	-0.0000	59.2133	40.3082	1.1832	0.0172	0.0000
970.6670	-1.1451	-1.8032	-1.2341	-0.1984	1.7765	-2.6066	0.0000	-0.0000	-0.0000	0.0000	0.0000	0.0000	-0.6550	5.0049	4.4554	0.2336	-0.1406	0.0376	-0.0000	4.9443	4.0969	0.1099	0.0016	0.0000	-0.0000	59.2122	40.3080	1.1831	0.0172	0.0000
970.6770	-1.1451	-1.8032	-1.2341	-0.1984	1.7765	-2.6066	0.0000	-0.0000	-0.0000	0.0000	0.0000	0.0000	-0.7016	4.9671	4.5089	0.2221	-0.1432	0.0117	-0.0000	4.9442	4.0969	0.1099	0.0016	0.0000	-0.0000	59.2114	40.3082	1.1833	0.0172	0.0000
970.6890	-1.1452	-1.8032	-1.2340	-0.1984	1.7764	-2.6066	0.0000	-0.0000	-0.0000	0.0000	0.0000	0.0000	-0.6389	4.9578	4.4703	0.2413	-0.1255	0.0045	0.0000	4.9443	4.0969	0.1099	0.0016	0.0000	0.0000	59.2121	40.3079	1.1831	0.0172	0.0000
970.6990	-1.1452	-1.8032	-1.2341	-0.1984	1.7765	-2.6066	0.0000	-0.0000	-0.0000	0.0000	0.0000	0.0000	-0.6344	4.8837	4.4424	0.2288	-0.1426	0.0012	0.0000	4.9442	4.0969	0.1099	0.0016	0.0000	0.0000	59.2114	40.3082	1.1832	0.0172	0.0000
970.7110	-1.1451	-1.8032	-1.2341	-0.1984	1.7765	-2.6066	0.0000	-0.0000	-0.0000	0.0000	0.0000	0.0000	-0.6231	4.9515	4.4951	0.2374	-0.1514	-0.0159	0.0000	4.9442	4.0969	0.1099	0.0016	0.0000	0.0000	59.2110	40.3077	1.1830	0.0172	0.0000
970.7210	-1.1452	-1.8032	-1.2341	-0.1984	1.7765	-2.6066	0.0000	-0.0000	-0.0000	0.0000	0.0000	0.0000	-0.5565	5.0141	4.4697	0.2318	-0.1338	0.0179	-0.0000	4.9443	4.0969	0.1099	0.0016	0.0000	-0.0000	59.2123	40.3081	1.1832	0.0172	0.0000
970.7310	-1.1452	-1.8032	-1.2341	-0.1984	1.7764	-2.6066	0.0000	-0.0000	-0.0000	0.0000	0.0000	0.0000	-0.5979	4.9479	4.4429	0.2538	-0.1417	-0.0218	0.0000	4.9440	4.0969	0.1099	0.0016	0.0000	0.0000	59.2090	40.3077	1.1830	0.0172	0.0000
970.7430	-1.1452	-1.8032	-1.2341	-0.1984	1.7765	-2.6067	0.0000	-0.0000	-0.0000	0.0000	0.0000	0.0000	-0.6447	4.9671	4.4808	0.2322	-0.1208	-0.0162	-0.0000	4.9444	4.0969	0.1099	0.0016	0.0000	-0.0000	59.2131	40.3080	1.1831	0.0172	0.0000
970.7530	-1.1451	-1.8032	-1.2341	-0.1984	1.7765	-2.6066	0.0000	-0.0000	-0.0000	0.0000	0.0000	0.0000	-0.6098	4.9811	4.4803	0.2359	-0.1578	-0.0050	-0.0000	4.9444	4.0969	0.1099	0.0016	0.0000	-0.0000	59.2133	40.3081	1.1832	0.0172	0.0000
970.7630	-1.1452	-1.8032	-1.2341	-0.1984	1.7765	-2.6066	0.0000	-0.0000	-0.0000	0.0000	0.0000	0.0000	-0.6153	5.0436	4.4779	0.2198	-0.1461	-0.0214	-0.0000	4.9441	4.0969	0.1099	0.0016	0.0000	-0.0000	59.2100	40.3077	1.1830	0.0172	0.0000
970.7750	-1.1451	-1.8032	-1.2340	-0.1984	1.7765	-2.6066	0.0000	-0.0000	-0.0000	0.0000	0.0000	0.0000	-0.5720	4.9344	4.4273	0.2376	-0.1516	-0.0018	-0.0000	4.9443	4.0969	0.1099	0.0016	0.0000	-0.0000	59.2121	40.3079	1.1831	0.0172	0.0000
970.7850	-1.1452	-1.8032	-1.2341	-0.1984	1.7765	-2.6066	0.0000	-0.0000	-0.0000	0.0000	0.0000	0.0000	-0.6230	4.9750	4.4223	0.2398	-0.1588	-0.0049	0.0000	4.9440	4.0969	0.1099	0.0016	0.0000	0.0000	59.2091	40.3078	1.1830	0.0172	0.0000
970.7950	-1.1451	-1.8032	-1.2341	-0.1984	1.7765	-2.6066	0.0000	-0.0000	-0.0000	0.0000	0.0000	0.0000	-0.5569	4.9911	4.4639	0.2311	-0.1468	-0.0312	0.0000	4.9445	4.0969	0.1099	0.0016	0.0000	0.0000	59.2142	40.3081	1.1832	0.0172	0.0000
970.8050	-1.1452	-1.8032	-1.2340	-0.1984	1.7764	-2.6067	0.0000	-0.0000	-0.0000	0.0000	0.0000	0.0000	-0.6026	4.9810	4.4931	0.2229	-0.1485	-0.0256	-0.0000	4.9442	4.0969	0.1099	0.0016	0.0000	-0.0000	59.2110	40.3078	1.1829	0.0172	0.0000
970.8150	-1.1451	-1.8032	-1.2341	-0.1984	1.7765	-2.6066	0.0000	-0.0000	-0.0000	0.0000	0.0000	0.0000	-0.6274	5.0478	4.4570	0.2456	-0.1691	0.0049	0.0000	4.9444	4.0969	0.1099	0.0016	0.0000	0.0000	59.2133	40.3082	1.1832	0.0172	0.0000
970.8250	-1.1452	-1.8032	-1.2341	-0.1984	1.7765	-2.6066	0.0000	-0.0000	-0.0000	0.0000	0.0000	0.0000	-0.5800	4.9402	4.4451	0.2264	-0.1726	-0.0327	0.0000	4.9443	4.0969	0.1099	0.0016	0.0000	0.0000	59.2123	40.3081	1.1832	0.0172	0.0000
970.8370	-1.1452	-1.8032	-1.2341	-0.1984	1.7765	-2.6066	0.0000	-0.0000	-0.0000	0.0000	0.0000	0.0000	-0.6612	5.0282	4.4926	0.2200	-0.1446	-0.0280	-0.0000	4.9443	4.0969	0.1099	0.0016	0.0000	-0.0000	59.2123	40.3081	1.1832	0.0172	0.0000
970.8470	-1.1451	-1.8032	-1.2341	-0.1984	1.7765	-2.6066	0.0000	-0.0000	-0.0000	0.0000	0.0000	0.0000	-0.6246	4.9714	4.4512	0.2449	-0.1502	-0.0332	-0.0000	4.9441	4.0969	0.1099	0.0016	0.0000	-0.0000	59.2101	40.3078	1.1830	0.0172	0.0000
970.8570	-1.1452	-1.8032	-1.2341	-0.1984	1.7764	-2.6066	0.0000	-0.0000	-0.0000	0.0000	0.0000	0.0000	-0.6567	4.9528	4.4489	0.2805	-0.1498	-0.0120	-0.0000	4.9445	4.0970	0.1099	0.0016	0.0000	-0.0000	59.2143	40.3083	1.1832	0.0172	0.0000
970.8670	-1.1451	-1.8032	-1.2341	-0.1984	1.7765	-2.6066	0.0000	-0.0000	-0.0000	0.0000	0.0000	0.0000	-0.6756	4.9546	4.4004	0.2335	-0.1410	-0.0275	-0.0000	4.9443	4.0969	0.1099	0.0016	0.0000	-0.0000	59.2121	40.3080	1.1831	0.0172	0.0000
970.8790	-1.1452	-1.8032	-1.2341	-0.1984	1.7765	-2.6066	0.0000	-0.0000	-0.0000	0.0000	0.0000	0.0000	-0.5959	4.9959	4.4424	0.2376	-0.1408	-0.0053	-0.0000	4.9442	4.0969	0.1099	0.0016	0.0000	-0.0000	59.2111	40.3079	1.1830	0.0172	0.0000
970.8890	-1.1451	-1.8032	-1.2341	-0.1984	1.7765	-2.6066	0.0000	-0.0000	-0.0000	0.0000	0.0000	0.0000	-0.7194	4.9635	4.4905	0.2186	-0.1308	-0.0222	-0.0000	4.9441	4.0969	0.1099	0.0016	0.0000	-0.0000	59.2101	40.3078	1.1830	0.0172	0.0000
