# Supplementary material for: Practical Aspects of Model-Based Collision Detection
Source: Front Robot AI. 2020 Nov 23;7:571574. doi: 10.3389/frobt.2020.571574 (PMC7805958; doi:10.3389/frobt.2020.571574)
Supplement: Supplementary file 1 [file Data_Sheet_1.ZIP › validation_data/ur-20_01_17-p2.csv]

259.6930	0.4701	-0.9532	0.8806	-0.2062	-0.2537	-1.6123	0.0000	-0.0000	-0.0000	0.0000	0.0000	0.0000	-0.3027	-6.8270	-3.9989	0.0071	0.0197	-0.0265	-0.0000	-7.3021	-4.0579	-0.0640	0.0222	0.0000	-0.0000	-87.4494	-39.9236	-0.6885	0.2388	0.0000
259.7030	0.4702	-0.9532	0.8806	-0.2062	-0.2537	-1.6123	0.0000	-0.0000	-0.0000	0.0000	0.0000	0.0000	-0.2244	-6.8329	-3.9683	-0.0024	0.0183	-0.0222	-0.0000	-7.3023	-4.0579	-0.0640	0.0222	0.0000	-0.0000	-87.4518	-39.9236	-0.6884	0.2388	0.0000
259.7150	0.4701	-0.9532	0.8806	-0.2062	-0.2537	-1.6124	0.0000	-0.0000	-0.0000	0.0000	0.0000	0.0000	-0.2891	-6.8739	-4.0108	0.0105	0.0218	-0.0111	-0.0000	-7.3023	-4.0579	-0.0640	0.0222	0.0000	-0.0000	-87.4519	-39.9237	-0.6884	0.2388	0.0000
259.7250	0.4701	-0.9532	0.8806	-0.2062	-0.2537	-1.6123	0.0000	-0.0000	-0.0000	0.0000	0.0000	0.0000	-0.3050	-6.8336	-4.0207	0.0008	0.0031	-0.0372	-0.0000	-7.3023	-4.0579	-0.0640	0.0222	0.0000	-0.0000	-87.4519	-39.9237	-0.6884	0.2388	0.0000
259.7370	0.4701	-0.9532	0.8806	-0.2062	-0.2537	-1.6123	0.0000	-0.0000	-0.0000	0.0000	0.0000	0.0000	-0.2688	-6.8808	-4.0010	0.0194	0.0148	-0.0418	0.0000	-7.3021	-4.0579	-0.0640	0.0222	0.0000	0.0000	-87.4487	-39.9238	-0.6885	0.2388	0.0000
259.7470	0.4701	-0.9532	0.8806	-0.2062	-0.2537	-1.6123	0.0000	-0.0000	-0.0000	0.0000	0.0000	0.0000	-0.2681	-6.8317	-3.9969	-0.0007	0.0013	-0.0238	-0.0000	-7.3023	-4.0579	-0.0640	0.0222	0.0000	-0.0000	-87.4511	-39.9237	-0.6885	0.2388	0.0000
259.7570	0.4701	-0.9532	0.8806	-0.2062	-0.2537	-1.6123	0.0000	-0.0000	-0.0000	0.0000	0.0000	0.0000	-0.2562	-6.8137	-4.0123	-0.0037	0.0115	-0.0089	0.0000	-7.3023	-4.0579	-0.0640	0.0222	0.0000	0.0000	-87.4519	-39.9237	-0.6884	0.2388	0.0000
259.7690	0.4701	-0.9532	0.8806	-0.2061	-0.2537	-1.6124	0.0000	-0.0000	-0.0000	0.0000	0.0000	0.0000	-0.2331	-6.8518	-3.9832	0.0222	0.0053	-0.0301	0.0000	-7.3023	-4.0579	-0.0640	0.0222	0.0000	0.0000	-87.4511	-39.9237	-0.6885	0.2388	0.0000
259.7790	0.4701	-0.9532	0.8807	-0.2062	-0.2537	-1.6123	0.0000	-0.0000	-0.0000	0.0000	0.0000	0.0000	-0.3220	-6.8406	-3.9903	0.0112	-0.0059	-0.0351	-0.0000	-7.3021	-4.0579	-0.0640	0.0222	0.0000	-0.0000	-87.4487	-39.9238	-0.6886	0.2389	0.0000
259.7910	0.4702	-0.9532	0.8806	-0.2061	-0.2537	-1.6123	0.0000	-0.0000	-0.0000	0.0000	0.0000	0.0000	-0.3579	-6.8912	-3.9857	-0.0019	0.0418	-0.0343	-0.0000	-7.3023	-4.0579	-0.0640	0.0222	0.0000	-0.0000	-87.4511	-39.9237	-0.6886	0.2389	0.0000
259.8010	0.4702	-0.9532	0.8806	-0.2061	-0.2537	-1.6123	0.0000	-0.0000	-0.0000	0.0000	0.0000	0.0000	-0.2663	-6.8783	-4.0206	0.0265	0.0427	-0.0303	0.0000	-7.3022	-4.0579	-0.0640	0.0222	0.0000	0.0000	-87.4504	-39.9238	-0.6886	0.2389	0.0000
259.8110	0.4702	-0.9532	0.8806	-0.2062	-0.2537	-1.6123	0.0000	-0.0000	-0.0000	0.0000	0.0000	0.0000	-0.2966	-6.8488	-3.9230	-0.0116	-0.0134	-0.0106	0.0000	-7.3023	-4.0579	-0.0640	0.0222	0.0000	0.0000	-87.4519	-39.9237	-0.6884	0.2388	0.0000
259.8210	0.4701	-0.9532	0.8806	-0.2062	-0.2537	-1.6123	0.0000	-0.0000	-0.0000	0.0000	0.0000	0.0000	-0.3139	-6.8882	-3.9899	-0.0004	0.0036	-0.0227	0.0000	-7.3021	-4.0579	-0.0640	0.0222	0.0000	0.0000	-87.4495	-39.9238	-0.6885	0.2388	0.0000
259.8310	0.4701	-0.9532	0.8806	-0.2062	-0.2537	-1.6123	0.0000	-0.0000	-0.0000	0.0000	0.0000	0.0000	-0.2689	-6.7959	-3.9854	-0.0066	0.0227	0.0103	0.0000	-7.3022	-4.0579	-0.0640	0.0222	0.0000	0.0000	-87.4503	-39.9237	-0.6885	0.2389	0.0000
259.8430	0.4702	-0.9532	0.8806	-0.2061	-0.2537	-1.6123	0.0000	-0.0000	-0.0000	0.0000	0.0000	0.0000	-0.3147	-6.8446	-3.9519	0.0024	0.0235	-0.0202	-0.0000	-7.3023	-4.0579	-0.0640	0.0222	0.0000	-0.0000	-87.4512	-39.9238	-0.6885	0.2388	0.0000
259.8530	0.4701	-0.9532	0.8806	-0.2062	-0.2537	-1.6123	0.0000	-0.0000	-0.0000	0.0000	0.0000	0.0000	-0.2593	-6.7859	-3.9971	0.0041	0.0271	-0.0225	0.0000	-7.3025	-4.0579	-0.0640	0.0222	0.0000	0.0000	-87.4534	-39.9237	-0.6884	0.2388	0.0000
259.8630	0.4701	-0.9531	0.8806	-0.2062	-0.2538	-1.6123	0.0000	-0.0000	-0.0000	0.0000	0.0000	0.0000	-0.2161	-6.8176	-3.9860	-0.0006	0.0044	-0.0169	0.0000	-7.3022	-4.0579	-0.0640	0.0222	0.0000	0.0000	-87.4504	-39.9238	-0.6886	0.2389	0.0000
259.8730	0.4702	-0.9532	0.8806	-0.2062	-0.2537	-1.6123	0.0000	-0.0000	-0.0000	0.0000	0.0000	0.0000	-0.2460	-6.8109	-3.9356	0.0122	0.0011	-0.0147	-0.0000	-7.3024	-4.0579	-0.0640	0.0222	0.0000	-0.0000	-87.4527	-39.9237	-0.6884	0.2388	0.0000
259.8830	0.4701	-0.9532	0.8806	-0.2062	-0.2537	-1.6123	0.0000	-0.0000	-0.0000	0.0000	0.0000	0.0000	-0.2945	-6.9339	-4.0085	-0.0138	-0.0037	-0.0230	0.0000	-7.3023	-4.0579	-0.0640	0.0222	0.0000	0.0000	-87.4511	-39.9237	-0.6886	0.2389	0.0000
259.8950	0.4701	-0.9532	0.8806	-0.2061	-0.2537	-1.6123	0.0000	-0.0000	-0.0000	0.0000	0.0000	0.0000	-0.1949	-6.8310	-4.0324	-0.0187	0.0028	-0.0286	-0.0000	-7.3021	-4.0579	-0.0640	0.0222	0.0000	-0.0000	-87.4488	-39.9238	-0.6887	0.2389	0.0000
259.9050	0.4701	-0.9532	0.8806	-0.2062	-0.2537	-1.6124	0.0000	-0.0000	-0.0000	0.0000	0.0000	0.0000	-0.2809	-6.8737	-3.9863	0.0236	-0.0131	-0.0323	-0.0000	-7.3023	-4.0579	-0.0640	0.0222	0.0000	-0.0000	-87.4519	-39.9237	-0.6884	0.2388	0.0000
259.9150	0.4702	-0.9532	0.8806	-0.2062	-0.2537	-1.6124	0.0000	-0.0000	-0.0000	0.0000	0.0000	0.0000	-0.2234	-6.7837	-3.9943	-0.0227	-0.0046	-0.0202	-0.0000	-7.3023	-4.0579	-0.0640	0.0222	0.0000	-0.0000	-87.4511	-39.9237	-0.6885	0.2388	0.0000
259.9270	0.4701	-0.9532	0.8806	-0.2062	-0.2537	-1.6124	0.0000	-0.0000	-0.0000	0.0000	0.0000	0.0000	-0.2604	-6.8064	-3.9866	-0.0059	0.0065	-0.0160	-0.0000	-7.3021	-4.0579	-0.0640	0.0222	0.0000	-0.0000	-87.4487	-39.9237	-0.6885	0.2388	0.0000
259.9370	0.4701	-0.9532	0.8806	-0.2062	-0.2537	-1.6123	0.0000	-0.0000	-0.0000	0.0000	0.0000	0.0000	-0.2824	-6.8345	-3.9792	-0.0063	0.0219	-0.0301	0.0000	-7.3022	-4.0579	-0.0640	0.0222	0.0000	0.0000	-87.4503	-39.9237	-0.6884	0.2388	0.0000
259.9470	0.4701	-0.9532	0.8806	-0.2061	-0.2537	-1.6124	0.0000	-0.0000	-0.0000	0.0000	0.0000	0.0000	-0.2356	-6.8321	-4.0228	-0.0104	0.0070	-0.0427	0.0000	-7.3024	-4.0579	-0.0640	0.0222	0.0000	0.0000	-87.4526	-39.9236	-0.6883	0.2388	0.0000
259.9590	0.4701	-0.9532	0.8807	-0.2061	-0.2537	-1.6124	0.0000	-0.0000	-0.0000	0.0000	0.0000	0.0000	-0.2825	-6.8915	-3.9378	-0.0283	0.0165	-0.0237	0.0000	-7.3024	-4.0579	-0.0640	0.0222	0.0000	0.0000	-87.4527	-39.9237	-0.6883	0.2388	0.0000
259.9690	0.4702	-0.9532	0.8806	-0.2062	-0.2537	-1.6123	0.0000	-0.0000	-0.0000	0.0000	0.0000	0.0000	-0.2758	-6.8386	-3.9716	0.0186	0.0126	-0.0106	0.0000	-7.3023	-4.0579	-0.0640	0.0222	0.0000	0.0000	-87.4511	-39.9237	-0.6885	0.2388	0.0000
259.9810	0.4701	-0.9532	0.8807	-0.2061	-0.2537	-1.6124	0.0000	-0.0000	-0.0000	0.0000	0.0000	0.0000	-0.3291	-6.8532	-3.9374	0.0010	0.0250	-0.0146	-0.0000	-7.3021	-4.0579	-0.0640	0.0222	0.0000	-0.0000	-87.4495	-39.9237	-0.6886	0.2389	0.0000
259.9910	0.4701	-0.9532	0.8806	-0.2062	-0.2537	-1.6123	0.0000	-0.0000	-0.0000	0.0000	0.0000	0.0000	-0.2892	-6.8226	-3.9895	0.0231	0.0025	-0.0071	0.0000	-7.3024	-4.0579	-0.0640	0.0222	0.0000	0.0000	-87.4526	-39.9237	-0.6883	0.2388	0.0000
260.0030	0.4701	-0.9532	0.8806	-0.2062	-0.2537	-1.6124	0.0000	-0.0000	-0.0000	0.0000	0.0000	0.0000	-0.2877	-6.8638	-3.9475	0.0132	0.0231	-0.0106	-0.0000	-7.3023	-4.0579	-0.0640	0.0222	0.0000	-0.0000	-87.4518	-39.9236	-0.6884	0.2388	0.0000
260.0130	0.4702	-0.9532	0.8806	-0.2062	-0.2537	-1.6124	0.0000	-0.0000	-0.0000	0.0000	0.0000	0.0000	-0.2326	-6.8135	-4.0205	-0.0114	0.0216	-0.0160	0.0000	-7.3023	-4.0579	-0.0640	0.0222	0.0000	0.0000	-87.4511	-39.9237	-0.6884	0.2388	0.0000
260.0230	0.4702	-0.9532	0.8806	-0.2062	-0.2537	-1.6123	0.0000	-0.0000	-0.0000	0.0000	0.0000	0.0000	-0.3298	-6.9271	-3.9701	0.0105	0.0085	-0.0119	-0.0000	-7.3023	-4.0579	-0.0640	0.0222	0.0000	-0.0000	-87.4520	-39.9238	-0.6885	0.2388	0.0000
260.0330	0.4701	-0.9532	0.8806	-0.2062	-0.2537	-1.6124	0.0000	-0.0000	-0.0000	0.0000	0.0000	0.0000	-0.3358	-6.8014	-3.9940	-0.0070	-0.0052	-0.0171	0.0000	-7.3022	-4.0579	-0.0640	0.0222	0.0000	0.0000	-87.4503	-39.9237	-0.6884	0.2388	0.0000
260.0430	0.4701	-0.9532	0.8806	-0.2062	-0.2537	-1.6123	0.0000	-0.0000	-0.0000	0.0000	0.0000	0.0000	-0.2950	-6.8090	-3.9821	0.0020	0.0202	-0.0439	0.0000	-7.3021	-4.0579	-0.0640	0.0222	0.0000	0.0000	-87.4486	-39.9237	-0.6886	0.2389	0.0000
260.0530	0.4701	-0.9532	0.8806	-0.2062	-0.2537	-1.6123	0.0000	-0.0000	-0.0000	0.0000	0.0000	0.0000	-0.2944	-6.8207	-3.9394	0.0127	-0.0036	-0.0186	-0.0000	-7.3021	-4.0579	-0.0640	0.0222	0.0000	-0.0000	-87.4496	-39.9238	-0.6886	0.2389	0.0000
260.0650	0.4702	-0.9531	0.8806	-0.2062	-0.2537	-1.6124	0.0000	-0.0000	-0.0000	0.0000	0.0000	0.0000	-0.2026	-6.8369	-3.9588	0.0003	0.0020	-0.0239	0.0000	-7.3022	-4.0579	-0.0640	0.0222	0.0000	0.0000	-87.4503	-39.9237	-0.6884	0.2388	0.0000
260.0750	0.4701	-0.9532	0.8806	-0.2062	-0.2537	-1.6124	0.0000	-0.0000	-0.0000	0.0000	0.0000	0.0000	-0.3415	-6.8618	-3.9959	0.0203	0.0514	-0.0325	-0.0000	-7.3023	-4.0579	-0.0640	0.0222	0.0000	-0.0000	-87.4511	-39.9237	-0.6884	0.2388	0.0000
260.0850	0.4701	-0.9532	0.8806	-0.2062	-0.2537	-1.6124	0.0000	-0.0000	-0.0000	0.0000	0.0000	0.0000	-0.2193	-6.8707	-3.9902	-0.0140	0.0192	-0.0095	0.0000	-7.3022	-4.0579	-0.0640	0.0222	0.0000	0.0000	-87.4504	-39.9238	-0.6885	0.2388	0.0000
260.0950	0.4701	-0.9532	0.8806	-0.2062	-0.2537	-1.6124	0.0000	-0.0000	-0.0000	0.0000	0.0000	0.0000	-0.3002	-6.8645	-3.9976	0.0136	-0.0017	-0.0201	0.0000	-7.3023	-4.0579	-0.0640	0.0222	0.0000	0.0000	-87.4512	-39.9238	-0.6885	0.2388	0.0000
260.1050	0.4702	-0.9532	0.8806	-0.2061	-0.2537	-1.6123	0.0000	-0.0000	-0.0000	0.0000	0.0000	0.0000	-0.3045	-6.7883	-3.9627	0.0051	0.0215	-0.0068	0.0000	-7.3022	-4.0579	-0.0640	0.0222	0.0000	0.0000	-87.4504	-39.9238	-0.6886	0.2389	0.0000
260.1150	0.4701	-0.9532	0.8806	-0.2062	-0.2537	-1.6123	0.0000	-0.0000	-0.0000	0.0000	0.0000	0.0000	-0.3103	-6.8541	-3.9740	0.0107	0.0182	-0.0382	-0.0000	-7.3021	-4.0579	-0.0640	0.0222	0.0000	-0.0000	-87.4495	-39.9237	-0.6885	0.2388	0.0000
260.1270	0.4702	-0.9532	0.8806	-0.2061	-0.2537	-1.6123	0.0000	-0.0000	-0.0000	0.0000	0.0000	0.0000	-0.2758	-6.8150	-3.9877	0.0036	0.0103	-0.0407	0.0000	-7.3024	-4.0579	-0.0640	0.0222	0.0000	0.0000	-87.4528	-39.9238	-0.6884	0.2388	0.0000
260.1370	0.4701	-0.9532	0.8806	-0.2062	-0.2537	-1.6124	0.0000	-0.0000	-0.0000	0.0000	0.0000	0.0000	-0.2245	-6.8401	-3.9665	0.0121	0.0177	-0.0170	-0.0000	-7.3023	-4.0579	-0.0640	0.0222	0.0000	-0.0000	-87.4519	-39.9237	-0.6883	0.2388	0.0000
260.1470	0.4701	-0.9532	0.8806	-0.2062	-0.2537	-1.6123	0.0000	-0.0000	-0.0000	0.0000	0.0000	0.0000	-0.2381	-6.8101	-4.0195	0.0043	0.0119	-0.0154	0.0000	-7.3020	-4.0579	-0.0640	0.0222	0.0000	0.0000	-87.4479	-39.9237	-0.6887	0.2389	0.0000
260.1590	0.4701	-0.9532	0.8806	-0.2061	-0.2537	-1.6124	0.0000	-0.0000	-0.0000	0.0000	0.0000	0.0000	-0.2900	-6.8850	-3.9870	-0.0149	0.0013	-0.0300	0.0000	-7.3022	-4.0579	-0.0640	0.0222	0.0000	0.0000	-87.4503	-39.9237	-0.6885	0.2388	0.0000
260.1690	0.4701	-0.9532	0.8807	-0.2061	-0.2537	-1.6123	0.0000	-0.0000	-0.0000	0.0000	0.0000	0.0000	-0.3298	-6.8809	-3.9730	-0.0186	0.0084	-0.0377	0.0000	-7.3022	-4.0579	-0.0640	0.0222	0.0000	0.0000	-87.4503	-39.9237	-0.6886	0.2389	0.0000
260.1790	0.4701	-0.9532	0.8806	-0.2061	-0.2537	-1.6124	0.0000	-0.0000	-0.0000	0.0000	0.0000	0.0000	-0.2463	-6.8264	-3.9958	0.0063	-0.0042	-0.0363	0.0000	-7.3021	-4.0579	-0.0640	0.0222	0.0000	0.0000	-87.4496	-39.9238	-0.6886	0.2389	0.0000
260.1910	0.4701	-0.9532	0.8807	-0.2062	-0.2537	-1.6123	0.0000	-0.0000	-0.0000	0.0000	0.0000	0.0000	-0.3343	-6.8525	-3.9805	0.0070	0.0158	-0.0148	-0.0000	-7.3019	-4.0579	-0.0640	0.0222	0.0000	-0.0000	-87.4463	-39.9238	-0.6888	0.2389	0.0000
260.2010	0.4701	-0.9532	0.8806	-0.2062	-0.2537	-1.6123	0.0000	-0.0000	-0.0000	0.0000	0.0000	0.0000	-0.2583	-6.8363	-3.9556	-0.0160	0.0039	-0.0151	0.0000	-7.3022	-4.0579	-0.0640	0.0222	0.0000	0.0000	-87.4503	-39.9237	-0.6885	0.2388	0.0000
260.2110	0.4702	-0.9532	0.8806	-0.2062	-0.2537	-1.6124	0.0000	-0.0000	-0.0000	0.0000	0.0000	0.0000	-0.3070	-6.8337	-3.9815	0.0049	-0.0085	0.0033	0.0000	-7.3022	-4.0579	-0.0640	0.0222	0.0000	0.0000	-87.4502	-39.9236	-0.6884	0.2388	0.0000
260.2210	0.4701	-0.9532	0.8806	-0.2062	-0.2537	-1.6123	0.0000	-0.0000	-0.0000	0.0000	0.0000	0.0000	-0.2535	-6.8053	-3.9925	0.0092	-0.0018	-0.0224	-0.0000	-7.3023	-4.0579	-0.0640	0.0222	0.0000	-0.0000	-87.4511	-39.9237	-0.6885	0.2388	0.0000
260.2310	0.4701	-0.9532	0.8806	-0.2061	-0.2537	-1.6123	0.0000	-0.0000	-0.0000	0.0000	0.0000	0.0000	-0.2835	-6.8358	-3.9862	0.0028	0.0246	-0.0086	-0.0000	-7.3023	-4.0579	-0.0640	0.0222	0.0000	-0.0000	-87.4511	-39.9237	-0.6885	0.2388	0.0000
260.2410	0.4701	-0.9532	0.8806	-0.2062	-0.2537	-1.6123	0.0000	-0.0000	-0.0000	0.0000	0.0000	0.0000	-0.2472	-6.8250	-3.9956	0.0251	-0.0094	-0.0338	-0.0000	-7.3025	-4.0579	-0.0639	0.0222	0.0000	-0.0000	-87.4535	-39.9237	-0.6883	0.2388	0.0000
260.2530	0.4702	-0.9532	0.8806	-0.2061	-0.2537	-1.6123	0.0000	-0.0000	-0.0000	0.0000	0.0000	0.0000	-0.2677	-6.7817	-4.0212	-0.0131	0.0122	-0.0173	0.0000	-7.3021	-4.0579	-0.0640	0.0222	0.0000	0.0000	-87.4494	-39.9237	-0.6884	0.2388	0.0000
260.2630	0.4702	-0.9532	0.8806	-0.2061	-0.2537	-1.6124	0.0000	-0.0000	-0.0000	0.0000	0.0000	0.0000	-0.2871	-6.7971	-3.9826	0.0174	0.0054	-0.0163	-0.0000	-7.3021	-4.0579	-0.0640	0.0222	0.0000	-0.0000	-87.4496	-39.9238	-0.6887	0.2389	0.0000
260.2730	0.4701	-0.9532	0.8806	-0.2062	-0.2537	-1.6123	0.0000	-0.0000	-0.0000	0.0000	0.0000	0.0000	-0.3373	-6.8614	-4.0002	0.0057	0.0127	-0.0166	0.0000	-7.3024	-4.0579	-0.0640	0.0222	0.0000	0.0000	-87.4527	-39.9237	-0.6884	0.2388	0.0000
260.2850	0.4701	-0.9532	0.8806	-0.2062	-0.2537	-1.6123	0.0000	-0.0000	-0.0000	0.0000	0.0000	0.0000	-0.2300	-6.8839	-4.0110	0.0187	0.0158	-0.0375	-0.0000	-7.3023	-4.0579	-0.0640	0.0222	0.0000	-0.0000	-87.4511	-39.9237	-0.6886	0.2389	0.0000
260.2950	0.4701	-0.9532	0.8807	-0.2061	-0.2537	-1.6123	0.0000	-0.0000	-0.0000	0.0000	0.0000	0.0000	-0.2561	-6.8312	-3.9500	0.0302	0.0177	-0.0275	-0.0000	-7.3023	-4.0579	-0.0640	0.0222	0.0000	-0.0000	-87.4510	-39.9236	-0.6883	0.2388	0.0000
260.3050	0.4702	-0.9531	0.8806	-0.2062	-0.2537	-1.6124	0.0000	-0.0000	-0.0000	0.0000	0.0000	0.0000	-0.2531	-6.8289	-3.9409	-0.0011	0.0448	-0.0126	0.0000	-7.3023	-4.0579	-0.0640	0.0222	0.0000	0.0000	-87.4511	-39.9237	-0.6884	0.2388	0.0000
260.3170	0.4701	-0.9532	0.8807	-0.2062	-0.2537	-1.6123	0.0000	-0.0000	-0.0000	0.0000	0.0000	0.0000	-0.2975	-6.9025	-4.0049	0.0106	-0.0011	-0.0206	-0.0000	-7.3023	-4.0579	-0.0640	0.0222	0.0000	-0.0000	-87.4519	-39.9237	-0.6884	0.2388	0.0000
260.3270	0.4701	-0.9532	0.8806	-0.2062	-0.2537	-1.6124	0.0000	-0.0000	-0.0000	0.0000	0.0000	0.0000	-0.2646	-6.8382	-3.9476	-0.0113	0.0023	-0.0129	0.0000	-7.3024	-4.0579	-0.0640	0.0222	0.0000	0.0000	-87.4527	-39.9237	-0.6884	0.2388	0.0000
260.3390	0.4701	-0.9532	0.8806	-0.2061	-0.2537	-1.6123	0.0000	-0.0000	-0.0000	0.0000	0.0000	0.0000	-0.2788	-6.7153	-3.9999	0.0147	0.0169	-0.0231	0.0000	-7.3024	-4.0579	-0.0640	0.0222	0.0000	0.0000	-87.4527	-39.9237	-0.6885	0.2388	0.0000
260.3490	0.4702	-0.9532	0.8806	-0.2062	-0.2538	-1.6123	0.0000	-0.0000	-0.0000	0.0000	0.0000	0.0000	-0.2764	-6.8733	-3.9679	-0.0061	-0.0028	-0.0434	-0.0000	-7.3023	-4.0579	-0.0640	0.0222	0.0000	-0.0000	-87.4511	-39.9237	-0.6884	0.2388	0.0000
260.3590	0.4701	-0.9532	0.8806	-0.2061	-0.2537	-1.6123	0.0000	-0.0000	-0.0000	0.0000	0.0000	0.0000	-0.2736	-6.8595	-3.9239	-0.0135	0.0147	-0.0113	0.0000	-7.3023	-4.0579	-0.0640	0.0222	0.0000	0.0000	-87.4519	-39.9237	-0.6884	0.2388	0.0000
260.3690	0.4701	-0.9531	0.8806	-0.2062	-0.2537	-1.6124	0.0000	-0.0000	-0.0000	0.0000	0.0000	0.0000	-0.1625	-6.9089	-3.9844	0.0001	0.0208	-0.0263	0.0000	-7.3023	-4.0579	-0.0640	0.0222	0.0000	0.0000	-87.4511	-39.9237	-0.6884	0.2388	0.0000
260.3790	0.4701	-0.9532	0.8806	-0.2062	-0.2537	-1.6123	0.0000	-0.0000	-0.0000	0.0000	0.0000	0.0000	-0.2859	-6.8344	-4.0243	0.0227	0.0322	-0.0438	-0.0000	-7.3024	-4.0579	-0.0640	0.0222	0.0000	-0.0000	-87.4526	-39.9237	-0.6884	0.2388	0.0000
260.3910	0.4701	-0.9532	0.8806	-0.2062	-0.2537	-1.6124	0.0000	-0.0000	-0.0000	0.0000	0.0000	0.0000	-0.2102	-6.8512	-4.0023	0.0035	0.0170	-0.0248	0.0000	-7.3022	-4.0579	-0.0640	0.0222	0.0000	0.0000	-87.4502	-39.9236	-0.6884	0.2388	0.0000
260.4010	0.4701	-0.9532	0.8806	-0.2062	-0.2537	-1.6123	0.0000	-0.0000	-0.0000	0.0000	0.0000	0.0000	-0.2586	-6.8321	-4.0048	0.0045	0.0212	-0.0423	-0.0000	-7.3023	-4.0579	-0.0640	0.0222	0.0000	-0.0000	-87.4519	-39.9237	-0.6883	0.2388	0.0000
260.4110	0.4701	-0.9532	0.8806	-0.2061	-0.2537	-1.6123	0.0000	-0.0000	-0.0000	0.0000	0.0000	0.0000	-0.3075	-6.8628	-4.0034	-0.0138	0.0139	-0.0182	0.0000	-7.3023	-4.0579	-0.0640	0.0222	0.0000	0.0000	-87.4512	-39.9238	-0.6885	0.2388	0.0000
260.4210	0.4702	-0.9532	0.8807	-0.2062	-0.2537	-1.6123	0.0000	-0.0000	-0.0000	0.0000	0.0000	0.0000	-0.2641	-6.8488	-3.9701	0.0013	0.0041	-0.0230	-0.0000	-7.3023	-4.0579	-0.0640	0.0222	0.0000	-0.0000	-87.4519	-39.9237	-0.6884	0.2388	0.0000
260.4310	0.4701	-0.9532	0.8806	-0.2061	-0.2537	-1.6123	0.0000	-0.0000	-0.0000	0.0000	0.0000	0.0000	-0.2354	-6.8329	-3.9596	0.0116	0.0326	-0.0112	0.0000	-7.3023	-4.0579	-0.0640	0.0222	0.0000	0.0000	-87.4511	-39.9237	-0.6885	0.2388	0.0000
260.4430	0.4701	-0.9532	0.8806	-0.2062	-0.2537	-1.6123	0.0000	-0.0000	-0.0000	0.0000	0.0000	0.0000	-0.2171	-6.7946	-3.9665	0.0084	0.0019	-0.0210	0.0000	-7.3023	-4.0579	-0.0640	0.0222	0.0000	0.0000	-87.4520	-39.9238	-0.6885	0.2388	0.0000
260.4530	0.4701	-0.9532	0.8806	-0.2062	-0.2537	-1.6124	0.0000	-0.0000	-0.0000	0.0000	0.0000	0.0000	-0.3026	-6.8682	-3.9759	0.0016	0.0084	-0.0137	-0.0000	-7.3025	-4.0579	-0.0639	0.0222	0.0000	-0.0000	-87.4534	-39.9236	-0.6882	0.2388	0.0000
260.4630	0.4702	-0.9532	0.8806	-0.2061	-0.2537	-1.6124	0.0000	-0.0000	-0.0000	0.0000	0.0000	0.0000	-0.2567	-6.7602	-4.0153	0.0008	0.0165	-0.0220	0.0000	-7.3024	-4.0579	-0.0640	0.0222	0.0000	0.0000	-87.4527	-39.9237	-0.6883	0.2388	0.0000
260.4750	0.4701	-0.9532	0.8807	-0.2062	-0.2537	-1.6124	0.0000	-0.0000	-0.0000	0.0000	0.0000	0.0000	-0.2968	-6.8708	-3.9362	0.0080	-0.0028	-0.0085	0.0000	-7.3024	-4.0579	-0.0640	0.0222	0.0000	0.0000	-87.4527	-39.9237	-0.6884	0.2388	0.0000
260.4850	0.4701	-0.9532	0.8806	-0.2062	-0.2537	-1.6123	0.0000	-0.0000	-0.0000	0.0000	0.0000	0.0000	-0.2819	-6.8720	-3.9862	0.0007	0.0086	-0.0459	-0.0000	-7.3024	-4.0579	-0.0640	0.0222	0.0000	-0.0000	-87.4527	-39.9237	-0.6884	0.2388	0.0000
260.4970	0.4701	-0.9532	0.8806	-0.2061	-0.2537	-1.6124	0.0000	-0.0000	-0.0000	0.0000	0.0000	0.0000	-0.2736	-6.8239	-3.9886	0.0005	0.0278	-0.0175	-0.0000	-7.3023	-4.0579	-0.0640	0.0222	0.0000	-0.0000	-87.4519	-39.9237	-0.6884	0.2388	0.0000
260.5070	0.4702	-0.9532	0.8806	-0.2061	-0.2537	-1.6123	0.0000	-0.0000	-0.0000	0.0000	0.0000	0.0000	-0.2336	-6.8454	-3.9911	-0.0044	0.0087	-0.0221	0.0000	-7.3021	-4.0579	-0.0640	0.0222	0.0000	0.0000	-87.4495	-39.9237	-0.6885	0.2388	0.0000
260.5170	0.4701	-0.9532	0.8806	-0.2061	-0.2537	-1.6124	0.0000	-0.0000	-0.0000	0.0000	0.0000	0.0000	-0.3440	-6.7815	-3.9966	0.0113	0.0260	-0.0238	-0.0000	-7.3023	-4.0579	-0.0640	0.0222	0.0000	-0.0000	-87.4511	-39.9237	-0.6886	0.2389	0.0000
260.5290	0.4701	-0.9532	0.8806	-0.2061	-0.2537	-1.6123	0.0000	-0.0000	-0.0000	0.0000	0.0000	0.0000	-0.2602	-6.8445	-4.0008	0.0210	0.0146	-0.0322	0.0000	-7.3023	-4.0579	-0.0640	0.0222	0.0000	0.0000	-87.4511	-39.9237	-0.6885	0.2388	0.0000
260.5390	0.4701	-0.9532	0.8806	-0.2062	-0.2537	-1.6123	0.0000	-0.0000	-0.0000	0.0000	0.0000	0.0000	-0.2940	-6.8212	-3.9318	0.0103	0.0350	-0.0170	-0.0000	-7.3023	-4.0579	-0.0640	0.0222	0.0000	-0.0000	-87.4511	-39.9237	-0.6885	0.2388	0.0000
260.5490	0.4702	-0.9532	0.8806	-0.2062	-0.2537	-1.6123	0.0000	-0.0000	-0.0000	0.0000	0.0000	0.0000	-0.2585	-6.8558	-3.9642	0.0091	0.0162	-0.0139	0.0000	-7.3023	-4.0579	-0.0640	0.0222	0.0000	0.0000	-87.4511	-39.9237	-0.6886	0.2389	0.0000
260.5590	0.4701	-0.9532	0.8806	-0.2062	-0.2537	-1.6123	0.0000	-0.0000	-0.0000	0.0000	0.0000	0.0000	-0.2591	-6.8840	-3.9835	0.0073	0.0141	-0.0544	0.0000	-7.3022	-4.0579	-0.0640	0.0222	0.0000	0.0000	-87.4503	-39.9237	-0.6885	0.2388	0.0000
260.5690	0.4701	-0.9532	0.8806	-0.2062	-0.2537	-1.6123	0.0000	-0.0000	-0.0000	0.0000	0.0000	0.0000	-0.2371	-6.7607	-3.9520	-0.0119	0.0159	-0.0271	-0.0000	-7.3023	-4.0579	-0.0640	0.0222	0.0000	-0.0000	-87.4518	-39.9236	-0.6884	0.2388	0.0000
260.5810	0.4701	-0.9532	0.8806	-0.2061	-0.2537	-1.6124	0.0000	-0.0000	-0.0000	0.0000	0.0000	0.0000	-0.2514	-6.8502	-3.9643	-0.0034	0.0261	-0.0367	-0.0000	-7.3023	-4.0579	-0.0640	0.0222	0.0000	-0.0000	-87.4511	-39.9237	-0.6884	0.2388	0.0000
260.5910	0.4701	-0.9532	0.8806	-0.2062	-0.2537	-1.6123	0.0000	-0.0000	-0.0000	0.0000	0.0000	0.0000	-0.2345	-6.8404	-3.9811	-0.0004	0.0166	-0.0282	-0.0000	-7.3023	-4.0579	-0.0640	0.0222	0.0000	-0.0000	-87.4520	-39.9238	-0.6885	0.2388	0.0000
260.6010	0.4701	-0.9532	0.8806	-0.2062	-0.2537	-1.6123	0.0000	-0.0000	-0.0000	0.0000	0.0000	0.0000	-0.2322	-6.8224	-3.9935	0.0021	0.0262	-0.0294	0.0000	-7.3023	-4.0579	-0.0640	0.0222	0.0000	0.0000	-87.4512	-39.9238	-0.6886	0.2389	0.0000
260.6110	0.4702	-0.9532	0.8806	-0.2061	-0.2537	-1.6123	0.0000	-0.0000	-0.0000	0.0000	0.0000	0.0000	-0.2740	-6.8710	-3.9722	0.0209	0.0273	-0.0132	0.0000	-7.3023	-4.0579	-0.0640	0.0222	0.0000	0.0000	-87.4512	-39.9238	-0.6885	0.2388	0.0000
260.6210	0.4701	-0.9532	0.8807	-0.2062	-0.2537	-1.6123	0.0000	-0.0000	-0.0000	0.0000	0.0000	0.0000	-0.3254	-6.8358	-3.9808	-0.0051	0.0324	-0.0356	0.0000	-7.3021	-4.0579	-0.0640	0.0222	0.0000	0.0000	-87.4494	-39.9236	-0.6884	0.2388	0.0000
260.6310	0.4701	-0.9532	0.8806	-0.2062	-0.2537	-1.6123	0.0000	-0.0000	-0.0000	0.0000	0.0000	0.0000	-0.2650	-6.8039	-4.0235	0.0237	0.0316	-0.0513	0.0000	-7.3022	-4.0579	-0.0640	0.0222	0.0000	0.0000	-87.4502	-39.9236	-0.6884	0.2388	0.0000
260.6430	0.4702	-0.9532	0.8806	-0.2061	-0.2537	-1.6123	0.0000	-0.0000	-0.0000	0.0000	0.0000	0.0000	-0.2550	-6.7873	-3.9286	0.0070	0.0256	-0.0203	0.0000	-7.3023	-4.0579	-0.0640	0.0222	0.0000	0.0000	-87.4519	-39.9237	-0.6885	0.2388	0.0000
260.6530	0.4702	-0.9532	0.8806	-0.2061	-0.2537	-1.6123	0.0000	-0.0000	-0.0000	0.0000	0.0000	0.0000	-0.2668	-6.8406	-3.9797	0.0168	0.0240	-0.0229	0.0000	-7.3022	-4.0579	-0.0640	0.0222	0.0000	0.0000	-87.4503	-39.9237	-0.6885	0.2388	0.0000
260.6630	0.4701	-0.9532	0.8806	-0.2061	-0.2537	-1.6123	0.0000	-0.0000	-0.0000	0.0000	0.0000	0.0000	-0.2568	-6.7836	-3.9728	0.0050	0.0074	-0.0289	-0.0000	-7.3023	-4.0579	-0.0640	0.0222	0.0000	-0.0000	-87.4511	-39.9237	-0.6884	0.2388	0.0000
260.6730	0.4702	-0.9532	0.8806	-0.2062	-0.2538	-1.6123	0.0000	-0.0000	-0.0000	0.0000	0.0000	0.0000	-0.2352	-6.7786	-3.9655	0.0164	0.0152	-0.0414	0.0000	-7.3022	-4.0579	-0.0640	0.0222	0.0000	0.0000	-87.4503	-39.9237	-0.6885	0.2388	0.0000
260.6850	0.4702	-0.9532	0.8806	-0.2061	-0.2537	-1.6123	0.0000	-0.0000	-0.0000	0.0000	0.0000	0.0000	-0.2712	-6.8274	-3.9686	-0.0120	0.0311	-0.0560	-0.0000	-7.3023	-4.0579	-0.0640	0.0222	0.0000	-0.0000	-87.4518	-39.9236	-0.6884	0.2388	0.0000
260.6950	0.4701	-0.9532	0.8806	-0.2061	-0.2537	-1.6123	0.0000	-0.0000	-0.0000	0.0000	0.0000	0.0000	-0.3311	-6.8016	-3.9657	0.0071	0.0358	-0.0317	0.0000	-7.3023	-4.0579	-0.0640	0.0222	0.0000	0.0000	-87.4510	-39.9236	-0.6884	0.2388	0.0000
260.7070	0.4701	-0.9532	0.8806	-0.2061	-0.2537	-1.6123	0.0000	-0.0000	-0.0000	0.0000	0.0000	0.0000	-0.2628	-6.8462	-3.9560	0.0002	0.0305	-0.0373	0.0000	-7.3023	-4.0579	-0.0640	0.0222	0.0000	0.0000	-87.4518	-39.9236	-0.6883	0.2388	0.0000
260.7170	0.4701	-0.9532	0.8806	-0.2061	-0.2537	-1.6124	0.0000	-0.0000	-0.0000	0.0000	0.0000	0.0000	-0.2851	-6.7731	-3.9529	0.0089	0.0305	-0.0289	-0.0000	-7.3021	-4.0579	-0.0640	0.0222	0.0000	-0.0000	-87.4488	-39.9238	-0.6888	0.2389	0.0000
260.7290	0.4702	-0.9532	0.8806	-0.2062	-0.2537	-1.6123	0.0000	-0.0000	-0.0000	0.0000	0.0000	0.0000	-0.2709	-6.8213	-3.9994	-0.0016	0.0175	-0.0263	0.0000	-7.3021	-4.0579	-0.0640	0.0222	0.0000	0.0000	-87.4495	-39.9237	-0.6885	0.2388	0.0000
260.7390	0.4701	-0.9532	0.8806	-0.2062	-0.2537	-1.6123	0.0000	-0.0000	-0.0000	0.0000	0.0000	0.0000	-0.2777	-6.7817	-4.0195	-0.0050	0.0383	-0.0396	-0.0000	-7.3021	-4.0579	-0.0640	0.0222	0.0000	-0.0000	-87.4495	-39.9237	-0.6885	0.2388	0.0000
260.7490	0.4702	-0.9532	0.8806	-0.2061	-0.2537	-1.6124	0.0000	-0.0000	-0.0000	0.0000	0.0000	0.0000	-0.2053	-6.7920	-3.9548	-0.0068	0.0399	-0.0329	0.0000	-7.3022	-4.0579	-0.0640	0.0222	0.0000	0.0000	-87.4502	-39.9236	-0.6884	0.2388	0.0000
260.7610	0.4702	-0.9532	0.8806	-0.2062	-0.2537	-1.6123	0.0000	-0.0000	-0.0000	0.0000	0.0000	0.0000	-0.2517	-6.8278	-3.9746	-0.0134	0.0257	-0.0159	-0.0000	-7.3021	-4.0579	-0.0640	0.0222	0.0000	-0.0000	-87.4495	-39.9237	-0.6885	0.2388	0.0000
260.7710	0.4702	-0.9532	0.8806	-0.2062	-0.2537	-1.6123	0.0000	-0.0000	-0.0000	0.0000	0.0000	0.0000	-0.2464	-6.8094	-3.9731	0.0045	0.0129	-0.0295	-0.0000	-7.3023	-4.0579	-0.0640	0.0222	0.0000	-0.0000	-87.4510	-39.9237	-0.6884	0.2388	0.0000
260.7830	0.4701	-0.9532	0.8806	-0.2061	-0.2537	-1.6123	0.0000	-0.0000	-0.0000	0.0000	0.0000	0.0000	-0.2495	-6.8065	-3.9695	0.0166	0.0257	-0.0318	-0.0000	-7.3023	-4.0579	-0.0640	0.0222	0.0000	-0.0000	-87.4519	-39.9237	-0.6885	0.2388	0.0000
260.7930	0.4701	-0.9532	0.8807	-0.2061	-0.2537	-1.6123	0.0000	-0.0000	-0.0000	0.0000	0.0000	0.0000	-0.2293	-6.7868	-3.9816	-0.0229	0.0190	-0.0238	-0.0000	-7.3023	-4.0579	-0.0640	0.0222	0.0000	-0.0000	-87.4519	-39.9237	-0.6885	0.2388	0.0000
260.8030	0.4701	-0.9532	0.8806	-0.2062	-0.2537	-1.6123	0.0000	-0.0000	-0.0000	0.0000	0.0000	0.0000	-0.3395	-6.8453	-3.9577	-0.0105	0.0098	-0.0420	0.0000	-7.3024	-4.0579	-0.0640	0.0222	0.0000	0.0000	-87.4527	-39.9237	-0.6883	0.2388	0.0000
260.8150	0.4701	-0.9532	0.8806	-0.2061	-0.2537	-1.6124	0.0000	-0.0000	-0.0000	0.0000	0.0000	0.0000	-0.1841	-6.7937	-3.9862	-0.0011	0.0265	-0.0320	-0.0000	-7.3023	-4.0579	-0.0640	0.0222	0.0000	-0.0000	-87.4518	-39.9237	-0.6884	0.2388	0.0000
260.8250	0.4701	-0.9532	0.8806	-0.2062	-0.2537	-1.6123	0.0000	-0.0000	-0.0000	0.0000	0.0000	0.0000	-0.2851	-6.8115	-3.9720	0.0013	0.0412	-0.0243	0.0000	-7.3023	-4.0579	-0.0640	0.0222	0.0000	0.0000	-87.4512	-39.9238	-0.6885	0.2388	0.0000
260.8370	0.4702	-0.9532	0.8806	-0.2062	-0.2537	-1.6123	0.0000	-0.0000	-0.0000	0.0000	0.0000	0.0000	-0.2731	-6.8064	-3.9870	-0.0091	0.0369	-0.0356	-0.0000	-7.3023	-4.0579	-0.0640	0.0222	0.0000	-0.0000	-87.4518	-39.9236	-0.6883	0.2388	0.0000
260.8470	0.4702	-0.9532	0.8806	-0.2061	-0.2537	-1.6123	0.0000	-0.0000	-0.0000	0.0000	0.0000	0.0000	-0.2696	-6.7270	-3.9519	-0.0060	0.0014	-0.0256	0.0000	-7.3023	-4.0579	-0.0640	0.0222	0.0000	0.0000	-87.4511	-39.9237	-0.6884	0.2388	0.0000
260.8570	0.4702	-0.9532	0.8807	-0.2062	-0.2537	-1.6123	0.0000	-0.0000	-0.0000	0.0000	0.0000	0.0000	-0.2158	-6.8533	-3.9893	-0.0008	0.0378	-0.0215	-0.0000	-7.3023	-4.0579	-0.0640	0.0222	0.0000	-0.0000	-87.4519	-39.9237	-0.6884	0.2388	0.0000
260.8690	0.4702	-0.9532	0.8806	-0.2062	-0.2537	-1.6124	0.0000	-0.0000	-0.0000	0.0000	0.0000	0.0000	-0.2586	-6.7885	-3.9698	-0.0168	0.0370	-0.0344	0.0000	-7.3022	-4.0579	-0.0640	0.0222	0.0000	0.0000	-87.4503	-39.9237	-0.6885	0.2388	0.0000
260.8790	0.4701	-0.9532	0.8806	-0.2062	-0.2537	-1.6124	0.0000	-0.0000	-0.0000	0.0000	0.0000	0.0000	-0.2186	-6.8345	-3.9399	-0.0249	0.0213	-0.0056	-0.0000	-7.3021	-4.0579	-0.0640	0.0222	0.0000	-0.0000	-87.4496	-39.9238	-0.6886	0.2389	0.0000
260.8910	0.4701	-0.9532	0.8806	-0.2062	-0.2537	-1.6123	0.0000	-0.0000	-0.0000	0.0000	0.0000	0.0000	-0.3564	-6.7763	-3.9620	-0.0144	0.0346	-0.0485	-0.0000	-7.3024	-4.0579	-0.0640	0.0222	0.0000	-0.0000	-87.4527	-39.9237	-0.6884	0.2388	0.0000
260.9010	0.4701	-0.9531	0.8806	-0.2061	-0.2537	-1.6124	0.0000	-0.0000	-0.0000	0.0000	0.0000	0.0000	-0.2522	-6.8403	-3.9993	-0.0304	0.0110	-0.0047	0.0000	-7.3022	-4.0579	-0.0640	0.0222	0.0000	0.0000	-87.4502	-39.9237	-0.6884	0.2388	0.0000
260.9130	0.4701	-0.9532	0.8806	-0.2062	-0.2537	-1.6123	0.0000	-0.0000	-0.0000	0.0000	0.0000	0.0000	-0.2454	-6.8633	-4.0036	0.0199	0.0216	-0.0283	-0.0000	-7.3023	-4.0579	-0.0640	0.0222	0.0000	-0.0000	-87.4511	-39.9237	-0.6884	0.2388	0.0000
260.9230	0.4702	-0.9532	0.8806	-0.2062	-0.2537	-1.6123	0.0000	-0.0000	-0.0000	0.0000	0.0000	0.0000	-0.2283	-6.8072	-3.9699	-0.0072	0.0340	-0.0163	0.0000	-7.3023	-4.0579	-0.0640	0.0222	0.0000	0.0000	-87.4512	-39.9238	-0.6886	0.2389	0.0000
260.9330	0.4701	-0.9532	0.8806	-0.2062	-0.2537	-1.6123	0.0000	-0.0000	-0.0000	0.0000	0.0000	0.0000	-0.1808	-6.7863	-3.9689	0.0014	0.0446	-0.0200	-0.0000	-7.3023	-4.0579	-0.0640	0.0222	0.0000	-0.0000	-87.4519	-39.9237	-0.6884	0.2388	0.0000
260.9450	0.4701	-0.9532	0.8806	-0.2061	-0.2537	-1.6123	0.0000	-0.0000	-0.0000	0.0000	0.0000	0.0000	-0.3004	-6.8175	-3.9627	0.0198	0.0389	-0.0360	0.0000	-7.3023	-4.0579	-0.0640	0.0222	0.0000	0.0000	-87.4511	-39.9238	-0.6885	0.2388	0.0000
260.9550	0.4702	-0.9532	0.8806	-0.2062	-0.2537	-1.6124	0.0000	-0.0000	-0.0000	0.0000	0.0000	0.0000	-0.2610	-6.8053	-4.0193	0.0179	0.0416	-0.0187	0.0000	-7.3022	-4.0579	-0.0640	0.0222	0.0000	0.0000	-87.4503	-39.9237	-0.6885	0.2388	0.0000
260.9670	0.4702	-0.9532	0.8806	-0.2062	-0.2537	-1.6123	0.0000	-0.0000	-0.0000	0.0000	0.0000	0.0000	-0.2873	-6.8977	-3.9361	-0.0379	0.0213	-0.0316	-0.0000	-7.3023	-4.0579	-0.0640	0.0222	0.0000	-0.0000	-87.4520	-39.9238	-0.6885	0.2388	0.0000
260.9770	0.4702	-0.9532	0.8807	-0.2061	-0.2537	-1.6123	0.0000	-0.0000	-0.0000	0.0000	0.0000	0.0000	-0.3120	-6.8429	-3.9834	-0.0019	0.0429	-0.0471	0.0000	-7.3025	-4.0579	-0.0640	0.0222	0.0000	0.0000	-87.4542	-39.9237	-0.6883	0.2388	0.0000
260.9870	0.4701	-0.9532	0.8806	-0.2062	-0.2537	-1.6123	0.0000	-0.0000	-0.0000	0.0000	0.0000	0.0000	-0.2394	-6.8432	-3.9334	0.0109	0.0284	-0.0189	-0.0000	-7.3023	-4.0579	-0.0640	0.0222	0.0000	-0.0000	-87.4518	-39.9236	-0.6883	0.2388	0.0000
260.9990	0.4702	-0.9532	0.8806	-0.2061	-0.2537	-1.6124	0.0000	-0.0000	-0.0000	0.0000	0.0000	0.0000	-0.2401	-6.8055	-3.9868	0.0071	0.0118	-0.0285	-0.0000	-7.3021	-4.0579	-0.0640	0.0222	0.0000	-0.0000	-87.4495	-39.9237	-0.6884	0.2388	0.0000
261.0090	0.4702	-0.9532	0.8806	-0.2061	-0.2537	-1.6123	0.0000	-0.0000	-0.0000	0.0000	0.0000	0.0000	-0.2419	-6.8229	-3.9660	-0.0295	0.0364	-0.0466	0.0000	-7.3024	-4.0579	-0.0640	0.0222	0.0000	0.0000	-87.4526	-39.9237	-0.6884	0.2388	0.0000
261.0210	0.4702	-0.9532	0.8806	-0.2061	-0.2537	-1.6124	0.0000	-0.0000	-0.0000	0.0000	0.0000	0.0000	-0.2671	-6.8021	-3.9591	-0.0011	0.0339	-0.0150	-0.0000	-7.3023	-4.0579	-0.0640	0.0222	0.0000	-0.0000	-87.4519	-39.9237	-0.6884	0.2388	0.0000
261.0310	0.4701	-0.9532	0.8807	-0.2061	-0.2537	-1.6123	0.0000	-0.0000	-0.0000	0.0000	0.0000	0.0000	-0.2542	-6.8751	-3.9577	-0.0037	0.0406	-0.0332	0.0000	-7.3022	-4.0579	-0.0640	0.0222	0.0000	0.0000	-87.4504	-39.9238	-0.6885	0.2389	0.0000
261.0410	0.4701	-0.9532	0.8806	-0.2062	-0.2537	-1.6123	0.0000	-0.0000	-0.0000	0.0000	0.0000	0.0000	-0.2522	-6.8590	-3.9855	-0.0222	0.0315	-0.0379	0.0000	-7.3025	-4.0579	-0.0640	0.0222	0.0000	0.0000	-87.4534	-39.9237	-0.6883	0.2388	0.0000
261.0530	0.4701	-0.9532	0.8806	-0.2061	-0.2537	-1.6123	0.0000	-0.0000	-0.0000	0.0000	0.0000	0.0000	-0.3083	-6.8153	-4.0126	-0.0344	0.0302	-0.0208	-0.0000	-7.3023	-4.0579	-0.0640	0.0222	0.0000	-0.0000	-87.4519	-39.9237	-0.6883	0.2388	0.0000
261.0630	0.4701	-0.9532	0.8806	-0.2061	-0.2537	-1.6124	0.0000	-0.0000	-0.0000	0.0000	0.0000	0.0000	-0.2710	-6.8386	-3.9470	0.0244	0.0380	-0.0226	-0.0000	-7.3023	-4.0579	-0.0640	0.0222	0.0000	-0.0000	-87.4511	-39.9237	-0.6885	0.2388	0.0000
261.0750	0.4701	-0.9532	0.8806	-0.2061	-0.2537	-1.6124	0.0000	-0.0000	-0.0000	0.0000	0.0000	0.0000	-0.2383	-6.8015	-3.9992	0.0006	0.0262	-0.0229	-0.0000	-7.3021	-4.0579	-0.0640	0.0222	0.0000	-0.0000	-87.4487	-39.9237	-0.6886	0.2389	0.0000
261.0850	0.4701	-0.9532	0.8806	-0.2061	-0.2537	-1.6123	0.0000	-0.0000	-0.0000	0.0000	0.0000	0.0000	-0.2823	-6.8703	-3.9681	0.0103	0.0199	-0.0435	0.0000	-7.3024	-4.0579	-0.0640	0.0222	0.0000	0.0000	-87.4527	-39.9237	-0.6884	0.2388	0.0000
261.0970	0.4701	-0.9532	0.8807	-0.2062	-0.2537	-1.6124	0.0000	-0.0000	-0.0000	0.0000	0.0000	0.0000	-0.2740	-6.7648	-4.0454	-0.0166	0.0367	-0.0073	0.0000	-7.3021	-4.0579	-0.0640	0.0222	0.0000	0.0000	-87.4495	-39.9238	-0.6886	0.2389	0.0000
261.1070	0.4702	-0.9532	0.8806	-0.2061	-0.2537	-1.6123	0.0000	-0.0000	-0.0000	0.0000	0.0000	0.0000	-0.3276	-6.8181	-3.9319	-0.0121	0.0421	-0.0242	0.0000	-7.3023	-4.0579	-0.0640	0.0222	0.0000	0.0000	-87.4512	-39.9238	-0.6886	0.2389	0.0000
261.1190	0.4701	-0.9532	0.8807	-0.2061	-0.2537	-1.6123	0.0000	-0.0000	-0.0000	0.0000	0.0000	0.0000	-0.3464	-6.8454	-3.9562	-0.0093	0.0431	-0.0366	0.0000	-7.3023	-4.0579	-0.0640	0.0222	0.0000	0.0000	-87.4518	-39.9237	-0.6883	0.2388	0.0000
261.1290	0.4702	-0.9532	0.8806	-0.2061	-0.2537	-1.6123	0.0000	-0.0000	-0.0000	0.0000	0.0000	0.0000	-0.3524	-6.7748	-3.9721	0.0032	0.0315	-0.0295	0.0000	-7.3024	-4.0579	-0.0639	0.0222	0.0000	0.0000	-87.4526	-39.9237	-0.6883	0.2388	0.0000
261.1390	0.4702	-0.9532	0.8806	-0.2061	-0.2537	-1.6123	0.0000	-0.0000	-0.0000	0.0000	0.0000	0.0000	-0.3389	-6.8495	-3.9604	-0.0124	0.0406	0.0041	0.0000	-7.3022	-4.0579	-0.0640	0.0222	0.0000	0.0000	-87.4503	-39.9237	-0.6884	0.2388	0.0000
261.1510	0.4702	-0.9532	0.8806	-0.2062	-0.2537	-1.6123	0.0000	-0.0000	-0.0000	0.0000	0.0000	0.0000	-0.2775	-6.7940	-3.9458	-0.0004	0.0644	-0.0539	0.0000	-7.3021	-4.0579	-0.0640	0.0222	0.0000	0.0000	-87.4495	-39.9237	-0.6884	0.2388	0.0000
261.1610	0.4701	-0.9532	0.8806	-0.2062	-0.2537	-1.6123	0.0000	-0.0000	-0.0000	0.0000	0.0000	0.0000	-0.2065	-6.8096	-3.9898	-0.0187	0.0227	-0.0482	0.0000	-7.3023	-4.0579	-0.0640	0.0222	0.0000	0.0000	-87.4520	-39.9238	-0.6885	0.2388	0.0000
261.1730	0.4702	-0.9532	0.8806	-0.2062	-0.2537	-1.6123	0.0000	-0.0000	-0.0000	0.0000	0.0000	0.0000	-0.3328	-6.8328	-3.9609	-0.0056	0.0704	-0.0230	0.0000	-7.3023	-4.0579	-0.0640	0.0222	0.0000	0.0000	-87.4511	-39.9237	-0.6885	0.2388	0.0000
261.1830	0.4701	-0.9532	0.8806	-0.2061	-0.2537	-1.6124	0.0000	-0.0000	-0.0000	0.0000	0.0000	0.0000	-0.2377	-6.8123	-3.9616	0.0013	0.0503	-0.0351	0.0000	-7.3019	-4.0579	-0.0640	0.0222	0.0000	0.0000	-87.4472	-39.9238	-0.6888	0.2389	0.0000
261.1950	0.4702	-0.9532	0.8806	-0.2062	-0.2537	-1.6123	0.0000	-0.0000	-0.0000	0.0000	0.0000	0.0000	-0.3053	-6.7788	-3.9296	-0.0084	0.0391	-0.0446	-0.0000	-7.3023	-4.0579	-0.0640	0.0222	0.0000	-0.0000	-87.4511	-39.9238	-0.6885	0.2388	0.0000
261.2050	0.4702	-0.9532	0.8806	-0.2061	-0.2537	-1.6123	0.0000	-0.0000	-0.0000	0.0000	0.0000	0.0000	-0.3221	-6.8759	-3.9707	-0.0045	0.0164	-0.0479	-0.0000	-7.3021	-4.0579	-0.0640	0.0222	0.0000	-0.0000	-87.4494	-39.9236	-0.6885	0.2388	0.0000
261.2150	0.4702	-0.9532	0.8806	-0.2062	-0.2537	-1.6124	0.0000	-0.0000	-0.0000	0.0000	0.0000	0.0000	-0.1989	-6.8575	-4.0010	0.0016	0.0557	-0.0223	-0.0000	-7.3023	-4.0579	-0.0640	0.0222	0.0000	-0.0000	-87.4511	-39.9237	-0.6885	0.2388	0.0000
261.2250	0.4701	-0.9532	0.8806	-0.2061	-0.2537	-1.6123	0.0000	-0.0000	-0.0000	0.0000	0.0000	0.0000	-0.2722	-6.8685	-3.9785	-0.0013	0.0409	-0.0261	-0.0000	-7.3021	-4.0579	-0.0640	0.0222	0.0000	-0.0000	-87.4495	-39.9237	-0.6885	0.2388	0.0000
261.2370	0.4702	-0.9532	0.8806	-0.2062	-0.2538	-1.6123	0.0000	-0.0000	-0.0000	0.0000	0.0000	0.0000	-0.2683	-6.8158	-3.9666	-0.0050	0.0521	-0.0374	0.0000	-7.3022	-4.0579	-0.0640	0.0222	0.0000	0.0000	-87.4503	-39.9237	-0.6885	0.2388	0.0000
261.2470	0.4702	-0.9532	0.8806	-0.2061	-0.2537	-1.6124	0.0000	-0.0000	-0.0000	0.0000	0.0000	0.0000	-0.2700	-6.8879	-3.9489	0.0030	0.0410	-0.0380	0.0000	-7.3021	-4.0579	-0.0640	0.0222	0.0000	0.0000	-87.4495	-39.9237	-0.6884	0.2388	0.0000
261.2570	0.4701	-0.9532	0.8806	-0.2062	-0.2537	-1.6124	0.0000	-0.0000	-0.0000	0.0000	0.0000	0.0000	-0.2654	-6.8705	-3.9650	0.0009	0.0504	-0.0508	0.0000	-7.3022	-4.0579	-0.0640	0.0222	0.0000	0.0000	-87.4503	-39.9237	-0.6886	0.2389	0.0000
261.2670	0.4701	-0.9532	0.8806	-0.2061	-0.2537	-1.6123	0.0000	-0.0000	-0.0000	0.0000	0.0000	0.0000	-0.2490	-6.8042	-3.9932	-0.0008	0.0400	-0.0534	-0.0000	-7.3023	-4.0579	-0.0640	0.0222	0.0000	-0.0000	-87.4511	-39.9237	-0.6885	0.2388	0.0000
261.2770	0.4701	-0.9532	0.8806	-0.2062	-0.2537	-1.6123	0.0000	-0.0000	-0.0000	0.0000	0.0000	0.0000	-0.2952	-6.7453	-3.9759	-0.0371	0.0517	-0.0627	-0.0000	-7.3024	-4.0579	-0.0640	0.0222	0.0000	-0.0000	-87.4526	-39.9236	-0.6883	0.2388	0.0000
261.2870	0.4702	-0.9532	0.8806	-0.2061	-0.2537	-1.6124	0.0000	-0.0000	-0.0000	0.0000	0.0000	0.0000	-0.2958	-6.8048	-4.0073	0.0019	0.0519	-0.0588	-0.0000	-7.3023	-4.0579	-0.0640	0.0222	0.0000	-0.0000	-87.4520	-39.9238	-0.6886	0.2389	0.0000
261.2970	0.4702	-0.9532	0.8806	-0.2062	-0.2538	-1.6123	0.0000	-0.0000	-0.0000	0.0000	0.0000	0.0000	-0.2943	-6.8249	-3.9119	-0.0103	0.0258	-0.0348	0.0000	-7.3025	-4.0579	-0.0640	0.0222	0.0000	0.0000	-87.4534	-39.9236	-0.6883	0.2388	0.0000
261.3090	0.4701	-0.9532	0.8806	-0.2062	-0.2537	-1.6123	0.0000	-0.0000	-0.0000	0.0000	0.0000	0.0000	-0.2446	-6.8430	-3.9631	-0.0125	0.0523	-0.0318	-0.0000	-7.3023	-4.0579	-0.0640	0.0222	0.0000	-0.0000	-87.4511	-39.9237	-0.6885	0.2388	0.0000
261.3190	0.4701	-0.9532	0.8806	-0.2062	-0.2537	-1.6124	0.0000	-0.0000	-0.0000	0.0000	0.0000	0.0000	-0.2481	-6.8620	-3.9872	-0.0052	0.0640	-0.0360	-0.0000	-7.3022	-4.0579	-0.0640	0.0222	0.0000	-0.0000	-87.4502	-39.9236	-0.6884	0.2388	0.0000
261.3290	0.4701	-0.9532	0.8806	-0.2062	-0.2537	-1.6124	0.0000	-0.0000	-0.0000	0.0000	0.0000	0.0000	-0.2452	-6.7923	-3.9698	-0.0113	0.0374	-0.0285	0.0000	-7.3021	-4.0579	-0.0640	0.0222	0.0000	0.0000	-87.4495	-39.9237	-0.6885	0.2388	0.0000
261.3390	0.4702	-0.9532	0.8807	-0.2062	-0.2537	-1.6123	0.0000	-0.0000	-0.0000	0.0000	0.0000	0.0000	-0.3868	-6.8315	-3.9710	-0.0122	0.0358	-0.0322	0.0000	-7.3021	-4.0579	-0.0640	0.0222	0.0000	0.0000	-87.4495	-39.9237	-0.6885	0.2388	0.0000
261.3490	0.4702	-0.9532	0.8806	-0.2061	-0.2537	-1.6123	0.0000	-0.0000	-0.0000	0.0000	0.0000	0.0000	-0.2960	-6.8274	-3.9147	-0.0073	0.0599	-0.0230	0.0000	-7.3021	-4.0579	-0.0640	0.0222	0.0000	0.0000	-87.4495	-39.9237	-0.6885	0.2388	0.0000
261.3610	0.4701	-0.9532	0.8807	-0.2061	-0.2537	-1.6124	0.0000	-0.0000	-0.0000	0.0000	0.0000	0.0000	-0.3331	-6.8201	-3.9415	-0.0272	0.0511	-0.0331	0.0000	-7.3022	-4.0579	-0.0640	0.0222	0.0000	0.0000	-87.4503	-39.9237	-0.6886	0.2389	0.0000
261.3710	0.4701	-0.9532	0.8806	-0.2062	-0.2537	-1.6123	0.0000	-0.0000	-0.0000	0.0000	0.0000	0.0000	-0.2808	-6.8243	-3.9962	-0.0104	0.0507	-0.0431	0.0000	-7.3022	-4.0579	-0.0640	0.0222	0.0000	0.0000	-87.4503	-39.9237	-0.6885	0.2388	0.0000
261.3810	0.4701	-0.9532	0.8806	-0.2061	-0.2537	-1.6123	0.0000	-0.0000	-0.0000	0.0000	0.0000	0.0000	-0.2555	-6.8010	-3.9625	-0.0030	0.0625	-0.0570	0.0000	-7.3022	-4.0579	-0.0640	0.0222	0.0000	0.0000	-87.4504	-39.9239	-0.6886	0.2389	0.0000
261.3910	0.4701	-0.9532	0.8806	-0.2061	-0.2537	-1.6123	0.0000	-0.0000	-0.0000	0.0000	0.0000	0.0000	-0.3279	-6.8363	-3.9559	0.0030	0.0590	-0.0387	0.0000	-7.3022	-4.0579	-0.0640	0.0222	0.0000	0.0000	-87.4503	-39.9237	-0.6884	0.2388	0.0000
261.4010	0.4702	-0.9532	0.8806	-0.2061	-0.2537	-1.6123	0.0000	-0.0000	-0.0000	0.0000	0.0000	0.0000	-0.3217	-6.8326	-3.9591	0.0053	0.0485	-0.0416	-0.0000	-7.3023	-4.0579	-0.0640	0.0222	0.0000	-0.0000	-87.4511	-39.9237	-0.6885	0.2388	0.0000
261.4110	0.4701	-0.9531	0.8806	-0.2061	-0.2537	-1.6123	0.0000	-0.0000	-0.0000	0.0000	0.0000	0.0000	-0.3820	-6.8066	-3.9945	0.0031	0.0566	-0.0432	-0.0000	-7.3024	-4.0579	-0.0640	0.0222	0.0000	-0.0000	-87.4527	-39.9237	-0.6884	0.2388	0.0000
261.4230	0.4702	-0.9532	0.8806	-0.2062	-0.2537	-1.6123	0.0000	-0.0000	-0.0000	0.0000	0.0000	0.0000	-0.2360	-6.8564	-3.9658	-0.0063	0.0450	-0.0269	0.0000	-7.3023	-4.0579	-0.0640	0.0222	0.0000	0.0000	-87.4518	-39.9237	-0.6884	0.2388	0.0000
261.4330	0.4701	-0.9532	0.8806	-0.2061	-0.2537	-1.6123	0.0000	-0.0000	-0.0000	0.0000	0.0000	0.0000	-0.2480	-6.8149	-3.9918	-0.0108	0.0371	-0.0359	-0.0000	-7.3023	-4.0579	-0.0640	0.0222	0.0000	-0.0000	-87.4511	-39.9237	-0.6884	0.2388	0.0000
261.4450	0.4701	-0.9532	0.8806	-0.2062	-0.2537	-1.6123	0.0000	-0.0000	-0.0000	0.0000	0.0000	0.0000	-0.2599	-6.8527	-3.9988	-0.0016	0.0799	-0.0141	-0.0000	-7.3023	-4.0579	-0.0640	0.0222	0.0000	-0.0000	-87.4511	-39.9237	-0.6885	0.2388	0.0000
261.4550	0.4701	-0.9532	0.8806	-0.2061	-0.2537	-1.6123	0.0000	-0.0000	-0.0000	0.0000	0.0000	0.0000	-0.2844	-6.8077	-3.9559	-0.0064	0.0553	-0.0116	-0.0000	-7.3023	-4.0579	-0.0640	0.0222	0.0000	-0.0000	-87.4511	-39.9237	-0.6884	0.2388	0.0000
261.4650	0.4701	-0.9532	0.8806	-0.2062	-0.2537	-1.6124	0.0000	-0.0000	-0.0000	0.0000	0.0000	0.0000	-0.2144	-6.8476	-3.9353	-0.0035	0.0395	-0.0399	-0.0000	-7.3023	-4.0579	-0.0640	0.0222	0.0000	-0.0000	-87.4512	-39.9238	-0.6886	0.2389	0.0000
261.4750	0.4701	-0.9532	0.8807	-0.2062	-0.2537	-1.6123	0.0000	-0.0000	-0.0000	0.0000	0.0000	0.0000	-0.2845	-6.8086	-3.9199	-0.0298	0.0457	-0.0511	0.0000	-7.3022	-4.0579	-0.0640	0.0222	0.0000	0.0000	-87.4503	-39.9238	-0.6886	0.2389	0.0000
261.4850	0.4701	-0.9532	0.8806	-0.2062	-0.2537	-1.6124	0.0000	-0.0000	-0.0000	0.0000	0.0000	0.0000	-0.2727	-6.8002	-3.9682	-0.0135	0.0360	-0.0153	0.0000	-7.3023	-4.0579	-0.0640	0.0222	0.0000	0.0000	-87.4511	-39.9237	-0.6886	0.2389	0.0000
261.4970	0.4701	-0.9532	0.8806	-0.2061	-0.2537	-1.6124	0.0000	-0.0000	-0.0000	0.0000	0.0000	0.0000	-0.2863	-6.8516	-3.9436	0.0024	0.0419	-0.0358	0.0000	-7.3022	-4.0579	-0.0640	0.0222	0.0000	0.0000	-87.4503	-39.9237	-0.6885	0.2388	0.0000
261.5070	0.4701	-0.9532	0.8807	-0.2061	-0.2537	-1.6123	0.0000	-0.0000	-0.0000	0.0000	0.0000	0.0000	-0.2103	-6.7790	-3.9328	-0.0093	0.0447	-0.0282	0.0000	-7.3021	-4.0579	-0.0640	0.0222	0.0000	0.0000	-87.4486	-39.9237	-0.6885	0.2388	0.0000
261.5170	0.4701	-0.9532	0.8806	-0.2061	-0.2537	-1.6123	0.0000	-0.0000	-0.0000	0.0000	0.0000	0.0000	-0.3391	-6.8829	-4.0067	0.0038	0.0462	-0.0516	-0.0000	-7.3021	-4.0579	-0.0640	0.0222	0.0000	-0.0000	-87.4495	-39.9237	-0.6885	0.2388	0.0000
261.5270	0.4701	-0.9532	0.8806	-0.2062	-0.2538	-1.6123	0.0000	-0.0000	-0.0000	0.0000	0.0000	0.0000	-0.2421	-6.8420	-3.9495	-0.0167	0.0377	-0.0324	-0.0000	-7.3023	-4.0579	-0.0640	0.0222	0.0000	-0.0000	-87.4519	-39.9237	-0.6884	0.2388	0.0000
261.5370	0.4702	-0.9532	0.8806	-0.2061	-0.2537	-1.6123	0.0000	-0.0000	-0.0000	0.0000	0.0000	0.0000	-0.2834	-6.7790	-3.9559	-0.0113	0.0457	-0.0199	0.0000	-7.3022	-4.0579	-0.0640	0.0222	0.0000	0.0000	-87.4503	-39.9237	-0.6884	0.2388	0.0000
261.5470	0.4702	-0.9532	0.8807	-0.2062	-0.2537	-1.6123	0.0000	-0.0000	-0.0000	0.0000	0.0000	0.0000	-0.2324	-6.8209	-3.9963	-0.0111	0.0328	-0.0422	0.0000	-7.3022	-4.0579	-0.0640	0.0222	0.0000	0.0000	-87.4503	-39.9237	-0.6885	0.2388	0.0000
261.5590	0.4701	-0.9532	0.8806	-0.2061	-0.2537	-1.6123	0.0000	-0.0000	-0.0000	0.0000	0.0000	0.0000	-0.2857	-6.8466	-4.0273	-0.0253	0.0514	-0.0366	0.0000	-7.3023	-4.0579	-0.0640	0.0222	0.0000	0.0000	-87.4510	-39.9236	-0.6883	0.2388	0.0000
261.5690	0.4701	-0.9532	0.8806	-0.2062	-0.2537	-1.6123	0.0000	-0.0000	-0.0000	0.0000	0.0000	0.0000	-0.2733	-6.8121	-3.9887	-0.0068	0.0451	-0.0129	-0.0000	-7.3023	-4.0579	-0.0640	0.0222	0.0000	-0.0000	-87.4511	-39.9237	-0.6885	0.2388	0.0000
261.5790	0.4701	-0.9532	0.8807	-0.2061	-0.2537	-1.6123	0.0000	-0.0000	-0.0000	0.0000	0.0000	0.0000	-0.2798	-6.8344	-3.9108	-0.0140	0.0563	-0.0351	-0.0000	-7.3021	-4.0579	-0.0640	0.0222	0.0000	-0.0000	-87.4494	-39.9237	-0.6884	0.2388	0.0000
261.5890	0.4701	-0.9532	0.8806	-0.2062	-0.2537	-1.6123	0.0000	-0.0000	-0.0000	0.0000	0.0000	0.0000	-0.2820	-6.8520	-3.9516	-0.0106	0.0409	-0.0145	0.0000	-7.3024	-4.0579	-0.0639	0.0222	0.0000	0.0000	-87.4526	-39.9236	-0.6883	0.2388	0.0000
261.6010	0.4701	-0.9532	0.8806	-0.2062	-0.2537	-1.6123	0.0000	-0.0000	-0.0000	0.0000	0.0000	0.0000	-0.2498	-6.8066	-3.9315	-0.0194	0.0531	-0.0642	0.0000	-7.3022	-4.0579	-0.0640	0.0222	0.0000	0.0000	-87.4503	-39.9237	-0.6886	0.2389	0.0000
261.6110	0.4701	-0.9531	0.8806	-0.2062	-0.2537	-1.6123	0.0000	-0.0000	-0.0000	0.0000	0.0000	0.0000	-0.1907	-6.8283	-3.9707	-0.0081	0.0500	-0.0407	-0.0000	-7.3023	-4.0579	-0.0640	0.0222	0.0000	-0.0000	-87.4512	-39.9238	-0.6885	0.2388	0.0000
261.6210	0.4701	-0.9532	0.8806	-0.2061	-0.2537	-1.6124	0.0000	-0.0000	-0.0000	0.0000	0.0000	0.0000	-0.2535	-6.8330	-3.9901	0.0023	0.0368	-0.0242	0.0000	-7.3022	-4.0579	-0.0640	0.0222	0.0000	0.0000	-87.4503	-39.9237	-0.6885	0.2388	0.0000
261.6310	0.4702	-0.9532	0.8806	-0.2062	-0.2537	-1.6123	0.0000	-0.0000	-0.0000	0.0000	0.0000	0.0000	-0.3012	-6.8292	-3.9141	-0.0202	0.0501	-0.0468	0.0000	-7.3023	-4.0579	-0.0640	0.0222	0.0000	0.0000	-87.4512	-39.9238	-0.6885	0.2388	0.0000
261.6410	0.4702	-0.9532	0.8806	-0.2062	-0.2537	-1.6124	0.0000	-0.0000	-0.0000	0.0000	0.0000	0.0000	-0.1898	-6.8223	-4.0160	-0.0112	0.0454	-0.0272	0.0000	-7.3020	-4.0579	-0.0640	0.0222	0.0000	0.0000	-87.4479	-39.9238	-0.6887	0.2389	0.0000
261.6510	0.4702	-0.9532	0.8806	-0.2061	-0.2537	-1.6123	0.0000	-0.0000	-0.0000	0.0000	0.0000	0.0000	-0.2414	-6.7910	-3.9137	-0.0132	0.0331	-0.0345	-0.0000	-7.3023	-4.0579	-0.0640	0.0222	0.0000	-0.0000	-87.4511	-39.9237	-0.6884	0.2388	0.0000
261.6630	0.4702	-0.9532	0.8806	-0.2062	-0.2537	-1.6123	0.0000	-0.0000	-0.0000	0.0000	0.0000	0.0000	-0.1863	-6.7762	-3.9297	-0.0175	0.0518	-0.0370	0.0000	-7.3022	-4.0579	-0.0640	0.0222	0.0000	0.0000	-87.4503	-39.9237	-0.6884	0.2388	0.0000
261.6730	0.4701	-0.9532	0.8806	-0.2061	-0.2537	-1.6123	0.0000	-0.0000	-0.0000	0.0000	0.0000	0.0000	-0.2555	-6.8322	-4.0137	-0.0374	0.0390	-0.0414	-0.0000	-7.3023	-4.0579	-0.0640	0.0222	0.0000	-0.0000	-87.4519	-39.9237	-0.6885	0.2388	0.0000
261.6830	0.4701	-0.9532	0.8806	-0.2061	-0.2537	-1.6123	0.0000	-0.0000	-0.0000	0.0000	0.0000	0.0000	-0.2742	-6.8216	-3.9293	0.0104	0.0515	-0.0358	0.0000	-7.3025	-4.0579	-0.0639	0.0222	0.0000	0.0000	-87.4534	-39.9236	-0.6883	0.2388	0.0000
261.6930	0.4701	-0.9532	0.8806	-0.2061	-0.2537	-1.6123	0.0000	-0.0000	-0.0000	0.0000	0.0000	0.0000	-0.2237	-6.8286	-3.9864	-0.0215	0.0384	-0.0363	0.0000	-7.3025	-4.0579	-0.0639	0.0222	0.0000	0.0000	-87.4535	-39.9237	-0.6882	0.2388	0.0000
261.7030	0.4701	-0.9532	0.8806	-0.2061	-0.2537	-1.6123	0.0000	-0.0000	-0.0000	0.0000	0.0000	0.0000	-0.2894	-6.8103	-3.9631	0.0001	0.0361	-0.0242	0.0000	-7.3025	-4.0579	-0.0639	0.0222	0.0000	0.0000	-87.4534	-39.9237	-0.6882	0.2388	0.0000
261.7130	0.4701	-0.9532	0.8806	-0.2062	-0.2537	-1.6123	0.0000	-0.0000	-0.0000	0.0000	0.0000	0.0000	-0.2541	-6.8572	-3.9518	-0.0072	0.0455	-0.0351	-0.0000	-7.3023	-4.0579	-0.0640	0.0222	0.0000	-0.0000	-87.4520	-39.9238	-0.6886	0.2389	0.0000
261.7250	0.4701	-0.9532	0.8806	-0.2062	-0.2537	-1.6123	0.0000	-0.0000	-0.0000	0.0000	0.0000	0.0000	-0.2332	-6.9092	-3.9762	-0.0486	0.0229	-0.0362	0.0000	-7.3023	-4.0579	-0.0640	0.0222	0.0000	0.0000	-87.4510	-39.9236	-0.6884	0.2388	0.0000
261.7350	0.4702	-0.9532	0.8806	-0.2061	-0.2537	-1.6123	0.0000	-0.0000	-0.0000	0.0000	0.0000	0.0000	-0.2944	-6.8272	-3.9950	-0.0153	0.0532	-0.0536	0.0000	-7.3021	-4.0579	-0.0640	0.0222	0.0000	0.0000	-87.4494	-39.9237	-0.6886	0.2389	0.0000
261.7450	0.4702	-0.9532	0.8806	-0.2062	-0.2537	-1.6123	0.0000	-0.0000	-0.0000	0.0000	0.0000	0.0000	-0.2194	-6.8403	-3.9426	-0.0133	0.0387	-0.0493	0.0000	-7.3022	-4.0579	-0.0640	0.0222	0.0000	0.0000	-87.4504	-39.9238	-0.6887	0.2389	0.0000
261.7570	0.4701	-0.9532	0.8806	-0.2062	-0.2537	-1.6123	0.0000	-0.0000	-0.0000	0.0000	0.0000	0.0000	-0.2535	-6.9086	-3.9833	-0.0048	0.0222	-0.0443	0.0000	-7.3021	-4.0579	-0.0640	0.0222	0.0000	0.0000	-87.4487	-39.9237	-0.6886	0.2389	0.0000
261.7670	0.4702	-0.9532	0.8807	-0.2062	-0.2537	-1.6123	0.0000	-0.0000	-0.0000	0.0000	0.0000	0.0000	-0.2639	-6.8075	-3.9414	-0.0146	0.0583	-0.0660	-0.0000	-7.3023	-4.0579	-0.0640	0.0222	0.0000	-0.0000	-87.4519	-39.9237	-0.6885	0.2388	0.0000
261.7770	0.4702	-0.9532	0.8806	-0.2062	-0.2537	-1.6123	0.0000	-0.0000	-0.0000	0.0000	0.0000	0.0000	-0.2801	-6.8108	-3.9369	0.0012	0.0482	-0.0352	0.0000	-7.3025	-4.0579	-0.0640	0.0222	0.0000	0.0000	-87.4535	-39.9237	-0.6884	0.2388	0.0000
261.7890	0.4701	-0.9532	0.8806	-0.2061	-0.2537	-1.6123	0.0000	-0.0000	-0.0000	0.0000	0.0000	0.0000	-0.2718	-6.8526	-3.9498	-0.0100	0.0330	-0.0644	0.0000	-7.3022	-4.0579	-0.0640	0.0222	0.0000	0.0000	-87.4502	-39.9237	-0.6884	0.2388	0.0000
261.7990	0.4701	-0.9532	0.8806	-0.2062	-0.2537	-1.6124	0.0000	-0.0000	-0.0000	0.0000	0.0000	0.0000	-0.2553	-6.8585	-3.9572	-0.0038	0.0541	-0.0492	0.0000	-7.3021	-4.0579	-0.0640	0.0222	0.0000	0.0000	-87.4494	-39.9236	-0.6883	0.2388	0.0000
261.8090	0.4701	-0.9532	0.8806	-0.2061	-0.2537	-1.6123	0.0000	-0.0000	-0.0000	0.0000	0.0000	0.0000	-0.2902	-6.7837	-3.9822	-0.0159	0.0439	-0.0523	0.0000	-7.3022	-4.0579	-0.0640	0.0222	0.0000	0.0000	-87.4502	-39.9236	-0.6885	0.2388	0.0000
261.8190	0.4701	-0.9532	0.8806	-0.2062	-0.2537	-1.6123	0.0000	-0.0000	-0.0000	0.0000	0.0000	0.0000	-0.3739	-6.8520	-3.9630	-0.0263	0.0536	-0.0354	0.0000	-7.3024	-4.0579	-0.0640	0.0222	0.0000	0.0000	-87.4527	-39.9237	-0.6883	0.2388	0.0000
261.8310	0.4701	-0.9532	0.8806	-0.2061	-0.2537	-1.6123	0.0000	-0.0000	-0.0000	0.0000	0.0000	0.0000	-0.2883	-6.7888	-3.9850	-0.0237	0.0334	-0.0224	-0.0000	-7.3023	-4.0579	-0.0640	0.0222	0.0000	-0.0000	-87.4511	-39.9237	-0.6885	0.2388	0.0000
261.8410	0.4702	-0.9532	0.8806	-0.2062	-0.2537	-1.6123	0.0000	-0.0000	-0.0000	0.0000	0.0000	0.0000	-0.2511	-6.8367	-3.9413	-0.0264	0.0513	-0.0384	-0.0000	-7.3023	-4.0579	-0.0639	0.0222	0.0000	-0.0000	-87.4517	-39.9235	-0.6883	0.2388	0.0000
261.8510	0.4701	-0.9532	0.8806	-0.2062	-0.2537	-1.6123	0.0000	-0.0000	-0.0000	0.0000	0.0000	0.0000	-0.2685	-6.8450	-3.9837	-0.0027	0.0308	-0.0308	0.0000	-7.3021	-4.0579	-0.0640	0.0222	0.0000	0.0000	-87.4495	-39.9237	-0.6885	0.2388	0.0000
261.8610	0.4701	-0.9532	0.8806	-0.2062	-0.2537	-1.6124	0.0000	-0.0000	-0.0000	0.0000	0.0000	0.0000	-0.2456	-6.8045	-3.9548	-0.0320	0.0360	-0.0593	0.0000	-7.3022	-4.0579	-0.0640	0.0222	0.0000	0.0000	-87.4502	-39.9236	-0.6884	0.2388	0.0000
261.8710	0.4702	-0.9532	0.8807	-0.2062	-0.2537	-1.6124	0.0000	-0.0000	-0.0000	0.0000	0.0000	0.0000	-0.2944	-6.8032	-3.9148	-0.0438	0.0103	-0.0514	0.0000	-7.3023	-4.0579	-0.0640	0.0222	0.0000	0.0000	-87.4511	-39.9237	-0.6886	0.2389	0.0000
261.8810	0.4702	-0.9532	0.8806	-0.2062	-0.2537	-1.6123	0.0000	-0.0000	-0.0000	0.0000	0.0000	0.0000	-0.3773	-6.8268	-3.9959	-0.0345	0.0332	-0.0439	-0.0000	-7.3023	-4.0579	-0.0640	0.0222	0.0000	-0.0000	-87.4519	-39.9237	-0.6884	0.2388	0.0000
261.8910	0.4702	-0.9532	0.8806	-0.2061	-0.2537	-1.6124	0.0000	-0.0000	-0.0000	0.0000	0.0000	0.0000	-0.3421	-6.8223	-3.9489	-0.0072	0.0268	-0.0400	-0.0000	-7.3023	-4.0579	-0.0640	0.0222	0.0000	-0.0000	-87.4511	-39.9237	-0.6885	0.2388	0.0000
261.9010	0.4701	-0.9532	0.8806	-0.2062	-0.2537	-1.6123	0.0000	-0.0000	-0.0000	0.0000	0.0000	0.0000	-0.2678	-6.8180	-3.9633	-0.0105	0.0438	-0.0577	-0.0000	-7.3021	-4.0579	-0.0640	0.0222	0.0000	-0.0000	-87.4497	-39.9239	-0.6887	0.2389	0.0000
261.9130	0.4701	-0.9532	0.8806	-0.2062	-0.2537	-1.6123	0.0000	-0.0000	-0.0000	0.0000	0.0000	0.0000	-0.2844	-6.8343	-3.9620	0.0151	0.0212	-0.0372	0.0000	-7.3023	-4.0579	-0.0640	0.0222	0.0000	0.0000	-87.4511	-39.9237	-0.6884	0.2388	0.0000
261.9230	0.4701	-0.9532	0.8806	-0.2062	-0.2537	-1.6124	0.0000	-0.0000	-0.0000	0.0000	0.0000	0.0000	-0.3273	-6.8731	-3.9512	-0.0101	0.0407	-0.0377	0.0000	-7.3022	-4.0579	-0.0640	0.0222	0.0000	0.0000	-87.4503	-39.9237	-0.6884	0.2388	0.0000
261.9330	0.4701	-0.9532	0.8806	-0.2061	-0.2537	-1.6123	0.0000	-0.0000	-0.0000	0.0000	0.0000	0.0000	-0.3123	-6.8368	-3.9582	-0.0247	0.0343	-0.0308	-0.0000	-7.3023	-4.0579	-0.0640	0.0222	0.0000	-0.0000	-87.4520	-39.9238	-0.6885	0.2388	0.0000
261.9430	0.4701	-0.9532	0.8807	-0.2062	-0.2537	-1.6124	0.0000	-0.0000	-0.0000	0.0000	0.0000	0.0000	-0.2471	-6.8294	-3.9383	-0.0181	0.0354	-0.0509	-0.0000	-7.3023	-4.0579	-0.0640	0.0222	0.0000	-0.0000	-87.4519	-39.9237	-0.6884	0.2388	0.0000
261.9550	0.4701	-0.9532	0.8806	-0.2061	-0.2537	-1.6123	0.0000	-0.0000	-0.0000	0.0000	0.0000	0.0000	-0.2605	-6.7881	-3.9465	-0.0250	0.0337	-0.0338	-0.0000	-7.3023	-4.0579	-0.0640	0.0222	0.0000	-0.0000	-87.4511	-39.9237	-0.6884	0.2388	0.0000
261.9650	0.4701	-0.9532	0.8806	-0.2062	-0.2537	-1.6123	0.0000	-0.0000	-0.0000	0.0000	0.0000	0.0000	-0.2718	-6.8918	-3.9377	-0.0103	0.0438	-0.0492	-0.0000	-7.3023	-4.0579	-0.0640	0.0222	0.0000	-0.0000	-87.4512	-39.9238	-0.6885	0.2388	0.0000
261.9770	0.4701	-0.9532	0.8806	-0.2062	-0.2537	-1.6124	0.0000	-0.0000	-0.0000	0.0000	0.0000	0.0000	-0.3307	-6.7686	-3.9590	-0.0227	0.0408	-0.0326	0.0000	-7.3022	-4.0579	-0.0640	0.0222	0.0000	0.0000	-87.4502	-39.9237	-0.6884	0.2388	0.0000
261.9870	0.4701	-0.9532	0.8806	-0.2062	-0.2537	-1.6124	0.0000	-0.0000	-0.0000	0.0000	0.0000	0.0000	-0.2814	-6.8305	-3.9781	0.0030	0.0039	-0.0627	0.0000	-7.3022	-4.0579	-0.0640	0.0222	0.0000	0.0000	-87.4503	-39.9237	-0.6884	0.2388	0.0000
261.9970	0.4701	-0.9532	0.8806	-0.2062	-0.2537	-1.6124	0.0000	-0.0000	-0.0000	0.0000	0.0000	0.0000	-0.3423	-6.8343	-3.9568	-0.0149	0.0015	-0.0270	0.0000	-7.3023	-4.0579	-0.0640	0.0222	0.0000	0.0000	-87.4511	-39.9237	-0.6885	0.2388	0.0000
262.0070	0.4702	-0.9532	0.8806	-0.2062	-0.2537	-1.6124	0.0000	-0.0000	-0.0000	0.0000	0.0000	0.0000	-0.2210	-6.8618	-4.0125	-0.0249	0.0305	-0.0302	0.0000	-7.3022	-4.0579	-0.0640	0.0222	0.0000	0.0000	-87.4503	-39.9238	-0.6885	0.2388	0.0000
262.0170	0.4701	-0.9532	0.8806	-0.2062	-0.2537	-1.6123	0.0000	-0.0000	-0.0000	0.0000	0.0000	0.0000	-0.2782	-6.8546	-3.9646	-0.0147	0.0175	-0.0391	0.0000	-7.3024	-4.0579	-0.0640	0.0222	0.0000	0.0000	-87.4528	-39.9238	-0.6884	0.2388	0.0000
262.0270	0.4702	-0.9532	0.8806	-0.2061	-0.2537	-1.6123	0.0000	-0.0000	-0.0000	0.0000	0.0000	0.0000	-0.3737	-6.7893	-3.9434	-0.0130	0.0390	-0.0270	0.0000	-7.3024	-4.0579	-0.0640	0.0222	0.0000	0.0000	-87.4528	-39.9238	-0.6885	0.2388	0.0000
262.0370	0.4702	-0.9532	0.8806	-0.2062	-0.2537	-1.6123	0.0000	-0.0000	-0.0000	0.0000	0.0000	0.0000	-0.3126	-6.8261	-3.9617	-0.0223	0.0440	-0.0253	0.0000	-7.3023	-4.0579	-0.0640	0.0222	0.0000	0.0000	-87.4520	-39.9238	-0.6885	0.2388	0.0000
262.0490	0.4701	-0.9532	0.8806	-0.2061	-0.2537	-1.6123	0.0000	-0.0000	-0.0000	0.0000	0.0000	0.0000	-0.2931	-6.8131	-3.9466	-0.0283	0.0192	-0.0435	-0.0000	-7.3023	-4.0579	-0.0640	0.0222	0.0000	-0.0000	-87.4520	-39.9238	-0.6885	0.2388	0.0000
262.0590	0.4702	-0.9532	0.8806	-0.2062	-0.2537	-1.6123	0.0000	-0.0000	-0.0000	0.0000	0.0000	0.0000	-0.2278	-6.8539	-3.9501	-0.0276	0.0257	-0.0382	0.0000	-7.3023	-4.0579	-0.0640	0.0222	0.0000	0.0000	-87.4511	-39.9237	-0.6884	0.2388	0.0000
262.0690	0.4701	-0.9532	0.8807	-0.2062	-0.2537	-1.6123	0.0000	-0.0000	-0.0000	0.0000	0.0000	0.0000	-0.2748	-6.8378	-3.9485	-0.0184	0.0379	-0.0434	-0.0000	-7.3023	-4.0579	-0.0639	0.0222	0.0000	-0.0000	-87.4518	-39.9236	-0.6882	0.2388	0.0000
262.0790	0.4701	-0.9532	0.8806	-0.2062	-0.2537	-1.6124	0.0000	-0.0000	-0.0000	0.0000	0.0000	0.0000	-0.2493	-6.8618	-3.9397	-0.0084	0.0177	-0.0484	0.0000	-7.3024	-4.0579	-0.0640	0.0222	0.0000	0.0000	-87.4527	-39.9237	-0.6883	0.2388	0.0000
262.0890	0.4701	-0.9532	0.8806	-0.2062	-0.2537	-1.6124	0.0000	-0.0000	-0.0000	0.0000	0.0000	0.0000	-0.3945	-6.8281	-3.9941	0.0058	0.0236	-0.0323	-0.0000	-7.3023	-4.0579	-0.0640	0.0222	0.0000	-0.0000	-87.4511	-39.9237	-0.6884	0.2388	0.0000
262.0990	0.4701	-0.9532	0.8806	-0.2062	-0.2537	-1.6123	0.0000	-0.0000	-0.0000	0.0000	0.0000	0.0000	-0.3151	-6.8406	-3.9250	-0.0348	0.0059	-0.0417	-0.0000	-7.3023	-4.0579	-0.0640	0.0222	0.0000	-0.0000	-87.4519	-39.9237	-0.6885	0.2388	0.0000
262.1090	0.4701	-0.9532	0.8806	-0.2062	-0.2537	-1.6124	0.0000	-0.0000	-0.0000	0.0000	0.0000	0.0000	-0.3208	-6.8695	-3.9314	-0.0320	0.0073	-0.0437	-0.0000	-7.3023	-4.0579	-0.0640	0.0222	0.0000	-0.0000	-87.4519	-39.9237	-0.6885	0.2388	0.0000
262.1210	0.4701	-0.9532	0.8806	-0.2061	-0.2537	-1.6124	0.0000	-0.0000	-0.0000	0.0000	0.0000	0.0000	-0.2395	-6.8092	-3.9429	0.0004	0.0248	-0.0258	0.0000	-7.3024	-4.0579	-0.0640	0.0222	0.0000	0.0000	-87.4527	-39.9237	-0.6884	0.2388	0.0000
262.1310	0.4702	-0.9532	0.8806	-0.2062	-0.2537	-1.6123	0.0000	-0.0000	-0.0000	0.0000	0.0000	0.0000	-0.2545	-6.8488	-3.9652	-0.0033	0.0377	-0.0351	0.0000	-7.3022	-4.0579	-0.0640	0.0222	0.0000	0.0000	-87.4503	-39.9237	-0.6884	0.2388	0.0000
262.1430	0.4702	-0.9532	0.8806	-0.2061	-0.2537	-1.6123	0.0000	-0.0000	-0.0000	0.0000	0.0000	0.0000	-0.2571	-6.8845	-3.9320	-0.0118	0.0362	-0.0184	0.0000	-7.3025	-4.0579	-0.0639	0.0222	0.0000	0.0000	-87.4543	-39.9237	-0.6883	0.2388	0.0000
262.1530	0.4701	-0.9532	0.8806	-0.2061	-0.2537	-1.6123	0.0000	-0.0000	-0.0000	0.0000	0.0000	0.0000	-0.3918	-6.9052	-3.9511	-0.0352	0.0173	-0.0317	-0.0000	-7.3025	-4.0579	-0.0640	0.0222	0.0000	-0.0000	-87.4535	-39.9237	-0.6884	0.2388	0.0000
262.1630	0.4701	-0.9531	0.8806	-0.2061	-0.2537	-1.6124	0.0000	-0.0000	-0.0000	0.0000	0.0000	0.0000	-0.2908	-6.8424	-3.9370	-0.0177	0.0358	-0.0329	0.0000	-7.3024	-4.0579	-0.0640	0.0222	0.0000	0.0000	-87.4526	-39.9236	-0.6883	0.2388	0.0000
262.1750	0.4701	-0.9532	0.8806	-0.2061	-0.2537	-1.6123	0.0000	-0.0000	-0.0000	0.0000	0.0000	0.0000	-0.2218	-6.8960	-3.9089	-0.0439	0.0420	-0.0280	-0.0000	-7.3023	-4.0579	-0.0640	0.0222	0.0000	-0.0000	-87.4510	-39.9237	-0.6884	0.2388	0.0000
262.1850	0.4701	-0.9532	0.8806	-0.2062	-0.2537	-1.6124	0.0000	-0.0000	-0.0000	0.0000	0.0000	0.0000	-0.2391	-6.8578	-3.9271	-0.0069	0.0034	-0.0341	0.0000	-7.3023	-4.0579	-0.0640	0.0222	0.0000	0.0000	-87.4511	-39.9237	-0.6884	0.2388	0.0000
262.1970	0.4702	-0.9532	0.8806	-0.2061	-0.2537	-1.6123	0.0000	-0.0000	-0.0000	0.0000	0.0000	0.0000	-0.2760	-6.8703	-3.9246	-0.0026	0.0517	-0.0347	0.0000	-7.3024	-4.0579	-0.0639	0.0222	0.0000	0.0000	-87.4526	-39.9236	-0.6882	0.2388	0.0000
262.2070	0.4701	-0.9532	0.8806	-0.2061	-0.2537	-1.6123	0.0000	-0.0000	-0.0000	0.0000	0.0000	0.0000	-0.4107	-6.7966	-3.8898	-0.0201	0.0278	-0.0248	0.0000	-7.3022	-4.0579	-0.0640	0.0222	0.0000	0.0000	-87.4503	-39.9238	-0.6885	0.2388	0.0000
262.2170	0.4701	-0.9531	0.8806	-0.2062	-0.2537	-1.6123	0.0000	-0.0000	-0.0000	0.0000	0.0000	0.0000	-0.3328	-6.7987	-3.9450	-0.0177	0.0333	-0.0339	0.0000	-7.3023	-4.0579	-0.0640	0.0222	0.0000	0.0000	-87.4511	-39.9237	-0.6884	0.2388	0.0000
262.2290	0.4702	-0.9532	0.8806	-0.2061	-0.2538	-1.6123	0.0000	-0.0000	-0.0000	0.0000	0.0000	0.0000	-0.3848	-6.8377	-3.9289	-0.0157	0.0288	-0.0369	-0.0000	-7.3022	-4.0579	-0.0640	0.0222	0.0000	-0.0000	-87.4503	-39.9237	-0.6885	0.2388	0.0000
262.2390	0.4701	-0.9532	0.8806	-0.2062	-0.2537	-1.6123	0.0000	-0.0000	-0.0000	0.0000	0.0000	0.0000	-0.2005	-6.7854	-3.9634	0.0005	0.0029	-0.0199	-0.0000	-7.3023	-4.0579	-0.0640	0.0222	0.0000	-0.0000	-87.4510	-39.9237	-0.6885	0.2388	0.0000
262.2510	0.4701	-0.9532	0.8806	-0.2062	-0.2537	-1.6123	0.0000	-0.0000	-0.0000	0.0000	0.0000	0.0000	-0.3391	-6.9621	-3.9343	-0.0258	0.0151	-0.0536	-0.0000	-7.3023	-4.0579	-0.0640	0.0222	0.0000	-0.0000	-87.4519	-39.9237	-0.6884	0.2388	0.0000
262.2610	0.4701	-0.9532	0.8806	-0.2061	-0.2537	-1.6124	0.0000	-0.0000	-0.0000	0.0000	0.0000	0.0000	-0.2471	-6.9236	-3.9786	-0.0205	0.0355	-0.0513	-0.0000	-7.3023	-4.0579	-0.0640	0.0222	0.0000	-0.0000	-87.4519	-39.9237	-0.6884	0.2388	0.0000
262.2730	0.4701	-0.9532	0.8806	-0.2062	-0.2537	-1.6123	0.0000	-0.0000	-0.0000	0.0000	0.0000	0.0000	-0.2607	-6.8411	-3.9672	-0.0273	0.0281	-0.0206	-0.0000	-7.3021	-4.0579	-0.0640	0.0222	0.0000	-0.0000	-87.4495	-39.9237	-0.6885	0.2388	0.0000
262.2830	0.4702	-0.9532	0.8807	-0.2062	-0.2537	-1.6124	0.0000	-0.0000	-0.0000	0.0000	0.0000	0.0000	-0.3218	-6.8467	-3.9809	-0.0060	0.0178	-0.0463	0.0000	-7.3022	-4.0579	-0.0640	0.0222	0.0000	0.0000	-87.4503	-39.9237	-0.6885	0.2388	0.0000
262.2930	0.4701	-0.9532	0.8806	-0.2062	-0.2537	-1.6123	0.0000	-0.0000	-0.0000	0.0000	0.0000	0.0000	-0.3073	-6.8479	-3.9503	-0.0144	0.0100	-0.0344	0.0000	-7.3022	-4.0579	-0.0640	0.0222	0.0000	0.0000	-87.4503	-39.9237	-0.6885	0.2388	0.0000
262.3050	0.4702	-0.9532	0.8806	-0.2062	-0.2537	-1.6124	0.0000	-0.0000	-0.0000	0.0000	0.0000	0.0000	-0.2429	-6.8469	-3.9319	-0.0025	0.0262	-0.0242	-0.0000	-7.3023	-4.0579	-0.0640	0.0222	0.0000	-0.0000	-87.4512	-39.9238	-0.6886	0.2389	0.0000
262.3150	0.4701	-0.9532	0.8806	-0.2062	-0.2537	-1.6124	0.0000	-0.0000	-0.0000	0.0000	0.0000	0.0000	-0.2534	-6.7873	-3.9567	-0.0037	0.0176	-0.0247	-0.0000	-7.3023	-4.0579	-0.0640	0.0222	0.0000	-0.0000	-87.4518	-39.9237	-0.6884	0.2388	0.0000
262.3270	0.4702	-0.9532	0.8807	-0.2061	-0.2537	-1.6123	0.0000	-0.0000	-0.0000	0.0000	0.0000	0.0000	-0.2095	-6.8033	-3.9738	-0.0248	0.0183	-0.0209	0.0000	-7.3023	-4.0579	-0.0640	0.0222	0.0000	0.0000	-87.4512	-39.9238	-0.6886	0.2389	0.0000
262.3370	0.4701	-0.9532	0.8806	-0.2062	-0.2537	-1.6123	0.0000	-0.0000	-0.0000	0.0000	0.0000	0.0000	-0.3321	-6.8026	-3.9542	-0.0184	0.0467	-0.0365	0.0000	-7.3023	-4.0579	-0.0640	0.0222	0.0000	0.0000	-87.4518	-39.9237	-0.6884	0.2388	0.0000
262.3490	0.4701	-0.9532	0.8806	-0.2061	-0.2537	-1.6123	0.0000	-0.0000	-0.0000	0.0000	0.0000	0.0000	-0.1715	-6.8125	-3.9890	-0.0152	0.0365	-0.0400	0.0000	-7.3022	-4.0579	-0.0640	0.0222	0.0000	0.0000	-87.4504	-39.9238	-0.6886	0.2389	0.0000
262.3590	0.4701	-0.9532	0.8806	-0.2061	-0.2537	-1.6124	0.0000	-0.0000	-0.0000	0.0000	0.0000	0.0000	-0.2888	-6.8557	-3.9869	-0.0204	-0.0066	-0.0405	-0.0000	-7.3021	-4.0579	-0.0640	0.0222	0.0000	-0.0000	-87.4495	-39.9237	-0.6885	0.2388	0.0000
262.3690	0.4701	-0.9532	0.8806	-0.2062	-0.2537	-1.6124	0.0000	-0.0000	-0.0000	-0.0000	0.0000	0.0000	-0.2595	-6.8233	-3.9431	-0.0256	0.0172	-0.0367	0.0000	-7.3025	-4.0579	-0.0639	0.0222	0.0000	0.0000	-87.4534	-39.9237	-0.6883	0.2388	0.0000
262.3810	0.4701	-0.9532	0.8806	-0.2062	-0.2538	-1.6124	0.0000	-0.0000	-0.0000	-0.0000	0.0000	0.0000	-0.3539	-6.8442	-3.9523	0.0037	0.0049	-0.0573	0.0000	-7.3021	-4.0579	-0.0640	0.0222	0.0000	0.0000	-87.4495	-39.9237	-0.6886	0.2389	0.0000
262.3910	0.4701	-0.9532	0.8806	-0.2062	-0.2537	-1.6123	0.0000	-0.0000	-0.0000	-0.0000	0.0000	0.0000	-0.2569	-6.9416	-3.9696	-0.0277	0.0170	-0.0331	-0.0000	-7.3023	-4.0579	-0.0640	0.0222	0.0000	-0.0000	-87.4519	-39.9238	-0.6884	0.2388	0.0000
262.4030	0.4701	-0.9532	0.8806	-0.2062	-0.2537	-1.6123	0.0000	-0.0000	-0.0000	0.0000	0.0000	0.0000	-0.2933	-6.7783	-3.9653	-0.0168	-0.0070	-0.0259	-0.0000	-7.3023	-4.0579	-0.0640	0.0222	0.0000	-0.0000	-87.4511	-39.9237	-0.6884	0.2388	0.0000
262.4130	0.4701	-0.9532	0.8807	-0.2061	-0.2537	-1.6123	0.0000	-0.0000	-0.0000	0.0000	0.0000	0.0000	-0.2058	-6.8499	-3.9610	-0.0085	0.0038	-0.0349	0.0000	-7.3022	-4.0579	-0.0640	0.0222	0.0000	0.0000	-87.4504	-39.9238	-0.6885	0.2388	0.0000
262.4250	0.4701	-0.9532	0.8806	-0.2061	-0.2537	-1.6123	0.0000	-0.0000	-0.0000	0.0000	0.0000	0.0000	-0.2893	-6.8192	-3.9133	-0.0303	-0.0169	-0.0249	-0.0000	-7.3023	-4.0579	-0.0640	0.0222	0.0000	-0.0000	-87.4519	-39.9237	-0.6884	0.2388	0.0000
262.4350	0.4701	-0.9532	0.8806	-0.2062	-0.2537	-1.6123	0.0000	-0.0000	-0.0000	0.0000	0.0000	0.0000	-0.2590	-6.8208	-3.9488	-0.0173	0.0090	-0.0461	-0.0000	-7.3021	-4.0579	-0.0640	0.0222	0.0000	-0.0000	-87.4495	-39.9237	-0.6885	0.2389	0.0000
262.4450	0.4701	-0.9532	0.8806	-0.2061	-0.2537	-1.6123	0.0000	-0.0000	-0.0000	0.0000	0.0000	0.0000	-0.3381	-6.8068	-3.9458	-0.0056	0.0061	-0.0515	0.0000	-7.3022	-4.0579	-0.0640	0.0222	0.0000	0.0000	-87.4504	-39.9238	-0.6886	0.2389	0.0000
262.4570	0.4701	-0.9531	0.8806	-0.2061	-0.2537	-1.6123	0.0000	-0.0000	-0.0000	0.0000	0.0000	0.0000	-0.3535	-6.8366	-3.9581	-0.0302	-0.0025	-0.0248	0.0000	-7.3024	-4.0579	-0.0640	0.0222	0.0000	0.0000	-87.4528	-39.9238	-0.6886	0.2389	0.0000
262.4670	0.4702	-0.9532	0.8806	-0.2062	-0.2537	-1.6123	0.0000	-0.0000	-0.0000	0.0000	0.0000	0.0000	-0.2807	-6.8578	-3.9158	-0.0121	-0.0086	-0.0223	0.0000	-7.3022	-4.0579	-0.0640	0.0222	0.0000	0.0000	-87.4503	-39.9237	-0.6886	0.2389	0.0000
262.4790	0.4701	-0.9532	0.8806	-0.2061	-0.2537	-1.6123	0.0000	-0.0000	-0.0000	0.0000	0.0000	0.0000	-0.2619	-6.8092	-3.9601	-0.0244	0.0299	-0.0305	0.0000	-7.3024	-4.0579	-0.0640	0.0222	0.0000	0.0000	-87.4527	-39.9238	-0.6885	0.2388	0.0000
262.4890	0.4702	-0.9532	0.8807	-0.2062	-0.2537	-1.6123	0.0000	-0.0000	-0.0000	0.0000	0.0000	0.0000	-0.2511	-6.8786	-3.9847	-0.0116	0.0035	-0.0240	-0.0000	-7.3023	-4.0579	-0.0640	0.0222	0.0000	-0.0000	-87.4511	-39.9237	-0.6885	0.2388	0.0000
262.4990	0.4701	-0.9532	0.8806	-0.2062	-0.2537	-1.6123	0.0000	-0.0000	-0.0000	0.0000	0.0000	0.0000	-0.2570	-6.8602	-3.9713	-0.0143	-0.0072	-0.0354	0.0000	-7.3025	-4.0579	-0.0640	0.0222	0.0000	0.0000	-87.4535	-39.9237	-0.6883	0.2388	0.0000
262.5110	0.4701	-0.9532	0.8807	-0.2061	-0.2537	-1.6123	0.0000	-0.0000	-0.0000	0.0000	0.0000	0.0000	-0.2801	-6.8135	-3.9898	-0.0211	0.0009	-0.0393	-0.0000	-7.3021	-4.0579	-0.0640	0.0222	0.0000	-0.0000	-87.4496	-39.9238	-0.6886	0.2389	0.0000
262.5210	0.4702	-0.9532	0.8806	-0.2061	-0.2537	-1.6123	0.0000	-0.0000	-0.0000	0.0000	0.0000	0.0000	-0.3464	-6.8650	-3.9771	0.0059	0.0201	-0.0179	-0.0000	-7.3024	-4.0579	-0.0640	0.0222	0.0000	-0.0000	-87.4527	-39.9237	-0.6884	0.2388	0.0000
262.5330	0.4701	-0.9532	0.8806	-0.2061	-0.2537	-1.6123	0.0000	-0.0000	-0.0000	0.0000	0.0000	0.0000	-0.2144	-6.8554	-3.9749	-0.0153	-0.0118	-0.0236	0.0000	-7.3023	-4.0579	-0.0640	0.0222	0.0000	0.0000	-87.4509	-39.9236	-0.6883	0.2388	0.0000
262.5430	0.4702	-0.9531	0.8806	-0.2061	-0.2537	-1.6124	0.0000	-0.0000	-0.0000	0.0000	0.0000	0.0000	-0.2665	-6.8395	-3.9414	0.0095	0.0143	-0.0459	0.0000	-7.3022	-4.0579	-0.0640	0.0222	0.0000	0.0000	-87.4503	-39.9237	-0.6884	0.2388	0.0000
262.5550	0.4702	-0.9532	0.8806	-0.2062	-0.2537	-1.6124	0.0000	-0.0000	-0.0000	0.0000	0.0000	0.0000	-0.2944	-6.8174	-3.9374	-0.0267	0.0080	-0.0293	0.0000	-7.3022	-4.0579	-0.0640	0.0222	0.0000	0.0000	-87.4505	-39.9239	-0.6887	0.2389	0.0000
262.5650	0.4702	-0.9532	0.8806	-0.2062	-0.2537	-1.6124	0.0000	-0.0000	-0.0000	0.0000	0.0000	0.0000	-0.2340	-6.8644	-3.9318	-0.0151	0.0112	-0.0197	0.0000	-7.3023	-4.0579	-0.0640	0.0222	0.0000	0.0000	-87.4512	-39.9238	-0.6885	0.2388	0.0000
262.5770	0.4702	-0.9532	0.8806	-0.2061	-0.2538	-1.6123	0.0000	-0.0000	-0.0000	0.0000	0.0000	0.0000	-0.3548	-6.7970	-3.9356	-0.0179	0.0065	-0.0383	0.0000	-7.3022	-4.0579	-0.0640	0.0222	0.0000	0.0000	-87.4503	-39.9237	-0.6886	0.2389	0.0000
262.5870	0.4701	-0.9532	0.8806	-0.2062	-0.2537	-1.6123	0.0000	-0.0000	-0.0000	0.0000	0.0000	0.0000	-0.2984	-6.7995	-3.9067	-0.0128	0.0252	-0.0385	-0.0000	-7.3023	-4.0579	-0.0640	0.0222	0.0000	-0.0000	-87.4520	-39.9238	-0.6885	0.2388	0.0000
262.5990	0.4701	-0.9532	0.8806	-0.2062	-0.2537	-1.6124	0.0000	-0.0000	-0.0000	0.0000	0.0000	0.0000	-0.3311	-6.8336	-3.9624	-0.0275	0.0085	-0.0308	0.0000	-7.3023	-4.0579	-0.0640	0.0222	0.0000	0.0000	-87.4511	-39.9237	-0.6884	0.2388	0.0000
262.6090	0.4701	-0.9532	0.8806	-0.2062	-0.2537	-1.6123	0.0000	-0.0000	-0.0000	0.0000	0.0000	0.0000	-0.2568	-6.8706	-3.9760	0.0050	0.0118	-0.0381	0.0000	-7.3023	-4.0579	-0.0640	0.0222	0.0000	0.0000	-87.4518	-39.9236	-0.6883	0.2388	0.0000
262.6190	0.4702	-0.9532	0.8806	-0.2062	-0.2537	-1.6123	0.0000	-0.0000	-0.0000	0.0000	0.0000	0.0000	-0.2287	-6.8208	-3.9283	-0.0147	-0.0059	-0.0378	-0.0000	-7.3024	-4.0579	-0.0640	0.0222	0.0000	-0.0000	-87.4527	-39.9237	-0.6885	0.2388	0.0000
262.6310	0.4701	-0.9532	0.8806	-0.2062	-0.2537	-1.6124	0.0000	-0.0000	-0.0000	0.0000	0.0000	0.0000	-0.2407	-6.8416	-3.9486	-0.0348	-0.0018	-0.0269	0.0000	-7.3023	-4.0579	-0.0640	0.0222	0.0000	0.0000	-87.4511	-39.9238	-0.6885	0.2388	0.0000
262.6410	0.4702	-0.9532	0.8806	-0.2062	-0.2537	-1.6123	0.0000	-0.0000	-0.0000	0.0000	0.0000	0.0000	-0.2415	-6.7766	-3.9715	-0.0280	0.0168	-0.0074	-0.0000	-7.3023	-4.0579	-0.0640	0.0222	0.0000	-0.0000	-87.4511	-39.9237	-0.6884	0.2388	0.0000
262.6530	0.4701	-0.9532	0.8806	-0.2061	-0.2537	-1.6123	0.0000	-0.0000	-0.0000	0.0000	0.0000	0.0000	-0.2995	-6.8543	-3.9460	-0.0358	0.0295	-0.0448	0.0000	-7.3024	-4.0579	-0.0640	0.0222	0.0000	0.0000	-87.4526	-39.9236	-0.6883	0.2388	0.0000
262.6630	0.4701	-0.9532	0.8806	-0.2062	-0.2537	-1.6123	0.0000	-0.0000	-0.0000	0.0000	0.0000	0.0000	-0.2600	-6.8185	-3.9333	-0.0049	0.0017	-0.0318	-0.0000	-7.3023	-4.0579	-0.0640	0.0222	0.0000	-0.0000	-87.4512	-39.9238	-0.6884	0.2388	0.0000
262.6730	0.4701	-0.9532	0.8806	-0.2061	-0.2537	-1.6124	0.0000	-0.0000	-0.0000	0.0000	0.0000	0.0000	-0.2602	-6.9040	-3.9618	-0.0422	0.0057	-0.0407	-0.0000	-7.3023	-4.0579	-0.0640	0.0222	0.0000	-0.0000	-87.4520	-39.9238	-0.6886	0.2389	0.0000
262.6830	0.4701	-0.9532	0.8807	-0.2061	-0.2537	-1.6124	0.0000	-0.0000	-0.0000	0.0000	0.0000	0.0000	-0.2998	-6.8000	-3.9634	-0.0278	-0.0060	-0.0301	-0.0000	-7.3023	-4.0579	-0.0640	0.0222	0.0000	-0.0000	-87.4519	-39.9237	-0.6884	0.2388	0.0000
262.6950	0.4702	-0.9532	0.8806	-0.2061	-0.2537	-1.6123	0.0000	-0.0000	-0.0000	0.0000	0.0000	0.0000	-0.3057	-6.8784	-3.9720	-0.0139	-0.0145	-0.0595	0.0000	-7.3023	-4.0579	-0.0640	0.0222	0.0000	0.0000	-87.4511	-39.9237	-0.6884	0.2388	0.0000
262.7050	0.4701	-0.9532	0.8807	-0.2062	-0.2537	-1.6123	0.0000	-0.0000	-0.0000	0.0000	0.0000	0.0000	-0.2662	-6.8223	-3.9438	-0.0377	0.0186	-0.0213	0.0000	-7.3022	-4.0579	-0.0640	0.0222	0.0000	0.0000	-87.4503	-39.9237	-0.6886	0.2389	0.0000
262.7150	0.4701	-0.9532	0.8807	-0.2062	-0.2537	-1.6124	0.0000	-0.0000	-0.0000	0.0000	0.0000	0.0000	-0.3244	-6.8182	-3.9470	-0.0137	0.0255	-0.0219	0.0000	-7.3022	-4.0579	-0.0640	0.0222	0.0000	0.0000	-87.4504	-39.9238	-0.6887	0.2389	0.0000
262.7250	0.4701	-0.9532	0.8806	-0.2062	-0.2537	-1.6124	0.0000	-0.0000	-0.0000	0.0000	0.0000	0.0000	-0.2709	-6.9004	-3.9674	-0.0215	0.0094	-0.0231	-0.0000	-7.3023	-4.0579	-0.0640	0.0222	0.0000	-0.0000	-87.4511	-39.9237	-0.6885	0.2388	0.0000
262.7350	0.4702	-0.9531	0.8806	-0.2061	-0.2537	-1.6123	0.0000	-0.0000	-0.0000	0.0000	0.0000	0.0000	-0.2366	-6.8143	-3.9578	-0.0267	0.0112	-0.0154	-0.0000	-7.3023	-4.0579	-0.0640	0.0222	0.0000	-0.0000	-87.4518	-39.9237	-0.6883	0.2388	0.0000
262.7450	0.4701	-0.9532	0.8806	-0.2062	-0.2537	-1.6124	0.0000	-0.0000	-0.0000	0.0000	0.0000	0.0000	-0.2696	-6.8255	-3.9308	-0.0010	-0.0011	-0.0462	0.0000	-7.3022	-4.0579	-0.0640	0.0222	0.0000	0.0000	-87.4504	-39.9238	-0.6886	0.2389	0.0000
262.7550	0.4701	-0.9532	0.8806	-0.2061	-0.2537	-1.6123	0.0000	-0.0000	-0.0000	0.0000	0.0000	0.0000	-0.2625	-6.8858	-3.9397	-0.0041	0.0073	-0.0222	0.0000	-7.3022	-4.0579	-0.0640	0.0222	0.0000	0.0000	-87.4502	-39.9237	-0.6885	0.2388	0.0000
262.7650	0.4702	-0.9532	0.8806	-0.2061	-0.2537	-1.6123	0.0000	-0.0000	-0.0000	0.0000	0.0000	0.0000	-0.3178	-6.8115	-3.9320	-0.0318	0.0113	-0.0355	0.0000	-7.3023	-4.0579	-0.0640	0.0222	0.0000	0.0000	-87.4519	-39.9237	-0.6885	0.2388	0.0000
262.7770	0.4701	-0.9532	0.8806	-0.2061	-0.2537	-1.6123	0.0000	-0.0000	-0.0000	0.0000	0.0000	0.0000	-0.2323	-6.8767	-3.9846	-0.0219	0.0133	-0.0173	0.0000	-7.3022	-4.0579	-0.0640	0.0222	0.0000	0.0000	-87.4502	-39.9236	-0.6885	0.2388	0.0000
262.7870	0.4701	-0.9532	0.8806	-0.2062	-0.2537	-1.6123	0.0000	-0.0000	-0.0000	0.0000	0.0000	0.0000	-0.4043	-6.8289	-3.8879	-0.0079	-0.0195	-0.0579	0.0000	-7.3022	-4.0579	-0.0640	0.0222	0.0000	0.0000	-87.4503	-39.9237	-0.6886	0.2389	0.0000
262.7970	0.4702	-0.9532	0.8806	-0.2061	-0.2537	-1.6123	0.0000	-0.0000	-0.0000	0.0000	0.0000	0.0000	-0.2724	-6.7867	-3.9470	-0.0346	0.0106	-0.0287	0.0000	-7.3022	-4.0579	-0.0640	0.0222	0.0000	0.0000	-87.4504	-39.9238	-0.6884	0.2388	0.0000
262.8070	0.4701	-0.9532	0.8806	-0.2062	-0.2537	-1.6124	0.0000	-0.0000	-0.0000	0.0000	0.0000	0.0000	-0.2655	-6.8389	-3.9416	0.0098	-0.0512	-0.0581	-0.0000	-7.3021	-4.0579	-0.0640	0.0222	0.0000	-0.0000	-87.4496	-39.9238	-0.6888	0.2389	0.0000
262.8170	0.4702	-0.9532	0.8806	-0.2062	-0.2537	-1.6123	0.0000	-0.0000	-0.0000	0.0000	0.0000	0.0000	-0.2730	-6.8342	-3.9233	-0.0273	0.0191	-0.0453	-0.0000	-7.3023	-4.0579	-0.0640	0.0222	0.0000	-0.0000	-87.4519	-39.9237	-0.6884	0.2388	0.0000
262.8270	0.4701	-0.9532	0.8806	-0.2061	-0.2537	-1.6123	0.0000	-0.0000	-0.0000	0.0000	0.0000	0.0000	-0.2858	-6.8873	-3.9337	-0.0098	-0.0081	-0.0172	0.0000	-7.3023	-4.0579	-0.0640	0.0222	0.0000	0.0000	-87.4519	-39.9237	-0.6885	0.2388	0.0000
262.8370	0.4701	-0.9532	0.8807	-0.2062	-0.2537	-1.6123	0.0000	-0.0000	-0.0000	0.0000	0.0000	0.0000	-0.2506	-6.8645	-3.9267	0.0010	-0.0026	-0.0102	0.0000	-7.3021	-4.0579	-0.0640	0.0222	0.0000	0.0000	-87.4488	-39.9238	-0.6887	0.2389	0.0000
262.8490	0.4701	-0.9532	0.8806	-0.2061	-0.2537	-1.6124	0.0000	-0.0000	-0.0000	0.0000	0.0000	0.0000	-0.2898	-6.8605	-3.9409	-0.0127	-0.0037	-0.0327	0.0000	-7.3022	-4.0579	-0.0640	0.0222	0.0000	0.0000	-87.4503	-39.9237	-0.6884	0.2388	0.0000
262.8590	0.4702	-0.9532	0.8806	-0.2061	-0.2537	-1.6123	0.0000	-0.0000	-0.0000	0.0000	0.0000	0.0000	-0.2679	-6.8730	-3.9032	-0.0121	-0.0006	-0.0344	-0.0000	-7.3023	-4.0579	-0.0640	0.0222	0.0000	-0.0000	-87.4519	-39.9237	-0.6884	0.2388	0.0000
262.8690	0.4702	-0.9532	0.8806	-0.2062	-0.2537	-1.6123	0.0000	-0.0000	-0.0000	0.0000	0.0000	0.0000	-0.2321	-6.8446	-3.9750	-0.0062	0.0124	-0.0466	-0.0000	-7.3023	-4.0579	-0.0640	0.0222	0.0000	-0.0000	-87.4511	-39.9237	-0.6885	0.2388	0.0000
262.8790	0.4701	-0.9532	0.8807	-0.2061	-0.2538	-1.6123	0.0000	-0.0000	-0.0000	0.0000	0.0000	0.0000	-0.2514	-6.8698	-3.9694	-0.0138	-0.0127	-0.0279	-0.0000	-7.3023	-4.0579	-0.0640	0.0222	0.0000	-0.0000	-87.4519	-39.9237	-0.6884	0.2388	0.0000
262.8910	0.4701	-0.9532	0.8806	-0.2061	-0.2537	-1.6123	0.0000	-0.0000	-0.0000	0.0000	0.0000	0.0000	-0.2735	-6.8291	-3.9178	-0.0132	-0.0385	-0.0092	-0.0000	-7.3021	-4.0579	-0.0640	0.0222	0.0000	-0.0000	-87.4495	-39.9237	-0.6885	0.2388	0.0000
262.9010	0.4702	-0.9532	0.8806	-0.2062	-0.2537	-1.6123	0.0000	-0.0000	-0.0000	0.0000	0.0000	0.0000	-0.2939	-6.8202	-3.9625	0.0001	-0.0351	-0.0315	-0.0000	-7.3023	-4.0579	-0.0640	0.0222	0.0000	-0.0000	-87.4519	-39.9237	-0.6884	0.2388	0.0000
262.9110	0.4701	-0.9532	0.8806	-0.2062	-0.2537	-1.6123	0.0000	-0.0000	-0.0000	0.0000	0.0000	0.0000	-0.2789	-6.8373	-3.9519	-0.0614	0.0105	-0.0482	-0.0000	-7.3023	-4.0579	-0.0640	0.0222	0.0000	-0.0000	-87.4519	-39.9237	-0.6885	0.2388	0.0000
262.9210	0.4702	-0.9532	0.8806	-0.2062	-0.2537	-1.6123	0.0000	-0.0000	-0.0000	0.0000	0.0000	0.0000	-0.2276	-6.7890	-3.9685	-0.0145	-0.0263	-0.0320	0.0000	-7.3023	-4.0579	-0.0640	0.0222	0.0000	0.0000	-87.4510	-39.9237	-0.6883	0.2388	0.0000
262.9310	0.4701	-0.9532	0.8806	-0.2062	-0.2537	-1.6124	0.0000	-0.0000	-0.0000	0.0000	0.0000	0.0000	-0.3015	-6.8227	-3.8964	-0.0138	-0.0072	-0.0293	0.0000	-7.3025	-4.0579	-0.0640	0.0222	0.0000	0.0000	-87.4543	-39.9237	-0.6884	0.2388	0.0000
262.9410	0.4702	-0.9532	0.8806	-0.2062	-0.2537	-1.6123	0.0000	-0.0000	-0.0000	0.0000	0.0000	0.0000	-0.2908	-6.8193	-3.9539	-0.0415	-0.0280	-0.0221	0.0000	-7.3023	-4.0579	-0.0640	0.0222	0.0000	0.0000	-87.4512	-39.9238	-0.6886	0.2389	0.0000
262.9530	0.4701	-0.9532	0.8806	-0.2061	-0.2537	-1.6123	0.0000	-0.0000	-0.0000	0.0000	0.0000	0.0000	-0.1506	-6.8516	-3.9295	-0.0063	0.0092	-0.0291	0.0000	-7.3024	-4.0579	-0.0640	0.0222	0.0000	0.0000	-87.4527	-39.9237	-0.6883	0.2388	0.0000
262.9630	0.4701	-0.9532	0.8806	-0.2061	-0.2537	-1.6123	0.0000	-0.0000	-0.0000	0.0000	0.0000	0.0000	-0.1980	-6.8652	-3.9318	-0.0011	0.0109	-0.0349	0.0000	-7.3023	-4.0579	-0.0640	0.0222	0.0000	0.0000	-87.4511	-39.9237	-0.6885	0.2388	0.0000
262.9730	0.4701	-0.9532	0.8806	-0.2062	-0.2537	-1.6123	0.0000	-0.0000	-0.0000	0.0000	0.0000	0.0000	-0.2307	-6.8967	-3.9169	-0.0119	-0.0095	-0.0330	0.0000	-7.3024	-4.0579	-0.0640	0.0222	0.0000	0.0000	-87.4528	-39.9238	-0.6884	0.2388	0.0000
262.9830	0.4702	-0.9532	0.8806	-0.2062	-0.2537	-1.6123	0.0000	-0.0000	-0.0000	0.0000	0.0000	0.0000	-0.3095	-6.8177	-3.9583	-0.0184	-0.0066	-0.0101	0.0000	-7.3023	-4.0579	-0.0640	0.0222	0.0000	0.0000	-87.4519	-39.9237	-0.6885	0.2388	0.0000
262.9950	0.4701	-0.9532	0.8806	-0.2062	-0.2537	-1.6123	0.0000	-0.0000	-0.0000	0.0000	0.0000	0.0000	-0.3695	-6.9099	-3.9792	-0.0032	-0.0015	-0.0309	0.0000	-7.3022	-4.0579	-0.0640	0.0222	0.0000	0.0000	-87.4503	-39.9237	-0.6885	0.2388	0.0000
263.0050	0.4701	-0.9532	0.8807	-0.2062	-0.2537	-1.6124	0.0000	-0.0000	-0.0000	0.0000	0.0000	0.0000	-0.1940	-6.8635	-3.8795	-0.0127	-0.0325	-0.0282	-0.0000	-7.3023	-4.0579	-0.0640	0.0222	0.0000	-0.0000	-87.4520	-39.9238	-0.6885	0.2388	0.0000
263.0150	0.4702	-0.9532	0.8806	-0.2061	-0.2537	-1.6123	0.0000	-0.0000	-0.0000	0.0000	0.0000	0.0000	-0.2765	-6.8397	-3.9738	-0.0243	0.0089	-0.0329	0.0000	-7.3022	-4.0579	-0.0640	0.0222	0.0000	0.0000	-87.4503	-39.9237	-0.6884	0.2388	0.0000
263.0270	0.4701	-0.9532	0.8806	-0.2062	-0.2537	-1.6123	0.0000	-0.0000	-0.0000	0.0000	0.0000	0.0000	-0.3083	-6.8688	-3.9312	-0.0183	-0.0078	-0.0446	-0.0000	-7.3021	-4.0579	-0.0640	0.0222	0.0000	-0.0000	-87.4485	-39.9236	-0.6884	0.2388	0.0000
263.0370	0.4701	-0.9532	0.8806	-0.2062	-0.2537	-1.6123	0.0000	-0.0000	-0.0000	0.0000	0.0000	0.0000	-0.2406	-6.8653	-3.8832	0.0097	-0.0101	-0.0131	-0.0000	-7.3023	-4.0579	-0.0640	0.0222	0.0000	-0.0000	-87.4519	-39.9237	-0.6884	0.2388	0.0000
263.0490	0.4702	-0.9532	0.8806	-0.2062	-0.2537	-1.6124	0.0000	-0.0000	-0.0000	0.0000	0.0000	0.0000	-0.2445	-6.8416	-3.9492	0.0034	-0.0004	-0.0232	0.0000	-7.3022	-4.0579	-0.0640	0.0222	0.0000	0.0000	-87.4504	-39.9238	-0.6886	0.2389	0.0000
263.0590	0.4701	-0.9532	0.8806	-0.2061	-0.2537	-1.6123	0.0000	-0.0000	-0.0000	0.0000	0.0000	0.0000	-0.2946	-6.8889	-3.9499	-0.0081	0.0161	-0.0212	-0.0000	-7.3023	-4.0579	-0.0640	0.0222	0.0000	-0.0000	-87.4511	-39.9237	-0.6885	0.2388	0.0000
263.0690	0.4701	-0.9532	0.8806	-0.2061	-0.2537	-1.6123	0.0000	-0.0000	-0.0000	0.0000	0.0000	0.0000	-0.3096	-6.7371	-3.9505	0.0029	-0.0413	-0.0203	-0.0000	-7.3023	-4.0579	-0.0640	0.0222	0.0000	-0.0000	-87.4512	-39.9238	-0.6885	0.2388	0.0000
263.0790	0.4701	-0.9532	0.8806	-0.2062	-0.2537	-1.6123	0.0000	-0.0000	-0.0000	0.0000	0.0000	0.0000	-0.2445	-6.8460	-3.9124	0.0026	-0.0023	-0.0334	0.0000	-7.3021	-4.0579	-0.0640	0.0222	0.0000	0.0000	-87.4495	-39.9238	-0.6885	0.2388	0.0000
263.0910	0.4702	-0.9532	0.8806	-0.2061	-0.2537	-1.6123	0.0000	-0.0000	-0.0000	0.0000	0.0000	0.0000	-0.2397	-6.8532	-3.9630	-0.0166	-0.0003	-0.0214	-0.0000	-7.3023	-4.0579	-0.0640	0.0222	0.0000	-0.0000	-87.4510	-39.9237	-0.6883	0.2388	0.0000
263.1010	0.4701	-0.9532	0.8807	-0.2062	-0.2537	-1.6123	0.0000	-0.0000	-0.0000	0.0000	0.0000	0.0000	-0.2726	-6.8196	-3.9095	-0.0008	-0.0115	-0.0646	-0.0000	-7.3023	-4.0579	-0.0640	0.0222	0.0000	-0.0000	-87.4518	-39.9236	-0.6883	0.2388	0.0000
263.1110	0.4701	-0.9531	0.8806	-0.2062	-0.2537	-1.6124	0.0000	-0.0000	-0.0000	0.0000	0.0000	0.0000	-0.1822	-6.8681	-3.9310	-0.0081	-0.0012	-0.0287	0.0000	-7.3021	-4.0579	-0.0640	0.0222	0.0000	0.0000	-87.4488	-39.9238	-0.6886	0.2389	0.0000
263.1210	0.4702	-0.9532	0.8806	-0.2062	-0.2537	-1.6124	0.0000	-0.0000	-0.0000	0.0000	0.0000	0.0000	-0.3400	-6.8037	-3.9659	-0.0077	-0.0268	-0.0303	0.0000	-7.3022	-4.0579	-0.0640	0.0222	0.0000	0.0000	-87.4504	-39.9238	-0.6886	0.2389	0.0000
263.1310	0.4701	-0.9532	0.8806	-0.2061	-0.2537	-1.6123	0.0000	-0.0000	-0.0000	0.0000	0.0000	0.0000	-0.3199	-6.8554	-3.9045	-0.0198	-0.0022	-0.0340	0.0000	-7.3024	-4.0579	-0.0640	0.0222	0.0000	0.0000	-87.4526	-39.9237	-0.6883	0.2388	0.0000
263.1410	0.4701	-0.9532	0.8806	-0.2061	-0.2537	-1.6123	0.0000	-0.0000	-0.0000	0.0000	0.0000	0.0000	-0.2676	-6.8305	-3.9762	-0.0144	-0.0322	-0.0166	0.0000	-7.3022	-4.0579	-0.0640	0.0222	0.0000	0.0000	-87.4503	-39.9237	-0.6885	0.2388	0.0000
263.1510	0.4701	-0.9532	0.8806	-0.2061	-0.2537	-1.6124	0.0000	-0.0000	-0.0000	0.0000	0.0000	0.0000	-0.2651	-6.8794	-3.8852	-0.0151	-0.0147	-0.0406	-0.0000	-7.3023	-4.0579	-0.0640	0.0222	0.0000	-0.0000	-87.4510	-39.9237	-0.6883	0.2388	0.0000
263.1630	0.4702	-0.9532	0.8806	-0.2061	-0.2537	-1.6123	0.0000	-0.0000	-0.0000	0.0000	0.0000	0.0000	-0.1303	-6.8521	-3.9227	-0.0263	-0.0268	-0.0525	-0.0000	-7.3025	-4.0579	-0.0639	0.0222	0.0000	-0.0000	-87.4542	-39.9236	-0.6883	0.2388	0.0000
263.1730	0.4701	-0.9532	0.8806	-0.2062	-0.2537	-1.6124	0.0000	-0.0000	-0.0000	0.0000	0.0000	0.0000	-0.2896	-6.8299	-3.9747	-0.0030	-0.0125	-0.0043	0.0000	-7.3024	-4.0579	-0.0640	0.0222	0.0000	0.0000	-87.4527	-39.9237	-0.6884	0.2388	0.0000
263.1850	0.4701	-0.9532	0.8806	-0.2061	-0.2537	-1.6124	0.0000	-0.0000	-0.0000	0.0000	0.0000	0.0000	-0.2787	-6.8575	-3.9536	0.0094	-0.0078	-0.0622	0.0000	-7.3023	-4.0579	-0.0640	0.0222	0.0000	0.0000	-87.4511	-39.9237	-0.6884	0.2388	0.0000
263.1950	0.4701	-0.9532	0.8806	-0.2062	-0.2537	-1.6124	0.0000	-0.0000	-0.0000	0.0000	0.0000	0.0000	-0.2501	-6.8608	-3.9446	-0.0244	-0.0165	-0.0117	0.0000	-7.3023	-4.0579	-0.0640	0.0222	0.0000	0.0000	-87.4520	-39.9238	-0.6886	0.2389	0.0000
263.2050	0.4701	-0.9532	0.8806	-0.2062	-0.2537	-1.6123	0.0000	-0.0000	-0.0000	0.0000	0.0000	0.0000	-0.2905	-6.8555	-3.9485	-0.0330	-0.0163	-0.0475	0.0000	-7.3022	-4.0579	-0.0640	0.0222	0.0000	0.0000	-87.4503	-39.9237	-0.6884	0.2388	0.0000
263.2170	0.4702	-0.9531	0.8806	-0.2062	-0.2537	-1.6123	0.0000	-0.0000	-0.0000	0.0000	0.0000	0.0000	-0.2585	-6.9051	-3.9568	-0.0022	-0.0355	-0.0241	-0.0000	-7.3023	-4.0579	-0.0640	0.0222	0.0000	-0.0000	-87.4519	-39.9237	-0.6884	0.2388	0.0000
263.2270	0.4701	-0.9532	0.8806	-0.2061	-0.2537	-1.6124	0.0000	-0.0000	-0.0000	0.0000	0.0000	0.0000	-0.3323	-6.8758	-3.9456	-0.0099	-0.0068	-0.0258	-0.0000	-7.3023	-4.0579	-0.0640	0.0222	0.0000	-0.0000	-87.4518	-39.9236	-0.6884	0.2388	0.0000
263.2370	0.4701	-0.9531	0.8806	-0.2061	-0.2537	-1.6124	0.0000	-0.0000	-0.0000	0.0000	0.0000	0.0000	-0.2322	-6.8472	-3.9014	-0.0462	-0.0362	-0.0236	0.0000	-7.3021	-4.0579	-0.0640	0.0222	0.0000	0.0000	-87.4487	-39.9237	-0.6886	0.2389	0.0000
263.2490	0.4701	-0.9532	0.8806	-0.2062	-0.2537	-1.6124	0.0000	-0.0000	-0.0000	0.0000	0.0000	0.0000	-0.2190	-6.8650	-3.9656	-0.0376	-0.0330	-0.0209	0.0000	-7.3022	-4.0579	-0.0640	0.0222	0.0000	0.0000	-87.4503	-39.9237	-0.6885	0.2388	0.0000
263.2590	0.4701	-0.9532	0.8806	-0.2061	-0.2537	-1.6123	0.0000	-0.0000	-0.0000	0.0000	0.0000	0.0000	-0.3252	-6.7816	-3.9092	0.0164	-0.0394	-0.0281	-0.0000	-7.3023	-4.0579	-0.0640	0.0222	0.0000	-0.0000	-87.4511	-39.9237	-0.6884	0.2388	0.0000
263.2690	0.4702	-0.9532	0.8806	-0.2061	-0.2537	-1.6123	0.0000	-0.0000	-0.0000	0.0000	0.0000	0.0000	-0.2501	-6.8756	-3.9420	-0.0057	-0.0099	-0.0298	0.0000	-7.3025	-4.0579	-0.0640	0.0222	0.0000	0.0000	-87.4535	-39.9237	-0.6883	0.2388	0.0000
263.2790	0.4701	-0.9532	0.8806	-0.2062	-0.2537	-1.6123	0.0000	-0.0000	-0.0000	0.0000	0.0000	0.0000	-0.2699	-6.8720	-3.9345	-0.0042	-0.0062	-0.0074	0.0000	-7.3023	-4.0579	-0.0640	0.0222	0.0000	0.0000	-87.4511	-39.9237	-0.6884	0.2388	0.0000
263.2890	0.4701	-0.9532	0.8806	-0.2062	-0.2538	-1.6124	0.0000	-0.0000	-0.0000	0.0000	0.0000	0.0000	-0.3317	-6.8455	-3.9270	-0.0406	-0.0133	-0.0220	0.0000	-7.3022	-4.0579	-0.0640	0.0222	0.0000	0.0000	-87.4504	-39.9238	-0.6886	0.2389	0.0000
263.2990	0.4701	-0.9531	0.8806	-0.2062	-0.2537	-1.6123	0.0000	-0.0000	-0.0000	0.0000	0.0000	0.0000	-0.2951	-6.8740	-3.9541	0.0005	-0.0292	-0.0140	-0.0000	-7.3023	-4.0579	-0.0640	0.0222	0.0000	-0.0000	-87.4519	-39.9238	-0.6885	0.2388	0.0000
263.3090	0.4701	-0.9532	0.8806	-0.2061	-0.2537	-1.6123	0.0000	-0.0000	-0.0000	0.0000	0.0000	0.0000	-0.3524	-6.8374	-3.9246	-0.0149	-0.0370	-0.0312	-0.0000	-7.3023	-4.0579	-0.0640	0.0222	0.0000	-0.0000	-87.4510	-39.9236	-0.6883	0.2388	0.0000
263.3210	0.4702	-0.9531	0.8806	-0.2062	-0.2537	-1.6123	0.0000	-0.0000	-0.0000	0.0000	0.0000	0.0000	-0.2641	-6.9224	-3.9702	-0.0234	-0.0352	-0.0300	-0.0000	-7.3023	-4.0579	-0.0640	0.0222	0.0000	-0.0000	-87.4519	-39.9237	-0.6884	0.2388	0.0000
263.3310	0.4701	-0.9532	0.8806	-0.2061	-0.2537	-1.6124	0.0000	-0.0000	-0.0000	0.0000	0.0000	0.0000	-0.2945	-6.8127	-3.9557	0.0040	-0.0353	-0.0316	-0.0000	-7.3023	-4.0579	-0.0640	0.0222	0.0000	-0.0000	-87.4511	-39.9237	-0.6885	0.2388	0.0000
263.3410	0.4701	-0.9532	0.8806	-0.2062	-0.2537	-1.6123	0.0000	-0.0000	-0.0000	0.0000	0.0000	0.0000	-0.2067	-6.8776	-3.9230	0.0081	-0.0238	-0.0346	0.0000	-7.3022	-4.0579	-0.0640	0.0222	0.0000	0.0000	-87.4504	-39.9238	-0.6886	0.2389	0.0000
263.3530	0.4702	-0.9532	0.8806	-0.2062	-0.2537	-1.6123	0.0000	-0.0000	-0.0000	0.0000	0.0000	0.0000	-0.3146	-6.8704	-3.9607	-0.0054	-0.0029	-0.0381	-0.0000	-7.3023	-4.0579	-0.0640	0.0222	0.0000	-0.0000	-87.4519	-39.9237	-0.6884	0.2388	0.0000
263.3630	0.4701	-0.9532	0.8806	-0.2061	-0.2537	-1.6123	0.0000	-0.0000	-0.0000	0.0000	0.0000	0.0000	-0.3029	-6.9020	-3.9760	-0.0010	-0.0549	-0.0267	0.0000	-7.3022	-4.0579	-0.0640	0.0222	0.0000	0.0000	-87.4502	-39.9236	-0.6884	0.2388	0.0000
263.3730	0.4702	-0.9532	0.8806	-0.2062	-0.2537	-1.6123	0.0000	-0.0000	-0.0000	0.0000	0.0000	0.0000	-0.2719	-6.9005	-3.9744	0.0131	-0.0386	-0.0166	0.0000	-7.3022	-4.0579	-0.0640	0.0222	0.0000	0.0000	-87.4503	-39.9237	-0.6885	0.2388	0.0000
263.3850	0.4701	-0.9532	0.8807	-0.2061	-0.2537	-1.6124	0.0000	-0.0000	-0.0000	0.0000	0.0000	0.0000	-0.2787	-6.8536	-3.9119	-0.0060	-0.0233	-0.0150	-0.0000	-7.3021	-4.0579	-0.0640	0.0222	0.0000	-0.0000	-87.4494	-39.9237	-0.6884	0.2388	0.0000
263.3950	0.4701	-0.9531	0.8806	-0.2062	-0.2537	-1.6124	0.0000	-0.0000	-0.0000	0.0000	0.0000	0.0000	-0.2471	-6.8320	-3.9798	-0.0253	-0.0400	-0.0491	0.0000	-7.3023	-4.0579	-0.0640	0.0222	0.0000	0.0000	-87.4511	-39.9237	-0.6884	0.2388	0.0000
263.4050	0.4702	-0.9532	0.8806	-0.2062	-0.2537	-1.6123	0.0000	-0.0000	-0.0000	0.0000	0.0000	0.0000	-0.2416	-6.8770	-3.9218	-0.0230	-0.0542	-0.0506	0.0000	-7.3023	-4.0579	-0.0640	0.0222	0.0000	0.0000	-87.4512	-39.9238	-0.6885	0.2388	0.0000
263.4170	0.4702	-0.9532	0.8806	-0.2062	-0.2537	-1.6124	0.0000	-0.0000	-0.0000	0.0000	0.0000	0.0000	-0.2815	-6.8784	-3.9267	-0.0063	-0.0303	-0.0428	-0.0000	-7.3023	-4.0579	-0.0640	0.0222	0.0000	-0.0000	-87.4519	-39.9237	-0.6884	0.2388	0.0000
263.4270	0.4701	-0.9532	0.8806	-0.2062	-0.2537	-1.6123	0.0000	-0.0000	-0.0000	0.0000	0.0000	0.0000	-0.2881	-6.9191	-3.9463	0.0024	-0.0354	-0.0496	-0.0000	-7.3023	-4.0579	-0.0640	0.0222	0.0000	-0.0000	-87.4511	-39.9237	-0.6884	0.2388	0.0000
263.4370	0.4701	-0.9532	0.8807	-0.2062	-0.2537	-1.6123	0.0000	-0.0000	-0.0000	0.0000	0.0000	0.0000	-0.2347	-6.8616	-3.9267	-0.0121	-0.0217	-0.0163	0.0000	-7.3023	-4.0579	-0.0640	0.0222	0.0000	0.0000	-87.4520	-39.9238	-0.6885	0.2388	0.0000
263.4490	0.4702	-0.9532	0.8806	-0.2062	-0.2537	-1.6123	0.0000	-0.0000	-0.0000	0.0000	0.0000	0.0000	-0.3083	-6.8662	-3.9591	-0.0266	-0.0492	-0.0265	0.0000	-7.3023	-4.0579	-0.0640	0.0222	0.0000	0.0000	-87.4520	-39.9238	-0.6885	0.2388	0.0000
263.4590	0.4702	-0.9532	0.8806	-0.2062	-0.2537	-1.6124	0.0000	-0.0000	-0.0000	0.0000	0.0000	0.0000	-0.3064	-6.8556	-3.9683	-0.0055	-0.0036	-0.0318	0.0000	-7.3023	-4.0579	-0.0640	0.0222	0.0000	0.0000	-87.4511	-39.9237	-0.6885	0.2389	0.0000
263.4690	0.4701	-0.9532	0.8806	-0.2061	-0.2537	-1.6124	0.0000	-0.0000	-0.0000	0.0000	0.0000	0.0000	-0.2554	-6.8537	-3.9283	-0.0191	0.0026	-0.0304	-0.0000	-7.3023	-4.0579	-0.0640	0.0222	0.0000	-0.0000	-87.4511	-39.9237	-0.6884	0.2388	0.0000
263.4790	0.4701	-0.9532	0.8806	-0.2062	-0.2537	-1.6123	0.0000	-0.0000	-0.0000	0.0000	0.0000	0.0000	-0.3049	-6.8709	-3.9054	-0.0308	-0.0314	-0.0357	0.0000	-7.3023	-4.0579	-0.0640	0.0222	0.0000	0.0000	-87.4518	-39.9236	-0.6883	0.2388	0.0000
263.4890	0.4701	-0.9532	0.8806	-0.2062	-0.2537	-1.6124	0.0000	-0.0000	-0.0000	0.0000	0.0000	0.0000	-0.3034	-6.8382	-3.9732	-0.0287	-0.0131	-0.0282	0.0000	-7.3026	-4.0579	-0.0639	0.0222	0.0000	0.0000	-87.4551	-39.9237	-0.6882	0.2388	0.0000
263.4990	0.4701	-0.9532	0.8806	-0.2061	-0.2537	-1.6123	0.0000	-0.0000	-0.0000	0.0000	0.0000	0.0000	-0.2382	-6.8669	-3.9708	-0.0057	-0.0209	-0.0296	0.0000	-7.3025	-4.0579	-0.0639	0.0222	0.0000	0.0000	-87.4533	-39.9235	-0.6882	0.2387	0.0000
263.5090	0.4701	-0.9532	0.8806	-0.2061	-0.2537	-1.6124	0.0000	-0.0000	-0.0000	0.0000	0.0000	0.0000	-0.2656	-6.8633	-3.9143	-0.0333	-0.0338	-0.0321	-0.0000	-7.3021	-4.0579	-0.0640	0.0222	0.0000	-0.0000	-87.4496	-39.9238	-0.6886	0.2389	0.0000
263.5190	0.4701	-0.9532	0.8806	-0.2061	-0.2537	-1.6123	0.0000	-0.0000	-0.0000	0.0000	0.0000	0.0000	-0.2588	-6.8519	-3.9322	-0.0239	-0.0259	-0.0293	-0.0000	-7.3021	-4.0579	-0.0640	0.0222	0.0000	-0.0000	-87.4495	-39.9237	-0.6885	0.2388	0.0000
263.5310	0.4702	-0.9532	0.8806	-0.2062	-0.2537	-1.6123	0.0000	-0.0000	-0.0000	0.0000	0.0000	0.0000	-0.2738	-6.9045	-3.8954	-0.0125	-0.0300	-0.0425	0.0000	-7.3022	-4.0579	-0.0640	0.0222	0.0000	0.0000	-87.4503	-39.9237	-0.6885	0.2388	0.0000
263.5410	0.4701	-0.9532	0.8806	-0.2061	-0.2537	-1.6124	0.0000	-0.0000	-0.0000	0.0000	0.0000	0.0000	-0.2466	-6.8430	-3.9027	0.0095	-0.0326	-0.0524	0.0000	-7.3022	-4.0579	-0.0640	0.0222	0.0000	0.0000	-87.4504	-39.9238	-0.6885	0.2388	0.0000
263.5510	0.4702	-0.9532	0.8806	-0.2062	-0.2537	-1.6123	0.0000	-0.0000	-0.0000	0.0000	0.0000	0.0000	-0.2438	-6.8304	-3.9515	0.0010	-0.0354	-0.0235	0.0000	-7.3023	-4.0579	-0.0640	0.0222	0.0000	0.0000	-87.4510	-39.9236	-0.6885	0.2388	0.0000
263.5610	0.4701	-0.9532	0.8806	-0.2062	-0.2537	-1.6123	0.0000	-0.0000	-0.0000	0.0000	0.0000	0.0000	-0.1900	-6.8646	-3.9520	-0.0139	-0.0166	-0.0320	-0.0000	-7.3023	-4.0579	-0.0640	0.0222	0.0000	-0.0000	-87.4519	-39.9237	-0.6884	0.2388	0.0000
263.5730	0.4702	-0.9532	0.8806	-0.2062	-0.2537	-1.6123	0.0000	-0.0000	-0.0000	0.0000	0.0000	0.0000	-0.3456	-6.8231	-3.9364	-0.0008	-0.0412	-0.0346	0.0000	-7.3022	-4.0579	-0.0640	0.0222	0.0000	0.0000	-87.4503	-39.9237	-0.6886	0.2389	0.0000
263.5830	0.4702	-0.9532	0.8806	-0.2062	-0.2537	-1.6123	0.0000	-0.0000	-0.0000	0.0000	0.0000	0.0000	-0.3332	-6.8474	-3.9874	-0.0295	-0.0474	-0.0222	0.0000	-7.3022	-4.0579	-0.0640	0.0222	0.0000	0.0000	-87.4502	-39.9236	-0.6883	0.2388	0.0000
263.5950	0.4701	-0.9531	0.8807	-0.2062	-0.2537	-1.6124	0.0000	-0.0000	-0.0000	0.0000	0.0000	0.0000	-0.2685	-6.8884	-3.9139	-0.0100	-0.0239	-0.0271	0.0000	-7.3022	-4.0579	-0.0640	0.0222	0.0000	0.0000	-87.4502	-39.9236	-0.6885	0.2388	0.0000
263.6050	0.4702	-0.9532	0.8806	-0.2062	-0.2537	-1.6124	0.0000	-0.0000	-0.0000	0.0000	0.0000	0.0000	-0.3391	-6.8355	-3.9728	-0.0017	-0.0144	-0.0334	0.0000	-7.3022	-4.0579	-0.0640	0.0222	0.0000	0.0000	-87.4502	-39.9237	-0.6884	0.2388	0.0000
263.6170	0.4702	-0.9532	0.8806	-0.2062	-0.2537	-1.6124	0.0000	-0.0000	-0.0000	0.0000	0.0000	0.0000	-0.3164	-6.8755	-3.9391	-0.0027	-0.0170	0.0112	0.0000	-7.3025	-4.0579	-0.0640	0.0222	0.0000	0.0000	-87.4543	-39.9237	-0.6883	0.2388	0.0000
263.6270	0.4701	-0.9532	0.8806	-0.2061	-0.2537	-1.6123	0.0000	-0.0000	-0.0000	0.0000	0.0000	0.0000	-0.3069	-6.8475	-3.9639	0.0016	-0.0300	-0.0252	0.0000	-7.3022	-4.0579	-0.0640	0.0222	0.0000	0.0000	-87.4503	-39.9237	-0.6885	0.2388	0.0000
263.6370	0.4701	-0.9531	0.8806	-0.2061	-0.2537	-1.6123	0.0000	-0.0000	-0.0000	0.0000	0.0000	0.0000	-0.2030	-6.8576	-3.9185	0.0139	-0.0449	-0.0276	0.0000	-7.3022	-4.0579	-0.0640	0.0222	0.0000	0.0000	-87.4502	-39.9237	-0.6885	0.2388	0.0000
263.6490	0.4702	-0.9532	0.8806	-0.2062	-0.2537	-1.6123	0.0000	-0.0000	-0.0000	0.0000	0.0000	0.0000	-0.2779	-6.8820	-3.9429	-0.0038	-0.0273	-0.0183	0.0000	-7.3024	-4.0579	-0.0639	0.0222	0.0000	0.0000	-87.4526	-39.9236	-0.6883	0.2388	0.0000
263.6590	0.4702	-0.9532	0.8806	-0.2062	-0.2537	-1.6124	0.0000	-0.0000	-0.0000	0.0000	0.0000	0.0000	-0.3503	-6.8672	-3.9190	-0.0215	-0.0342	-0.0034	-0.0000	-7.3023	-4.0579	-0.0640	0.0222	0.0000	-0.0000	-87.4520	-39.9238	-0.6884	0.2388	0.0000
263.6710	0.4702	-0.9532	0.8806	-0.2062	-0.2537	-1.6123	0.0000	-0.0000	-0.0000	0.0000	0.0000	0.0000	-0.2770	-6.8535	-3.9299	-0.0233	-0.0423	-0.0199	0.0000	-7.3022	-4.0579	-0.0640	0.0222	0.0000	0.0000	-87.4504	-39.9238	-0.6887	0.2389	0.0000
263.6810	0.4701	-0.9532	0.8806	-0.2062	-0.2537	-1.6123	0.0000	-0.0000	-0.0000	0.0000	0.0000	0.0000	-0.2332	-6.8123	-3.9389	-0.0011	-0.0459	-0.0048	-0.0000	-7.3023	-4.0579	-0.0640	0.0222	0.0000	-0.0000	-87.4519	-39.9237	-0.6884	0.2388	0.0000
263.6930	0.4702	-0.9532	0.8806	-0.2062	-0.2537	-1.6123	0.0000	-0.0000	-0.0000	0.0000	0.0000	0.0000	-0.2311	-6.8993	-3.9130	0.0011	-0.0232	-0.0236	0.0000	-7.3022	-4.0579	-0.0640	0.0222	0.0000	0.0000	-87.4502	-39.9236	-0.6883	0.2388	0.0000
263.7030	0.4701	-0.9531	0.8806	-0.2062	-0.2537	-1.6123	0.0000	-0.0000	-0.0000	0.0000	0.0000	0.0000	-0.3631	-6.8165	-3.9929	-0.0123	-0.0358	-0.0112	0.0000	-7.3023	-4.0579	-0.0640	0.0222	0.0000	0.0000	-87.4519	-39.9237	-0.6885	0.2388	0.0000
263.7150	0.4701	-0.9532	0.8806	-0.2062	-0.2537	-1.6123	0.0000	-0.0000	-0.0000	0.0000	0.0000	0.0000	-0.2656	-6.9099	-3.9114	-0.0256	-0.0514	-0.0519	-0.0000	-7.3021	-4.0579	-0.0640	0.0222	0.0000	-0.0000	-87.4494	-39.9237	-0.6885	0.2388	0.0000
263.7250	0.4701	-0.9532	0.8806	-0.2062	-0.2537	-1.6123	0.0000	-0.0000	-0.0000	0.0000	0.0000	0.0000	-0.2434	-6.8612	-3.9331	-0.0023	-0.0376	-0.0023	-0.0000	-7.3025	-4.0579	-0.0640	0.0222	0.0000	-0.0000	-87.4535	-39.9237	-0.6884	0.2388	0.0000
263.7350	0.4701	-0.9532	0.8806	-0.2061	-0.2537	-1.6123	0.0000	-0.0000	-0.0000	0.0000	0.0000	0.0000	-0.2537	-6.8267	-3.9010	0.0058	-0.0218	-0.0245	-0.0000	-7.3023	-4.0579	-0.0640	0.0222	0.0000	-0.0000	-87.4511	-39.9237	-0.6884	0.2388	0.0000
263.7470	0.4701	-0.9532	0.8806	-0.2062	-0.2537	-1.6123	0.0000	-0.0000	-0.0000	0.0000	0.0000	0.0000	-0.3013	-6.8533	-3.9243	-0.0159	-0.0222	-0.0209	0.0000	-7.3022	-4.0579	-0.0640	0.0222	0.0000	0.0000	-87.4504	-39.9238	-0.6886	0.2389	0.0000
263.7570	0.4702	-0.9532	0.8806	-0.2061	-0.2537	-1.6123	0.0000	-0.0000	-0.0000	0.0000	0.0000	0.0000	-0.2474	-6.8372	-3.9374	-0.0102	-0.0323	-0.0320	-0.0000	-7.3021	-4.0579	-0.0640	0.0222	0.0000	-0.0000	-87.4495	-39.9237	-0.6884	0.2388	0.0000
263.7690	0.4701	-0.9532	0.8806	-0.2061	-0.2537	-1.6123	0.0000	-0.0000	-0.0000	0.0000	0.0000	0.0000	-0.2878	-6.8320	-3.9510	-0.0295	-0.0319	-0.0453	-0.0000	-7.3023	-4.0579	-0.0640	0.0222	0.0000	-0.0000	-87.4511	-39.9237	-0.6885	0.2388	0.0000
263.7790	0.4702	-0.9532	0.8806	-0.2062	-0.2537	-1.6123	0.0000	-0.0000	-0.0000	0.0000	0.0000	0.0000	-0.2676	-6.8522	-3.9491	0.0011	-0.0395	-0.0178	0.0000	-7.3021	-4.0579	-0.0640	0.0222	0.0000	0.0000	-87.4495	-39.9237	-0.6884	0.2388	0.0000
263.7910	0.4701	-0.9532	0.8806	-0.2061	-0.2537	-1.6124	0.0000	-0.0000	-0.0000	0.0000	0.0000	0.0000	-0.3335	-6.8762	-3.9297	-0.0062	-0.0317	-0.0437	-0.0000	-7.3021	-4.0579	-0.0640	0.0222	0.0000	-0.0000	-87.4496	-39.9238	-0.6886	0.2389	0.0000
263.8010	0.4702	-0.9532	0.8806	-0.2062	-0.2537	-1.6123	0.0000	-0.0000	-0.0000	0.0000	0.0000	0.0000	-0.2456	-6.8729	-3.9460	0.0003	-0.0354	-0.0268	0.0000	-7.3022	-4.0579	-0.0640	0.0222	0.0000	0.0000	-87.4504	-39.9238	-0.6885	0.2388	0.0000
263.8130	0.4702	-0.9532	0.8806	-0.2062	-0.2537	-1.6124	0.0000	-0.0000	-0.0000	0.0000	0.0000	0.0000	-0.3089	-6.8630	-3.9363	-0.0132	-0.0582	-0.0354	0.0000	-7.3024	-4.0579	-0.0640	0.0222	0.0000	0.0000	-87.4527	-39.9237	-0.6884	0.2388	0.0000
263.8230	0.4701	-0.9532	0.8806	-0.2062	-0.2537	-1.6123	0.0000	-0.0000	-0.0000	0.0000	0.0000	0.0000	-0.2627	-6.8695	-3.9084	0.0012	-0.0305	-0.0165	-0.0000	-7.3023	-4.0579	-0.0640	0.0222	0.0000	-0.0000	-87.4511	-39.9237	-0.6884	0.2388	0.0000
263.8350	0.4701	-0.9532	0.8807	-0.2062	-0.2537	-1.6124	0.0000	-0.0000	-0.0000	0.0000	0.0000	0.0000	-0.2807	-6.8944	-3.9278	0.0128	-0.0508	-0.0243	-0.0000	-7.3023	-4.0579	-0.0640	0.0222	0.0000	-0.0000	-87.4511	-39.9237	-0.6883	0.2388	0.0000
263.8450	0.4702	-0.9532	0.8806	-0.2062	-0.2537	-1.6123	0.0000	-0.0000	-0.0000	0.0000	0.0000	0.0000	-0.2807	-6.9046	-3.9258	-0.0023	-0.0386	-0.0086	-0.0000	-7.3023	-4.0579	-0.0640	0.0222	0.0000	-0.0000	-87.4510	-39.9237	-0.6884	0.2388	0.0000
263.8550	0.4701	-0.9532	0.8806	-0.2062	-0.2537	-1.6124	0.0000	-0.0000	-0.0000	0.0000	0.0000	0.0000	-0.3606	-6.8758	-3.9380	-0.0163	-0.0267	-0.0260	0.0000	-7.3021	-4.0579	-0.0640	0.0222	0.0000	0.0000	-87.4486	-39.9237	-0.6885	0.2388	0.0000
263.8670	0.4701	-0.9532	0.8806	-0.2061	-0.2537	-1.6124	0.0000	-0.0000	-0.0000	0.0000	0.0000	0.0000	-0.2797	-6.8466	-3.9486	0.0207	-0.0532	-0.0247	0.0000	-7.3025	-4.0579	-0.0640	0.0222	0.0000	0.0000	-87.4536	-39.9238	-0.6884	0.2388	0.0000
263.8770	0.4701	-0.9532	0.8806	-0.2062	-0.2537	-1.6124	0.0000	-0.0000	-0.0000	0.0000	0.0000	0.0000	-0.3246	-6.9128	-3.9530	0.0066	-0.0498	-0.0008	-0.0000	-7.3024	-4.0579	-0.0640	0.0222	0.0000	-0.0000	-87.4526	-39.9236	-0.6883	0.2388	0.0000
263.8890	0.4702	-0.9532	0.8806	-0.2061	-0.2537	-1.6123	0.0000	-0.0000	-0.0000	0.0000	0.0000	0.0000	-0.2136	-6.8893	-3.9080	0.0115	-0.0370	-0.0437	-0.0000	-7.3021	-4.0579	-0.0640	0.0222	0.0000	-0.0000	-87.4495	-39.9237	-0.6886	0.2389	0.0000
263.8990	0.4701	-0.9532	0.8806	-0.2062	-0.2537	-1.6123	0.0000	-0.0000	-0.0000	0.0000	0.0000	0.0000	-0.3118	-6.9262	-3.9156	0.0052	-0.0358	-0.0453	-0.0000	-7.3023	-4.0579	-0.0640	0.0222	0.0000	-0.0000	-87.4510	-39.9237	-0.6883	0.2388	0.0000
263.9110	0.4702	-0.9532	0.8806	-0.2062	-0.2537	-1.6124	0.0000	-0.0000	-0.0000	0.0000	0.0000	0.0000	-0.3151	-6.8620	-3.9468	-0.0043	-0.0410	-0.0459	-0.0000	-7.3023	-4.0579	-0.0640	0.0222	0.0000	-0.0000	-87.4518	-39.9236	-0.6884	0.2388	0.0000
263.9210	0.4701	-0.9532	0.8806	-0.2061	-0.2537	-1.6123	0.0000	-0.0000	-0.0000	0.0000	0.0000	0.0000	-0.2759	-6.9063	-3.9541	-0.0149	-0.0384	-0.0310	0.0000	-7.3024	-4.0579	-0.0640	0.0222	0.0000	0.0000	-87.4528	-39.9238	-0.6885	0.2388	0.0000
263.9330	0.4701	-0.9532	0.8806	-0.2061	-0.2537	-1.6124	0.0000	-0.0000	-0.0000	0.0000	0.0000	0.0000	-0.3500	-6.8229	-3.9492	-0.0197	-0.0541	-0.0523	-0.0000	-7.3023	-4.0579	-0.0640	0.0222	0.0000	-0.0000	-87.4510	-39.9236	-0.6883	0.2388	0.0000
263.9430	0.4701	-0.9532	0.8806	-0.2061	-0.2537	-1.6123	0.0000	-0.0000	-0.0000	0.0000	0.0000	0.0000	-0.3175	-6.8804	-3.9349	-0.0164	-0.0579	-0.0126	-0.0000	-7.3023	-4.0579	-0.0640	0.0222	0.0000	-0.0000	-87.4512	-39.9238	-0.6886	0.2389	0.0000
263.9530	0.4702	-0.9532	0.8806	-0.2062	-0.2537	-1.6123	0.0000	-0.0000	-0.0000	0.0000	0.0000	0.0000	-0.2233	-6.9012	-3.9676	-0.0035	-0.0489	-0.0384	-0.0000	-7.3023	-4.0579	-0.0640	0.0222	0.0000	-0.0000	-87.4519	-39.9238	-0.6885	0.2388	0.0000
263.9650	0.4701	-0.9532	0.8806	-0.2061	-0.2537	-1.6124	0.0000	-0.0000	-0.0000	0.0000	0.0000	0.0000	-0.3314	-6.8375	-3.9272	-0.0052	-0.0723	-0.0521	0.0000	-7.3024	-4.0579	-0.0640	0.0222	0.0000	0.0000	-87.4527	-39.9237	-0.6884	0.2388	0.0000
263.9770	0.4701	-0.9532	0.8807	-0.2061	-0.2537	-1.6123	0.0000	-0.0000	-0.0000	0.0000	0.0000	0.0000	-0.3365	-6.8934	-3.9545	-0.0261	-0.0521	-0.0469	-0.0000	-7.3023	-4.0579	-0.0640	0.0222	0.0000	-0.0000	-87.4519	-39.9237	-0.6884	0.2388	0.0000
263.9870	0.4701	-0.9532	0.8806	-0.2062	-0.2537	-1.6123	0.0000	-0.0000	-0.0000	0.0000	0.0000	0.0000	-0.2628	-6.9176	-3.9151	-0.0085	-0.0465	-0.0330	0.0000	-7.3023	-4.0579	-0.0640	0.0222	0.0000	0.0000	-87.4520	-39.9238	-0.6885	0.2388	0.0000
263.9970	0.4701	-0.9532	0.8806	-0.2062	-0.2537	-1.6123	0.0000	-0.0000	-0.0000	0.0000	0.0000	0.0000	-0.3536	-6.8628	-3.9273	-0.0243	-0.0552	-0.0090	-0.0000	-7.3026	-4.0579	-0.0639	0.0222	0.0000	-0.0000	-87.4550	-39.9236	-0.6883	0.2388	0.0000
264.0090	0.4701	-0.9532	0.8806	-0.2061	-0.2537	-1.6123	0.0000	-0.0000	-0.0000	0.0000	0.0000	0.0000	-0.3220	-6.8578	-3.9073	-0.0113	-0.0487	-0.0437	0.0000	-7.3024	-4.0579	-0.0640	0.0222	0.0000	0.0000	-87.4526	-39.9236	-0.6883	0.2388	0.0000
264.0190	0.4702	-0.9532	0.8806	-0.2061	-0.2537	-1.6123	0.0000	-0.0000	-0.0000	0.0000	0.0000	0.0000	-0.3093	-6.8333	-3.9397	0.0129	-0.0541	-0.0322	0.0000	-7.3023	-4.0579	-0.0640	0.0222	0.0000	0.0000	-87.4511	-39.9237	-0.6885	0.2388	0.0000
264.0310	0.4702	-0.9532	0.8806	-0.2061	-0.2537	-1.6124	0.0000	-0.0000	-0.0000	0.0000	0.0000	0.0000	-0.2889	-6.8967	-3.9394	-0.0191	-0.0583	-0.0297	-0.0000	-7.3023	-4.0579	-0.0640	0.0222	0.0000	-0.0000	-87.4511	-39.9237	-0.6885	0.2388	0.0000
264.0410	0.4701	-0.9532	0.8806	-0.2062	-0.2537	-1.6124	0.0000	-0.0000	-0.0000	0.0000	0.0000	0.0000	-0.3694	-6.8906	-3.9447	-0.0201	-0.0494	-0.0298	-0.0000	-7.3024	-4.0579	-0.0640	0.0222	0.0000	-0.0000	-87.4521	-39.9239	-0.6887	0.2389	0.0000
264.0530	0.4702	-0.9532	0.8807	-0.2061	-0.2537	-1.6123	0.0000	-0.0000	-0.0000	0.0000	0.0000	0.0000	-0.3006	-6.8943	-3.9328	0.0031	-0.0725	-0.0257	0.0000	-7.3023	-4.0579	-0.0640	0.0222	0.0000	0.0000	-87.4512	-39.9238	-0.6886	0.2389	0.0000
264.0630	0.4701	-0.9532	0.8806	-0.2062	-0.2537	-1.6124	0.0000	-0.0000	-0.0000	0.0000	0.0000	0.0000	-0.2785	-6.8460	-3.9601	-0.0131	-0.0428	-0.0170	0.0000	-7.3022	-4.0579	-0.0640	0.0222	0.0000	0.0000	-87.4504	-39.9238	-0.6885	0.2388	0.0000
264.0730	0.4702	-0.9532	0.8806	-0.2062	-0.2537	-1.6124	0.0000	-0.0000	-0.0000	0.0000	0.0000	0.0000	-0.3611	-6.8999	-3.9369	0.0260	-0.0816	-0.0297	-0.0000	-7.3021	-4.0579	-0.0640	0.0222	0.0000	-0.0000	-87.4496	-39.9238	-0.6886	0.2389	0.0000
264.0850	0.4702	-0.9531	0.8806	-0.2062	-0.2537	-1.6123	0.0000	-0.0000	-0.0000	0.0000	0.0000	0.0000	-0.2364	-6.8618	-3.9358	-0.0096	-0.0425	-0.0382	-0.0000	-7.3023	-4.0579	-0.0640	0.0222	0.0000	-0.0000	-87.4511	-39.9237	-0.6885	0.2388	0.0000
264.0950	0.4701	-0.9532	0.8806	-0.2062	-0.2537	-1.6124	0.0000	-0.0000	-0.0000	0.0000	0.0000	0.0000	-0.3151	-6.8871	-3.9711	-0.0100	-0.0361	-0.0265	-0.0000	-7.3021	-4.0579	-0.0640	0.0222	0.0000	-0.0000	-87.4495	-39.9237	-0.6885	0.2388	0.0000
264.1070	0.4701	-0.9532	0.8806	-0.2061	-0.2537	-1.6124	0.0000	-0.0000	-0.0000	0.0000	0.0000	0.0000	-0.2481	-6.8486	-3.9277	0.0071	-0.0480	-0.0181	0.0000	-7.3022	-4.0579	-0.0640	0.0222	0.0000	0.0000	-87.4504	-39.9239	-0.6886	0.2389	0.0000
264.1170	0.4701	-0.9532	0.8806	-0.2061	-0.2537	-1.6123	0.0000	-0.0000	-0.0000	0.0000	0.0000	0.0000	-0.3205	-6.8744	-3.9260	0.0005	-0.0584	-0.0281	-0.0000	-7.3021	-4.0579	-0.0640	0.0222	0.0000	-0.0000	-87.4495	-39.9237	-0.6885	0.2388	0.0000
264.1270	0.4701	-0.9532	0.8806	-0.2062	-0.2537	-1.6124	0.0000	-0.0000	-0.0000	0.0000	0.0000	0.0000	-0.2304	-6.9461	-3.9375	-0.0150	-0.0420	-0.0388	-0.0000	-7.3023	-4.0579	-0.0640	0.0222	0.0000	-0.0000	-87.4519	-39.9237	-0.6884	0.2388	0.0000
264.1370	0.4701	-0.9532	0.8806	-0.2062	-0.2537	-1.6124	0.0000	-0.0000	-0.0000	0.0000	0.0000	0.0000	-0.2865	-6.8811	-3.9316	-0.0048	-0.0621	-0.0324	0.0000	-7.3023	-4.0579	-0.0640	0.0222	0.0000	0.0000	-87.4511	-39.9237	-0.6885	0.2388	0.0000
264.1470	0.4701	-0.9532	0.8806	-0.2062	-0.2537	-1.6123	0.0000	-0.0000	-0.0000	0.0000	0.0000	0.0000	-0.3250	-6.9097	-3.9380	0.0077	-0.0640	-0.0371	-0.0000	-7.3024	-4.0579	-0.0640	0.0222	0.0000	-0.0000	-87.4527	-39.9237	-0.6883	0.2388	0.0000
264.1590	0.4702	-0.9532	0.8806	-0.2062	-0.2537	-1.6123	0.0000	-0.0000	-0.0000	0.0000	0.0000	0.0000	-0.2100	-6.8946	-3.9720	-0.0016	-0.0684	-0.0559	0.0000	-7.3023	-4.0579	-0.0640	0.0222	0.0000	0.0000	-87.4511	-39.9237	-0.6885	0.2388	0.0000
264.1690	0.4702	-0.9532	0.8806	-0.2061	-0.2537	-1.6123	0.0000	-0.0000	-0.0000	0.0000	0.0000	0.0000	-0.3609	-6.8844	-3.9645	0.0195	-0.0702	-0.0288	-0.0000	-7.3023	-4.0579	-0.0640	0.0222	0.0000	-0.0000	-87.4519	-39.9237	-0.6884	0.2388	0.0000
264.1790	0.4701	-0.9532	0.8806	-0.2062	-0.2537	-1.6123	0.0000	-0.0000	-0.0000	0.0000	0.0000	0.0000	-0.3411	-6.8920	-3.9818	-0.0112	-0.0361	0.0040	0.0000	-7.3023	-4.0579	-0.0640	0.0222	0.0000	0.0000	-87.4511	-39.9237	-0.6884	0.2388	0.0000
264.1890	0.4702	-0.9532	0.8806	-0.2062	-0.2537	-1.6123	0.0000	-0.0000	-0.0000	0.0000	0.0000	0.0000	-0.2264	-6.8560	-3.9121	0.0024	-0.0405	-0.0568	0.0000	-7.3022	-4.0579	-0.0640	0.0222	0.0000	0.0000	-87.4503	-39.9238	-0.6886	0.2389	0.0000
264.1990	0.4702	-0.9532	0.8807	-0.2061	-0.2537	-1.6123	0.0000	-0.0000	-0.0000	0.0000	0.0000	0.0000	-0.3047	-6.8818	-3.9718	-0.0080	-0.0655	-0.0465	-0.0000	-7.3023	-4.0579	-0.0640	0.0222	0.0000	-0.0000	-87.4512	-39.9238	-0.6885	0.2388	0.0000
264.2090	0.4701	-0.9532	0.8806	-0.2062	-0.2537	-1.6123	0.0000	-0.0000	-0.0000	0.0000	0.0000	0.0000	-0.3622	-6.8892	-3.9174	-0.0211	-0.0460	-0.0470	-0.0000	-7.3023	-4.0579	-0.0640	0.0222	0.0000	-0.0000	-87.4511	-39.9237	-0.6884	0.2388	0.0000
264.2190	0.4701	-0.9532	0.8806	-0.2062	-0.2537	-1.6123	0.0000	-0.0000	-0.0000	0.0000	0.0000	0.0000	-0.3483	-6.9074	-3.9510	-0.0007	-0.0382	-0.0503	-0.0000	-7.3021	-4.0579	-0.0640	0.0222	0.0000	-0.0000	-87.4495	-39.9237	-0.6885	0.2388	0.0000
264.2310	0.4702	-0.9531	0.8807	-0.2062	-0.2537	-1.6123	0.0000	-0.0000	-0.0000	0.0000	0.0000	0.0000	-0.3615	-6.9148	-3.9580	-0.0098	-0.0500	-0.0419	0.0000	-7.3024	-4.0579	-0.0640	0.0222	0.0000	0.0000	-87.4527	-39.9237	-0.6884	0.2388	0.0000
264.2410	0.4702	-0.9532	0.8807	-0.2062	-0.2537	-1.6123	0.0000	-0.0000	-0.0000	0.0000	0.0000	0.0000	-0.2559	-6.7947	-3.9075	-0.0063	-0.0951	-0.0625	0.0000	-7.3022	-4.0579	-0.0640	0.0222	0.0000	0.0000	-87.4502	-39.9236	-0.6884	0.2388	0.0000
264.2510	0.4702	-0.9532	0.8806	-0.2062	-0.2537	-1.6124	0.0000	-0.0000	-0.0000	0.0000	0.0000	0.0000	-0.3070	-6.9812	-3.9596	0.0199	-0.0393	-0.0285	0.0000	-7.3024	-4.0579	-0.0640	0.0222	0.0000	0.0000	-87.4526	-39.9237	-0.6883	0.2388	0.0000
264.2610	0.4701	-0.9532	0.8806	-0.2062	-0.2537	-1.6124	0.0000	-0.0000	-0.0000	0.0000	0.0000	0.0000	-0.2804	-6.8384	-3.9510	0.0122	-0.0708	-0.0219	0.0000	-7.3022	-4.0579	-0.0640	0.0222	0.0000	0.0000	-87.4503	-39.9237	-0.6885	0.2388	0.0000
264.2710	0.4701	-0.9532	0.8806	-0.2061	-0.2537	-1.6124	0.0000	-0.0000	-0.0000	0.0000	0.0000	0.0000	-0.2867	-6.8980	-3.9677	0.0062	-0.0509	-0.0203	-0.0000	-7.3024	-4.0579	-0.0640	0.0222	0.0000	-0.0000	-87.4527	-39.9237	-0.6883	0.2388	0.0000
264.2810	0.4702	-0.9532	0.8806	-0.2062	-0.2537	-1.6123	0.0000	-0.0000	-0.0000	0.0000	0.0000	0.0000	-0.3463	-6.8274	-3.9597	0.0068	-0.0740	-0.0306	0.0000	-7.3022	-4.0579	-0.0640	0.0222	0.0000	0.0000	-87.4503	-39.9238	-0.6886	0.2389	0.0000
264.2930	0.4701	-0.9532	0.8806	-0.2061	-0.2537	-1.6123	0.0000	-0.0000	-0.0000	0.0000	0.0000	0.0000	-0.3184	-6.8875	-3.9264	0.0021	-0.0803	-0.0165	-0.0000	-7.3023	-4.0579	-0.0640	0.0222	0.0000	-0.0000	-87.4512	-39.9238	-0.6885	0.2388	0.0000
264.3030	0.4701	-0.9532	0.8806	-0.2062	-0.2537	-1.6124	0.0000	-0.0000	-0.0000	0.0000	0.0000	0.0000	-0.2780	-6.9406	-3.9470	-0.0129	-0.0831	-0.0406	-0.0000	-7.3021	-4.0579	-0.0640	0.0222	0.0000	-0.0000	-87.4495	-39.9237	-0.6886	0.2389	0.0000
264.3130	0.4701	-0.9532	0.8806	-0.2061	-0.2537	-1.6124	0.0000	-0.0000	-0.0000	0.0000	0.0000	0.0000	-0.3605	-6.9663	-3.9501	0.0097	-0.0346	-0.0272	0.0000	-7.3025	-4.0579	-0.0640	0.0222	0.0000	0.0000	-87.4535	-39.9237	-0.6884	0.2388	0.0000
264.3230	0.4701	-0.9532	0.8806	-0.2061	-0.2537	-1.6123	0.0000	-0.0000	-0.0000	0.0000	0.0000	0.0000	-0.3083	-6.9324	-3.9460	0.0116	-0.0378	-0.0207	0.0000	-7.3023	-4.0579	-0.0640	0.0222	0.0000	0.0000	-87.4512	-39.9238	-0.6885	0.2388	0.0000
264.3350	0.4701	-0.9532	0.8806	-0.2062	-0.2537	-1.6123	0.0000	-0.0000	-0.0000	0.0000	0.0000	0.0000	-0.4430	-6.9021	-3.9323	-0.0114	-0.0555	-0.0311	-0.0000	-7.3023	-4.0579	-0.0640	0.0222	0.0000	-0.0000	-87.4518	-39.9236	-0.6883	0.2388	0.0000
264.3450	0.4702	-0.9532	0.8807	-0.2062	-0.2537	-1.6124	0.0000	-0.0000	-0.0000	0.0000	0.0000	0.0000	-0.2986	-6.8750	-3.9322	-0.0060	-0.0729	-0.0232	0.0000	-7.3022	-4.0579	-0.0640	0.0222	0.0000	0.0000	-87.4503	-39.9237	-0.6885	0.2388	0.0000
264.3550	0.4701	-0.9532	0.8807	-0.2062	-0.2537	-1.6124	0.0000	-0.0000	-0.0000	0.0000	0.0000	0.0000	-0.2579	-6.8420	-3.9287	-0.0147	-0.0425	-0.0495	0.0000	-7.3023	-4.0579	-0.0640	0.0222	0.0000	0.0000	-87.4511	-39.9237	-0.6884	0.2388	0.0000
264.3650	0.4701	-0.9532	0.8806	-0.2061	-0.2537	-1.6124	0.0000	-0.0000	-0.0000	0.0000	0.0000	0.0000	-0.3107	-6.8741	-3.9480	-0.0197	-0.0611	-0.0216	0.0000	-7.3023	-4.0579	-0.0639	0.0222	0.0000	0.0000	-87.4510	-39.9236	-0.6883	0.2388	0.0000
264.3750	0.4701	-0.9532	0.8806	-0.2061	-0.2537	-1.6123	0.0000	-0.0000	-0.0000	0.0000	0.0000	0.0000	-0.3667	-6.9295	-3.9469	0.0009	-0.0557	-0.0430	0.0000	-7.3022	-4.0579	-0.0640	0.0222	0.0000	0.0000	-87.4503	-39.9237	-0.6884	0.2388	0.0000
264.3870	0.4702	-0.9532	0.8807	-0.2062	-0.2537	-1.6124	0.0000	-0.0000	-0.0000	0.0000	0.0000	0.0000	-0.3705	-6.8000	-3.9287	0.0073	-0.0363	-0.0174	-0.0000	-7.3023	-4.0579	-0.0640	0.0222	0.0000	-0.0000	-87.4519	-39.9237	-0.6884	0.2388	0.0000
264.3970	0.4701	-0.9531	0.8806	-0.2062	-0.2537	-1.6123	0.0000	-0.0000	-0.0000	0.0000	0.0000	0.0000	-0.2671	-6.8575	-3.9325	0.0099	-0.0805	-0.0511	0.0000	-7.3023	-4.0579	-0.0640	0.0222	0.0000	0.0000	-87.4510	-39.9236	-0.6884	0.2388	0.0000
264.4070	0.4702	-0.9532	0.8806	-0.2061	-0.2537	-1.6123	0.0000	-0.0000	-0.0000	0.0000	0.0000	0.0000	-0.2905	-6.9065	-3.9823	-0.0036	-0.0595	-0.0418	0.0000	-7.3022	-4.0579	-0.0640	0.0222	0.0000	0.0000	-87.4503	-39.9237	-0.6884	0.2388	0.0000
264.4170	0.4701	-0.9532	0.8806	-0.2061	-0.2537	-1.6123	0.0000	-0.0000	-0.0000	0.0000	0.0000	0.0000	-0.2554	-6.8043	-3.9486	-0.0234	-0.0565	-0.0215	0.0000	-7.3021	-4.0579	-0.0640	0.0222	0.0000	0.0000	-87.4496	-39.9238	-0.6886	0.2389	0.0000
264.4290	0.4701	-0.9532	0.8806	-0.2062	-0.2537	-1.6124	0.0000	-0.0000	-0.0000	0.0000	0.0000	0.0000	-0.3230	-6.9175	-3.9805	0.0022	-0.0676	-0.0357	0.0000	-7.3023	-4.0579	-0.0640	0.0222	0.0000	0.0000	-87.4511	-39.9237	-0.6884	0.2388	0.0000
264.4390	0.4701	-0.9532	0.8806	-0.2061	-0.2537	-1.6124	0.0000	-0.0000	-0.0000	0.0000	0.0000	0.0000	-0.3766	-6.8520	-3.9391	0.0115	-0.0692	-0.0518	-0.0000	-7.3021	-4.0579	-0.0640	0.0222	0.0000	-0.0000	-87.4495	-39.9237	-0.6886	0.2389	0.0000
264.4490	0.4701	-0.9532	0.8806	-0.2062	-0.2537	-1.6123	0.0000	-0.0000	-0.0000	0.0000	0.0000	0.0000	-0.2842	-6.8362	-3.9347	0.0161	-0.0640	-0.0137	-0.0000	-7.3023	-4.0579	-0.0640	0.0222	0.0000	-0.0000	-87.4519	-39.9237	-0.6885	0.2388	0.0000
264.4610	0.4701	-0.9532	0.8806	-0.2061	-0.2537	-1.6123	0.0000	-0.0000	-0.0000	0.0000	0.0000	0.0000	-0.2720	-6.9093	-3.9112	0.0121	-0.0631	-0.0394	-0.0000	-7.3023	-4.0579	-0.0640	0.0222	0.0000	-0.0000	-87.4520	-39.9238	-0.6885	0.2388	0.0000
264.4710	0.4701	-0.9532	0.8806	-0.2062	-0.2537	-1.6123	0.0000	-0.0000	-0.0000	0.0000	0.0000	0.0000	-0.2649	-6.8786	-3.9395	-0.0080	-0.0760	-0.0296	0.0000	-7.3024	-4.0579	-0.0640	0.0222	0.0000	0.0000	-87.4528	-39.9238	-0.6884	0.2388	0.0000
264.4810	0.4701	-0.9532	0.8806	-0.2061	-0.2537	-1.6124	0.0000	-0.0000	-0.0000	0.0000	0.0000	0.0000	-0.3945	-6.8771	-3.9164	0.0171	-0.0545	-0.0345	-0.0000	-7.3023	-4.0579	-0.0640	0.0222	0.0000	-0.0000	-87.4519	-39.9237	-0.6884	0.2388	0.0000
264.4930	0.4702	-0.9532	0.8806	-0.2062	-0.2537	-1.6124	0.0000	-0.0000	-0.0000	0.0000	0.0000	0.0000	-0.3071	-6.8751	-3.9634	0.0362	-0.0623	-0.0511	0.0000	-7.3022	-4.0579	-0.0640	0.0222	0.0000	0.0000	-87.4503	-39.9237	-0.6885	0.2388	0.0000
264.5030	0.4701	-0.9532	0.8806	-0.2062	-0.2537	-1.6123	0.0000	-0.0000	-0.0000	0.0000	0.0000	0.0000	-0.2433	-6.8976	-3.9129	0.0104	-0.0639	-0.0497	-0.0000	-7.3023	-4.0579	-0.0640	0.0222	0.0000	-0.0000	-87.4510	-39.9236	-0.6884	0.2388	0.0000
264.5150	0.4701	-0.9532	0.8806	-0.2062	-0.2538	-1.6123	0.0000	-0.0000	-0.0000	0.0000	0.0000	0.0000	-0.2943	-6.8809	-3.9821	0.0213	-0.0554	-0.0437	0.0000	-7.3022	-4.0579	-0.0640	0.0222	0.0000	0.0000	-87.4504	-39.9238	-0.6885	0.2388	0.0000
264.5250	0.4701	-0.9532	0.8806	-0.2062	-0.2537	-1.6123	0.0000	-0.0000	-0.0000	0.0000	0.0000	0.0000	-0.2417	-6.8482	-3.8981	0.0076	-0.0922	-0.0565	-0.0000	-7.3021	-4.0579	-0.0640	0.0222	0.0000	-0.0000	-87.4496	-39.9238	-0.6887	0.2389	0.0000
264.5350	0.4701	-0.9532	0.8806	-0.2062	-0.2537	-1.6123	0.0000	-0.0000	-0.0000	0.0000	0.0000	0.0000	-0.3150	-6.9317	-3.9402	0.0004	-0.0570	-0.0593	0.0000	-7.3022	-4.0579	-0.0640	0.0222	0.0000	0.0000	-87.4504	-39.9238	-0.6886	0.2389	0.0000
264.5450	0.4701	-0.9532	0.8807	-0.2061	-0.2537	-1.6123	0.0000	-0.0000	-0.0000	0.0000	0.0000	0.0000	-0.2499	-6.8479	-3.9595	0.0097	-0.0637	-0.0218	0.0000	-7.3022	-4.0579	-0.0640	0.0222	0.0000	0.0000	-87.4503	-39.9237	-0.6885	0.2388	0.0000
264.5550	0.4701	-0.9532	0.8806	-0.2062	-0.2537	-1.6123	0.0000	-0.0000	-0.0000	0.0000	0.0000	0.0000	-0.3732	-6.9259	-3.9038	0.0077	-0.0654	-0.0405	0.0000	-7.3023	-4.0579	-0.0640	0.0222	0.0000	0.0000	-87.4511	-39.9237	-0.6885	0.2388	0.0000
264.5670	0.4701	-0.9532	0.8807	-0.2062	-0.2537	-1.6124	0.0000	-0.0000	-0.0000	0.0000	0.0000	0.0000	-0.3107	-6.8437	-3.9430	0.0153	-0.0702	-0.0222	-0.0000	-7.3021	-4.0579	-0.0640	0.0222	0.0000	-0.0000	-87.4495	-39.9237	-0.6885	0.2388	0.0000
264.5770	0.4702	-0.9532	0.8806	-0.2062	-0.2537	-1.6123	0.0000	-0.0000	-0.0000	0.0000	0.0000	0.0000	-0.3581	-6.8036	-3.9592	0.0256	-0.0480	-0.0410	0.0000	-7.3023	-4.0579	-0.0640	0.0222	0.0000	0.0000	-87.4520	-39.9238	-0.6885	0.2388	0.0000
264.5870	0.4701	-0.9532	0.8806	-0.2061	-0.2537	-1.6124	0.0000	-0.0000	-0.0000	0.0000	0.0000	0.0000	-0.3123	-6.9521	-3.9876	0.0071	-0.0686	-0.0267	0.0000	-7.3022	-4.0579	-0.0640	0.0222	0.0000	0.0000	-87.4503	-39.9237	-0.6885	0.2388	0.0000
264.5970	0.4701	-0.9532	0.8806	-0.2062	-0.2537	-1.6124	0.0000	-0.0000	-0.0000	0.0000	0.0000	0.0000	-0.3057	-6.8947	-3.9203	-0.0017	-0.0764	-0.0525	0.0000	-7.3022	-4.0579	-0.0640	0.0222	0.0000	0.0000	-87.4504	-39.9238	-0.6887	0.2389	0.0000
264.6070	0.4702	-0.9531	0.8806	-0.2062	-0.2537	-1.6124	0.0000	-0.0000	-0.0000	0.0000	0.0000	0.0000	-0.2848	-6.8613	-3.9497	0.0187	-0.0644	-0.0519	-0.0000	-7.3023	-4.0579	-0.0640	0.0222	0.0000	-0.0000	-87.4510	-39.9236	-0.6884	0.2388	0.0000
264.6170	0.4701	-0.9532	0.8806	-0.2061	-0.2537	-1.6123	0.0000	-0.0000	-0.0000	0.0000	0.0000	0.0000	-0.3077	-6.9059	-3.9274	0.0270	-0.0411	-0.0284	0.0000	-7.3025	-4.0579	-0.0639	0.0222	0.0000	0.0000	-87.4535	-39.9237	-0.6883	0.2388	0.0000
264.6290	0.4702	-0.9532	0.8806	-0.2062	-0.2537	-1.6123	0.0000	-0.0000	-0.0000	0.0000	0.0000	0.0000	-0.3515	-6.9161	-3.9574	0.0023	-0.0687	-0.0432	0.0000	-7.3025	-4.0579	-0.0640	0.0222	0.0000	0.0000	-87.4535	-39.9237	-0.6883	0.2388	0.0000
264.6390	0.4701	-0.9532	0.8806	-0.2062	-0.2537	-1.6123	0.0000	-0.0000	-0.0000	0.0000	0.0000	0.0000	-0.2950	-6.8822	-3.9496	0.0270	-0.0677	-0.0578	0.0000	-7.3021	-4.0579	-0.0640	0.0222	0.0000	0.0000	-87.4495	-39.9237	-0.6885	0.2388	0.0000
264.6490	0.4701	-0.9532	0.8806	-0.2062	-0.2537	-1.6123	0.0000	-0.0000	-0.0000	0.0000	0.0000	0.0000	-0.3547	-6.8530	-3.9260	0.0172	-0.0692	-0.0371	-0.0000	-7.3023	-4.0579	-0.0640	0.0222	0.0000	-0.0000	-87.4512	-39.9238	-0.6885	0.2388	0.0000
264.6590	0.4702	-0.9532	0.8806	-0.2061	-0.2537	-1.6124	0.0000	-0.0000	-0.0000	0.0000	0.0000	0.0000	-0.2769	-6.8558	-3.9624	0.0134	-0.0672	-0.0431	-0.0000	-7.3023	-4.0579	-0.0640	0.0222	0.0000	-0.0000	-87.4519	-39.9237	-0.6884	0.2388	0.0000
264.6710	0.4701	-0.9532	0.8806	-0.2061	-0.2537	-1.6124	0.0000	-0.0000	-0.0000	0.0000	0.0000	0.0000	-0.3412	-6.8710	-3.9515	0.0259	-0.0631	-0.0450	0.0000	-7.3022	-4.0579	-0.0640	0.0222	0.0000	0.0000	-87.4504	-39.9238	-0.6886	0.2388	0.0000
264.6810	0.4701	-0.9532	0.8806	-0.2061	-0.2537	-1.6124	0.0000	-0.0000	-0.0000	0.0000	0.0000	0.0000	-0.3459	-6.9183	-3.9328	0.0159	-0.0658	-0.0343	0.0000	-7.3022	-4.0579	-0.0640	0.0222	0.0000	0.0000	-87.4502	-39.9236	-0.6884	0.2388	0.0000
264.6910	0.4701	-0.9532	0.8807	-0.2062	-0.2537	-1.6123	0.0000	-0.0000	-0.0000	0.0000	0.0000	0.0000	-0.3335	-6.8889	-3.9340	0.0170	-0.0508	-0.0341	-0.0000	-7.3023	-4.0579	-0.0640	0.0222	0.0000	-0.0000	-87.4519	-39.9238	-0.6885	0.2388	0.0000
264.7030	0.4702	-0.9532	0.8806	-0.2062	-0.2537	-1.6123	0.0000	-0.0000	-0.0000	0.0000	0.0000	0.0000	-0.3373	-6.8140	-3.9396	0.0139	-0.0599	-0.0470	-0.0000	-7.3021	-4.0579	-0.0640	0.0222	0.0000	-0.0000	-87.4495	-39.9237	-0.6885	0.2388	0.0000
264.7130	0.4701	-0.9532	0.8806	-0.2062	-0.2537	-1.6123	0.0000	-0.0000	-0.0000	0.0000	0.0000	0.0000	-0.2509	-6.9670	-3.9323	0.0526	-0.0541	-0.0447	0.0000	-7.3023	-4.0579	-0.0640	0.0222	0.0000	0.0000	-87.4510	-39.9236	-0.6884	0.2388	0.0000
264.7230	0.4702	-0.9532	0.8806	-0.2061	-0.2537	-1.6123	0.0000	-0.0000	-0.0000	0.0000	0.0000	0.0000	-0.2217	-6.9736	-3.9367	0.0040	-0.0768	-0.0428	0.0000	-7.3022	-4.0579	-0.0640	0.0222	0.0000	0.0000	-87.4504	-39.9238	-0.6886	0.2389	0.0000
264.7330	0.4701	-0.9532	0.8806	-0.2061	-0.2538	-1.6123	0.0000	-0.0000	-0.0000	0.0000	0.0000	0.0000	-0.3476	-6.9095	-3.9569	0.0258	-0.0750	-0.0388	0.0000	-7.3023	-4.0579	-0.0640	0.0222	0.0000	0.0000	-87.4511	-39.9237	-0.6886	0.2388	0.0000
264.7430	0.4701	-0.9532	0.8806	-0.2062	-0.2537	-1.6124	0.0000	-0.0000	-0.0000	0.0000	0.0000	0.0000	-0.2144	-6.8597	-3.9659	0.0164	-0.0813	-0.0596	-0.0000	-7.3021	-4.0579	-0.0640	0.0222	0.0000	-0.0000	-87.4495	-39.9237	-0.6884	0.2388	0.0000
264.7550	0.4701	-0.9532	0.8806	-0.2061	-0.2537	-1.6123	0.0000	-0.0000	-0.0000	0.0000	0.0000	0.0000	-0.2383	-6.8582	-3.9225	0.0319	-0.0910	-0.0396	-0.0000	-7.3021	-4.0579	-0.0640	0.0222	0.0000	-0.0000	-87.4496	-39.9238	-0.6885	0.2388	0.0000
264.7650	0.4702	-0.9532	0.8806	-0.2062	-0.2537	-1.6123	0.0000	-0.0000	-0.0000	0.0000	0.0000	0.0000	-0.3317	-6.8308	-3.8920	0.0201	-0.0732	-0.0436	0.0000	-7.3022	-4.0579	-0.0640	0.0222	0.0000	0.0000	-87.4503	-39.9237	-0.6885	0.2388	0.0000
264.7750	0.4702	-0.9532	0.8806	-0.2062	-0.2537	-1.6123	0.0000	-0.0000	-0.0000	0.0000	0.0000	0.0000	-0.3005	-6.8826	-3.9511	0.0136	-0.0696	-0.0505	-0.0000	-7.3023	-4.0579	-0.0640	0.0222	0.0000	-0.0000	-87.4511	-39.9237	-0.6884	0.2388	0.0000
264.7850	0.4701	-0.9532	0.8807	-0.2061	-0.2537	-1.6123	0.0000	-0.0000	-0.0000	0.0000	0.0000	0.0000	-0.3662	-6.9436	-3.9643	-0.0043	-0.0619	-0.0590	0.0000	-7.3023	-4.0579	-0.0640	0.0222	0.0000	0.0000	-87.4518	-39.9236	-0.6883	0.2388	0.0000
264.7950	0.4702	-0.9532	0.8806	-0.2062	-0.2537	-1.6123	0.0000	-0.0000	-0.0000	0.0000	0.0000	0.0000	-0.2976	-6.8519	-3.9430	0.0161	-0.0689	-0.0655	-0.0000	-7.3021	-4.0579	-0.0640	0.0222	0.0000	-0.0000	-87.4495	-39.9237	-0.6886	0.2389	0.0000
264.8070	0.4701	-0.9532	0.8806	-0.2062	-0.2537	-1.6123	0.0000	-0.0000	-0.0000	0.0000	0.0000	0.0000	-0.3833	-6.8268	-3.9153	-0.0040	-0.0874	-0.0680	0.0000	-7.3023	-4.0579	-0.0640	0.0222	0.0000	0.0000	-87.4520	-39.9238	-0.6885	0.2388	0.0000
264.8170	0.4701	-0.9532	0.8806	-0.2062	-0.2537	-1.6124	0.0000	-0.0000	-0.0000	0.0000	0.0000	0.0000	-0.3402	-6.8857	-3.9600	0.0173	-0.0579	-0.0708	-0.0000	-7.3023	-4.0579	-0.0640	0.0222	0.0000	-0.0000	-87.4518	-39.9237	-0.6884	0.2388	0.0000
264.8270	0.4701	-0.9532	0.8806	-0.2061	-0.2537	-1.6124	0.0000	-0.0000	-0.0000	0.0000	0.0000	0.0000	-0.3083	-6.8990	-3.9129	0.0036	-0.0744	-0.0539	-0.0000	-7.3023	-4.0579	-0.0640	0.0222	0.0000	-0.0000	-87.4520	-39.9238	-0.6886	0.2389	0.0000
264.8370	0.4702	-0.9532	0.8806	-0.2061	-0.2537	-1.6124	0.0000	-0.0000	-0.0000	0.0000	0.0000	0.0000	-0.2571	-6.8339	-3.9155	0.0013	-0.0555	-0.0655	-0.0000	-7.3024	-4.0579	-0.0640	0.0222	0.0000	-0.0000	-87.4527	-39.9237	-0.6884	0.2388	0.0000
264.8490	0.4702	-0.9532	0.8806	-0.2062	-0.2537	-1.6123	0.0000	-0.0000	-0.0000	0.0000	0.0000	0.0000	-0.3505	-6.9194	-3.9228	-0.0010	-0.0838	-0.0535	0.0000	-7.3021	-4.0579	-0.0640	0.0222	0.0000	0.0000	-87.4495	-39.9237	-0.6886	0.2389	0.0000
264.8590	0.4702	-0.9532	0.8806	-0.2062	-0.2537	-1.6124	0.0000	-0.0000	-0.0000	0.0000	0.0000	0.0000	-0.2607	-6.8813	-3.9194	0.0324	-0.0865	-0.0570	-0.0000	-7.3023	-4.0579	-0.0640	0.0222	0.0000	-0.0000	-87.4519	-39.9237	-0.6884	0.2388	0.0000
264.8710	0.4702	-0.9532	0.8806	-0.2062	-0.2537	-1.6123	0.0000	-0.0000	-0.0000	0.0000	0.0000	0.0000	-0.4120	-6.8531	-3.9431	0.0175	-0.1133	-0.0543	0.0000	-7.3022	-4.0579	-0.0640	0.0222	0.0000	0.0000	-87.4503	-39.9237	-0.6885	0.2388	0.0000
264.8810	0.4702	-0.9532	0.8807	-0.2061	-0.2537	-1.6123	0.0000	-0.0000	-0.0000	0.0000	0.0000	0.0000	-0.2595	-6.8265	-3.9325	0.0014	-0.0688	-0.0372	0.0000	-7.3022	-4.0579	-0.0640	0.0222	0.0000	0.0000	-87.4503	-39.9237	-0.6885	0.2388	0.0000
264.8910	0.4701	-0.9532	0.8806	-0.2061	-0.2537	-1.6123	0.0000	-0.0000	-0.0000	0.0000	0.0000	0.0000	-0.3236	-6.8608	-3.9021	0.0231	-0.0840	-0.0310	-0.0000	-7.3024	-4.0579	-0.0640	0.0222	0.0000	-0.0000	-87.4528	-39.9238	-0.6886	0.2389	0.0000
264.9010	0.4701	-0.9532	0.8806	-0.2061	-0.2537	-1.6123	0.0000	-0.0000	-0.0000	0.0000	0.0000	0.0000	-0.3580	-6.8589	-3.9410	0.0446	-0.1092	-0.0471	0.0000	-7.3022	-4.0579	-0.0640	0.0222	0.0000	0.0000	-87.4503	-39.9237	-0.6885	0.2388	0.0000
264.9130	0.4702	-0.9532	0.8806	-0.2062	-0.2537	-1.6124	0.0000	-0.0000	-0.0000	0.0000	0.0000	0.0000	-0.3250	-6.8645	-3.9390	0.0085	-0.1014	-0.0417	0.0000	-7.3024	-4.0579	-0.0640	0.0222	0.0000	0.0000	-87.4527	-39.9237	-0.6883	0.2388	0.0000
264.9230	0.4701	-0.9532	0.8806	-0.2062	-0.2537	-1.6124	0.0000	-0.0000	-0.0000	0.0000	0.0000	0.0000	-0.2943	-6.8559	-3.9612	0.0313	-0.0671	-0.0509	0.0000	-7.3023	-4.0579	-0.0640	0.0222	0.0000	0.0000	-87.4519	-39.9238	-0.6884	0.2388	0.0000
264.9330	0.4701	-0.9532	0.8806	-0.2062	-0.2537	-1.6124	0.0000	-0.0000	-0.0000	0.0000	0.0000	0.0000	-0.3413	-6.9018	-3.9240	0.0048	-0.0651	-0.0169	-0.0000	-7.3023	-4.0579	-0.0640	0.0222	0.0000	-0.0000	-87.4519	-39.9237	-0.6884	0.2388	0.0000
264.9430	0.4701	-0.9532	0.8806	-0.2062	-0.2537	-1.6123	0.0000	-0.0000	-0.0000	0.0000	0.0000	0.0000	-0.3458	-6.8697	-3.9386	0.0103	-0.0738	-0.0295	-0.0000	-7.3023	-4.0579	-0.0640	0.0222	0.0000	-0.0000	-87.4520	-39.9238	-0.6886	0.2389	0.0000
264.9530	0.4701	-0.9532	0.8806	-0.2062	-0.2537	-1.6124	0.0000	-0.0000	-0.0000	0.0000	0.0000	0.0000	-0.2616	-6.8578	-3.9278	0.0105	-0.0641	-0.0773	-0.0000	-7.3021	-4.0579	-0.0640	0.0222	0.0000	-0.0000	-87.4495	-39.9237	-0.6885	0.2388	0.0000
264.9630	0.4702	-0.9532	0.8806	-0.2062	-0.2537	-1.6123	0.0000	-0.0000	-0.0000	0.0000	0.0000	0.0000	-0.2273	-6.8256	-3.9489	0.0324	-0.1029	-0.0384	-0.0000	-7.3023	-4.0579	-0.0640	0.0222	0.0000	-0.0000	-87.4512	-39.9238	-0.6886	0.2389	0.0000
264.9750	0.4701	-0.9532	0.8806	-0.2062	-0.2537	-1.6124	0.0000	-0.0000	-0.0000	0.0000	0.0000	0.0000	-0.2332	-6.8843	-3.9344	0.0055	-0.0945	-0.0391	-0.0000	-7.3023	-4.0579	-0.0640	0.0222	0.0000	-0.0000	-87.4511	-39.9237	-0.6884	0.2388	0.0000
264.9850	0.4702	-0.9532	0.8806	-0.2062	-0.2537	-1.6123	0.0000	-0.0000	-0.0000	0.0000	0.0000	0.0000	-0.3534	-6.9741	-3.9559	0.0094	-0.0975	-0.0766	0.0000	-7.3023	-4.0579	-0.0640	0.0222	0.0000	0.0000	-87.4510	-39.9237	-0.6885	0.2388	0.0000
264.9950	0.4701	-0.9532	0.8807	-0.2062	-0.2537	-1.6123	0.0000	-0.0000	-0.0000	0.0000	0.0000	0.0000	-0.3829	-6.9087	-3.9325	-0.0023	-0.0704	-0.0479	-0.0000	-7.3023	-4.0579	-0.0640	0.0222	0.0000	-0.0000	-87.4519	-39.9238	-0.6885	0.2388	0.0000
265.0050	0.4702	-0.9531	0.8806	-0.2062	-0.2537	-1.6124	0.0000	-0.0000	-0.0000	0.0000	0.0000	0.0000	-0.3822	-6.8810	-3.9310	0.0176	-0.0972	-0.0360	-0.0000	-7.3023	-4.0579	-0.0640	0.0222	0.0000	-0.0000	-87.4519	-39.9237	-0.6885	0.2388	0.0000
265.0170	0.4701	-0.9532	0.8806	-0.2062	-0.2537	-1.6123	0.0000	-0.0000	-0.0000	0.0000	0.0000	0.0000	-0.3521	-6.8966	-3.9594	0.0153	-0.0871	-0.0347	0.0000	-7.3022	-4.0579	-0.0640	0.0222	0.0000	0.0000	-87.4504	-39.9238	-0.6887	0.2389	0.0000
265.0270	0.4702	-0.9532	0.8806	-0.2061	-0.2537	-1.6123	0.0000	-0.0000	-0.0000	0.0000	0.0000	0.0000	-0.3632	-6.9034	-3.9450	0.0162	-0.1045	-0.0372	0.0000	-7.3021	-4.0579	-0.0640	0.0222	0.0000	0.0000	-87.4487	-39.9237	-0.6886	0.2389	0.0000
265.0390	0.4701	-0.9532	0.8806	-0.2062	-0.2537	-1.6123	0.0000	-0.0000	-0.0000	0.0000	0.0000	0.0000	-0.3327	-6.8683	-3.9890	0.0079	-0.0670	-0.0482	-0.0000	-7.3023	-4.0579	-0.0640	0.0222	0.0000	-0.0000	-87.4511	-39.9237	-0.6885	0.2388	0.0000
265.0490	0.4702	-0.9532	0.8806	-0.2062	-0.2538	-1.6123	0.0000	-0.0000	-0.0000	0.0000	0.0000	0.0000	-0.3792	-6.8303	-3.9242	-0.0129	-0.0850	-0.0706	-0.0000	-7.3023	-4.0579	-0.0640	0.0222	0.0000	-0.0000	-87.4511	-39.9237	-0.6884	0.2388	0.0000
265.0610	0.4701	-0.9532	0.8806	-0.2062	-0.2537	-1.6123	0.0000	-0.0000	-0.0000	0.0000	0.0000	0.0000	-0.3061	-6.8777	-3.9041	0.0083	-0.0716	-0.0493	-0.0000	-7.3023	-4.0579	-0.0640	0.0222	0.0000	-0.0000	-87.4512	-39.9238	-0.6885	0.2388	0.0000
265.0710	0.4702	-0.9532	0.8807	-0.2062	-0.2537	-1.6123	0.0000	-0.0000	-0.0000	0.0000	0.0000	0.0000	-0.2934	-6.9342	-3.9576	0.0118	-0.0807	-0.0484	0.0000	-7.3024	-4.0579	-0.0640	0.0222	0.0000	0.0000	-87.4527	-39.9237	-0.6884	0.2388	0.0000
265.0810	0.4701	-0.9532	0.8806	-0.2062	-0.2537	-1.6123	0.0000	-0.0000	-0.0000	0.0000	0.0000	0.0000	-0.3052	-6.8725	-3.9182	0.0076	-0.0916	-0.0400	0.0000	-7.3024	-4.0579	-0.0640	0.0222	0.0000	0.0000	-87.4527	-39.9237	-0.6884	0.2388	0.0000
265.0930	0.4702	-0.9532	0.8806	-0.2062	-0.2537	-1.6123	0.0000	-0.0000	-0.0000	0.0000	0.0000	0.0000	-0.3810	-6.8375	-3.9488	0.0318	-0.0640	-0.0287	-0.0000	-7.3023	-4.0579	-0.0640	0.0222	0.0000	-0.0000	-87.4511	-39.9237	-0.6884	0.2388	0.0000
265.1030	0.4702	-0.9532	0.8806	-0.2062	-0.2538	-1.6124	0.0000	-0.0000	-0.0000	0.0000	0.0000	0.0000	-0.4441	-6.9020	-3.9268	0.0093	-0.0615	-0.0142	-0.0000	-7.3023	-4.0579	-0.0640	0.0222	0.0000	-0.0000	-87.4512	-39.9238	-0.6885	0.2388	0.0000
265.1150	0.4702	-0.9532	0.8806	-0.2061	-0.2537	-1.6123	0.0000	-0.0000	-0.0000	0.0000	0.0000	0.0000	-0.3572	-6.8679	-3.9015	0.0355	-0.0608	-0.0560	0.0000	-7.3021	-4.0579	-0.0640	0.0222	0.0000	0.0000	-87.4496	-39.9238	-0.6886	0.2389	0.0000
265.1250	0.4701	-0.9532	0.8806	-0.2061	-0.2537	-1.6123	0.0000	-0.0000	-0.0000	0.0000	0.0000	0.0000	-0.2375	-6.8526	-3.9606	0.0054	-0.0798	-0.0360	0.0000	-7.3021	-4.0579	-0.0640	0.0222	0.0000	0.0000	-87.4495	-39.9237	-0.6884	0.2388	0.0000
265.1370	0.4702	-0.9532	0.8806	-0.2061	-0.2537	-1.6124	0.0000	-0.0000	-0.0000	0.0000	0.0000	0.0000	-0.2397	-6.9074	-3.9492	0.0322	-0.0660	-0.0540	-0.0000	-7.3023	-4.0579	-0.0640	0.0222	0.0000	-0.0000	-87.4518	-39.9236	-0.6883	0.2388	0.0000
265.1470	0.4701	-0.9532	0.8806	-0.2061	-0.2537	-1.6123	0.0000	-0.0000	-0.0000	0.0000	0.0000	0.0000	-0.2340	-6.8313	-3.9300	0.0408	-0.0706	-0.0767	0.0000	-7.3022	-4.0579	-0.0640	0.0222	0.0000	0.0000	-87.4504	-39.9238	-0.6886	0.2389	0.0000
265.1590	0.4702	-0.9532	0.8806	-0.2062	-0.2537	-1.6123	0.0000	-0.0000	-0.0000	0.0000	0.0000	0.0000	-0.2898	-6.8579	-3.9220	0.0466	-0.0595	-0.0563	-0.0000	-7.3023	-4.0579	-0.0640	0.0222	0.0000	-0.0000	-87.4511	-39.9237	-0.6885	0.2388	0.0000
265.1690	0.4702	-0.9532	0.8806	-0.2062	-0.2537	-1.6124	0.0000	-0.0000	-0.0000	0.0000	0.0000	0.0000	-0.2676	-6.8223	-3.9195	0.0365	-0.0561	-0.0509	0.0000	-7.3024	-4.0579	-0.0640	0.0222	0.0000	0.0000	-87.4527	-39.9238	-0.6884	0.2388	0.0000
265.1790	0.4702	-0.9532	0.8806	-0.2062	-0.2537	-1.6123	0.0000	-0.0000	-0.0000	0.0000	0.0000	0.0000	-0.2858	-6.9436	-3.9169	0.0476	-0.0876	-0.0508	0.0000	-7.3024	-4.0579	-0.0640	0.0222	0.0000	0.0000	-87.4527	-39.9237	-0.6884	0.2388	0.0000
265.1910	0.4701	-0.9532	0.8807	-0.2062	-0.2537	-1.6123	0.0000	-0.0000	-0.0000	0.0000	0.0000	0.0000	-0.3382	-6.8331	-3.9382	0.0144	-0.0744	-0.0574	-0.0000	-7.3021	-4.0579	-0.0640	0.0222	0.0000	-0.0000	-87.4495	-39.9237	-0.6884	0.2388	0.0000
265.2010	0.4701	-0.9532	0.8806	-0.2062	-0.2537	-1.6123	0.0000	-0.0000	-0.0000	0.0000	0.0000	0.0000	-0.4244	-6.8336	-3.9213	0.0475	-0.0793	-0.0606	0.0000	-7.3022	-4.0579	-0.0640	0.0222	0.0000	0.0000	-87.4503	-39.9237	-0.6885	0.2388	0.0000
265.2130	0.4701	-0.9532	0.8806	-0.2062	-0.2537	-1.6123	0.0000	-0.0000	-0.0000	0.0000	0.0000	0.0000	-0.3719	-6.8515	-3.9632	0.0237	-0.0715	-0.0497	-0.0000	-7.3024	-4.0579	-0.0640	0.0222	0.0000	-0.0000	-87.4527	-39.9237	-0.6883	0.2388	0.0000
265.2230	0.4701	-0.9532	0.8806	-0.2062	-0.2537	-1.6124	0.0000	-0.0000	-0.0000	0.0000	0.0000	0.0000	-0.3919	-6.8745	-3.9301	0.0161	-0.0776	-0.0605	-0.0000	-7.3023	-4.0579	-0.0640	0.0222	0.0000	-0.0000	-87.4518	-39.9236	-0.6884	0.2388	0.0000
265.2350	0.4702	-0.9532	0.8806	-0.2062	-0.2537	-1.6123	0.0000	-0.0000	-0.0000	0.0000	0.0000	0.0000	-0.3849	-6.8609	-4.0187	0.0241	-0.0951	-0.0592	-0.0000	-7.3023	-4.0579	-0.0640	0.0222	0.0000	-0.0000	-87.4520	-39.9238	-0.6885	0.2388	0.0000
265.2450	0.4702	-0.9531	0.8807	-0.2062	-0.2537	-1.6123	0.0000	-0.0000	-0.0000	0.0000	0.0000	0.0000	-0.3553	-6.8652	-3.9337	0.0274	-0.0897	-0.0579	-0.0000	-7.3023	-4.0579	-0.0640	0.0222	0.0000	-0.0000	-87.4511	-39.9238	-0.6885	0.2388	0.0000
265.2570	0.4702	-0.9532	0.8806	-0.2062	-0.2537	-1.6124	0.0000	-0.0000	-0.0000	0.0000	0.0000	0.0000	-0.3614	-6.9343	-3.9566	0.0297	-0.0447	-0.0913	-0.0000	-7.3023	-4.0579	-0.0640	0.0222	0.0000	-0.0000	-87.4519	-39.9237	-0.6885	0.2388	0.0000
265.2670	0.4701	-0.9532	0.8806	-0.2062	-0.2537	-1.6123	0.0000	-0.0000	-0.0000	0.0000	0.0000	0.0000	-0.3422	-6.8615	-3.9489	0.0192	-0.0790	-0.0412	-0.0000	-7.3024	-4.0579	-0.0640	0.0222	0.0000	-0.0000	-87.4526	-39.9237	-0.6884	0.2388	0.0000
265.2770	0.4702	-0.9532	0.8806	-0.2062	-0.2537	-1.6124	0.0000	-0.0000	-0.0000	0.0000	0.0000	0.0000	-0.3286	-6.9222	-3.9504	0.0189	-0.0901	-0.0637	-0.0000	-7.3023	-4.0579	-0.0640	0.0222	0.0000	-0.0000	-87.4511	-39.9237	-0.6884	0.2388	0.0000
265.2890	0.4701	-0.9532	0.8806	-0.2062	-0.2538	-1.6124	0.0000	-0.0000	-0.0000	0.0000	0.0000	0.0000	-0.3617	-6.8730	-3.9234	0.0425	-0.0517	-0.0421	0.0000	-7.3022	-4.0579	-0.0640	0.0222	0.0000	0.0000	-87.4503	-39.9237	-0.6885	0.2388	0.0000
265.2990	0.4701	-0.9532	0.8806	-0.2062	-0.2537	-1.6123	0.0000	-0.0000	-0.0000	0.0000	0.0000	0.0000	-0.2971	-6.8618	-3.9768	0.0286	-0.0709	-0.0428	0.0000	-7.3022	-4.0579	-0.0640	0.0222	0.0000	0.0000	-87.4503	-39.9238	-0.6886	0.2389	0.0000
265.3110	0.4702	-0.9532	0.8806	-0.2062	-0.2537	-1.6123	0.0000	-0.0000	-0.0000	0.0000	0.0000	0.0000	-0.2897	-6.9044	-3.9355	0.0249	-0.0710	-0.0554	0.0000	-7.3023	-4.0579	-0.0639	0.0222	0.0000	0.0000	-87.4518	-39.9236	-0.6883	0.2388	0.0000
265.3210	0.4702	-0.9532	0.8806	-0.2062	-0.2537	-1.6124	0.0000	-0.0000	-0.0000	0.0000	0.0000	0.0000	-0.3921	-6.8756	-3.9866	0.0314	-0.0712	-0.0706	0.0000	-7.3023	-4.0579	-0.0640	0.0222	0.0000	0.0000	-87.4512	-39.9238	-0.6886	0.2389	0.0000
265.3330	0.4701	-0.9532	0.8806	-0.2061	-0.2538	-1.6123	0.0000	-0.0000	-0.0000	0.0000	0.0000	0.0000	-0.3604	-6.9087	-3.9415	0.0142	-0.0809	-0.0427	-0.0000	-7.3024	-4.0579	-0.0640	0.0222	0.0000	-0.0000	-87.4527	-39.9237	-0.6885	0.2388	0.0000
265.3430	0.4702	-0.9532	0.8806	-0.2062	-0.2537	-1.6124	0.0000	-0.0000	-0.0000	0.0000	0.0000	0.0000	-0.2715	-6.8816	-3.9834	0.0283	-0.0862	-0.0543	-0.0000	-7.3023	-4.0579	-0.0640	0.0222	0.0000	-0.0000	-87.4510	-39.9236	-0.6883	0.2388	0.0000
265.3550	0.4701	-0.9532	0.8806	-0.2061	-0.2537	-1.6123	0.0000	-0.0000	-0.0000	0.0000	0.0000	0.0000	-0.3470	-6.8428	-3.9538	0.0421	-0.0531	-0.0224	0.0000	-7.3021	-4.0579	-0.0640	0.0222	0.0000	0.0000	-87.4487	-39.9237	-0.6886	0.2389	0.0000
265.3650	0.4702	-0.9532	0.8806	-0.2062	-0.2537	-1.6123	0.0000	-0.0000	-0.0000	0.0000	0.0000	0.0000	-0.3575	-6.8940	-3.9522	0.0339	-0.0771	-0.0661	0.0000	-7.3023	-4.0579	-0.0640	0.0222	0.0000	0.0000	-87.4519	-39.9237	-0.6885	0.2388	0.0000
265.3750	0.4702	-0.9532	0.8806	-0.2061	-0.2537	-1.6123	0.0000	-0.0000	-0.0000	0.0000	0.0000	0.0000	-0.3537	-6.8796	-3.9132	0.0197	-0.0699	-0.0536	-0.0000	-7.3023	-4.0579	-0.0640	0.0222	0.0000	-0.0000	-87.4518	-39.9236	-0.6883	0.2388	0.0000
265.3870	0.4701	-0.9532	0.8806	-0.2061	-0.2537	-1.6123	0.0000	-0.0000	-0.0000	0.0000	0.0000	0.0000	-0.3089	-6.8182	-3.9187	0.0242	-0.0655	-0.0528	-0.0000	-7.3023	-4.0579	-0.0640	0.0222	0.0000	-0.0000	-87.4519	-39.9237	-0.6884	0.2388	0.0000
265.3970	0.4701	-0.9532	0.8806	-0.2062	-0.2537	-1.6124	0.0000	-0.0000	-0.0000	0.0000	0.0000	0.0000	-0.3122	-6.8665	-3.9578	0.0099	-0.0594	-0.0268	0.0000	-7.3022	-4.0579	-0.0640	0.0222	0.0000	0.0000	-87.4503	-39.9237	-0.6884	0.2388	0.0000
265.4090	0.4702	-0.9532	0.8806	-0.2062	-0.2537	-1.6123	0.0000	-0.0000	-0.0000	0.0000	0.0000	0.0000	-0.2964	-6.9025	-3.9426	0.0264	-0.0773	-0.0439	0.0000	-7.3022	-4.0579	-0.0640	0.0222	0.0000	0.0000	-87.4503	-39.9237	-0.6885	0.2388	0.0000
265.4190	0.4702	-0.9532	0.8806	-0.2061	-0.2537	-1.6123	0.0000	-0.0000	-0.0000	0.0000	0.0000	0.0000	-0.3616	-6.8425	-3.9537	0.0306	-0.0749	-0.0504	0.0000	-7.3024	-4.0579	-0.0639	0.0222	0.0000	0.0000	-87.4526	-39.9236	-0.6883	0.2388	0.0000
265.4310	0.4701	-0.9532	0.8807	-0.2062	-0.2537	-1.6124	0.0000	-0.0000	-0.0000	0.0000	0.0000	0.0000	-0.3810	-6.8849	-3.8746	0.0342	-0.0813	-0.0736	0.0000	-7.3024	-4.0579	-0.0640	0.0222	0.0000	0.0000	-87.4528	-39.9238	-0.6885	0.2388	0.0000
265.4410	0.4701	-0.9532	0.8806	-0.2061	-0.2537	-1.6124	0.0000	-0.0000	-0.0000	0.0000	0.0000	0.0000	-0.4315	-6.8347	-3.9122	0.0422	-0.0839	-0.0602	0.0000	-7.3021	-4.0579	-0.0640	0.0222	0.0000	0.0000	-87.4495	-39.9237	-0.6885	0.2388	0.0000
265.4530	0.4702	-0.9532	0.8806	-0.2062	-0.2538	-1.6124	0.0000	-0.0000	-0.0000	0.0000	0.0000	0.0000	-0.4263	-6.8199	-3.9441	0.0218	-0.0823	-0.0313	-0.0000	-7.3023	-4.0579	-0.0640	0.0222	0.0000	-0.0000	-87.4519	-39.9237	-0.6884	0.2388	0.0000
265.4630	0.4702	-0.9532	0.8806	-0.2061	-0.2537	-1.6124	0.0000	-0.0000	-0.0000	0.0000	0.0000	0.0000	-0.2308	-6.9312	-3.9323	0.0128	-0.0888	-0.0498	-0.0000	-7.3021	-4.0579	-0.0640	0.0222	0.0000	-0.0000	-87.4487	-39.9237	-0.6885	0.2388	0.0000
265.4730	0.4702	-0.9531	0.8806	-0.2062	-0.2537	-1.6123	0.0000	-0.0000	-0.0000	0.0000	0.0000	0.0000	-0.4471	-6.9093	-3.9363	0.0435	-0.0877	-0.0538	0.0000	-7.3021	-4.0579	-0.0640	0.0222	0.0000	0.0000	-87.4496	-39.9238	-0.6886	0.2389	0.0000
265.4850	0.4701	-0.9532	0.8806	-0.2061	-0.2537	-1.6123	0.0000	-0.0000	-0.0000	0.0000	0.0000	0.0000	-0.3487	-6.8746	-3.9286	0.0102	-0.0575	-0.0510	0.0000	-7.3023	-4.0579	-0.0640	0.0222	0.0000	0.0000	-87.4511	-39.9237	-0.6885	0.2388	0.0000
265.4950	0.4701	-0.9532	0.8806	-0.2062	-0.2537	-1.6123	0.0000	-0.0000	-0.0000	0.0000	0.0000	0.0000	-0.3184	-6.9691	-3.9555	0.0127	-0.0808	-0.0628	0.0000	-7.3021	-4.0579	-0.0640	0.0222	0.0000	0.0000	-87.4495	-39.9237	-0.6885	0.2388	0.0000
265.5070	0.4702	-0.9532	0.8806	-0.2061	-0.2537	-1.6123	0.0000	-0.0000	-0.0000	0.0000	0.0000	0.0000	-0.2546	-6.8777	-3.9390	0.0376	-0.1010	-0.0659	0.0000	-7.3023	-4.0579	-0.0640	0.0222	0.0000	0.0000	-87.4511	-39.9237	-0.6884	0.2388	0.0000
265.5170	0.4702	-0.9532	0.8807	-0.2062	-0.2537	-1.6123	0.0000	-0.0000	-0.0000	0.0000	0.0000	0.0000	-0.3080	-6.9223	-3.8971	0.0234	-0.0804	-0.0591	0.0000	-7.3021	-4.0579	-0.0640	0.0222	0.0000	0.0000	-87.4487	-39.9237	-0.6886	0.2389	0.0000
265.5290	0.4701	-0.9532	0.8806	-0.2062	-0.2537	-1.6124	0.0000	-0.0000	-0.0000	0.0000	0.0000	0.0000	-0.3532	-6.8529	-3.9444	0.0113	-0.0391	-0.0671	-0.0000	-7.3023	-4.0579	-0.0640	0.0222	0.0000	-0.0000	-87.4511	-39.9237	-0.6884	0.2388	0.0000
265.5390	0.4701	-0.9532	0.8806	-0.2062	-0.2537	-1.6124	0.0000	-0.0000	-0.0000	0.0000	0.0000	0.0000	-0.2930	-6.8509	-3.9316	0.0039	-0.0569	-0.0491	0.0000	-7.3022	-4.0579	-0.0640	0.0222	0.0000	0.0000	-87.4504	-39.9238	-0.6885	0.2388	0.0000
265.5510	0.4701	-0.9532	0.8806	-0.2062	-0.2537	-1.6123	0.0000	-0.0000	-0.0000	0.0000	0.0000	0.0000	-0.3512	-6.9139	-3.9775	0.0210	-0.0765	-0.0546	0.0000	-7.3022	-4.0579	-0.0640	0.0222	0.0000	0.0000	-87.4503	-39.9237	-0.6883	0.2388	0.0000
265.5610	0.4701	-0.9532	0.8806	-0.2061	-0.2537	-1.6124	0.0000	-0.0000	-0.0000	0.0000	0.0000	0.0000	-0.3689	-6.8831	-3.9652	0.0175	-0.0725	-0.0449	-0.0000	-7.3023	-4.0579	-0.0640	0.0222	0.0000	-0.0000	-87.4511	-39.9238	-0.6886	0.2389	0.0000
265.5710	0.4701	-0.9532	0.8806	-0.2062	-0.2537	-1.6124	0.0000	-0.0000	-0.0000	0.0000	0.0000	0.0000	-0.3130	-6.8418	-3.9255	0.0128	-0.0762	-0.0634	0.0000	-7.3025	-4.0579	-0.0639	0.0222	0.0000	0.0000	-87.4534	-39.9236	-0.6882	0.2388	0.0000
265.5830	0.4701	-0.9532	0.8806	-0.2061	-0.2537	-1.6124	0.0000	-0.0000	-0.0000	0.0000	0.0000	0.0000	-0.3269	-6.8838	-3.9146	0.0274	-0.0703	-0.0544	0.0000	-7.3022	-4.0579	-0.0640	0.0222	0.0000	0.0000	-87.4503	-39.9237	-0.6884	0.2388	0.0000
265.5930	0.4701	-0.9532	0.8806	-0.2062	-0.2538	-1.6124	0.0000	-0.0000	-0.0000	0.0000	0.0000	0.0000	-0.3066	-6.8426	-3.9712	0.0511	-0.0677	-0.0489	-0.0000	-7.3023	-4.0579	-0.0640	0.0222	0.0000	-0.0000	-87.4512	-39.9238	-0.6886	0.2389	0.0000
265.6030	0.4701	-0.9532	0.8806	-0.2062	-0.2537	-1.6123	0.0000	-0.0000	-0.0000	0.0000	0.0000	0.0000	-0.3872	-6.8331	-3.9365	0.0244	-0.0710	-0.0343	-0.0000	-7.3023	-4.0579	-0.0640	0.0222	0.0000	-0.0000	-87.4518	-39.9236	-0.6883	0.2388	0.0000
265.6130	0.4702	-0.9531	0.8806	-0.2062	-0.2537	-1.6123	0.0000	-0.0000	-0.0000	0.0000	0.0000	0.0000	-0.3663	-6.8610	-3.9192	0.0333	-0.0623	-0.0364	-0.0000	-7.3023	-4.0579	-0.0640	0.0222	0.0000	-0.0000	-87.4519	-39.9238	-0.6885	0.2388	0.0000
265.6230	0.4702	-0.9532	0.8806	-0.2062	-0.2537	-1.6123	0.0000	-0.0000	-0.0000	0.0000	0.0000	0.0000	-0.3328	-6.8891	-3.9159	0.0330	-0.0854	-0.0733	0.0000	-7.3023	-4.0579	-0.0640	0.0222	0.0000	0.0000	-87.4520	-39.9238	-0.6886	0.2389	0.0000
265.6350	0.4701	-0.9532	0.8806	-0.2061	-0.2537	-1.6123	0.0000	-0.0000	-0.0000	0.0000	0.0000	0.0000	-0.3266	-6.8283	-3.9289	0.0350	-0.0497	-0.0543	0.0000	-7.3023	-4.0579	-0.0640	0.0222	0.0000	0.0000	-87.4511	-39.9237	-0.6886	0.2389	0.0000
265.6450	0.4701	-0.9532	0.8806	-0.2062	-0.2537	-1.6123	0.0000	-0.0000	-0.0000	0.0000	0.0000	0.0000	-0.2964	-6.9361	-3.9173	0.0039	-0.0516	-0.0817	0.0000	-7.3023	-4.0579	-0.0640	0.0222	0.0000	0.0000	-87.4511	-39.9237	-0.6885	0.2388	0.0000
265.6550	0.4701	-0.9532	0.8806	-0.2062	-0.2537	-1.6123	0.0000	-0.0000	-0.0000	0.0000	0.0000	0.0000	-0.4062	-6.9235	-3.8945	0.0057	-0.0510	-0.0650	-0.0000	-7.3023	-4.0579	-0.0640	0.0222	0.0000	-0.0000	-87.4511	-39.9237	-0.6884	0.2388	0.0000
265.6650	0.4702	-0.9532	0.8806	-0.2061	-0.2537	-1.6123	0.0000	-0.0000	-0.0000	0.0000	0.0000	0.0000	-0.3474	-6.8112	-3.9798	0.0226	-0.0765	-0.0485	0.0000	-7.3023	-4.0579	-0.0640	0.0222	0.0000	0.0000	-87.4511	-39.9237	-0.6884	0.2388	0.0000
265.6750	0.4701	-0.9532	0.8806	-0.2062	-0.2537	-1.6123	0.0000	-0.0000	-0.0000	0.0000	0.0000	0.0000	-0.3151	-6.8598	-3.9350	0.0290	-0.0989	-0.0887	-0.0000	-7.3023	-4.0579	-0.0640	0.0222	0.0000	-0.0000	-87.4511	-39.9237	-0.6885	0.2388	0.0000
265.6850	0.4701	-0.9532	0.8806	-0.2062	-0.2538	-1.6124	0.0000	-0.0000	-0.0000	0.0000	0.0000	0.0000	-0.2976	-6.8343	-3.9517	0.0330	-0.0560	-0.0634	0.0000	-7.3022	-4.0579	-0.0640	0.0222	0.0000	0.0000	-87.4503	-39.9237	-0.6885	0.2388	0.0000
265.6950	0.4701	-0.9532	0.8806	-0.2062	-0.2537	-1.6123	0.0000	-0.0000	-0.0000	0.0000	0.0000	0.0000	-0.3247	-6.8015	-3.9386	0.0393	-0.0716	-0.0572	0.0000	-7.3022	-4.0579	-0.0640	0.0222	0.0000	0.0000	-87.4503	-39.9237	-0.6885	0.2388	0.0000
265.7070	0.4701	-0.9532	0.8806	-0.2062	-0.2537	-1.6123	0.0000	-0.0000	-0.0000	0.0000	0.0000	0.0000	-0.3245	-6.8455	-3.9070	0.0384	-0.0639	-0.0709	0.0000	-7.3023	-4.0579	-0.0640	0.0222	0.0000	0.0000	-87.4511	-39.9237	-0.6885	0.2388	0.0000
265.7170	0.4702	-0.9532	0.8806	-0.2062	-0.2537	-1.6123	0.0000	-0.0000	-0.0000	0.0000	0.0000	0.0000	-0.2739	-6.9082	-3.9145	0.0314	-0.0588	-0.0548	0.0000	-7.3023	-4.0579	-0.0640	0.0222	0.0000	0.0000	-87.4520	-39.9238	-0.6885	0.2388	0.0000
265.7270	0.4701	-0.9532	0.8807	-0.2062	-0.2537	-1.6123	0.0000	-0.0000	-0.0000	0.0000	0.0000	0.0000	-0.2909	-6.8435	-3.9272	0.0191	-0.0710	-0.0409	-0.0000	-7.3023	-4.0579	-0.0640	0.0222	0.0000	-0.0000	-87.4520	-39.9238	-0.6886	0.2389	0.0000
265.7370	0.4701	-0.9532	0.8806	-0.2061	-0.2537	-1.6123	0.0000	-0.0000	-0.0000	0.0000	0.0000	0.0000	-0.3083	-6.8258	-3.9466	0.0406	-0.0642	-0.0290	-0.0000	-7.3023	-4.0579	-0.0640	0.0222	0.0000	-0.0000	-87.4518	-39.9237	-0.6884	0.2388	0.0000
265.7470	0.4701	-0.9532	0.8806	-0.2061	-0.2537	-1.6123	0.0000	-0.0000	-0.0000	0.0000	0.0000	0.0000	-0.3240	-6.8699	-3.9304	0.0313	-0.0735	-0.0456	-0.0000	-7.3021	-4.0579	-0.0640	0.0222	0.0000	-0.0000	-87.4496	-39.9238	-0.6887	0.2389	0.0000
265.7590	0.4701	-0.9532	0.8806	-0.2062	-0.2537	-1.6123	0.0000	-0.0000	-0.0000	0.0000	0.0000	0.0000	-0.2650	-6.8564	-3.9405	0.0259	-0.0668	-0.0467	-0.0000	-7.3021	-4.0579	-0.0640	0.0222	0.0000	-0.0000	-87.4495	-39.9237	-0.6885	0.2388	0.0000
265.7690	0.4701	-0.9532	0.8806	-0.2062	-0.2537	-1.6123	0.0000	-0.0000	-0.0000	0.0000	0.0000	0.0000	-0.2161	-6.8756	-3.9591	0.0046	-0.0565	-0.0627	-0.0000	-7.3024	-4.0579	-0.0640	0.0222	0.0000	-0.0000	-87.4527	-39.9237	-0.6884	0.2388	0.0000
265.7790	0.4701	-0.9532	0.8806	-0.2062	-0.2537	-1.6123	0.0000	-0.0000	-0.0000	0.0000	0.0000	0.0000	-0.2770	-6.8662	-3.9540	0.0482	-0.0868	-0.0486	0.0000	-7.3022	-4.0579	-0.0640	0.0222	0.0000	0.0000	-87.4504	-39.9238	-0.6886	0.2389	0.0000
265.7890	0.4701	-0.9532	0.8806	-0.2062	-0.2537	-1.6123	0.0000	-0.0000	-0.0000	0.0000	0.0000	0.0000	-0.3233	-6.8269	-3.9505	0.0364	-0.0471	-0.0858	0.0000	-7.3023	-4.0579	-0.0640	0.0222	0.0000	0.0000	-87.4511	-39.9238	-0.6885	0.2388	0.0000
265.8010	0.4702	-0.9532	0.8806	-0.2062	-0.2537	-1.6123	0.0000	-0.0000	-0.0000	0.0000	0.0000	0.0000	-0.2827	-6.8173	-3.9227	0.0334	-0.0502	-0.0548	-0.0000	-7.3023	-4.0579	-0.0640	0.0222	0.0000	-0.0000	-87.4519	-39.9237	-0.6885	0.2388	0.0000
265.8110	0.4702	-0.9532	0.8806	-0.2061	-0.2537	-1.6123	0.0000	-0.0000	-0.0000	0.0000	0.0000	0.0000	-0.3283	-6.8677	-3.9219	0.0154	-0.0417	-0.0446	0.0000	-7.3023	-4.0579	-0.0640	0.0222	0.0000	0.0000	-87.4510	-39.9237	-0.6884	0.2388	0.0000
265.8210	0.4702	-0.9532	0.8806	-0.2062	-0.2537	-1.6124	0.0000	-0.0000	-0.0000	0.0000	0.0000	0.0000	-0.3938	-6.8578	-3.9258	0.0296	-0.0768	-0.0564	0.0000	-7.3021	-4.0579	-0.0640	0.0222	0.0000	0.0000	-87.4495	-39.9237	-0.6885	0.2388	0.0000
265.8310	0.4701	-0.9532	0.8807	-0.2062	-0.2537	-1.6124	0.0000	-0.0000	-0.0000	0.0000	0.0000	0.0000	-0.3265	-6.8036	-3.9774	0.0388	-0.0466	-0.0260	-0.0000	-7.3021	-4.0579	-0.0640	0.0222	0.0000	-0.0000	-87.4496	-39.9238	-0.6886	0.2389	0.0000
265.8410	0.4701	-0.9532	0.8806	-0.2062	-0.2537	-1.6123	0.0000	-0.0000	-0.0000	0.0000	0.0000	0.0000	-0.3039	-6.8894	-3.9417	0.0250	-0.0580	-0.0363	-0.0000	-7.3023	-4.0579	-0.0640	0.0222	0.0000	-0.0000	-87.4512	-39.9238	-0.6886	0.2389	0.0000
265.8530	0.4701	-0.9532	0.8806	-0.2061	-0.2537	-1.6123	0.0000	-0.0000	-0.0000	0.0000	0.0000	0.0000	-0.2974	-6.9328	-3.9207	0.0295	-0.0837	-0.0520	0.0000	-7.3022	-4.0579	-0.0640	0.0222	0.0000	0.0000	-87.4504	-39.9238	-0.6886	0.2389	0.0000
265.8630	0.4701	-0.9532	0.8807	-0.2062	-0.2537	-1.6123	0.0000	-0.0000	-0.0000	0.0000	0.0000	0.0000	-0.2329	-6.8645	-3.9270	0.0336	-0.0680	-0.0475	-0.0000	-7.3023	-4.0579	-0.0640	0.0222	0.0000	-0.0000	-87.4511	-39.9237	-0.6885	0.2388	0.0000
265.8730	0.4702	-0.9532	0.8806	-0.2062	-0.2537	-1.6123	0.0000	-0.0000	-0.0000	0.0000	0.0000	0.0000	-0.2790	-6.9107	-3.9303	0.0342	-0.0935	-0.0351	0.0000	-7.3022	-4.0579	-0.0640	0.0222	0.0000	0.0000	-87.4503	-39.9237	-0.6885	0.2388	0.0000
265.8830	0.4702	-0.9532	0.8806	-0.2062	-0.2537	-1.6124	0.0000	-0.0000	-0.0000	0.0000	0.0000	0.0000	-0.3332	-6.8516	-3.9476	0.0304	-0.0656	-0.0507	0.0000	-7.3025	-4.0579	-0.0640	0.0222	0.0000	0.0000	-87.4536	-39.9238	-0.6885	0.2388	0.0000
265.8930	0.4701	-0.9532	0.8806	-0.2061	-0.2537	-1.6123	0.0000	-0.0000	-0.0000	0.0000	0.0000	0.0000	-0.3451	-6.8295	-3.9143	0.0175	-0.0525	-0.0359	0.0000	-7.3023	-4.0579	-0.0640	0.0222	0.0000	0.0000	-87.4511	-39.9237	-0.6884	0.2388	0.0000
265.9030	0.4702	-0.9532	0.8806	-0.2062	-0.2537	-1.6123	0.0000	-0.0000	-0.0000	0.0000	0.0000	0.0000	-0.3816	-6.8877	-3.9742	0.0300	-0.0776	-0.0470	-0.0000	-7.3023	-4.0579	-0.0640	0.0222	0.0000	-0.0000	-87.4519	-39.9237	-0.6884	0.2388	0.0000
265.9150	0.4702	-0.9532	0.8806	-0.2062	-0.2537	-1.6124	0.0000	-0.0000	-0.0000	0.0000	0.0000	0.0000	-0.2673	-6.8408	-3.9277	0.0264	-0.0452	-0.0538	-0.0000	-7.3023	-4.0579	-0.0640	0.0222	0.0000	-0.0000	-87.4511	-39.9237	-0.6885	0.2388	0.0000
265.9250	0.4701	-0.9532	0.8807	-0.2061	-0.2537	-1.6124	0.0000	-0.0000	-0.0000	0.0000	0.0000	0.0000	-0.4007	-6.8739	-3.9176	0.0399	-0.0699	-0.0514	-0.0000	-7.3023	-4.0579	-0.0640	0.0222	0.0000	-0.0000	-87.4510	-39.9236	-0.6884	0.2388	0.0000
265.9350	0.4701	-0.9532	0.8807	-0.2062	-0.2537	-1.6123	0.0000	-0.0000	-0.0000	0.0000	0.0000	0.0000	-0.3149	-6.8733	-3.9037	0.0341	-0.0733	-0.0708	-0.0000	-7.3023	-4.0579	-0.0640	0.0222	0.0000	-0.0000	-87.4518	-39.9236	-0.6883	0.2388	0.0000
265.9470	0.4701	-0.9532	0.8806	-0.2062	-0.2537	-1.6123	0.0000	-0.0000	-0.0000	0.0000	0.0000	0.0000	-0.3482	-6.8061	-3.9712	0.0346	-0.0853	-0.0582	-0.0000	-7.3022	-4.0579	-0.0640	0.0222	0.0000	-0.0000	-87.4502	-39.9236	-0.6884	0.2388	0.0000
265.9570	0.4701	-0.9532	0.8806	-0.2061	-0.2537	-1.6123	0.0000	-0.0000	-0.0000	0.0000	0.0000	0.0000	-0.2354	-6.7956	-3.9109	0.0183	-0.0430	-0.0805	-0.0000	-7.3023	-4.0579	-0.0640	0.0222	0.0000	-0.0000	-87.4519	-39.9237	-0.6884	0.2388	0.0000
265.9670	0.4701	-0.9532	0.8806	-0.2061	-0.2537	-1.6123	0.0000	-0.0000	-0.0000	0.0000	0.0000	0.0000	-0.4144	-6.8587	-3.8984	0.0135	-0.0600	-0.0339	0.0000	-7.3022	-4.0579	-0.0640	0.0222	0.0000	0.0000	-87.4502	-39.9237	-0.6885	0.2388	0.0000
265.9790	0.4702	-0.9532	0.8806	-0.2062	-0.2537	-1.6124	0.0000	-0.0000	-0.0000	0.0000	0.0000	0.0000	-0.3074	-6.8645	-3.8940	0.0292	-0.0443	-0.0327	0.0000	-7.3024	-4.0579	-0.0640	0.0222	0.0000	0.0000	-87.4527	-39.9238	-0.6884	0.2388	0.0000
265.9890	0.4701	-0.9532	0.8807	-0.2062	-0.2537	-1.6123	0.0000	-0.0000	-0.0000	0.0000	0.0000	0.0000	-0.2755	-6.8412	-3.9130	0.0203	-0.0736	-0.0543	-0.0000	-7.3023	-4.0579	-0.0640	0.0222	0.0000	-0.0000	-87.4511	-39.9238	-0.6885	0.2388	0.0000
265.9990	0.4702	-0.9532	0.8806	-0.2062	-0.2537	-1.6123	0.0000	-0.0000	-0.0000	0.0000	0.0000	0.0000	-0.3179	-6.8858	-3.9440	0.0106	-0.0766	-0.0394	0.0000	-7.3023	-4.0579	-0.0640	0.0222	0.0000	0.0000	-87.4512	-39.9238	-0.6886	0.2389	0.0000
266.0090	0.4701	-0.9532	0.8806	-0.2062	-0.2537	-1.6123	0.0000	-0.0000	-0.0000	0.0000	0.0000	0.0000	-0.3974	-6.8928	-3.9041	0.0638	-0.0749	-0.0467	0.0000	-7.3024	-4.0579	-0.0639	0.0222	0.0000	0.0000	-87.4526	-39.9236	-0.6883	0.2388	0.0000
266.0190	0.4701	-0.9532	0.8806	-0.2061	-0.2537	-1.6123	0.0000	-0.0000	-0.0000	0.0000	0.0000	0.0000	-0.2872	-6.8410	-3.9039	0.0216	-0.0549	-0.0722	0.0000	-7.3024	-4.0579	-0.0640	0.0222	0.0000	0.0000	-87.4527	-39.9237	-0.6885	0.2388	0.0000
266.0310	0.4701	-0.9532	0.8806	-0.2062	-0.2537	-1.6123	0.0000	-0.0000	-0.0000	0.0000	0.0000	0.0000	-0.3393	-6.8240	-3.9739	0.0306	-0.0615	-0.0390	-0.0000	-7.3023	-4.0579	-0.0640	0.0222	0.0000	-0.0000	-87.4510	-39.9236	-0.6884	0.2388	0.0000
266.0410	0.4701	-0.9532	0.8806	-0.2062	-0.2537	-1.6124	0.0000	-0.0000	-0.0000	0.0000	0.0000	0.0000	-0.2637	-6.8563	-3.9648	0.0141	-0.0434	-0.0547	-0.0000	-7.3023	-4.0579	-0.0640	0.0222	0.0000	-0.0000	-87.4518	-39.9237	-0.6884	0.2388	0.0000
266.0510	0.4701	-0.9532	0.8807	-0.2061	-0.2537	-1.6124	0.0000	-0.0000	-0.0000	0.0000	0.0000	0.0000	-0.3934	-6.9324	-3.8875	0.0305	-0.0718	-0.0582	-0.0000	-7.3023	-4.0579	-0.0640	0.0222	0.0000	-0.0000	-87.4510	-39.9236	-0.6883	0.2388	0.0000
266.0610	0.4701	-0.9532	0.8806	-0.2062	-0.2537	-1.6123	0.0000	-0.0000	-0.0000	0.0000	0.0000	0.0000	-0.2698	-6.9149	-3.9432	0.0177	-0.0688	-0.0664	-0.0000	-7.3023	-4.0579	-0.0640	0.0222	0.0000	-0.0000	-87.4510	-39.9236	-0.6883	0.2388	0.0000
266.0730	0.4701	-0.9532	0.8807	-0.2062	-0.2537	-1.6124	0.0000	-0.0000	-0.0000	0.0000	0.0000	0.0000	-0.3469	-6.8581	-3.8817	0.0304	-0.0538	-0.0328	0.0000	-7.3023	-4.0579	-0.0640	0.0222	0.0000	0.0000	-87.4511	-39.9237	-0.6884	0.2388	0.0000
266.0830	0.4701	-0.9532	0.8806	-0.2062	-0.2537	-1.6123	0.0000	-0.0000	-0.0000	0.0000	0.0000	0.0000	-0.3339	-6.9023	-3.9417	0.0274	-0.0661	-0.0433	-0.0000	-7.3021	-4.0579	-0.0640	0.0222	0.0000	-0.0000	-87.4487	-39.9237	-0.6886	0.2389	0.0000
266.0930	0.4702	-0.9532	0.8806	-0.2062	-0.2537	-1.6123	0.0000	-0.0000	-0.0000	0.0000	0.0000	0.0000	-0.3658	-6.8557	-3.8909	0.0373	-0.0679	-0.0518	0.0000	-7.3024	-4.0579	-0.0640	0.0222	0.0000	0.0000	-87.4527	-39.9237	-0.6884	0.2388	0.0000
266.1030	0.4702	-0.9532	0.8806	-0.2062	-0.2537	-1.6124	0.0000	-0.0000	-0.0000	0.0000	0.0000	0.0000	-0.3083	-6.9011	-3.9593	0.0343	-0.0541	-0.0418	0.0000	-7.3024	-4.0579	-0.0639	0.0222	0.0000	0.0000	-87.4526	-39.9237	-0.6883	0.2388	0.0000
266.1130	0.4702	-0.9532	0.8806	-0.2061	-0.2537	-1.6124	0.0000	-0.0000	-0.0000	0.0000	0.0000	0.0000	-0.2180	-6.8808	-3.9483	0.0507	-0.0523	-0.0700	-0.0000	-7.3021	-4.0579	-0.0640	0.0222	0.0000	-0.0000	-87.4494	-39.9237	-0.6885	0.2388	0.0000
266.1250	0.4702	-0.9532	0.8806	-0.2062	-0.2537	-1.6123	0.0000	-0.0000	-0.0000	0.0000	0.0000	0.0000	-0.3410	-6.8389	-3.9619	0.0326	-0.0226	-0.0474	-0.0000	-7.3023	-4.0579	-0.0640	0.0222	0.0000	-0.0000	-87.4518	-39.9236	-0.6883	0.2388	0.0000
266.1350	0.4701	-0.9531	0.8807	-0.2062	-0.2537	-1.6123	0.0000	-0.0000	-0.0000	0.0000	0.0000	0.0000	-0.3003	-6.8879	-3.9415	0.0297	-0.0684	-0.0247	0.0000	-7.3021	-4.0579	-0.0640	0.0222	0.0000	0.0000	-87.4495	-39.9237	-0.6885	0.2388	0.0000
266.1470	0.4701	-0.9532	0.8806	-0.2062	-0.2537	-1.6123	0.0000	-0.0000	-0.0000	0.0000	0.0000	0.0000	-0.3312	-6.8649	-3.9290	0.0403	-0.0622	-0.0349	-0.0000	-7.3023	-4.0579	-0.0640	0.0222	0.0000	-0.0000	-87.4511	-39.9237	-0.6884	0.2388	0.0000
266.1570	0.4702	-0.9532	0.8807	-0.2062	-0.2537	-1.6123	0.0000	-0.0000	-0.0000	0.0000	0.0000	0.0000	-0.3092	-6.9388	-3.9001	0.0248	-0.0792	-0.0529	-0.0000	-7.3023	-4.0579	-0.0640	0.0222	0.0000	-0.0000	-87.4519	-39.9237	-0.6884	0.2388	0.0000
266.1670	0.4702	-0.9532	0.8806	-0.2062	-0.2537	-1.6124	0.0000	-0.0000	-0.0000	0.0000	0.0000	0.0000	-0.2816	-6.8590	-3.9004	0.0307	-0.0877	-0.0509	0.0000	-7.3021	-4.0579	-0.0640	0.0222	0.0000	0.0000	-87.4496	-39.9238	-0.6886	0.2388	0.0000
266.1770	0.4702	-0.9532	0.8806	-0.2062	-0.2537	-1.6123	0.0000	-0.0000	-0.0000	0.0000	0.0000	0.0000	-0.3225	-6.9521	-3.9103	0.0321	-0.0569	-0.0555	0.0000	-7.3022	-4.0579	-0.0639	0.0222	0.0000	0.0000	-87.4502	-39.9236	-0.6883	0.2388	0.0000
266.1890	0.4702	-0.9532	0.8806	-0.2062	-0.2537	-1.6123	0.0000	-0.0000	-0.0000	0.0000	0.0000	0.0000	-0.3452	-6.8258	-3.9171	0.0120	-0.0443	-0.0425	-0.0000	-7.3023	-4.0579	-0.0640	0.0222	0.0000	-0.0000	-87.4518	-39.9237	-0.6884	0.2388	0.0000
266.1990	0.4701	-0.9532	0.8806	-0.2062	-0.2537	-1.6123	0.0000	-0.0000	-0.0000	0.0000	0.0000	0.0000	-0.2849	-6.9333	-3.9114	0.0081	-0.0495	-0.0372	-0.0000	-7.3023	-4.0579	-0.0639	0.0222	0.0000	-0.0000	-87.4518	-39.9236	-0.6883	0.2388	0.0000
266.2090	0.4702	-0.9532	0.8807	-0.2062	-0.2537	-1.6124	0.0000	-0.0000	-0.0000	0.0000	0.0000	0.0000	-0.1855	-6.8411	-3.9224	0.0150	-0.0734	-0.0518	0.0000	-7.3023	-4.0579	-0.0640	0.0222	0.0000	0.0000	-87.4512	-39.9238	-0.6886	0.2389	0.0000
266.2190	0.4701	-0.9531	0.8806	-0.2061	-0.2537	-1.6124	0.0000	-0.0000	-0.0000	0.0000	0.0000	0.0000	-0.2909	-6.9017	-3.9017	0.0261	-0.0458	-0.0555	0.0000	-7.3021	-4.0579	-0.0640	0.0222	0.0000	0.0000	-87.4487	-39.9237	-0.6885	0.2388	0.0000
266.2290	0.4701	-0.9532	0.8806	-0.2062	-0.2537	-1.6123	0.0000	-0.0000	-0.0000	0.0000	0.0000	0.0000	-0.3110	-6.9267	-3.8835	0.0036	-0.0708	-0.0187	-0.0000	-7.3023	-4.0579	-0.0640	0.0222	0.0000	-0.0000	-87.4518	-39.9236	-0.6884	0.2388	0.0000
266.2390	0.4702	-0.9532	0.8807	-0.2061	-0.2537	-1.6123	0.0000	-0.0000	-0.0000	0.0000	0.0000	0.0000	-0.3248	-6.8594	-3.9466	0.0381	-0.0365	-0.0742	0.0000	-7.3023	-4.0579	-0.0640	0.0222	0.0000	0.0000	-87.4511	-39.9237	-0.6885	0.2388	0.0000
266.2510	0.4702	-0.9532	0.8807	-0.2062	-0.2537	-1.6123	0.0000	-0.0000	-0.0000	0.0000	0.0000	0.0000	-0.3485	-6.9564	-3.9199	0.0186	-0.0817	-0.0749	0.0000	-7.3024	-4.0579	-0.0640	0.0222	0.0000	0.0000	-87.4527	-39.9237	-0.6884	0.2388	0.0000
266.2610	0.4701	-0.9532	0.8807	-0.2061	-0.2537	-1.6124	0.0000	-0.0000	-0.0000	0.0000	0.0000	0.0000	-0.3614	-6.8675	-3.9518	0.0330	-0.0743	-0.0577	0.0000	-7.3023	-4.0579	-0.0640	0.0222	0.0000	0.0000	-87.4511	-39.9237	-0.6886	0.2389	0.0000
266.2710	0.4701	-0.9532	0.8806	-0.2062	-0.2537	-1.6123	0.0000	-0.0000	-0.0000	0.0000	0.0000	0.0000	-0.3730	-6.9207	-3.9603	0.0223	-0.0616	-0.0481	0.0000	-7.3023	-4.0579	-0.0640	0.0222	0.0000	0.0000	-87.4518	-39.9237	-0.6883	0.2388	0.0000
266.2830	0.4701	-0.9532	0.8807	-0.2061	-0.2537	-1.6123	0.0000	-0.0000	-0.0000	0.0000	0.0000	0.0000	-0.3514	-6.8339	-3.9206	0.0291	-0.0532	-0.0408	-0.0000	-7.3023	-4.0579	-0.0640	0.0222	0.0000	-0.0000	-87.4511	-39.9237	-0.6884	0.2388	0.0000
266.2930	0.4702	-0.9532	0.8806	-0.2061	-0.2537	-1.6124	0.0000	-0.0000	-0.0000	0.0000	0.0000	0.0000	-0.2376	-6.8662	-3.9409	0.0050	-0.0602	-0.0411	-0.0000	-7.3021	-4.0579	-0.0640	0.0222	0.0000	-0.0000	-87.4495	-39.9237	-0.6884	0.2388	0.0000
266.3030	0.4702	-0.9532	0.8806	-0.2062	-0.2537	-1.6124	0.0000	-0.0000	-0.0000	0.0000	0.0000	0.0000	-0.3214	-6.9323	-3.9132	0.0283	-0.0839	-0.0429	0.0000	-7.3023	-4.0579	-0.0640	0.0222	0.0000	0.0000	-87.4511	-39.9237	-0.6885	0.2388	0.0000
266.3150	0.4701	-0.9532	0.8806	-0.2062	-0.2537	-1.6123	0.0000	-0.0000	-0.0000	0.0000	0.0000	0.0000	-0.3945	-6.8834	-3.9592	0.0427	-0.0687	-0.0582	0.0000	-7.3021	-4.0579	-0.0640	0.0222	0.0000	0.0000	-87.4494	-39.9236	-0.6885	0.2388	0.0000
266.3250	0.4701	-0.9532	0.8807	-0.2062	-0.2537	-1.6123	0.0000	-0.0000	-0.0000	0.0000	0.0000	0.0000	-0.2390	-6.8419	-3.8795	0.0192	-0.0585	-0.0570	0.0000	-7.3022	-4.0579	-0.0640	0.0222	0.0000	0.0000	-87.4504	-39.9238	-0.6886	0.2389	0.0000
266.3370	0.4702	-0.9532	0.8806	-0.2061	-0.2537	-1.6124	0.0000	-0.0000	-0.0000	0.0000	0.0000	0.0000	-0.3350	-6.8847	-3.9073	-0.0168	-0.0528	-0.0656	-0.0000	-7.3022	-4.0579	-0.0640	0.0222	0.0000	-0.0000	-87.4502	-39.9236	-0.6884	0.2388	0.0000
266.3470	0.4701	-0.9532	0.8806	-0.2061	-0.2537	-1.6123	0.0000	-0.0000	-0.0000	0.0000	0.0000	0.0000	-0.3242	-6.9141	-3.9745	0.0242	-0.0678	-0.0326	-0.0000	-7.3023	-4.0579	-0.0640	0.0222	0.0000	-0.0000	-87.4510	-39.9236	-0.6883	0.2388	0.0000
266.3570	0.4702	-0.9532	0.8806	-0.2062	-0.2537	-1.6123	0.0000	-0.0000	-0.0000	0.0000	0.0000	0.0000	-0.2862	-6.9031	-3.9593	0.0114	-0.0527	-0.0620	0.0000	-7.3021	-4.0579	-0.0640	0.0222	0.0000	0.0000	-87.4496	-39.9238	-0.6887	0.2389	0.0000
266.3670	0.4701	-0.9532	0.8806	-0.2062	-0.2537	-1.6123	0.0000	-0.0000	-0.0000	0.0000	0.0000	0.0000	-0.3614	-6.8261	-3.9222	0.0048	-0.0560	-0.0342	-0.0000	-7.3023	-4.0579	-0.0640	0.0222	0.0000	-0.0000	-87.4510	-39.9237	-0.6884	0.2388	0.0000
266.3790	0.4701	-0.9532	0.8806	-0.2061	-0.2537	-1.6123	0.0000	-0.0000	-0.0000	0.0000	0.0000	0.0000	-0.2594	-6.8970	-3.9393	0.0354	-0.0531	-0.0374	-0.0000	-7.3021	-4.0579	-0.0640	0.0222	0.0000	-0.0000	-87.4495	-39.9238	-0.6884	0.2388	0.0000
266.3890	0.4702	-0.9532	0.8806	-0.2062	-0.2537	-1.6124	0.0000	-0.0000	-0.0000	0.0000	0.0000	0.0000	-0.3394	-6.8942	-3.9533	0.0308	-0.0619	-0.0098	0.0000	-7.3022	-4.0579	-0.0640	0.0222	0.0000	0.0000	-87.4503	-39.9237	-0.6884	0.2388	0.0000
266.3990	0.4701	-0.9532	0.8806	-0.2062	-0.2537	-1.6123	0.0000	-0.0000	-0.0000	0.0000	0.0000	0.0000	-0.3383	-6.9018	-3.9010	0.0207	-0.0571	-0.0338	0.0000	-7.3025	-4.0579	-0.0640	0.0222	0.0000	0.0000	-87.4542	-39.9236	-0.6883	0.2388	0.0000
266.4090	0.4701	-0.9532	0.8806	-0.2062	-0.2537	-1.6124	0.0000	-0.0000	-0.0000	0.0000	0.0000	0.0000	-0.2946	-6.7673	-3.9069	0.0303	-0.0489	-0.0440	0.0000	-7.3023	-4.0579	-0.0640	0.0222	0.0000	0.0000	-87.4511	-39.9237	-0.6885	0.2388	0.0000
266.4190	0.4701	-0.9532	0.8806	-0.2062	-0.2538	-1.6124	0.0000	-0.0000	-0.0000	0.0000	0.0000	0.0000	-0.2327	-6.8968	-3.8864	0.0338	-0.0850	-0.0415	0.0000	-7.3021	-4.0579	-0.0640	0.0222	0.0000	0.0000	-87.4495	-39.9237	-0.6886	0.2389	0.0000
266.4290	0.4701	-0.9532	0.8806	-0.2062	-0.2537	-1.6124	0.0000	-0.0000	-0.0000	0.0000	0.0000	0.0000	-0.3062	-6.8463	-3.9228	0.0244	-0.0871	-0.0682	0.0000	-7.3023	-4.0579	-0.0640	0.0222	0.0000	0.0000	-87.4511	-39.9237	-0.6885	0.2388	0.0000
266.4390	0.4701	-0.9531	0.8806	-0.2061	-0.2537	-1.6123	0.0000	-0.0000	-0.0000	0.0000	0.0000	0.0000	-0.3257	-6.7821	-3.9146	0.0344	-0.0845	-0.0341	-0.0000	-7.3023	-4.0579	-0.0639	0.0222	0.0000	-0.0000	-87.4510	-39.9236	-0.6883	0.2388	0.0000
266.4510	0.4702	-0.9532	0.8806	-0.2062	-0.2537	-1.6124	0.0000	-0.0000	-0.0000	0.0000	0.0000	0.0000	-0.2896	-6.9115	-3.9117	0.0315	-0.1008	-0.0522	-0.0000	-7.3023	-4.0579	-0.0640	0.0222	0.0000	-0.0000	-87.4518	-39.9237	-0.6883	0.2388	0.0000
266.4610	0.4701	-0.9532	0.8806	-0.2062	-0.2537	-1.6123	0.0000	-0.0000	-0.0000	0.0000	0.0000	0.0000	-0.3239	-6.8830	-3.9587	0.0334	-0.0685	-0.0379	-0.0000	-7.3021	-4.0579	-0.0640	0.0222	0.0000	-0.0000	-87.4494	-39.9236	-0.6884	0.2388	0.0000
266.4710	0.4701	-0.9532	0.8807	-0.2061	-0.2537	-1.6124	0.0000	-0.0000	-0.0000	0.0000	0.0000	0.0000	-0.3593	-6.8242	-3.9110	0.0174	-0.0499	-0.0344	-0.0000	-7.3023	-4.0579	-0.0640	0.0222	0.0000	-0.0000	-87.4511	-39.9237	-0.6885	0.2388	0.0000
266.4810	0.4701	-0.9532	0.8806	-0.2061	-0.2537	-1.6123	0.0000	-0.0000	-0.0000	0.0000	0.0000	0.0000	-0.3236	-6.8645	-3.9630	0.0272	-0.0349	-0.0166	-0.0000	-7.3023	-4.0579	-0.0639	0.0222	0.0000	-0.0000	-87.4510	-39.9236	-0.6883	0.2388	0.0000
266.4930	0.4701	-0.9532	0.8806	-0.2061	-0.2537	-1.6123	0.0000	-0.0000	-0.0000	0.0000	0.0000	0.0000	-0.3921	-6.7978	-3.9616	0.0296	-0.0543	-0.0534	0.0000	-7.3022	-4.0579	-0.0640	0.0222	0.0000	0.0000	-87.4503	-39.9237	-0.6885	0.2388	0.0000
266.5030	0.4701	-0.9532	0.8806	-0.2061	-0.2537	-1.6123	0.0000	-0.0000	-0.0000	0.0000	0.0000	0.0000	-0.4242	-6.8251	-3.8929	0.0195	-0.0562	-0.0148	0.0000	-7.3023	-4.0579	-0.0640	0.0222	0.0000	0.0000	-87.4512	-39.9238	-0.6886	0.2389	0.0000
266.5150	0.4701	-0.9532	0.8806	-0.2062	-0.2537	-1.6123	0.0000	-0.0000	-0.0000	0.0000	0.0000	0.0000	-0.3625	-6.8475	-3.9193	0.0320	-0.0560	-0.0412	-0.0000	-7.3021	-4.0579	-0.0640	0.0222	0.0000	-0.0000	-87.4495	-39.9237	-0.6885	0.2388	0.0000
266.5250	0.4701	-0.9532	0.8806	-0.2062	-0.2537	-1.6123	0.0000	-0.0000	-0.0000	0.0000	0.0000	0.0000	-0.3876	-6.8458	-3.9527	0.0437	-0.0387	-0.0422	-0.0000	-7.3021	-4.0579	-0.0640	0.0222	0.0000	-0.0000	-87.4496	-39.9238	-0.6887	0.2389	0.0000
266.5370	0.4701	-0.9531	0.8806	-0.2062	-0.2537	-1.6124	0.0000	-0.0000	-0.0000	0.0000	0.0000	0.0000	-0.3736	-6.9082	-3.9565	0.0259	-0.0297	-0.0395	-0.0000	-7.3021	-4.0579	-0.0640	0.0222	0.0000	-0.0000	-87.4495	-39.9237	-0.6885	0.2388	0.0000
266.5470	0.4701	-0.9532	0.8806	-0.2062	-0.2537	-1.6123	0.0000	-0.0000	-0.0000	0.0000	0.0000	0.0000	-0.3148	-6.8498	-3.9318	0.0250	-0.0461	-0.0338	-0.0000	-7.3023	-4.0579	-0.0640	0.0222	0.0000	-0.0000	-87.4511	-39.9237	-0.6885	0.2388	0.0000
266.5590	0.4701	-0.9532	0.8806	-0.2061	-0.2537	-1.6123	0.0000	-0.0000	-0.0000	0.0000	0.0000	0.0000	-0.2476	-6.9081	-3.9291	0.0115	-0.0395	-0.0317	-0.0000	-7.3023	-4.0579	-0.0640	0.0222	0.0000	-0.0000	-87.4518	-39.9236	-0.6883	0.2388	0.0000
266.5690	0.4702	-0.9532	0.8806	-0.2062	-0.2537	-1.6124	0.0000	-0.0000	-0.0000	0.0000	0.0000	0.0000	-0.3461	-6.8791	-3.9342	0.0395	-0.0359	-0.0351	0.0000	-7.3024	-4.0579	-0.0640	0.0222	0.0000	0.0000	-87.4527	-39.9237	-0.6884	0.2388	0.0000
266.5790	0.4702	-0.9532	0.8806	-0.2062	-0.2537	-1.6123	0.0000	-0.0000	-0.0000	0.0000	0.0000	0.0000	-0.2833	-6.8514	-3.9151	0.0282	-0.0479	-0.0440	0.0000	-7.3022	-4.0579	-0.0640	0.0222	0.0000	0.0000	-87.4503	-39.9237	-0.6885	0.2388	0.0000
266.5910	0.4702	-0.9532	0.8806	-0.2062	-0.2537	-1.6123	0.0000	-0.0000	-0.0000	0.0000	0.0000	0.0000	-0.3410	-6.8296	-3.9530	0.0370	-0.0427	-0.0237	0.0000	-7.3021	-4.0579	-0.0640	0.0222	0.0000	0.0000	-87.4495	-39.9237	-0.6885	0.2389	0.0000
266.6010	0.4702	-0.9532	0.8806	-0.2062	-0.2537	-1.6123	0.0000	-0.0000	-0.0000	0.0000	0.0000	0.0000	-0.3139	-6.8717	-3.9325	0.0174	-0.0438	-0.0434	-0.0000	-7.3023	-4.0579	-0.0640	0.0222	0.0000	-0.0000	-87.4511	-39.9237	-0.6885	0.2388	0.0000
266.6130	0.4701	-0.9532	0.8806	-0.2062	-0.2537	-1.6123	0.0000	-0.0000	-0.0000	0.0000	0.0000	0.0000	-0.2763	-6.9251	-3.8756	0.0210	-0.0484	-0.0284	0.0000	-7.3021	-4.0579	-0.0640	0.0222	0.0000	0.0000	-87.4486	-39.9237	-0.6886	0.2389	0.0000
266.6230	0.4701	-0.9532	0.8806	-0.2062	-0.2537	-1.6124	0.0000	-0.0000	-0.0000	0.0000	0.0000	0.0000	-0.3882	-6.9376	-3.9309	0.0294	-0.0512	-0.0488	0.0000	-7.3022	-4.0579	-0.0640	0.0222	0.0000	0.0000	-87.4503	-39.9237	-0.6885	0.2389	0.0000
266.6350	0.4701	-0.9532	0.8806	-0.2062	-0.2537	-1.6123	0.0000	-0.0000	-0.0000	0.0000	0.0000	0.0000	-0.2722	-6.9071	-3.9353	0.0238	-0.0346	-0.0315	-0.0000	-7.3023	-4.0579	-0.0640	0.0222	0.0000	-0.0000	-87.4511	-39.9238	-0.6884	0.2388	0.0000
266.6450	0.4702	-0.9532	0.8806	-0.2062	-0.2537	-1.6124	0.0000	-0.0000	-0.0000	0.0000	0.0000	0.0000	-0.3214	-6.9202	-3.8829	0.0430	-0.0155	-0.0220	0.0000	-7.3023	-4.0579	-0.0640	0.0222	0.0000	0.0000	-87.4511	-39.9237	-0.6884	0.2388	0.0000
266.6570	0.4701	-0.9532	0.8806	-0.2062	-0.2538	-1.6123	0.0000	-0.0000	-0.0000	0.0000	0.0000	0.0000	-0.2730	-6.8939	-3.9391	0.0215	-0.0682	-0.0473	-0.0000	-7.3023	-4.0579	-0.0640	0.0222	0.0000	-0.0000	-87.4512	-39.9238	-0.6886	0.2389	0.0000
266.6670	0.4702	-0.9532	0.8806	-0.2061	-0.2537	-1.6123	0.0000	-0.0000	-0.0000	0.0000	0.0000	0.0000	-0.2691	-6.8703	-3.9444	0.0385	-0.0355	-0.0153	-0.0000	-7.3021	-4.0579	-0.0640	0.0222	0.0000	-0.0000	-87.4496	-39.9238	-0.6886	0.2389	0.0000
266.6770	0.4702	-0.9532	0.8807	-0.2062	-0.2537	-1.6124	0.0000	-0.0000	-0.0000	0.0000	0.0000	0.0000	-0.3354	-6.8538	-3.9032	0.0431	-0.0256	-0.0437	-0.0000	-7.3025	-4.0579	-0.0640	0.0222	0.0000	-0.0000	-87.4535	-39.9237	-0.6884	0.2388	0.0000
266.6890	0.4701	-0.9531	0.8806	-0.2062	-0.2537	-1.6123	0.0000	-0.0000	-0.0000	0.0000	0.0000	0.0000	-0.3200	-6.9349	-3.8934	0.0350	-0.0267	-0.0594	-0.0000	-7.3023	-4.0579	-0.0640	0.0222	0.0000	-0.0000	-87.4518	-39.9237	-0.6884	0.2388	0.0000
266.6990	0.4702	-0.9532	0.8807	-0.2062	-0.2537	-1.6123	0.0000	-0.0000	-0.0000	0.0000	0.0000	0.0000	-0.1879	-6.8727	-3.8972	0.0117	-0.0416	-0.0036	-0.0000	-7.3023	-4.0579	-0.0640	0.0222	0.0000	-0.0000	-87.4519	-39.9237	-0.6884	0.2388	0.0000
266.7110	0.4702	-0.9532	0.8807	-0.2062	-0.2537	-1.6124	0.0000	-0.0000	-0.0000	0.0000	0.0000	0.0000	-0.2637	-6.8680	-3.8748	0.0192	-0.0476	-0.0318	0.0000	-7.3023	-4.0579	-0.0640	0.0222	0.0000	0.0000	-87.4511	-39.9237	-0.6884	0.2388	0.0000
266.7210	0.4701	-0.9532	0.8806	-0.2062	-0.2537	-1.6124	0.0000	-0.0000	-0.0000	0.0000	0.0000	0.0000	-0.3710	-6.8407	-3.9396	0.0210	-0.0224	-0.0164	0.0000	-7.3024	-4.0579	-0.0640	0.0222	0.0000	0.0000	-87.4526	-39.9236	-0.6883	0.2388	0.0000
266.7330	0.4701	-0.9532	0.8806	-0.2062	-0.2537	-1.6123	0.0000	-0.0000	-0.0000	0.0000	0.0000	0.0000	-0.3070	-6.9105	-3.9304	0.0269	-0.0792	-0.0266	0.0000	-7.3022	-4.0579	-0.0640	0.0222	0.0000	0.0000	-87.4503	-39.9237	-0.6885	0.2388	0.0000
266.7430	0.4702	-0.9531	0.8806	-0.2062	-0.2537	-1.6123	0.0000	-0.0000	-0.0000	0.0000	0.0000	0.0000	-0.3498	-6.9088	-3.9013	0.0078	-0.0671	-0.0212	-0.0000	-7.3023	-4.0579	-0.0640	0.0222	0.0000	-0.0000	-87.4520	-39.9238	-0.6886	0.2389	0.0000
266.7550	0.4701	-0.9532	0.8807	-0.2062	-0.2537	-1.6124	0.0000	-0.0000	-0.0000	0.0000	0.0000	0.0000	-0.3051	-6.8976	-3.9020	0.0170	-0.0412	-0.0214	0.0000	-7.3023	-4.0579	-0.0640	0.0222	0.0000	0.0000	-87.4511	-39.9237	-0.6884	0.2388	0.0000
266.7650	0.4701	-0.9532	0.8806	-0.2062	-0.2537	-1.6123	0.0000	-0.0000	-0.0000	0.0000	0.0000	0.0000	-0.3283	-6.8962	-3.9598	0.0051	-0.0349	-0.0307	-0.0000	-7.3023	-4.0579	-0.0640	0.0222	0.0000	-0.0000	-87.4520	-39.9238	-0.6886	0.2389	0.0000
266.7750	0.4701	-0.9532	0.8806	-0.2062	-0.2537	-1.6123	0.0000	-0.0000	-0.0000	0.0000	0.0000	0.0000	-0.3071	-6.9526	-3.8785	0.0177	-0.0510	-0.0309	0.0000	-7.3023	-4.0579	-0.0640	0.0222	0.0000	0.0000	-87.4510	-39.9237	-0.6884	0.2388	0.0000
266.7870	0.4702	-0.9532	0.8806	-0.2062	-0.2537	-1.6123	0.0000	-0.0000	-0.0000	0.0000	0.0000	0.0000	-0.3430	-6.9097	-3.9361	0.0381	-0.0200	-0.0366	0.0000	-7.3022	-4.0579	-0.0640	0.0222	0.0000	0.0000	-87.4504	-39.9238	-0.6885	0.2389	0.0000
266.7970	0.4702	-0.9532	0.8806	-0.2062	-0.2537	-1.6123	0.0000	-0.0000	-0.0000	0.0000	0.0000	0.0000	-0.2909	-6.8656	-3.9257	0.0328	-0.0433	-0.0086	-0.0000	-7.3023	-4.0579	-0.0640	0.0222	0.0000	-0.0000	-87.4519	-39.9238	-0.6885	0.2388	0.0000
266.8090	0.4702	-0.9532	0.8806	-0.2061	-0.2537	-1.6124	0.0000	-0.0000	-0.0000	0.0000	0.0000	0.0000	-0.3537	-6.8657	-3.9541	0.0357	-0.0428	-0.0361	0.0000	-7.3023	-4.0579	-0.0640	0.0222	0.0000	0.0000	-87.4511	-39.9237	-0.6885	0.2388	0.0000
266.8190	0.4701	-0.9532	0.8806	-0.2061	-0.2537	-1.6123	0.0000	-0.0000	-0.0000	0.0000	0.0000	0.0000	-0.3783	-6.8722	-3.9522	0.0584	-0.0279	-0.0425	0.0000	-7.3022	-4.0579	-0.0640	0.0222	0.0000	0.0000	-87.4503	-39.9237	-0.6885	0.2388	0.0000
266.8310	0.4702	-0.9532	0.8807	-0.2061	-0.2537	-1.6124	0.0000	-0.0000	-0.0000	0.0000	0.0000	0.0000	-0.2922	-6.9081	-3.8997	0.0151	-0.0262	-0.0316	0.0000	-7.3024	-4.0579	-0.0640	0.0222	0.0000	0.0000	-87.4526	-39.9237	-0.6883	0.2388	0.0000
266.8410	0.4702	-0.9532	0.8806	-0.2061	-0.2537	-1.6124	0.0000	-0.0000	-0.0000	0.0000	0.0000	0.0000	-0.3155	-6.8259	-3.9025	0.0465	-0.0274	-0.0208	-0.0000	-7.3023	-4.0579	-0.0640	0.0222	0.0000	-0.0000	-87.4511	-39.9237	-0.6884	0.2388	0.0000
266.8530	0.4701	-0.9532	0.8806	-0.2062	-0.2537	-1.6123	0.0000	-0.0000	-0.0000	0.0000	0.0000	0.0000	-0.3325	-6.8789	-3.9029	0.0193	-0.0724	-0.0338	0.0000	-7.3021	-4.0579	-0.0640	0.0222	0.0000	0.0000	-87.4495	-39.9238	-0.6885	0.2388	0.0000
266.8630	0.4702	-0.9532	0.8806	-0.2062	-0.2537	-1.6123	0.0000	-0.0000	-0.0000	0.0000	0.0000	0.0000	-0.3291	-6.8700	-3.9343	0.0038	-0.0227	-0.0397	0.0000	-7.3022	-4.0579	-0.0640	0.0222	0.0000	0.0000	-87.4504	-39.9238	-0.6886	0.2389	0.0000
266.8750	0.4702	-0.9532	0.8806	-0.2062	-0.2538	-1.6123	0.0000	-0.0000	-0.0000	0.0000	0.0000	0.0000	-0.2864	-6.9255	-3.9506	0.0018	-0.0282	-0.0287	0.0000	-7.3025	-4.0579	-0.0639	0.0222	0.0000	0.0000	-87.4542	-39.9237	-0.6882	0.2388	0.0000
266.8850	0.4701	-0.9531	0.8806	-0.2061	-0.2537	-1.6123	0.0000	-0.0000	-0.0000	0.0000	0.0000	0.0000	-0.3336	-6.8590	-3.9243	0.0122	-0.0353	-0.0182	0.0000	-7.3022	-4.0579	-0.0640	0.0222	0.0000	0.0000	-87.4503	-39.9237	-0.6885	0.2388	0.0000
266.8950	0.4701	-0.9532	0.8807	-0.2061	-0.2537	-1.6124	0.0000	-0.0000	-0.0000	0.0000	0.0000	0.0000	-0.3740	-6.7792	-3.9458	0.0335	-0.0281	-0.0171	-0.0000	-7.3023	-4.0579	-0.0640	0.0222	0.0000	-0.0000	-87.4519	-39.9237	-0.6885	0.2388	0.0000
266.9070	0.4701	-0.9532	0.8806	-0.2061	-0.2537	-1.6123	0.0000	-0.0000	-0.0000	0.0000	0.0000	0.0000	-0.2951	-6.8541	-3.9672	0.0183	-0.0605	-0.0448	0.0000	-7.3021	-4.0579	-0.0640	0.0222	0.0000	0.0000	-87.4494	-39.9237	-0.6884	0.2388	0.0000
266.9170	0.4701	-0.9532	0.8806	-0.2062	-0.2537	-1.6123	0.0000	-0.0000	-0.0000	0.0000	0.0000	0.0000	-0.3469	-6.8630	-3.9741	0.0429	-0.0420	-0.0179	-0.0000	-7.3023	-4.0579	-0.0640	0.0222	0.0000	-0.0000	-87.4518	-39.9237	-0.6883	0.2388	0.0000
266.9290	0.4701	-0.9532	0.8806	-0.2062	-0.2537	-1.6124	0.0000	-0.0000	-0.0000	0.0000	0.0000	0.0000	-0.3163	-6.8571	-3.9235	0.0186	-0.0312	0.0106	0.0000	-7.3021	-4.0579	-0.0640	0.0222	0.0000	0.0000	-87.4495	-39.9237	-0.6885	0.2388	0.0000
266.9390	0.4702	-0.9532	0.8806	-0.2062	-0.2537	-1.6123	0.0000	-0.0000	-0.0000	0.0000	0.0000	0.0000	-0.3255	-6.9178	-3.9165	0.0155	-0.0216	-0.0192	-0.0000	-7.3022	-4.0579	-0.0640	0.0222	0.0000	-0.0000	-87.4503	-39.9237	-0.6885	0.2388	0.0000
266.9510	0.4701	-0.9532	0.8806	-0.2062	-0.2537	-1.6123	0.0000	-0.0000	-0.0000	0.0000	0.0000	0.0000	-0.2751	-6.8573	-3.9187	0.0208	-0.0258	-0.0355	0.0000	-7.3024	-4.0579	-0.0640	0.0222	0.0000	0.0000	-87.4528	-39.9238	-0.6885	0.2388	0.0000
266.9610	0.4701	-0.9532	0.8806	-0.2061	-0.2537	-1.6123	0.0000	-0.0000	-0.0000	0.0000	0.0000	0.0000	-0.2786	-6.9007	-3.9151	0.0104	-0.0493	-0.0210	0.0000	-7.3024	-4.0579	-0.0640	0.0222	0.0000	0.0000	-87.4527	-39.9237	-0.6884	0.2388	0.0000
266.9710	0.4702	-0.9532	0.8806	-0.2062	-0.2537	-1.6124	0.0000	-0.0000	-0.0000	0.0000	0.0000	0.0000	-0.3791	-6.8617	-3.9186	0.0248	-0.0337	-0.0374	-0.0000	-7.3023	-4.0579	-0.0640	0.0222	0.0000	-0.0000	-87.4510	-39.9237	-0.6884	0.2388	0.0000
266.9830	0.4701	-0.9532	0.8806	-0.2062	-0.2537	-1.6123	0.0000	-0.0000	-0.0000	0.0000	0.0000	0.0000	-0.3285	-6.7985	-3.9154	0.0226	-0.0441	-0.0192	0.0000	-7.3022	-4.0579	-0.0640	0.0222	0.0000	0.0000	-87.4503	-39.9237	-0.6885	0.2388	0.0000
266.9930	0.4701	-0.9532	0.8807	-0.2062	-0.2537	-1.6123	0.0000	-0.0000	-0.0000	0.0000	0.0000	0.0000	-0.3393	-6.8989	-3.9180	0.0150	-0.0391	-0.0177	-0.0000	-7.3023	-4.0579	-0.0640	0.0222	0.0000	-0.0000	-87.4519	-39.9237	-0.6884	0.2388	0.0000
267.0050	0.4701	-0.9532	0.8806	-0.2062	-0.2537	-1.6123	0.0000	-0.0000	-0.0000	0.0000	0.0000	0.0000	-0.3581	-6.8785	-3.9185	0.0331	-0.0399	-0.0383	-0.0000	-7.3023	-4.0579	-0.0640	0.0222	0.0000	-0.0000	-87.4518	-39.9237	-0.6883	0.2388	0.0000
267.0150	0.4702	-0.9532	0.8806	-0.2062	-0.2537	-1.6124	0.0000	-0.0000	-0.0000	0.0000	0.0000	0.0000	-0.3821	-6.8756	-3.9520	0.0305	-0.0214	-0.0457	0.0000	-7.3024	-4.0579	-0.0640	0.0222	0.0000	0.0000	-87.4527	-39.9238	-0.6884	0.2388	0.0000
267.0270	0.4701	-0.9532	0.8807	-0.2062	-0.2537	-1.6123	0.0000	-0.0000	-0.0000	0.0000	0.0000	0.0000	-0.3398	-6.9008	-3.9424	0.0210	-0.0618	-0.0325	-0.0000	-7.3023	-4.0579	-0.0640	0.0222	0.0000	-0.0000	-87.4519	-39.9237	-0.6884	0.2388	0.0000
267.0370	0.4701	-0.9532	0.8806	-0.2062	-0.2537	-1.6123	0.0000	-0.0000	-0.0000	0.0000	0.0000	0.0000	-0.3927	-6.9033	-3.9453	0.0303	-0.0238	-0.0492	-0.0000	-7.3023	-4.0579	-0.0640	0.0222	0.0000	-0.0000	-87.4519	-39.9237	-0.6885	0.2388	0.0000
267.0470	0.4701	-0.9532	0.8806	-0.2062	-0.2537	-1.6124	0.0000	-0.0000	-0.0000	0.0000	0.0000	0.0000	-0.3180	-6.9221	-3.9073	0.0346	-0.0232	-0.0292	-0.0000	-7.3023	-4.0579	-0.0640	0.0222	0.0000	-0.0000	-87.4518	-39.9236	-0.6883	0.2388	0.0000
267.0570	0.4701	-0.9532	0.8806	-0.2061	-0.2537	-1.6123	0.0000	-0.0000	-0.0000	0.0000	0.0000	0.0000	-0.3185	-6.8264	-3.9332	0.0405	-0.0562	-0.0099	0.0000	-7.3021	-4.0579	-0.0640	0.0222	0.0000	0.0000	-87.4495	-39.9237	-0.6885	0.2389	0.0000
267.0670	0.4701	-0.9532	0.8806	-0.2062	-0.2537	-1.6123	0.0000	-0.0000	-0.0000	0.0000	0.0000	0.0000	-0.2637	-6.8785	-3.8983	0.0319	-0.0506	-0.0182	0.0000	-7.3022	-4.0579	-0.0640	0.0222	0.0000	0.0000	-87.4502	-39.9236	-0.6884	0.2388	0.0000
267.0790	0.4701	-0.9532	0.8806	-0.2061	-0.2537	-1.6124	0.0000	-0.0000	-0.0000	0.0000	0.0000	0.0000	-0.3349	-6.8691	-3.8730	0.0159	-0.0373	-0.0447	0.0000	-7.3022	-4.0579	-0.0640	0.0222	0.0000	0.0000	-87.4503	-39.9237	-0.6886	0.2389	0.0000
267.0890	0.4701	-0.9532	0.8807	-0.2061	-0.2537	-1.6124	0.0000	-0.0000	-0.0000	0.0000	0.0000	0.0000	-0.3188	-6.8778	-3.9723	0.0087	-0.0332	-0.0190	0.0000	-7.3022	-4.0579	-0.0640	0.0222	0.0000	0.0000	-87.4502	-39.9236	-0.6884	0.2388	0.0000
267.0990	0.4701	-0.9532	0.8806	-0.2062	-0.2537	-1.6124	0.0000	-0.0000	-0.0000	0.0000	0.0000	0.0000	-0.2510	-6.8041	-3.9404	0.0243	-0.0287	-0.0225	-0.0000	-7.3021	-4.0579	-0.0640	0.0222	0.0000	-0.0000	-87.4495	-39.9237	-0.6885	0.2388	0.0000
267.1090	0.4702	-0.9532	0.8806	-0.2062	-0.2537	-1.6123	0.0000	-0.0000	-0.0000	0.0000	0.0000	0.0000	-0.3142	-6.8178	-3.8781	0.0222	-0.0324	-0.0419	0.0000	-7.3023	-4.0579	-0.0640	0.0222	0.0000	0.0000	-87.4510	-39.9236	-0.6885	0.2388	0.0000
267.1190	0.4701	-0.9532	0.8806	-0.2062	-0.2537	-1.6123	0.0000	-0.0000	-0.0000	0.0000	0.0000	0.0000	-0.4009	-6.8921	-3.9065	0.0369	-0.0134	-0.0591	0.0000	-7.3022	-4.0579	-0.0640	0.0222	0.0000	0.0000	-87.4503	-39.9237	-0.6884	0.2388	0.0000
267.1290	0.4702	-0.9532	0.8807	-0.2062	-0.2537	-1.6123	0.0000	-0.0000	-0.0000	0.0000	0.0000	0.0000	-0.3071	-6.7710	-3.9396	0.0184	-0.0241	-0.0218	-0.0000	-7.3021	-4.0579	-0.0640	0.0222	0.0000	-0.0000	-87.4487	-39.9237	-0.6886	0.2389	0.0000
267.1410	0.4701	-0.9532	0.8806	-0.2062	-0.2537	-1.6123	0.0000	-0.0000	-0.0000	0.0000	0.0000	0.0000	-0.3073	-6.9073	-3.8864	0.0159	-0.0364	-0.0358	-0.0000	-7.3023	-4.0579	-0.0640	0.0222	0.0000	-0.0000	-87.4511	-39.9237	-0.6884	0.2388	0.0000
267.1510	0.4701	-0.9531	0.8806	-0.2062	-0.2537	-1.6123	0.0000	-0.0000	-0.0000	0.0000	0.0000	0.0000	-0.3901	-6.8473	-3.9146	0.0478	-0.0395	-0.0294	0.0000	-7.3021	-4.0579	-0.0640	0.0222	0.0000	0.0000	-87.4487	-39.9238	-0.6887	0.2389	0.0000
267.1610	0.4702	-0.9531	0.8806	-0.2062	-0.2537	-1.6124	0.0000	-0.0000	-0.0000	0.0000	0.0000	0.0000	-0.2847	-6.9066	-3.9072	0.0193	-0.0508	-0.0364	-0.0000	-7.3025	-4.0579	-0.0640	0.0222	0.0000	-0.0000	-87.4535	-39.9237	-0.6884	0.2388	0.0000
267.1710	0.4701	-0.9532	0.8807	-0.2062	-0.2537	-1.6123	0.0000	-0.0000	-0.0000	0.0000	0.0000	0.0000	-0.3635	-6.8188	-3.9075	0.0213	-0.0245	-0.0205	0.0000	-7.3024	-4.0579	-0.0640	0.0222	0.0000	0.0000	-87.4528	-39.9238	-0.6885	0.2388	0.0000
267.1810	0.4702	-0.9532	0.8806	-0.2061	-0.2537	-1.6123	0.0000	-0.0000	-0.0000	0.0000	0.0000	0.0000	-0.2849	-6.9125	-3.9289	0.0321	-0.0080	-0.0188	0.0000	-7.3023	-4.0579	-0.0640	0.0222	0.0000	0.0000	-87.4511	-39.9237	-0.6885	0.2388	0.0000
267.1910	0.4701	-0.9532	0.8806	-0.2062	-0.2537	-1.6123	0.0000	-0.0000	-0.0000	0.0000	0.0000	0.0000	-0.3661	-6.9107	-3.9236	0.0015	-0.0379	-0.0202	0.0000	-7.3023	-4.0579	-0.0640	0.0222	0.0000	0.0000	-87.4511	-39.9237	-0.6884	0.2388	0.0000
267.2030	0.4701	-0.9532	0.8807	-0.2061	-0.2537	-1.6123	0.0000	-0.0000	-0.0000	0.0000	0.0000	0.0000	-0.3096	-6.8928	-3.9321	0.0079	-0.0344	-0.0302	0.0000	-7.3023	-4.0579	-0.0640	0.0222	0.0000	0.0000	-87.4519	-39.9237	-0.6884	0.2388	0.0000
267.2130	0.4702	-0.9532	0.8806	-0.2062	-0.2537	-1.6123	0.0000	-0.0000	-0.0000	0.0000	0.0000	0.0000	-0.3245	-6.8263	-3.9123	0.0096	-0.0211	-0.0302	-0.0000	-7.3023	-4.0579	-0.0640	0.0222	0.0000	-0.0000	-87.4511	-39.9237	-0.6884	0.2388	0.0000
267.2230	0.4701	-0.9532	0.8806	-0.2062	-0.2537	-1.6123	0.0000	-0.0000	-0.0000	0.0000	0.0000	0.0000	-0.3458	-6.8864	-3.9424	0.0132	-0.0333	-0.0592	-0.0000	-7.3023	-4.0579	-0.0640	0.0222	0.0000	-0.0000	-87.4510	-39.9236	-0.6884	0.2388	0.0000
267.2330	0.4701	-0.9532	0.8806	-0.2062	-0.2537	-1.6124	0.0000	-0.0000	-0.0000	0.0000	0.0000	0.0000	-0.2944	-6.8722	-3.9516	0.0322	-0.0446	-0.0190	0.0000	-7.3023	-4.0579	-0.0640	0.0222	0.0000	0.0000	-87.4511	-39.9237	-0.6884	0.2388	0.0000
267.2450	0.4702	-0.9532	0.8806	-0.2061	-0.2537	-1.6123	0.0000	-0.0000	-0.0000	0.0000	0.0000	0.0000	-0.4422	-6.8721	-3.9560	0.0099	-0.0403	-0.0230	-0.0000	-7.3023	-4.0579	-0.0640	0.0222	0.0000	-0.0000	-87.4519	-39.9237	-0.6884	0.2388	0.0000
267.2550	0.4701	-0.9532	0.8806	-0.2062	-0.2537	-1.6123	0.0000	-0.0000	-0.0000	0.0000	0.0000	0.0000	-0.2901	-6.8286	-3.8852	0.0178	-0.0482	-0.0454	-0.0000	-7.3021	-4.0579	-0.0640	0.0222	0.0000	-0.0000	-87.4487	-39.9237	-0.6886	0.2389	0.0000
267.2650	0.4701	-0.9532	0.8807	-0.2062	-0.2538	-1.6124	0.0000	-0.0000	-0.0000	0.0000	0.0000	0.0000	-0.2778	-6.8129	-3.9305	0.0184	-0.0379	-0.0373	0.0000	-7.3023	-4.0579	-0.0640	0.0222	0.0000	0.0000	-87.4511	-39.9238	-0.6885	0.2388	0.0000
267.2750	0.4701	-0.9532	0.8806	-0.2061	-0.2537	-1.6124	0.0000	-0.0000	-0.0000	0.0000	0.0000	0.0000	-0.4164	-6.8573	-3.8958	0.0067	-0.0164	-0.0423	-0.0000	-7.3024	-4.0579	-0.0640	0.0222	0.0000	-0.0000	-87.4527	-39.9237	-0.6884	0.2388	0.0000
267.2850	0.4701	-0.9532	0.8807	-0.2061	-0.2537	-1.6123	0.0000	-0.0000	-0.0000	0.0000	0.0000	0.0000	-0.3181	-6.8706	-3.9317	-0.0043	-0.0215	-0.0044	-0.0000	-7.3024	-4.0579	-0.0640	0.0222	0.0000	-0.0000	-87.4527	-39.9237	-0.6883	0.2388	0.0000
267.2970	0.4701	-0.9531	0.8806	-0.2062	-0.2537	-1.6124	0.0000	-0.0000	-0.0000	0.0000	0.0000	0.0000	-0.3244	-6.8878	-3.8991	-0.0182	-0.0417	-0.0106	-0.0000	-7.3023	-4.0579	-0.0640	0.0222	0.0000	-0.0000	-87.4510	-39.9237	-0.6884	0.2388	0.0000
267.3070	0.4701	-0.9532	0.8806	-0.2061	-0.2537	-1.6124	0.0000	-0.0000	-0.0000	0.0000	0.0000	0.0000	-0.2456	-6.9176	-3.9338	0.0151	-0.0325	0.0069	0.0000	-7.3022	-4.0579	-0.0640	0.0222	0.0000	0.0000	-87.4503	-39.9237	-0.6885	0.2388	0.0000
267.3170	0.4701	-0.9532	0.8806	-0.2061	-0.2537	-1.6123	0.0000	-0.0000	-0.0000	0.0000	0.0000	0.0000	-0.2951	-6.8136	-3.8768	0.0017	-0.0693	-0.0264	0.0000	-7.3023	-4.0579	-0.0640	0.0222	0.0000	0.0000	-87.4510	-39.9236	-0.6884	0.2388	0.0000
267.3270	0.4702	-0.9532	0.8806	-0.2062	-0.2537	-1.6124	0.0000	-0.0000	-0.0000	0.0000	0.0000	0.0000	-0.3615	-6.9246	-3.9268	0.0167	-0.0387	-0.0314	-0.0000	-7.3021	-4.0579	-0.0640	0.0222	0.0000	-0.0000	-87.4496	-39.9238	-0.6886	0.2389	0.0000
267.3370	0.4701	-0.9532	0.8806	-0.2061	-0.2537	-1.6124	0.0000	-0.0000	-0.0000	0.0000	0.0000	0.0000	-0.3108	-6.8900	-3.9274	0.0181	-0.0675	-0.0493	-0.0000	-7.3023	-4.0579	-0.0639	0.0222	0.0000	-0.0000	-87.4518	-39.9236	-0.6883	0.2388	0.0000
267.3470	0.4702	-0.9532	0.8806	-0.2062	-0.2537	-1.6123	0.0000	-0.0000	-0.0000	0.0000	0.0000	0.0000	-0.2897	-6.9182	-3.8930	-0.0005	-0.0460	-0.0025	0.0000	-7.3024	-4.0579	-0.0640	0.0222	0.0000	0.0000	-87.4527	-39.9238	-0.6885	0.2388	0.0000
267.3590	0.4701	-0.9532	0.8806	-0.2062	-0.2537	-1.6124	0.0000	-0.0000	-0.0000	0.0000	0.0000	0.0000	-0.3770	-6.8898	-3.9080	-0.0066	-0.0297	-0.0438	-0.0000	-7.3023	-4.0579	-0.0640	0.0222	0.0000	-0.0000	-87.4511	-39.9237	-0.6885	0.2388	0.0000
267.3690	0.4702	-0.9532	0.8807	-0.2061	-0.2537	-1.6123	0.0000	-0.0000	-0.0000	0.0000	0.0000	0.0000	-0.3565	-6.8716	-3.9577	0.0160	-0.0480	-0.0393	0.0000	-7.3024	-4.0579	-0.0640	0.0222	0.0000	0.0000	-87.4526	-39.9237	-0.6883	0.2388	0.0000
267.3790	0.4701	-0.9532	0.8807	-0.2061	-0.2538	-1.6123	0.0000	-0.0000	-0.0000	0.0000	0.0000	0.0000	-0.3572	-6.8953	-3.8876	0.0247	-0.0409	-0.0366	0.0000	-7.3025	-4.0579	-0.0640	0.0222	0.0000	0.0000	-87.4543	-39.9237	-0.6883	0.2388	0.0000
267.3890	0.4701	-0.9532	0.8806	-0.2062	-0.2537	-1.6124	0.0000	-0.0000	-0.0000	0.0000	0.0000	0.0000	-0.3115	-6.8715	-3.8940	0.0224	-0.0287	-0.0335	0.0000	-7.3021	-4.0579	-0.0640	0.0222	0.0000	0.0000	-87.4496	-39.9238	-0.6886	0.2388	0.0000
267.4010	0.4701	-0.9531	0.8806	-0.2062	-0.2537	-1.6123	0.0000	-0.0000	-0.0000	0.0000	0.0000	0.0000	-0.2701	-6.8535	-3.8865	-0.0052	-0.0284	-0.0394	0.0000	-7.3022	-4.0579	-0.0640	0.0222	0.0000	0.0000	-87.4504	-39.9238	-0.6885	0.2388	0.0000
267.4110	0.4702	-0.9532	0.8807	-0.2062	-0.2537	-1.6124	0.0000	-0.0000	-0.0000	0.0000	0.0000	0.0000	-0.3849	-6.9059	-3.9275	0.0128	-0.0416	-0.0290	0.0000	-7.3022	-4.0579	-0.0640	0.0222	0.0000	0.0000	-87.4503	-39.9237	-0.6885	0.2388	0.0000
267.4210	0.4701	-0.9532	0.8806	-0.2062	-0.2537	-1.6123	0.0000	-0.0000	-0.0000	0.0000	0.0000	0.0000	-0.2950	-6.8973	-3.9143	0.0237	-0.0373	-0.0192	0.0000	-7.3022	-4.0579	-0.0640	0.0222	0.0000	0.0000	-87.4504	-39.9238	-0.6886	0.2389	0.0000
267.4330	0.4701	-0.9532	0.8806	-0.2061	-0.2538	-1.6123	0.0000	-0.0000	-0.0000	0.0000	0.0000	0.0000	-0.2792	-6.8596	-3.9243	0.0035	-0.0370	-0.0620	0.0000	-7.3022	-4.0579	-0.0640	0.0222	0.0000	0.0000	-87.4503	-39.9237	-0.6885	0.2388	0.0000
267.4430	0.4701	-0.9532	0.8806	-0.2061	-0.2537	-1.6123	0.0000	-0.0000	-0.0000	0.0000	0.0000	0.0000	-0.4351	-6.8943	-3.9230	0.0047	-0.0481	-0.0419	-0.0000	-7.3023	-4.0579	-0.0640	0.0222	0.0000	-0.0000	-87.4512	-39.9238	-0.6884	0.2388	0.0000
267.4530	0.4701	-0.9531	0.8806	-0.2062	-0.2537	-1.6123	0.0000	-0.0000	-0.0000	0.0000	0.0000	0.0000	-0.3783	-6.8398	-3.8986	0.0310	-0.0121	-0.0175	0.0000	-7.3022	-4.0579	-0.0640	0.0222	0.0000	0.0000	-87.4502	-39.9236	-0.6884	0.2388	0.0000
267.4630	0.4702	-0.9532	0.8806	-0.2062	-0.2537	-1.6123	0.0000	-0.0000	-0.0000	0.0000	0.0000	0.0000	-0.3077	-6.8657	-3.9424	0.0170	-0.0396	-0.0174	-0.0000	-7.3021	-4.0579	-0.0640	0.0222	0.0000	-0.0000	-87.4495	-39.9237	-0.6885	0.2389	0.0000
267.4750	0.4701	-0.9532	0.8806	-0.2061	-0.2537	-1.6123	0.0000	-0.0000	-0.0000	0.0000	0.0000	0.0000	-0.3894	-6.8690	-3.9336	0.0246	-0.0213	-0.0154	-0.0000	-7.3021	-4.0579	-0.0640	0.0222	0.0000	-0.0000	-87.4494	-39.9236	-0.6885	0.2388	0.0000
267.4850	0.4701	-0.9532	0.8806	-0.2062	-0.2537	-1.6123	0.0000	-0.0000	-0.0000	0.0000	0.0000	0.0000	-0.3875	-6.8921	-3.9060	0.0177	-0.0351	-0.0174	0.0000	-7.3023	-4.0579	-0.0640	0.0222	0.0000	0.0000	-87.4511	-39.9237	-0.6885	0.2388	0.0000
267.4950	0.4701	-0.9532	0.8806	-0.2061	-0.2537	-1.6123	0.0000	-0.0000	-0.0000	0.0000	0.0000	0.0000	-0.4364	-6.8242	-3.9383	0.0124	-0.0406	-0.0137	0.0000	-7.3025	-4.0579	-0.0640	0.0222	0.0000	0.0000	-87.4543	-39.9237	-0.6883	0.2388	0.0000
267.5050	0.4702	-0.9532	0.8806	-0.2061	-0.2537	-1.6123	0.0000	-0.0000	-0.0000	0.0000	0.0000	0.0000	-0.3557	-6.8222	-3.9385	0.0024	-0.0633	-0.0279	-0.0000	-7.3023	-4.0579	-0.0640	0.0222	0.0000	-0.0000	-87.4510	-39.9237	-0.6884	0.2388	0.0000
267.5150	0.4701	-0.9532	0.8806	-0.2062	-0.2537	-1.6123	0.0000	-0.0000	-0.0000	0.0000	0.0000	0.0000	-0.3267	-6.8660	-3.9348	0.0089	-0.0391	-0.0349	-0.0000	-7.3023	-4.0579	-0.0640	0.0222	0.0000	-0.0000	-87.4511	-39.9237	-0.6885	0.2388	0.0000
267.5250	0.4701	-0.9532	0.8806	-0.2062	-0.2537	-1.6124	0.0000	-0.0000	-0.0000	0.0000	0.0000	0.0000	-0.4164	-6.9173	-3.9324	0.0044	-0.0387	-0.0419	-0.0000	-7.3021	-4.0579	-0.0640	0.0222	0.0000	-0.0000	-87.4496	-39.9238	-0.6886	0.2389	0.0000
267.5370	0.4702	-0.9531	0.8806	-0.2062	-0.2537	-1.6123	0.0000	-0.0000	-0.0000	0.0000	0.0000	0.0000	-0.3987	-6.8524	-3.9518	0.0233	-0.0222	-0.0319	-0.0000	-7.3021	-4.0579	-0.0640	0.0222	0.0000	-0.0000	-87.4495	-39.9237	-0.6886	0.2389	0.0000
267.5470	0.4701	-0.9532	0.8807	-0.2062	-0.2537	-1.6123	0.0000	-0.0000	-0.0000	0.0000	0.0000	0.0000	-0.2958	-6.8960	-3.9269	0.0178	-0.0386	-0.0264	0.0000	-7.3022	-4.0579	-0.0640	0.0222	0.0000	0.0000	-87.4503	-39.9237	-0.6885	0.2388	0.0000
267.5570	0.4701	-0.9532	0.8806	-0.2062	-0.2538	-1.6123	0.0000	-0.0000	-0.0000	0.0000	0.0000	0.0000	-0.4173	-6.8467	-3.9168	0.0191	-0.0606	-0.0239	-0.0000	-7.3023	-4.0579	-0.0640	0.0222	0.0000	-0.0000	-87.4510	-39.9236	-0.6884	0.2388	0.0000
267.5670	0.4702	-0.9532	0.8806	-0.2062	-0.2537	-1.6123	0.0000	-0.0000	-0.0000	0.0000	0.0000	0.0000	-0.4125	-6.8777	-3.9100	0.0195	-0.0473	-0.0157	-0.0000	-7.3024	-4.0579	-0.0640	0.0222	0.0000	-0.0000	-87.4528	-39.9238	-0.6885	0.2388	0.0000
267.5790	0.4701	-0.9532	0.8806	-0.2062	-0.2537	-1.6123	0.0000	-0.0000	-0.0000	0.0000	0.0000	0.0000	-0.3394	-6.9245	-3.9334	0.0088	-0.0466	-0.0212	0.0000	-7.3023	-4.0579	-0.0640	0.0222	0.0000	0.0000	-87.4511	-39.9237	-0.6884	0.2388	0.0000
267.5890	0.4702	-0.9532	0.8806	-0.2062	-0.2537	-1.6123	0.0000	-0.0000	-0.0000	0.0000	0.0000	0.0000	-0.2875	-6.8354	-3.9561	0.0231	-0.0405	-0.0491	0.0000	-7.3024	-4.0579	-0.0640	0.0222	0.0000	0.0000	-87.4527	-39.9238	-0.6884	0.2388	0.0000
267.6010	0.4701	-0.9532	0.8807	-0.2061	-0.2537	-1.6123	0.0000	-0.0000	-0.0000	0.0000	0.0000	0.0000	-0.3007	-6.8072	-3.9260	0.0123	-0.0366	-0.0275	-0.0000	-7.3024	-4.0579	-0.0640	0.0222	0.0000	-0.0000	-87.4527	-39.9237	-0.6884	0.2388	0.0000
267.6130	0.4701	-0.9532	0.8806	-0.2061	-0.2537	-1.6124	0.0000	-0.0000	-0.0000	0.0000	0.0000	0.0000	-0.3467	-6.8730	-3.9404	0.0150	-0.0382	-0.0157	0.0000	-7.3023	-4.0579	-0.0640	0.0222	0.0000	0.0000	-87.4512	-39.9238	-0.6886	0.2389	0.0000
267.6230	0.4701	-0.9532	0.8806	-0.2061	-0.2537	-1.6124	0.0000	-0.0000	-0.0000	0.0000	0.0000	0.0000	-0.3394	-6.8839	-3.9333	0.0235	-0.0443	-0.0421	0.0000	-7.3021	-4.0579	-0.0640	0.0222	0.0000	0.0000	-87.4495	-39.9237	-0.6884	0.2388	0.0000
267.6330	0.4701	-0.9532	0.8806	-0.2061	-0.2537	-1.6123	0.0000	-0.0000	-0.0000	0.0000	0.0000	0.0000	-0.3320	-6.8849	-3.9016	0.0089	-0.0077	-0.0157	-0.0000	-7.3021	-4.0579	-0.0640	0.0222	0.0000	-0.0000	-87.4496	-39.9238	-0.6885	0.2388	0.0000
267.6430	0.4701	-0.9532	0.8806	-0.2062	-0.2537	-1.6123	0.0000	-0.0000	-0.0000	0.0000	0.0000	0.0000	-0.3573	-6.8637	-3.9325	0.0256	-0.0271	-0.0405	-0.0000	-7.3023	-4.0579	-0.0640	0.0222	0.0000	-0.0000	-87.4518	-39.9237	-0.6884	0.2388	0.0000
267.6530	0.4701	-0.9532	0.8806	-0.2062	-0.2537	-1.6124	0.0000	-0.0000	-0.0000	0.0000	0.0000	0.0000	-0.3473	-6.9023	-3.9692	-0.0091	-0.0391	-0.0160	0.0000	-7.3022	-4.0579	-0.0640	0.0222	0.0000	0.0000	-87.4503	-39.9237	-0.6884	0.2388	0.0000
267.6630	0.4702	-0.9532	0.8806	-0.2062	-0.2538	-1.6124	0.0000	-0.0000	-0.0000	0.0000	0.0000	0.0000	-0.2943	-6.8680	-3.9148	0.0224	-0.0301	-0.0240	0.0000	-7.3024	-4.0579	-0.0640	0.0222	0.0000	0.0000	-87.4527	-39.9237	-0.6884	0.2388	0.0000
267.6750	0.4701	-0.9532	0.8806	-0.2061	-0.2537	-1.6123	0.0000	-0.0000	-0.0000	0.0000	0.0000	0.0000	-0.3560	-6.8761	-3.9414	0.0318	-0.0379	-0.0268	0.0000	-7.3022	-4.0579	-0.0640	0.0222	0.0000	0.0000	-87.4504	-39.9238	-0.6886	0.2389	0.0000
267.6850	0.4701	-0.9532	0.8806	-0.2061	-0.2537	-1.6123	0.0000	-0.0000	-0.0000	0.0000	0.0000	0.0000	-0.4165	-6.9168	-3.9294	0.0163	-0.0079	-0.0253	-0.0000	-7.3023	-4.0579	-0.0640	0.0222	0.0000	-0.0000	-87.4518	-39.9236	-0.6883	0.2388	0.0000
267.6950	0.4702	-0.9532	0.8806	-0.2062	-0.2537	-1.6123	0.0000	-0.0000	-0.0000	0.0000	0.0000	0.0000	-0.3929	-6.8743	-3.9628	0.0166	-0.0118	-0.0150	0.0000	-7.3021	-4.0579	-0.0640	0.0222	0.0000	0.0000	-87.4495	-39.9237	-0.6884	0.2388	0.0000
267.7050	0.4702	-0.9532	0.8806	-0.2062	-0.2537	-1.6123	0.0000	-0.0000	-0.0000	0.0000	0.0000	0.0000	-0.2813	-6.8535	-3.9024	0.0236	-0.0188	-0.0217	-0.0000	-7.3023	-4.0579	-0.0640	0.0222	0.0000	-0.0000	-87.4512	-39.9238	-0.6884	0.2388	0.0000
267.7150	0.4702	-0.9531	0.8806	-0.2062	-0.2537	-1.6123	0.0000	-0.0000	-0.0000	0.0000	0.0000	0.0000	-0.4057	-6.8801	-3.9851	0.0144	-0.0178	-0.0046	-0.0000	-7.3023	-4.0579	-0.0640	0.0222	0.0000	-0.0000	-87.4511	-39.9237	-0.6884	0.2388	0.0000
267.7250	0.4701	-0.9532	0.8806	-0.2061	-0.2537	-1.6123	0.0000	-0.0000	-0.0000	0.0000	0.0000	0.0000	-0.3460	-6.8356	-3.9193	0.0037	-0.0222	-0.0265	-0.0000	-7.3021	-4.0579	-0.0640	0.0222	0.0000	-0.0000	-87.4494	-39.9236	-0.6885	0.2388	0.0000
267.7370	0.4701	-0.9532	0.8807	-0.2061	-0.2538	-1.6124	0.0000	-0.0000	-0.0000	0.0000	0.0000	0.0000	-0.3604	-6.8752	-3.9425	-0.0050	-0.0275	-0.0264	-0.0000	-7.3023	-4.0579	-0.0640	0.0222	0.0000	-0.0000	-87.4518	-39.9237	-0.6883	0.2388	0.0000
267.7470	0.4701	-0.9531	0.8806	-0.2062	-0.2538	-1.6123	0.0000	-0.0000	-0.0000	0.0000	0.0000	0.0000	-0.3130	-6.8709	-3.9316	0.0358	-0.0055	-0.0388	-0.0000	-7.3023	-4.0579	-0.0640	0.0222	0.0000	-0.0000	-87.4519	-39.9237	-0.6884	0.2388	0.0000
267.7570	0.4701	-0.9532	0.8807	-0.2062	-0.2537	-1.6123	0.0000	-0.0000	-0.0000	0.0000	0.0000	0.0000	-0.3715	-6.9090	-3.9102	0.0008	-0.0218	-0.0239	-0.0000	-7.3021	-4.0579	-0.0640	0.0222	0.0000	-0.0000	-87.4496	-39.9238	-0.6887	0.2389	0.0000
267.7670	0.4702	-0.9532	0.8807	-0.2062	-0.2537	-1.6123	0.0000	-0.0000	-0.0000	0.0000	0.0000	0.0000	-0.3551	-6.8553	-3.9223	0.0320	-0.0412	-0.0135	0.0000	-7.3022	-4.0579	-0.0640	0.0222	0.0000	0.0000	-87.4502	-39.9237	-0.6884	0.2388	0.0000
267.7790	0.4702	-0.9532	0.8806	-0.2062	-0.2537	-1.6123	0.0000	-0.0000	-0.0000	0.0000	0.0000	0.0000	-0.2952	-6.8737	-3.9470	0.0096	-0.0214	-0.0224	0.0000	-7.3023	-4.0579	-0.0640	0.0222	0.0000	0.0000	-87.4511	-39.9237	-0.6884	0.2388	0.0000
267.7890	0.4702	-0.9532	0.8806	-0.2062	-0.2537	-1.6124	0.0000	-0.0000	-0.0000	0.0000	0.0000	0.0000	-0.3449	-6.8534	-3.9321	0.0028	-0.0419	-0.0258	-0.0000	-7.3020	-4.0579	-0.0640	0.0222	0.0000	-0.0000	-87.4479	-39.9237	-0.6885	0.2388	0.0000
267.7990	0.4701	-0.9532	0.8806	-0.2062	-0.2537	-1.6124	0.0000	-0.0000	-0.0000	0.0000	0.0000	0.0000	-0.3461	-6.8858	-3.9259	0.0066	0.0040	-0.0293	0.0000	-7.3022	-4.0579	-0.0640	0.0222	0.0000	0.0000	-87.4502	-39.9236	-0.6884	0.2388	0.0000
267.8110	0.4701	-0.9532	0.8807	-0.2061	-0.2538	-1.6124	0.0000	-0.0000	-0.0000	0.0000	0.0000	0.0000	-0.4051	-6.8728	-3.9316	0.0121	-0.0061	-0.0132	-0.0000	-7.3023	-4.0579	-0.0640	0.0222	0.0000	-0.0000	-87.4519	-39.9237	-0.6884	0.2388	0.0000
267.8210	0.4701	-0.9532	0.8806	-0.2062	-0.2537	-1.6123	0.0000	-0.0000	-0.0000	0.0000	0.0000	0.0000	-0.3634	-6.8606	-3.9311	0.0012	-0.0362	-0.0125	-0.0000	-7.3023	-4.0579	-0.0640	0.0222	0.0000	-0.0000	-87.4512	-39.9238	-0.6885	0.2388	0.0000
