# Supplementary material for: Practical Aspects of Model-Based Collision Detection
Source: Front Robot AI. 2020 Nov 23;7:571574. doi: 10.3389/frobt.2020.571574 (PMC7805958; doi:10.3389/frobt.2020.571574)
Supplement: Supplementary file 1 [file Data_Sheet_1.ZIP › validation_data/ur-20_01_17-p3.csv]

326.3410	-0.3426	-1.9968	-1.3594	-2.2389	1.2115	-2.5312	0.0000	0.0000	-0.0000	0.0000	0.0000	0.0000	0.1348	6.2512	3.9838	0.1130	-0.0637	0.0009	0.0000	6.1615	4.0531	0.1338	-0.0186	0.0000	0.0000	73.7897	39.8768	1.4404	-0.2002	0.0000
326.3530	-0.3426	-1.9968	-1.3594	-2.2389	1.2116	-2.5312	0.0000	0.0000	-0.0000	0.0000	0.0000	0.0000	0.0366	6.3117	3.9617	0.1028	-0.0530	-0.0166	0.0000	6.1616	4.0531	0.1338	-0.0186	0.0000	0.0000	73.7905	39.8768	1.4403	-0.2002	0.0000
326.3630	-0.3426	-1.9968	-1.3594	-2.2389	1.2116	-2.5312	0.0000	0.0000	-0.0000	0.0000	0.0000	0.0000	0.0828	6.2904	3.9634	0.0925	-0.0576	-0.0479	-0.0000	6.1614	4.0531	0.1338	-0.0186	0.0000	-0.0000	73.7884	39.8773	1.4405	-0.2002	0.0000
326.3750	-0.3426	-1.9968	-1.3594	-2.2389	1.2116	-2.5312	0.0000	0.0000	-0.0000	0.0000	0.0000	0.0000	0.0505	6.3398	3.9688	0.0993	-0.0549	0.0001	-0.0000	6.1616	4.0531	0.1338	-0.0186	0.0000	-0.0000	73.7905	39.8767	1.4403	-0.2002	0.0000
326.3850	-0.3426	-1.9968	-1.3594	-2.2389	1.2116	-2.5312	0.0000	0.0000	-0.0000	0.0000	0.0000	0.0000	0.0613	6.2662	3.9352	0.1114	-0.0736	0.0059	0.0000	6.1616	4.0531	0.1338	-0.0186	0.0000	0.0000	73.7900	39.8771	1.4404	-0.2002	0.0000
326.3950	-0.3426	-1.9968	-1.3594	-2.2389	1.2116	-2.5312	0.0000	0.0000	-0.0000	0.0000	0.0000	0.0000	0.0965	6.3579	3.9893	0.1399	-0.0506	-0.0287	-0.0000	6.1615	4.0531	0.1338	-0.0186	0.0000	-0.0000	73.7891	39.8771	1.4404	-0.2002	0.0000
326.4050	-0.3426	-1.9968	-1.3594	-2.2389	1.2116	-2.5313	0.0000	0.0000	-0.0000	0.0000	0.0000	0.0000	0.1141	6.2595	3.9394	0.1488	-0.0535	-0.0012	-0.0000	6.1615	4.0532	0.1338	-0.0186	0.0000	-0.0000	73.7895	39.8775	1.4406	-0.2003	0.0000
326.4150	-0.3426	-1.9968	-1.3594	-2.2389	1.2115	-2.5312	0.0000	0.0000	-0.0000	0.0000	0.0000	0.0000	0.0622	6.2794	3.9866	0.1050	-0.0837	0.0122	0.0000	6.1615	4.0531	0.1338	-0.0186	0.0000	0.0000	73.7899	39.8770	1.4404	-0.2002	0.0000
326.4250	-0.3426	-1.9968	-1.3594	-2.2389	1.2115	-2.5312	0.0000	0.0000	-0.0000	0.0000	0.0000	0.0000	0.2077	6.2577	3.9635	0.1013	-0.0510	-0.0120	-0.0000	6.1617	4.0531	0.1338	-0.0186	0.0000	-0.0000	73.7914	39.8767	1.4404	-0.2002	0.0000
326.4370	-0.3426	-1.9968	-1.3594	-2.2389	1.2116	-2.5312	0.0000	0.0000	-0.0000	0.0000	0.0000	0.0000	-0.0125	6.3070	3.9262	0.1020	-0.0601	-0.0265	-0.0000	6.1616	4.0531	0.1338	-0.0186	0.0000	-0.0000	73.7909	39.8771	1.4404	-0.2003	0.0000
326.4470	-0.3426	-1.9968	-1.3594	-2.2390	1.2116	-2.5312	0.0000	0.0000	-0.0000	0.0000	0.0000	0.0000	0.0729	6.2719	3.9690	0.1290	-0.0724	-0.0275	0.0000	6.1616	4.0531	0.1338	-0.0186	0.0000	0.0000	73.7907	39.8769	1.4403	-0.2002	0.0000
326.4570	-0.3426	-1.9968	-1.3594	-2.2389	1.2116	-2.5312	0.0000	0.0000	-0.0000	0.0000	0.0000	0.0000	0.1408	6.2764	3.9718	0.1137	-0.0662	-0.0123	-0.0000	6.1617	4.0531	0.1338	-0.0186	0.0000	-0.0000	73.7914	39.8767	1.4403	-0.2002	0.0000
326.4670	-0.3426	-1.9968	-1.3594	-2.2389	1.2116	-2.5312	0.0000	0.0000	-0.0000	0.0000	0.0000	0.0000	-0.0004	6.3041	3.9698	0.1010	-0.0441	-0.0311	0.0000	6.1616	4.0531	0.1338	-0.0186	0.0000	0.0000	73.7907	39.8769	1.4404	-0.2002	0.0000
326.4770	-0.3426	-1.9968	-1.3594	-2.2389	1.2116	-2.5312	0.0000	0.0000	-0.0000	0.0000	0.0000	0.0000	0.0511	6.2002	3.9458	0.1150	-0.0422	-0.0247	-0.0000	6.1616	4.0531	0.1338	-0.0186	0.0000	-0.0000	73.7910	39.8772	1.4405	-0.2002	0.0000
326.4870	-0.3426	-1.9968	-1.3594	-2.2389	1.2116	-2.5312	0.0000	0.0000	-0.0000	0.0000	0.0000	0.0000	0.0639	6.2998	3.9769	0.1128	-0.0514	-0.0053	0.0000	6.1616	4.0531	0.1338	-0.0186	0.0000	0.0000	73.7910	39.8772	1.4404	-0.2002	0.0000
326.4970	-0.3426	-1.9968	-1.3594	-2.2389	1.2115	-2.5312	0.0000	0.0000	-0.0000	0.0000	0.0000	0.0000	0.0981	6.2593	3.9731	0.1321	-0.0581	-0.0107	-0.0000	6.1614	4.0531	0.1338	-0.0186	0.0000	-0.0000	73.7880	39.8769	1.4403	-0.2002	0.0000
326.5090	-0.3426	-1.9968	-1.3594	-2.2389	1.2115	-2.5312	0.0000	0.0000	-0.0000	0.0000	0.0000	0.0000	0.0946	6.2689	3.9719	0.1077	-0.0763	-0.0150	-0.0000	6.1615	4.0531	0.1338	-0.0186	0.0000	-0.0000	73.7891	39.8771	1.4405	-0.2002	0.0000
326.5190	-0.3426	-1.9968	-1.3594	-2.2389	1.2115	-2.5313	0.0000	0.0000	-0.0000	0.0000	0.0000	0.0000	0.0648	6.2252	3.9815	0.1171	-0.0798	-0.0178	-0.0000	6.1616	4.0531	0.1338	-0.0186	0.0000	-0.0000	73.7909	39.8771	1.4404	-0.2002	0.0000
326.5310	-0.3426	-1.9968	-1.3594	-2.2389	1.2116	-2.5312	0.0000	0.0000	-0.0000	0.0000	0.0000	0.0000	0.1311	6.3029	3.9284	0.1038	-0.0625	-0.0418	0.0000	6.1616	4.0531	0.1338	-0.0186	0.0000	0.0000	73.7906	39.8769	1.4403	-0.2002	0.0000
326.5410	-0.3426	-1.9968	-1.3594	-2.2389	1.2116	-2.5312	0.0000	0.0000	-0.0000	0.0000	0.0000	0.0000	0.0826	6.2862	3.9492	0.1214	-0.0463	-0.0196	0.0000	6.1619	4.0531	0.1338	-0.0186	0.0000	0.0000	73.7938	39.8765	1.4402	-0.2002	0.0000
326.5510	-0.3426	-1.9968	-1.3594	-2.2389	1.2116	-2.5312	0.0000	0.0000	-0.0000	0.0000	0.0000	0.0000	0.1004	6.2679	3.9751	0.1021	-0.0932	-0.0408	0.0000	6.1616	4.0531	0.1338	-0.0186	0.0000	0.0000	73.7906	39.8768	1.4403	-0.2002	0.0000
326.5630	-0.3426	-1.9968	-1.3594	-2.2389	1.2116	-2.5312	0.0000	0.0000	-0.0000	0.0000	0.0000	0.0000	0.0817	6.3681	3.9230	0.0985	-0.0750	-0.0125	-0.0000	6.1616	4.0531	0.1338	-0.0186	0.0000	-0.0000	73.7911	39.8765	1.4402	-0.2002	0.0000
326.5730	-0.3426	-1.9968	-1.3594	-2.2389	1.2115	-2.5312	0.0000	0.0000	-0.0000	0.0000	0.0000	0.0000	0.1014	6.2973	3.9644	0.1403	-0.0784	-0.0094	0.0000	6.1615	4.0531	0.1338	-0.0186	0.0000	0.0000	73.7896	39.8767	1.4402	-0.2002	0.0000
326.5830	-0.3426	-1.9968	-1.3594	-2.2389	1.2115	-2.5312	0.0000	0.0000	-0.0000	0.0000	0.0000	0.0000	0.1332	6.2376	4.0124	0.1067	-0.0651	-0.0350	-0.0000	6.1616	4.0531	0.1338	-0.0186	0.0000	-0.0000	73.7906	39.8768	1.4403	-0.2002	0.0000
326.5930	-0.3426	-1.9968	-1.3594	-2.2389	1.2116	-2.5312	0.0000	0.0000	-0.0000	0.0000	0.0000	0.0000	0.1090	6.3236	3.9762	0.1259	-0.0651	-0.0055	0.0000	6.1616	4.0531	0.1338	-0.0186	0.0000	0.0000	73.7905	39.8767	1.4403	-0.2002	0.0000
326.6030	-0.3425	-1.9968	-1.3594	-2.2389	1.2115	-2.5312	0.0000	0.0000	-0.0000	0.0000	0.0000	0.0000	0.0761	6.1730	3.9482	0.1300	-0.0658	-0.0136	0.0000	6.1617	4.0531	0.1338	-0.0186	0.0000	0.0000	73.7923	39.8767	1.4403	-0.2002	0.0000
326.6130	-0.3426	-1.9967	-1.3594	-2.2389	1.2116	-2.5313	0.0000	0.0000	-0.0000	0.0000	0.0000	0.0000	0.1114	6.2727	3.9704	0.1132	-0.0603	-0.0014	0.0000	6.1616	4.0531	0.1338	-0.0186	0.0000	0.0000	73.7906	39.8768	1.4403	-0.2002	0.0000
326.6250	-0.3426	-1.9968	-1.3594	-2.2389	1.2116	-2.5312	0.0000	0.0000	-0.0000	0.0000	0.0000	0.0000	0.0394	6.2227	3.9545	0.1159	-0.0619	-0.0048	-0.0000	6.1617	4.0531	0.1338	-0.0186	0.0000	-0.0000	73.7912	39.8766	1.4402	-0.2002	0.0000
326.6350	-0.3426	-1.9968	-1.3594	-2.2389	1.2115	-2.5312	0.0000	0.0000	-0.0000	0.0000	0.0000	0.0000	0.0141	6.2499	3.9641	0.1175	-0.0852	-0.0370	0.0000	6.1615	4.0531	0.1338	-0.0186	0.0000	0.0000	73.7898	39.8769	1.4404	-0.2002	0.0000
326.6450	-0.3426	-1.9967	-1.3594	-2.2389	1.2116	-2.5312	0.0000	0.0000	-0.0000	0.0000	0.0000	0.0000	0.1178	6.3291	3.9639	0.1124	-0.0682	-0.0024	0.0000	6.1616	4.0531	0.1338	-0.0186	0.0000	0.0000	73.7907	39.8769	1.4404	-0.2002	0.0000
326.6550	-0.3426	-1.9968	-1.3594	-2.2389	1.2115	-2.5312	0.0000	0.0000	-0.0000	0.0000	0.0000	0.0000	0.1182	6.2521	3.9563	0.1371	-0.0536	-0.0145	0.0000	6.1617	4.0531	0.1338	-0.0186	0.0000	0.0000	73.7913	39.8767	1.4404	-0.2002	0.0000
326.6650	-0.3426	-1.9968	-1.3594	-2.2389	1.2116	-2.5313	0.0000	0.0000	-0.0000	0.0000	0.0000	0.0000	0.0309	6.2298	3.9497	0.1026	-0.0654	-0.0017	0.0000	6.1615	4.0531	0.1338	-0.0186	0.0000	0.0000	73.7898	39.8770	1.4404	-0.2003	0.0000
326.6750	-0.3425	-1.9968	-1.3594	-2.2389	1.2115	-2.5312	0.0000	0.0000	-0.0000	0.0000	0.0000	0.0000	0.2456	6.2923	3.9107	0.1374	-0.0651	-0.0035	0.0000	6.1617	4.0531	0.1338	-0.0186	0.0000	0.0000	73.7921	39.8765	1.4402	-0.2002	0.0000
326.6870	-0.3426	-1.9968	-1.3594	-2.2389	1.2115	-2.5313	0.0000	0.0000	-0.0000	0.0000	0.0000	0.0000	0.0470	6.2868	3.9332	0.1142	-0.0496	0.0031	-0.0000	6.1617	4.0531	0.1338	-0.0186	0.0000	-0.0000	73.7924	39.8768	1.4402	-0.2002	0.0000
326.6970	-0.3426	-1.9968	-1.3594	-2.2389	1.2115	-2.5312	0.0000	0.0000	-0.0000	0.0000	0.0000	0.0000	0.0252	6.2489	3.9856	0.1281	-0.0468	0.0108	-0.0000	6.1617	4.0531	0.1338	-0.0186	0.0000	-0.0000	73.7914	39.8768	1.4403	-0.2002	0.0000
326.7070	-0.3426	-1.9968	-1.3594	-2.2389	1.2116	-2.5312	0.0000	0.0000	-0.0000	0.0000	0.0000	0.0000	-0.0098	6.2690	3.9411	0.1073	-0.0659	-0.0041	0.0000	6.1615	4.0531	0.1338	-0.0186	0.0000	0.0000	73.7899	39.8770	1.4404	-0.2002	0.0000
326.7190	-0.3426	-1.9968	-1.3594	-2.2389	1.2115	-2.5312	0.0000	0.0000	-0.0000	0.0000	0.0000	0.0000	0.0749	6.2461	3.9474	0.1225	-0.0512	-0.0147	0.0000	6.1615	4.0531	0.1338	-0.0186	0.0000	0.0000	73.7892	39.8772	1.4405	-0.2002	0.0000
326.7290	-0.3426	-1.9968	-1.3594	-2.2389	1.2115	-2.5312	0.0000	0.0000	-0.0000	0.0000	0.0000	0.0000	0.0622	6.3105	3.9721	0.1346	-0.0481	-0.0080	0.0000	6.1616	4.0531	0.1338	-0.0186	0.0000	0.0000	73.7905	39.8767	1.4403	-0.2002	0.0000
326.7410	-0.3426	-1.9968	-1.3594	-2.2389	1.2116	-2.5312	0.0000	0.0000	-0.0000	0.0000	0.0000	0.0000	0.1483	6.2501	3.9470	0.1132	-0.0563	-0.0188	-0.0000	6.1615	4.0531	0.1338	-0.0186	0.0000	-0.0000	73.7891	39.8771	1.4404	-0.2002	0.0000
326.7510	-0.3426	-1.9968	-1.3594	-2.2389	1.2116	-2.5312	0.0000	0.0000	-0.0000	0.0000	0.0000	0.0000	0.1135	6.2772	3.9780	0.1052	-0.0514	-0.0132	0.0000	6.1617	4.0531	0.1338	-0.0186	0.0000	0.0000	73.7923	39.8767	1.4403	-0.2002	0.0000
326.7610	-0.3426	-1.9968	-1.3594	-2.2389	1.2115	-2.5312	0.0000	0.0000	-0.0000	0.0000	0.0000	0.0000	0.0332	6.2514	3.9734	0.1124	-0.0787	-0.0356	-0.0000	6.1617	4.0531	0.1338	-0.0186	0.0000	-0.0000	73.7915	39.8768	1.4403	-0.2002	0.0000
326.7710	-0.3426	-1.9968	-1.3594	-2.2389	1.2116	-2.5312	0.0000	0.0000	-0.0000	0.0000	0.0000	0.0000	0.0436	6.2178	3.9910	0.1145	-0.0491	-0.0146	0.0000	6.1615	4.0531	0.1338	-0.0186	0.0000	0.0000	73.7899	39.8770	1.4403	-0.2002	0.0000
326.7810	-0.3426	-1.9968	-1.3594	-2.2389	1.2116	-2.5312	0.0000	0.0000	-0.0000	0.0000	0.0000	0.0000	0.0392	6.2626	3.9996	0.1150	-0.0525	0.0004	0.0000	6.1616	4.0532	0.1338	-0.0186	0.0000	0.0000	73.7902	39.8773	1.4405	-0.2002	0.0000
326.7930	-0.3426	-1.9968	-1.3594	-2.2389	1.2115	-2.5312	0.0000	0.0000	-0.0000	0.0000	0.0000	0.0000	0.0696	6.2419	3.9804	0.1109	-0.0422	-0.0131	0.0000	6.1616	4.0531	0.1338	-0.0186	0.0000	0.0000	73.7908	39.8770	1.4404	-0.2002	0.0000
326.8030	-0.3426	-1.9968	-1.3594	-2.2389	1.2115	-2.5312	0.0000	0.0000	0.0000	0.0000	0.0000	0.0000	0.1668	6.2269	3.9645	0.1183	-0.0492	-0.0108	-0.0000	6.1616	4.0531	0.1338	-0.0186	0.0000	-0.0000	73.7910	39.8772	1.4405	-0.2002	0.0000
326.8130	-0.3426	-1.9968	-1.3594	-2.2389	1.2116	-2.5312	0.0000	0.0000	0.0000	0.0000	0.0000	0.0000	0.0264	6.3038	3.9576	0.1061	-0.0483	-0.0111	0.0000	6.1617	4.0531	0.1338	-0.0186	0.0000	0.0000	73.7913	39.8766	1.4403	-0.2002	0.0000
326.8230	-0.3426	-1.9968	-1.3594	-2.2389	1.2116	-2.5312	0.0000	0.0000	0.0000	0.0000	0.0000	0.0000	0.1724	6.3114	3.9651	0.1135	-0.0710	-0.0319	-0.0000	6.1617	4.0531	0.1338	-0.0186	0.0000	-0.0000	73.7922	39.8766	1.4402	-0.2002	0.0000
326.8330	-0.3426	-1.9968	-1.3594	-2.2389	1.2115	-2.5312	0.0000	0.0000	0.0000	0.0000	0.0000	0.0000	0.0993	6.2943	4.0159	0.1298	-0.0870	-0.0162	0.0000	6.1616	4.0531	0.1338	-0.0186	0.0000	0.0000	73.7908	39.8770	1.4404	-0.2002	0.0000
326.8450	-0.3426	-1.9968	-1.3594	-2.2389	1.2116	-2.5312	0.0000	0.0000	-0.0000	0.0000	0.0000	0.0000	0.0238	6.2323	3.9746	0.1169	-0.0423	-0.0136	-0.0000	6.1613	4.0532	0.1338	-0.0186	0.0000	-0.0000	73.7868	39.8775	1.4405	-0.2003	0.0000
326.8550	-0.3426	-1.9968	-1.3594	-2.2389	1.2116	-2.5312	0.0000	0.0000	-0.0000	0.0000	0.0000	0.0000	0.1087	6.2878	3.9713	0.1171	-0.0770	-0.0102	0.0000	6.1615	4.0531	0.1338	-0.0186	0.0000	0.0000	73.7892	39.8772	1.4405	-0.2002	0.0000
326.8650	-0.3426	-1.9968	-1.3594	-2.2389	1.2115	-2.5312	0.0000	0.0000	-0.0000	0.0000	0.0000	0.0000	0.0068	6.2528	3.9531	0.1382	-0.0377	-0.0231	0.0000	6.1615	4.0531	0.1338	-0.0186	0.0000	0.0000	73.7897	39.8768	1.4403	-0.2002	0.0000
326.8770	-0.3426	-1.9968	-1.3594	-2.2389	1.2115	-2.5312	0.0000	0.0000	-0.0000	0.0000	0.0000	0.0000	0.1330	6.3235	3.9805	0.1161	-0.0571	-0.0362	0.0000	6.1616	4.0531	0.1338	-0.0186	0.0000	0.0000	73.7905	39.8767	1.4403	-0.2002	0.0000
326.8870	-0.3426	-1.9968	-1.3594	-2.2389	1.2116	-2.5312	0.0000	0.0000	-0.0000	0.0000	0.0000	0.0000	0.1061	6.2534	3.9825	0.1214	-0.0542	-0.0124	0.0000	6.1617	4.0531	0.1338	-0.0186	0.0000	0.0000	73.7912	39.8766	1.4402	-0.2002	0.0000
326.8990	-0.3426	-1.9967	-1.3594	-2.2389	1.2115	-2.5313	0.0000	0.0000	-0.0000	0.0000	0.0000	0.0000	0.0359	6.2209	3.9230	0.1465	-0.0453	-0.0024	-0.0000	6.1615	4.0531	0.1338	-0.0186	0.0000	-0.0000	73.7889	39.8769	1.4403	-0.2002	0.0000
326.9090	-0.3426	-1.9968	-1.3594	-2.2389	1.2115	-2.5312	0.0000	0.0000	-0.0000	0.0000	0.0000	0.0000	0.1561	6.2481	3.9220	0.1356	-0.0581	0.0023	0.0000	6.1617	4.0531	0.1338	-0.0186	0.0000	0.0000	73.7923	39.8767	1.4403	-0.2002	0.0000
326.9210	-0.3426	-1.9968	-1.3594	-2.2389	1.2116	-2.5312	0.0000	0.0000	-0.0000	0.0000	0.0000	0.0000	0.0644	6.1914	3.9598	0.1082	-0.0514	-0.0141	0.0000	6.1615	4.0531	0.1338	-0.0186	0.0000	0.0000	73.7896	39.8767	1.4403	-0.2002	0.0000
326.9310	-0.3426	-1.9968	-1.3594	-2.2389	1.2116	-2.5312	0.0000	0.0000	-0.0000	0.0000	0.0000	0.0000	0.0859	6.2550	3.9591	0.1123	-0.0529	-0.0344	0.0000	6.1616	4.0531	0.1338	-0.0186	0.0000	0.0000	73.7905	39.8767	1.4403	-0.2002	0.0000
326.9410	-0.3426	-1.9968	-1.3594	-2.2389	1.2115	-2.5312	0.0000	0.0000	-0.0000	0.0000	0.0000	0.0000	0.0768	6.2330	3.9062	0.1410	-0.0523	-0.0278	0.0000	6.1615	4.0531	0.1338	-0.0186	0.0000	0.0000	73.7898	39.8769	1.4404	-0.2002	0.0000
326.9510	-0.3426	-1.9968	-1.3594	-2.2389	1.2116	-2.5312	0.0000	0.0000	-0.0000	0.0000	0.0000	0.0000	0.1198	6.2766	3.9316	0.1288	-0.0431	-0.0322	0.0000	6.1616	4.0531	0.1338	-0.0186	0.0000	0.0000	73.7909	39.8771	1.4405	-0.2003	0.0000
326.9610	-0.3426	-1.9968	-1.3594	-2.2389	1.2116	-2.5312	0.0000	0.0000	-0.0000	0.0000	0.0000	0.0000	0.0363	6.2380	3.9332	0.1269	-0.0362	-0.0054	-0.0000	6.1615	4.0532	0.1338	-0.0186	0.0000	-0.0000	73.7894	39.8774	1.4405	-0.2002	0.0000
326.9730	-0.3426	-1.9968	-1.3594	-2.2389	1.2116	-2.5312	0.0000	0.0000	-0.0000	0.0000	0.0000	0.0000	0.0697	6.3048	3.9857	0.1102	-0.0402	-0.0112	-0.0000	6.1616	4.0531	0.1338	-0.0186	0.0000	-0.0000	73.7906	39.8768	1.4403	-0.2002	0.0000
326.9830	-0.3426	-1.9968	-1.3594	-2.2389	1.2115	-2.5312	0.0000	0.0000	-0.0000	0.0000	0.0000	0.0000	0.0792	6.2531	3.9766	0.1196	-0.0631	-0.0189	-0.0000	6.1616	4.0531	0.1338	-0.0186	0.0000	-0.0000	73.7908	39.8770	1.4404	-0.2002	0.0000
326.9930	-0.3426	-1.9968	-1.3594	-2.2389	1.2115	-2.5313	0.0000	0.0000	-0.0000	0.0000	0.0000	0.0000	0.0685	6.2545	3.9857	0.1066	-0.0523	-0.0040	0.0000	6.1615	4.0531	0.1338	-0.0186	0.0000	0.0000	73.7899	39.8770	1.4403	-0.2003	0.0000
327.0030	-0.3426	-1.9968	-1.3594	-2.2389	1.2115	-2.5312	0.0000	0.0000	-0.0000	0.0000	0.0000	0.0000	0.0475	6.2064	3.9590	0.1236	-0.0741	0.0009	0.0000	6.1616	4.0531	0.1338	-0.0186	0.0000	0.0000	73.7907	39.8769	1.4404	-0.2002	0.0000
327.0130	-0.3425	-1.9967	-1.3594	-2.2389	1.2116	-2.5312	0.0000	0.0000	-0.0000	0.0000	0.0000	0.0000	0.0170	6.2585	3.9882	0.1237	-0.0337	-0.0063	-0.0000	6.1618	4.0531	0.1338	-0.0186	0.0000	-0.0000	73.7929	39.8765	1.4403	-0.2002	0.0000
327.0230	-0.3426	-1.9968	-1.3594	-2.2389	1.2116	-2.5312	0.0000	0.0000	-0.0000	0.0000	0.0000	0.0000	0.0721	6.3015	3.9720	0.1405	-0.0712	-0.0092	0.0000	6.1617	4.0531	0.1338	-0.0186	0.0000	0.0000	73.7919	39.8763	1.4401	-0.2002	0.0000
327.0350	-0.3426	-1.9968	-1.3594	-2.2389	1.2116	-2.5312	0.0000	0.0000	-0.0000	0.0000	0.0000	0.0000	0.0717	6.2018	3.9707	0.1393	-0.0482	-0.0309	-0.0000	6.1615	4.0531	0.1338	-0.0186	0.0000	-0.0000	73.7890	39.8770	1.4403	-0.2002	0.0000
327.0450	-0.3426	-1.9968	-1.3594	-2.2389	1.2116	-2.5312	0.0000	0.0000	-0.0000	0.0000	0.0000	0.0000	0.0473	6.2607	3.9420	0.1157	-0.0468	0.0016	0.0000	6.1614	4.0532	0.1338	-0.0186	0.0000	0.0000	73.7887	39.8776	1.4406	-0.2003	0.0000
327.0550	-0.3426	-1.9968	-1.3594	-2.2389	1.2116	-2.5312	0.0000	0.0000	-0.0000	0.0000	0.0000	0.0000	0.0596	6.2561	3.9878	0.1331	-0.0532	0.0001	-0.0000	6.1616	4.0531	0.1338	-0.0186	0.0000	-0.0000	73.7905	39.8767	1.4403	-0.2002	0.0000
327.0650	-0.3426	-1.9968	-1.3594	-2.2389	1.2116	-2.5312	0.0000	0.0000	-0.0000	0.0000	0.0000	0.0000	-0.0096	6.3489	3.9622	0.1234	-0.0618	-0.0170	0.0000	6.1616	4.0531	0.1338	-0.0186	0.0000	0.0000	73.7905	39.8767	1.4403	-0.2002	0.0000
327.0770	-0.3426	-1.9967	-1.3594	-2.2389	1.2115	-2.5312	0.0000	0.0000	-0.0000	0.0000	0.0000	0.0000	0.1149	6.3249	3.9366	0.1348	-0.0422	-0.0098	-0.0000	6.1616	4.0531	0.1338	-0.0186	0.0000	-0.0000	73.7908	39.8770	1.4404	-0.2002	0.0000
327.0870	-0.3426	-1.9968	-1.3594	-2.2389	1.2116	-2.5312	0.0000	0.0000	-0.0000	0.0000	0.0000	0.0000	0.0692	6.2724	3.9605	0.1341	-0.0559	-0.0240	-0.0000	6.1616	4.0531	0.1338	-0.0186	0.0000	-0.0000	73.7911	39.8764	1.4403	-0.2002	0.0000
327.0970	-0.3426	-1.9968	-1.3594	-2.2389	1.2116	-2.5312	0.0000	0.0000	-0.0000	0.0000	0.0000	0.0000	0.1338	6.2483	3.9617	0.1257	-0.0342	-0.0048	-0.0000	6.1617	4.0531	0.1338	-0.0186	0.0000	-0.0000	73.7913	39.8766	1.4402	-0.2002	0.0000
327.1090	-0.3426	-1.9968	-1.3594	-2.2389	1.2116	-2.5312	0.0000	0.0000	-0.0000	0.0000	0.0000	0.0000	0.0665	6.2721	4.0213	0.1265	-0.0569	-0.0304	-0.0000	6.1615	4.0531	0.1338	-0.0186	0.0000	-0.0000	73.7888	39.8768	1.4403	-0.2002	0.0000
327.1190	-0.3426	-1.9968	-1.3594	-2.2389	1.2115	-2.5312	0.0000	0.0000	-0.0000	0.0000	0.0000	0.0000	0.0867	6.1962	3.9347	0.1534	-0.0471	-0.0364	0.0000	6.1616	4.0531	0.1338	-0.0186	0.0000	0.0000	73.7906	39.8768	1.4404	-0.2002	0.0000
327.1290	-0.3426	-1.9968	-1.3594	-2.2389	1.2115	-2.5312	0.0000	0.0000	-0.0000	0.0000	0.0000	0.0000	0.0110	6.2641	3.9855	0.1559	-0.0440	-0.0046	0.0000	6.1616	4.0531	0.1338	-0.0186	0.0000	0.0000	73.7900	39.8771	1.4404	-0.2002	0.0000
327.1390	-0.3426	-1.9968	-1.3594	-2.2389	1.2116	-2.5312	0.0000	0.0000	-0.0000	0.0000	0.0000	0.0000	0.0971	6.3369	3.9510	0.1162	-0.0736	-0.0239	0.0000	6.1617	4.0531	0.1338	-0.0186	0.0000	0.0000	73.7912	39.8765	1.4403	-0.2002	0.0000
327.1490	-0.3426	-1.9968	-1.3594	-2.2389	1.2115	-2.5312	0.0000	0.0000	-0.0000	0.0000	0.0000	0.0000	0.0293	6.2510	3.9896	0.1279	-0.0386	0.0049	0.0000	6.1616	4.0532	0.1338	-0.0186	0.0000	0.0000	73.7902	39.8773	1.4405	-0.2002	0.0000
327.1610	-0.3426	-1.9968	-1.3594	-2.2390	1.2116	-2.5312	0.0000	0.0000	-0.0000	0.0000	0.0000	0.0000	0.0755	6.1872	3.9404	0.1204	-0.0577	-0.0040	0.0000	6.1616	4.0531	0.1338	-0.0186	0.0000	0.0000	73.7901	39.8763	1.4401	-0.2002	0.0000
327.1710	-0.3426	-1.9968	-1.3594	-2.2389	1.2116	-2.5312	0.0000	0.0000	-0.0000	0.0000	0.0000	0.0000	-0.0098	6.1787	3.9901	0.1275	-0.0216	0.0027	0.0000	6.1615	4.0531	0.1338	-0.0186	0.0000	0.0000	73.7899	39.8770	1.4403	-0.2002	0.0000
327.1810	-0.3426	-1.9968	-1.3594	-2.2389	1.2116	-2.5312	0.0000	0.0000	-0.0000	0.0000	0.0000	0.0000	0.0217	6.2967	3.9530	0.1399	-0.0438	-0.0092	-0.0000	6.1615	4.0532	0.1338	-0.0186	0.0000	-0.0000	73.7895	39.8775	1.4405	-0.2003	0.0000
327.1910	-0.3426	-1.9968	-1.3594	-2.2389	1.2116	-2.5312	0.0000	0.0000	-0.0000	0.0000	0.0000	0.0000	0.1354	6.1776	3.9255	0.1189	-0.0248	-0.0202	0.0000	6.1616	4.0531	0.1338	-0.0186	0.0000	0.0000	73.7905	39.8767	1.4403	-0.2002	0.0000
327.2010	-0.3426	-1.9968	-1.3594	-2.2389	1.2116	-2.5312	0.0000	0.0000	-0.0000	0.0000	0.0000	0.0000	0.1108	6.2627	3.9564	0.1218	-0.0475	-0.0099	0.0000	6.1617	4.0531	0.1338	-0.0186	0.0000	0.0000	73.7920	39.8764	1.4402	-0.2002	0.0000
327.2130	-0.3426	-1.9968	-1.3594	-2.2389	1.2115	-2.5312	0.0000	0.0000	-0.0000	0.0000	0.0000	0.0000	0.0770	6.2466	3.9664	0.1139	-0.0638	-0.0135	0.0000	6.1616	4.0531	0.1338	-0.0186	0.0000	0.0000	73.7905	39.8767	1.4403	-0.2002	0.0000
327.2230	-0.3426	-1.9968	-1.3594	-2.2389	1.2116	-2.5312	0.0000	0.0000	-0.0000	0.0000	0.0000	0.0000	0.0613	6.2420	3.9413	0.1547	-0.0402	-0.0209	0.0000	6.1615	4.0531	0.1338	-0.0186	0.0000	0.0000	73.7894	39.8766	1.4402	-0.2002	0.0000
327.2330	-0.3426	-1.9968	-1.3594	-2.2389	1.2115	-2.5312	0.0000	0.0000	-0.0000	0.0000	0.0000	0.0000	0.0393	6.2687	3.9946	0.1130	-0.0757	-0.0182	0.0000	6.1617	4.0531	0.1338	-0.0186	0.0000	0.0000	73.7913	39.8766	1.4403	-0.2002	0.0000
327.2430	-0.3426	-1.9968	-1.3594	-2.2389	1.2116	-2.5312	0.0000	0.0000	-0.0000	0.0000	0.0000	0.0000	-0.0055	6.2829	3.9216	0.1139	-0.0491	-0.0304	-0.0000	6.1618	4.0531	0.1338	-0.0186	0.0000	-0.0000	73.7929	39.8764	1.4402	-0.2002	0.0000
327.2550	-0.3426	-1.9968	-1.3594	-2.2389	1.2116	-2.5313	0.0000	0.0000	-0.0000	0.0000	0.0000	0.0000	0.0411	6.3036	3.9350	0.1417	-0.0159	-0.0071	-0.0000	6.1617	4.0531	0.1338	-0.0186	0.0000	-0.0000	73.7914	39.8767	1.4403	-0.2002	0.0000
327.2650	-0.3426	-1.9968	-1.3594	-2.2389	1.2116	-2.5312	0.0000	0.0000	-0.0000	0.0000	0.0000	0.0000	0.0396	6.2146	3.9490	0.1682	-0.0372	-0.0318	0.0000	6.1615	4.0531	0.1338	-0.0186	0.0000	0.0000	73.7891	39.8771	1.4404	-0.2002	0.0000
327.2750	-0.3426	-1.9968	-1.3594	-2.2389	1.2116	-2.5312	0.0000	0.0000	-0.0000	0.0000	0.0000	0.0000	0.0261	6.2456	3.9789	0.1133	-0.0472	-0.0177	-0.0000	6.1614	4.0532	0.1338	-0.0186	0.0000	-0.0000	73.7884	39.8773	1.4405	-0.2002	0.0000
327.2870	-0.3426	-1.9968	-1.3594	-2.2389	1.2116	-2.5312	0.0000	0.0000	-0.0000	0.0000	0.0000	0.0000	0.0551	6.2459	3.9738	0.1347	-0.0560	0.0009	0.0000	6.1617	4.0531	0.1338	-0.0186	0.0000	0.0000	73.7923	39.8767	1.4404	-0.2002	0.0000
327.2970	-0.3426	-1.9968	-1.3594	-2.2389	1.2116	-2.5312	0.0000	0.0000	-0.0000	0.0000	0.0000	0.0000	0.1218	6.2249	3.9177	0.1391	-0.0391	-0.0223	-0.0000	6.1617	4.0531	0.1338	-0.0186	0.0000	-0.0000	73.7912	39.8766	1.4402	-0.2002	0.0000
327.3090	-0.3426	-1.9968	-1.3594	-2.2389	1.2116	-2.5312	0.0000	0.0000	-0.0000	0.0000	0.0000	0.0000	0.0478	6.2327	3.9704	0.1217	-0.0456	-0.0176	-0.0000	6.1615	4.0532	0.1338	-0.0186	0.0000	-0.0000	73.7894	39.8774	1.4405	-0.2002	0.0000
327.3190	-0.3426	-1.9968	-1.3594	-2.2389	1.2115	-2.5312	0.0000	0.0000	-0.0000	0.0000	0.0000	0.0000	0.0649	6.2484	3.9890	0.1385	-0.0493	-0.0086	0.0000	6.1616	4.0532	0.1338	-0.0186	0.0000	0.0000	73.7902	39.8773	1.4405	-0.2002	0.0000
327.3290	-0.3426	-1.9968	-1.3594	-2.2389	1.2116	-2.5312	0.0000	0.0000	-0.0000	0.0000	0.0000	0.0000	0.1248	6.2980	3.9746	0.1418	-0.0462	-0.0034	0.0000	6.1616	4.0531	0.1338	-0.0186	0.0000	0.0000	73.7909	39.8771	1.4405	-0.2003	0.0000
327.3410	-0.3426	-1.9968	-1.3594	-2.2389	1.2116	-2.5312	0.0000	0.0000	-0.0000	0.0000	0.0000	0.0000	0.0793	6.2016	3.9927	0.1206	-0.0436	-0.0171	0.0000	6.1617	4.0531	0.1338	-0.0186	0.0000	0.0000	73.7921	39.8765	1.4403	-0.2002	0.0000
327.3510	-0.3426	-1.9968	-1.3594	-2.2389	1.2116	-2.5312	0.0000	0.0000	-0.0000	0.0000	0.0000	0.0000	0.0481	6.2667	3.9732	0.1187	-0.0296	0.0173	0.0000	6.1615	4.0531	0.1338	-0.0186	0.0000	0.0000	73.7898	39.8769	1.4404	-0.2002	0.0000
327.3630	-0.3426	-1.9967	-1.3594	-2.2389	1.2116	-2.5312	0.0000	0.0000	-0.0000	0.0000	0.0000	0.0000	0.0745	6.2067	3.9697	0.1578	-0.0565	0.0037	0.0000	6.1617	4.0531	0.1338	-0.0186	0.0000	0.0000	73.7919	39.8763	1.4401	-0.2002	0.0000
327.3730	-0.3426	-1.9968	-1.3594	-2.2389	1.2116	-2.5312	0.0000	0.0000	-0.0000	0.0000	0.0000	0.0000	0.0692	6.3353	3.9910	0.1600	-0.0365	-0.0168	-0.0000	6.1617	4.0531	0.1338	-0.0186	0.0000	-0.0000	73.7914	39.8767	1.4403	-0.2002	0.0000
327.3830	-0.3426	-1.9968	-1.3594	-2.2389	1.2116	-2.5312	0.0000	0.0000	-0.0000	0.0000	0.0000	0.0000	0.1011	6.2373	3.9945	0.1334	-0.0345	-0.0023	0.0000	6.1616	4.0531	0.1338	-0.0186	0.0000	0.0000	73.7907	39.8769	1.4404	-0.2002	0.0000
327.3950	-0.3426	-1.9968	-1.3594	-2.2389	1.2115	-2.5312	0.0000	0.0000	-0.0000	0.0000	0.0000	0.0000	0.1129	6.2498	3.9776	0.1275	-0.0708	-0.0289	0.0000	6.1616	4.0531	0.1338	-0.0186	0.0000	0.0000	73.7908	39.8771	1.4404	-0.2003	0.0000
327.4050	-0.3426	-1.9968	-1.3594	-2.2389	1.2115	-2.5312	0.0000	0.0000	-0.0000	0.0000	0.0000	0.0000	0.1195	6.2398	3.9746	0.1522	-0.0288	-0.0095	0.0000	6.1615	4.0531	0.1338	-0.0186	0.0000	0.0000	73.7899	39.8770	1.4404	-0.2003	0.0000
327.4170	-0.3426	-1.9968	-1.3594	-2.2389	1.2115	-2.5312	0.0000	0.0000	-0.0000	0.0000	0.0000	0.0000	0.0851	6.2714	3.9746	0.1185	-0.0530	-0.0079	0.0000	6.1615	4.0531	0.1338	-0.0186	0.0000	0.0000	73.7899	39.8770	1.4405	-0.2003	0.0000
327.4270	-0.3426	-1.9968	-1.3594	-2.2389	1.2116	-2.5312	0.0000	0.0000	-0.0000	0.0000	0.0000	0.0000	0.0255	6.2039	3.9553	0.1257	-0.0434	0.0023	-0.0000	6.1616	4.0531	0.1338	-0.0186	0.0000	-0.0000	73.7907	39.8769	1.4404	-0.2002	0.0000
327.4390	-0.3426	-1.9968	-1.3594	-2.2389	1.2115	-2.5312	0.0000	0.0000	-0.0000	0.0000	0.0000	0.0000	0.0716	6.2695	3.9525	0.1381	-0.0397	-0.0022	0.0000	6.1615	4.0532	0.1338	-0.0186	0.0000	0.0000	73.7894	39.8774	1.4405	-0.2003	0.0000
327.4490	-0.3425	-1.9967	-1.3594	-2.2389	1.2116	-2.5312	0.0000	0.0000	-0.0000	0.0000	0.0000	0.0000	0.0606	6.2263	3.9296	0.1226	-0.0495	-0.0270	0.0000	6.1615	4.0532	0.1338	-0.0186	0.0000	0.0000	73.7893	39.8773	1.4405	-0.2003	0.0000
327.4590	-0.3426	-1.9968	-1.3594	-2.2389	1.2115	-2.5312	0.0000	0.0000	-0.0000	0.0000	0.0000	0.0000	0.0004	6.2015	4.0007	0.1158	-0.0503	-0.0087	0.0000	6.1616	4.0531	0.1338	-0.0186	0.0000	0.0000	73.7903	39.8765	1.4402	-0.2002	0.0000
327.4710	-0.3426	-1.9968	-1.3594	-2.2389	1.2115	-2.5312	0.0000	0.0000	-0.0000	0.0000	0.0000	0.0000	0.0282	6.2449	3.9752	0.1289	-0.0321	0.0007	0.0000	6.1615	4.0531	0.1338	-0.0186	0.0000	0.0000	73.7896	39.8768	1.4402	-0.2002	0.0000
327.4810	-0.3426	-1.9968	-1.3594	-2.2389	1.2116	-2.5312	0.0000	0.0000	-0.0000	0.0000	0.0000	0.0000	0.1454	6.2783	3.9558	0.1341	-0.0402	0.0037	0.0000	6.1617	4.0531	0.1338	-0.0186	0.0000	0.0000	73.7915	39.8768	1.4404	-0.2002	0.0000
327.4930	-0.3426	-1.9968	-1.3594	-2.2389	1.2115	-2.5312	0.0000	0.0000	-0.0000	0.0000	0.0000	0.0000	0.0994	6.3048	4.0036	0.1338	-0.0408	-0.0098	0.0000	6.1615	4.0531	0.1338	-0.0186	0.0000	0.0000	73.7896	39.8767	1.4403	-0.2002	0.0000
327.5030	-0.3426	-1.9968	-1.3594	-2.2389	1.2116	-2.5312	0.0000	0.0000	-0.0000	0.0000	0.0000	0.0000	0.1508	6.2492	3.9175	0.1244	-0.0418	0.0035	-0.0000	6.1614	4.0531	0.1338	-0.0186	0.0000	-0.0000	73.7882	39.8771	1.4403	-0.2002	0.0000
327.5150	-0.3426	-1.9968	-1.3594	-2.2389	1.2115	-2.5312	0.0000	0.0000	-0.0000	0.0000	0.0000	0.0000	0.1467	6.2142	3.9235	0.1342	-0.0312	-0.0015	0.0000	6.1616	4.0531	0.1338	-0.0186	0.0000	0.0000	73.7910	39.8763	1.4402	-0.2002	0.0000
327.5250	-0.3426	-1.9968	-1.3594	-2.2389	1.2116	-2.5312	0.0000	0.0000	-0.0000	0.0000	0.0000	0.0000	0.0768	6.2282	3.9448	0.1200	-0.0338	0.0007	0.0000	6.1615	4.0531	0.1338	-0.0186	0.0000	0.0000	73.7898	39.8769	1.4403	-0.2002	0.0000
327.5350	-0.3426	-1.9968	-1.3594	-2.2389	1.2115	-2.5312	0.0000	0.0000	-0.0000	0.0000	0.0000	0.0000	0.0184	6.2383	3.9951	0.1499	-0.0378	0.0131	0.0000	6.1617	4.0530	0.1338	-0.0186	0.0000	0.0000	73.7919	39.8763	1.4401	-0.2002	0.0000
327.5470	-0.3426	-1.9968	-1.3594	-2.2389	1.2116	-2.5312	0.0000	0.0000	-0.0000	0.0000	0.0000	0.0000	0.1615	6.2665	3.9603	0.1265	-0.0496	-0.0020	-0.0000	6.1614	4.0531	0.1338	-0.0186	0.0000	-0.0000	73.7884	39.8772	1.4404	-0.2003	0.0000
327.5570	-0.3426	-1.9968	-1.3594	-2.2389	1.2115	-2.5312	0.0000	0.0000	-0.0000	0.0000	0.0000	0.0000	0.0458	6.3259	3.9887	0.0922	-0.0634	-0.0181	-0.0000	6.1616	4.0531	0.1338	-0.0186	0.0000	-0.0000	73.7910	39.8772	1.4405	-0.2002	0.0000
327.5690	-0.3426	-1.9968	-1.3594	-2.2389	1.2116	-2.5312	0.0000	0.0000	-0.0000	0.0000	0.0000	0.0000	0.0913	6.2793	3.9668	0.1310	-0.0595	0.0018	0.0000	6.1616	4.0531	0.1338	-0.0186	0.0000	0.0000	73.7907	39.8769	1.4404	-0.2002	0.0000
327.5790	-0.3426	-1.9968	-1.3594	-2.2389	1.2116	-2.5312	0.0000	0.0000	-0.0000	0.0000	0.0000	0.0000	0.0371	6.2392	3.9830	0.1175	-0.0445	-0.0129	-0.0000	6.1615	4.0531	0.1338	-0.0186	0.0000	-0.0000	73.7892	39.8772	1.4405	-0.2002	0.0000
327.5910	-0.3426	-1.9968	-1.3594	-2.2389	1.2115	-2.5312	0.0000	0.0000	-0.0000	0.0000	0.0000	0.0000	0.1017	6.2973	3.9761	0.1469	-0.0464	-0.0261	0.0000	6.1615	4.0531	0.1338	-0.0186	0.0000	0.0000	73.7890	39.8770	1.4404	-0.2003	0.0000
327.6010	-0.3426	-1.9968	-1.3594	-2.2389	1.2115	-2.5312	0.0000	0.0000	-0.0000	0.0000	0.0000	0.0000	0.0808	6.2775	3.9640	0.1292	-0.0490	-0.0153	-0.0000	6.1614	4.0532	0.1338	-0.0186	0.0000	-0.0000	73.7885	39.8774	1.4406	-0.2003	0.0000
327.6110	-0.3426	-1.9968	-1.3594	-2.2389	1.2116	-2.5312	0.0000	0.0000	-0.0000	0.0000	0.0000	0.0000	0.0928	6.1856	3.9826	0.1381	-0.0626	-0.0137	0.0000	6.1615	4.0531	0.1338	-0.0186	0.0000	0.0000	73.7899	39.8770	1.4404	-0.2002	0.0000
327.6230	-0.3426	-1.9968	-1.3594	-2.2389	1.2116	-2.5312	0.0000	0.0000	-0.0000	0.0000	0.0000	0.0000	0.1639	6.2480	3.9535	0.1218	-0.0432	-0.0020	0.0000	6.1615	4.0532	0.1338	-0.0186	0.0000	0.0000	73.7893	39.8774	1.4405	-0.2002	0.0000
327.6330	-0.3426	-1.9968	-1.3594	-2.2389	1.2116	-2.5312	0.0000	0.0000	-0.0000	0.0000	0.0000	0.0000	0.1015	6.2580	3.9113	0.1266	-0.0615	-0.0035	0.0000	6.1616	4.0531	0.1338	-0.0186	0.0000	0.0000	73.7906	39.8768	1.4403	-0.2002	0.0000
327.6450	-0.3426	-1.9968	-1.3594	-2.2389	1.2116	-2.5312	0.0000	0.0000	-0.0000	0.0000	0.0000	0.0000	0.1185	6.2632	3.9603	0.1249	-0.0340	-0.0211	0.0000	6.1616	4.0531	0.1338	-0.0186	0.0000	0.0000	73.7900	39.8771	1.4404	-0.2002	0.0000
327.6550	-0.3426	-1.9968	-1.3594	-2.2389	1.2116	-2.5312	0.0000	0.0000	-0.0000	0.0000	0.0000	0.0000	0.1186	6.1964	3.9549	0.0927	-0.0384	0.0023	-0.0000	6.1617	4.0531	0.1338	-0.0186	0.0000	-0.0000	73.7922	39.8766	1.4402	-0.2002	0.0000
327.6650	-0.3426	-1.9968	-1.3594	-2.2389	1.2115	-2.5312	0.0000	0.0000	-0.0000	0.0000	0.0000	0.0000	0.0566	6.2119	3.9442	0.1377	-0.0444	0.0037	0.0000	6.1615	4.0531	0.1338	-0.0186	0.0000	0.0000	73.7897	39.8768	1.4403	-0.2002	0.0000
327.6770	-0.3426	-1.9968	-1.3594	-2.2389	1.2116	-2.5312	0.0000	0.0000	-0.0000	0.0000	0.0000	0.0000	0.0693	6.1619	3.9711	0.1368	-0.0397	-0.0106	0.0000	6.1616	4.0531	0.1338	-0.0186	0.0000	0.0000	73.7904	39.8766	1.4403	-0.2002	0.0000
327.6870	-0.3426	-1.9968	-1.3594	-2.2389	1.2116	-2.5312	0.0000	0.0000	-0.0000	0.0000	0.0000	0.0000	0.1060	6.2668	3.9467	0.1408	-0.0147	0.0057	-0.0000	6.1614	4.0531	0.1338	-0.0186	0.0000	-0.0000	73.7882	39.8771	1.4404	-0.2002	0.0000
327.6990	-0.3426	-1.9968	-1.3594	-2.2389	1.2115	-2.5312	0.0000	0.0000	-0.0000	0.0000	0.0000	0.0000	0.0790	6.2252	3.9737	0.1368	-0.0678	-0.0371	0.0000	6.1615	4.0532	0.1338	-0.0186	0.0000	0.0000	73.7894	39.8774	1.4405	-0.2002	0.0000
327.7090	-0.3426	-1.9968	-1.3594	-2.2389	1.2116	-2.5312	0.0000	0.0000	-0.0000	0.0000	0.0000	0.0000	0.0653	6.2244	3.9405	0.1184	-0.0429	-0.0138	0.0000	6.1616	4.0531	0.1338	-0.0186	0.0000	0.0000	73.7908	39.8770	1.4405	-0.2002	0.0000
327.7210	-0.3426	-1.9968	-1.3594	-2.2389	1.2115	-2.5312	0.0000	0.0000	-0.0000	0.0000	0.0000	0.0000	0.0417	6.2687	3.9686	0.1256	-0.0368	-0.0210	0.0000	6.1616	4.0531	0.1338	-0.0186	0.0000	0.0000	73.7900	39.8772	1.4404	-0.2002	0.0000
327.7310	-0.3426	-1.9968	-1.3594	-2.2389	1.2115	-2.5312	0.0000	0.0000	-0.0000	0.0000	0.0000	0.0000	0.0641	6.2483	3.9493	0.1437	-0.0236	-0.0119	0.0000	6.1615	4.0531	0.1338	-0.0186	0.0000	0.0000	73.7898	39.8769	1.4403	-0.2002	0.0000
327.7410	-0.3426	-1.9968	-1.3594	-2.2389	1.2115	-2.5312	0.0000	0.0000	-0.0000	0.0000	0.0000	0.0000	0.1307	6.2329	3.9952	0.1109	-0.0265	-0.0079	0.0000	6.1617	4.0530	0.1338	-0.0186	0.0000	0.0000	73.7917	39.8761	1.4401	-0.2002	0.0000
327.7530	-0.3426	-1.9968	-1.3594	-2.2389	1.2115	-2.5312	0.0000	0.0000	-0.0000	0.0000	0.0000	0.0000	0.1131	6.2622	3.9586	0.1493	-0.0316	-0.0085	-0.0000	6.1617	4.0531	0.1338	-0.0186	0.0000	-0.0000	73.7913	39.8767	1.4404	-0.2002	0.0000
327.7630	-0.3426	-1.9968	-1.3594	-2.2389	1.2115	-2.5312	0.0000	0.0000	-0.0000	0.0000	0.0000	0.0000	0.0864	6.2473	3.9284	0.1354	-0.0340	-0.0209	0.0000	6.1616	4.0532	0.1338	-0.0186	0.0000	0.0000	73.7903	39.8774	1.4405	-0.2002	0.0000
327.7750	-0.3426	-1.9968	-1.3594	-2.2389	1.2116	-2.5312	0.0000	0.0000	-0.0000	0.0000	0.0000	0.0000	0.0760	6.2513	3.9555	0.1363	-0.0394	-0.0287	0.0000	6.1616	4.0531	0.1338	-0.0186	0.0000	0.0000	73.7905	39.8767	1.4403	-0.2002	0.0000
327.7850	-0.3426	-1.9968	-1.3594	-2.2389	1.2115	-2.5312	0.0000	0.0000	-0.0000	0.0000	0.0000	0.0000	0.0428	6.2518	3.9439	0.1207	-0.0393	-0.0193	0.0000	6.1617	4.0531	0.1338	-0.0186	0.0000	0.0000	73.7921	39.8766	1.4402	-0.2002	0.0000
327.7970	-0.3426	-1.9967	-1.3594	-2.2389	1.2116	-2.5312	0.0000	0.0000	-0.0000	0.0000	0.0000	0.0000	0.0842	6.1992	3.9598	0.1369	-0.0149	0.0028	0.0000	6.1618	4.0531	0.1338	-0.0186	0.0000	0.0000	73.7926	39.8770	1.4403	-0.2002	0.0000
327.8070	-0.3426	-1.9968	-1.3594	-2.2389	1.2116	-2.5312	0.0000	0.0000	-0.0000	0.0000	0.0000	0.0000	0.1119	6.2554	3.9586	0.1286	-0.0709	-0.0052	-0.0000	6.1617	4.0531	0.1338	-0.0186	0.0000	-0.0000	73.7913	39.8766	1.4403	-0.2002	0.0000
327.8170	-0.3425	-1.9968	-1.3594	-2.2389	1.2116	-2.5312	0.0000	0.0000	-0.0000	0.0000	0.0000	0.0000	0.0047	6.3021	3.9443	0.1543	-0.0364	-0.0129	-0.0000	6.1615	4.0531	0.1338	-0.0186	0.0000	-0.0000	73.7890	39.8770	1.4403	-0.2002	0.0000
327.8270	-0.3426	-1.9968	-1.3594	-2.2389	1.2115	-2.5312	0.0000	0.0000	-0.0000	0.0000	0.0000	0.0000	0.0019	6.2900	3.9569	0.1020	-0.0366	-0.0250	-0.0000	6.1617	4.0531	0.1338	-0.0186	0.0000	-0.0000	73.7922	39.8766	1.4403	-0.2002	0.0000
327.8370	-0.3425	-1.9968	-1.3594	-2.2389	1.2116	-2.5312	0.0000	0.0000	-0.0000	0.0000	0.0000	0.0000	0.0972	6.2856	3.9684	0.1183	-0.0486	-0.0116	-0.0000	6.1617	4.0531	0.1338	-0.0186	0.0000	-0.0000	73.7924	39.8768	1.4403	-0.2002	0.0000
327.8470	-0.3426	-1.9968	-1.3594	-2.2389	1.2116	-2.5312	0.0000	0.0000	-0.0000	0.0000	0.0000	0.0000	0.1063	6.2301	3.9840	0.1215	-0.0452	-0.0013	-0.0000	6.1616	4.0531	0.1338	-0.0186	0.0000	-0.0000	73.7908	39.8770	1.4404	-0.2002	0.0000
327.8590	-0.3426	-1.9968	-1.3594	-2.2389	1.2116	-2.5312	0.0000	0.0000	-0.0000	0.0000	0.0000	0.0000	0.1061	6.2926	3.9739	0.1285	-0.0451	-0.0330	0.0000	6.1616	4.0531	0.1338	-0.0186	0.0000	0.0000	73.7905	39.8768	1.4403	-0.2002	0.0000
327.8690	-0.3426	-1.9968	-1.3594	-2.2389	1.2115	-2.5312	0.0000	0.0000	-0.0000	0.0000	0.0000	0.0000	0.0503	6.2822	3.9676	0.1001	-0.0303	-0.0215	0.0000	6.1617	4.0531	0.1338	-0.0186	0.0000	0.0000	73.7922	39.8766	1.4403	-0.2002	0.0000
327.8790	-0.3426	-1.9968	-1.3594	-2.2389	1.2115	-2.5312	0.0000	0.0000	-0.0000	0.0000	0.0000	0.0000	0.1123	6.2867	3.9645	0.1424	0.0051	-0.0141	0.0000	6.1616	4.0531	0.1338	-0.0186	0.0000	0.0000	73.7900	39.8771	1.4404	-0.2002	0.0000
327.8890	-0.3426	-1.9968	-1.3594	-2.2389	1.2116	-2.5312	0.0000	0.0000	-0.0000	0.0000	0.0000	0.0000	0.0025	6.2051	3.9358	0.1164	-0.0368	-0.0256	-0.0000	6.1618	4.0531	0.1338	-0.0186	0.0000	-0.0000	73.7931	39.8766	1.4403	-0.2002	0.0000
327.8990	-0.3426	-1.9968	-1.3594	-2.2389	1.2116	-2.5312	0.0000	0.0000	-0.0000	0.0000	0.0000	0.0000	0.0687	6.2389	3.9786	0.1204	-0.0200	-0.0220	-0.0000	6.1617	4.0531	0.1338	-0.0186	0.0000	-0.0000	73.7913	39.8767	1.4402	-0.2002	0.0000
327.9090	-0.3426	-1.9968	-1.3594	-2.2389	1.2116	-2.5312	0.0000	0.0000	-0.0000	0.0000	0.0000	0.0000	0.0377	6.2924	3.9383	0.1410	-0.0473	-0.0003	-0.0000	6.1617	4.0531	0.1338	-0.0186	0.0000	-0.0000	73.7912	39.8765	1.4402	-0.2002	0.0000
327.9190	-0.3426	-1.9968	-1.3594	-2.2389	1.2115	-2.5312	0.0000	0.0000	-0.0000	0.0000	0.0000	0.0000	0.0543	6.2116	3.9743	0.1157	-0.0323	-0.0352	0.0000	6.1615	4.0531	0.1338	-0.0186	0.0000	0.0000	73.7899	39.8770	1.4403	-0.2002	0.0000
327.9310	-0.3426	-1.9968	-1.3594	-2.2389	1.2115	-2.5313	0.0000	0.0000	-0.0000	0.0000	0.0000	0.0000	0.0549	6.2882	3.9330	0.1303	-0.0309	-0.0110	-0.0000	6.1616	4.0531	0.1338	-0.0186	0.0000	-0.0000	73.7906	39.8768	1.4403	-0.2002	0.0000
327.9410	-0.3426	-1.9968	-1.3594	-2.2389	1.2116	-2.5312	0.0000	0.0000	-0.0000	0.0000	0.0000	0.0000	0.0723	6.2449	3.9454	0.1207	-0.0119	-0.0198	-0.0000	6.1617	4.0531	0.1338	-0.0186	0.0000	-0.0000	73.7916	39.8769	1.4404	-0.2003	0.0000
327.9510	-0.3426	-1.9968	-1.3594	-2.2389	1.2115	-2.5312	0.0000	0.0000	-0.0000	0.0000	0.0000	0.0000	0.1147	6.1959	3.9576	0.1092	0.0032	0.0004	0.0000	6.1617	4.0531	0.1338	-0.0186	0.0000	0.0000	73.7915	39.8768	1.4403	-0.2002	0.0000
327.9610	-0.3426	-1.9968	-1.3594	-2.2389	1.2116	-2.5312	0.0000	0.0000	-0.0000	0.0000	0.0000	0.0000	0.0683	6.2288	3.9726	0.1198	-0.0012	-0.0119	0.0000	6.1615	4.0531	0.1338	-0.0186	0.0000	0.0000	73.7896	39.8767	1.4403	-0.2002	0.0000
327.9710	-0.3426	-1.9968	-1.3594	-2.2389	1.2116	-2.5312	0.0000	0.0000	-0.0000	0.0000	0.0000	0.0000	0.0063	6.3181	4.0009	0.1167	-0.0311	-0.0028	0.0000	6.1616	4.0531	0.1338	-0.0186	0.0000	0.0000	73.7905	39.8767	1.4403	-0.2002	0.0000
327.9810	-0.3426	-1.9968	-1.3594	-2.2389	1.2115	-2.5312	0.0000	0.0000	-0.0000	0.0000	0.0000	0.0000	0.1291	6.2917	3.9788	0.1189	-0.0049	-0.0217	0.0000	6.1616	4.0531	0.1338	-0.0186	0.0000	0.0000	73.7907	39.8770	1.4403	-0.2002	0.0000
327.9930	-0.3426	-1.9968	-1.3594	-2.2389	1.2116	-2.5312	0.0000	0.0000	-0.0000	0.0000	0.0000	0.0000	0.0565	6.1990	3.9402	0.1162	-0.0397	0.0166	0.0000	6.1615	4.0531	0.1338	-0.0186	0.0000	0.0000	73.7891	39.8771	1.4403	-0.2002	0.0000
328.0030	-0.3426	-1.9968	-1.3594	-2.2389	1.2116	-2.5312	0.0000	0.0000	-0.0000	0.0000	0.0000	0.0000	0.0139	6.2409	3.9620	0.0996	-0.0432	-0.0110	0.0000	6.1616	4.0531	0.1338	-0.0186	0.0000	0.0000	73.7908	39.8770	1.4405	-0.2003	0.0000
328.0130	-0.3426	-1.9968	-1.3594	-2.2389	1.2116	-2.5312	0.0000	0.0000	-0.0000	0.0000	0.0000	0.0000	0.0907	6.2633	3.9720	0.1111	-0.0062	-0.0118	0.0000	6.1615	4.0531	0.1338	-0.0186	0.0000	0.0000	73.7900	39.8771	1.4404	-0.2003	0.0000
328.0230	-0.3426	-1.9968	-1.3594	-2.2389	1.2116	-2.5312	0.0000	0.0000	-0.0000	0.0000	0.0000	0.0000	0.0406	6.3090	3.9956	0.1121	-0.0245	-0.0376	0.0000	6.1617	4.0531	0.1338	-0.0186	0.0000	0.0000	73.7915	39.8769	1.4404	-0.2002	0.0000
328.0350	-0.3426	-1.9968	-1.3594	-2.2389	1.2116	-2.5312	0.0000	0.0000	-0.0000	0.0000	0.0000	0.0000	0.0689	6.2543	3.9828	0.1174	-0.0308	-0.0072	0.0000	6.1617	4.0531	0.1338	-0.0186	0.0000	0.0000	73.7921	39.8765	1.4402	-0.2002	0.0000
328.0450	-0.3425	-1.9967	-1.3594	-2.2389	1.2115	-2.5312	0.0000	0.0000	-0.0000	0.0000	0.0000	0.0000	0.0905	6.2997	4.0232	0.1307	-0.0291	-0.0117	0.0000	6.1616	4.0531	0.1338	-0.0186	0.0000	0.0000	73.7908	39.8770	1.4404	-0.2002	0.0000
328.0570	-0.3426	-1.9968	-1.3594	-2.2389	1.2116	-2.5312	0.0000	0.0000	-0.0000	0.0000	0.0000	0.0000	0.0306	6.2213	3.9966	0.1267	-0.0175	-0.0232	0.0000	6.1616	4.0531	0.1338	-0.0186	0.0000	0.0000	73.7900	39.8771	1.4404	-0.2003	0.0000
328.0670	-0.3426	-1.9968	-1.3594	-2.2389	1.2116	-2.5312	0.0000	0.0000	-0.0000	0.0000	0.0000	0.0000	0.0779	6.2462	3.9837	0.1386	-0.0386	-0.0260	-0.0000	6.1617	4.0531	0.1338	-0.0186	0.0000	-0.0000	73.7912	39.8766	1.4402	-0.2002	0.0000
328.0770	-0.3426	-1.9968	-1.3594	-2.2389	1.2115	-2.5312	0.0000	0.0000	-0.0000	0.0000	0.0000	0.0000	0.0734	6.1919	3.9508	0.1116	-0.0152	-0.0110	0.0000	6.1615	4.0532	0.1338	-0.0186	0.0000	0.0000	73.7893	39.8773	1.4404	-0.2002	0.0000
328.0870	-0.3426	-1.9968	-1.3594	-2.2389	1.2115	-2.5312	0.0000	0.0000	-0.0000	0.0000	0.0000	0.0000	0.0337	6.1922	3.9603	0.1477	-0.0385	-0.0049	0.0000	6.1618	4.0531	0.1338	-0.0186	0.0000	0.0000	73.7925	39.8769	1.4403	-0.2002	0.0000
328.0970	-0.3426	-1.9968	-1.3594	-2.2389	1.2116	-2.5312	0.0000	0.0000	-0.0000	0.0000	0.0000	0.0000	0.1168	6.2101	3.9820	0.1231	-0.0425	-0.0183	0.0000	6.1615	4.0531	0.1338	-0.0186	0.0000	0.0000	73.7895	39.8767	1.4402	-0.2002	0.0000
328.1090	-0.3426	-1.9968	-1.3594	-2.2389	1.2116	-2.5312	0.0000	0.0000	-0.0000	0.0000	0.0000	0.0000	0.0626	6.2790	3.9641	0.1165	-0.0308	-0.0131	-0.0000	6.1614	4.0531	0.1338	-0.0186	0.0000	-0.0000	73.7883	39.8772	1.4405	-0.2002	0.0000
328.1190	-0.3426	-1.9968	-1.3594	-2.2389	1.2116	-2.5312	0.0000	0.0000	-0.0000	0.0000	0.0000	0.0000	0.0643	6.2295	3.9781	0.1258	-0.0292	0.0074	0.0000	6.1615	4.0531	0.1338	-0.0186	0.0000	0.0000	73.7892	39.8772	1.4404	-0.2002	0.0000
328.1290	-0.3426	-1.9968	-1.3594	-2.2389	1.2116	-2.5312	0.0000	0.0000	-0.0000	0.0000	0.0000	0.0000	0.0575	6.1867	3.9662	0.1369	-0.0302	-0.0102	0.0000	6.1617	4.0531	0.1338	-0.0186	0.0000	0.0000	73.7922	39.8766	1.4403	-0.2002	0.0000
328.1390	-0.3425	-1.9968	-1.3594	-2.2389	1.2115	-2.5312	0.0000	0.0000	-0.0000	0.0000	0.0000	0.0000	0.0818	6.2814	3.9519	0.1206	-0.0351	-0.0159	0.0000	6.1617	4.0531	0.1338	-0.0186	0.0000	0.0000	73.7922	39.8766	1.4403	-0.2002	0.0000
328.1490	-0.3426	-1.9968	-1.3594	-2.2389	1.2116	-2.5312	0.0000	0.0000	-0.0000	0.0000	0.0000	0.0000	0.1035	6.1789	4.0687	0.1450	-0.0191	-0.0069	-0.0000	6.1617	4.0531	0.1338	-0.0186	0.0000	-0.0000	73.7914	39.8768	1.4404	-0.2002	0.0000
328.1610	-0.3425	-1.9967	-1.3594	-2.2389	1.2116	-2.5312	0.0000	0.0000	-0.0000	0.0000	0.0000	0.0000	0.0182	6.2048	4.0001	0.1021	-0.0102	-0.0161	-0.0000	6.1617	4.0531	0.1338	-0.0186	0.0000	-0.0000	73.7924	39.8768	1.4403	-0.2002	0.0000
328.1710	-0.3426	-1.9968	-1.3594	-2.2389	1.2116	-2.5312	0.0000	0.0000	-0.0000	0.0000	0.0000	0.0000	0.0629	6.1871	3.9765	0.1083	-0.0314	-0.0012	0.0000	6.1615	4.0531	0.1338	-0.0186	0.0000	0.0000	73.7899	39.8770	1.4404	-0.2002	0.0000
328.1810	-0.3426	-1.9968	-1.3594	-2.2389	1.2116	-2.5312	0.0000	0.0000	-0.0000	0.0000	0.0000	0.0000	0.1145	6.2660	3.9394	0.1320	-0.0207	-0.0226	-0.0000	6.1616	4.0531	0.1338	-0.0186	0.0000	-0.0000	73.7905	39.8767	1.4403	-0.2002	0.0000
328.1910	-0.3426	-1.9968	-1.3594	-2.2389	1.2116	-2.5312	0.0000	0.0000	-0.0000	0.0000	0.0000	0.0000	0.1032	6.3326	3.9212	0.1000	-0.0097	0.0060	0.0000	6.1616	4.0531	0.1338	-0.0186	0.0000	0.0000	73.7907	39.8769	1.4404	-0.2002	0.0000
328.2010	-0.3426	-1.9968	-1.3594	-2.2389	1.2116	-2.5312	0.0000	0.0000	-0.0000	0.0000	0.0000	0.0000	0.0897	6.2416	3.9889	0.0997	-0.0181	-0.0160	-0.0000	6.1616	4.0531	0.1338	-0.0186	0.0000	-0.0000	73.7906	39.8769	1.4404	-0.2003	0.0000
328.2130	-0.3426	-1.9968	-1.3594	-2.2389	1.2115	-2.5312	0.0000	0.0000	-0.0000	0.0000	0.0000	0.0000	0.0569	6.2049	3.9115	0.0982	-0.0288	-0.0131	0.0000	6.1616	4.0532	0.1338	-0.0186	0.0000	0.0000	73.7911	39.8773	1.4405	-0.2002	0.0000
328.2230	-0.3426	-1.9968	-1.3594	-2.2389	1.2116	-2.5312	0.0000	0.0000	-0.0000	0.0000	0.0000	0.0000	0.0859	6.2296	3.9274	0.1205	-0.0020	-0.0205	-0.0000	6.1616	4.0531	0.1338	-0.0186	0.0000	-0.0000	73.7907	39.8769	1.4403	-0.2002	0.0000
328.2350	-0.3426	-1.9968	-1.3594	-2.2389	1.2116	-2.5312	0.0000	0.0000	-0.0000	0.0000	0.0000	0.0000	0.0811	6.2391	3.9661	0.1015	-0.0346	0.0027	0.0000	6.1615	4.0531	0.1338	-0.0186	0.0000	0.0000	73.7900	39.8771	1.4403	-0.2002	0.0000
328.2450	-0.3426	-1.9968	-1.3594	-2.2389	1.2116	-2.5312	0.0000	0.0000	-0.0000	0.0000	0.0000	0.0000	0.1066	6.2951	3.9744	0.1113	-0.0037	0.0234	0.0000	6.1617	4.0531	0.1338	-0.0186	0.0000	0.0000	73.7914	39.8768	1.4403	-0.2002	0.0000
328.2550	-0.3426	-1.9968	-1.3594	-2.2389	1.2115	-2.5312	0.0000	0.0000	-0.0000	0.0000	0.0000	0.0000	0.1357	6.1929	3.9643	0.1147	-0.0264	0.0038	-0.0000	6.1614	4.0532	0.1338	-0.0186	0.0000	-0.0000	73.7887	39.8776	1.4405	-0.2003	0.0000
328.2650	-0.3425	-1.9968	-1.3594	-2.2389	1.2116	-2.5312	0.0000	0.0000	-0.0000	0.0000	0.0000	0.0000	0.0603	6.2755	3.9685	0.1267	-0.0234	-0.0392	0.0000	6.1618	4.0531	0.1338	-0.0186	0.0000	0.0000	73.7926	39.8770	1.4403	-0.2002	0.0000
328.2750	-0.3426	-1.9968	-1.3594	-2.2389	1.2115	-2.5312	0.0000	0.0000	-0.0000	0.0000	0.0000	0.0000	0.1064	6.2419	3.9327	0.0990	-0.0201	-0.0131	0.0000	6.1615	4.0531	0.1338	-0.0186	0.0000	0.0000	73.7899	39.8770	1.4404	-0.2002	0.0000
328.2850	-0.3426	-1.9968	-1.3594	-2.2389	1.2116	-2.5312	0.0000	0.0000	-0.0000	0.0000	0.0000	0.0000	0.1567	6.2617	3.9859	0.1153	-0.0318	-0.0220	0.0000	6.1616	4.0531	0.1338	-0.0186	0.0000	0.0000	73.7901	39.8772	1.4405	-0.2002	0.0000
328.2970	-0.3426	-1.9968	-1.3594	-2.2389	1.2116	-2.5312	0.0000	0.0000	-0.0000	0.0000	0.0000	0.0000	0.0477	6.2326	3.9068	0.1361	-0.0111	-0.0376	0.0000	6.1616	4.0531	0.1338	-0.0186	0.0000	0.0000	73.7907	39.8769	1.4404	-0.2002	0.0000
328.3070	-0.3426	-1.9968	-1.3594	-2.2389	1.2115	-2.5312	0.0000	0.0000	-0.0000	0.0000	0.0000	0.0000	0.0619	6.2357	3.9763	0.0935	-0.0244	-0.0297	0.0000	6.1615	4.0531	0.1338	-0.0186	0.0000	0.0000	73.7898	39.8769	1.4404	-0.2002	0.0000
328.3170	-0.3425	-1.9968	-1.3594	-2.2389	1.2116	-2.5312	0.0000	0.0000	-0.0000	0.0000	0.0000	0.0000	0.0223	6.2232	3.9460	0.1270	-0.0249	-0.0042	-0.0000	6.1617	4.0531	0.1338	-0.0186	0.0000	-0.0000	73.7913	39.8766	1.4403	-0.2003	0.0000
328.3270	-0.3426	-1.9968	-1.3594	-2.2389	1.2115	-2.5312	0.0000	0.0000	-0.0000	0.0000	0.0000	0.0000	0.1289	6.1805	3.9406	0.1263	0.0105	-0.0082	-0.0000	6.1614	4.0532	0.1338	-0.0186	0.0000	-0.0000	73.7884	39.8773	1.4404	-0.2002	0.0000
328.3370	-0.3426	-1.9968	-1.3594	-2.2389	1.2116	-2.5312	0.0000	0.0000	-0.0000	0.0000	0.0000	0.0000	0.0394	6.2412	3.9511	0.1171	-0.0090	0.0038	-0.0000	6.1618	4.0531	0.1338	-0.0186	0.0000	-0.0000	73.7927	39.8763	1.4402	-0.2002	0.0000
328.3470	-0.3426	-1.9968	-1.3594	-2.2389	1.2116	-2.5312	0.0000	0.0000	-0.0000	0.0000	0.0000	0.0000	0.1184	6.1764	3.9556	0.1138	-0.0392	0.0081	-0.0000	6.1618	4.0531	0.1338	-0.0186	0.0000	-0.0000	73.7932	39.8767	1.4403	-0.2002	0.0000
328.3590	-0.3426	-1.9968	-1.3594	-2.2389	1.2115	-2.5312	0.0000	0.0000	-0.0000	0.0000	0.0000	0.0000	-0.0032	6.2111	3.8943	0.1152	-0.0196	-0.0290	-0.0000	6.1617	4.0531	0.1338	-0.0186	0.0000	-0.0000	73.7913	39.8766	1.4403	-0.2002	0.0000
328.3690	-0.3426	-1.9968	-1.3594	-2.2389	1.2116	-2.5312	0.0000	0.0000	-0.0000	0.0000	0.0000	0.0000	0.0668	6.3259	3.9299	0.1196	-0.0370	-0.0130	0.0000	6.1616	4.0531	0.1338	-0.0186	0.0000	0.0000	73.7907	39.8769	1.4404	-0.2002	0.0000
328.3790	-0.3426	-1.9968	-1.3594	-2.2389	1.2116	-2.5312	0.0000	0.0000	-0.0000	0.0000	0.0000	0.0000	0.0811	6.3143	3.9580	0.1192	-0.0209	-0.0206	0.0000	6.1616	4.0532	0.1338	-0.0186	0.0000	0.0000	73.7902	39.8773	1.4405	-0.2003	0.0000
328.3910	-0.3426	-1.9968	-1.3594	-2.2389	1.2116	-2.5312	0.0000	0.0000	-0.0000	0.0000	0.0000	0.0000	0.1161	6.2521	4.0052	0.1310	-0.0381	-0.0247	0.0000	6.1617	4.0531	0.1338	-0.0186	0.0000	0.0000	73.7914	39.8767	1.4403	-0.2002	0.0000
328.4010	-0.3426	-1.9968	-1.3594	-2.2389	1.2116	-2.5312	0.0000	0.0000	-0.0000	0.0000	0.0000	0.0000	0.0450	6.2509	3.9947	0.0936	-0.0247	-0.0148	-0.0000	6.1616	4.0531	0.1338	-0.0186	0.0000	-0.0000	73.7905	39.8767	1.4403	-0.2003	0.0000
328.4130	-0.3426	-1.9968	-1.3594	-2.2389	1.2116	-2.5312	0.0000	0.0000	-0.0000	0.0000	0.0000	0.0000	0.0416	6.2535	3.9346	0.1368	-0.0294	-0.0363	0.0000	6.1616	4.0531	0.1338	-0.0186	0.0000	0.0000	73.7908	39.8770	1.4404	-0.2002	0.0000
328.4230	-0.3426	-1.9968	-1.3594	-2.2389	1.2115	-2.5312	0.0000	0.0000	-0.0000	0.0000	0.0000	0.0000	0.1101	6.2241	3.9417	0.1167	-0.0428	-0.0223	-0.0000	6.1614	4.0532	0.1338	-0.0186	0.0000	-0.0000	73.7884	39.8773	1.4405	-0.2002	0.0000
328.4330	-0.3426	-1.9968	-1.3594	-2.2389	1.2115	-2.5312	0.0000	0.0000	-0.0000	0.0000	0.0000	0.0000	0.1212	6.2955	3.9541	0.1156	-0.0349	-0.0055	0.0000	6.1617	4.0530	0.1338	-0.0186	0.0000	0.0000	73.7919	39.8763	1.4402	-0.2002	0.0000
328.4430	-0.3426	-1.9968	-1.3594	-2.2389	1.2116	-2.5312	0.0000	0.0000	-0.0000	0.0000	0.0000	0.0000	0.1090	6.2671	3.9757	0.1090	-0.0173	-0.0369	0.0000	6.1616	4.0532	0.1338	-0.0186	0.0000	0.0000	73.7911	39.8773	1.4405	-0.2002	0.0000
328.4530	-0.3426	-1.9968	-1.3594	-2.2389	1.2116	-2.5312	0.0000	0.0000	-0.0000	0.0000	0.0000	0.0000	0.0748	6.1288	3.9185	0.1286	-0.0403	-0.0165	0.0000	6.1615	4.0531	0.1338	-0.0186	0.0000	0.0000	73.7898	39.8769	1.4404	-0.2002	0.0000
328.4650	-0.3426	-1.9968	-1.3594	-2.2389	1.2115	-2.5312	0.0000	0.0000	-0.0000	0.0000	0.0000	0.0000	0.0412	6.3104	3.9858	0.1084	-0.0434	-0.0251	0.0000	6.1615	4.0531	0.1338	-0.0186	0.0000	0.0000	73.7900	39.8771	1.4403	-0.2002	0.0000
328.4750	-0.3426	-1.9968	-1.3594	-2.2389	1.2116	-2.5312	0.0000	0.0000	-0.0000	0.0000	0.0000	0.0000	0.0519	6.2230	3.9364	0.1065	-0.0047	-0.0180	-0.0000	6.1616	4.0531	0.1338	-0.0186	0.0000	-0.0000	73.7906	39.8768	1.4403	-0.2002	0.0000
328.4850	-0.3426	-1.9968	-1.3594	-2.2389	1.2115	-2.5312	0.0000	0.0000	-0.0000	0.0000	0.0000	0.0000	0.0686	6.2418	3.9465	0.1343	-0.0273	-0.0051	0.0000	6.1617	4.0531	0.1338	-0.0186	0.0000	0.0000	73.7913	39.8767	1.4404	-0.2002	0.0000
328.4950	-0.3426	-1.9968	-1.3594	-2.2389	1.2116	-2.5312	0.0000	0.0000	-0.0000	0.0000	0.0000	0.0000	0.0924	6.2230	3.9504	0.1339	-0.0175	-0.0025	-0.0000	6.1616	4.0531	0.1338	-0.0186	0.0000	-0.0000	73.7906	39.8768	1.4403	-0.2002	0.0000
328.5050	-0.3426	-1.9968	-1.3594	-2.2389	1.2115	-2.5312	0.0000	0.0000	-0.0000	0.0000	0.0000	0.0000	0.0126	6.2553	3.9552	0.1074	0.0027	-0.0255	-0.0000	6.1617	4.0531	0.1338	-0.0186	0.0000	-0.0000	73.7919	39.8772	1.4405	-0.2003	0.0000
328.5150	-0.3426	-1.9968	-1.3594	-2.2389	1.2116	-2.5312	0.0000	0.0000	-0.0000	0.0000	0.0000	0.0000	0.0802	6.2929	3.8940	0.1254	-0.0180	-0.0194	-0.0000	6.1618	4.0530	0.1338	-0.0186	0.0000	-0.0000	73.7927	39.8762	1.4402	-0.2002	0.0000
328.5270	-0.3426	-1.9968	-1.3594	-2.2389	1.2116	-2.5312	0.0000	0.0000	-0.0000	0.0000	0.0000	0.0000	0.1288	6.3008	3.9600	0.1159	0.0190	0.0046	0.0000	6.1617	4.0531	0.1338	-0.0186	0.0000	0.0000	73.7915	39.8769	1.4403	-0.2002	0.0000
328.5370	-0.3426	-1.9968	-1.3594	-2.2389	1.2116	-2.5312	0.0000	0.0000	-0.0000	0.0000	0.0000	0.0000	0.0326	6.2365	3.9522	0.1036	-0.0265	-0.0553	0.0000	6.1616	4.0531	0.1338	-0.0186	0.0000	0.0000	73.7909	39.8771	1.4404	-0.2002	0.0000
328.5470	-0.3426	-1.9968	-1.3594	-2.2389	1.2115	-2.5312	0.0000	0.0000	-0.0000	0.0000	0.0000	0.0000	0.0160	6.2231	3.9545	0.1117	-0.0188	-0.0339	0.0000	6.1616	4.0531	0.1338	-0.0186	0.0000	0.0000	73.7906	39.8768	1.4403	-0.2002	0.0000
328.5570	-0.3426	-1.9968	-1.3594	-2.2389	1.2116	-2.5312	0.0000	0.0000	-0.0000	0.0000	0.0000	0.0000	0.0841	6.3063	3.9997	0.1249	-0.0090	-0.0275	0.0000	6.1617	4.0531	0.1338	-0.0186	0.0000	0.0000	73.7922	39.8766	1.4402	-0.2002	0.0000
328.5670	-0.3426	-1.9968	-1.3594	-2.2389	1.2116	-2.5313	0.0000	0.0000	-0.0000	0.0000	0.0000	0.0000	0.0370	6.2156	3.9539	0.1284	-0.0265	-0.0288	-0.0000	6.1618	4.0531	0.1338	-0.0186	0.0000	-0.0000	73.7932	39.8768	1.4404	-0.2002	0.0000
328.5790	-0.3426	-1.9967	-1.3594	-2.2389	1.2116	-2.5312	0.0000	0.0000	-0.0000	0.0000	0.0000	0.0000	0.0681	6.2846	3.9501	0.1135	-0.0124	-0.0093	0.0000	6.1616	4.0531	0.1338	-0.0186	0.0000	0.0000	73.7901	39.8772	1.4405	-0.2002	0.0000
328.5890	-0.3426	-1.9968	-1.3594	-2.2389	1.2115	-2.5312	0.0000	0.0000	-0.0000	0.0000	0.0000	0.0000	0.0191	6.1443	3.9468	0.0991	-0.0345	-0.0415	-0.0000	6.1617	4.0531	0.1338	-0.0186	0.0000	-0.0000	73.7912	39.8765	1.4403	-0.2002	0.0000
328.5990	-0.3426	-1.9968	-1.3594	-2.2389	1.2115	-2.5312	0.0000	0.0000	-0.0000	0.0000	0.0000	0.0000	0.0811	6.2397	3.9497	0.1247	-0.0150	0.0009	-0.0000	6.1617	4.0531	0.1338	-0.0186	0.0000	-0.0000	73.7922	39.8766	1.4403	-0.2002	0.0000
328.6090	-0.3426	-1.9968	-1.3594	-2.2389	1.2116	-2.5312	0.0000	0.0000	-0.0000	0.0000	0.0000	0.0000	0.0836	6.2406	3.9494	0.1077	-0.0094	-0.0199	0.0000	6.1617	4.0531	0.1338	-0.0186	0.0000	0.0000	73.7917	39.8770	1.4404	-0.2002	0.0000
328.6210	-0.3426	-1.9968	-1.3594	-2.2389	1.2116	-2.5312	0.0000	0.0000	-0.0000	0.0000	0.0000	0.0000	0.0798	6.2651	3.9847	0.1165	-0.0242	-0.0120	0.0000	6.1616	4.0531	0.1338	-0.0186	0.0000	0.0000	73.7905	39.8767	1.4403	-0.2002	0.0000
328.6310	-0.3426	-1.9968	-1.3594	-2.2389	1.2116	-2.5312	0.0000	0.0000	-0.0000	0.0000	0.0000	0.0000	0.0487	6.2327	4.0061	0.1050	-0.0161	-0.0068	-0.0000	6.1618	4.0531	0.1338	-0.0186	0.0000	-0.0000	73.7930	39.8766	1.4402	-0.2002	0.0000
328.6410	-0.3425	-1.9968	-1.3594	-2.2389	1.2115	-2.5312	0.0000	0.0000	-0.0000	0.0000	0.0000	0.0000	0.0929	6.3034	3.9696	0.0917	-0.0047	-0.0349	-0.0000	6.1617	4.0531	0.1338	-0.0186	0.0000	-0.0000	73.7912	39.8765	1.4402	-0.2002	0.0000
328.6510	-0.3426	-1.9968	-1.3594	-2.2389	1.2116	-2.5312	0.0000	0.0000	-0.0000	0.0000	0.0000	0.0000	0.0630	6.2002	3.9029	0.1117	-0.0258	-0.0276	0.0000	6.1616	4.0531	0.1338	-0.0186	0.0000	0.0000	73.7907	39.8769	1.4404	-0.2002	0.0000
328.6610	-0.3426	-1.9968	-1.3594	-2.2389	1.2116	-2.5312	0.0000	0.0000	-0.0000	0.0000	0.0000	0.0000	0.0902	6.1993	3.9349	0.1028	-0.0075	-0.0270	0.0000	6.1617	4.0531	0.1338	-0.0186	0.0000	0.0000	73.7923	39.8767	1.4403	-0.2002	0.0000
328.6710	-0.3426	-1.9968	-1.3594	-2.2389	1.2116	-2.5312	0.0000	0.0000	-0.0000	0.0000	0.0000	0.0000	0.0426	6.2031	3.9183	0.1040	-0.0080	-0.0109	-0.0000	6.1616	4.0531	0.1338	-0.0186	0.0000	-0.0000	73.7909	39.8771	1.4404	-0.2002	0.0000
328.6830	-0.3426	-1.9968	-1.3594	-2.2389	1.2115	-2.5312	0.0000	0.0000	-0.0000	0.0000	0.0000	0.0000	0.0797	6.2649	3.9576	0.0816	-0.0216	-0.0272	-0.0000	6.1615	4.0531	0.1338	-0.0186	0.0000	-0.0000	73.7891	39.8771	1.4405	-0.2003	0.0000
328.6930	-0.3426	-1.9968	-1.3594	-2.2389	1.2116	-2.5312	0.0000	0.0000	-0.0000	0.0000	0.0000	0.0000	0.0454	6.2068	3.9839	0.0892	-0.0309	0.0095	0.0000	6.1617	4.0531	0.1338	-0.0186	0.0000	0.0000	73.7922	39.8766	1.4403	-0.2002	0.0000
328.7030	-0.3426	-1.9968	-1.3594	-2.2389	1.2116	-2.5312	0.0000	0.0000	-0.0000	0.0000	0.0000	0.0000	0.0404	6.2120	3.9563	0.1268	-0.0242	-0.0508	0.0000	6.1617	4.0531	0.1338	-0.0186	0.0000	0.0000	73.7921	39.8765	1.4402	-0.2002	0.0000
328.7130	-0.3426	-1.9968	-1.3594	-2.2389	1.2116	-2.5312	0.0000	0.0000	-0.0000	0.0000	0.0000	0.0000	0.0619	6.2381	3.9332	0.0922	-0.0332	-0.0142	0.0000	6.1615	4.0531	0.1338	-0.0186	0.0000	0.0000	73.7898	39.8770	1.4403	-0.2002	0.0000
328.7230	-0.3426	-1.9968	-1.3594	-2.2389	1.2115	-2.5312	0.0000	0.0000	-0.0000	0.0000	0.0000	0.0000	0.0621	6.2833	3.9187	0.1157	-0.0215	-0.0042	0.0000	6.1617	4.0531	0.1338	-0.0186	0.0000	0.0000	73.7917	39.8770	1.4404	-0.2003	0.0000
328.7350	-0.3426	-1.9968	-1.3594	-2.2389	1.2115	-2.5312	0.0000	0.0000	-0.0000	0.0000	0.0000	0.0000	0.1017	6.2486	3.9558	0.1232	-0.0281	-0.0445	-0.0000	6.1618	4.0531	0.1338	-0.0186	0.0000	-0.0000	73.7928	39.8772	1.4405	-0.2002	0.0000
328.7450	-0.3426	-1.9968	-1.3594	-2.2389	1.2116	-2.5312	0.0000	0.0000	-0.0000	0.0000	0.0000	0.0000	0.1198	6.2518	3.9238	0.0952	-0.0294	0.0073	-0.0000	6.1616	4.0531	0.1338	-0.0186	0.0000	-0.0000	73.7903	39.8765	1.4403	-0.2002	0.0000
328.7570	-0.3426	-1.9968	-1.3594	-2.2389	1.2116	-2.5312	0.0000	0.0000	-0.0000	0.0000	0.0000	0.0000	0.1063	6.2256	3.9528	0.1258	-0.0124	-0.0337	-0.0000	6.1618	4.0531	0.1338	-0.0186	0.0000	-0.0000	73.7928	39.8764	1.4402	-0.2002	0.0000
328.7670	-0.3426	-1.9968	-1.3594	-2.2389	1.2115	-2.5312	0.0000	0.0000	-0.0000	0.0000	0.0000	0.0000	0.0104	6.2380	3.9809	0.0882	-0.0138	-0.0210	0.0000	6.1615	4.0531	0.1338	-0.0186	0.0000	0.0000	73.7897	39.8768	1.4404	-0.2002	0.0000
328.7790	-0.3426	-1.9968	-1.3594	-2.2389	1.2116	-2.5312	0.0000	0.0000	-0.0000	0.0000	0.0000	0.0000	0.0723	6.1969	3.9307	0.0857	-0.0219	-0.0252	0.0000	6.1617	4.0531	0.1338	-0.0186	0.0000	0.0000	73.7917	39.8770	1.4404	-0.2003	0.0000
328.7890	-0.3426	-1.9968	-1.3594	-2.2389	1.2116	-2.5312	0.0000	0.0000	-0.0000	0.0000	0.0000	0.0000	0.0516	6.2923	3.9599	0.1210	-0.0090	-0.0315	0.0000	6.1616	4.0531	0.1338	-0.0186	0.0000	0.0000	73.7909	39.8771	1.4404	-0.2002	0.0000
328.7990	-0.3426	-1.9968	-1.3594	-2.2389	1.2116	-2.5312	0.0000	0.0000	-0.0000	0.0000	0.0000	0.0000	0.0565	6.1894	3.9526	0.1226	-0.0201	-0.0128	0.0000	6.1616	4.0531	0.1338	-0.0186	0.0000	0.0000	73.7901	39.8772	1.4404	-0.2003	0.0000
328.8110	-0.3426	-1.9967	-1.3594	-2.2389	1.2116	-2.5312	0.0000	0.0000	-0.0000	0.0000	0.0000	0.0000	0.0613	6.2922	3.9594	0.1306	-0.0272	-0.0219	0.0000	6.1616	4.0531	0.1338	-0.0186	0.0000	0.0000	73.7901	39.8772	1.4405	-0.2002	0.0000
328.8210	-0.3426	-1.9968	-1.3594	-2.2389	1.2115	-2.5312	0.0000	0.0000	-0.0000	0.0000	0.0000	0.0000	0.0610	6.2699	3.9288	0.1039	-0.0372	-0.0485	0.0000	6.1617	4.0531	0.1338	-0.0186	0.0000	0.0000	73.7924	39.8768	1.4403	-0.2002	0.0000
328.8330	-0.3426	-1.9968	-1.3594	-2.2389	1.2115	-2.5312	0.0000	0.0000	-0.0000	0.0000	0.0000	0.0000	0.0503	6.2234	3.9516	0.0984	-0.0320	-0.0374	0.0000	6.1615	4.0531	0.1338	-0.0186	0.0000	0.0000	73.7896	39.8767	1.4403	-0.2002	0.0000
328.8430	-0.3426	-1.9968	-1.3594	-2.2389	1.2115	-2.5312	0.0000	0.0000	-0.0000	0.0000	0.0000	0.0000	0.1124	6.2280	3.9880	0.1184	-0.0005	-0.0404	0.0000	6.1617	4.0531	0.1338	-0.0186	0.0000	0.0000	73.7916	39.8769	1.4403	-0.2002	0.0000
328.8530	-0.3426	-1.9968	-1.3594	-2.2389	1.2115	-2.5312	0.0000	0.0000	-0.0000	0.0000	0.0000	0.0000	0.0606	6.2602	3.9653	0.0891	-0.0124	-0.0115	0.0000	6.1617	4.0530	0.1338	-0.0186	0.0000	0.0000	73.7917	39.8761	1.4401	-0.2002	0.0000
328.8650	-0.3426	-1.9967	-1.3594	-2.2389	1.2116	-2.5312	0.0000	0.0000	-0.0000	0.0000	0.0000	0.0000	0.1194	6.2090	3.9526	0.1060	0.0101	-0.0043	0.0000	6.1615	4.0531	0.1338	-0.0186	0.0000	0.0000	73.7899	39.8770	1.4403	-0.2002	0.0000
328.8750	-0.3426	-1.9968	-1.3594	-2.2389	1.2116	-2.5312	0.0000	0.0000	-0.0000	0.0000	0.0000	0.0000	0.1225	6.1662	3.9380	0.0874	-0.0219	-0.0191	0.0000	6.1615	4.0531	0.1338	-0.0186	0.0000	0.0000	73.7897	39.8768	1.4403	-0.2002	0.0000
328.8870	-0.3426	-1.9968	-1.3594	-2.2389	1.2116	-2.5312	0.0000	0.0000	-0.0000	0.0000	0.0000	0.0000	0.0448	6.1945	3.9525	0.0983	-0.0298	-0.0276	0.0000	6.1617	4.0531	0.1338	-0.0186	0.0000	0.0000	73.7921	39.8765	1.4402	-0.2002	0.0000
328.8970	-0.3426	-1.9968	-1.3594	-2.2389	1.2116	-2.5312	0.0000	0.0000	-0.0000	0.0000	0.0000	0.0000	0.0753	6.2634	3.9451	0.1140	-0.0297	-0.0095	0.0000	6.1616	4.0531	0.1338	-0.0186	0.0000	0.0000	73.7904	39.8766	1.4402	-0.2002	0.0000
328.9090	-0.3426	-1.9968	-1.3594	-2.2389	1.2116	-2.5312	0.0000	0.0000	-0.0000	0.0000	0.0000	0.0000	0.0283	6.2266	3.9836	0.1134	-0.0297	-0.0058	0.0000	6.1616	4.0531	0.1338	-0.0186	0.0000	0.0000	73.7901	39.8772	1.4404	-0.2002	0.0000
328.9190	-0.3426	-1.9968	-1.3594	-2.2389	1.2115	-2.5312	0.0000	0.0000	-0.0000	0.0000	0.0000	0.0000	0.0569	6.1520	3.9480	0.1115	-0.0158	-0.0345	-0.0000	6.1618	4.0531	0.1338	-0.0186	0.0000	-0.0000	73.7929	39.8764	1.4402	-0.2002	0.0000
328.9290	-0.3426	-1.9968	-1.3594	-2.2389	1.2116	-2.5312	0.0000	0.0000	-0.0000	0.0000	0.0000	0.0000	0.1243	6.2214	3.9214	0.1173	-0.0237	-0.0270	-0.0000	6.1615	4.0531	0.1338	-0.0186	0.0000	-0.0000	73.7890	39.8770	1.4403	-0.2002	0.0000
328.9410	-0.3426	-1.9968	-1.3594	-2.2389	1.2115	-2.5312	0.0000	0.0000	-0.0000	0.0000	0.0000	0.0000	0.0446	6.1851	3.9263	0.1051	-0.0332	-0.0410	0.0000	6.1617	4.0531	0.1338	-0.0186	0.0000	0.0000	73.7921	39.8765	1.4403	-0.2002	0.0000
328.9510	-0.3425	-1.9968	-1.3594	-2.2389	1.2116	-2.5312	0.0000	0.0000	-0.0000	0.0000	0.0000	0.0000	0.0512	6.2324	3.9897	0.1007	-0.0107	-0.0191	0.0000	6.1617	4.0531	0.1338	-0.0186	0.0000	0.0000	73.7915	39.8768	1.4403	-0.2002	0.0000
328.9630	-0.3426	-1.9968	-1.3594	-2.2389	1.2116	-2.5312	0.0000	0.0000	-0.0000	0.0000	0.0000	0.0000	0.0236	6.2242	3.9529	0.0994	-0.0326	-0.0154	0.0000	6.1616	4.0531	0.1338	-0.0186	0.0000	0.0000	73.7907	39.8769	1.4404	-0.2002	0.0000
328.9730	-0.3426	-1.9968	-1.3594	-2.2389	1.2116	-2.5312	0.0000	0.0000	-0.0000	0.0000	0.0000	0.0000	0.0742	6.2126	3.9358	0.1273	-0.0327	-0.0018	0.0000	6.1616	4.0531	0.1338	-0.0186	0.0000	0.0000	73.7906	39.8768	1.4404	-0.2002	0.0000
328.9850	-0.3426	-1.9968	-1.3594	-2.2389	1.2115	-2.5312	0.0000	0.0000	-0.0000	0.0000	0.0000	0.0000	0.0950	6.2102	3.9457	0.1129	-0.0101	-0.0072	0.0000	6.1616	4.0531	0.1338	-0.0186	0.0000	0.0000	73.7904	39.8766	1.4403	-0.2002	0.0000
328.9950	-0.3426	-1.9968	-1.3594	-2.2389	1.2115	-2.5312	0.0000	0.0000	-0.0000	0.0000	0.0000	0.0000	0.0672	6.1928	3.9665	0.1068	-0.0221	-0.0362	0.0000	6.1617	4.0531	0.1338	-0.0186	0.0000	0.0000	73.7915	39.8768	1.4404	-0.2003	0.0000
329.0050	-0.3426	-1.9968	-1.3594	-2.2389	1.2115	-2.5312	0.0000	0.0000	-0.0000	0.0000	0.0000	0.0000	0.0231	6.2832	3.9599	0.1115	-0.0239	-0.0259	0.0000	6.1616	4.0531	0.1338	-0.0186	0.0000	0.0000	73.7909	39.8771	1.4404	-0.2003	0.0000
329.0170	-0.3426	-1.9968	-1.3594	-2.2389	1.2115	-2.5312	0.0000	0.0000	-0.0000	0.0000	0.0000	0.0000	0.0888	6.2521	3.9876	0.1141	-0.0247	-0.0304	0.0000	6.1615	4.0531	0.1338	-0.0186	0.0000	0.0000	73.7894	39.8765	1.4402	-0.2002	0.0000
329.0270	-0.3426	-1.9968	-1.3594	-2.2389	1.2115	-2.5312	0.0000	0.0000	-0.0000	0.0000	0.0000	0.0000	0.0965	6.2682	3.9669	0.1154	-0.0153	-0.0244	0.0000	6.1617	4.0531	0.1338	-0.0186	0.0000	0.0000	73.7917	39.8770	1.4405	-0.2003	0.0000
329.0390	-0.3426	-1.9968	-1.3594	-2.2389	1.2115	-2.5312	0.0000	0.0000	-0.0000	0.0000	0.0000	0.0000	0.0840	6.1872	3.9498	0.1191	-0.0191	-0.0073	0.0000	6.1616	4.0531	0.1338	-0.0186	0.0000	0.0000	73.7908	39.8770	1.4404	-0.2002	0.0000
329.0490	-0.3426	-1.9968	-1.3594	-2.2389	1.2116	-2.5312	0.0000	0.0000	-0.0000	0.0000	0.0000	0.0000	0.1507	6.2000	3.9907	0.0885	-0.0266	-0.0304	0.0000	6.1616	4.0531	0.1338	-0.0186	0.0000	0.0000	73.7904	39.8766	1.4403	-0.2002	0.0000
329.0590	-0.3426	-1.9968	-1.3594	-2.2389	1.2115	-2.5312	0.0000	0.0000	-0.0000	0.0000	0.0000	0.0000	0.0735	6.2545	3.9887	0.0953	-0.0203	-0.0259	0.0000	6.1616	4.0531	0.1338	-0.0186	0.0000	0.0000	73.7906	39.8768	1.4403	-0.2002	0.0000
329.0710	-0.3426	-1.9968	-1.3594	-2.2389	1.2116	-2.5312	0.0000	0.0000	-0.0000	0.0000	0.0000	0.0000	0.1695	6.2020	3.9889	0.0969	-0.0110	-0.0118	-0.0000	6.1616	4.0531	0.1338	-0.0186	0.0000	-0.0000	73.7906	39.8768	1.4403	-0.2002	0.0000
329.0810	-0.3426	-1.9968	-1.3594	-2.2389	1.2116	-2.5312	0.0000	0.0000	-0.0000	0.0000	0.0000	0.0000	0.1258	6.2033	3.9698	0.1073	-0.0276	-0.0295	0.0000	6.1616	4.0531	0.1338	-0.0186	0.0000	0.0000	73.7906	39.8769	1.4403	-0.2002	0.0000
329.0930	-0.3426	-1.9968	-1.3594	-2.2389	1.2116	-2.5312	0.0000	0.0000	-0.0000	0.0000	0.0000	0.0000	0.0913	6.1781	3.9478	0.1271	0.0023	-0.0119	-0.0000	6.1614	4.0531	0.1338	-0.0186	0.0000	-0.0000	73.7883	39.8772	1.4403	-0.2002	0.0000
329.1030	-0.3426	-1.9968	-1.3594	-2.2389	1.2116	-2.5312	0.0000	0.0000	-0.0000	0.0000	0.0000	0.0000	0.0245	6.2006	3.9641	0.1217	-0.0281	-0.0182	-0.0000	6.1615	4.0531	0.1338	-0.0186	0.0000	-0.0000	73.7892	39.8772	1.4404	-0.2002	0.0000
329.1150	-0.3426	-1.9968	-1.3594	-2.2389	1.2116	-2.5312	0.0000	0.0000	-0.0000	0.0000	0.0000	0.0000	0.0454	6.2193	3.9754	0.1463	-0.0209	-0.0264	0.0000	6.1615	4.0531	0.1338	-0.0186	0.0000	0.0000	73.7891	39.8771	1.4404	-0.2003	0.0000
329.1250	-0.3426	-1.9968	-1.3594	-2.2389	1.2116	-2.5312	0.0000	0.0000	-0.0000	0.0000	0.0000	0.0000	0.0555	6.2575	3.9348	0.1245	-0.0127	-0.0169	-0.0000	6.1617	4.0531	0.1338	-0.0186	0.0000	-0.0000	73.7917	39.8770	1.4405	-0.2003	0.0000
329.1350	-0.3426	-1.9968	-1.3594	-2.2389	1.2116	-2.5312	0.0000	0.0000	-0.0000	0.0000	0.0000	0.0000	0.1002	6.2711	3.9422	0.1209	0.0004	-0.0064	0.0000	6.1615	4.0531	0.1338	-0.0186	0.0000	0.0000	73.7899	39.8770	1.4403	-0.2002	0.0000
329.1470	-0.3426	-1.9968	-1.3594	-2.2389	1.2116	-2.5312	0.0000	0.0000	-0.0000	0.0000	0.0000	0.0000	0.1041	6.2360	3.9091	0.1076	-0.0363	-0.0079	0.0000	6.1616	4.0531	0.1338	-0.0186	0.0000	0.0000	73.7907	39.8769	1.4404	-0.2002	0.0000
329.1570	-0.3426	-1.9968	-1.3594	-2.2389	1.2115	-2.5312	0.0000	0.0000	-0.0000	0.0000	0.0000	0.0000	0.0837	6.2570	3.9583	0.1096	0.0012	-0.0344	0.0000	6.1616	4.0531	0.1338	-0.0186	0.0000	0.0000	73.7906	39.8768	1.4404	-0.2002	0.0000
329.1690	-0.3426	-1.9968	-1.3594	-2.2389	1.2115	-2.5312	0.0000	0.0000	-0.0000	0.0000	0.0000	0.0000	0.1124	6.2694	3.9771	0.0937	-0.0243	-0.0193	0.0000	6.1617	4.0531	0.1338	-0.0186	0.0000	0.0000	73.7920	39.8764	1.4402	-0.2002	0.0000
329.1790	-0.3425	-1.9968	-1.3594	-2.2389	1.2115	-2.5312	0.0000	0.0000	-0.0000	0.0000	0.0000	0.0000	0.0890	6.2315	3.9443	0.1007	-0.0150	-0.0235	0.0000	6.1616	4.0532	0.1338	-0.0186	0.0000	0.0000	73.7911	39.8774	1.4405	-0.2002	0.0000
329.1890	-0.3426	-1.9968	-1.3594	-2.2389	1.2115	-2.5312	0.0000	0.0000	-0.0000	0.0000	0.0000	0.0000	0.0592	6.2134	3.9396	0.1259	-0.0066	-0.0162	0.0000	6.1616	4.0531	0.1338	-0.0186	0.0000	0.0000	73.7910	39.8772	1.4405	-0.2002	0.0000
329.2010	-0.3426	-1.9968	-1.3594	-2.2389	1.2115	-2.5312	0.0000	0.0000	-0.0000	0.0000	0.0000	0.0000	0.0262	6.1878	3.9686	0.1371	-0.0055	-0.0154	-0.0000	6.1617	4.0531	0.1338	-0.0186	0.0000	-0.0000	73.7914	39.8767	1.4404	-0.2003	0.0000
329.2110	-0.3426	-1.9968	-1.3594	-2.2389	1.2116	-2.5312	0.0000	0.0000	-0.0000	0.0000	0.0000	0.0000	0.0752	6.1829	3.9652	0.0967	-0.0179	-0.0021	0.0000	6.1615	4.0531	0.1338	-0.0186	0.0000	0.0000	73.7898	39.8769	1.4404	-0.2002	0.0000
329.2230	-0.3426	-1.9967	-1.3594	-2.2389	1.2116	-2.5312	0.0000	0.0000	-0.0000	0.0000	0.0000	0.0000	0.1288	6.2451	3.9057	0.1211	-0.0175	-0.0279	0.0000	6.1615	4.0531	0.1338	-0.0186	0.0000	0.0000	73.7892	39.8772	1.4404	-0.2002	0.0000
329.2330	-0.3425	-1.9968	-1.3594	-2.2389	1.2115	-2.5312	0.0000	0.0000	-0.0000	0.0000	0.0000	0.0000	0.1358	6.1300	3.9520	0.1280	0.0007	0.0016	-0.0000	6.1617	4.0531	0.1338	-0.0186	0.0000	-0.0000	73.7916	39.8769	1.4403	-0.2002	0.0000
329.2430	-0.3426	-1.9968	-1.3594	-2.2389	1.2116	-2.5312	0.0000	0.0000	-0.0000	0.0000	0.0000	0.0000	0.1242	6.1934	3.9055	0.1023	-0.0168	-0.0133	-0.0000	6.1617	4.0531	0.1338	-0.0186	0.0000	-0.0000	73.7915	39.8768	1.4403	-0.2002	0.0000
329.2550	-0.3426	-1.9968	-1.3594	-2.2389	1.2116	-2.5312	0.0000	0.0000	-0.0000	0.0000	0.0000	0.0000	0.0968	6.2508	3.9922	0.1204	-0.0082	-0.0226	-0.0000	6.1617	4.0531	0.1338	-0.0186	0.0000	-0.0000	73.7913	39.8766	1.4402	-0.2002	0.0000
329.2650	-0.3426	-1.9968	-1.3594	-2.2389	1.2115	-2.5312	0.0000	0.0000	-0.0000	0.0000	0.0000	0.0000	0.0761	6.2311	3.9764	0.1205	0.0061	-0.0247	0.0000	6.1616	4.0531	0.1338	-0.0186	0.0000	0.0000	73.7901	39.8773	1.4404	-0.2002	0.0000
329.2770	-0.3426	-1.9967	-1.3594	-2.2389	1.2115	-2.5312	0.0000	0.0000	-0.0000	0.0000	0.0000	0.0000	0.1091	6.2330	3.9400	0.1253	-0.0122	-0.0199	0.0000	6.1616	4.0531	0.1338	-0.0186	0.0000	0.0000	73.7900	39.8771	1.4404	-0.2002	0.0000
329.2870	-0.3426	-1.9968	-1.3594	-2.2389	1.2115	-2.5312	0.0000	0.0000	-0.0000	0.0000	0.0000	0.0000	0.0776	6.1925	3.9598	0.1192	-0.0045	-0.0098	0.0000	6.1616	4.0531	0.1338	-0.0186	0.0000	0.0000	73.7908	39.8770	1.4404	-0.2003	0.0000
329.2970	-0.3425	-1.9967	-1.3594	-2.2389	1.2115	-2.5312	0.0000	0.0000	-0.0000	0.0000	0.0000	0.0000	0.1322	6.2726	3.9749	0.1342	-0.0030	-0.0311	-0.0000	6.1617	4.0531	0.1338	-0.0186	0.0000	-0.0000	73.7915	39.8768	1.4403	-0.2002	0.0000
329.3070	-0.3426	-1.9968	-1.3594	-2.2389	1.2115	-2.5312	0.0000	0.0000	-0.0000	0.0000	0.0000	0.0000	0.0686	6.1963	3.9564	0.1064	-0.0124	-0.0212	0.0000	6.1616	4.0531	0.1338	-0.0186	0.0000	0.0000	73.7906	39.8768	1.4404	-0.2002	0.0000
329.3170	-0.3426	-1.9968	-1.3594	-2.2389	1.2116	-2.5312	0.0000	0.0000	-0.0000	0.0000	0.0000	0.0000	0.0123	6.2103	3.9420	0.0905	-0.0003	-0.0117	0.0000	6.1618	4.0531	0.1338	-0.0186	0.0000	0.0000	73.7931	39.8766	1.4403	-0.2003	0.0000
329.3270	-0.3426	-1.9968	-1.3594	-2.2389	1.2115	-2.5312	0.0000	0.0000	-0.0000	0.0000	0.0000	0.0000	0.1400	6.2876	3.9857	0.1099	-0.0113	-0.0136	0.0000	6.1616	4.0532	0.1338	-0.0186	0.0000	0.0000	73.7911	39.8773	1.4405	-0.2002	0.0000
329.3370	-0.3426	-1.9968	-1.3594	-2.2389	1.2116	-2.5312	0.0000	0.0000	-0.0000	0.0000	0.0000	0.0000	0.0734	6.1691	3.9671	0.1013	0.0105	-0.0300	-0.0000	6.1618	4.0531	0.1338	-0.0186	0.0000	-0.0000	73.7924	39.8768	1.4404	-0.2002	0.0000
329.3490	-0.3426	-1.9968	-1.3594	-2.2389	1.2116	-2.5312	0.0000	0.0000	-0.0000	0.0000	0.0000	0.0000	0.0697	6.3314	3.9281	0.1272	-0.0142	-0.0214	0.0000	6.1616	4.0531	0.1338	-0.0186	0.0000	0.0000	73.7906	39.8768	1.4404	-0.2003	0.0000
329.3590	-0.3426	-1.9968	-1.3594	-2.2389	1.2116	-2.5312	0.0000	0.0000	-0.0000	0.0000	0.0000	0.0000	0.1494	6.2221	3.9124	0.1217	0.0028	-0.0192	-0.0000	6.1618	4.0531	0.1338	-0.0186	0.0000	-0.0000	73.7927	39.8763	1.4402	-0.2002	0.0000
329.3690	-0.3426	-1.9968	-1.3594	-2.2389	1.2116	-2.5312	0.0000	0.0000	-0.0000	0.0000	0.0000	0.0000	0.0433	6.2760	3.9819	0.1224	-0.0033	-0.0259	-0.0000	6.1617	4.0531	0.1338	-0.0186	0.0000	-0.0000	73.7916	39.8769	1.4404	-0.2002	0.0000
329.3790	-0.3426	-1.9968	-1.3594	-2.2389	1.2116	-2.5312	0.0000	0.0000	-0.0000	0.0000	0.0000	0.0000	0.1327	6.2214	3.9557	0.1176	-0.0044	-0.0524	0.0000	6.1616	4.0531	0.1338	-0.0186	0.0000	0.0000	73.7900	39.8772	1.4404	-0.2003	0.0000
329.3890	-0.3426	-1.9968	-1.3594	-2.2389	1.2116	-2.5312	0.0000	0.0000	-0.0000	0.0000	0.0000	0.0000	0.0645	6.1923	3.9435	0.1304	0.0159	-0.0391	0.0000	6.1616	4.0531	0.1338	-0.0186	0.0000	0.0000	73.7905	39.8767	1.4403	-0.2002	0.0000
329.3990	-0.3426	-1.9968	-1.3594	-2.2389	1.2115	-2.5312	0.0000	0.0000	-0.0000	0.0000	0.0000	0.0000	0.0600	6.2868	3.9498	0.1147	0.0221	-0.0299	-0.0000	6.1614	4.0532	0.1338	-0.0186	0.0000	-0.0000	73.7885	39.8774	1.4405	-0.2003	0.0000
329.4110	-0.3426	-1.9968	-1.3594	-2.2389	1.2115	-2.5312	0.0000	0.0000	-0.0000	0.0000	0.0000	0.0000	0.1281	6.2149	3.9643	0.1045	-0.0022	-0.0139	0.0000	6.1615	4.0531	0.1338	-0.0186	0.0000	0.0000	73.7896	39.8767	1.4402	-0.2002	0.0000
329.4210	-0.3426	-1.9968	-1.3594	-2.2389	1.2116	-2.5312	0.0000	0.0000	-0.0000	0.0000	0.0000	0.0000	0.1178	6.3241	3.9202	0.1193	0.0125	-0.0345	-0.0000	6.1617	4.0531	0.1338	-0.0186	0.0000	-0.0000	73.7913	39.8766	1.4403	-0.2002	0.0000
329.4310	-0.3426	-1.9968	-1.3594	-2.2389	1.2115	-2.5312	0.0000	0.0000	-0.0000	0.0000	0.0000	0.0000	0.1187	6.2669	3.9601	0.1287	-0.0049	-0.0319	0.0000	6.1615	4.0532	0.1338	-0.0186	0.0000	0.0000	73.7893	39.8773	1.4405	-0.2002	0.0000
329.4410	-0.3426	-1.9968	-1.3594	-2.2389	1.2115	-2.5312	0.0000	0.0000	-0.0000	0.0000	0.0000	0.0000	0.1751	6.2025	3.9550	0.1362	-0.0049	-0.0341	-0.0000	6.1615	4.0531	0.1338	-0.0186	0.0000	-0.0000	73.7888	39.8768	1.4403	-0.2002	0.0000
329.4510	-0.3426	-1.9968	-1.3594	-2.2389	1.2116	-2.5312	0.0000	0.0000	-0.0000	0.0000	0.0000	0.0000	0.1229	6.1784	3.9877	0.1417	0.0003	-0.0239	-0.0000	6.1615	4.0532	0.1338	-0.0186	0.0000	-0.0000	73.7893	39.8773	1.4405	-0.2002	0.0000
329.4610	-0.3425	-1.9968	-1.3594	-2.2389	1.2116	-2.5312	0.0000	0.0000	-0.0000	0.0000	0.0000	0.0000	0.0967	6.2437	3.9646	0.1288	0.0018	-0.0111	-0.0000	6.1617	4.0531	0.1338	-0.0186	0.0000	-0.0000	73.7915	39.8769	1.4403	-0.2002	0.0000
329.4730	-0.3426	-1.9968	-1.3593	-2.2389	1.2115	-2.5312	0.0000	0.0000	-0.0000	0.0000	0.0000	0.0000	0.1131	6.2220	3.9645	0.1075	0.0065	-0.0056	-0.0000	6.1617	4.0531	0.1338	-0.0186	0.0000	-0.0000	73.7913	39.8767	1.4402	-0.2002	0.0000
329.4830	-0.3426	-1.9968	-1.3594	-2.2389	1.2115	-2.5312	0.0000	0.0000	-0.0000	0.0000	0.0000	0.0000	0.0864	6.3078	3.9041	0.1274	-0.0344	-0.0163	0.0000	6.1616	4.0531	0.1338	-0.0186	0.0000	0.0000	73.7904	39.8767	1.4402	-0.2002	0.0000
329.4950	-0.3426	-1.9968	-1.3594	-2.2389	1.2116	-2.5312	0.0000	0.0000	-0.0000	0.0000	0.0000	0.0000	0.1068	6.2222	3.9468	0.1141	0.0001	-0.0275	-0.0000	6.1617	4.0531	0.1338	-0.0186	0.0000	-0.0000	73.7912	39.8765	1.4403	-0.2002	0.0000
329.5050	-0.3426	-1.9968	-1.3594	-2.2389	1.2116	-2.5312	0.0000	0.0000	-0.0000	0.0000	0.0000	0.0000	0.0884	6.2438	3.9578	0.1267	-0.0064	-0.0220	0.0000	6.1616	4.0531	0.1338	-0.0186	0.0000	0.0000	73.7905	39.8767	1.4403	-0.2002	0.0000
329.5150	-0.3426	-1.9968	-1.3594	-2.2389	1.2115	-2.5312	0.0000	0.0000	-0.0000	0.0000	0.0000	0.0000	0.0770	6.2872	3.9776	0.1246	-0.0073	-0.0333	0.0000	6.1616	4.0531	0.1338	-0.0186	0.0000	0.0000	73.7906	39.8768	1.4403	-0.2002	0.0000
329.5270	-0.3426	-1.9968	-1.3594	-2.2389	1.2116	-2.5312	0.0000	0.0000	-0.0000	0.0000	0.0000	0.0000	0.0855	6.2168	3.9471	0.1435	-0.0089	-0.0341	0.0000	6.1618	4.0531	0.1338	-0.0186	0.0000	0.0000	73.7934	39.8770	1.4405	-0.2003	0.0000
329.5370	-0.3426	-1.9968	-1.3594	-2.2389	1.2115	-2.5312	0.0000	0.0000	-0.0000	0.0000	0.0000	0.0000	0.0886	6.2150	3.9833	0.1253	-0.0020	-0.0279	-0.0000	6.1617	4.0531	0.1338	-0.0186	0.0000	-0.0000	73.7916	39.8770	1.4404	-0.2002	0.0000
329.5470	-0.3426	-1.9968	-1.3594	-2.2389	1.2116	-2.5312	0.0000	0.0000	-0.0000	0.0000	0.0000	0.0000	0.1080	6.2275	3.9810	0.1053	0.0318	-0.0278	0.0000	6.1617	4.0531	0.1338	-0.0186	0.0000	0.0000	73.7922	39.8766	1.4403	-0.2002	0.0000
329.5590	-0.3426	-1.9967	-1.3594	-2.2389	1.2115	-2.5312	0.0000	0.0000	-0.0000	0.0000	0.0000	0.0000	0.0836	6.1875	3.9799	0.1196	0.0104	-0.0331	0.0000	6.1615	4.0531	0.1338	-0.0186	0.0000	0.0000	73.7899	39.8770	1.4404	-0.2002	0.0000
329.5690	-0.3426	-1.9968	-1.3594	-2.2389	1.2116	-2.5312	0.0000	0.0000	-0.0000	0.0000	0.0000	0.0000	-0.0187	6.3180	3.9354	0.1229	-0.0096	-0.0364	0.0000	6.1616	4.0532	0.1338	-0.0186	0.0000	0.0000	73.7904	39.8775	1.4405	-0.2003	0.0000
329.5790	-0.3426	-1.9968	-1.3594	-2.2389	1.2116	-2.5312	0.0000	0.0000	-0.0000	0.0000	0.0000	0.0000	0.1095	6.2182	3.8970	0.1028	0.0051	-0.0405	0.0000	6.1616	4.0531	0.1338	-0.0186	0.0000	0.0000	73.7905	39.8767	1.4403	-0.2002	0.0000
329.5890	-0.3425	-1.9968	-1.3594	-2.2389	1.2116	-2.5312	0.0000	0.0000	-0.0000	0.0000	0.0000	0.0000	0.0960	6.2541	4.0156	0.1087	0.0013	-0.0343	0.0000	6.1616	4.0531	0.1338	-0.0186	0.0000	0.0000	73.7905	39.8767	1.4403	-0.2002	0.0000
329.5990	-0.3426	-1.9967	-1.3594	-2.2389	1.2116	-2.5312	0.0000	0.0000	-0.0000	0.0000	0.0000	0.0000	0.1253	6.1780	3.9869	0.1176	0.0258	-0.0323	0.0000	6.1616	4.0531	0.1338	-0.0186	0.0000	0.0000	73.7901	39.8772	1.4405	-0.2002	0.0000
329.6090	-0.3426	-1.9968	-1.3594	-2.2389	1.2115	-2.5312	0.0000	0.0000	-0.0000	0.0000	0.0000	0.0000	0.0801	6.2261	3.9400	0.0968	-0.0193	-0.0452	0.0000	6.1615	4.0531	0.1338	-0.0186	0.0000	0.0000	73.7897	39.8768	1.4403	-0.2002	0.0000
329.6190	-0.3426	-1.9968	-1.3594	-2.2390	1.2116	-2.5312	0.0000	0.0000	-0.0000	0.0000	0.0000	0.0000	0.0373	6.2956	3.9869	0.1276	0.0093	-0.0384	-0.0000	6.1616	4.0531	0.1338	-0.0186	0.0000	-0.0000	73.7906	39.8768	1.4403	-0.2002	0.0000
329.6290	-0.3426	-1.9968	-1.3594	-2.2389	1.2116	-2.5312	0.0000	0.0000	-0.0000	0.0000	0.0000	0.0000	0.1697	6.1345	3.9535	0.1185	0.0157	-0.0457	0.0000	6.1618	4.0531	0.1338	-0.0186	0.0000	0.0000	73.7924	39.8768	1.4404	-0.2002	0.0000
329.6410	-0.3426	-1.9968	-1.3594	-2.2389	1.2115	-2.5312	0.0000	0.0000	-0.0000	0.0000	0.0000	0.0000	0.0500	6.3032	3.9467	0.1125	-0.0109	-0.0480	0.0000	6.1616	4.0531	0.1338	-0.0186	0.0000	0.0000	73.7906	39.8768	1.4404	-0.2002	0.0000
329.6510	-0.3426	-1.9968	-1.3594	-2.2389	1.2116	-2.5312	0.0000	0.0000	-0.0000	0.0000	0.0000	0.0000	0.0679	6.2101	3.9661	0.1362	-0.0056	-0.0217	0.0000	6.1616	4.0531	0.1338	-0.0186	0.0000	0.0000	73.7907	39.8769	1.4404	-0.2002	0.0000
329.6610	-0.3426	-1.9968	-1.3594	-2.2389	1.2115	-2.5312	0.0000	0.0000	-0.0000	0.0000	0.0000	0.0000	0.1509	6.2227	3.9960	0.1304	-0.0159	-0.0116	0.0000	6.1615	4.0531	0.1338	-0.0186	0.0000	0.0000	73.7899	39.8770	1.4404	-0.2003	0.0000
329.6710	-0.3426	-1.9968	-1.3594	-2.2389	1.2116	-2.5312	0.0000	0.0000	-0.0000	0.0000	0.0000	0.0000	0.0730	6.2061	3.9399	0.1282	0.0025	-0.0522	0.0000	6.1617	4.0531	0.1338	-0.0186	0.0000	0.0000	73.7923	39.8767	1.4403	-0.2002	0.0000
329.6830	-0.3426	-1.9968	-1.3594	-2.2389	1.2115	-2.5312	0.0000	0.0000	-0.0000	0.0000	0.0000	0.0000	0.0077	6.2422	3.9740	0.1106	0.0097	-0.0187	0.0000	6.1616	4.0531	0.1338	-0.0186	0.0000	0.0000	73.7907	39.8770	1.4403	-0.2002	0.0000
329.6930	-0.3426	-1.9968	-1.3594	-2.2389	1.2116	-2.5312	0.0000	0.0000	-0.0000	0.0000	0.0000	0.0000	0.0377	6.2177	3.9438	0.1305	-0.0262	-0.0331	0.0000	6.1617	4.0531	0.1338	-0.0186	0.0000	0.0000	73.7915	39.8768	1.4404	-0.2002	0.0000
329.7030	-0.3426	-1.9968	-1.3594	-2.2389	1.2116	-2.5312	0.0000	0.0000	-0.0000	0.0000	0.0000	0.0000	0.0433	6.2183	3.9578	0.1429	0.0100	-0.0280	-0.0000	6.1617	4.0531	0.1338	-0.0186	0.0000	-0.0000	73.7919	39.8772	1.4405	-0.2003	0.0000
329.7150	-0.3426	-1.9968	-1.3594	-2.2389	1.2116	-2.5312	0.0000	0.0000	-0.0000	0.0000	0.0000	0.0000	0.0834	6.1897	3.9427	0.1277	-0.0155	-0.0081	0.0000	6.1616	4.0531	0.1338	-0.0186	0.0000	0.0000	73.7905	39.8767	1.4403	-0.2002	0.0000
329.7250	-0.3425	-1.9968	-1.3594	-2.2389	1.2116	-2.5312	0.0000	0.0000	-0.0000	0.0000	0.0000	0.0000	0.0791	6.2122	4.0082	0.1370	-0.0052	-0.0331	0.0000	6.1616	4.0532	0.1338	-0.0186	0.0000	0.0000	73.7903	39.8774	1.4405	-0.2002	0.0000
329.7350	-0.3426	-1.9968	-1.3594	-2.2389	1.2116	-2.5312	0.0000	0.0000	-0.0000	0.0000	0.0000	0.0000	0.0799	6.2522	3.9768	0.1173	-0.0037	-0.0299	0.0000	6.1616	4.0531	0.1338	-0.0186	0.0000	0.0000	73.7906	39.8768	1.4403	-0.2002	0.0000
329.7470	-0.3426	-1.9968	-1.3594	-2.2389	1.2115	-2.5312	0.0000	0.0000	-0.0000	0.0000	0.0000	0.0000	0.0264	6.1745	3.9164	0.1313	0.0028	-0.0425	0.0000	6.1615	4.0531	0.1338	-0.0186	0.0000	0.0000	73.7895	39.8766	1.4403	-0.2003	0.0000
329.7570	-0.3426	-1.9968	-1.3594	-2.2389	1.2116	-2.5312	0.0000	0.0000	-0.0000	0.0000	0.0000	0.0000	0.0772	6.2192	3.9362	0.1271	0.0114	-0.0252	0.0000	6.1617	4.0531	0.1338	-0.0186	0.0000	0.0000	73.7921	39.8765	1.4402	-0.2002	0.0000
329.7670	-0.3426	-1.9968	-1.3594	-2.2389	1.2116	-2.5312	0.0000	0.0000	-0.0000	0.0000	0.0000	0.0000	0.1136	6.1770	3.9303	0.1124	-0.0081	-0.0248	0.0000	6.1616	4.0531	0.1338	-0.0186	0.0000	0.0000	73.7906	39.8769	1.4404	-0.2002	0.0000
329.7770	-0.3426	-1.9968	-1.3594	-2.2389	1.2116	-2.5312	0.0000	0.0000	-0.0000	0.0000	0.0000	0.0000	0.0958	6.2096	3.9866	0.1404	0.0030	-0.0077	-0.0000	6.1617	4.0531	0.1338	-0.0186	0.0000	-0.0000	73.7917	39.8770	1.4404	-0.2002	0.0000
329.7870	-0.3426	-1.9968	-1.3594	-2.2389	1.2115	-2.5312	0.0000	0.0000	-0.0000	0.0000	0.0000	0.0000	0.1332	6.1881	3.9314	0.1499	0.0050	-0.0345	0.0000	6.1614	4.0531	0.1338	-0.0186	0.0000	0.0000	73.7882	39.8771	1.4403	-0.2002	0.0000
329.7970	-0.3426	-1.9968	-1.3594	-2.2389	1.2116	-2.5312	0.0000	0.0000	-0.0000	0.0000	0.0000	0.0000	0.0594	6.1994	3.9565	0.1078	-0.0102	-0.0694	0.0000	6.1617	4.0531	0.1338	-0.0186	0.0000	0.0000	73.7921	39.8765	1.4403	-0.2002	0.0000
329.8070	-0.3426	-1.9968	-1.3594	-2.2389	1.2115	-2.5312	0.0000	0.0000	-0.0000	0.0000	0.0000	0.0000	0.0237	6.2741	3.9907	0.1117	-0.0145	-0.0524	0.0000	6.1615	4.0531	0.1338	-0.0186	0.0000	0.0000	73.7899	39.8770	1.4404	-0.2003	0.0000
329.8170	-0.3426	-1.9968	-1.3594	-2.2389	1.2115	-2.5312	0.0000	0.0000	-0.0000	0.0000	0.0000	0.0000	0.0649	6.2126	3.9563	0.1220	-0.0010	-0.0554	0.0000	6.1616	4.0531	0.1338	-0.0186	0.0000	0.0000	73.7907	39.8769	1.4405	-0.2002	0.0000
329.8290	-0.3426	-1.9968	-1.3594	-2.2389	1.2116	-2.5312	0.0000	0.0000	-0.0000	0.0000	0.0000	0.0000	0.1012	6.2093	3.9436	0.1431	-0.0111	-0.0477	-0.0000	6.1616	4.0531	0.1338	-0.0186	0.0000	-0.0000	73.7908	39.8770	1.4404	-0.2002	0.0000
329.8390	-0.3426	-1.9968	-1.3594	-2.2389	1.2116	-2.5312	0.0000	0.0000	-0.0000	0.0000	0.0000	0.0000	0.0866	6.2067	3.9634	0.1199	-0.0013	-0.0306	0.0000	6.1615	4.0532	0.1338	-0.0186	0.0000	0.0000	73.7893	39.8773	1.4404	-0.2002	0.0000
329.8490	-0.3426	-1.9968	-1.3594	-2.2389	1.2115	-2.5312	0.0000	0.0000	-0.0000	0.0000	0.0000	0.0000	0.0665	6.2397	3.9789	0.1428	0.0056	-0.0136	0.0000	6.1616	4.0531	0.1338	-0.0186	0.0000	0.0000	73.7903	39.8766	1.4402	-0.2002	0.0000
329.8590	-0.3426	-1.9968	-1.3594	-2.2389	1.2116	-2.5312	0.0000	0.0000	-0.0000	0.0000	0.0000	0.0000	0.0567	6.2674	3.9734	0.1178	0.0034	-0.0526	-0.0000	6.1617	4.0531	0.1338	-0.0186	0.0000	-0.0000	73.7915	39.8769	1.4403	-0.2002	0.0000
329.8690	-0.3426	-1.9968	-1.3594	-2.2389	1.2115	-2.5312	0.0000	0.0000	-0.0000	0.0000	0.0000	0.0000	0.0663	6.1965	3.9721	0.1186	-0.0011	-0.0425	0.0000	6.1615	4.0532	0.1338	-0.0186	0.0000	0.0000	73.7896	39.8776	1.4406	-0.2003	0.0000
329.8810	-0.3426	-1.9968	-1.3594	-2.2389	1.2116	-2.5312	0.0000	0.0000	-0.0000	0.0000	0.0000	0.0000	0.0416	6.2400	3.9896	0.1119	0.0022	-0.0398	0.0000	6.1616	4.0531	0.1338	-0.0186	0.0000	0.0000	73.7907	39.8769	1.4404	-0.2002	0.0000
329.8910	-0.3426	-1.9967	-1.3594	-2.2389	1.2115	-2.5312	0.0000	0.0000	-0.0000	0.0000	0.0000	0.0000	0.1618	6.2623	3.9190	0.1397	0.0047	-0.0308	0.0000	6.1615	4.0531	0.1338	-0.0186	0.0000	0.0000	73.7900	39.8771	1.4405	-0.2002	0.0000
329.9030	-0.3426	-1.9968	-1.3594	-2.2389	1.2116	-2.5312	0.0000	0.0000	-0.0000	0.0000	0.0000	0.0000	0.0036	6.2307	3.9623	0.1003	0.0107	-0.0325	0.0000	6.1615	4.0531	0.1338	-0.0186	0.0000	0.0000	73.7898	39.8769	1.4404	-0.2002	0.0000
329.9130	-0.3426	-1.9968	-1.3594	-2.2389	1.2115	-2.5312	0.0000	0.0000	-0.0000	0.0000	0.0000	0.0000	-0.0390	6.2031	3.9757	0.1316	0.0004	-0.0392	-0.0000	6.1616	4.0531	0.1338	-0.0186	0.0000	-0.0000	73.7911	39.8765	1.4402	-0.2002	0.0000
329.9230	-0.3426	-1.9968	-1.3594	-2.2389	1.2116	-2.5312	0.0000	0.0000	-0.0000	0.0000	0.0000	0.0000	0.0685	6.2201	3.9633	0.1081	-0.0059	-0.0265	0.0000	6.1616	4.0531	0.1338	-0.0186	0.0000	0.0000	73.7905	39.8767	1.4403	-0.2002	0.0000
329.9330	-0.3426	-1.9968	-1.3594	-2.2389	1.2115	-2.5312	0.0000	0.0000	-0.0000	0.0000	0.0000	0.0000	0.0886	6.2436	3.9695	0.0949	0.0004	-0.0500	0.0000	6.1617	4.0531	0.1338	-0.0186	0.0000	0.0000	73.7912	39.8766	1.4402	-0.2002	0.0000
329.9450	-0.3426	-1.9968	-1.3594	-2.2389	1.2116	-2.5312	0.0000	0.0000	-0.0000	0.0000	0.0000	0.0000	0.0776	6.2925	3.9702	0.0951	0.0042	-0.0178	0.0000	6.1616	4.0531	0.1338	-0.0186	0.0000	0.0000	73.7900	39.8771	1.4404	-0.2002	0.0000
329.9550	-0.3426	-1.9968	-1.3594	-2.2389	1.2115	-2.5312	0.0000	0.0000	-0.0000	0.0000	0.0000	0.0000	0.1690	6.1156	3.9412	0.1076	-0.0047	-0.0364	0.0000	6.1615	4.0531	0.1338	-0.0186	0.0000	0.0000	73.7890	39.8770	1.4403	-0.2002	0.0000
329.9650	-0.3425	-1.9968	-1.3594	-2.2389	1.2115	-2.5312	0.0000	0.0000	-0.0000	0.0000	0.0000	0.0000	0.1313	6.1677	3.9745	0.1561	0.0014	-0.0345	0.0000	6.1617	4.0531	0.1338	-0.0186	0.0000	0.0000	73.7919	39.8763	1.4401	-0.2002	0.0000
329.9750	-0.3426	-1.9968	-1.3594	-2.2389	1.2116	-2.5312	0.0000	0.0000	-0.0000	0.0000	0.0000	0.0000	0.0707	6.3014	3.9401	0.1210	0.0257	-0.0631	0.0000	6.1616	4.0531	0.1338	-0.0186	0.0000	0.0000	73.7910	39.8772	1.4405	-0.2002	0.0000
329.9850	-0.3426	-1.9968	-1.3594	-2.2389	1.2115	-2.5312	0.0000	0.0000	-0.0000	0.0000	0.0000	0.0000	0.0535	6.1901	3.9824	0.1109	-0.0021	-0.0298	0.0000	6.1616	4.0531	0.1338	-0.0186	0.0000	0.0000	73.7909	39.8771	1.4404	-0.2002	0.0000
329.9950	-0.3426	-1.9968	-1.3594	-2.2389	1.2115	-2.5312	0.0000	0.0000	-0.0000	0.0000	0.0000	0.0000	0.0318	6.2478	3.9712	0.1273	-0.0122	-0.0130	0.0000	6.1618	4.0531	0.1338	-0.0186	0.0000	0.0000	73.7924	39.8768	1.4404	-0.2002	0.0000
330.0050	-0.3426	-1.9968	-1.3593	-2.2389	1.2116	-2.5312	0.0000	0.0000	-0.0000	0.0000	0.0000	0.0000	0.0619	6.2822	3.9244	0.1212	0.0094	-0.0518	-0.0000	6.1617	4.0531	0.1338	-0.0186	0.0000	-0.0000	73.7921	39.8766	1.4402	-0.2002	0.0000
330.0170	-0.3426	-1.9968	-1.3594	-2.2389	1.2115	-2.5312	0.0000	0.0000	-0.0000	0.0000	0.0000	0.0000	0.0337	6.2640	3.9577	0.1403	0.0100	-0.0476	0.0000	6.1615	4.0531	0.1338	-0.0186	0.0000	0.0000	73.7892	39.8772	1.4405	-0.2002	0.0000
330.0270	-0.3426	-1.9968	-1.3594	-2.2389	1.2116	-2.5312	0.0000	0.0000	-0.0000	0.0000	0.0000	0.0000	0.1262	6.2406	4.0033	0.1127	-0.0016	-0.0643	0.0000	6.1616	4.0531	0.1338	-0.0186	0.0000	0.0000	73.7905	39.8767	1.4403	-0.2002	0.0000
330.0370	-0.3426	-1.9967	-1.3594	-2.2389	1.2116	-2.5312	0.0000	0.0000	-0.0000	0.0000	0.0000	0.0000	0.1570	6.2691	3.9682	0.1069	0.0101	-0.0420	0.0000	6.1616	4.0531	0.1338	-0.0186	0.0000	0.0000	73.7905	39.8768	1.4402	-0.2002	0.0000
330.0470	-0.3426	-1.9968	-1.3594	-2.2390	1.2116	-2.5312	0.0000	0.0000	-0.0000	0.0000	0.0000	0.0000	0.1107	6.2770	3.9794	0.1265	0.0002	-0.0410	-0.0000	6.1617	4.0531	0.1338	-0.0186	0.0000	-0.0000	73.7914	39.8767	1.4404	-0.2002	0.0000
330.0570	-0.3426	-1.9968	-1.3594	-2.2389	1.2115	-2.5312	0.0000	0.0000	-0.0000	0.0000	0.0000	0.0000	0.1154	6.2556	3.9438	0.1359	0.0048	-0.0267	0.0000	6.1617	4.0531	0.1338	-0.0186	0.0000	0.0000	73.7913	39.8766	1.4403	-0.2002	0.0000
330.0690	-0.3426	-1.9968	-1.3594	-2.2389	1.2115	-2.5312	0.0000	0.0000	-0.0000	0.0000	0.0000	0.0000	0.0882	6.2134	3.9752	0.1375	-0.0054	-0.0364	-0.0000	6.1617	4.0531	0.1338	-0.0186	0.0000	-0.0000	73.7916	39.8769	1.4404	-0.2002	0.0000
330.0790	-0.3426	-1.9968	-1.3594	-2.2389	1.2115	-2.5312	0.0000	0.0000	-0.0000	0.0000	0.0000	0.0000	0.1186	6.2438	3.9228	0.1337	0.0029	-0.0438	0.0000	6.1617	4.0530	0.1338	-0.0186	0.0000	0.0000	73.7919	39.8763	1.4402	-0.2002	0.0000
330.0910	-0.3426	-1.9968	-1.3594	-2.2389	1.2116	-2.5312	0.0000	0.0000	-0.0000	0.0000	0.0000	0.0000	0.1038	6.1414	3.9657	0.1274	0.0155	-0.0481	0.0000	6.1615	4.0531	0.1338	-0.0186	0.0000	0.0000	73.7900	39.8771	1.4403	-0.2002	0.0000
330.1010	-0.3426	-1.9968	-1.3594	-2.2389	1.2115	-2.5312	0.0000	0.0000	-0.0000	0.0000	0.0000	0.0000	0.0792	6.2381	3.9801	0.1538	0.0018	-0.0485	0.0000	6.1617	4.0531	0.1338	-0.0186	0.0000	0.0000	73.7923	39.8767	1.4404	-0.2002	0.0000
330.1110	-0.3426	-1.9968	-1.3594	-2.2389	1.2116	-2.5312	0.0000	0.0000	-0.0000	0.0000	0.0000	0.0000	-0.0425	6.1776	3.9414	0.1078	0.0070	-0.0498	-0.0000	6.1617	4.0531	0.1338	-0.0186	0.0000	-0.0000	73.7914	39.8767	1.4403	-0.2002	0.0000
330.1210	-0.3426	-1.9968	-1.3594	-2.2389	1.2116	-2.5312	0.0000	0.0000	-0.0000	0.0000	0.0000	0.0000	0.0610	6.2496	3.9639	0.1285	-0.0119	-0.0699	-0.0000	6.1616	4.0531	0.1338	-0.0186	0.0000	-0.0000	73.7908	39.8770	1.4404	-0.2002	0.0000
330.1330	-0.3426	-1.9968	-1.3594	-2.2389	1.2116	-2.5312	0.0000	0.0000	-0.0000	0.0000	0.0000	0.0000	0.0411	6.2016	3.9702	0.1304	0.0277	-0.0463	0.0000	6.1616	4.0531	0.1338	-0.0186	0.0000	0.0000	73.7906	39.8769	1.4403	-0.2002	0.0000
330.1430	-0.3425	-1.9968	-1.3594	-2.2389	1.2115	-2.5312	0.0000	0.0000	-0.0000	0.0000	0.0000	0.0000	0.0789	6.1932	3.9551	0.1241	0.0018	-0.0358	0.0000	6.1615	4.0531	0.1338	-0.0186	0.0000	0.0000	73.7890	39.8770	1.4404	-0.2002	0.0000
330.1530	-0.3426	-1.9968	-1.3594	-2.2389	1.2116	-2.5312	0.0000	0.0000	-0.0000	0.0000	0.0000	0.0000	0.0637	6.1890	3.9307	0.1273	-0.0096	-0.0608	0.0000	6.1614	4.0531	0.1338	-0.0186	0.0000	0.0000	73.7881	39.8770	1.4403	-0.2002	0.0000
330.1630	-0.3426	-1.9968	-1.3594	-2.2389	1.2116	-2.5312	0.0000	0.0000	-0.0000	0.0000	0.0000	0.0000	0.0579	6.2787	3.9201	0.1365	-0.0036	-0.0387	-0.0000	6.1617	4.0531	0.1338	-0.0186	0.0000	-0.0000	73.7922	39.8766	1.4403	-0.2002	0.0000
330.1730	-0.3426	-1.9968	-1.3594	-2.2389	1.2116	-2.5312	0.0000	0.0000	-0.0000	0.0000	0.0000	0.0000	0.0048	6.2688	4.0068	0.1135	-0.0049	-0.0543	-0.0000	6.1616	4.0531	0.1338	-0.0186	0.0000	-0.0000	73.7907	39.8769	1.4404	-0.2002	0.0000
330.1830	-0.3426	-1.9968	-1.3594	-2.2389	1.2116	-2.5312	0.0000	0.0000	-0.0000	0.0000	0.0000	0.0000	0.0438	6.2239	3.9435	0.1210	-0.0028	-0.0219	-0.0000	6.1614	4.0531	0.1338	-0.0186	0.0000	-0.0000	73.7883	39.8772	1.4404	-0.2002	0.0000
330.1930	-0.3426	-1.9968	-1.3594	-2.2389	1.2116	-2.5312	0.0000	0.0000	-0.0000	0.0000	0.0000	0.0000	0.1171	6.2453	3.9409	0.1397	0.0051	-0.0358	0.0000	6.1617	4.0531	0.1338	-0.0186	0.0000	0.0000	73.7917	39.8770	1.4404	-0.2003	0.0000
330.2030	-0.3426	-1.9968	-1.3594	-2.2390	1.2116	-2.5312	0.0000	0.0000	-0.0000	0.0000	0.0000	0.0000	0.0349	6.2071	3.9303	0.1123	-0.0190	-0.0665	-0.0000	6.1616	4.0531	0.1338	-0.0186	0.0000	-0.0000	73.7905	39.8768	1.4402	-0.2002	0.0000
330.2150	-0.3426	-1.9968	-1.3594	-2.2389	1.2115	-2.5312	0.0000	0.0000	-0.0000	0.0000	0.0000	0.0000	0.0601	6.2231	3.9390	0.1511	0.0081	-0.0333	-0.0000	6.1615	4.0531	0.1338	-0.0186	0.0000	-0.0000	73.7892	39.8772	1.4404	-0.2002	0.0000
330.2250	-0.3426	-1.9968	-1.3594	-2.2389	1.2115	-2.5312	0.0000	0.0000	-0.0000	0.0000	0.0000	0.0000	0.0617	6.2117	3.9117	0.1334	-0.0082	-0.0339	-0.0000	6.1617	4.0531	0.1338	-0.0186	0.0000	-0.0000	73.7920	39.8764	1.4402	-0.2002	0.0000
330.2350	-0.3426	-1.9968	-1.3594	-2.2389	1.2116	-2.5312	0.0000	0.0000	-0.0000	0.0000	0.0000	0.0000	0.1072	6.2072	3.9560	0.1400	-0.0058	-0.0239	0.0000	6.1618	4.0531	0.1338	-0.0186	0.0000	0.0000	73.7932	39.8767	1.4403	-0.2002	0.0000
330.2450	-0.3426	-1.9968	-1.3594	-2.2389	1.2116	-2.5312	0.0000	0.0000	-0.0000	0.0000	0.0000	0.0000	0.0366	6.2762	3.9536	0.1452	-0.0127	-0.0530	-0.0000	6.1618	4.0531	0.1338	-0.0186	0.0000	-0.0000	73.7933	39.8769	1.4403	-0.2002	0.0000
330.2570	-0.3425	-1.9968	-1.3594	-2.2389	1.2116	-2.5312	0.0000	0.0000	-0.0000	0.0000	0.0000	0.0000	0.0930	6.1755	3.9800	0.1093	-0.0118	-0.0553	-0.0000	6.1615	4.0531	0.1338	-0.0186	0.0000	-0.0000	73.7892	39.8772	1.4405	-0.2003	0.0000
330.2670	-0.3426	-1.9968	-1.3594	-2.2389	1.2116	-2.5312	0.0000	0.0000	-0.0000	0.0000	0.0000	0.0000	0.1249	6.2084	3.9302	0.1097	-0.0104	-0.0514	0.0000	6.1615	4.0531	0.1338	-0.0186	0.0000	0.0000	73.7897	39.8768	1.4404	-0.2002	0.0000
330.2790	-0.3426	-1.9968	-1.3594	-2.2389	1.2116	-2.5312	0.0000	0.0000	-0.0000	0.0000	0.0000	0.0000	0.1355	6.2716	3.9595	0.1366	0.0064	-0.0606	-0.0000	6.1616	4.0531	0.1338	-0.0186	0.0000	-0.0000	73.7906	39.8769	1.4402	-0.2002	0.0000
330.2890	-0.3426	-1.9967	-1.3594	-2.2389	1.2116	-2.5312	0.0000	0.0000	-0.0000	0.0000	0.0000	0.0000	0.0311	6.2246	3.9589	0.1328	0.0082	-0.0513	0.0000	6.1616	4.0531	0.1338	-0.0186	0.0000	0.0000	73.7905	39.8767	1.4403	-0.2002	0.0000
330.2990	-0.3426	-1.9968	-1.3594	-2.2389	1.2115	-2.5312	0.0000	0.0000	-0.0000	0.0000	0.0000	0.0000	0.0447	6.2149	3.9587	0.1334	0.0113	-0.0421	-0.0000	6.1617	4.0531	0.1338	-0.0186	0.0000	-0.0000	73.7912	39.8765	1.4402	-0.2002	0.0000
330.3110	-0.3426	-1.9968	-1.3594	-2.2389	1.2115	-2.5312	0.0000	0.0000	-0.0000	0.0000	0.0000	0.0000	0.0849	6.2571	3.9787	0.1243	0.0129	-0.0505	0.0000	6.1616	4.0531	0.1338	-0.0186	0.0000	0.0000	73.7907	39.8769	1.4404	-0.2002	0.0000
330.3210	-0.3426	-1.9968	-1.3594	-2.2389	1.2116	-2.5312	0.0000	0.0000	-0.0000	0.0000	0.0000	-0.0000	-0.0176	6.1948	4.0048	0.1167	0.0037	-0.0381	0.0000	6.1615	4.0531	0.1338	-0.0186	0.0000	0.0000	73.7898	39.8769	1.4403	-0.2002	0.0000
330.3330	-0.3426	-1.9968	-1.3594	-2.2389	1.2116	-2.5312	0.0000	0.0000	-0.0000	0.0000	0.0000	-0.0000	0.1239	6.2613	3.9887	0.1281	-0.0133	-0.0544	0.0000	6.1615	4.0531	0.1338	-0.0186	0.0000	0.0000	73.7897	39.8768	1.4404	-0.2002	0.0000
330.3430	-0.3426	-1.9968	-1.3594	-2.2389	1.2115	-2.5312	0.0000	0.0000	-0.0000	0.0000	0.0000	-0.0001	-0.0145	6.2212	3.9469	0.1382	-0.0305	-0.0433	0.0000	6.1616	4.0531	0.1338	-0.0186	0.0000	0.0000	73.7911	39.8764	1.4402	-0.2002	0.0000
330.3530	-0.3426	-1.9968	-1.3594	-2.2389	1.2115	-2.5312	0.0000	0.0000	-0.0000	0.0000	0.0000	-0.0000	0.0328	6.2419	3.9951	0.1372	-0.0181	-0.0454	-0.0000	6.1617	4.0531	0.1338	-0.0186	0.0000	-0.0000	73.7912	39.8765	1.4402	-0.2002	0.0000
330.3650	-0.3426	-1.9968	-1.3594	-2.2389	1.2116	-2.5312	0.0000	0.0000	-0.0000	0.0000	0.0000	-0.0000	0.1640	6.1992	3.9302	0.1380	-0.0020	-0.0256	-0.0000	6.1615	4.0531	0.1338	-0.0186	0.0000	-0.0000	73.7899	39.8770	1.4404	-0.2003	0.0000
330.3750	-0.3426	-1.9968	-1.3594	-2.2389	1.2116	-2.5312	0.0000	0.0000	-0.0000	0.0000	0.0000	-0.0000	0.0417	6.1345	3.9415	0.1286	-0.0144	-0.0532	0.0000	6.1616	4.0532	0.1338	-0.0186	0.0000	0.0000	73.7902	39.8773	1.4405	-0.2002	0.0000
330.3870	-0.3426	-1.9968	-1.3594	-2.2389	1.2115	-2.5312	0.0000	0.0000	-0.0000	0.0000	0.0000	-0.0000	0.0252	6.1801	3.9752	0.1195	-0.0183	-0.0326	0.0000	6.1617	4.0531	0.1338	-0.0186	0.0000	0.0000	73.7915	39.8768	1.4403	-0.2002	0.0000
330.3970	-0.3426	-1.9967	-1.3594	-2.2390	1.2116	-2.5312	0.0000	0.0000	-0.0000	0.0000	0.0000	-0.0000	0.0772	6.2381	3.9392	0.1349	-0.0131	-0.0462	-0.0000	6.1617	4.0531	0.1338	-0.0186	0.0000	-0.0000	73.7913	39.8766	1.4403	-0.2002	0.0000
330.4090	-0.3426	-1.9968	-1.3594	-2.2389	1.2116	-2.5312	0.0000	0.0000	-0.0000	0.0000	0.0000	-0.0000	0.0413	6.2285	3.9489	0.1304	-0.0032	-0.0518	0.0000	6.1616	4.0531	0.1338	-0.0186	0.0000	0.0000	73.7903	39.8766	1.4402	-0.2002	0.0000
330.4190	-0.3426	-1.9968	-1.3594	-2.2389	1.2116	-2.5312	0.0000	0.0000	-0.0000	0.0000	0.0000	-0.0000	0.0198	6.2528	3.9475	0.1157	0.0043	-0.0525	-0.0000	6.1614	4.0531	0.1338	-0.0186	0.0000	-0.0000	73.7883	39.8772	1.4404	-0.2002	0.0000
330.4290	-0.3426	-1.9968	-1.3594	-2.2389	1.2116	-2.5312	0.0000	0.0000	-0.0000	0.0000	0.0000	-0.0000	0.0767	6.1870	3.9559	0.1352	-0.0043	-0.0653	0.0000	6.1617	4.0532	0.1338	-0.0186	0.0000	0.0000	73.7912	39.8775	1.4404	-0.2002	0.0000
330.4410	-0.3426	-1.9967	-1.3594	-2.2389	1.2115	-2.5312	0.0000	0.0000	-0.0000	0.0000	0.0000	-0.0000	-0.0387	6.1869	3.9904	0.1358	0.0167	-0.0600	-0.0000	6.1617	4.0531	0.1338	-0.0186	0.0000	-0.0000	73.7915	39.8768	1.4403	-0.2002	0.0000
330.4510	-0.3425	-1.9968	-1.3594	-2.2389	1.2115	-2.5312	0.0000	0.0000	-0.0000	0.0000	0.0000	-0.0000	0.0584	6.2327	3.9410	0.1170	0.0093	-0.0394	-0.0000	6.1616	4.0531	0.1338	-0.0186	0.0000	-0.0000	73.7909	39.8772	1.4404	-0.2003	0.0000
330.4630	-0.3426	-1.9968	-1.3594	-2.2389	1.2116	-2.5312	0.0000	0.0000	-0.0000	0.0000	0.0000	-0.0000	0.1266	6.2234	3.9527	0.1250	-0.0024	-0.0362	-0.0000	6.1617	4.0531	0.1338	-0.0186	0.0000	-0.0000	73.7912	39.8765	1.4402	-0.2002	0.0000
330.4730	-0.3426	-1.9968	-1.3594	-2.2389	1.2116	-2.5312	0.0000	0.0000	-0.0000	0.0000	0.0000	-0.0000	0.0681	6.2740	3.9452	0.1147	-0.0026	-0.0317	0.0000	6.1616	4.0531	0.1338	-0.0186	0.0000	0.0000	73.7906	39.8768	1.4403	-0.2002	0.0000
330.4830	-0.3426	-1.9968	-1.3594	-2.2389	1.2116	-2.5312	0.0000	0.0000	-0.0000	0.0000	0.0000	-0.0000	0.0440	6.2465	3.9872	0.1286	0.0135	-0.0516	-0.0000	6.1616	4.0531	0.1338	-0.0186	0.0000	-0.0000	73.7902	39.8764	1.4402	-0.2002	0.0000
330.4950	-0.3426	-1.9967	-1.3594	-2.2389	1.2116	-2.5312	0.0000	0.0000	-0.0000	0.0000	0.0000	-0.0000	0.0120	6.2242	3.9448	0.1077	-0.0175	-0.0650	-0.0000	6.1616	4.0531	0.1338	-0.0186	0.0000	-0.0000	73.7908	39.8770	1.4404	-0.2002	0.0000
330.5050	-0.3426	-1.9968	-1.3594	-2.2389	1.2116	-2.5312	0.0000	0.0000	-0.0000	0.0000	0.0000	-0.0000	0.0813	6.1890	3.9748	0.1228	-0.0077	-0.0549	-0.0000	6.1617	4.0531	0.1338	-0.0186	0.0000	-0.0000	73.7914	39.8767	1.4403	-0.2002	0.0000
330.5170	-0.3426	-1.9968	-1.3594	-2.2389	1.2116	-2.5312	0.0000	0.0000	-0.0000	0.0000	0.0000	-0.0000	-0.0207	6.1641	3.9407	0.1261	-0.0179	-0.0304	-0.0000	6.1616	4.0531	0.1338	-0.0186	0.0000	-0.0000	73.7911	39.8764	1.4402	-0.2002	0.0000
330.5270	-0.3425	-1.9968	-1.3594	-2.2389	1.2115	-2.5312	0.0000	0.0000	-0.0000	0.0000	0.0000	-0.0000	0.0692	6.1886	3.9750	0.1346	-0.0103	-0.0454	-0.0000	6.1615	4.0531	0.1338	-0.0186	0.0000	-0.0000	73.7889	39.8769	1.4404	-0.2003	0.0000
330.5390	-0.3426	-1.9968	-1.3594	-2.2389	1.2116	-2.5312	0.0000	0.0000	-0.0000	0.0000	0.0000	0.0000	0.0430	6.1996	3.9471	0.1452	0.0018	-0.0434	0.0000	6.1616	4.0532	0.1338	-0.0186	0.0000	0.0000	73.7912	39.8774	1.4406	-0.2003	0.0000
330.5490	-0.3426	-1.9968	-1.3594	-2.2389	1.2116	-2.5312	0.0000	0.0000	-0.0000	0.0000	0.0000	0.0000	0.1144	6.2138	3.9316	0.1378	0.0059	-0.0408	0.0000	6.1615	4.0531	0.1338	-0.0186	0.0000	0.0000	73.7899	39.8770	1.4403	-0.2002	0.0000
330.5590	-0.3425	-1.9968	-1.3594	-2.2389	1.2116	-2.5312	0.0000	0.0000	-0.0000	0.0000	0.0000	0.0000	0.0786	6.2471	3.9424	0.1156	-0.0188	-0.0740	-0.0000	6.1617	4.0531	0.1338	-0.0186	0.0000	-0.0000	73.7913	39.8766	1.4402	-0.2002	0.0000
330.5710	-0.3426	-1.9968	-1.3594	-2.2389	1.2115	-2.5312	0.0000	0.0000	-0.0000	0.0000	0.0000	0.0000	0.0473	6.1461	3.9487	0.1497	-0.0092	-0.0367	0.0000	6.1616	4.0531	0.1338	-0.0186	0.0000	0.0000	73.7909	39.8771	1.4404	-0.2002	0.0000
330.5810	-0.3426	-1.9968	-1.3594	-2.2389	1.2115	-2.5312	0.0000	0.0000	-0.0000	0.0000	0.0000	0.0000	0.0552	6.1806	3.9366	0.1383	-0.0228	-0.0151	0.0000	6.1615	4.0531	0.1338	-0.0186	0.0000	0.0000	73.7892	39.8772	1.4404	-0.2002	0.0000
330.5930	-0.3426	-1.9967	-1.3594	-2.2389	1.2116	-2.5312	0.0000	0.0000	-0.0000	0.0000	0.0000	0.0000	0.0898	6.1928	4.0076	0.1228	0.0018	-0.0151	0.0000	6.1615	4.0531	0.1338	-0.0186	0.0000	0.0000	73.7899	39.8770	1.4405	-0.2002	0.0000
330.6030	-0.3426	-1.9968	-1.3594	-2.2389	1.2116	-2.5312	0.0000	0.0000	-0.0000	0.0000	0.0000	0.0000	0.0306	6.1849	3.8906	0.1190	-0.0245	-0.0581	-0.0000	6.1616	4.0531	0.1338	-0.0186	0.0000	-0.0000	73.7911	39.8765	1.4402	-0.2002	0.0000
330.6130	-0.3426	-1.9968	-1.3594	-2.2389	1.2116	-2.5312	0.0000	0.0000	-0.0000	0.0000	0.0000	0.0000	-0.0507	6.2112	3.9867	0.1457	0.0026	-0.0313	-0.0000	6.1616	4.0531	0.1338	-0.0186	0.0000	-0.0000	73.7906	39.8768	1.4403	-0.2002	0.0000
330.6250	-0.3426	-1.9968	-1.3594	-2.2389	1.2116	-2.5312	0.0000	0.0000	-0.0000	0.0000	0.0000	0.0000	0.0155	6.2414	3.9283	0.1430	-0.0041	-0.0215	0.0000	6.1616	4.0531	0.1338	-0.0186	0.0000	0.0000	73.7905	39.8767	1.4403	-0.2002	0.0000
330.6350	-0.3426	-1.9968	-1.3594	-2.2389	1.2116	-2.5312	0.0000	0.0000	-0.0000	0.0000	0.0000	0.0000	0.0379	6.1810	3.9382	0.1408	0.0070	-0.0510	-0.0000	6.1617	4.0531	0.1338	-0.0186	0.0000	-0.0000	73.7913	39.8766	1.4403	-0.2002	0.0000
330.6470	-0.3426	-1.9968	-1.3594	-2.2389	1.2116	-2.5312	0.0000	0.0000	-0.0000	0.0000	0.0000	0.0000	0.0309	6.2140	3.9458	0.1368	-0.0257	-0.0641	0.0000	6.1615	4.0531	0.1338	-0.0186	0.0000	0.0000	73.7890	39.8770	1.4404	-0.2002	0.0000
330.6570	-0.3426	-1.9968	-1.3594	-2.2389	1.2116	-2.5312	0.0000	0.0000	-0.0000	0.0000	0.0000	0.0000	0.1036	6.2325	3.9708	0.1194	-0.0318	-0.0466	0.0000	6.1615	4.0531	0.1338	-0.0186	0.0000	0.0000	73.7899	39.8770	1.4404	-0.2003	0.0000
330.6670	-0.3426	-1.9968	-1.3594	-2.2389	1.2116	-2.5312	0.0000	0.0000	-0.0000	0.0000	0.0000	0.0000	0.0353	6.2176	3.9492	0.1174	-0.0064	-0.0367	0.0000	6.1615	4.0531	0.1338	-0.0186	0.0000	0.0000	73.7900	39.8771	1.4405	-0.2003	0.0000
330.6790	-0.3426	-1.9968	-1.3594	-2.2389	1.2116	-2.5312	0.0000	0.0000	-0.0000	0.0000	0.0000	0.0000	0.0986	6.1312	3.9952	0.1388	-0.0020	-0.0461	-0.0000	6.1614	4.0531	0.1338	-0.0186	0.0000	-0.0000	73.7883	39.8772	1.4404	-0.2003	0.0000
330.6890	-0.3425	-1.9968	-1.3594	-2.2389	1.2115	-2.5312	0.0000	0.0000	-0.0000	0.0000	0.0000	0.0000	0.1132	6.2133	3.9243	0.1203	0.0111	-0.0267	-0.0000	6.1617	4.0531	0.1338	-0.0186	0.0000	-0.0000	73.7912	39.8765	1.4402	-0.2002	0.0000
330.7010	-0.3426	-1.9968	-1.3594	-2.2389	1.2116	-2.5312	0.0000	0.0000	-0.0000	0.0000	0.0000	0.0000	0.1362	6.2395	3.9225	0.1389	0.0152	-0.0296	0.0000	6.1616	4.0531	0.1338	-0.0186	0.0000	0.0000	73.7905	39.8767	1.4404	-0.2003	0.0000
330.7110	-0.3426	-1.9968	-1.3594	-2.2389	1.2116	-2.5312	0.0000	0.0000	-0.0000	0.0000	0.0000	0.0000	0.0818	6.1848	3.9634	0.1526	-0.0108	-0.0611	0.0000	6.1616	4.0531	0.1338	-0.0186	0.0000	0.0000	73.7907	39.8769	1.4404	-0.2002	0.0000
330.7230	-0.3426	-1.9968	-1.3594	-2.2389	1.2115	-2.5312	0.0000	0.0000	-0.0000	0.0000	0.0000	0.0000	0.0421	6.1617	3.9237	0.1294	0.0123	-0.0387	0.0000	6.1616	4.0531	0.1338	-0.0186	0.0000	0.0000	73.7906	39.8768	1.4404	-0.2002	0.0000
330.7330	-0.3426	-1.9968	-1.3594	-2.2389	1.2116	-2.5312	0.0000	0.0000	-0.0000	0.0000	0.0000	0.0000	0.0549	6.1644	3.9823	0.1228	-0.0051	-0.0159	0.0000	6.1618	4.0531	0.1338	-0.0186	0.0000	0.0000	73.7929	39.8764	1.4402	-0.2002	0.0000
330.7430	-0.3426	-1.9968	-1.3594	-2.2389	1.2115	-2.5312	0.0000	0.0000	-0.0000	0.0000	0.0000	0.0000	0.0394	6.2671	3.9405	0.1436	-0.0028	-0.0326	-0.0000	6.1616	4.0531	0.1338	-0.0186	0.0000	-0.0000	73.7900	39.8771	1.4404	-0.2002	0.0000
330.7550	-0.3426	-1.9968	-1.3594	-2.2389	1.2115	-2.5312	0.0000	0.0000	-0.0000	0.0000	0.0000	0.0000	0.0873	6.2450	3.9758	0.1248	-0.0034	-0.0128	-0.0000	6.1616	4.0531	0.1338	-0.0186	0.0000	-0.0000	73.7906	39.8768	1.4403	-0.2002	0.0000
330.7650	-0.3426	-1.9968	-1.3594	-2.2389	1.2116	-2.5312	0.0000	0.0000	-0.0000	0.0000	0.0000	0.0000	0.1305	6.1952	3.9664	0.1192	0.0064	-0.0127	0.0000	6.1615	4.0531	0.1338	-0.0186	0.0000	0.0000	73.7897	39.8768	1.4404	-0.2002	0.0000
330.7750	-0.3426	-1.9968	-1.3594	-2.2389	1.2116	-2.5312	0.0000	0.0000	-0.0000	0.0000	0.0000	0.0000	-0.0224	6.2461	3.9436	0.1599	-0.0166	-0.0550	0.0000	6.1617	4.0531	0.1338	-0.0186	0.0000	0.0000	73.7921	39.8765	1.4402	-0.2002	0.0000
330.7850	-0.3426	-1.9968	-1.3594	-2.2389	1.2116	-2.5312	0.0000	0.0000	-0.0000	0.0000	0.0000	0.0000	0.1128	6.2339	3.9369	0.1212	-0.0096	-0.0502	0.0000	6.1616	4.0531	0.1338	-0.0186	0.0000	0.0000	73.7908	39.8770	1.4405	-0.2003	0.0000
330.7950	-0.3426	-1.9968	-1.3594	-2.2390	1.2115	-2.5312	0.0000	0.0000	-0.0000	0.0000	0.0000	0.0000	0.0600	6.2804	3.9211	0.1372	-0.0032	-0.0329	0.0000	6.1617	4.0531	0.1338	-0.0186	0.0000	0.0000	73.7913	39.8766	1.4402	-0.2002	0.0000
330.8070	-0.3426	-1.9968	-1.3594	-2.2389	1.2116	-2.5312	0.0000	0.0000	-0.0000	0.0000	0.0000	0.0000	0.0188	6.2454	3.9516	0.1473	-0.0056	-0.0400	0.0000	6.1615	4.0531	0.1338	-0.0186	0.0000	0.0000	73.7896	39.8767	1.4403	-0.2002	0.0000
330.8170	-0.3426	-1.9968	-1.3594	-2.2389	1.2115	-2.5312	0.0000	0.0000	-0.0000	0.0000	0.0000	0.0000	0.0579	6.1600	3.9453	0.1209	-0.0194	-0.0451	-0.0000	6.1617	4.0531	0.1338	-0.0186	0.0000	-0.0000	73.7913	39.8766	1.4402	-0.2002	0.0000
330.8270	-0.3426	-1.9968	-1.3594	-2.2389	1.2115	-2.5312	0.0000	0.0000	-0.0000	0.0000	0.0000	0.0000	0.0983	6.2213	3.9264	0.1434	0.0023	0.0088	0.0000	6.1616	4.0531	0.1338	-0.0186	0.0000	0.0000	73.7908	39.8771	1.4403	-0.2002	0.0000
330.8370	-0.3426	-1.9968	-1.3594	-2.2389	1.2115	-2.5312	0.0000	0.0000	-0.0000	0.0000	0.0000	0.0000	0.1010	6.3197	3.9348	0.1474	-0.0068	-0.0408	0.0000	6.1617	4.0531	0.1338	-0.0186	0.0000	0.0000	73.7914	39.8768	1.4403	-0.2002	0.0000
330.8470	-0.3426	-1.9968	-1.3594	-2.2389	1.2116	-2.5312	0.0000	0.0000	-0.0000	0.0000	0.0000	0.0000	0.1171	6.2156	3.9717	0.1297	-0.0045	-0.0589	0.0000	6.1617	4.0531	0.1338	-0.0186	0.0000	0.0000	73.7921	39.8765	1.4402	-0.2002	0.0000
330.8570	-0.3426	-1.9968	-1.3594	-2.2389	1.2116	-2.5312	0.0000	0.0000	-0.0000	0.0000	0.0000	0.0000	0.0791	6.2680	3.9524	0.1438	-0.0299	-0.0120	0.0000	6.1615	4.0531	0.1338	-0.0186	0.0000	0.0000	73.7898	39.8769	1.4404	-0.2002	0.0000
330.8670	-0.3426	-1.9968	-1.3594	-2.2389	1.2115	-2.5312	0.0000	0.0000	-0.0000	0.0000	0.0000	0.0000	0.0609	6.1529	3.9957	0.1472	0.0028	-0.0554	0.0000	6.1616	4.0531	0.1338	-0.0186	0.0000	0.0000	73.7900	39.8772	1.4404	-0.2003	0.0000
330.8770	-0.3425	-1.9967	-1.3594	-2.2389	1.2116	-2.5312	0.0000	0.0000	-0.0000	0.0000	0.0000	0.0000	0.0508	6.1554	3.9481	0.1339	-0.0119	-0.0226	0.0000	6.1618	4.0530	0.1338	-0.0186	0.0000	0.0000	73.7934	39.8760	1.4401	-0.2002	0.0000
330.8890	-0.3425	-1.9968	-1.3594	-2.2389	1.2116	-2.5312	0.0000	0.0000	-0.0000	0.0000	0.0000	0.0000	0.0357	6.2649	3.9653	0.1354	0.0021	-0.0361	-0.0000	6.1614	4.0532	0.1338	-0.0186	0.0000	-0.0000	73.7887	39.8776	1.4405	-0.2002	0.0000
330.8990	-0.3426	-1.9968	-1.3594	-2.2389	1.2116	-2.5312	0.0000	0.0000	-0.0000	0.0000	0.0000	0.0000	0.0124	6.2070	3.9699	0.1601	-0.0180	-0.0553	0.0000	6.1616	4.0531	0.1338	-0.0186	0.0000	0.0000	73.7903	39.8766	1.4403	-0.2002	0.0000
330.9090	-0.3426	-1.9968	-1.3594	-2.2389	1.2115	-2.5312	0.0000	0.0000	-0.0000	0.0000	0.0000	0.0000	0.0696	6.1668	3.9679	0.1159	-0.0332	-0.0178	-0.0000	6.1617	4.0531	0.1338	-0.0186	0.0000	-0.0000	73.7914	39.8767	1.4403	-0.2002	0.0000
330.9190	-0.3426	-1.9968	-1.3594	-2.2389	1.2116	-2.5312	0.0000	0.0000	-0.0000	0.0000	0.0000	0.0000	0.0551	6.2316	3.9594	0.1289	-0.0206	-0.0277	0.0000	6.1618	4.0531	0.1338	-0.0186	0.0000	0.0000	73.7925	39.8769	1.4404	-0.2002	0.0000
330.9290	-0.3426	-1.9968	-1.3594	-2.2389	1.2116	-2.5312	0.0000	0.0000	-0.0000	0.0000	0.0000	0.0000	0.0867	6.1454	3.9476	0.1163	0.0016	-0.0411	-0.0000	6.1617	4.0531	0.1338	-0.0186	0.0000	-0.0000	73.7913	39.8766	1.4403	-0.2002	0.0000
330.9390	-0.3426	-1.9968	-1.3594	-2.2389	1.2116	-2.5312	0.0000	0.0000	-0.0000	0.0000	0.0000	0.0000	0.1149	6.2508	3.9743	0.1269	-0.0222	-0.0331	-0.0000	6.1617	4.0531	0.1338	-0.0186	0.0000	-0.0000	73.7914	39.8767	1.4403	-0.2002	0.0000
330.9490	-0.3425	-1.9968	-1.3594	-2.2389	1.2115	-2.5312	0.0000	0.0000	-0.0000	0.0000	0.0000	0.0000	0.0233	6.2491	3.9634	0.1195	0.0126	-0.0293	-0.0000	6.1615	4.0531	0.1338	-0.0186	0.0000	-0.0000	73.7889	39.8769	1.4403	-0.2002	0.0000
330.9610	-0.3426	-1.9968	-1.3594	-2.2389	1.2116	-2.5312	0.0000	0.0000	-0.0000	0.0000	0.0000	0.0000	0.0693	6.1904	3.9780	0.1480	-0.0090	-0.0256	-0.0000	6.1617	4.0531	0.1338	-0.0186	0.0000	-0.0000	73.7913	39.8766	1.4403	-0.2002	0.0000
330.9710	-0.3426	-1.9968	-1.3594	-2.2389	1.2115	-2.5312	0.0000	0.0000	-0.0000	0.0000	0.0000	0.0000	0.0249	6.2138	3.9968	0.1251	-0.0445	-0.0138	0.0000	6.1616	4.0531	0.1338	-0.0186	0.0000	0.0000	73.7908	39.8770	1.4404	-0.2002	0.0000
330.9810	-0.3426	-1.9968	-1.3594	-2.2389	1.2116	-2.5312	0.0000	0.0000	-0.0000	0.0000	0.0000	0.0000	0.1019	6.2118	3.9305	0.1391	-0.0093	-0.0230	0.0000	6.1618	4.0531	0.1338	-0.0186	0.0000	0.0000	73.7933	39.8768	1.4403	-0.2002	0.0000
330.9930	-0.3426	-1.9968	-1.3594	-2.2389	1.2115	-2.5312	0.0000	0.0000	-0.0000	0.0000	0.0000	0.0000	0.1023	6.2450	3.9189	0.1534	-0.0118	-0.0241	0.0000	6.1615	4.0531	0.1338	-0.0186	0.0000	0.0000	73.7897	39.8768	1.4403	-0.2002	0.0000
331.0030	-0.3426	-1.9968	-1.3594	-2.2389	1.2116	-2.5312	0.0000	0.0000	-0.0000	0.0000	0.0000	0.0000	0.0242	6.2257	3.9885	0.1392	0.0058	-0.0132	-0.0000	6.1617	4.0531	0.1338	-0.0186	0.0000	-0.0000	73.7917	39.8770	1.4404	-0.2002	0.0000
331.0150	-0.3426	-1.9968	-1.3594	-2.2389	1.2116	-2.5312	0.0000	0.0000	-0.0000	0.0000	0.0000	0.0000	0.0448	6.1973	3.9395	0.1309	0.0099	-0.0129	0.0000	6.1617	4.0531	0.1338	-0.0186	0.0000	0.0000	73.7921	39.8766	1.4402	-0.2002	0.0000
331.0250	-0.3426	-1.9968	-1.3594	-2.2389	1.2116	-2.5312	0.0000	0.0000	-0.0000	0.0000	0.0000	0.0000	0.0553	6.1825	4.0001	0.1354	-0.0162	-0.0163	0.0000	6.1615	4.0531	0.1338	-0.0186	0.0000	0.0000	73.7897	39.8768	1.4404	-0.2002	0.0000
331.0350	-0.3426	-1.9968	-1.3594	-2.2389	1.2116	-2.5312	0.0000	0.0000	-0.0000	0.0000	0.0000	0.0000	0.0163	6.1932	3.9390	0.1355	-0.0247	-0.0216	0.0000	6.1615	4.0531	0.1338	-0.0186	0.0000	0.0000	73.7900	39.8771	1.4403	-0.2002	0.0000
331.0470	-0.3426	-1.9968	-1.3594	-2.2389	1.2116	-2.5312	0.0000	0.0000	-0.0000	0.0000	0.0000	0.0000	0.0569	6.2169	3.9563	0.1335	-0.0019	0.0092	-0.0000	6.1617	4.0531	0.1338	-0.0186	0.0000	-0.0000	73.7914	39.8767	1.4404	-0.2002	0.0000
331.0570	-0.3426	-1.9968	-1.3594	-2.2389	1.2116	-2.5312	0.0000	0.0000	-0.0000	0.0000	0.0000	0.0000	0.0260	6.2206	3.9628	0.1284	-0.0275	-0.0133	-0.0000	6.1615	4.0531	0.1338	-0.0186	0.0000	-0.0000	73.7899	39.8770	1.4404	-0.2002	0.0000
331.0670	-0.3426	-1.9968	-1.3594	-2.2389	1.2116	-2.5312	0.0000	0.0000	-0.0000	0.0000	0.0000	0.0000	0.0433	6.2011	3.9451	0.1423	-0.0274	-0.0081	0.0000	6.1616	4.0531	0.1338	-0.0186	0.0000	0.0000	73.7902	39.8764	1.4402	-0.2002	0.0000
331.0770	-0.3426	-1.9968	-1.3594	-2.2389	1.2116	-2.5312	0.0000	0.0000	-0.0000	0.0000	0.0000	0.0000	0.0243	6.2390	3.9580	0.1413	-0.0104	-0.0461	-0.0000	6.1614	4.0532	0.1338	-0.0186	0.0000	-0.0000	73.7885	39.8774	1.4405	-0.2002	0.0000
331.0870	-0.3426	-1.9968	-1.3594	-2.2389	1.2116	-2.5312	0.0000	0.0000	-0.0000	0.0000	0.0000	0.0000	-0.0127	6.2236	3.9419	0.1695	-0.0298	0.0074	0.0000	6.1616	4.0531	0.1338	-0.0186	0.0000	0.0000	73.7905	39.8767	1.4403	-0.2002	0.0000
331.0970	-0.3426	-1.9968	-1.3594	-2.2389	1.2116	-2.5312	0.0000	0.0000	-0.0000	0.0000	0.0000	0.0000	0.0129	6.1936	3.9723	0.1182	0.0100	-0.0066	0.0000	6.1617	4.0531	0.1338	-0.0186	0.0000	0.0000	73.7914	39.8767	1.4403	-0.2002	0.0000
331.1090	-0.3426	-1.9968	-1.3594	-2.2389	1.2116	-2.5312	0.0000	0.0000	-0.0000	0.0000	0.0000	0.0000	0.0565	6.1763	3.9849	0.1206	0.0078	0.0005	0.0000	6.1615	4.0531	0.1338	-0.0186	0.0000	0.0000	73.7896	39.8767	1.4402	-0.2002	0.0000
331.1190	-0.3426	-1.9968	-1.3594	-2.2389	1.2115	-2.5312	0.0000	0.0000	-0.0000	0.0000	0.0000	0.0000	0.0427	6.2562	4.0012	0.1323	-0.0227	-0.0165	0.0000	6.1615	4.0531	0.1338	-0.0186	0.0000	0.0000	73.7897	39.8768	1.4404	-0.2002	0.0000
331.1290	-0.3425	-1.9968	-1.3594	-2.2389	1.2115	-2.5312	0.0000	0.0000	-0.0000	0.0000	0.0000	0.0000	0.0831	6.2112	3.9441	0.1467	0.0174	-0.0170	-0.0000	6.1617	4.0531	0.1338	-0.0186	0.0000	-0.0000	73.7917	39.8770	1.4404	-0.2002	0.0000
331.1390	-0.3426	-1.9968	-1.3594	-2.2389	1.2116	-2.5312	0.0000	0.0000	-0.0000	0.0000	0.0000	0.0000	0.0525	6.2070	3.9715	0.1217	0.0027	-0.0179	0.0000	6.1615	4.0531	0.1338	-0.0186	0.0000	0.0000	73.7898	39.8769	1.4403	-0.2002	0.0000
331.1490	-0.3426	-1.9968	-1.3594	-2.2389	1.2116	-2.5312	0.0000	0.0000	-0.0000	0.0000	0.0000	0.0000	0.1191	6.2701	3.9549	0.1591	-0.0144	0.0248	0.0000	6.1615	4.0531	0.1338	-0.0186	0.0000	0.0000	73.7890	39.8770	1.4404	-0.2002	0.0000
331.1590	-0.3426	-1.9967	-1.3594	-2.2389	1.2116	-2.5312	0.0000	0.0000	-0.0000	0.0000	0.0000	0.0000	0.0729	6.2017	3.9309	0.1328	-0.0222	-0.0183	-0.0000	6.1617	4.0531	0.1338	-0.0186	0.0000	-0.0000	73.7916	39.8769	1.4404	-0.2002	0.0000
331.1690	-0.3426	-1.9968	-1.3594	-2.2389	1.2116	-2.5312	0.0000	0.0000	-0.0000	0.0000	0.0000	0.0000	0.0403	6.2580	3.9988	0.1275	-0.0253	-0.0112	0.0000	6.1616	4.0531	0.1338	-0.0186	0.0000	0.0000	73.7907	39.8769	1.4404	-0.2003	0.0000
331.1810	-0.3426	-1.9968	-1.3594	-2.2389	1.2115	-2.5312	0.0000	0.0000	-0.0000	0.0000	0.0000	0.0000	0.1664	6.1984	3.9686	0.1442	-0.0200	-0.0259	-0.0000	6.1616	4.0531	0.1338	-0.0186	0.0000	-0.0000	73.7906	39.8768	1.4403	-0.2002	0.0000
331.1910	-0.3426	-1.9968	-1.3594	-2.2389	1.2116	-2.5312	0.0000	0.0000	-0.0000	0.0000	0.0000	0.0000	0.0004	6.1971	3.9847	0.1221	0.0005	-0.0014	0.0000	6.1615	4.0531	0.1338	-0.0186	0.0000	0.0000	73.7898	39.8769	1.4404	-0.2002	0.0000
331.2030	-0.3426	-1.9968	-1.3594	-2.2389	1.2115	-2.5312	0.0000	0.0000	-0.0000	0.0000	0.0000	0.0000	-0.0007	6.2430	3.9800	0.1303	-0.0164	-0.0174	-0.0000	6.1615	4.0531	0.1338	-0.0186	0.0000	-0.0000	73.7892	39.8772	1.4405	-0.2002	0.0000
331.2130	-0.3426	-1.9967	-1.3594	-2.2389	1.2115	-2.5312	0.0000	0.0000	-0.0000	0.0000	0.0000	0.0000	-0.0309	6.2961	3.9378	0.1392	0.0037	-0.0148	0.0000	6.1616	4.0531	0.1338	-0.0186	0.0000	0.0000	73.7906	39.8768	1.4404	-0.2002	0.0000
331.2250	-0.3426	-1.9967	-1.3594	-2.2389	1.2116	-2.5312	0.0000	0.0000	-0.0000	0.0000	0.0000	0.0000	0.1091	6.2450	3.9385	0.1465	-0.0150	-0.0083	0.0000	6.1616	4.0531	0.1338	-0.0186	0.0000	0.0000	73.7907	39.8769	1.4404	-0.2002	0.0000
331.2350	-0.3426	-1.9968	-1.3594	-2.2389	1.2116	-2.5312	0.0000	0.0000	-0.0000	0.0000	0.0000	0.0000	0.0804	6.2052	3.9512	0.1217	-0.0105	-0.0171	-0.0000	6.1615	4.0531	0.1338	-0.0186	0.0000	-0.0000	73.7892	39.8772	1.4404	-0.2002	0.0000
331.2450	-0.3426	-1.9968	-1.3594	-2.2389	1.2116	-2.5312	0.0000	0.0000	-0.0000	0.0000	0.0000	0.0000	0.0634	6.1715	3.9286	0.1424	-0.0019	0.0021	-0.0000	6.1617	4.0531	0.1338	-0.0186	0.0000	-0.0000	73.7914	39.8767	1.4403	-0.2002	0.0000
331.2550	-0.3426	-1.9968	-1.3594	-2.2389	1.2116	-2.5312	0.0000	0.0000	-0.0000	0.0000	0.0000	0.0000	0.0512	6.2593	3.9643	0.1321	-0.0343	-0.0140	0.0000	6.1615	4.0531	0.1338	-0.0186	0.0000	0.0000	73.7900	39.8771	1.4405	-0.2002	0.0000
331.2650	-0.3425	-1.9968	-1.3594	-2.2389	1.2116	-2.5312	0.0000	0.0000	-0.0000	0.0000	0.0000	0.0000	0.0120	6.2325	3.9657	0.1466	-0.0191	-0.0095	0.0000	6.1616	4.0531	0.1338	-0.0186	0.0000	0.0000	73.7904	39.8767	1.4402	-0.2002	0.0000
331.2750	-0.3426	-1.9968	-1.3594	-2.2389	1.2115	-2.5312	0.0000	0.0000	-0.0000	0.0000	0.0000	0.0000	0.0750	6.2227	3.9629	0.1338	-0.0143	0.0038	0.0000	6.1615	4.0531	0.1338	-0.0186	0.0000	0.0000	73.7898	39.8769	1.4403	-0.2002	0.0000
331.2870	-0.3426	-1.9967	-1.3594	-2.2389	1.2116	-2.5312	0.0000	0.0000	-0.0000	0.0000	0.0000	0.0000	0.0480	6.1774	3.9351	0.1206	-0.0179	-0.0060	0.0000	6.1616	4.0531	0.1338	-0.0186	0.0000	0.0000	73.7906	39.8769	1.4404	-0.2002	0.0000
331.2970	-0.3426	-1.9967	-1.3594	-2.2389	1.2116	-2.5312	0.0000	0.0000	-0.0000	0.0000	0.0000	0.0000	0.1310	6.2802	3.9949	0.1457	-0.0291	0.0023	0.0000	6.1617	4.0531	0.1338	-0.0186	0.0000	0.0000	73.7918	39.8772	1.4404	-0.2002	0.0000
331.3070	-0.3426	-1.9968	-1.3594	-2.2389	1.2116	-2.5312	0.0000	0.0000	-0.0000	0.0000	0.0000	0.0000	0.0916	6.1783	3.9544	0.1399	-0.0277	0.0233	0.0000	6.1616	4.0531	0.1338	-0.0186	0.0000	0.0000	73.7907	39.8769	1.4404	-0.2002	0.0000
331.3170	-0.3426	-1.9968	-1.3594	-2.2389	1.2116	-2.5312	0.0000	0.0000	-0.0000	0.0000	0.0000	0.0000	0.0557	6.1695	3.9701	0.1242	-0.0100	0.0200	-0.0000	6.1618	4.0531	0.1338	-0.0186	0.0000	-0.0000	73.7934	39.8769	1.4404	-0.2002	0.0000
331.3270	-0.3426	-1.9968	-1.3594	-2.2389	1.2116	-2.5312	0.0000	0.0000	-0.0000	0.0000	0.0000	0.0000	0.0055	6.2788	3.9401	0.1457	-0.0181	0.0081	-0.0000	6.1615	4.0532	0.1338	-0.0186	0.0000	-0.0000	73.7894	39.8774	1.4405	-0.2002	0.0000
331.3370	-0.3426	-1.9968	-1.3594	-2.2389	1.2116	-2.5312	0.0000	0.0000	-0.0000	0.0000	0.0000	0.0000	0.0288	6.2516	3.9857	0.1466	-0.0140	-0.0237	-0.0000	6.1615	4.0531	0.1338	-0.0186	0.0000	-0.0000	73.7891	39.8771	1.4404	-0.2002	0.0000
331.3490	-0.3426	-1.9968	-1.3594	-2.2389	1.2115	-2.5312	0.0000	0.0000	-0.0000	0.0000	0.0000	0.0000	0.0833	6.2519	3.9736	0.1424	-0.0019	-0.0054	-0.0000	6.1617	4.0531	0.1338	-0.0186	0.0000	-0.0000	73.7916	39.8770	1.4403	-0.2002	0.0000
331.3590	-0.3426	-1.9967	-1.3594	-2.2389	1.2116	-2.5312	0.0000	0.0000	-0.0000	0.0000	0.0000	0.0000	0.0538	6.1970	3.9659	0.1343	-0.0223	0.0170	0.0000	6.1617	4.0530	0.1338	-0.0186	0.0000	0.0000	73.7918	39.8762	1.4402	-0.2002	0.0000
331.3690	-0.3426	-1.9968	-1.3594	-2.2389	1.2116	-2.5312	0.0000	0.0000	-0.0000	0.0000	0.0000	0.0000	0.0401	6.2016	3.9796	0.1409	0.0160	0.0375	-0.0000	6.1616	4.0531	0.1338	-0.0186	0.0000	-0.0000	73.7907	39.8769	1.4404	-0.2002	0.0000
331.3790	-0.3426	-1.9968	-1.3594	-2.2389	1.2116	-2.5312	0.0000	0.0000	-0.0000	0.0000	0.0000	0.0000	0.0800	6.2222	3.9031	0.1373	-0.0182	0.0097	0.0000	6.1616	4.0531	0.1338	-0.0186	0.0000	0.0000	73.7905	39.8768	1.4403	-0.2002	0.0000
331.3910	-0.3426	-1.9968	-1.3594	-2.2389	1.2115	-2.5312	0.0000	0.0000	-0.0000	0.0000	0.0000	0.0000	0.0839	6.1396	4.0152	0.1462	-0.0152	-0.0216	-0.0000	6.1615	4.0531	0.1338	-0.0186	0.0000	-0.0000	73.7890	39.8770	1.4404	-0.2002	0.0000
331.4010	-0.3426	-1.9968	-1.3594	-2.2389	1.2116	-2.5312	0.0000	0.0000	-0.0000	0.0000	0.0000	0.0000	0.0416	6.1888	3.9538	0.1265	-0.0321	0.0109	0.0000	6.1617	4.0531	0.1338	-0.0186	0.0000	0.0000	73.7924	39.8768	1.4403	-0.2002	0.0000
331.4110	-0.3426	-1.9968	-1.3594	-2.2389	1.2116	-2.5312	0.0000	0.0000	-0.0000	0.0000	0.0000	0.0000	0.0744	6.1596	3.9862	0.1356	-0.0329	0.0200	0.0000	6.1615	4.0531	0.1338	-0.0186	0.0000	0.0000	73.7900	39.8771	1.4403	-0.2002	0.0000
331.4210	-0.3426	-1.9968	-1.3594	-2.2389	1.2116	-2.5312	0.0000	0.0000	-0.0000	0.0000	0.0000	0.0000	0.0399	6.2070	3.9432	0.1462	-0.0289	0.0191	-0.0000	6.1616	4.0531	0.1338	-0.0186	0.0000	-0.0000	73.7905	39.8767	1.4403	-0.2002	0.0000
331.4330	-0.3426	-1.9968	-1.3594	-2.2389	1.2115	-2.5312	0.0000	0.0000	-0.0000	0.0000	0.0000	0.0000	0.0224	6.1645	3.9930	0.1421	-0.0257	0.0059	0.0000	6.1617	4.0531	0.1338	-0.0186	0.0000	0.0000	73.7922	39.8766	1.4403	-0.2002	0.0000
331.4430	-0.3426	-1.9968	-1.3594	-2.2389	1.2115	-2.5312	0.0000	0.0000	-0.0000	0.0000	0.0000	0.0000	0.0782	6.1890	3.9748	0.1263	-0.0221	0.0044	0.0000	6.1616	4.0531	0.1338	-0.0186	0.0000	0.0000	73.7904	39.8767	1.4402	-0.2002	0.0000
331.4530	-0.3426	-1.9968	-1.3594	-2.2389	1.2116	-2.5312	0.0000	0.0000	-0.0000	0.0000	0.0000	0.0000	0.0004	6.2074	3.9618	0.1400	-0.0169	-0.0058	0.0000	6.1616	4.0531	0.1338	-0.0186	0.0000	0.0000	73.7909	39.8772	1.4404	-0.2002	0.0000
331.4630	-0.3426	-1.9968	-1.3594	-2.2389	1.2115	-2.5312	0.0000	0.0000	-0.0000	0.0000	0.0000	0.0000	0.0311	6.2590	3.9649	0.1567	-0.0026	0.0295	-0.0000	6.1615	4.0531	0.1338	-0.0186	0.0000	-0.0000	73.7891	39.8771	1.4404	-0.2002	0.0000
331.4730	-0.3426	-1.9968	-1.3594	-2.2389	1.2116	-2.5312	0.0000	0.0000	-0.0000	0.0000	0.0000	0.0000	0.0541	6.2242	3.9955	0.1542	0.0033	-0.0039	0.0000	6.1615	4.0531	0.1338	-0.0186	0.0000	0.0000	73.7897	39.8768	1.4403	-0.2002	0.0000
331.4830	-0.3426	-1.9968	-1.3594	-2.2389	1.2115	-2.5312	0.0000	0.0000	-0.0000	0.0000	0.0000	0.0000	0.0708	6.1563	3.9874	0.1146	-0.0144	-0.0028	0.0000	6.1617	4.0531	0.1338	-0.0186	0.0000	0.0000	73.7922	39.8766	1.4402	-0.2002	0.0000
331.4930	-0.3426	-1.9968	-1.3594	-2.2389	1.2116	-2.5312	0.0000	0.0000	-0.0000	0.0000	0.0000	0.0000	0.0247	6.1938	3.9318	0.1497	-0.0120	0.0336	0.0000	6.1616	4.0531	0.1338	-0.0186	0.0000	0.0000	73.7906	39.8768	1.4403	-0.2002	0.0000
331.5050	-0.3426	-1.9968	-1.3594	-2.2389	1.2116	-2.5312	0.0000	0.0000	-0.0000	0.0000	0.0000	0.0000	0.0640	6.2055	3.9177	0.1304	-0.0405	0.0106	0.0000	6.1616	4.0531	0.1338	-0.0186	0.0000	0.0000	73.7905	39.8767	1.4403	-0.2002	0.0000
331.5150	-0.3426	-1.9968	-1.3594	-2.2389	1.2115	-2.5312	0.0000	0.0000	-0.0000	0.0000	0.0000	0.0000	0.0331	6.1860	3.9487	0.1306	-0.0386	0.0318	-0.0000	6.1616	4.0531	0.1338	-0.0186	0.0000	-0.0000	73.7906	39.8769	1.4403	-0.2002	0.0000
331.5250	-0.3426	-1.9968	-1.3594	-2.2389	1.2115	-2.5312	0.0000	0.0000	-0.0000	0.0000	0.0000	0.0000	0.0907	6.2545	3.9638	0.1511	-0.0242	0.0053	0.0000	6.1617	4.0531	0.1338	-0.0186	0.0000	0.0000	73.7922	39.8766	1.4403	-0.2002	0.0000
331.5350	-0.3426	-1.9968	-1.3594	-2.2389	1.2116	-2.5312	0.0000	0.0000	-0.0000	0.0000	0.0000	0.0000	0.0422	6.1495	3.9568	0.1352	-0.0275	0.0142	-0.0000	6.1617	4.0531	0.1338	-0.0186	0.0000	-0.0000	73.7916	39.8769	1.4404	-0.2002	0.0000
331.5450	-0.3426	-1.9968	-1.3594	-2.2389	1.2116	-2.5312	0.0000	0.0000	-0.0000	0.0000	0.0000	0.0000	0.0762	6.2302	3.9666	0.1301	-0.0237	0.0164	-0.0000	6.1615	4.0531	0.1338	-0.0186	0.0000	-0.0000	73.7899	39.8770	1.4404	-0.2002	0.0000
331.5570	-0.3426	-1.9968	-1.3594	-2.2389	1.2115	-2.5312	0.0000	0.0000	-0.0000	0.0000	0.0000	0.0000	0.1237	6.2336	3.9594	0.1368	-0.0389	0.0352	0.0000	6.1616	4.0531	0.1338	-0.0186	0.0000	0.0000	73.7907	39.8770	1.4405	-0.2002	0.0000
331.5670	-0.3426	-1.9968	-1.3594	-2.2389	1.2116	-2.5312	0.0000	0.0000	-0.0000	0.0000	0.0000	0.0000	0.0522	6.2031	3.9386	0.1453	-0.0214	0.0285	0.0000	6.1617	4.0531	0.1338	-0.0186	0.0000	0.0000	73.7915	39.8769	1.4402	-0.2002	0.0000
331.5770	-0.3426	-1.9968	-1.3594	-2.2389	1.2115	-2.5312	0.0000	0.0000	-0.0000	0.0000	0.0000	0.0000	0.0218	6.2593	3.9348	0.1275	-0.0128	0.0321	-0.0000	6.1617	4.0531	0.1338	-0.0186	0.0000	-0.0000	73.7915	39.8768	1.4404	-0.2002	0.0000
331.5890	-0.3426	-1.9968	-1.3594	-2.2389	1.2116	-2.5312	0.0000	0.0000	-0.0000	0.0000	0.0000	0.0000	0.0531	6.2247	3.9260	0.1373	-0.0110	0.0279	0.0000	6.1617	4.0531	0.1338	-0.0186	0.0000	0.0000	73.7915	39.8768	1.4404	-0.2002	0.0000
331.5990	-0.3426	-1.9968	-1.3594	-2.2389	1.2116	-2.5312	0.0000	0.0000	-0.0000	0.0000	0.0000	0.0000	0.0259	6.1708	3.9707	0.1297	-0.0120	0.0398	0.0000	6.1616	4.0531	0.1338	-0.0186	0.0000	0.0000	73.7907	39.8769	1.4404	-0.2002	0.0000
331.6090	-0.3426	-1.9968	-1.3594	-2.2389	1.2116	-2.5312	0.0000	0.0000	-0.0000	0.0000	0.0000	0.0000	-0.0371	6.2397	3.9561	0.1353	0.0056	0.0201	0.0000	6.1617	4.0531	0.1338	-0.0186	0.0000	0.0000	73.7919	39.8763	1.4401	-0.2002	0.0000
331.6190	-0.3426	-1.9968	-1.3594	-2.2389	1.2116	-2.5312	0.0000	0.0000	-0.0000	0.0000	0.0000	0.0000	0.0811	6.2564	3.9478	0.1414	-0.0289	0.0017	0.0000	6.1616	4.0531	0.1338	-0.0186	0.0000	0.0000	73.7910	39.8772	1.4405	-0.2003	0.0000
331.6310	-0.3426	-1.9968	-1.3594	-2.2389	1.2116	-2.5312	0.0000	0.0000	-0.0000	0.0000	0.0000	0.0000	0.0571	6.2067	3.9355	0.1361	-0.0012	0.0301	0.0000	6.1616	4.0531	0.1338	-0.0186	0.0000	0.0000	73.7904	39.8766	1.4403	-0.2003	0.0000
331.6410	-0.3426	-1.9968	-1.3594	-2.2389	1.2116	-2.5312	0.0000	0.0000	-0.0000	0.0000	0.0000	0.0000	0.0024	6.2475	3.9556	0.1204	-0.0268	0.0085	0.0000	6.1617	4.0531	0.1338	-0.0186	0.0000	0.0000	73.7923	39.8767	1.4403	-0.2002	0.0000
331.6510	-0.3426	-1.9968	-1.3594	-2.2389	1.2115	-2.5312	0.0000	0.0000	-0.0000	0.0000	0.0000	0.0000	0.0439	6.2129	3.9434	0.1395	-0.0092	0.0535	0.0000	6.1616	4.0531	0.1338	-0.0186	0.0000	0.0000	73.7905	39.8768	1.4402	-0.2002	0.0000
331.6610	-0.3426	-1.9968	-1.3594	-2.2389	1.2115	-2.5312	0.0000	0.0000	-0.0000	0.0000	0.0000	0.0000	0.0350	6.1866	3.9820	0.1381	-0.0492	0.0574	0.0000	6.1615	4.0531	0.1338	-0.0186	0.0000	0.0000	73.7897	39.8768	1.4403	-0.2002	0.0000
331.6710	-0.3426	-1.9968	-1.3594	-2.2389	1.2116	-2.5312	0.0000	0.0000	-0.0000	0.0000	0.0000	0.0000	0.0063	6.2284	3.9602	0.1158	-0.0296	0.0377	-0.0000	6.1618	4.0531	0.1338	-0.0186	0.0000	-0.0000	73.7929	39.8764	1.4402	-0.2002	0.0000
331.6810	-0.3426	-1.9968	-1.3594	-2.2389	1.2116	-2.5312	0.0000	0.0000	-0.0000	0.0000	0.0000	0.0000	-0.0356	6.2579	3.9147	0.1347	-0.0222	0.0314	0.0000	6.1616	4.0531	0.1338	-0.0186	0.0000	0.0000	73.7900	39.8772	1.4404	-0.2003	0.0000
331.6910	-0.3426	-1.9968	-1.3594	-2.2389	1.2116	-2.5312	0.0000	0.0000	-0.0000	0.0000	0.0000	0.0000	0.0004	6.1839	3.9309	0.1550	-0.0403	0.0388	-0.0000	6.1616	4.0531	0.1338	-0.0186	0.0000	-0.0000	73.7906	39.8768	1.4403	-0.2002	0.0000
331.7030	-0.3426	-1.9968	-1.3594	-2.2389	1.2115	-2.5312	0.0000	0.0000	-0.0000	0.0000	0.0000	0.0000	0.0494	6.1662	3.9185	0.1410	-0.0150	0.0366	-0.0000	6.1618	4.0531	0.1338	-0.0186	0.0000	-0.0000	73.7932	39.8767	1.4403	-0.2002	0.0000
331.7130	-0.3426	-1.9967	-1.3594	-2.2389	1.2116	-2.5312	0.0000	0.0000	-0.0000	0.0000	0.0000	0.0000	0.0169	6.1728	3.9952	0.1236	-0.0464	0.0226	-0.0000	6.1616	4.0531	0.1338	-0.0186	0.0000	-0.0000	73.7900	39.8771	1.4404	-0.2002	0.0000
331.7230	-0.3426	-1.9968	-1.3594	-2.2389	1.2116	-2.5312	0.0000	0.0000	-0.0000	0.0000	0.0000	0.0000	0.0898	6.2295	3.9905	0.1401	-0.0273	0.0133	0.0000	6.1617	4.0531	0.1338	-0.0186	0.0000	0.0000	73.7916	39.8770	1.4404	-0.2002	0.0000
331.7330	-0.3426	-1.9968	-1.3594	-2.2389	1.2115	-2.5312	0.0000	0.0000	-0.0000	0.0000	0.0000	0.0000	-0.0155	6.1945	3.9749	0.1432	-0.0239	0.0470	0.0000	6.1616	4.0532	0.1338	-0.0186	0.0000	0.0000	73.7902	39.8773	1.4405	-0.2002	0.0000
331.7430	-0.3426	-1.9968	-1.3594	-2.2389	1.2116	-2.5312	0.0000	0.0000	-0.0000	0.0000	0.0000	0.0000	0.0638	6.1515	3.9907	0.1360	-0.0205	0.0252	-0.0000	6.1615	4.0531	0.1338	-0.0186	0.0000	-0.0000	73.7899	39.8770	1.4404	-0.2002	0.0000
331.7550	-0.3425	-1.9968	-1.3594	-2.2389	1.2116	-2.5312	0.0000	0.0000	-0.0000	0.0000	0.0000	0.0000	0.0751	6.1989	3.9664	0.1382	-0.0072	0.0493	-0.0000	6.1617	4.0531	0.1338	-0.0186	0.0000	-0.0000	73.7912	39.8766	1.4402	-0.2002	0.0000
331.7650	-0.3426	-1.9968	-1.3594	-2.2389	1.2116	-2.5312	0.0000	0.0000	-0.0000	0.0000	0.0000	0.0000	0.0735	6.1697	3.9493	0.1140	-0.0251	0.0211	0.0000	6.1616	4.0531	0.1338	-0.0186	0.0000	0.0000	73.7906	39.8768	1.4403	-0.2002	0.0000
331.7770	-0.3426	-1.9968	-1.3594	-2.2389	1.2116	-2.5312	0.0000	0.0000	-0.0000	0.0000	0.0000	0.0000	0.0454	6.1412	3.9498	0.1684	-0.0195	0.0207	0.0000	6.1617	4.0531	0.1338	-0.0186	0.0000	0.0000	73.7914	39.8768	1.4402	-0.2002	0.0000
331.7870	-0.3426	-1.9968	-1.3594	-2.2389	1.2116	-2.5312	0.0000	0.0000	-0.0000	0.0000	0.0000	0.0000	-0.0357	6.2085	3.9502	0.1424	-0.0289	0.0362	-0.0000	6.1614	4.0531	0.1338	-0.0186	0.0000	-0.0000	73.7880	39.8769	1.4403	-0.2002	0.0000
331.7990	-0.3426	-1.9968	-1.3594	-2.2389	1.2116	-2.5312	0.0000	0.0000	-0.0000	0.0000	0.0000	0.0000	0.0237	6.2347	3.9447	0.1106	-0.0190	0.0455	0.0000	6.1617	4.0531	0.1338	-0.0186	0.0000	0.0000	73.7923	39.8767	1.4403	-0.2002	0.0000
331.8090	-0.3426	-1.9968	-1.3594	-2.2389	1.2116	-2.5312	0.0000	0.0000	-0.0000	0.0000	0.0000	0.0000	0.0025	6.1863	3.9826	0.1446	-0.0360	0.0210	-0.0000	6.1616	4.0531	0.1338	-0.0186	0.0000	-0.0000	73.7908	39.8770	1.4404	-0.2002	0.0000
331.8190	-0.3425	-1.9968	-1.3594	-2.2389	1.2116	-2.5312	0.0000	0.0000	-0.0000	0.0000	0.0000	0.0000	0.0319	6.2294	3.9589	0.1295	-0.0383	0.0237	-0.0000	6.1615	4.0531	0.1338	-0.0186	0.0000	-0.0000	73.7889	39.8769	1.4404	-0.2002	0.0000
331.8310	-0.3426	-1.9968	-1.3594	-2.2389	1.2116	-2.5312	0.0000	0.0000	-0.0000	0.0000	0.0000	0.0000	0.0302	6.1505	3.9412	0.1324	-0.0199	0.0314	-0.0000	6.1616	4.0531	0.1338	-0.0186	0.0000	-0.0000	73.7908	39.8770	1.4404	-0.2002	0.0000
331.8410	-0.3426	-1.9968	-1.3594	-2.2389	1.2115	-2.5312	0.0000	0.0000	-0.0000	0.0000	0.0000	0.0000	0.0564	6.1789	3.9231	0.1158	-0.0499	0.0378	-0.0000	6.1618	4.0531	0.1338	-0.0186	0.0000	-0.0000	73.7933	39.8768	1.4403	-0.2002	0.0000
331.8530	-0.3426	-1.9968	-1.3594	-2.2389	1.2116	-2.5312	0.0000	0.0000	-0.0000	0.0000	0.0000	0.0000	-0.0587	6.1524	3.9767	0.1227	-0.0438	0.0332	0.0000	6.1615	4.0531	0.1338	-0.0186	0.0000	0.0000	73.7894	39.8765	1.4402	-0.2002	0.0000
331.8630	-0.3426	-1.9968	-1.3594	-2.2390	1.2116	-2.5312	0.0000	0.0000	-0.0000	0.0000	0.0000	0.0000	0.0331	6.2381	3.9180	0.1082	-0.0299	0.0514	-0.0000	6.1617	4.0531	0.1338	-0.0186	0.0000	-0.0000	73.7915	39.8768	1.4403	-0.2002	0.0000
331.8750	-0.3426	-1.9968	-1.3594	-2.2389	1.2115	-2.5312	0.0000	0.0000	-0.0000	0.0000	0.0000	0.0000	0.0839	6.2270	3.9646	0.1352	-0.0179	0.0386	0.0000	6.1616	4.0530	0.1338	-0.0186	0.0000	0.0000	73.7909	39.8763	1.4402	-0.2002	0.0000
331.8850	-0.3426	-1.9968	-1.3594	-2.2389	1.2116	-2.5312	0.0000	0.0000	-0.0000	0.0000	0.0000	0.0000	0.0280	6.2504	3.9479	0.1115	-0.0386	0.0239	-0.0000	6.1616	4.0531	0.1338	-0.0186	0.0000	-0.0000	73.7909	39.8771	1.4404	-0.2002	0.0000
331.8950	-0.3426	-1.9967	-1.3594	-2.2389	1.2116	-2.5312	0.0000	0.0000	-0.0000	0.0000	0.0000	0.0000	0.0390	6.2387	3.9817	0.1168	-0.0416	0.0423	0.0000	6.1616	4.0531	0.1338	-0.0186	0.0000	0.0000	73.7905	39.8768	1.4403	-0.2002	0.0000
331.9070	-0.3426	-1.9968	-1.3594	-2.2389	1.2115	-2.5312	0.0000	0.0000	-0.0000	0.0000	0.0000	0.0000	0.0697	6.2001	3.9528	0.1476	-0.0233	0.0527	0.0000	6.1615	4.0531	0.1338	-0.0186	0.0000	0.0000	73.7897	39.8768	1.4403	-0.2002	0.0000
331.9170	-0.3426	-1.9968	-1.3594	-2.2389	1.2116	-2.5312	0.0000	0.0000	-0.0000	0.0000	0.0000	0.0000	0.0797	6.2819	3.9675	0.1233	-0.0486	0.0217	-0.0000	6.1616	4.0532	0.1338	-0.0186	0.0000	-0.0000	73.7902	39.8773	1.4405	-0.2002	0.0000
331.9290	-0.3426	-1.9968	-1.3594	-2.2389	1.2115	-2.5312	0.0000	0.0000	-0.0000	0.0000	0.0000	0.0000	0.0712	6.2004	3.9682	0.1351	-0.0492	0.0479	0.0000	6.1615	4.0531	0.1338	-0.0186	0.0000	0.0000	73.7900	39.8771	1.4405	-0.2003	0.0000
331.9390	-0.3426	-1.9968	-1.3594	-2.2389	1.2116	-2.5312	0.0000	0.0000	-0.0000	0.0000	0.0000	0.0000	-0.0353	6.2882	3.9501	0.1326	-0.0273	0.0470	-0.0000	6.1614	4.0531	0.1338	-0.0186	0.0000	-0.0000	73.7879	39.8768	1.4403	-0.2002	0.0000
331.9490	-0.3426	-1.9968	-1.3594	-2.2389	1.2116	-2.5312	0.0000	0.0000	-0.0000	0.0000	0.0000	0.0000	-0.0318	6.2063	3.9437	0.1340	-0.0460	0.0454	0.0000	6.1616	4.0531	0.1338	-0.0186	0.0000	0.0000	73.7904	39.8767	1.4402	-0.2002	0.0000
331.9610	-0.3426	-1.9968	-1.3594	-2.2389	1.2115	-2.5312	0.0000	0.0000	-0.0000	0.0000	0.0000	0.0000	-0.0047	6.3017	3.9994	0.1524	-0.0244	0.0608	-0.0000	6.1615	4.0531	0.1338	-0.0186	0.0000	-0.0000	73.7889	39.8769	1.4403	-0.2002	0.0000
331.9710	-0.3426	-1.9968	-1.3594	-2.2389	1.2115	-2.5312	0.0000	0.0000	-0.0000	0.0000	0.0000	0.0000	-0.0008	6.1984	3.9628	0.1450	-0.0479	0.0324	0.0000	6.1616	4.0531	0.1338	-0.0186	0.0000	0.0000	73.7904	39.8766	1.4403	-0.2002	0.0000
331.9830	-0.3426	-1.9968	-1.3594	-2.2389	1.2116	-2.5312	0.0000	0.0000	-0.0000	0.0000	0.0000	0.0000	0.0751	6.2353	3.9320	0.1437	-0.0386	0.0792	0.0000	6.1617	4.0531	0.1338	-0.0186	0.0000	0.0000	73.7914	39.8768	1.4403	-0.2002	0.0000
331.9930	-0.3426	-1.9968	-1.3594	-2.2389	1.2116	-2.5312	0.0000	0.0000	-0.0000	0.0000	0.0000	0.0002	0.0414	6.1460	3.9141	0.1435	-0.0324	0.0480	0.0000	6.1616	4.0531	0.1338	-0.0186	0.0000	0.0000	73.7906	39.8768	1.4403	-0.2002	0.0000
332.0050	-0.3426	-1.9968	-1.3594	-2.2389	1.2116	-2.5312	0.0000	0.0000	-0.0000	0.0000	0.0000	0.0001	0.0456	6.2287	4.0009	0.1424	-0.0351	0.0605	0.0000	6.1616	4.0531	0.1338	-0.0186	0.0000	0.0000	73.7907	39.8770	1.4403	-0.2002	0.0000
332.0150	-0.3426	-1.9967	-1.3594	-2.2389	1.2116	-2.5312	0.0000	0.0000	-0.0000	0.0000	0.0000	0.0001	0.0312	6.1448	3.9741	0.1314	-0.0566	0.0487	0.0000	6.1616	4.0531	0.1338	-0.0186	0.0000	0.0000	73.7905	39.8768	1.4403	-0.2002	0.0000
332.0250	-0.3426	-1.9968	-1.3594	-2.2389	1.2115	-2.5312	0.0000	0.0000	-0.0000	0.0000	0.0000	0.0000	0.0245	6.2174	3.9769	0.1427	-0.0241	0.0548	0.0000	6.1617	4.0531	0.1338	-0.0186	0.0000	0.0000	73.7916	39.8770	1.4405	-0.2002	0.0000
332.0370	-0.3426	-1.9968	-1.3594	-2.2389	1.2116	-2.5312	0.0000	0.0000	-0.0000	0.0000	0.0000	0.0000	0.0553	6.1136	3.9429	0.1449	-0.0233	0.0581	-0.0000	6.1615	4.0531	0.1338	-0.0186	0.0000	-0.0000	73.7890	39.8770	1.4404	-0.2002	0.0000
332.0470	-0.3426	-1.9968	-1.3594	-2.2389	1.2116	-2.5313	0.0000	0.0000	-0.0000	0.0000	0.0000	0.0000	0.0316	6.2179	3.9401	0.1086	-0.0428	0.0534	0.0000	6.1616	4.0531	0.1338	-0.0186	0.0000	0.0000	73.7905	39.8767	1.4403	-0.2002	0.0000
332.0590	-0.3426	-1.9967	-1.3594	-2.2389	1.2115	-2.5312	0.0000	0.0000	-0.0000	0.0000	0.0000	0.0000	0.0608	6.1679	3.9686	0.1659	-0.0426	0.0721	0.0000	6.1615	4.0531	0.1338	-0.0186	0.0000	0.0000	73.7899	39.8770	1.4403	-0.2002	0.0000
332.0690	-0.3426	-1.9968	-1.3594	-2.2389	1.2116	-2.5312	0.0000	0.0000	-0.0000	0.0000	0.0000	0.0000	0.0616	6.2552	3.9557	0.1282	-0.0375	0.0457	0.0000	6.1616	4.0531	0.1338	-0.0186	0.0000	0.0000	73.7906	39.8768	1.4403	-0.2002	0.0000
332.0790	-0.3426	-1.9968	-1.3594	-2.2389	1.2116	-2.5312	0.0000	0.0000	-0.0000	0.0000	0.0000	0.0000	0.0389	6.1773	3.9169	0.1142	-0.0457	0.0381	-0.0000	6.1614	4.0532	0.1338	-0.0186	0.0000	-0.0000	73.7887	39.8776	1.4405	-0.2003	0.0000
332.0910	-0.3426	-1.9968	-1.3594	-2.2389	1.2115	-2.5312	0.0000	0.0000	-0.0000	0.0000	0.0000	0.0000	0.1222	6.2367	3.9542	0.1281	-0.0486	0.0449	-0.0000	6.1614	4.0532	0.1338	-0.0186	0.0000	-0.0000	73.7884	39.8773	1.4405	-0.2002	0.0000
332.1010	-0.3426	-1.9968	-1.3594	-2.2389	1.2116	-2.5312	0.0000	0.0000	-0.0000	0.0000	0.0000	0.0000	0.1053	6.2724	3.9496	0.1255	-0.0165	0.0594	0.0000	6.1616	4.0531	0.1338	-0.0186	0.0000	0.0000	73.7906	39.8768	1.4403	-0.2002	0.0000
332.1130	-0.3426	-1.9968	-1.3594	-2.2390	1.2115	-2.5312	0.0000	0.0000	-0.0000	0.0000	0.0000	0.0000	-0.0594	6.2149	3.9511	0.1305	-0.0415	0.0689	0.0000	6.1615	4.0531	0.1338	-0.0186	0.0000	0.0000	73.7892	39.8772	1.4405	-0.2002	0.0000
332.1230	-0.3426	-1.9968	-1.3594	-2.2389	1.2115	-2.5312	0.0000	0.0000	-0.0000	0.0000	0.0000	0.0000	-0.0232	6.2058	3.9044	0.1160	-0.0470	0.0526	0.0000	6.1616	4.0531	0.1338	-0.0186	0.0000	0.0000	73.7904	39.8766	1.4403	-0.2002	0.0000
332.1350	-0.3426	-1.9968	-1.3594	-2.2389	1.2115	-2.5312	0.0000	0.0000	-0.0000	0.0000	0.0000	0.0000	0.0248	6.2067	3.9732	0.1383	-0.0340	0.0539	0.0000	6.1616	4.0531	0.1338	-0.0186	0.0000	0.0000	73.7906	39.8769	1.4403	-0.2002	0.0000
332.1450	-0.3426	-1.9968	-1.3594	-2.2389	1.2115	-2.5312	0.0000	0.0000	-0.0000	0.0000	0.0000	0.0000	0.0009	6.1869	4.0221	0.1140	-0.0461	0.0600	0.0000	6.1616	4.0532	0.1338	-0.0186	0.0000	0.0000	73.7904	39.8775	1.4406	-0.2003	0.0000
332.1550	-0.3426	-1.9968	-1.3594	-2.2389	1.2116	-2.5312	0.0000	0.0000	-0.0000	0.0000	0.0000	0.0000	0.1511	6.1518	3.9778	0.1149	-0.0524	0.0625	0.0000	6.1615	4.0531	0.1338	-0.0186	0.0000	0.0000	73.7895	39.8766	1.4403	-0.2002	0.0000
332.1670	-0.3426	-1.9968	-1.3594	-2.2389	1.2115	-2.5312	0.0000	0.0000	-0.0000	0.0000	0.0000	0.0000	-0.0091	6.1800	3.9672	0.1443	-0.0224	0.0861	0.0000	6.1616	4.0531	0.1338	-0.0186	0.0000	0.0000	73.7910	39.8772	1.4405	-0.2003	0.0000
332.1770	-0.3426	-1.9968	-1.3594	-2.2389	1.2116	-2.5312	0.0000	0.0000	-0.0000	0.0000	0.0000	0.0000	0.0353	6.1890	3.9504	0.1343	-0.0256	0.0678	-0.0000	6.1617	4.0531	0.1338	-0.0186	0.0000	-0.0000	73.7917	39.8771	1.4403	-0.2002	0.0000
332.1890	-0.3426	-1.9968	-1.3594	-2.2389	1.2116	-2.5312	0.0000	0.0000	-0.0000	0.0000	0.0000	0.0000	0.0377	6.2338	3.9799	0.0910	-0.0360	0.0481	-0.0000	6.1615	4.0531	0.1338	-0.0186	0.0000	-0.0000	73.7890	39.8770	1.4404	-0.2002	0.0000
332.1990	-0.3426	-1.9968	-1.3594	-2.2389	1.2116	-2.5312	0.0000	0.0000	-0.0000	0.0000	0.0000	0.0000	0.0166	6.1702	4.0052	0.1324	-0.0464	0.0419	0.0000	6.1616	4.0531	0.1338	-0.0186	0.0000	0.0000	73.7906	39.8769	1.4403	-0.2002	0.0000
332.2110	-0.3426	-1.9968	-1.3594	-2.2389	1.2116	-2.5312	0.0000	0.0000	-0.0000	0.0000	0.0000	0.0000	-0.0247	6.1806	3.9896	0.1193	-0.0363	0.0559	0.0000	6.1616	4.0531	0.1338	-0.0186	0.0000	0.0000	73.7906	39.8768	1.4403	-0.2002	0.0000
332.2210	-0.3426	-1.9968	-1.3594	-2.2389	1.2116	-2.5312	0.0000	0.0000	-0.0000	0.0000	0.0000	0.0000	0.0035	6.2431	3.9829	0.1452	-0.0258	0.0661	-0.0000	6.1617	4.0531	0.1338	-0.0186	0.0000	-0.0000	73.7916	39.8770	1.4403	-0.2002	0.0000
332.2310	-0.3426	-1.9968	-1.3594	-2.2389	1.2115	-2.5312	0.0000	0.0000	-0.0000	0.0000	0.0000	0.0000	-0.0094	6.2231	3.9794	0.1306	0.0102	0.0532	0.0000	6.1617	4.0531	0.1338	-0.0186	0.0000	0.0000	73.7923	39.8767	1.4403	-0.2002	0.0000
332.2430	-0.3426	-1.9968	-1.3594	-2.2389	1.2116	-2.5312	0.0000	0.0000	-0.0000	0.0000	0.0000	0.0000	0.0624	6.1744	3.9662	0.1483	-0.0506	0.0764	0.0000	6.1616	4.0531	0.1338	-0.0186	0.0000	0.0000	73.7907	39.8770	1.4403	-0.2002	0.0000
332.2530	-0.3426	-1.9968	-1.3594	-2.2389	1.2116	-2.5312	0.0000	0.0000	-0.0000	0.0000	0.0000	0.0000	0.0922	6.1635	3.9336	0.1351	-0.0461	0.0544	-0.0000	6.1617	4.0531	0.1338	-0.0186	0.0000	-0.0000	73.7914	39.8767	1.4403	-0.2002	0.0000
332.2650	-0.3426	-1.9968	-1.3594	-2.2389	1.2115	-2.5312	0.0000	0.0000	-0.0000	0.0000	0.0000	0.0000	-0.0691	6.2383	3.9726	0.1301	-0.0482	0.0565	0.0000	6.1616	4.0531	0.1338	-0.0186	0.0000	0.0000	73.7909	39.8771	1.4404	-0.2002	0.0000
332.2750	-0.3426	-1.9968	-1.3594	-2.2389	1.2116	-2.5312	0.0000	0.0000	-0.0000	0.0000	0.0000	0.0000	-0.0475	6.2444	3.9703	0.1121	-0.0497	0.0575	-0.0000	6.1617	4.0531	0.1338	-0.0186	0.0000	-0.0000	73.7917	39.8770	1.4404	-0.2002	0.0000
332.2850	-0.3425	-1.9968	-1.3594	-2.2389	1.2116	-2.5312	0.0000	0.0000	-0.0000	0.0000	0.0000	0.0000	0.0211	6.1876	3.9790	0.1136	-0.0385	0.0563	-0.0000	6.1615	4.0531	0.1338	-0.0186	0.0000	-0.0000	73.7899	39.8770	1.4405	-0.2002	0.0000
332.2950	-0.3426	-1.9968	-1.3594	-2.2389	1.2116	-2.5312	0.0000	0.0000	-0.0000	0.0000	0.0000	0.0000	-0.0014	6.2525	3.9510	0.1346	-0.0304	0.0543	0.0000	6.1617	4.0531	0.1338	-0.0186	0.0000	0.0000	73.7915	39.8768	1.4403	-0.2002	0.0000
332.3050	-0.3426	-1.9968	-1.3594	-2.2389	1.2115	-2.5312	0.0000	0.0000	-0.0000	0.0000	0.0000	0.0000	0.0130	6.2394	3.9651	0.1327	-0.0526	0.0463	-0.0000	6.1617	4.0531	0.1338	-0.0186	0.0000	-0.0000	73.7920	39.8764	1.4402	-0.2002	0.0000
332.3150	-0.3426	-1.9968	-1.3594	-2.2389	1.2116	-2.5312	0.0000	0.0000	-0.0000	0.0000	0.0000	0.0000	-0.0097	6.1779	3.9626	0.1289	-0.0425	0.0526	0.0000	6.1616	4.0531	0.1338	-0.0186	0.0000	0.0000	73.7904	39.8767	1.4402	-0.2002	0.0000
332.3250	-0.3426	-1.9968	-1.3594	-2.2390	1.2115	-2.5312	0.0000	0.0000	-0.0000	0.0000	0.0000	0.0000	-0.0075	6.2445	4.0165	0.1267	-0.0437	0.0455	0.0000	6.1615	4.0531	0.1338	-0.0186	0.0000	0.0000	73.7892	39.8772	1.4404	-0.2002	0.0000
332.3370	-0.3426	-1.9968	-1.3594	-2.2389	1.2116	-2.5312	0.0000	0.0000	-0.0000	0.0000	0.0000	0.0000	-0.0072	6.2246	4.0080	0.0987	-0.0339	0.0607	0.0000	6.1616	4.0531	0.1338	-0.0186	0.0000	0.0000	73.7903	39.8765	1.4402	-0.2002	0.0000
332.3470	-0.3426	-1.9968	-1.3594	-2.2389	1.2115	-2.5312	0.0000	0.0000	-0.0000	0.0000	0.0000	0.0000	0.0597	6.1327	3.9234	0.1279	-0.0190	0.0485	0.0000	6.1616	4.0531	0.1338	-0.0186	0.0000	0.0000	73.7908	39.8770	1.4403	-0.2002	0.0000
332.3570	-0.3426	-1.9968	-1.3594	-2.2389	1.2115	-2.5312	0.0000	0.0000	-0.0000	0.0000	0.0000	0.0000	0.0270	6.2320	3.9620	0.1326	-0.0221	0.0426	0.0000	6.1616	4.0531	0.1338	-0.0186	0.0000	0.0000	73.7904	39.8766	1.4403	-0.2002	0.0000
332.3670	-0.3426	-1.9968	-1.3594	-2.2389	1.2116	-2.5312	0.0000	0.0000	-0.0000	0.0000	0.0000	0.0000	0.0929	6.2202	3.9803	0.1320	-0.0531	0.0700	-0.0000	6.1617	4.0531	0.1338	-0.0186	0.0000	-0.0000	73.7922	39.8766	1.4403	-0.2002	0.0000
332.3770	-0.3426	-1.9968	-1.3594	-2.2389	1.2116	-2.5312	0.0000	0.0000	-0.0000	0.0000	0.0000	0.0000	0.0688	6.2346	3.9751	0.1377	-0.0217	0.0366	0.0000	6.1615	4.0531	0.1338	-0.0186	0.0000	0.0000	73.7896	39.8767	1.4402	-0.2002	0.0000
332.3870	-0.3426	-1.9968	-1.3594	-2.2389	1.2116	-2.5312	0.0000	0.0000	-0.0000	0.0000	0.0000	0.0000	0.0729	6.2589	3.9503	0.1275	-0.0508	0.0464	-0.0000	6.1615	4.0531	0.1338	-0.0186	0.0000	-0.0000	73.7899	39.8770	1.4404	-0.2002	0.0000
332.3970	-0.3426	-1.9968	-1.3594	-2.2389	1.2115	-2.5312	0.0000	0.0000	-0.0000	0.0000	0.0000	0.0000	0.1163	6.2121	3.9609	0.1224	-0.0655	0.0643	0.0000	6.1617	4.0531	0.1338	-0.0186	0.0000	0.0000	73.7915	39.8769	1.4404	-0.2002	0.0000
332.4090	-0.3426	-1.9968	-1.3594	-2.2389	1.2115	-2.5312	0.0000	0.0000	-0.0000	0.0000	0.0000	0.0000	0.0742	6.2332	3.9491	0.1166	-0.0347	0.0480	0.0000	6.1616	4.0531	0.1338	-0.0186	0.0000	0.0000	73.7905	39.8767	1.4403	-0.2002	0.0000
332.4190	-0.3426	-1.9968	-1.3594	-2.2389	1.2116	-2.5312	0.0000	0.0000	-0.0000	0.0000	0.0000	0.0000	-0.0227	6.2077	4.0034	0.1257	-0.0545	0.0700	-0.0000	6.1618	4.0531	0.1338	-0.0186	0.0000	-0.0000	73.7928	39.8763	1.4402	-0.2002	0.0000
332.4290	-0.3426	-1.9968	-1.3594	-2.2389	1.2115	-2.5312	0.0000	0.0000	-0.0000	0.0000	0.0000	0.0000	0.0257	6.2238	3.9251	0.1437	-0.0539	0.0552	-0.0000	6.1616	4.0531	0.1338	-0.0186	0.0000	-0.0000	73.7903	39.8766	1.4401	-0.2002	0.0000
332.4390	-0.3426	-1.9968	-1.3594	-2.2389	1.2116	-2.5312	0.0000	0.0000	-0.0000	0.0000	0.0000	0.0000	-0.0221	6.1900	3.9123	0.1304	-0.0588	0.0551	-0.0000	6.1617	4.0531	0.1338	-0.0186	0.0000	-0.0000	73.7913	39.8766	1.4402	-0.2002	0.0000
332.4490	-0.3426	-1.9968	-1.3594	-2.2389	1.2116	-2.5312	0.0000	0.0000	-0.0000	0.0000	0.0000	0.0000	0.0810	6.2290	3.9231	0.1166	-0.0445	0.0345	-0.0000	6.1617	4.0531	0.1338	-0.0186	0.0000	-0.0000	73.7913	39.8766	1.4403	-0.2002	0.0000
332.4610	-0.3426	-1.9968	-1.3594	-2.2390	1.2116	-2.5312	0.0000	0.0000	-0.0000	0.0000	0.0000	0.0000	-0.0052	6.2050	3.9506	0.1276	-0.0541	0.0512	0.0000	6.1616	4.0531	0.1338	-0.0186	0.0000	0.0000	73.7906	39.8768	1.4404	-0.2002	0.0000
332.4710	-0.3426	-1.9968	-1.3594	-2.2389	1.2116	-2.5312	0.0000	0.0000	-0.0000	0.0000	0.0000	0.0000	-0.0264	6.2351	3.9513	0.1183	-0.0541	0.0481	-0.0000	6.1615	4.0532	0.1338	-0.0186	0.0000	-0.0000	73.7894	39.8774	1.4405	-0.2002	0.0000
332.4810	-0.3426	-1.9968	-1.3594	-2.2389	1.2115	-2.5312	0.0000	0.0000	-0.0000	0.0000	0.0000	0.0000	0.0683	6.1904	3.9487	0.1406	-0.0442	0.0362	-0.0000	6.1617	4.0531	0.1338	-0.0186	0.0000	-0.0000	73.7912	39.8765	1.4402	-0.2002	0.0000
332.4930	-0.3426	-1.9968	-1.3594	-2.2389	1.2116	-2.5312	0.0000	0.0000	-0.0000	0.0000	0.0000	0.0000	0.0888	6.2238	3.9830	0.1501	-0.0371	0.0439	-0.0000	6.1615	4.0531	0.1338	-0.0186	0.0000	-0.0000	73.7891	39.8771	1.4404	-0.2002	0.0000
332.5030	-0.3426	-1.9968	-1.3594	-2.2389	1.2115	-2.5312	0.0000	0.0000	-0.0000	0.0000	0.0000	0.0000	0.0558	6.2247	3.9773	0.1254	-0.0428	0.0259	-0.0000	6.1616	4.0531	0.1338	-0.0186	0.0000	-0.0000	73.7905	39.8767	1.4403	-0.2002	0.0000
332.5130	-0.3426	-1.9968	-1.3594	-2.2389	1.2115	-2.5312	0.0000	0.0000	-0.0000	0.0000	0.0000	0.0000	0.0867	6.1896	4.0159	0.1383	-0.0493	0.0394	0.0000	6.1616	4.0531	0.1338	-0.0186	0.0000	0.0000	73.7900	39.8771	1.4404	-0.2002	0.0000
332.5250	-0.3426	-1.9968	-1.3594	-2.2389	1.2116	-2.5312	0.0000	0.0000	-0.0000	0.0000	0.0000	0.0000	0.0463	6.1728	3.9676	0.1470	-0.0528	0.0648	-0.0000	6.1617	4.0531	0.1338	-0.0186	0.0000	-0.0000	73.7914	39.8767	1.4403	-0.2002	0.0000
332.5350	-0.3426	-1.9968	-1.3594	-2.2389	1.2116	-2.5312	0.0000	0.0000	-0.0000	0.0000	0.0000	0.0000	0.0214	6.2428	3.9276	0.1035	-0.0620	0.0579	-0.0000	6.1616	4.0531	0.1338	-0.0186	0.0000	-0.0000	73.7907	39.8770	1.4403	-0.2002	0.0000
332.5450	-0.3426	-1.9968	-1.3594	-2.2389	1.2116	-2.5312	0.0000	0.0000	-0.0000	0.0000	0.0000	0.0000	0.0351	6.2230	3.9802	0.1310	-0.0536	0.0495	0.0000	6.1615	4.0531	0.1338	-0.0186	0.0000	0.0000	73.7896	39.8767	1.4403	-0.2002	0.0000
332.5550	-0.3426	-1.9968	-1.3594	-2.2389	1.2116	-2.5312	0.0000	0.0000	-0.0000	0.0000	0.0000	0.0000	-0.0632	6.2130	3.9168	0.1345	-0.0433	0.0330	0.0000	6.1616	4.0531	0.1338	-0.0186	0.0000	0.0000	73.7910	39.8772	1.4404	-0.2002	0.0000
332.5670	-0.3426	-1.9968	-1.3594	-2.2389	1.2116	-2.5312	0.0000	0.0000	-0.0000	0.0000	0.0000	0.0000	0.0133	6.2603	3.9743	0.1282	-0.0491	0.0608	-0.0000	6.1617	4.0531	0.1338	-0.0186	0.0000	-0.0000	73.7914	39.8767	1.4403	-0.2002	0.0000
332.5770	-0.3426	-1.9968	-1.3594	-2.2389	1.2115	-2.5312	0.0000	0.0000	-0.0000	0.0000	0.0000	0.0000	-0.0147	6.2346	3.9410	0.1281	-0.0555	0.0454	0.0000	6.1616	4.0531	0.1338	-0.0186	0.0000	0.0000	73.7909	39.8772	1.4404	-0.2002	0.0000
332.5870	-0.3426	-1.9968	-1.3594	-2.2389	1.2116	-2.5312	0.0000	0.0000	-0.0000	0.0000	0.0000	0.0000	0.0724	6.1967	3.9245	0.1141	-0.0519	0.0810	0.0000	6.1617	4.0531	0.1338	-0.0186	0.0000	0.0000	73.7922	39.8766	1.4402	-0.2002	0.0000
332.5970	-0.3426	-1.9968	-1.3594	-2.2389	1.2116	-2.5312	0.0000	0.0000	-0.0000	0.0000	0.0000	0.0000	-0.0117	6.2179	3.9907	0.1313	-0.0441	0.0329	-0.0000	6.1617	4.0531	0.1338	-0.0186	0.0000	-0.0000	73.7917	39.8771	1.4404	-0.2002	0.0000
332.6070	-0.3426	-1.9968	-1.3594	-2.2389	1.2115	-2.5312	0.0000	0.0000	-0.0000	0.0000	0.0000	0.0000	0.0224	6.2543	4.0018	0.1607	-0.0623	0.0526	0.0000	6.1615	4.0531	0.1338	-0.0186	0.0000	0.0000	73.7898	39.8769	1.4403	-0.2002	0.0000
332.6170	-0.3426	-1.9968	-1.3594	-2.2389	1.2115	-2.5312	0.0000	0.0000	-0.0000	0.0000	0.0000	0.0000	-0.0207	6.2463	3.9807	0.1218	-0.0409	0.0274	-0.0000	6.1614	4.0531	0.1338	-0.0186	0.0000	-0.0000	73.7886	39.8766	1.4403	-0.2002	0.0000
332.6290	-0.3425	-1.9968	-1.3594	-2.2389	1.2116	-2.5313	0.0000	0.0000	-0.0000	0.0000	0.0000	0.0000	0.0320	6.2499	4.0027	0.1255	-0.0490	0.0657	-0.0000	6.1616	4.0531	0.1338	-0.0186	0.0000	-0.0000	73.7904	39.8766	1.4402	-0.2002	0.0000
332.6390	-0.3426	-1.9968	-1.3594	-2.2389	1.2116	-2.5312	0.0000	0.0000	-0.0000	0.0000	0.0000	0.0000	0.0088	6.1612	3.9367	0.1036	-0.0383	0.0547	-0.0000	6.1617	4.0531	0.1338	-0.0186	0.0000	-0.0000	73.7913	39.8766	1.4403	-0.2002	0.0000
332.6490	-0.3426	-1.9968	-1.3594	-2.2389	1.2116	-2.5312	0.0000	0.0000	-0.0000	0.0000	0.0000	0.0000	-0.0109	6.2171	3.9327	0.1281	-0.0434	0.0493	0.0000	6.1616	4.0531	0.1338	-0.0186	0.0000	0.0000	73.7901	39.8773	1.4405	-0.2002	0.0000
332.6590	-0.3426	-1.9968	-1.3594	-2.2389	1.2116	-2.5313	0.0000	0.0000	-0.0000	0.0000	0.0000	0.0000	-0.0592	6.2706	3.9233	0.1049	-0.0383	0.0411	0.0000	6.1614	4.0531	0.1338	-0.0186	0.0000	0.0000	73.7882	39.8771	1.4404	-0.2002	0.0000
332.6690	-0.3426	-1.9968	-1.3594	-2.2389	1.2115	-2.5312	0.0000	0.0000	-0.0000	0.0000	0.0000	0.0000	0.0718	6.2174	3.9478	0.1001	-0.0595	0.0459	0.0000	6.1616	4.0531	0.1338	-0.0186	0.0000	0.0000	73.7901	39.8772	1.4405	-0.2002	0.0000
332.6790	-0.3426	-1.9968	-1.3594	-2.2389	1.2116	-2.5312	0.0000	0.0000	-0.0000	0.0000	0.0000	0.0000	-0.0948	6.1947	3.9828	0.1423	-0.0652	0.0614	-0.0000	6.1617	4.0531	0.1338	-0.0186	0.0000	-0.0000	73.7914	39.8767	1.4403	-0.2002	0.0000
332.6910	-0.3426	-1.9968	-1.3594	-2.2389	1.2116	-2.5312	0.0000	0.0000	-0.0000	0.0000	0.0000	0.0000	0.0313	6.2349	3.9911	0.1306	-0.0564	0.0570	0.0000	6.1616	4.0532	0.1338	-0.0186	0.0000	0.0000	73.7902	39.8773	1.4405	-0.2003	0.0000
332.7010	-0.3426	-1.9968	-1.3594	-2.2389	1.2115	-2.5312	0.0000	0.0000	-0.0000	0.0000	0.0000	0.0000	0.0584	6.1784	3.9674	0.1092	-0.0543	0.0368	0.0000	6.1616	4.0531	0.1338	-0.0186	0.0000	0.0000	73.7900	39.8772	1.4404	-0.2002	0.0000
332.7130	-0.3426	-1.9968	-1.3594	-2.2389	1.2115	-2.5312	0.0000	0.0000	-0.0000	0.0000	0.0000	0.0000	-0.0226	6.1948	3.9421	0.1469	-0.0556	0.0227	-0.0000	6.1616	4.0531	0.1338	-0.0186	0.0000	-0.0000	73.7912	39.8765	1.4403	-0.2002	0.0000
332.7230	-0.3426	-1.9968	-1.3594	-2.2389	1.2116	-2.5312	0.0000	0.0000	-0.0000	0.0000	0.0000	0.0000	0.0251	6.1656	3.9460	0.1352	-0.0571	0.0393	0.0000	6.1616	4.0531	0.1338	-0.0186	0.0000	0.0000	73.7905	39.8767	1.4403	-0.2002	0.0000
332.7330	-0.3426	-1.9968	-1.3594	-2.2389	1.2116	-2.5312	0.0000	0.0000	-0.0000	0.0000	0.0000	0.0000	0.0584	6.2000	3.9810	0.1284	-0.0408	0.0230	0.0000	6.1617	4.0531	0.1338	-0.0186	0.0000	0.0000	73.7915	39.8768	1.4404	-0.2002	0.0000
332.7430	-0.3426	-1.9968	-1.3594	-2.2389	1.2116	-2.5312	0.0000	0.0000	-0.0000	0.0000	0.0000	0.0000	-0.0161	6.2570	3.9376	0.1181	-0.0504	0.0356	-0.0000	6.1617	4.0531	0.1338	-0.0186	0.0000	-0.0000	73.7924	39.8768	1.4403	-0.2002	0.0000
332.7530	-0.3426	-1.9968	-1.3594	-2.2389	1.2116	-2.5312	0.0000	0.0000	-0.0000	0.0000	0.0000	0.0000	0.0359	6.1565	3.9534	0.1266	-0.0407	0.0300	-0.0000	6.1617	4.0531	0.1338	-0.0186	0.0000	-0.0000	73.7914	39.8767	1.4403	-0.2002	0.0000
332.7650	-0.3426	-1.9968	-1.3594	-2.2390	1.2116	-2.5312	0.0000	0.0000	-0.0000	0.0000	0.0000	0.0000	-0.0124	6.2299	3.9126	0.1322	-0.0351	0.0630	-0.0000	6.1615	4.0531	0.1338	-0.0186	0.0000	-0.0000	73.7890	39.8770	1.4405	-0.2002	0.0000
332.7750	-0.3426	-1.9968	-1.3594	-2.2390	1.2116	-2.5312	0.0000	0.0000	-0.0000	0.0000	0.0000	0.0000	0.0095	6.2140	3.9806	0.1391	-0.0473	0.0490	0.0000	6.1616	4.0531	0.1338	-0.0186	0.0000	0.0000	73.7907	39.8769	1.4404	-0.2002	0.0000
332.7850	-0.3426	-1.9968	-1.3594	-2.2389	1.2115	-2.5312	0.0000	0.0000	-0.0000	0.0000	0.0000	0.0000	0.0761	6.1892	3.9835	0.1506	-0.0452	0.0253	-0.0000	6.1615	4.0531	0.1338	-0.0186	0.0000	-0.0000	73.7892	39.8772	1.4405	-0.2003	0.0000
332.7950	-0.3426	-1.9968	-1.3594	-2.2389	1.2116	-2.5312	0.0000	0.0000	-0.0000	0.0000	0.0000	0.0000	0.0239	6.2445	3.9576	0.1137	-0.0508	0.0232	0.0000	6.1616	4.0531	0.1338	-0.0186	0.0000	0.0000	73.7906	39.8768	1.4404	-0.2002	0.0000
332.8050	-0.3426	-1.9968	-1.3594	-2.2389	1.2116	-2.5312	0.0000	0.0000	-0.0000	0.0000	0.0000	0.0000	-0.0209	6.1636	3.9969	0.1119	-0.0563	0.0516	-0.0000	6.1617	4.0531	0.1338	-0.0186	0.0000	-0.0000	73.7914	39.8768	1.4404	-0.2002	0.0000
332.8150	-0.3426	-1.9968	-1.3594	-2.2389	1.2116	-2.5312	0.0000	0.0000	-0.0000	0.0000	0.0000	0.0000	0.1107	6.1968	3.9755	0.1341	-0.0436	0.0498	0.0000	6.1616	4.0531	0.1338	-0.0186	0.0000	0.0000	73.7904	39.8766	1.4403	-0.2002	0.0000
332.8270	-0.3426	-1.9968	-1.3594	-2.2389	1.2116	-2.5312	0.0000	0.0000	-0.0000	0.0000	0.0000	0.0000	0.0081	6.2143	3.9999	0.1281	-0.0337	0.0356	0.0000	6.1616	4.0532	0.1338	-0.0186	0.0000	0.0000	73.7902	39.8773	1.4405	-0.2003	0.0000
332.8370	-0.3426	-1.9968	-1.3594	-2.2389	1.2116	-2.5312	0.0000	0.0000	-0.0000	0.0000	0.0000	0.0000	0.0104	6.2644	3.9357	0.1274	-0.0546	0.0130	-0.0000	6.1616	4.0531	0.1338	-0.0186	0.0000	-0.0000	73.7906	39.8768	1.4403	-0.2002	0.0000
332.8470	-0.3426	-1.9968	-1.3594	-2.2389	1.2116	-2.5312	0.0000	0.0000	-0.0000	0.0000	0.0000	0.0000	0.0543	6.1909	3.9896	0.1581	-0.0506	0.0382	-0.0000	6.1618	4.0531	0.1338	-0.0186	0.0000	-0.0000	73.7930	39.8765	1.4402	-0.2002	0.0000
332.8570	-0.3425	-1.9968	-1.3594	-2.2389	1.2115	-2.5312	0.0000	0.0000	-0.0000	0.0000	0.0000	0.0000	0.0663	6.2270	4.0067	0.1519	-0.0521	0.0018	0.0000	6.1614	4.0531	0.1338	-0.0186	0.0000	0.0000	73.7888	39.8768	1.4402	-0.2002	0.0000
332.8690	-0.3426	-1.9968	-1.3594	-2.2389	1.2116	-2.5312	0.0000	0.0000	-0.0000	0.0000	0.0000	0.0000	-0.0446	6.2260	4.0003	0.1175	-0.0241	0.0290	-0.0000	6.1615	4.0532	0.1338	-0.0186	0.0000	-0.0000	73.7894	39.8774	1.4405	-0.2003	0.0000
332.8790	-0.3426	-1.9968	-1.3594	-2.2389	1.2115	-2.5312	0.0000	0.0000	-0.0000	0.0000	0.0000	0.0000	-0.0588	6.1886	3.9503	0.1511	-0.0468	0.0248	0.0000	6.1616	4.0531	0.1338	-0.0186	0.0000	0.0000	73.7905	39.8768	1.4402	-0.2002	0.0000
332.8910	-0.3426	-1.9968	-1.3594	-2.2389	1.2115	-2.5312	0.0000	0.0000	-0.0000	0.0000	0.0000	0.0000	-0.0117	6.1885	3.9825	0.1207	-0.0886	0.0351	0.0000	6.1615	4.0531	0.1338	-0.0186	0.0000	0.0000	73.7898	39.8769	1.4404	-0.2002	0.0000
332.9010	-0.3426	-1.9967	-1.3594	-2.2389	1.2115	-2.5312	0.0000	0.0000	-0.0000	0.0000	0.0000	0.0000	-0.0028	6.2251	3.9942	0.1573	-0.0451	0.0521	0.0000	6.1616	4.0531	0.1338	-0.0186	0.0000	0.0000	73.7905	39.8768	1.4403	-0.2002	0.0000
332.9130	-0.3426	-1.9968	-1.3594	-2.2389	1.2116	-2.5312	0.0000	0.0000	-0.0000	0.0000	0.0000	0.0000	0.0009	6.1861	3.9534	0.1389	-0.0410	0.0539	-0.0000	6.1615	4.0531	0.1338	-0.0186	0.0000	-0.0000	73.7892	39.8772	1.4404	-0.2002	0.0000
332.9230	-0.3426	-1.9968	-1.3594	-2.2389	1.2116	-2.5312	0.0000	0.0000	-0.0000	0.0000	0.0000	0.0000	-0.0069	6.2121	3.9817	0.1075	-0.0367	0.0423	0.0000	6.1616	4.0531	0.1338	-0.0186	0.0000	0.0000	73.7905	39.8767	1.4403	-0.2002	0.0000
332.9330	-0.3426	-1.9968	-1.3594	-2.2389	1.2116	-2.5312	0.0000	0.0000	-0.0000	0.0000	0.0000	0.0000	-0.0212	6.2243	3.9619	0.1175	-0.0506	0.0345	0.0000	6.1615	4.0531	0.1338	-0.0186	0.0000	0.0000	73.7897	39.8768	1.4404	-0.2002	0.0000
332.9430	-0.3426	-1.9968	-1.3594	-2.2389	1.2116	-2.5312	0.0000	0.0000	-0.0000	0.0000	0.0000	0.0000	0.0112	6.2484	3.9586	0.1286	-0.0295	0.0178	0.0000	6.1616	4.0531	0.1338	-0.0186	0.0000	0.0000	73.7908	39.8770	1.4405	-0.2003	0.0000
332.9530	-0.3426	-1.9968	-1.3594	-2.2389	1.2116	-2.5312	0.0000	0.0000	-0.0000	0.0000	0.0000	0.0000	-0.0087	6.2245	3.9532	0.1395	-0.0562	0.0231	0.0000	6.1616	4.0531	0.1338	-0.0186	0.0000	0.0000	73.7904	39.8766	1.4403	-0.2002	0.0000
332.9630	-0.3426	-1.9968	-1.3594	-2.2389	1.2116	-2.5312	0.0000	0.0000	-0.0000	0.0000	0.0000	0.0000	0.0304	6.2006	3.9596	0.1335	-0.0567	0.0258	0.0000	6.1615	4.0531	0.1338	-0.0186	0.0000	0.0000	73.7899	39.8770	1.4404	-0.2002	0.0000
332.9750	-0.3426	-1.9968	-1.3594	-2.2389	1.2116	-2.5312	0.0000	0.0000	-0.0000	0.0000	0.0000	0.0000	0.0207	6.2441	3.9549	0.1436	-0.0233	0.0185	0.0000	6.1615	4.0531	0.1338	-0.0186	0.0000	0.0000	73.7898	39.8769	1.4403	-0.2002	0.0000
332.9850	-0.3426	-1.9968	-1.3594	-2.2389	1.2116	-2.5312	0.0000	0.0000	-0.0000	0.0000	0.0000	0.0000	0.0669	6.2262	3.9637	0.1385	-0.0389	0.0245	0.0000	6.1618	4.0531	0.1338	-0.0186	0.0000	0.0000	73.7924	39.8768	1.4403	-0.2002	0.0000
332.9950	-0.3426	-1.9968	-1.3594	-2.2389	1.2116	-2.5312	0.0000	0.0000	-0.0000	0.0000	0.0000	0.0000	-0.0239	6.1854	3.9397	0.1290	-0.0599	0.0236	-0.0000	6.1616	4.0531	0.1338	-0.0186	0.0000	-0.0000	73.7908	39.8770	1.4404	-0.2002	0.0000
333.0050	-0.3426	-1.9968	-1.3594	-2.2389	1.2115	-2.5312	0.0000	0.0000	-0.0000	0.0000	0.0000	0.0000	-0.0148	6.2185	3.9752	0.1227	-0.0311	0.0029	0.0000	6.1618	4.0531	0.1338	-0.0186	0.0000	0.0000	73.7925	39.8769	1.4404	-0.2003	0.0000
333.0150	-0.3425	-1.9968	-1.3594	-2.2389	1.2116	-2.5312	0.0000	0.0000	-0.0000	0.0000	0.0000	0.0000	-0.0316	6.2068	3.9653	0.1254	-0.0683	0.0303	-0.0000	6.1615	4.0531	0.1338	-0.0186	0.0000	-0.0000	73.7892	39.8772	1.4404	-0.2002	0.0000
333.0250	-0.3426	-1.9968	-1.3594	-2.2389	1.2116	-2.5312	0.0000	0.0000	-0.0000	0.0000	0.0000	0.0000	0.0573	6.2068	3.9320	0.1311	-0.0456	0.0260	-0.0000	6.1615	4.0531	0.1338	-0.0186	0.0000	-0.0000	73.7891	39.8771	1.4404	-0.2002	0.0000
333.0370	-0.3426	-1.9968	-1.3594	-2.2389	1.2115	-2.5312	0.0000	0.0000	-0.0000	0.0000	0.0000	0.0000	0.0341	6.2420	3.9706	0.1363	-0.0516	-0.0054	-0.0000	6.1617	4.0531	0.1338	-0.0186	0.0000	-0.0000	73.7913	39.8766	1.4403	-0.2002	0.0000
333.0470	-0.3426	-1.9968	-1.3594	-2.2389	1.2115	-2.5312	0.0000	0.0000	-0.0000	0.0000	0.0000	0.0000	-0.0719	6.2104	3.9502	0.1120	-0.0359	0.0157	-0.0000	6.1614	4.0531	0.1338	-0.0186	0.0000	-0.0000	73.7887	39.8767	1.4403	-0.2002	0.0000
333.0570	-0.3426	-1.9968	-1.3594	-2.2389	1.2116	-2.5312	0.0000	0.0000	-0.0000	0.0000	0.0000	0.0000	-0.0244	6.2219	3.9651	0.1324	-0.0604	0.0395	0.0000	6.1617	4.0531	0.1338	-0.0186	0.0000	0.0000	73.7923	39.8767	1.4403	-0.2002	0.0000
333.0690	-0.3426	-1.9968	-1.3594	-2.2389	1.2115	-2.5312	0.0000	0.0000	-0.0000	0.0000	0.0000	0.0000	0.0169	6.2022	3.9577	0.1106	-0.0661	0.0184	0.0000	6.1615	4.0531	0.1338	-0.0186	0.0000	0.0000	73.7899	39.8770	1.4404	-0.2002	0.0000
333.0790	-0.3426	-1.9967	-1.3594	-2.2389	1.2115	-2.5312	0.0000	0.0000	-0.0000	0.0000	0.0000	0.0000	-0.0847	6.2196	3.9734	0.1318	-0.0501	0.0159	-0.0000	6.1614	4.0531	0.1338	-0.0186	0.0000	-0.0000	73.7879	39.8768	1.4403	-0.2002	0.0000
333.0910	-0.3426	-1.9968	-1.3594	-2.2389	1.2115	-2.5312	0.0000	0.0000	-0.0000	0.0000	0.0000	0.0000	0.0958	6.2042	3.9920	0.1252	-0.0565	0.0100	0.0000	6.1616	4.0532	0.1338	-0.0186	0.0000	0.0000	73.7902	39.8773	1.4405	-0.2002	0.0000
333.1010	-0.3426	-1.9968	-1.3594	-2.2389	1.2115	-2.5312	0.0000	0.0000	-0.0000	0.0000	0.0000	0.0000	-0.0212	6.1558	3.9397	0.1421	-0.0467	0.0009	0.0000	6.1613	4.0532	0.1338	-0.0186	0.0000	0.0000	73.7876	39.8774	1.4405	-0.2003	0.0000
333.1110	-0.3426	-1.9968	-1.3594	-2.2389	1.2115	-2.5312	0.0000	0.0000	-0.0000	0.0000	0.0000	0.0000	-0.0960	6.2550	3.9294	0.1303	-0.0354	0.0087	-0.0000	6.1615	4.0531	0.1338	-0.0186	0.0000	-0.0000	73.7890	39.8770	1.4403	-0.2002	0.0000
333.1230	-0.3426	-1.9968	-1.3594	-2.2389	1.2116	-2.5312	0.0000	0.0000	-0.0000	0.0000	0.0000	0.0000	0.0092	6.2120	3.9406	0.1408	-0.0411	0.0149	-0.0000	6.1617	4.0531	0.1338	-0.0186	0.0000	-0.0000	73.7916	39.8769	1.4404	-0.2002	0.0000
333.1330	-0.3426	-1.9968	-1.3594	-2.2389	1.2116	-2.5312	0.0000	0.0000	-0.0000	0.0000	0.0000	0.0000	-0.0267	6.1563	4.0056	0.1271	-0.0568	0.0128	0.0000	6.1615	4.0531	0.1338	-0.0186	0.0000	0.0000	73.7898	39.8769	1.4403	-0.2002	0.0000
333.1430	-0.3426	-1.9968	-1.3594	-2.2389	1.2115	-2.5312	0.0000	0.0000	-0.0000	0.0000	0.0000	0.0000	0.0359	6.1613	3.9377	0.1420	-0.0595	0.0092	0.0000	6.1617	4.0531	0.1338	-0.0186	0.0000	0.0000	73.7912	39.8766	1.4402	-0.2002	0.0000
333.1530	-0.3425	-1.9968	-1.3594	-2.2389	1.2116	-2.5313	0.0000	0.0000	-0.0000	0.0000	0.0000	0.0000	0.0190	6.1452	3.9585	0.1366	-0.0591	0.0260	0.0000	6.1616	4.0531	0.1338	-0.0186	0.0000	0.0000	73.7910	39.8772	1.4405	-0.2002	0.0000
333.1630	-0.3426	-1.9968	-1.3594	-2.2389	1.2116	-2.5312	0.0000	0.0000	-0.0000	0.0000	0.0000	0.0000	-0.0168	6.1717	3.9091	0.1458	-0.0416	0.0185	0.0000	6.1616	4.0531	0.1338	-0.0186	0.0000	0.0000	73.7905	39.8767	1.4403	-0.2002	0.0000
333.1730	-0.3426	-1.9968	-1.3594	-2.2389	1.2116	-2.5312	0.0000	0.0000	-0.0000	0.0000	0.0000	0.0000	-0.0078	6.1897	3.9364	0.1174	-0.0544	0.0140	0.0000	6.1617	4.0531	0.1338	-0.0186	0.0000	0.0000	73.7920	39.8764	1.4402	-0.2002	0.0000
333.1830	-0.3426	-1.9968	-1.3594	-2.2389	1.2116	-2.5312	0.0000	0.0000	-0.0000	0.0000	0.0000	0.0000	-0.0134	6.2048	3.9423	0.1205	-0.0374	0.0084	0.0000	6.1616	4.0531	0.1338	-0.0186	0.0000	0.0000	73.7901	39.8772	1.4405	-0.2003	0.0000
333.1950	-0.3426	-1.9968	-1.3594	-2.2389	1.2116	-2.5312	0.0000	0.0000	-0.0000	0.0000	0.0000	0.0000	0.0390	6.2197	3.9752	0.1190	-0.0413	0.0221	0.0000	6.1614	4.0531	0.1338	-0.0186	0.0000	0.0000	73.7882	39.8771	1.4404	-0.2002	0.0000
333.2050	-0.3426	-1.9968	-1.3594	-2.2389	1.2116	-2.5312	0.0000	0.0000	-0.0000	0.0000	0.0000	0.0000	-0.0594	6.2063	3.9447	0.1239	-0.0663	0.0229	0.0000	6.1618	4.0531	0.1338	-0.0186	0.0000	0.0000	73.7924	39.8768	1.4403	-0.2002	0.0000
333.2150	-0.3426	-1.9968	-1.3594	-2.2389	1.2116	-2.5312	0.0000	0.0000	-0.0000	0.0000	0.0000	0.0000	-0.1127	6.2166	3.9174	0.1521	-0.0491	0.0205	0.0000	6.1616	4.0531	0.1338	-0.0186	0.0000	0.0000	73.7900	39.8771	1.4404	-0.2002	0.0000
333.2250	-0.3426	-1.9968	-1.3594	-2.2389	1.2115	-2.5312	0.0000	0.0000	-0.0000	0.0000	0.0000	0.0000	0.0011	6.1893	3.9453	0.1331	-0.0647	0.0075	-0.0000	6.1617	4.0531	0.1338	-0.0186	0.0000	-0.0000	73.7912	39.8766	1.4402	-0.2002	0.0000
333.2370	-0.3426	-1.9968	-1.3594	-2.2389	1.2116	-2.5312	0.0000	0.0000	-0.0000	0.0000	0.0000	0.0000	0.0210	6.1318	3.9653	0.1291	-0.0434	0.0078	0.0000	6.1617	4.0531	0.1338	-0.0186	0.0000	0.0000	73.7913	39.8766	1.4403	-0.2002	0.0000
333.2470	-0.3426	-1.9968	-1.3594	-2.2389	1.2116	-2.5312	0.0000	0.0000	-0.0000	0.0000	0.0000	0.0000	0.0045	6.1629	4.0040	0.1263	-0.0760	0.0054	-0.0000	6.1616	4.0532	0.1338	-0.0186	0.0000	-0.0000	73.7911	39.8773	1.4405	-0.2002	0.0000
333.2590	-0.3426	-1.9968	-1.3594	-2.2389	1.2116	-2.5312	0.0000	0.0000	-0.0000	0.0000	0.0000	0.0000	0.0324	6.2107	3.9627	0.1295	-0.0601	-0.0052	-0.0000	6.1615	4.0531	0.1338	-0.0186	0.0000	-0.0000	73.7899	39.8770	1.4404	-0.2002	0.0000
333.2690	-0.3426	-1.9968	-1.3594	-2.2389	1.2116	-2.5312	0.0000	0.0000	-0.0000	0.0000	0.0000	0.0000	-0.0047	6.2642	3.9350	0.1386	-0.0701	0.0014	0.0000	6.1616	4.0531	0.1338	-0.0186	0.0000	0.0000	73.7904	39.8766	1.4403	-0.2002	0.0000
333.2810	-0.3426	-1.9968	-1.3594	-2.2389	1.2116	-2.5312	0.0000	0.0000	-0.0000	0.0000	0.0000	0.0000	0.0146	6.1879	3.9614	0.1278	-0.0684	0.0096	-0.0000	6.1615	4.0532	0.1338	-0.0186	0.0000	-0.0000	73.7894	39.8774	1.4405	-0.2002	0.0000
333.2910	-0.3426	-1.9968	-1.3594	-2.2389	1.2115	-2.5313	0.0000	0.0000	-0.0000	0.0000	0.0000	0.0000	0.0041	6.2787	3.9533	0.1307	-0.0752	0.0193	-0.0000	6.1615	4.0531	0.1338	-0.0186	0.0000	-0.0000	73.7891	39.8771	1.4405	-0.2003	0.0000
333.3030	-0.3426	-1.9968	-1.3594	-2.2389	1.2115	-2.5312	0.0000	0.0000	-0.0000	0.0000	0.0000	0.0000	-0.0070	6.2550	3.9696	0.1642	-0.0564	0.0085	0.0000	6.1616	4.0531	0.1338	-0.0186	0.0000	0.0000	73.7904	39.8766	1.4403	-0.2002	0.0000
333.3130	-0.3426	-1.9968	-1.3594	-2.2389	1.2116	-2.5312	0.0000	0.0000	-0.0000	0.0000	0.0000	0.0000	-0.1247	6.1317	3.9534	0.1050	-0.0701	0.0053	-0.0000	6.1614	4.0531	0.1338	-0.0186	0.0000	-0.0000	73.7882	39.8771	1.4403	-0.2002	0.0000
333.3230	-0.3426	-1.9968	-1.3594	-2.2389	1.2115	-2.5312	0.0000	0.0000	-0.0000	0.0000	0.0000	0.0000	-0.0249	6.2265	3.9496	0.1066	-0.0384	0.0162	0.0000	6.1616	4.0531	0.1338	-0.0186	0.0000	0.0000	73.7906	39.8768	1.4404	-0.2002	0.0000
333.3350	-0.3426	-1.9968	-1.3594	-2.2389	1.2116	-2.5312	0.0000	0.0000	-0.0000	0.0000	0.0000	0.0000	0.0057	6.1974	3.9907	0.1315	-0.0307	0.0180	0.0000	6.1616	4.0531	0.1338	-0.0186	0.0000	0.0000	73.7907	39.8769	1.4404	-0.2002	0.0000
333.3450	-0.3426	-1.9968	-1.3594	-2.2389	1.2116	-2.5312	0.0000	0.0000	-0.0000	0.0000	0.0000	0.0000	-0.0469	6.2081	3.9436	0.1063	-0.0494	0.0277	0.0000	6.1617	4.0531	0.1338	-0.0186	0.0000	0.0000	73.7913	39.8767	1.4403	-0.2002	0.0000
333.3570	-0.3426	-1.9968	-1.3594	-2.2389	1.2115	-2.5312	0.0000	0.0000	-0.0000	0.0000	0.0000	0.0000	0.0376	6.1922	4.0094	0.1312	-0.0669	0.0112	0.0000	6.1616	4.0531	0.1338	-0.0186	0.0000	0.0000	73.7905	39.8767	1.4403	-0.2002	0.0000
333.3670	-0.3426	-1.9968	-1.3594	-2.2389	1.2116	-2.5312	0.0000	0.0000	-0.0000	0.0000	0.0000	0.0000	-0.0286	6.2429	3.9437	0.1348	-0.0525	0.0076	0.0000	6.1616	4.0531	0.1338	-0.0186	0.0000	0.0000	73.7903	39.8766	1.4402	-0.2002	0.0000
333.3790	-0.3425	-1.9968	-1.3594	-2.2389	1.2116	-2.5312	0.0000	0.0000	-0.0000	0.0000	0.0000	0.0000	-0.0433	6.2299	3.9234	0.1500	-0.0684	0.0125	-0.0000	6.1615	4.0531	0.1338	-0.0186	0.0000	-0.0000	73.7889	39.8769	1.4404	-0.2002	0.0000
333.3890	-0.3426	-1.9968	-1.3594	-2.2389	1.2115	-2.5312	0.0000	0.0000	-0.0000	0.0000	0.0000	0.0000	-0.0624	6.1669	4.0235	0.1083	-0.0520	-0.0063	0.0000	6.1615	4.0531	0.1338	-0.0186	0.0000	0.0000	73.7898	39.8769	1.4404	-0.2002	0.0000
333.4010	-0.3426	-1.9968	-1.3594	-2.2389	1.2115	-2.5312	0.0000	0.0000	-0.0000	0.0000	0.0000	0.0000	-0.0355	6.2197	3.9079	0.1426	-0.0390	-0.0334	0.0000	6.1617	4.0531	0.1338	-0.0186	0.0000	0.0000	73.7915	39.8768	1.4404	-0.2002	0.0000
333.4110	-0.3426	-1.9968	-1.3594	-2.2389	1.2115	-2.5312	0.0000	0.0000	-0.0000	0.0000	0.0000	0.0000	-0.0394	6.1990	3.9846	0.1535	-0.0766	0.0074	0.0000	6.1615	4.0531	0.1338	-0.0186	0.0000	0.0000	73.7898	39.8769	1.4403	-0.2002	0.0000
333.4210	-0.3426	-1.9968	-1.3594	-2.2389	1.2116	-2.5312	0.0000	0.0000	-0.0000	0.0000	0.0000	0.0000	0.0563	6.1689	3.9773	0.1393	-0.0844	-0.0054	0.0000	6.1616	4.0531	0.1338	-0.0186	0.0000	0.0000	73.7909	39.8771	1.4404	-0.2002	0.0000
333.4330	-0.3426	-1.9968	-1.3594	-2.2389	1.2115	-2.5312	0.0000	0.0000	-0.0000	0.0000	0.0000	0.0000	-0.0182	6.1967	4.0143	0.1400	-0.0522	0.0059	0.0000	6.1615	4.0531	0.1338	-0.0186	0.0000	0.0000	73.7898	39.8769	1.4403	-0.2002	0.0000
333.4430	-0.3426	-1.9968	-1.3594	-2.2389	1.2115	-2.5312	0.0000	0.0000	-0.0000	0.0000	0.0000	0.0000	0.0071	6.1879	3.9676	0.1384	-0.0788	-0.0067	0.0000	6.1617	4.0530	0.1338	-0.0186	0.0000	0.0000	73.7916	39.8760	1.4401	-0.2002	0.0000
333.4550	-0.3426	-1.9968	-1.3594	-2.2389	1.2115	-2.5312	0.0000	0.0000	-0.0000	0.0000	0.0000	0.0000	0.0212	6.2244	3.9794	0.1416	-0.1010	-0.0019	0.0000	6.1615	4.0531	0.1338	-0.0186	0.0000	0.0000	73.7890	39.8770	1.4404	-0.2002	0.0000
333.4650	-0.3426	-1.9968	-1.3594	-2.2389	1.2116	-2.5312	0.0000	0.0000	-0.0000	0.0000	0.0000	0.0000	0.0398	6.2321	3.9617	0.1228	-0.0585	-0.0109	0.0000	6.1615	4.0531	0.1338	-0.0186	0.0000	0.0000	73.7897	39.8768	1.4403	-0.2002	0.0000
333.4770	-0.3426	-1.9968	-1.3594	-2.2389	1.2116	-2.5312	0.0000	0.0000	-0.0000	0.0000	0.0000	0.0000	0.0231	6.1850	3.9859	0.1259	-0.0444	0.0165	-0.0000	6.1617	4.0531	0.1338	-0.0186	0.0000	-0.0000	73.7916	39.8769	1.4404	-0.2002	0.0000
333.4870	-0.3426	-1.9967	-1.3594	-2.2389	1.2116	-2.5312	0.0000	0.0000	-0.0000	0.0000	0.0000	0.0000	0.0064	6.2858	3.9821	0.1310	-0.0728	-0.0101	0.0000	6.1615	4.0531	0.1338	-0.0186	0.0000	0.0000	73.7899	39.8770	1.4404	-0.2002	0.0000
333.4990	-0.3426	-1.9968	-1.3594	-2.2389	1.2116	-2.5312	0.0000	0.0000	-0.0000	0.0000	0.0000	0.0000	-0.0324	6.2099	3.9888	0.1159	-0.0723	-0.0080	-0.0000	6.1616	4.0531	0.1338	-0.0186	0.0000	-0.0000	73.7905	39.8767	1.4403	-0.2002	0.0000
333.5090	-0.3426	-1.9967	-1.3594	-2.2389	1.2116	-2.5312	0.0000	0.0000	-0.0000	0.0000	0.0000	0.0000	0.0817	6.2508	3.9792	0.1348	-0.0651	-0.0125	0.0000	6.1617	4.0531	0.1338	-0.0186	0.0000	0.0000	73.7921	39.8765	1.4402	-0.2002	0.0000
333.5190	-0.3426	-1.9968	-1.3594	-2.2389	1.2115	-2.5313	0.0000	0.0000	-0.0000	0.0000	0.0000	0.0000	0.0681	6.2100	3.9206	0.1318	-0.0577	-0.0001	0.0000	6.1616	4.0531	0.1338	-0.0186	0.0000	0.0000	73.7904	39.8766	1.4403	-0.2002	0.0000
333.5310	-0.3426	-1.9968	-1.3594	-2.2389	1.2116	-2.5312	0.0000	0.0000	-0.0000	0.0000	0.0000	0.0000	0.0082	6.1655	3.9699	0.1228	-0.0624	0.0104	-0.0000	6.1616	4.0531	0.1338	-0.0186	0.0000	-0.0000	73.7906	39.8769	1.4403	-0.2002	0.0000
333.5410	-0.3426	-1.9968	-1.3594	-2.2389	1.2115	-2.5312	0.0000	0.0000	-0.0000	0.0000	0.0000	0.0000	0.0306	6.2417	3.9967	0.1204	-0.0689	0.0024	0.0000	6.1617	4.0531	0.1338	-0.0186	0.0000	0.0000	73.7917	39.8770	1.4404	-0.2003	0.0000
333.5530	-0.3426	-1.9968	-1.3594	-2.2389	1.2115	-2.5312	0.0000	0.0000	-0.0000	0.0000	0.0000	0.0000	-0.0284	6.1925	3.9492	0.1202	-0.0559	0.0158	0.0000	6.1617	4.0531	0.1338	-0.0186	0.0000	0.0000	73.7915	39.8768	1.4404	-0.2002	0.0000
333.5630	-0.3426	-1.9968	-1.3594	-2.2389	1.2116	-2.5312	0.0000	0.0000	-0.0000	0.0000	0.0000	0.0000	0.0719	6.2831	3.9924	0.1328	-0.0614	-0.0070	0.0000	6.1616	4.0531	0.1338	-0.0186	0.0000	0.0000	73.7909	39.8771	1.4404	-0.2002	0.0000
333.5750	-0.3426	-1.9968	-1.3594	-2.2389	1.2116	-2.5312	0.0000	0.0000	-0.0000	0.0000	0.0000	0.0000	0.0410	6.2406	3.9501	0.1312	-0.0468	-0.0313	0.0000	6.1616	4.0531	0.1338	-0.0186	0.0000	0.0000	73.7906	39.8769	1.4403	-0.2002	0.0000
333.5850	-0.3426	-1.9968	-1.3594	-2.2389	1.2116	-2.5312	0.0000	0.0000	-0.0000	0.0000	0.0000	0.0000	0.0183	6.2091	3.9499	0.1129	-0.0548	-0.0060	0.0000	6.1619	4.0531	0.1338	-0.0186	0.0000	0.0000	73.7941	39.8767	1.4404	-0.2002	0.0000
333.5970	-0.3426	-1.9968	-1.3594	-2.2389	1.2116	-2.5312	0.0000	0.0000	-0.0000	0.0000	0.0000	0.0000	0.0094	6.1865	3.9520	0.1488	-0.0608	-0.0122	-0.0000	6.1616	4.0531	0.1338	-0.0186	0.0000	-0.0000	73.7906	39.8768	1.4403	-0.2002	0.0000
333.6070	-0.3426	-1.9968	-1.3594	-2.2389	1.2116	-2.5312	0.0000	0.0000	-0.0000	0.0000	0.0000	0.0000	-0.0213	6.2563	3.9542	0.1288	-0.0594	0.0069	0.0000	6.1615	4.0531	0.1338	-0.0186	0.0000	0.0000	73.7898	39.8769	1.4403	-0.2002	0.0000
333.6170	-0.3426	-1.9968	-1.3594	-2.2389	1.2116	-2.5312	0.0000	0.0000	-0.0000	0.0000	0.0000	0.0000	0.1465	6.1808	3.9454	0.1466	-0.0440	0.0029	0.0000	6.1615	4.0531	0.1338	-0.0186	0.0000	0.0000	73.7899	39.8770	1.4404	-0.2002	0.0000
333.6290	-0.3426	-1.9968	-1.3594	-2.2389	1.2115	-2.5312	0.0000	0.0000	-0.0000	0.0000	0.0000	0.0000	0.0036	6.1105	4.0030	0.1197	-0.0508	0.0089	0.0000	6.1616	4.0531	0.1338	-0.0186	0.0000	0.0000	73.7907	39.8769	1.4403	-0.2002	0.0000
333.6390	-0.3426	-1.9968	-1.3594	-2.2389	1.2115	-2.5312	0.0000	0.0000	-0.0000	0.0000	0.0000	0.0000	0.0970	6.1785	3.9500	0.1012	-0.0546	-0.0212	0.0000	6.1616	4.0531	0.1338	-0.0186	0.0000	0.0000	73.7907	39.8769	1.4404	-0.2003	0.0000
333.6510	-0.3426	-1.9968	-1.3594	-2.2389	1.2116	-2.5312	0.0000	0.0000	-0.0000	0.0000	0.0000	0.0000	0.0530	6.1641	4.0099	0.1141	-0.0524	-0.0265	0.0000	6.1615	4.0531	0.1338	-0.0186	0.0000	0.0000	73.7897	39.8768	1.4403	-0.2003	0.0000
333.6610	-0.3426	-1.9968	-1.3594	-2.2389	1.2115	-2.5312	0.0000	0.0000	-0.0000	0.0000	0.0000	0.0000	0.0575	6.2438	3.9771	0.1393	-0.0614	0.0116	0.0000	6.1616	4.0531	0.1338	-0.0186	0.0000	0.0000	73.7901	39.8772	1.4404	-0.2002	0.0000
333.6730	-0.3426	-1.9968	-1.3594	-2.2389	1.2115	-2.5312	0.0000	0.0000	-0.0000	0.0000	0.0000	0.0000	-0.0120	6.1935	4.0081	0.1332	-0.0631	0.0004	0.0000	6.1615	4.0531	0.1338	-0.0186	0.0000	0.0000	73.7898	39.8769	1.4403	-0.2002	0.0000
333.6830	-0.3426	-1.9968	-1.3594	-2.2389	1.2116	-2.5312	0.0000	0.0000	-0.0000	0.0000	0.0000	0.0000	0.0984	6.3005	3.9889	0.1418	-0.0607	-0.0137	0.0000	6.1615	4.0531	0.1338	-0.0186	0.0000	0.0000	73.7898	39.8770	1.4404	-0.2002	0.0000
333.6950	-0.3426	-1.9968	-1.3594	-2.2389	1.2115	-2.5312	0.0000	0.0000	-0.0000	0.0000	0.0000	0.0000	0.0883	6.2460	3.9569	0.1153	-0.0455	-0.0163	0.0000	6.1616	4.0531	0.1338	-0.0186	0.0000	0.0000	73.7906	39.8769	1.4403	-0.2002	0.0000
333.7050	-0.3426	-1.9968	-1.3594	-2.2389	1.2115	-2.5312	0.0000	0.0000	-0.0000	0.0000	0.0000	0.0000	-0.0298	6.2230	3.9788	0.1022	-0.0624	-0.0057	0.0000	6.1617	4.0531	0.1338	-0.0186	0.0000	0.0000	73.7913	39.8766	1.4402	-0.2002	0.0000
333.7150	-0.3426	-1.9967	-1.3594	-2.2389	1.2115	-2.5312	0.0000	0.0000	-0.0000	0.0000	0.0000	0.0000	0.0726	6.1796	4.0050	0.1194	-0.0713	-0.0204	0.0000	6.1616	4.0531	0.1338	-0.0186	0.0000	0.0000	73.7911	39.8764	1.4402	-0.2002	0.0000
333.7270	-0.3426	-1.9968	-1.3594	-2.2389	1.2116	-2.5312	0.0000	0.0000	-0.0000	0.0000	0.0000	0.0000	-0.0447	6.2794	3.9685	0.1225	-0.0630	-0.0063	0.0000	6.1615	4.0531	0.1338	-0.0186	0.0000	0.0000	73.7890	39.8770	1.4404	-0.2002	0.0000
333.7370	-0.3426	-1.9968	-1.3594	-2.2389	1.2116	-2.5312	0.0000	0.0000	-0.0000	0.0000	0.0000	0.0000	0.0176	6.2591	3.9950	0.1167	-0.0442	-0.0081	0.0000	6.1615	4.0531	0.1338	-0.0186	0.0000	0.0000	73.7899	39.8770	1.4404	-0.2002	0.0000
333.7490	-0.3426	-1.9968	-1.3594	-2.2389	1.2116	-2.5312	0.0000	0.0000	-0.0000	0.0000	0.0000	0.0000	-0.0797	6.2044	3.9516	0.1246	-0.0478	-0.0174	-0.0000	6.1616	4.0531	0.1338	-0.0186	0.0000	-0.0000	73.7900	39.8771	1.4404	-0.2002	0.0000
333.7590	-0.3426	-1.9968	-1.3594	-2.2389	1.2116	-2.5312	0.0000	0.0000	-0.0000	0.0000	0.0000	0.0000	0.0574	6.2262	3.9672	0.1446	-0.0494	-0.0134	-0.0000	6.1618	4.0531	0.1338	-0.0186	0.0000	-0.0000	73.7929	39.8764	1.4402	-0.2002	0.0000
333.7710	-0.3426	-1.9968	-1.3594	-2.2389	1.2116	-2.5312	0.0000	0.0000	-0.0000	0.0000	0.0000	0.0000	-0.0637	6.2233	3.9433	0.1574	-0.0585	-0.0041	0.0000	6.1616	4.0531	0.1338	-0.0186	0.0000	0.0000	73.7911	39.8764	1.4402	-0.2002	0.0000
333.7810	-0.3426	-1.9968	-1.3594	-2.2389	1.2115	-2.5312	0.0000	0.0000	-0.0000	0.0000	0.0000	0.0000	-0.0502	6.2756	3.9440	0.1359	-0.0691	-0.0059	0.0000	6.1617	4.0531	0.1338	-0.0186	0.0000	0.0000	73.7913	39.8766	1.4403	-0.2002	0.0000
333.7930	-0.3426	-1.9968	-1.3594	-2.2389	1.2115	-2.5312	0.0000	0.0000	-0.0000	0.0000	0.0000	0.0000	0.0278	6.2467	3.9842	0.1273	-0.0684	-0.0212	0.0000	6.1616	4.0531	0.1338	-0.0186	0.0000	0.0000	73.7905	39.8767	1.4403	-0.2002	0.0000
333.8030	-0.3426	-1.9968	-1.3594	-2.2389	1.2115	-2.5312	0.0000	0.0000	-0.0000	0.0000	0.0000	0.0000	0.0333	6.2424	3.9248	0.1355	-0.0602	-0.0056	0.0000	6.1616	4.0531	0.1338	-0.0186	0.0000	0.0000	73.7904	39.8766	1.4402	-0.2002	0.0000
333.8130	-0.3426	-1.9968	-1.3594	-2.2389	1.2115	-2.5312	0.0000	0.0000	-0.0000	0.0000	0.0000	0.0000	0.0476	6.2890	4.0266	0.1374	-0.0644	-0.0125	0.0000	6.1616	4.0531	0.1338	-0.0186	0.0000	0.0000	73.7904	39.8766	1.4402	-0.2002	0.0000
333.8230	-0.3426	-1.9968	-1.3594	-2.2389	1.2115	-2.5312	0.0000	0.0000	-0.0000	0.0000	0.0000	0.0000	0.0458	6.1725	3.9865	0.1360	-0.0713	-0.0029	0.0000	6.1614	4.0531	0.1338	-0.0186	0.0000	0.0000	73.7881	39.8770	1.4404	-0.2002	0.0000
333.8330	-0.3426	-1.9968	-1.3593	-2.2389	1.2116	-2.5312	0.0000	0.0000	-0.0000	0.0000	0.0000	0.0000	0.0169	6.2170	4.0001	0.1408	-0.0804	-0.0239	-0.0000	6.1615	4.0532	0.1338	-0.0186	0.0000	-0.0000	73.7896	39.8776	1.4406	-0.2003	0.0000
333.8450	-0.3426	-1.9967	-1.3594	-2.2389	1.2116	-2.5312	0.0000	0.0000	-0.0000	0.0000	0.0000	0.0000	-0.0425	6.2598	3.9017	0.1166	-0.0716	-0.0140	0.0000	6.1615	4.0531	0.1338	-0.0186	0.0000	0.0000	73.7898	39.8769	1.4404	-0.2002	0.0000
333.8550	-0.3426	-1.9968	-1.3594	-2.2389	1.2115	-2.5312	0.0000	0.0000	-0.0000	0.0000	0.0000	0.0000	0.0148	6.2217	3.8956	0.1041	-0.0714	-0.0019	0.0000	6.1616	4.0531	0.1338	-0.0186	0.0000	0.0000	73.7906	39.8768	1.4404	-0.2003	0.0000
333.8650	-0.3426	-1.9968	-1.3594	-2.2389	1.2116	-2.5312	0.0000	0.0000	-0.0000	0.0000	0.0000	0.0000	0.0601	6.1951	3.9283	0.1312	-0.0419	-0.0095	0.0000	6.1616	4.0531	0.1338	-0.0186	0.0000	0.0000	73.7905	39.8767	1.4403	-0.2002	0.0000
333.8750	-0.3426	-1.9967	-1.3594	-2.2389	1.2116	-2.5312	0.0000	0.0000	-0.0000	0.0000	0.0000	0.0000	0.0679	6.2055	4.0043	0.1102	-0.0737	-0.0295	0.0000	6.1617	4.0531	0.1338	-0.0186	0.0000	0.0000	73.7913	39.8766	1.4403	-0.2002	0.0000
333.8850	-0.3426	-1.9968	-1.3594	-2.2389	1.2116	-2.5312	0.0000	0.0000	-0.0000	0.0000	0.0000	0.0000	0.0038	6.2235	3.9817	0.1448	-0.0818	-0.0074	0.0000	6.1616	4.0531	0.1338	-0.0186	0.0000	0.0000	73.7908	39.8770	1.4405	-0.2002	0.0000
333.8950	-0.3426	-1.9968	-1.3594	-2.2389	1.2116	-2.5312	0.0000	0.0000	-0.0000	0.0000	0.0000	0.0000	0.0445	6.2499	3.9953	0.1048	-0.0547	-0.0020	-0.0000	6.1615	4.0532	0.1338	-0.0186	0.0000	-0.0000	73.7895	39.8775	1.4406	-0.2002	0.0000
333.9070	-0.3426	-1.9968	-1.3594	-2.2389	1.2116	-2.5312	0.0000	0.0000	-0.0000	0.0000	0.0000	0.0000	0.0720	6.2316	3.9788	0.1272	-0.0433	-0.0307	-0.0000	6.1616	4.0531	0.1338	-0.0186	0.0000	-0.0000	73.7906	39.8768	1.4404	-0.2002	0.0000
333.9170	-0.3426	-1.9968	-1.3594	-2.2389	1.2116	-2.5312	0.0000	0.0000	-0.0000	0.0000	0.0000	0.0000	0.0219	6.2660	3.9543	0.1473	-0.0783	-0.0270	0.0000	6.1615	4.0531	0.1338	-0.0186	0.0000	0.0000	73.7898	39.8769	1.4404	-0.2002	0.0000
333.9270	-0.3426	-1.9968	-1.3594	-2.2389	1.2115	-2.5312	0.0000	0.0000	-0.0000	0.0000	0.0000	0.0000	0.0043	6.2470	3.9547	0.1375	-0.0422	-0.0068	0.0000	6.1618	4.0531	0.1338	-0.0186	0.0000	0.0000	73.7932	39.8768	1.4403	-0.2003	0.0000
333.9370	-0.3426	-1.9968	-1.3594	-2.2389	1.2115	-2.5312	0.0000	0.0000	-0.0000	0.0000	0.0000	0.0000	-0.0465	6.2192	3.9209	0.1421	-0.0642	-0.0433	0.0000	6.1616	4.0531	0.1338	-0.0186	0.0000	0.0000	73.7905	39.8768	1.4402	-0.2002	0.0000
333.9470	-0.3426	-1.9968	-1.3594	-2.2389	1.2116	-2.5312	0.0000	0.0000	-0.0000	0.0000	0.0000	0.0000	0.0158	6.2519	3.9428	0.1144	-0.0888	-0.0215	0.0000	6.1615	4.0531	0.1338	-0.0186	0.0000	0.0000	73.7897	39.8768	1.4403	-0.2002	0.0000
333.9570	-0.3426	-1.9968	-1.3594	-2.2389	1.2116	-2.5312	0.0000	0.0000	-0.0000	0.0000	0.0000	0.0000	0.0785	6.2840	3.9506	0.1395	-0.0521	-0.0013	-0.0000	6.1617	4.0531	0.1338	-0.0186	0.0000	-0.0000	73.7915	39.8768	1.4404	-0.2002	0.0000
333.9690	-0.3425	-1.9968	-1.3594	-2.2389	1.2115	-2.5312	0.0000	0.0000	-0.0000	0.0000	0.0000	0.0000	-0.0048	6.2074	3.9483	0.1366	-0.0920	-0.0129	0.0000	6.1616	4.0531	0.1338	-0.0186	0.0000	0.0000	73.7905	39.8767	1.4403	-0.2002	0.0000
333.9790	-0.3426	-1.9968	-1.3594	-2.2389	1.2116	-2.5312	0.0000	0.0000	-0.0000	0.0000	0.0000	0.0000	0.0600	6.1898	3.9701	0.1511	-0.0589	-0.0152	0.0000	6.1615	4.0531	0.1338	-0.0186	0.0000	0.0000	73.7891	39.8771	1.4404	-0.2002	0.0000
333.9890	-0.3426	-1.9968	-1.3594	-2.2389	1.2116	-2.5312	0.0000	0.0000	-0.0000	0.0000	0.0000	0.0000	-0.0180	6.2701	3.9722	0.1297	-0.0641	0.0233	-0.0000	6.1617	4.0531	0.1338	-0.0186	0.0000	-0.0000	73.7913	39.8766	1.4403	-0.2002	0.0000
334.0010	-0.3426	-1.9968	-1.3594	-2.2389	1.2116	-2.5312	0.0000	0.0000	-0.0000	0.0000	0.0000	0.0000	0.0982	6.2416	3.9415	0.1084	-0.0294	-0.0058	0.0000	6.1615	4.0531	0.1338	-0.0186	0.0000	0.0000	73.7899	39.8770	1.4405	-0.2002	0.0000
334.0110	-0.3426	-1.9967	-1.3594	-2.2389	1.2116	-2.5312	0.0000	0.0000	-0.0000	0.0000	0.0000	0.0000	-0.0504	6.2149	3.9404	0.0963	-0.0559	-0.0234	0.0000	6.1617	4.0531	0.1338	-0.0186	0.0000	0.0000	73.7923	39.8767	1.4403	-0.2003	0.0000
334.0230	-0.3426	-1.9968	-1.3594	-2.2389	1.2115	-2.5312	0.0000	0.0000	-0.0000	0.0000	0.0000	0.0000	0.0016	6.3374	3.9325	0.1360	-0.0764	-0.0178	0.0000	6.1616	4.0531	0.1338	-0.0186	0.0000	0.0000	73.7901	39.8772	1.4404	-0.2002	0.0000
334.0330	-0.3426	-1.9968	-1.3594	-2.2389	1.2116	-2.5312	0.0000	0.0000	-0.0000	0.0000	0.0000	0.0000	0.1094	6.2462	4.0064	0.1398	-0.0661	-0.0052	-0.0000	6.1614	4.0531	0.1338	-0.0186	0.0000	-0.0000	73.7883	39.8772	1.4405	-0.2003	0.0000
334.0430	-0.3426	-1.9968	-1.3594	-2.2389	1.2116	-2.5312	0.0000	0.0000	-0.0000	0.0000	0.0000	0.0000	-0.0171	6.1827	3.9439	0.1173	-0.0735	0.0051	0.0000	6.1616	4.0531	0.1338	-0.0186	0.0000	0.0000	73.7906	39.8768	1.4403	-0.2002	0.0000
334.0530	-0.3426	-1.9968	-1.3594	-2.2389	1.2115	-2.5312	0.0000	0.0000	-0.0000	0.0000	0.0000	0.0000	0.1231	6.1650	3.9349	0.1210	-0.0781	-0.0057	-0.0000	6.1617	4.0531	0.1338	-0.0186	0.0000	-0.0000	73.7922	39.8766	1.4403	-0.2002	0.0000
334.0650	-0.3426	-1.9968	-1.3594	-2.2389	1.2116	-2.5312	0.0000	0.0000	-0.0000	0.0000	0.0000	0.0000	0.0607	6.2085	3.9583	0.1305	-0.0608	-0.0075	0.0000	6.1616	4.0531	0.1338	-0.0186	0.0000	0.0000	73.7906	39.8769	1.4403	-0.2002	0.0000
334.0750	-0.3426	-1.9968	-1.3594	-2.2389	1.2115	-2.5312	0.0000	0.0000	-0.0000	0.0000	0.0000	0.0000	-0.0673	6.2546	3.9451	0.1168	-0.0630	-0.0341	-0.0000	6.1617	4.0531	0.1338	-0.0186	0.0000	-0.0000	73.7916	39.8769	1.4404	-0.2002	0.0000
334.0850	-0.3426	-1.9968	-1.3594	-2.2389	1.2116	-2.5312	0.0000	0.0000	-0.0000	0.0000	0.0000	0.0000	0.0583	6.2460	3.9872	0.1523	-0.0649	0.0035	0.0000	6.1616	4.0531	0.1338	-0.0186	0.0000	0.0000	73.7900	39.8771	1.4404	-0.2002	0.0000
334.0950	-0.3426	-1.9968	-1.3594	-2.2389	1.2115	-2.5312	0.0000	0.0000	-0.0000	0.0000	0.0000	0.0000	0.0428	6.1669	3.9522	0.0989	-0.0576	-0.0198	0.0000	6.1617	4.0531	0.1338	-0.0186	0.0000	0.0000	73.7912	39.8766	1.4402	-0.2002	0.0000
334.1050	-0.3426	-1.9968	-1.3594	-2.2389	1.2116	-2.5312	0.0000	0.0000	-0.0000	0.0000	0.0000	0.0000	0.0084	6.2668	3.9285	0.1617	-0.0761	-0.0143	0.0000	6.1617	4.0531	0.1338	-0.0186	0.0000	0.0000	73.7922	39.8766	1.4403	-0.2002	0.0000
334.1150	-0.3426	-1.9968	-1.3594	-2.2389	1.2116	-2.5312	0.0000	0.0000	-0.0000	0.0000	0.0000	0.0000	0.0783	6.2572	3.9337	0.1159	-0.0682	-0.0117	0.0000	6.1615	4.0531	0.1338	-0.0186	0.0000	0.0000	73.7898	39.8769	1.4404	-0.2002	0.0000
334.1250	-0.3426	-1.9968	-1.3594	-2.2389	1.2115	-2.5312	0.0000	0.0000	-0.0000	0.0000	0.0000	0.0000	0.0108	6.2373	4.0004	0.1399	-0.0685	-0.0133	0.0000	6.1616	4.0531	0.1338	-0.0186	0.0000	0.0000	73.7906	39.8768	1.4403	-0.2002	0.0000
334.1370	-0.3426	-1.9968	-1.3594	-2.2389	1.2116	-2.5312	0.0000	0.0000	-0.0000	0.0000	0.0000	0.0000	-0.0254	6.2183	4.0205	0.1201	-0.0687	-0.0103	-0.0000	6.1618	4.0531	0.1338	-0.0186	0.0000	-0.0000	73.7932	39.8767	1.4403	-0.2002	0.0000
334.1470	-0.3426	-1.9968	-1.3594	-2.2389	1.2115	-2.5312	0.0000	0.0000	-0.0000	0.0000	0.0000	0.0000	-0.0699	6.2352	3.9892	0.1416	-0.0651	-0.0036	0.0000	6.1617	4.0531	0.1338	-0.0186	0.0000	0.0000	73.7913	39.8766	1.4403	-0.2002	0.0000
334.1570	-0.3426	-1.9968	-1.3594	-2.2389	1.2116	-2.5312	0.0000	0.0000	-0.0000	0.0000	0.0000	0.0000	0.0271	6.2945	3.9596	0.1301	-0.0514	-0.0299	0.0000	6.1617	4.0531	0.1338	-0.0186	0.0000	0.0000	73.7922	39.8766	1.4403	-0.2002	0.0000
334.1670	-0.3426	-1.9968	-1.3594	-2.2389	1.2115	-2.5312	0.0000	0.0000	-0.0000	0.0000	0.0000	0.0000	0.0120	6.2500	3.9531	0.1235	-0.0668	-0.0022	-0.0000	6.1616	4.0531	0.1338	-0.0186	0.0000	-0.0000	73.7906	39.8768	1.4403	-0.2002	0.0000
334.1790	-0.3426	-1.9968	-1.3594	-2.2389	1.2115	-2.5312	0.0000	0.0000	-0.0000	0.0000	0.0000	0.0000	-0.0270	6.2626	4.0009	0.0948	-0.0635	-0.0219	0.0000	6.1616	4.0531	0.1338	-0.0186	0.0000	0.0000	73.7905	39.8767	1.4403	-0.2002	0.0000
334.1890	-0.3426	-1.9968	-1.3594	-2.2389	1.2116	-2.5312	0.0000	0.0000	-0.0000	0.0000	0.0000	0.0000	0.0710	6.2469	4.0236	0.1242	-0.0552	-0.0021	0.0000	6.1616	4.0531	0.1338	-0.0186	0.0000	0.0000	73.7901	39.8772	1.4405	-0.2003	0.0000
334.2010	-0.3426	-1.9968	-1.3594	-2.2389	1.2116	-2.5312	0.0000	0.0000	-0.0000	0.0000	0.0000	0.0000	0.0146	6.2112	3.9510	0.1395	-0.0625	-0.0057	-0.0000	6.1618	4.0531	0.1338	-0.0186	0.0000	-0.0000	73.7930	39.8766	1.4402	-0.2002	0.0000
334.2110	-0.3426	-1.9968	-1.3594	-2.2389	1.2116	-2.5312	0.0000	0.0000	-0.0000	0.0000	0.0000	0.0000	0.0253	6.2009	3.9740	0.1098	-0.0591	-0.0203	0.0000	6.1615	4.0531	0.1338	-0.0186	0.0000	0.0000	73.7899	39.8770	1.4404	-0.2003	0.0000
334.2210	-0.3426	-1.9968	-1.3594	-2.2389	1.2116	-2.5312	0.0000	0.0000	-0.0000	0.0000	0.0000	0.0000	0.0442	6.2244	3.9802	0.1243	-0.0456	-0.0146	-0.0000	6.1617	4.0531	0.1338	-0.0186	0.0000	-0.0000	73.7914	39.8767	1.4403	-0.2002	0.0000
334.2330	-0.3426	-1.9968	-1.3594	-2.2389	1.2115	-2.5312	0.0000	0.0000	-0.0000	0.0000	0.0000	0.0000	-0.0363	6.1910	3.9876	0.1132	-0.0551	0.0034	-0.0000	6.1616	4.0531	0.1338	-0.0186	0.0000	-0.0000	73.7911	39.8764	1.4402	-0.2002	0.0000
334.2430	-0.3426	-1.9968	-1.3594	-2.2389	1.2116	-2.5312	0.0000	0.0000	-0.0000	0.0000	0.0000	0.0000	0.0530	6.1857	3.9721	0.1196	-0.0565	-0.0259	0.0000	6.1615	4.0531	0.1338	-0.0186	0.0000	0.0000	73.7899	39.8770	1.4404	-0.2002	0.0000
334.2530	-0.3426	-1.9968	-1.3594	-2.2389	1.2116	-2.5312	0.0000	0.0000	-0.0000	0.0000	0.0000	0.0000	-0.0726	6.2152	3.9593	0.0924	-0.0755	-0.0173	-0.0000	6.1616	4.0531	0.1338	-0.0186	0.0000	-0.0000	73.7905	39.8768	1.4403	-0.2002	0.0000
334.2630	-0.3426	-1.9968	-1.3594	-2.2389	1.2116	-2.5312	0.0000	0.0000	-0.0000	0.0000	0.0000	0.0000	0.0147	6.1883	3.9378	0.1486	-0.0920	-0.0242	0.0000	6.1617	4.0531	0.1338	-0.0186	0.0000	0.0000	73.7921	39.8765	1.4403	-0.2002	0.0000
334.2750	-0.3426	-1.9968	-1.3594	-2.2389	1.2116	-2.5312	0.0000	0.0000	-0.0000	0.0000	0.0000	0.0000	-0.0743	6.2083	3.9844	0.1281	-0.0681	-0.0089	-0.0000	6.1617	4.0531	0.1338	-0.0186	0.0000	-0.0000	73.7914	39.8767	1.4403	-0.2002	0.0000
334.2850	-0.3426	-1.9968	-1.3594	-2.2389	1.2116	-2.5312	0.0000	0.0000	-0.0000	0.0000	0.0000	0.0000	-0.0374	6.2694	3.9753	0.1366	-0.0762	-0.0278	-0.0000	6.1617	4.0531	0.1338	-0.0186	0.0000	-0.0000	73.7916	39.8769	1.4404	-0.2002	0.0000
334.2950	-0.3426	-1.9968	-1.3594	-2.2389	1.2116	-2.5312	0.0000	0.0000	-0.0000	0.0000	0.0000	0.0000	0.1039	6.2621	3.9528	0.1375	-0.0546	-0.0157	-0.0000	6.1617	4.0531	0.1338	-0.0186	0.0000	-0.0000	73.7914	39.8767	1.4403	-0.2002	0.0000
334.3050	-0.3426	-1.9968	-1.3594	-2.2389	1.2115	-2.5312	0.0000	0.0000	-0.0000	0.0000	0.0000	0.0000	-0.0080	6.2531	3.9572	0.1148	-0.0724	-0.0110	-0.0000	6.1616	4.0531	0.1338	-0.0186	0.0000	-0.0000	73.7905	39.8767	1.4403	-0.2002	0.0000
334.3150	-0.3426	-1.9968	-1.3594	-2.2389	1.2116	-2.5312	0.0000	0.0000	-0.0000	0.0000	0.0000	0.0000	-0.0227	6.2427	3.9127	0.1468	-0.0800	-0.0091	0.0000	6.1616	4.0531	0.1338	-0.0186	0.0000	0.0000	73.7900	39.8771	1.4404	-0.2002	0.0000
334.3250	-0.3426	-1.9968	-1.3594	-2.2389	1.2115	-2.5312	0.0000	0.0000	-0.0000	0.0000	0.0000	0.0000	0.0998	6.3035	3.9767	0.1306	-0.0684	-0.0146	0.0000	6.1616	4.0531	0.1338	-0.0186	0.0000	0.0000	73.7900	39.8771	1.4405	-0.2003	0.0000
334.3370	-0.3426	-1.9968	-1.3594	-2.2389	1.2116	-2.5312	0.0000	0.0000	-0.0000	0.0000	0.0000	0.0000	-0.0378	6.2494	3.9691	0.1338	-0.0521	0.0041	0.0000	6.1616	4.0531	0.1338	-0.0186	0.0000	0.0000	73.7907	39.8769	1.4403	-0.2002	0.0000
334.3470	-0.3426	-1.9968	-1.3594	-2.2389	1.2115	-2.5312	0.0000	0.0000	-0.0000	0.0000	0.0000	0.0000	0.0552	6.2289	4.0196	0.1399	-0.0710	0.0035	0.0000	6.1615	4.0531	0.1338	-0.0186	0.0000	0.0000	73.7897	39.8768	1.4403	-0.2002	0.0000
334.3570	-0.3426	-1.9968	-1.3594	-2.2389	1.2116	-2.5312	0.0000	0.0000	-0.0000	0.0000	0.0000	0.0000	-0.0372	6.2320	3.9561	0.1504	-0.0802	-0.0277	0.0000	6.1616	4.0531	0.1338	-0.0186	0.0000	0.0000	73.7907	39.8769	1.4403	-0.2002	0.0000
334.3670	-0.3426	-1.9968	-1.3594	-2.2389	1.2115	-2.5312	0.0000	0.0000	-0.0000	0.0000	0.0000	0.0000	0.0458	6.2828	3.9697	0.1378	-0.0586	-0.0409	0.0000	6.1615	4.0531	0.1338	-0.0186	0.0000	0.0000	73.7897	39.8768	1.4403	-0.2002	0.0000
334.3790	-0.3426	-1.9968	-1.3594	-2.2389	1.2116	-2.5312	0.0000	0.0000	-0.0000	0.0000	0.0000	0.0000	0.0293	6.2210	3.9801	0.1184	-0.0788	-0.0182	0.0000	6.1615	4.0531	0.1338	-0.0186	0.0000	0.0000	73.7892	39.8772	1.4404	-0.2002	0.0000
334.3890	-0.3426	-1.9968	-1.3594	-2.2389	1.2115	-2.5312	0.0000	0.0000	-0.0000	0.0000	0.0000	0.0000	0.0306	6.1809	3.9716	0.1228	-0.0795	-0.0121	0.0000	6.1616	4.0531	0.1338	-0.0186	0.0000	0.0000	73.7908	39.8770	1.4404	-0.2002	0.0000
334.4010	-0.3426	-1.9968	-1.3594	-2.2389	1.2116	-2.5313	0.0000	0.0000	-0.0000	0.0000	0.0000	0.0000	-0.0560	6.2030	3.9229	0.0891	-0.0535	-0.0306	0.0000	6.1617	4.0531	0.1338	-0.0186	0.0000	0.0000	73.7915	39.8768	1.4403	-0.2002	0.0000
334.4110	-0.3426	-1.9968	-1.3594	-2.2389	1.2116	-2.5312	0.0000	0.0000	-0.0000	0.0000	0.0000	0.0000	0.0416	6.2404	4.0163	0.1196	-0.0726	-0.0008	0.0000	6.1616	4.0531	0.1338	-0.0186	0.0000	0.0000	73.7906	39.8769	1.4403	-0.2002	0.0000
334.4210	-0.3426	-1.9968	-1.3594	-2.2389	1.2116	-2.5312	0.0000	0.0000	-0.0000	0.0000	0.0000	0.0000	0.0436	6.1880	4.0030	0.1283	-0.0348	-0.0217	0.0000	6.1616	4.0531	0.1338	-0.0186	0.0000	0.0000	73.7904	39.8767	1.4402	-0.2002	0.0000
334.4330	-0.3426	-1.9968	-1.3594	-2.2389	1.2116	-2.5312	0.0000	0.0000	-0.0000	0.0000	0.0000	0.0000	-0.0556	6.2693	3.9351	0.1184	-0.0783	-0.0285	0.0000	6.1615	4.0531	0.1338	-0.0186	0.0000	0.0000	73.7900	39.8771	1.4404	-0.2002	0.0000
334.4430	-0.3426	-1.9968	-1.3594	-2.2389	1.2115	-2.5312	0.0000	0.0000	-0.0000	0.0000	0.0000	0.0000	0.0656	6.1847	3.9672	0.1552	-0.0795	-0.0265	0.0000	6.1615	4.0531	0.1338	-0.0186	0.0000	0.0000	73.7899	39.8770	1.4405	-0.2002	0.0000
334.4530	-0.3426	-1.9968	-1.3594	-2.2389	1.2116	-2.5312	0.0000	0.0000	-0.0000	0.0000	0.0000	0.0000	0.0169	6.1739	3.9489	0.1032	-0.0903	-0.0052	0.0000	6.1616	4.0531	0.1338	-0.0186	0.0000	0.0000	73.7905	39.8767	1.4403	-0.2002	0.0000
334.4630	-0.3426	-1.9968	-1.3594	-2.2389	1.2116	-2.5312	0.0000	0.0000	-0.0000	0.0000	0.0000	0.0000	0.0407	6.2375	3.9404	0.1297	-0.0736	-0.0330	0.0000	6.1617	4.0531	0.1338	-0.0186	0.0000	0.0000	73.7921	39.8765	1.4402	-0.2002	0.0000
334.4730	-0.3426	-1.9968	-1.3594	-2.2389	1.2115	-2.5312	0.0000	0.0000	-0.0000	0.0000	0.0000	0.0000	-0.0086	6.2020	3.9415	0.1232	-0.0890	-0.0061	0.0000	6.1616	4.0531	0.1338	-0.0186	0.0000	0.0000	73.7900	39.8771	1.4404	-0.2002	0.0000
334.4830	-0.3426	-1.9968	-1.3594	-2.2389	1.2116	-2.5312	0.0000	0.0000	-0.0000	0.0000	0.0000	0.0000	0.0337	6.2372	3.9410	0.1136	-0.0659	-0.0327	-0.0000	6.1616	4.0531	0.1338	-0.0186	0.0000	-0.0000	73.7906	39.8768	1.4404	-0.2002	0.0000
334.4930	-0.3426	-1.9968	-1.3594	-2.2389	1.2115	-2.5312	0.0000	0.0000	-0.0000	0.0000	0.0000	0.0000	0.1076	6.1851	3.9936	0.1451	-0.0720	-0.0228	-0.0000	6.1615	4.0531	0.1338	-0.0186	0.0000	-0.0000	73.7889	39.8769	1.4404	-0.2002	0.0000
334.5050	-0.3426	-1.9968	-1.3594	-2.2389	1.2115	-2.5312	0.0000	0.0000	-0.0000	0.0000	0.0000	0.0000	-0.0231	6.2454	3.9511	0.1292	-0.0706	0.0026	-0.0000	6.1615	4.0531	0.1338	-0.0186	0.0000	-0.0000	73.7891	39.8771	1.4405	-0.2002	0.0000
334.5150	-0.3426	-1.9968	-1.3594	-2.2389	1.2116	-2.5312	0.0000	0.0000	-0.0000	0.0000	0.0000	0.0000	0.0445	6.1997	3.9754	0.1685	-0.0760	-0.0117	0.0000	6.1617	4.0531	0.1338	-0.0186	0.0000	0.0000	73.7920	39.8764	1.4402	-0.2002	0.0000
334.5250	-0.3426	-1.9968	-1.3594	-2.2389	1.2115	-2.5312	0.0000	0.0000	-0.0000	0.0000	0.0000	0.0000	0.0176	6.2112	3.9302	0.1296	-0.0733	-0.0285	0.0000	6.1616	4.0531	0.1338	-0.0186	0.0000	0.0000	73.7900	39.8771	1.4404	-0.2002	0.0000
334.5350	-0.3426	-1.9968	-1.3594	-2.2389	1.2115	-2.5312	0.0000	0.0000	-0.0000	0.0000	0.0000	0.0000	0.0253	6.2071	3.9486	0.1165	-0.0664	-0.0266	-0.0000	6.1617	4.0531	0.1338	-0.0186	0.0000	-0.0000	73.7914	39.8768	1.4404	-0.2002	0.0000
334.5450	-0.3426	-1.9968	-1.3594	-2.2389	1.2115	-2.5312	0.0000	0.0000	-0.0000	0.0000	0.0000	0.0000	0.0110	6.1882	3.9545	0.1330	-0.0848	0.0045	-0.0000	6.1616	4.0531	0.1338	-0.0186	0.0000	-0.0000	73.7900	39.8771	1.4404	-0.2002	0.0000
334.5570	-0.3426	-1.9968	-1.3594	-2.2389	1.2115	-2.5312	0.0000	0.0000	-0.0000	0.0000	0.0000	0.0000	-0.0122	6.2968	3.9262	0.0927	-0.0808	0.0054	0.0000	6.1616	4.0531	0.1338	-0.0186	0.0000	0.0000	73.7905	39.8767	1.4403	-0.2002	0.0000
334.5670	-0.3426	-1.9968	-1.3594	-2.2389	1.2116	-2.5312	0.0000	0.0000	-0.0000	0.0000	0.0000	0.0000	0.0657	6.2105	3.9913	0.1237	-0.0662	-0.0130	-0.0000	6.1617	4.0531	0.1338	-0.0186	0.0000	-0.0000	73.7913	39.8766	1.4403	-0.2002	0.0000
334.5790	-0.3426	-1.9968	-1.3594	-2.2389	1.2116	-2.5312	0.0000	0.0000	-0.0000	0.0000	0.0000	0.0000	0.0110	6.2630	3.9566	0.1479	-0.0677	-0.0394	0.0000	6.1615	4.0532	0.1338	-0.0186	0.0000	0.0000	73.7895	39.8775	1.4406	-0.2003	0.0000
334.5890	-0.3426	-1.9968	-1.3594	-2.2389	1.2116	-2.5312	0.0000	0.0000	-0.0000	0.0000	0.0000	0.0000	-0.0034	6.2521	3.9813	0.1059	-0.0804	-0.0074	0.0000	6.1616	4.0531	0.1338	-0.0186	0.0000	0.0000	73.7906	39.8768	1.4404	-0.2002	0.0000
334.5990	-0.3426	-1.9968	-1.3594	-2.2389	1.2116	-2.5312	0.0000	0.0000	-0.0000	0.0000	0.0000	0.0000	-0.0519	6.2394	3.9195	0.1185	-0.0806	-0.0043	0.0000	6.1616	4.0531	0.1338	-0.0186	0.0000	0.0000	73.7910	39.8772	1.4405	-0.2002	0.0000
334.6110	-0.3426	-1.9968	-1.3594	-2.2389	1.2115	-2.5312	0.0000	0.0000	-0.0000	0.0000	0.0000	0.0000	-0.0372	6.2259	3.9665	0.1400	-0.0596	-0.0159	0.0000	6.1617	4.0531	0.1338	-0.0186	0.0000	0.0000	73.7920	39.8764	1.4402	-0.2002	0.0000
334.6210	-0.3426	-1.9968	-1.3594	-2.2389	1.2116	-2.5312	0.0000	0.0000	-0.0000	0.0000	0.0000	0.0000	0.0243	6.2140	3.9708	0.1383	-0.0592	-0.0126	0.0000	6.1615	4.0531	0.1338	-0.0186	0.0000	0.0000	73.7897	39.8768	1.4404	-0.2002	0.0000
334.6310	-0.3425	-1.9968	-1.3594	-2.2389	1.2115	-2.5312	0.0000	0.0000	-0.0000	0.0000	0.0000	0.0000	-0.0907	6.1251	3.9204	0.1265	-0.0887	-0.0069	-0.0000	6.1617	4.0531	0.1338	-0.0186	0.0000	-0.0000	73.7912	39.8765	1.4403	-0.2002	0.0000
334.6410	-0.3426	-1.9968	-1.3594	-2.2389	1.2115	-2.5312	0.0000	0.0000	-0.0000	0.0000	0.0000	0.0000	0.0291	6.2126	3.9905	0.1341	-0.0590	-0.0091	-0.0000	6.1617	4.0531	0.1338	-0.0186	0.0000	-0.0000	73.7912	39.8766	1.4402	-0.2002	0.0000
334.6510	-0.3426	-1.9968	-1.3594	-2.2389	1.2116	-2.5312	0.0000	0.0000	-0.0000	0.0000	0.0000	0.0000	0.0167	6.2726	3.9678	0.1420	-0.0805	-0.0220	0.0000	6.1615	4.0531	0.1338	-0.0186	0.0000	0.0000	73.7899	39.8770	1.4404	-0.2002	0.0000
334.6610	-0.3426	-1.9968	-1.3594	-2.2389	1.2116	-2.5312	0.0000	0.0000	-0.0000	0.0000	0.0000	0.0000	-0.0651	6.1929	3.9785	0.1294	-0.0863	-0.0158	-0.0000	6.1616	4.0531	0.1338	-0.0186	0.0000	-0.0000	73.7902	39.8764	1.4402	-0.2002	0.0000
334.6710	-0.3426	-1.9968	-1.3594	-2.2389	1.2116	-2.5312	0.0000	0.0000	-0.0000	0.0000	0.0000	0.0000	-0.0666	6.2317	3.9597	0.1219	-0.0603	-0.0406	-0.0000	6.1615	4.0531	0.1338	-0.0186	0.0000	-0.0000	73.7890	39.8770	1.4403	-0.2002	0.0000
334.6830	-0.3426	-1.9968	-1.3594	-2.2389	1.2116	-2.5312	0.0000	0.0000	-0.0000	0.0000	0.0000	0.0000	-0.0116	6.2381	3.9057	0.1021	-0.0830	-0.0097	-0.0000	6.1615	4.0531	0.1338	-0.0186	0.0000	-0.0000	73.7896	39.8767	1.4403	-0.2002	0.0000
334.6930	-0.3426	-1.9968	-1.3594	-2.2389	1.2116	-2.5312	0.0000	0.0000	-0.0000	0.0000	0.0000	0.0000	0.0048	6.2343	3.9677	0.1058	-0.0578	-0.0192	0.0000	6.1615	4.0531	0.1338	-0.0186	0.0000	0.0000	73.7900	39.8771	1.4403	-0.2002	0.0000
334.7030	-0.3426	-1.9968	-1.3594	-2.2389	1.2115	-2.5312	0.0000	0.0000	-0.0000	0.0000	0.0000	0.0000	-0.1082	6.2726	3.9386	0.1130	-0.0727	-0.0114	0.0000	6.1618	4.0530	0.1338	-0.0186	0.0000	0.0000	73.7927	39.8762	1.4402	-0.2002	0.0000
334.7130	-0.3426	-1.9968	-1.3594	-2.2389	1.2116	-2.5312	0.0000	0.0000	-0.0000	0.0000	0.0000	0.0000	0.0387	6.1414	3.9762	0.1399	-0.0849	0.0012	0.0000	6.1615	4.0531	0.1338	-0.0186	0.0000	0.0000	73.7890	39.8770	1.4404	-0.2002	0.0000
334.7250	-0.3426	-1.9968	-1.3594	-2.2389	1.2115	-2.5312	0.0000	0.0000	-0.0000	0.0000	0.0000	0.0000	0.0736	6.2987	3.9943	0.1177	-0.0906	-0.0148	-0.0000	6.1617	4.0531	0.1338	-0.0186	0.0000	-0.0000	73.7913	39.8766	1.4403	-0.2002	0.0000
334.7350	-0.3426	-1.9968	-1.3594	-2.2389	1.2116	-2.5312	0.0000	0.0000	-0.0000	0.0000	0.0000	0.0000	0.0216	6.2100	3.9150	0.0955	-0.0805	-0.0097	0.0000	6.1616	4.0531	0.1338	-0.0186	0.0000	0.0000	73.7905	39.8767	1.4403	-0.2002	0.0000
334.7450	-0.3426	-1.9967	-1.3594	-2.2389	1.2115	-2.5312	0.0000	0.0000	-0.0000	0.0000	0.0000	0.0000	0.0697	6.1908	4.0117	0.1341	-0.0750	-0.0356	0.0000	6.1616	4.0532	0.1338	-0.0186	0.0000	0.0000	73.7903	39.8774	1.4405	-0.2003	0.0000
334.7570	-0.3426	-1.9968	-1.3594	-2.2389	1.2115	-2.5312	0.0000	0.0000	-0.0000	0.0000	0.0000	0.0000	0.0806	6.1921	3.9349	0.1141	-0.0811	-0.0395	-0.0000	6.1617	4.0531	0.1338	-0.0186	0.0000	-0.0000	73.7916	39.8769	1.4404	-0.2002	0.0000
334.7670	-0.3426	-1.9968	-1.3594	-2.2389	1.2116	-2.5312	0.0000	0.0000	-0.0000	0.0000	0.0000	0.0000	0.1024	6.2318	3.9611	0.1156	-0.0586	-0.0242	0.0000	6.1617	4.0531	0.1338	-0.0186	0.0000	0.0000	73.7920	39.8764	1.4402	-0.2002	0.0000
334.7790	-0.3426	-1.9968	-1.3594	-2.2389	1.2115	-2.5312	0.0000	0.0000	-0.0000	0.0000	0.0000	0.0000	0.0130	6.2307	3.9358	0.1072	-0.0704	-0.0159	-0.0000	6.1615	4.0531	0.1338	-0.0186	0.0000	-0.0000	73.7892	39.8772	1.4404	-0.2002	0.0000
334.7890	-0.3426	-1.9968	-1.3594	-2.2389	1.2115	-2.5312	0.0000	0.0000	-0.0000	0.0000	0.0000	0.0000	-0.0396	6.1927	3.9739	0.1033	-0.0598	0.0081	-0.0000	6.1614	4.0532	0.1338	-0.0186	0.0000	-0.0000	73.7886	39.8775	1.4405	-0.2003	0.0000
334.8010	-0.3425	-1.9968	-1.3594	-2.2389	1.2115	-2.5312	0.0000	0.0000	-0.0000	0.0000	0.0000	0.0000	0.0430	6.2012	3.9614	0.1122	-0.0587	-0.0054	0.0000	6.1618	4.0531	0.1338	-0.0186	0.0000	0.0000	73.7926	39.8770	1.4403	-0.2002	0.0000
334.8110	-0.3426	-1.9968	-1.3594	-2.2389	1.2116	-2.5312	0.0000	0.0000	-0.0000	0.0000	0.0000	0.0000	-0.0136	6.1790	3.9699	0.1358	-0.0417	-0.0092	-0.0000	6.1616	4.0531	0.1338	-0.0186	0.0000	-0.0000	73.7907	39.8769	1.4403	-0.2002	0.0000
334.8210	-0.3426	-1.9968	-1.3594	-2.2389	1.2115	-2.5312	0.0000	0.0000	-0.0000	0.0000	0.0000	0.0000	0.0203	6.1591	3.9418	0.1381	-0.0534	-0.0137	0.0000	6.1615	4.0531	0.1338	-0.0186	0.0000	0.0000	73.7890	39.8770	1.4404	-0.2002	0.0000
334.8330	-0.3426	-1.9968	-1.3594	-2.2389	1.2115	-2.5312	0.0000	0.0000	-0.0000	0.0000	0.0000	0.0000	0.0544	6.2520	3.9989	0.1290	-0.0608	-0.0291	0.0000	6.1616	4.0531	0.1338	-0.0186	0.0000	0.0000	73.7906	39.8768	1.4404	-0.2002	0.0000
334.8430	-0.3426	-1.9968	-1.3594	-2.2389	1.2116	-2.5312	0.0000	0.0000	-0.0000	0.0000	0.0000	0.0000	0.0638	6.2101	3.9967	0.1160	-0.0668	-0.0063	-0.0000	6.1616	4.0531	0.1338	-0.0186	0.0000	-0.0000	73.7911	39.8765	1.4402	-0.2002	0.0000
334.8550	-0.3426	-1.9968	-1.3594	-2.2389	1.2116	-2.5313	0.0000	0.0000	-0.0000	0.0000	0.0000	0.0000	-0.0099	6.1777	3.9343	0.1184	-0.0404	-0.0148	-0.0000	6.1618	4.0531	0.1338	-0.0186	0.0000	-0.0000	73.7928	39.8763	1.4402	-0.2002	0.0000
334.8650	-0.3426	-1.9968	-1.3594	-2.2389	1.2115	-2.5312	0.0000	0.0000	-0.0000	0.0000	0.0000	0.0000	0.0113	6.1855	3.9943	0.1312	-0.0859	-0.0244	0.0000	6.1616	4.0531	0.1338	-0.0186	0.0000	0.0000	73.7907	39.8769	1.4404	-0.2002	0.0000
334.8770	-0.3426	-1.9968	-1.3594	-2.2389	1.2116	-2.5312	0.0000	0.0000	-0.0000	0.0000	0.0000	0.0000	-0.0677	6.3004	3.9762	0.1095	-0.0752	-0.0147	-0.0000	6.1617	4.0531	0.1338	-0.0186	0.0000	-0.0000	73.7913	39.8767	1.4402	-0.2002	0.0000
334.8870	-0.3426	-1.9968	-1.3594	-2.2389	1.2115	-2.5312	0.0000	0.0000	-0.0000	0.0000	0.0000	0.0000	0.0363	6.1342	3.9265	0.1379	-0.0784	-0.0257	0.0000	6.1616	4.0531	0.1338	-0.0186	0.0000	0.0000	73.7906	39.8768	1.4404	-0.2002	0.0000
334.8970	-0.3426	-1.9968	-1.3594	-2.2389	1.2116	-2.5312	0.0000	0.0000	-0.0000	0.0000	0.0000	0.0000	0.0022	6.2797	3.9991	0.1113	-0.0601	-0.0212	0.0000	6.1617	4.0531	0.1338	-0.0186	0.0000	0.0000	73.7912	39.8766	1.4402	-0.2002	0.0000
334.9090	-0.3426	-1.9968	-1.3594	-2.2389	1.2115	-2.5312	0.0000	0.0000	-0.0000	0.0000	0.0000	0.0000	-0.0826	6.2262	3.9756	0.1003	-0.0656	-0.0310	0.0000	6.1617	4.0531	0.1338	-0.0186	0.0000	0.0000	73.7923	39.8767	1.4403	-0.2002	0.0000
334.9190	-0.3426	-1.9968	-1.3594	-2.2389	1.2115	-2.5312	0.0000	0.0000	-0.0000	0.0000	0.0000	0.0000	-0.0370	6.1361	3.9587	0.1291	-0.0790	-0.0292	0.0000	6.1617	4.0531	0.1338	-0.0186	0.0000	0.0000	73.7915	39.8769	1.4403	-0.2002	0.0000
334.9310	-0.3425	-1.9968	-1.3594	-2.2389	1.2116	-2.5312	0.0000	0.0000	-0.0000	0.0000	0.0000	0.0000	0.0502	6.2296	3.9394	0.1510	-0.0756	-0.0082	0.0000	6.1617	4.0530	0.1338	-0.0186	0.0000	0.0000	73.7918	39.8762	1.4402	-0.2002	0.0000
334.9410	-0.3426	-1.9968	-1.3594	-2.2389	1.2115	-2.5312	0.0000	0.0000	-0.0000	0.0000	0.0000	0.0000	-0.0198	6.1771	3.9349	0.0977	-0.0621	-0.0027	-0.0000	6.1616	4.0531	0.1338	-0.0186	0.0000	-0.0000	73.7906	39.8769	1.4404	-0.2003	0.0000
334.9530	-0.3426	-1.9968	-1.3594	-2.2389	1.2116	-2.5312	0.0000	0.0000	-0.0000	0.0000	0.0000	0.0000	0.0139	6.2749	3.9564	0.1353	-0.0589	0.0096	0.0000	6.1615	4.0531	0.1338	-0.0186	0.0000	0.0000	73.7897	39.8768	1.4403	-0.2002	0.0000
334.9630	-0.3426	-1.9968	-1.3594	-2.2389	1.2115	-2.5312	0.0000	0.0000	-0.0000	0.0000	0.0000	0.0000	-0.0163	6.2636	3.9572	0.1216	-0.0627	-0.0058	-0.0000	6.1615	4.0531	0.1338	-0.0186	0.0000	-0.0000	73.7890	39.8770	1.4404	-0.2003	0.0000
334.9750	-0.3426	-1.9968	-1.3594	-2.2389	1.2116	-2.5312	0.0000	0.0000	-0.0000	0.0000	0.0000	0.0000	0.0787	6.2625	3.9484	0.0933	-0.0878	-0.0071	-0.0000	6.1617	4.0531	0.1338	-0.0186	0.0000	-0.0000	73.7913	39.8766	1.4403	-0.2002	0.0000
334.9850	-0.3426	-1.9968	-1.3594	-2.2389	1.2116	-2.5312	0.0000	0.0000	-0.0000	0.0000	0.0000	0.0000	0.0513	6.2406	3.9874	0.1291	-0.0668	-0.0088	-0.0000	6.1617	4.0531	0.1338	-0.0186	0.0000	-0.0000	73.7914	39.8768	1.4403	-0.2002	0.0000
334.9950	-0.3426	-1.9968	-1.3594	-2.2389	1.2116	-2.5312	0.0000	0.0000	-0.0000	0.0000	0.0000	0.0000	-0.0989	6.1713	3.9613	0.1247	-0.0817	-0.0163	-0.0000	6.1616	4.0531	0.1338	-0.0186	0.0000	-0.0000	73.7906	39.8769	1.4403	-0.2002	0.0000
335.0070	-0.3426	-1.9968	-1.3594	-2.2389	1.2115	-2.5312	0.0000	0.0000	-0.0000	0.0000	0.0000	0.0000	0.0337	6.2354	3.9343	0.1145	-0.0652	-0.0007	-0.0000	6.1615	4.0531	0.1338	-0.0186	0.0000	-0.0000	73.7891	39.8771	1.4404	-0.2002	0.0000
335.0170	-0.3426	-1.9968	-1.3594	-2.2389	1.2116	-2.5312	0.0000	0.0000	-0.0000	0.0000	0.0000	0.0000	0.0128	6.1460	3.9465	0.1471	-0.0732	0.0007	0.0000	6.1617	4.0531	0.1338	-0.0186	0.0000	0.0000	73.7923	39.8767	1.4403	-0.2002	0.0000
335.0290	-0.3426	-1.9968	-1.3594	-2.2389	1.2115	-2.5312	0.0000	0.0000	-0.0000	0.0000	0.0000	0.0000	0.0519	6.2255	3.9448	0.1305	-0.0555	-0.0150	0.0000	6.1616	4.0531	0.1338	-0.0186	0.0000	0.0000	73.7905	39.8767	1.4404	-0.2002	0.0000
335.0390	-0.3426	-1.9967	-1.3594	-2.2389	1.2116	-2.5312	0.0000	0.0000	-0.0000	0.0000	0.0000	0.0000	0.0876	6.2132	3.9224	0.1249	-0.0622	0.0069	0.0000	6.1615	4.0531	0.1338	-0.0186	0.0000	0.0000	73.7898	39.8769	1.4404	-0.2002	0.0000
335.0510	-0.3426	-1.9968	-1.3594	-2.2389	1.2116	-2.5312	0.0000	0.0000	-0.0000	0.0000	0.0000	0.0000	0.0333	6.2212	3.9476	0.1060	-0.0508	-0.0135	-0.0000	6.1616	4.0531	0.1338	-0.0186	0.0000	-0.0000	73.7907	39.8769	1.4404	-0.2002	0.0000
335.0610	-0.3426	-1.9968	-1.3594	-2.2389	1.2116	-2.5312	0.0000	0.0000	-0.0000	0.0000	0.0000	0.0000	0.0271	6.3220	3.9693	0.1225	-0.0622	-0.0047	0.0000	6.1617	4.0531	0.1338	-0.0186	0.0000	0.0000	73.7923	39.8767	1.4403	-0.2002	0.0000
335.0710	-0.3426	-1.9968	-1.3594	-2.2389	1.2116	-2.5312	0.0000	0.0000	-0.0000	0.0000	0.0000	0.0000	0.0156	6.1963	3.9529	0.1416	-0.0529	-0.0296	0.0000	6.1616	4.0531	0.1338	-0.0186	0.0000	0.0000	73.7906	39.8768	1.4404	-0.2002	0.0000
335.0830	-0.3426	-1.9968	-1.3594	-2.2389	1.2116	-2.5312	0.0000	0.0000	-0.0000	0.0000	0.0000	0.0000	0.0100	6.2514	3.9412	0.1535	-0.0562	-0.0032	0.0000	6.1615	4.0531	0.1338	-0.0186	0.0000	0.0000	73.7892	39.8772	1.4405	-0.2002	0.0000
335.0930	-0.3426	-1.9968	-1.3594	-2.2389	1.2115	-2.5312	0.0000	0.0000	-0.0000	0.0000	0.0000	0.0000	0.0279	6.2383	3.9563	0.1147	-0.0573	0.0056	0.0000	6.1615	4.0531	0.1338	-0.0186	0.0000	0.0000	73.7897	39.8768	1.4403	-0.2002	0.0000
335.1050	-0.3426	-1.9968	-1.3594	-2.2389	1.2115	-2.5312	0.0000	0.0000	-0.0000	0.0000	0.0000	0.0000	0.1004	6.2479	3.9464	0.1206	-0.0834	-0.0079	0.0000	6.1616	4.0531	0.1338	-0.0186	0.0000	0.0000	73.7905	39.8767	1.4403	-0.2002	0.0000
335.1150	-0.3426	-1.9968	-1.3594	-2.2389	1.2116	-2.5312	0.0000	0.0000	-0.0000	0.0000	0.0000	0.0000	0.0735	6.3046	3.9827	0.1354	-0.0590	-0.0155	0.0000	6.1616	4.0531	0.1338	-0.0186	0.0000	0.0000	73.7904	39.8767	1.4402	-0.2002	0.0000
335.1270	-0.3426	-1.9968	-1.3594	-2.2389	1.2115	-2.5312	0.0000	0.0000	-0.0000	0.0000	0.0000	0.0000	-0.0266	6.2945	3.9646	0.1303	-0.0606	-0.0072	-0.0000	6.1617	4.0531	0.1338	-0.0186	0.0000	-0.0000	73.7913	39.8767	1.4403	-0.2002	0.0000
335.1370	-0.3426	-1.9968	-1.3594	-2.2389	1.2115	-2.5312	0.0000	0.0000	-0.0000	0.0000	0.0000	0.0000	0.0445	6.2440	3.9242	0.1406	-0.0750	-0.0104	0.0000	6.1616	4.0531	0.1338	-0.0186	0.0000	0.0000	73.7901	39.8772	1.4405	-0.2003	0.0000
335.1490	-0.3426	-1.9968	-1.3594	-2.2389	1.2116	-2.5312	0.0000	0.0000	-0.0000	0.0000	0.0000	0.0000	0.0316	6.2412	3.9430	0.1471	-0.0760	-0.0291	-0.0000	6.1616	4.0531	0.1338	-0.0186	0.0000	-0.0000	73.7904	39.8766	1.4402	-0.2002	0.0000
335.1590	-0.3425	-1.9968	-1.3594	-2.2389	1.2115	-2.5312	0.0000	0.0000	-0.0000	0.0000	0.0000	0.0000	0.0997	6.2317	3.9719	0.1193	-0.0495	-0.0117	0.0000	6.1616	4.0531	0.1338	-0.0186	0.0000	0.0000	73.7910	39.8772	1.4404	-0.2002	0.0000
335.1690	-0.3426	-1.9968	-1.3594	-2.2389	1.2115	-2.5312	0.0000	0.0000	-0.0000	0.0000	0.0000	0.0000	0.0391	6.2764	3.9515	0.1229	-0.0744	-0.0067	0.0000	6.1617	4.0531	0.1338	-0.0186	0.0000	0.0000	73.7923	39.8767	1.4403	-0.2002	0.0000
335.1810	-0.3426	-1.9968	-1.3594	-2.2389	1.2115	-2.5312	0.0000	0.0000	-0.0000	0.0000	0.0000	0.0000	0.0283	6.2668	3.9054	0.1290	-0.0927	-0.0126	0.0000	6.1616	4.0531	0.1338	-0.0186	0.0000	0.0000	73.7903	39.8766	1.4404	-0.2002	0.0000
335.1910	-0.3426	-1.9968	-1.3594	-2.2389	1.2116	-2.5312	0.0000	0.0000	-0.0000	0.0000	0.0000	0.0000	0.0430	6.2717	3.9913	0.1259	-0.0568	0.0037	0.0000	6.1616	4.0531	0.1338	-0.0186	0.0000	0.0000	73.7909	39.8771	1.4404	-0.2002	0.0000
335.2030	-0.3426	-1.9967	-1.3594	-2.2389	1.2116	-2.5312	0.0000	0.0000	-0.0000	0.0000	0.0000	0.0000	0.0461	6.1876	3.9586	0.1220	-0.0402	-0.0120	0.0000	6.1617	4.0531	0.1338	-0.0186	0.0000	0.0000	73.7922	39.8766	1.4403	-0.2002	0.0000
335.2130	-0.3426	-1.9968	-1.3594	-2.2389	1.2115	-2.5312	0.0000	0.0000	-0.0000	0.0000	0.0000	0.0000	0.0007	6.1720	3.9704	0.1318	-0.0787	-0.0005	0.0000	6.1616	4.0531	0.1338	-0.0186	0.0000	0.0000	73.7905	39.8767	1.4403	-0.2002	0.0000
335.2250	-0.3426	-1.9968	-1.3594	-2.2389	1.2115	-2.5312	0.0000	0.0000	-0.0000	0.0000	0.0000	0.0000	0.0079	6.1930	3.9804	0.1374	-0.0475	-0.0052	-0.0000	6.1617	4.0531	0.1338	-0.0186	0.0000	-0.0000	73.7914	39.8767	1.4403	-0.2002	0.0000
335.2350	-0.3426	-1.9968	-1.3594	-2.2389	1.2115	-2.5312	0.0000	0.0000	-0.0000	0.0000	0.0000	0.0000	0.0317	6.3389	3.9654	0.1203	-0.0654	-0.0269	-0.0000	6.1616	4.0531	0.1338	-0.0186	0.0000	-0.0000	73.7907	39.8769	1.4404	-0.2002	0.0000
