# Supplementary material for: Practical Aspects of Model-Based Collision Detection
Source: Front Robot AI. 2020 Nov 23;7:571574. doi: 10.3389/frobt.2020.571574 (PMC7805958; doi:10.3389/frobt.2020.571574)
Supplement: Supplementary file 1 [file Data_Sheet_1.ZIP › validation_data/ur-20_01_17-p4.csv]

386.8710	1.1756	-0.9233	-1.8873	-1.3063	2.9481	-2.5312	0.0000	0.0000	-0.0000	0.0000	0.0000	-0.0000	0.8021	-0.9183	4.1253	0.2639	0.1451	0.0567	-0.0000	-0.7913	4.0682	0.2620	0.0677	0.0000	-0.0000	-9.4768	40.0250	2.8201	0.7287	0.0000
386.8730	1.1756	-0.9233	-1.8874	-1.3063	2.9481	-2.5312	0.0000	0.0000	-0.0000	0.0000	0.0000	-0.0000	0.8121	-0.9321	4.1961	0.2528	0.1669	0.0603	0.0000	-0.7917	4.0681	0.2620	0.0677	0.0000	0.0000	-9.4810	40.0239	2.8199	0.7286	0.0000
386.8850	1.1756	-0.9233	-1.8874	-1.3063	2.9481	-2.5312	0.0000	0.0000	-0.0000	0.0000	0.0000	-0.0000	0.8236	-0.9496	4.1799	0.2515	0.1351	0.0410	0.0000	-0.7915	4.0681	0.2620	0.0677	0.0000	0.0000	-9.4787	40.0246	2.8200	0.7287	0.0000
386.8950	1.1756	-0.9233	-1.8874	-1.3063	2.9481	-2.5312	0.0000	0.0000	-0.0000	0.0000	0.0000	-0.0000	0.7030	-0.8663	4.1118	0.2909	0.1355	0.0715	-0.0000	-0.7914	4.0682	0.2620	0.0677	0.0000	-0.0000	-9.4777	40.0249	2.8200	0.7287	0.0000
386.9050	1.1756	-0.9233	-1.8874	-1.3063	2.9481	-2.5312	0.0000	0.0000	-0.0000	0.0000	0.0000	-0.0000	0.8319	-0.9487	4.1441	0.2559	0.1444	0.0586	0.0000	-0.7915	4.0681	0.2620	0.0677	0.0000	0.0000	-9.4794	40.0239	2.8199	0.7287	0.0000
386.9170	1.1756	-0.9233	-1.8874	-1.3063	2.9481	-2.5312	0.0000	0.0000	-0.0000	0.0000	0.0000	-0.0000	0.7267	-0.9569	4.1726	0.2784	0.1229	0.0634	0.0000	-0.7916	4.0681	0.2620	0.0677	0.0000	0.0000	-9.4796	40.0245	2.8199	0.7287	0.0000
386.9270	1.1756	-0.9233	-1.8874	-1.3064	2.9481	-2.5312	0.0000	0.0000	-0.0000	0.0000	0.0000	-0.0000	0.7321	-0.9531	4.1357	0.2521	0.1462	0.0461	0.0000	-0.7914	4.0681	0.2620	0.0677	0.0000	0.0000	-9.4778	40.0248	2.8201	0.7287	0.0000
386.9390	1.1756	-0.9234	-1.8874	-1.3064	2.9481	-2.5312	0.0000	0.0000	-0.0000	0.0000	0.0000	-0.0000	0.7927	-0.9213	4.1302	0.2777	0.1255	0.0421	0.0000	-0.7914	4.0681	0.2620	0.0677	0.0000	0.0000	-9.4780	40.0246	2.8200	0.7287	0.0000
386.9490	1.1756	-0.9233	-1.8874	-1.3063	2.9481	-2.5312	0.0000	0.0000	-0.0000	0.0000	0.0000	-0.0000	0.6977	-0.9799	4.1597	0.2596	0.1330	0.0370	0.0000	-0.7914	4.0681	0.2620	0.0677	0.0000	0.0000	-9.4780	40.0246	2.8200	0.7287	0.0000
386.9590	1.1756	-0.9233	-1.8874	-1.3063	2.9481	-2.5312	0.0000	0.0000	-0.0000	0.0000	0.0000	-0.0000	0.8317	-0.9581	4.1613	0.2886	0.1491	0.0411	-0.0000	-0.7917	4.0681	0.2620	0.0677	0.0000	-0.0000	-9.4809	40.0241	2.8199	0.7286	0.0000
386.9710	1.1756	-0.9233	-1.8874	-1.3063	2.9481	-2.5312	0.0000	0.0000	-0.0000	0.0000	0.0000	-0.0000	0.7885	-0.9568	4.1384	0.2954	0.1493	0.0295	0.0000	-0.7914	4.0681	0.2620	0.0677	0.0000	0.0000	-9.4778	40.0247	2.8200	0.7287	0.0000
386.9810	1.1756	-0.9233	-1.8874	-1.3063	2.9481	-2.5312	0.0000	0.0000	-0.0000	0.0000	0.0000	-0.0000	0.7513	-0.9281	4.1509	0.2652	0.1207	0.0447	0.0000	-0.7915	4.0682	0.2620	0.0677	0.0000	0.0000	-9.4793	40.0249	2.8200	0.7287	0.0000
386.9930	1.1756	-0.9233	-1.8874	-1.3063	2.9481	-2.5313	0.0000	0.0000	-0.0000	0.0000	0.0000	-0.0000	0.7718	-0.8566	4.1527	0.2520	0.1298	0.0214	0.0000	-0.7916	4.0681	0.2620	0.0677	0.0000	0.0000	-9.4797	40.0244	2.8200	0.7287	0.0000
387.0030	1.1756	-0.9234	-1.8874	-1.3063	2.9481	-2.5312	0.0000	0.0000	-0.0000	0.0000	0.0000	-0.0000	0.7594	-1.0056	4.1866	0.2423	0.1559	0.0428	0.0000	-0.7915	4.0681	0.2620	0.0677	0.0000	0.0000	-9.4788	40.0246	2.8200	0.7287	0.0000
387.0130	1.1756	-0.9233	-1.8874	-1.3063	2.9481	-2.5312	0.0000	0.0000	-0.0000	0.0000	0.0000	-0.0000	0.7023	-0.9019	4.2017	0.2643	0.1292	0.0429	-0.0000	-0.7915	4.0682	0.2620	0.0677	0.0000	-0.0000	-9.4791	40.0250	2.8201	0.7287	0.0000
387.0250	1.1756	-0.9233	-1.8874	-1.3063	2.9481	-2.5312	0.0000	0.0000	-0.0000	0.0000	0.0000	-0.0000	0.9002	-0.8793	4.1418	0.2689	0.1326	0.0218	-0.0000	-0.7915	4.0681	0.2620	0.0677	0.0000	-0.0000	-9.4789	40.0244	2.8200	0.7287	0.0000
387.0350	1.1756	-0.9233	-1.8874	-1.3063	2.9481	-2.5312	0.0000	0.0000	-0.0000	0.0000	0.0000	-0.0000	0.7414	-0.9179	4.1619	0.2640	0.1411	0.0240	0.0000	-0.7915	4.0681	0.2620	0.0677	0.0000	0.0000	-9.4787	40.0247	2.8200	0.7287	0.0000
387.0470	1.1756	-0.9233	-1.8874	-1.3063	2.9481	-2.5312	0.0000	0.0000	-0.0000	0.0000	0.0000	-0.0000	0.7956	-0.9359	4.1656	0.2706	0.1311	0.0355	-0.0000	-0.7915	4.0681	0.2620	0.0677	0.0000	-0.0000	-9.4794	40.0247	2.8200	0.7287	0.0000
387.0570	1.1756	-0.9233	-1.8873	-1.3063	2.9481	-2.5312	0.0000	0.0000	-0.0000	0.0000	0.0000	-0.0000	0.7415	-0.8459	4.1616	0.2559	0.1367	0.0359	-0.0000	-0.7917	4.0681	0.2620	0.0677	0.0000	-0.0000	-9.4808	40.0241	2.8200	0.7287	0.0000
387.0690	1.1756	-0.9234	-1.8873	-1.3063	2.9481	-2.5312	0.0000	0.0000	-0.0000	0.0000	0.0000	0.0000	0.7897	-0.8794	4.1924	0.2468	0.1369	0.0281	-0.0000	-0.7916	4.0681	0.2620	0.0677	0.0000	-0.0000	-9.4796	40.0245	2.8199	0.7287	0.0000
387.0790	1.1756	-0.9233	-1.8874	-1.3063	2.9481	-2.5312	0.0000	0.0000	-0.0000	0.0000	0.0000	0.0000	0.7370	-0.9996	4.1468	0.2645	0.1148	0.0165	0.0000	-0.7915	4.0681	0.2620	0.0677	0.0000	0.0000	-9.4786	40.0248	2.8200	0.7287	0.0000
387.0910	1.1756	-0.9233	-1.8874	-1.3063	2.9481	-2.5312	0.0000	0.0000	-0.0000	0.0000	0.0000	0.0000	0.7787	-0.9638	4.1593	0.2691	0.1240	0.0210	0.0000	-0.7915	4.0681	0.2620	0.0677	0.0000	0.0000	-9.4786	40.0247	2.8200	0.7287	0.0000
387.1010	1.1756	-0.9233	-1.8874	-1.3063	2.9481	-2.5313	0.0000	0.0000	-0.0000	0.0000	0.0000	0.0000	0.7506	-0.9482	4.1584	0.2722	0.1466	0.0319	-0.0000	-0.7913	4.0682	0.2620	0.0677	0.0000	-0.0000	-9.4768	40.0250	2.8201	0.7287	0.0000
387.1110	1.1756	-0.9233	-1.8874	-1.3063	2.9481	-2.5312	0.0000	0.0000	-0.0000	0.0000	0.0000	0.0000	0.7682	-0.8849	4.1166	0.2856	0.1394	0.0367	0.0000	-0.7915	4.0681	0.2620	0.0677	0.0000	0.0000	-9.4793	40.0241	2.8199	0.7287	0.0000
387.1210	1.1756	-0.9233	-1.8874	-1.3063	2.9481	-2.5312	0.0000	0.0000	-0.0000	0.0000	0.0000	0.0000	0.8003	-0.9385	4.1466	0.2821	0.1335	0.0217	0.0000	-0.7912	4.0682	0.2620	0.0677	0.0000	0.0000	-9.4753	40.0249	2.8200	0.7287	0.0000
387.1310	1.1756	-0.9233	-1.8873	-1.3063	2.9481	-2.5312	0.0000	0.0000	-0.0000	0.0000	0.0000	0.0000	0.8002	-0.9588	4.1453	0.2667	0.1246	0.0349	-0.0000	-0.7914	4.0681	0.2620	0.0677	0.0000	-0.0000	-9.4778	40.0247	2.8200	0.7287	0.0000
387.1410	1.1756	-0.9233	-1.8874	-1.3063	2.9481	-2.5312	0.0000	0.0000	-0.0000	0.0000	0.0000	0.0000	0.8304	-0.8831	4.1135	0.2926	0.1285	0.0403	0.0000	-0.7915	4.0681	0.2620	0.0677	0.0000	0.0000	-9.4789	40.0245	2.8200	0.7287	0.0000
387.1510	1.1756	-0.9234	-1.8874	-1.3063	2.9481	-2.5312	0.0000	0.0000	-0.0000	0.0000	0.0000	0.0000	0.8162	-0.9065	4.1919	0.2598	0.1512	0.0114	0.0000	-0.7915	4.0681	0.2620	0.0677	0.0000	0.0000	-9.4786	40.0248	2.8200	0.7287	0.0000
387.1630	1.1756	-0.9233	-1.8874	-1.3063	2.9481	-2.5312	0.0000	0.0000	-0.0000	0.0000	0.0000	0.0000	0.6967	-1.0477	4.1465	0.2494	0.1542	0.0229	0.0000	-0.7915	4.0681	0.2620	0.0677	0.0000	0.0000	-9.4787	40.0246	2.8200	0.7287	0.0000
387.1730	1.1756	-0.9233	-1.8874	-1.3063	2.9481	-2.5312	0.0000	0.0000	-0.0000	0.0000	0.0000	0.0000	0.7833	-0.9455	4.1657	0.2901	0.1221	0.0229	0.0000	-0.7916	4.0681	0.2620	0.0677	0.0000	0.0000	-9.4797	40.0244	2.8200	0.7287	0.0000
387.1830	1.1756	-0.9233	-1.8874	-1.3063	2.9481	-2.5312	0.0000	0.0000	-0.0000	0.0000	0.0000	0.0000	0.7968	-0.9368	4.1580	0.2689	0.1350	0.0562	-0.0000	-0.7916	4.0680	0.2620	0.0677	0.0000	-0.0000	-9.4803	40.0239	2.8199	0.7286	0.0000
387.1930	1.1756	-0.9233	-1.8874	-1.3063	2.9481	-2.5312	0.0000	0.0000	-0.0000	0.0000	0.0000	0.0000	0.8159	-0.8463	4.1351	0.2550	0.1262	0.0241	0.0000	-0.7916	4.0681	0.2620	0.0677	0.0000	0.0000	-9.4795	40.0246	2.8200	0.7287	0.0000
387.2030	1.1756	-0.9233	-1.8874	-1.3063	2.9481	-2.5312	0.0000	0.0000	-0.0000	0.0000	0.0000	0.0000	0.8406	-0.8999	4.1499	0.2857	0.1418	0.0301	0.0000	-0.7915	4.0681	0.2620	0.0677	0.0000	0.0000	-9.4786	40.0247	2.8200	0.7287	0.0000
387.2150	1.1756	-0.9233	-1.8874	-1.3063	2.9481	-2.5312	0.0000	0.0000	-0.0000	0.0000	0.0000	0.0000	0.8292	-0.8533	4.1996	0.2649	0.1450	0.0369	0.0000	-0.7915	4.0681	0.2620	0.0677	0.0000	0.0000	-9.4788	40.0246	2.8200	0.7287	0.0000
387.2250	1.1756	-0.9233	-1.8874	-1.3063	2.9481	-2.5312	0.0000	0.0000	-0.0000	0.0000	0.0000	0.0000	0.7088	-0.9056	4.1845	0.2628	0.1391	0.0636	-0.0000	-0.7914	4.0682	0.2620	0.0677	0.0000	-0.0000	-9.4777	40.0249	2.8200	0.7287	0.0000
387.2350	1.1756	-0.9233	-1.8874	-1.3063	2.9481	-2.5312	0.0000	0.0000	-0.0000	0.0000	0.0000	0.0000	0.8080	-0.9315	4.1744	0.2479	0.1311	0.0116	0.0000	-0.7915	4.0682	0.2620	0.0677	0.0000	0.0000	-9.4784	40.0249	2.8200	0.7287	0.0000
387.2470	1.1756	-0.9233	-1.8874	-1.3063	2.9481	-2.5312	0.0000	0.0000	-0.0000	0.0000	0.0000	0.0000	0.7985	-0.8643	4.1817	0.2688	0.1423	0.0126	-0.0000	-0.7914	4.0682	0.2620	0.0677	0.0000	-0.0000	-9.4774	40.0251	2.8201	0.7287	0.0000
387.2570	1.1756	-0.9233	-1.8874	-1.3063	2.9481	-2.5312	0.0000	0.0000	-0.0000	0.0000	0.0000	0.0000	0.8606	-0.8575	4.1581	0.2882	0.1208	0.0254	-0.0000	-0.7914	4.0681	0.2620	0.0677	0.0000	-0.0000	-9.4779	40.0246	2.8200	0.7287	0.0000
387.2670	1.1756	-0.9233	-1.8873	-1.3063	2.9481	-2.5312	0.0000	0.0000	-0.0000	0.0000	0.0000	0.0000	0.7210	-0.9215	4.1110	0.2795	0.1097	0.0314	0.0000	-0.7914	4.0682	0.2620	0.0677	0.0000	0.0000	-9.4776	40.0249	2.8201	0.7287	0.0000
387.2790	1.1756	-0.9233	-1.8873	-1.3063	2.9481	-2.5312	0.0000	0.0000	-0.0000	0.0000	0.0000	0.0000	0.7949	-0.8515	4.1597	0.2722	0.1645	0.0254	-0.0000	-0.7916	4.0681	0.2620	0.0677	0.0000	-0.0000	-9.4798	40.0243	2.8200	0.7287	0.0000
387.2890	1.1756	-0.9234	-1.8874	-1.3063	2.9481	-2.5312	0.0000	0.0000	-0.0000	0.0000	0.0000	0.0000	0.7393	-0.9821	4.1001	0.2620	0.1304	0.0349	0.0000	-0.7915	4.0681	0.2620	0.0677	0.0000	0.0000	-9.4793	40.0241	2.8199	0.7287	0.0000
387.2990	1.1756	-0.9233	-1.8874	-1.3063	2.9481	-2.5312	0.0000	0.0000	-0.0000	0.0000	0.0000	0.0000	0.7127	-0.9185	4.1784	0.2863	0.1415	0.0227	0.0000	-0.7916	4.0681	0.2620	0.0677	0.0000	0.0000	-9.4797	40.0244	2.8200	0.7287	0.0000
387.3090	1.1756	-0.9233	-1.8874	-1.3063	2.9481	-2.5312	0.0000	0.0000	-0.0000	0.0000	0.0000	0.0000	0.6839	-0.8905	4.1646	0.2695	0.1207	0.0073	-0.0000	-0.7917	4.0681	0.2620	0.0677	0.0000	-0.0000	-9.4818	40.0239	2.8199	0.7287	0.0000
387.3190	1.1756	-0.9234	-1.8874	-1.3063	2.9481	-2.5312	0.0000	0.0000	-0.0000	0.0000	0.0000	0.0000	0.6927	-0.9574	4.1545	0.2833	0.1249	0.0119	-0.0000	-0.7913	4.0681	0.2620	0.0677	0.0000	-0.0000	-9.4770	40.0248	2.8200	0.7287	0.0000
387.3310	1.1756	-0.9233	-1.8873	-1.3063	2.9481	-2.5312	0.0000	0.0000	-0.0000	0.0000	0.0000	0.0000	0.7700	-0.8550	4.1604	0.2437	0.1197	-0.0001	0.0000	-0.7915	4.0681	0.2620	0.0677	0.0000	0.0000	-9.4788	40.0246	2.8200	0.7287	0.0000
387.3410	1.1756	-0.9233	-1.8874	-1.3063	2.9481	-2.5312	0.0000	0.0000	-0.0000	0.0000	0.0000	0.0000	0.6828	-0.8268	4.1558	0.2762	0.1302	0.0046	0.0000	-0.7915	4.0681	0.2620	0.0677	0.0000	0.0000	-9.4794	40.0247	2.8200	0.7287	0.0000
387.3510	1.1756	-0.9233	-1.8874	-1.3063	2.9481	-2.5312	0.0000	0.0000	-0.0000	0.0000	0.0000	0.0000	0.7148	-0.9926	4.1685	0.2589	0.1509	0.0014	0.0000	-0.7914	4.0682	0.2620	0.0677	0.0000	0.0000	-9.4772	40.0253	2.8201	0.7287	0.0000
387.3610	1.1756	-0.9234	-1.8874	-1.3063	2.9481	-2.5312	0.0000	0.0000	-0.0000	0.0000	0.0000	0.0000	0.6854	-0.8711	4.1731	0.2623	0.1410	0.0218	0.0000	-0.7914	4.0681	0.2620	0.0677	0.0000	0.0000	-9.4778	40.0248	2.8200	0.7287	0.0000
387.3710	1.1756	-0.9233	-1.8873	-1.3063	2.9481	-2.5312	0.0000	0.0000	-0.0000	0.0000	0.0000	0.0000	0.7465	-0.9515	4.1755	0.2506	0.1352	0.0173	-0.0000	-0.7914	4.0681	0.2620	0.0677	0.0000	-0.0000	-9.4780	40.0246	2.8200	0.7287	0.0000
387.3830	1.1756	-0.9233	-1.8874	-1.3063	2.9481	-2.5312	0.0000	0.0000	-0.0000	0.0000	0.0000	0.0000	0.6650	-0.8874	4.1728	0.2512	0.1457	0.0049	-0.0000	-0.7916	4.0681	0.2620	0.0677	0.0000	-0.0000	-9.4797	40.0244	2.8199	0.7287	0.0000
387.3930	1.1756	-0.9233	-1.8874	-1.3063	2.9481	-2.5312	0.0000	0.0000	-0.0000	0.0000	0.0000	0.0000	0.7797	-0.8834	4.1205	0.2688	0.1440	0.0324	0.0000	-0.7914	4.0681	0.2620	0.0677	0.0000	0.0000	-9.4778	40.0248	2.8200	0.7287	0.0000
387.4030	1.1756	-0.9234	-1.8874	-1.3063	2.9481	-2.5312	0.0000	0.0000	-0.0000	0.0000	0.0000	0.0000	0.7717	-0.9334	4.1898	0.2859	0.1288	0.0005	0.0000	-0.7915	4.0681	0.2620	0.0677	0.0000	0.0000	-9.4786	40.0248	2.8200	0.7287	0.0000
387.4130	1.1756	-0.9233	-1.8874	-1.3063	2.9481	-2.5312	0.0000	0.0000	-0.0000	0.0000	0.0000	0.0000	0.7122	-0.9130	4.1645	0.2838	0.1615	0.0040	-0.0000	-0.7916	4.0681	0.2620	0.0677	0.0000	-0.0000	-9.4797	40.0245	2.8200	0.7287	0.0000
387.4250	1.1756	-0.9233	-1.8874	-1.3063	2.9481	-2.5312	0.0000	0.0000	-0.0000	0.0000	0.0000	0.0000	0.8083	-0.9402	4.1362	0.2896	0.1197	-0.0003	-0.0000	-0.7917	4.0680	0.2620	0.0677	0.0000	-0.0000	-9.4812	40.0237	2.8199	0.7287	0.0000
387.4350	1.1756	-0.9233	-1.8874	-1.3063	2.9481	-2.5312	0.0000	0.0000	-0.0000	0.0000	0.0000	0.0000	0.7340	-0.8703	4.1274	0.2691	0.1538	0.0113	0.0000	-0.7915	4.0681	0.2620	0.0677	0.0000	0.0000	-9.4787	40.0247	2.8201	0.7287	0.0000
387.4450	1.1756	-0.9233	-1.8874	-1.3063	2.9481	-2.5313	0.0000	0.0000	-0.0000	0.0000	0.0000	0.0000	0.7015	-0.9672	4.0848	0.2913	0.1356	0.0040	-0.0000	-0.7913	4.0682	0.2620	0.0677	0.0000	-0.0000	-9.4769	40.0249	2.8200	0.7287	0.0000
387.4570	1.1756	-0.9233	-1.8874	-1.3063	2.9481	-2.5312	0.0000	0.0000	-0.0000	0.0000	0.0000	0.0000	0.8310	-1.0080	4.1721	0.2832	0.1092	-0.0122	-0.0000	-0.7915	4.0681	0.2620	0.0677	0.0000	-0.0000	-9.4788	40.0246	2.8200	0.7287	0.0000
387.4670	1.1756	-0.9233	-1.8874	-1.3063	2.9481	-2.5312	0.0000	0.0000	-0.0000	0.0000	0.0000	-0.0000	0.8133	-0.9454	4.1573	0.2846	0.1223	0.0030	-0.0000	-0.7914	4.0681	0.2620	0.0677	0.0000	-0.0000	-9.4778	40.0248	2.8200	0.7287	0.0000
387.4770	1.1756	-0.9233	-1.8874	-1.3063	2.9481	-2.5312	0.0000	0.0000	-0.0000	0.0000	0.0000	-0.0000	0.7679	-0.8991	4.1433	0.2825	0.1576	-0.0000	0.0000	-0.7912	4.0682	0.2620	0.0677	0.0000	0.0000	-9.4759	40.0251	2.8201	0.7287	0.0000
387.4890	1.1756	-0.9233	-1.8874	-1.3063	2.9481	-2.5312	0.0000	0.0000	-0.0000	0.0000	0.0000	0.0001	0.6823	-0.9083	4.1709	0.2874	0.1175	0.0058	-0.0000	-0.7913	4.0682	0.2620	0.0677	0.0000	-0.0000	-9.4768	40.0250	2.8201	0.7287	0.0000
387.4990	1.1756	-0.9233	-1.8874	-1.3063	2.9481	-2.5312	0.0000	0.0000	-0.0000	0.0000	0.0000	0.0001	0.7529	-0.9341	4.1603	0.2806	0.1281	0.0129	0.0000	-0.7915	4.0681	0.2620	0.0677	0.0000	0.0000	-9.4789	40.0244	2.8200	0.7287	0.0000
387.5090	1.1756	-0.9233	-1.8873	-1.3063	2.9481	-2.5312	0.0000	0.0000	-0.0000	0.0000	0.0000	0.0000	0.7455	-0.8584	4.1718	0.2623	0.1762	0.0062	0.0000	-0.7916	4.0681	0.2620	0.0677	0.0000	0.0000	-9.4801	40.0241	2.8199	0.7286	0.0000
387.5190	1.1756	-0.9233	-1.8874	-1.3063	2.9481	-2.5312	0.0000	0.0000	-0.0000	0.0000	0.0000	0.0000	0.7572	-0.9516	4.1367	0.2875	0.1131	-0.0006	-0.0000	-0.7916	4.0681	0.2620	0.0677	0.0000	-0.0000	-9.4802	40.0239	2.8200	0.7287	0.0000
387.5290	1.1756	-0.9233	-1.8873	-1.3063	2.9481	-2.5312	0.0000	0.0000	-0.0000	0.0000	0.0000	0.0000	0.7633	-0.9587	4.1337	0.2431	0.1375	0.0224	-0.0000	-0.7916	4.0681	0.2620	0.0677	0.0000	-0.0000	-9.4797	40.0244	2.8200	0.7287	0.0000
387.5390	1.1756	-0.9233	-1.8874	-1.3063	2.9481	-2.5312	0.0000	0.0000	-0.0000	0.0000	0.0000	0.0000	0.6497	-0.8793	4.1707	0.2736	0.1107	-0.0092	-0.0000	-0.7917	4.0681	0.2620	0.0677	0.0000	-0.0000	-9.4809	40.0241	2.8199	0.7286	0.0000
387.5490	1.1756	-0.9233	-1.8874	-1.3063	2.9481	-2.5312	0.0000	0.0000	-0.0000	0.0000	0.0000	0.0000	0.7692	-0.9544	4.1264	0.2868	0.1367	-0.0021	-0.0000	-0.7912	4.0682	0.2620	0.0677	0.0000	-0.0000	-9.4748	40.0254	2.8201	0.7287	0.0000
387.5610	1.1756	-0.9233	-1.8874	-1.3063	2.9481	-2.5312	0.0000	0.0000	-0.0000	0.0000	0.0000	0.0000	0.7786	-0.8104	4.1727	0.2587	0.1327	0.0012	-0.0000	-0.7916	4.0681	0.2620	0.0677	0.0000	-0.0000	-9.4806	40.0243	2.8200	0.7287	0.0000
387.5710	1.1756	-0.9233	-1.8874	-1.3063	2.9481	-2.5312	0.0000	0.0000	-0.0000	0.0000	0.0000	0.0000	0.7162	-0.9531	4.1141	0.2838	0.1321	-0.0013	-0.0000	-0.7915	4.0681	0.2620	0.0677	0.0000	-0.0000	-9.4788	40.0246	2.8200	0.7287	0.0000
387.5810	1.1756	-0.9233	-1.8874	-1.3063	2.9481	-2.5312	0.0000	0.0000	-0.0000	0.0000	0.0000	0.0000	0.6940	-0.8666	4.2143	0.2902	0.1267	-0.0077	0.0000	-0.7915	4.0681	0.2620	0.0677	0.0000	0.0000	-9.4788	40.0246	2.8200	0.7287	0.0000
387.5910	1.1756	-0.9233	-1.8874	-1.3063	2.9481	-2.5312	0.0000	0.0000	-0.0000	0.0000	0.0000	0.0000	0.7217	-0.8796	4.1838	0.2731	0.1246	0.0020	0.0000	-0.7915	4.0681	0.2620	0.0677	0.0000	0.0000	-9.4787	40.0246	2.8200	0.7287	0.0000
387.6030	1.1756	-0.9233	-1.8874	-1.3063	2.9481	-2.5312	0.0000	0.0000	-0.0000	0.0000	0.0000	0.0000	0.6952	-0.8458	4.1711	0.2799	0.1634	-0.0034	-0.0000	-0.7915	4.0681	0.2620	0.0677	0.0000	-0.0000	-9.4788	40.0246	2.8200	0.7287	0.0000
387.6130	1.1756	-0.9233	-1.8874	-1.3063	2.9481	-2.5312	0.0000	0.0000	-0.0000	0.0000	0.0000	0.0000	0.7778	-0.9439	4.1894	0.2327	0.1415	0.0038	-0.0000	-0.7916	4.0681	0.2620	0.0677	0.0000	-0.0000	-9.4798	40.0243	2.8200	0.7287	0.0000
387.6230	1.1756	-0.9233	-1.8874	-1.3063	2.9481	-2.5312	0.0000	0.0000	-0.0000	0.0000	0.0000	0.0000	0.7730	-0.8822	4.1343	0.2653	0.1509	-0.0055	-0.0000	-0.7911	4.0682	0.2620	0.0677	0.0000	-0.0000	-9.4745	40.0258	2.8201	0.7287	0.0000
387.6350	1.1756	-0.9233	-1.8874	-1.3063	2.9481	-2.5312	0.0000	0.0000	-0.0000	0.0000	0.0000	0.0000	0.6951	-0.9770	4.1636	0.2558	0.1683	-0.0010	-0.0000	-0.7916	4.0681	0.2620	0.0677	0.0000	-0.0000	-9.4796	40.0246	2.8200	0.7287	0.0000
387.6450	1.1756	-0.9233	-1.8874	-1.3063	2.9481	-2.5313	0.0000	0.0000	-0.0000	0.0000	0.0000	0.0000	0.6929	-0.9321	4.1179	0.2866	0.1373	-0.0048	-0.0000	-0.7916	4.0681	0.2620	0.0677	0.0000	-0.0000	-9.4805	40.0244	2.8200	0.7287	0.0000
387.6570	1.1756	-0.9233	-1.8874	-1.3063	2.9481	-2.5312	0.0000	0.0000	-0.0000	0.0000	0.0000	0.0000	0.7302	-0.8823	4.1625	0.2576	0.1658	0.0165	-0.0000	-0.7917	4.0681	0.2620	0.0677	0.0000	-0.0000	-9.4808	40.0241	2.8199	0.7287	0.0000
387.6670	1.1757	-0.9233	-1.8873	-1.3063	2.9481	-2.5312	0.0000	0.0000	-0.0000	0.0000	0.0000	0.0000	0.7584	-0.9145	4.1403	0.2630	0.1313	0.0087	-0.0000	-0.7914	4.0681	0.2620	0.0677	0.0000	-0.0000	-9.4780	40.0246	2.8200	0.7287	0.0000
387.6770	1.1756	-0.9233	-1.8874	-1.3063	2.9481	-2.5312	0.0000	0.0000	-0.0000	0.0000	0.0000	0.0000	0.6959	-0.8739	4.1891	0.2904	0.1448	-0.0043	0.0000	-0.7916	4.0681	0.2620	0.0677	0.0000	0.0000	-9.4797	40.0244	2.8199	0.7286	0.0000
387.6870	1.1756	-0.9233	-1.8873	-1.3063	2.9481	-2.5312	0.0000	0.0000	-0.0000	0.0000	0.0000	0.0000	0.6717	-0.9217	4.1457	0.2706	0.1244	-0.0069	-0.0000	-0.7916	4.0681	0.2620	0.0677	0.0000	-0.0000	-9.4806	40.0243	2.8200	0.7287	0.0000
387.6970	1.1756	-0.9233	-1.8874	-1.3063	2.9481	-2.5312	0.0000	0.0000	-0.0000	0.0000	0.0000	0.0000	0.7164	-0.8746	4.1485	0.2660	0.1227	-0.0087	0.0000	-0.7915	4.0681	0.2620	0.0677	0.0000	0.0000	-9.4787	40.0246	2.8200	0.7287	0.0000
387.7070	1.1756	-0.9233	-1.8874	-1.3063	2.9481	-2.5312	0.0000	0.0000	-0.0000	0.0000	0.0000	0.0000	0.6446	-0.9187	4.1152	0.2565	0.1499	0.0016	0.0000	-0.7914	4.0681	0.2620	0.0677	0.0000	0.0000	-9.4778	40.0247	2.8200	0.7287	0.0000
387.7170	1.1756	-0.9233	-1.8874	-1.3063	2.9481	-2.5312	0.0000	0.0000	-0.0000	0.0000	0.0000	0.0000	0.7706	-0.9331	4.1719	0.2619	0.1504	-0.0059	-0.0000	-0.7915	4.0681	0.2620	0.0677	0.0000	-0.0000	-9.4787	40.0246	2.8200	0.7287	0.0000
387.7290	1.1756	-0.9233	-1.8873	-1.3063	2.9481	-2.5312	0.0000	0.0000	-0.0000	0.0000	0.0000	0.0000	0.7038	-0.8928	4.1259	0.2597	0.1335	0.0157	-0.0000	-0.7914	4.0682	0.2620	0.0677	0.0000	-0.0000	-9.4776	40.0249	2.8200	0.7287	0.0000
387.7390	1.1756	-0.9234	-1.8873	-1.3063	2.9481	-2.5312	0.0000	0.0000	-0.0000	0.0000	0.0000	0.0000	0.7079	-0.9103	4.1812	0.2613	0.1273	-0.0220	-0.0000	-0.7914	4.0682	0.2620	0.0677	0.0000	-0.0000	-9.4776	40.0249	2.8200	0.7287	0.0000
387.7490	1.1756	-0.9233	-1.8874	-1.3063	2.9481	-2.5312	0.0000	0.0000	-0.0000	0.0000	0.0000	0.0000	0.8338	-0.9410	4.1198	0.2513	0.1569	-0.0173	0.0000	-0.7915	4.0681	0.2620	0.0677	0.0000	0.0000	-9.4788	40.0246	2.8200	0.7287	0.0000
387.7590	1.1756	-0.9233	-1.8874	-1.3063	2.9481	-2.5312	0.0000	0.0000	-0.0000	0.0000	0.0000	0.0000	0.8087	-0.9362	4.1937	0.2654	0.1475	-0.0003	0.0000	-0.7916	4.0681	0.2620	0.0677	0.0000	0.0000	-9.4795	40.0246	2.8200	0.7287	0.0000
387.7690	1.1756	-0.9234	-1.8874	-1.3063	2.9481	-2.5312	0.0000	0.0000	-0.0000	0.0000	0.0000	0.0000	0.8011	-0.8800	4.1379	0.2644	0.1244	0.0014	0.0000	-0.7915	4.0681	0.2620	0.0677	0.0000	0.0000	-9.4788	40.0246	2.8200	0.7287	0.0000
387.7810	1.1756	-0.9233	-1.8874	-1.3063	2.9481	-2.5312	0.0000	0.0000	-0.0000	0.0000	0.0000	0.0000	0.8126	-0.9868	4.1512	0.2751	0.1170	0.0119	0.0000	-0.7912	4.0682	0.2620	0.0677	0.0000	0.0000	-9.4759	40.0251	2.8201	0.7287	0.0000
387.7910	1.1756	-0.9233	-1.8874	-1.3063	2.9481	-2.5312	0.0000	0.0000	-0.0000	0.0000	0.0000	0.0000	0.7006	-0.9661	4.1589	0.2721	0.1319	0.0177	0.0000	-0.7915	4.0681	0.2620	0.0677	0.0000	0.0000	-9.4788	40.0246	2.8200	0.7287	0.0000
387.8010	1.1756	-0.9233	-1.8874	-1.3063	2.9481	-2.5312	0.0000	0.0000	-0.0000	0.0000	0.0000	0.0000	0.6778	-0.9058	4.1680	0.2447	0.1472	-0.0217	-0.0000	-0.7914	4.0681	0.2620	0.0677	0.0000	-0.0000	-9.4778	40.0247	2.8200	0.7287	0.0000
387.8130	1.1756	-0.9233	-1.8874	-1.3063	2.9481	-2.5312	0.0000	0.0000	-0.0000	0.0000	0.0000	0.0000	0.7962	-0.9557	4.1525	0.2741	0.1056	0.0157	0.0000	-0.7915	4.0681	0.2620	0.0677	0.0000	0.0000	-9.4794	40.0248	2.8200	0.7287	0.0000
387.8230	1.1756	-0.9233	-1.8874	-1.3063	2.9481	-2.5312	0.0000	0.0000	-0.0000	0.0000	0.0000	0.0000	0.7642	-0.8872	4.1533	0.2847	0.1432	-0.0121	0.0000	-0.7914	4.0681	0.2620	0.0677	0.0000	0.0000	-9.4778	40.0248	2.8201	0.7287	0.0000
387.8350	1.1756	-0.9233	-1.8874	-1.3063	2.9481	-2.5312	0.0000	0.0000	-0.0000	0.0000	0.0000	0.0000	0.6830	-0.9382	4.1432	0.2706	0.1526	-0.0053	0.0000	-0.7916	4.0681	0.2620	0.0677	0.0000	0.0000	-9.4796	40.0245	2.8200	0.7287	0.0000
387.8450	1.1756	-0.9233	-1.8874	-1.3063	2.9481	-2.5312	0.0000	0.0000	-0.0000	0.0000	0.0000	0.0000	0.6940	-1.0156	4.1769	0.2641	0.1334	0.0032	-0.0000	-0.7916	4.0681	0.2620	0.0677	0.0000	-0.0000	-9.4799	40.0242	2.8199	0.7287	0.0000
387.8550	1.1756	-0.9234	-1.8874	-1.3063	2.9481	-2.5312	0.0000	0.0000	-0.0000	0.0000	0.0000	0.0000	0.7248	-0.9873	4.1118	0.2744	0.1400	0.0033	0.0000	-0.7915	4.0681	0.2620	0.0677	0.0000	0.0000	-9.4783	40.0242	2.8199	0.7287	0.0000
387.8650	1.1756	-0.9233	-1.8874	-1.3063	2.9481	-2.5312	0.0000	0.0000	-0.0000	0.0000	0.0000	0.0000	0.7317	-0.9041	4.1685	0.2508	0.1413	0.0077	-0.0000	-0.7917	4.0681	0.2620	0.0677	0.0000	-0.0000	-9.4810	40.0239	2.8199	0.7287	0.0000
387.8750	1.1757	-0.9234	-1.8874	-1.3063	2.9481	-2.5312	0.0000	0.0000	-0.0000	0.0000	0.0000	0.0000	0.7619	-0.9341	4.1390	0.2631	0.1479	-0.0099	-0.0000	-0.7913	4.0681	0.2620	0.0677	0.0000	-0.0000	-9.4769	40.0248	2.8200	0.7287	0.0000
387.8870	1.1756	-0.9233	-1.8874	-1.3063	2.9481	-2.5312	0.0000	0.0000	-0.0000	0.0000	0.0000	0.0000	0.8620	-0.8670	4.1736	0.2694	0.1392	0.0084	-0.0000	-0.7916	4.0681	0.2620	0.0677	0.0000	-0.0000	-9.4797	40.0244	2.8200	0.7287	0.0000
387.8970	1.1756	-0.9234	-1.8873	-1.3063	2.9481	-2.5312	0.0000	0.0000	-0.0000	0.0000	0.0000	0.0000	0.8052	-0.9110	4.1546	0.2510	0.1216	0.0066	0.0000	-0.7915	4.0681	0.2620	0.0677	0.0000	0.0000	-9.4787	40.0246	2.8200	0.7287	0.0000
387.9070	1.1756	-0.9233	-1.8874	-1.3063	2.9481	-2.5312	0.0000	0.0000	-0.0000	0.0000	0.0000	0.0000	0.7521	-0.9550	4.0961	0.2603	0.1231	0.0051	-0.0000	-0.7917	4.0680	0.2620	0.0677	0.0000	-0.0000	-9.4812	40.0237	2.8199	0.7287	0.0000
387.9170	1.1756	-0.9233	-1.8874	-1.3063	2.9481	-2.5312	0.0000	0.0000	-0.0000	0.0000	0.0000	0.0000	0.7623	-0.9662	4.1520	0.2614	0.1326	-0.0051	0.0000	-0.7915	4.0681	0.2620	0.0677	0.0000	0.0000	-9.4786	40.0247	2.8200	0.7287	0.0000
387.9270	1.1756	-0.9233	-1.8874	-1.3063	2.9481	-2.5312	0.0000	0.0000	-0.0000	0.0000	0.0000	0.0000	0.6956	-0.8962	4.1570	0.2800	0.1612	-0.0115	0.0000	-0.7916	4.0681	0.2620	0.0677	0.0000	0.0000	-9.4796	40.0246	2.8200	0.7287	0.0000
387.9370	1.1756	-0.9233	-1.8873	-1.3063	2.9481	-2.5313	0.0000	0.0000	-0.0000	0.0000	0.0000	0.0000	0.7565	-0.9456	4.1089	0.2802	0.1596	0.0249	0.0000	-0.7915	4.0681	0.2620	0.0677	0.0000	0.0000	-9.4793	40.0240	2.8199	0.7286	0.0000
387.9490	1.1756	-0.9233	-1.8874	-1.3063	2.9481	-2.5312	0.0000	0.0000	-0.0000	0.0000	0.0000	0.0000	0.8151	-0.9128	4.1020	0.2671	0.1470	0.0062	0.0000	-0.7914	4.0681	0.2620	0.0677	0.0000	0.0000	-9.4781	40.0245	2.8200	0.7287	0.0000
387.9590	1.1756	-0.9233	-1.8874	-1.3063	2.9481	-2.5312	0.0000	0.0000	-0.0000	0.0000	0.0000	0.0000	0.7924	-0.8865	4.1505	0.2514	0.1435	0.0062	0.0000	-0.7916	4.0681	0.2620	0.0677	0.0000	0.0000	-9.4801	40.0240	2.8199	0.7286	0.0000
387.9690	1.1756	-0.9234	-1.8873	-1.3063	2.9481	-2.5312	0.0000	0.0000	-0.0000	0.0000	0.0000	0.0000	0.6549	-0.9128	4.1661	0.2744	0.1155	0.0099	-0.0000	-0.7913	4.0681	0.2620	0.0677	0.0000	-0.0000	-9.4763	40.0247	2.8200	0.7287	0.0000
387.9790	1.1756	-0.9233	-1.8874	-1.3063	2.9481	-2.5312	0.0000	0.0000	-0.0000	0.0000	0.0000	0.0000	0.7290	-0.9306	4.1487	0.2819	0.1638	-0.0200	-0.0000	-0.7913	4.0681	0.2620	0.0677	0.0000	-0.0000	-9.4771	40.0247	2.8200	0.7287	0.0000
387.9910	1.1756	-0.9234	-1.8873	-1.3063	2.9480	-2.5312	0.0000	0.0000	-0.0000	0.0000	0.0000	0.0000	0.6885	-0.8804	4.1501	0.2536	0.1349	0.0077	-0.0000	-0.7916	4.0681	0.2620	0.0677	0.0000	-0.0000	-9.4805	40.0244	2.8200	0.7287	0.0000
388.0010	1.1756	-0.9233	-1.8874	-1.3063	2.9481	-2.5312	0.0000	0.0000	-0.0000	0.0000	0.0000	0.0000	0.7969	-0.8901	4.1618	0.2574	0.1375	-0.0058	0.0000	-0.7915	4.0681	0.2620	0.0677	0.0000	0.0000	-9.4786	40.0247	2.8200	0.7287	0.0000
388.0130	1.1756	-0.9233	-1.8874	-1.3063	2.9481	-2.5312	0.0000	0.0000	-0.0000	0.0000	0.0000	0.0000	0.7359	-0.9399	4.1310	0.2549	0.1710	-0.0119	-0.0000	-0.7913	4.0681	0.2620	0.0677	0.0000	-0.0000	-9.4771	40.0247	2.8200	0.7287	0.0000
388.0230	1.1756	-0.9233	-1.8874	-1.3063	2.9481	-2.5312	0.0000	0.0000	-0.0000	0.0000	0.0000	0.0000	0.7198	-0.9765	4.1244	0.2666	0.1571	-0.0151	0.0000	-0.7915	4.0681	0.2620	0.0677	0.0000	0.0000	-9.4790	40.0244	2.8199	0.7287	0.0000
388.0350	1.1756	-0.9233	-1.8874	-1.3063	2.9481	-2.5312	0.0000	0.0000	-0.0000	0.0000	0.0000	0.0000	0.7580	-0.9290	4.1532	0.2573	0.1390	-0.0204	0.0000	-0.7915	4.0682	0.2620	0.0677	0.0000	0.0000	-9.4784	40.0250	2.8201	0.7287	0.0000
388.0450	1.1756	-0.9233	-1.8874	-1.3063	2.9481	-2.5312	0.0000	0.0000	-0.0000	0.0000	0.0000	0.0000	0.8035	-0.8648	4.1886	0.2696	0.1312	-0.0175	0.0000	-0.7915	4.0681	0.2620	0.0677	0.0000	0.0000	-9.4788	40.0246	2.8200	0.7287	0.0000
388.0550	1.1756	-0.9233	-1.8874	-1.3063	2.9481	-2.5312	0.0000	0.0000	-0.0000	0.0000	0.0000	0.0000	0.7192	-1.0281	4.0985	0.2501	0.1158	-0.0050	-0.0000	-0.7916	4.0681	0.2620	0.0677	0.0000	-0.0000	-9.4803	40.0246	2.8200	0.7287	0.0000
388.0670	1.1756	-0.9233	-1.8874	-1.3063	2.9481	-2.5312	0.0000	0.0000	-0.0000	0.0000	0.0000	0.0000	0.7509	-0.8833	4.1435	0.2443	0.1326	-0.0184	-0.0000	-0.7914	4.0681	0.2620	0.0677	0.0000	-0.0000	-9.4778	40.0248	2.8200	0.7287	0.0000
388.0770	1.1756	-0.9234	-1.8874	-1.3064	2.9481	-2.5312	0.0000	0.0000	-0.0000	0.0000	0.0000	0.0000	0.7881	-0.9414	4.1736	0.2700	0.1520	0.0217	-0.0000	-0.7916	4.0681	0.2620	0.0677	0.0000	-0.0000	-9.4796	40.0245	2.8199	0.7287	0.0000
388.0890	1.1756	-0.9233	-1.8874	-1.3063	2.9481	-2.5312	0.0000	0.0000	-0.0000	0.0000	0.0000	0.0000	0.7721	-1.0247	4.1727	0.2495	0.1540	-0.0236	-0.0000	-0.7914	4.0682	0.2620	0.0677	0.0000	-0.0000	-9.4777	40.0249	2.8200	0.7287	0.0000
388.0990	1.1756	-0.9234	-1.8874	-1.3063	2.9481	-2.5312	0.0000	0.0000	-0.0000	0.0000	0.0000	0.0000	0.6966	-0.9651	4.1577	0.2402	0.1361	-0.0356	-0.0000	-0.7916	4.0681	0.2620	0.0677	0.0000	-0.0000	-9.4796	40.0246	2.8200	0.7287	0.0000
388.1110	1.1756	-0.9233	-1.8873	-1.3063	2.9481	-2.5312	0.0000	0.0000	-0.0000	0.0000	0.0000	0.0000	0.7465	-0.9078	4.1531	0.2652	0.1321	-0.0047	0.0000	-0.7916	4.0681	0.2620	0.0677	0.0000	0.0000	-9.4797	40.0245	2.8200	0.7287	0.0000
388.1210	1.1756	-0.9233	-1.8874	-1.3063	2.9481	-2.5312	0.0000	0.0000	-0.0000	0.0000	0.0000	0.0000	0.7209	-0.8729	4.1883	0.2654	0.1561	-0.0117	-0.0000	-0.7914	4.0681	0.2620	0.0677	0.0000	-0.0000	-9.4780	40.0246	2.8200	0.7287	0.0000
388.1330	1.1756	-0.9234	-1.8874	-1.3063	2.9481	-2.5312	0.0000	0.0000	-0.0000	0.0000	0.0000	0.0000	0.7814	-0.9488	4.1497	0.2726	0.1438	0.0098	0.0000	-0.7914	4.0682	0.2620	0.0677	0.0000	0.0000	-9.4777	40.0249	2.8200	0.7287	0.0000
388.1430	1.1756	-0.9233	-1.8874	-1.3063	2.9481	-2.5312	0.0000	0.0000	-0.0000	0.0000	0.0000	0.0000	0.7195	-0.8727	4.1375	0.2744	0.1501	-0.0429	-0.0000	-0.7915	4.0681	0.2620	0.0677	0.0000	-0.0000	-9.4794	40.0248	2.8200	0.7287	0.0000
388.1530	1.1756	-0.9233	-1.8874	-1.3063	2.9481	-2.5312	0.0000	0.0000	-0.0000	0.0000	0.0000	0.0000	0.6818	-0.9561	4.1822	0.2545	0.1259	-0.0150	-0.0000	-0.7917	4.0681	0.2620	0.0677	0.0000	-0.0000	-9.4816	40.0240	2.8199	0.7286	0.0000
388.1650	1.1756	-0.9234	-1.8874	-1.3063	2.9481	-2.5312	0.0000	0.0000	-0.0000	0.0000	0.0000	0.0000	0.8125	-0.9696	4.1840	0.2368	0.1552	-0.0135	-0.0000	-0.7913	4.0681	0.2620	0.0677	0.0000	-0.0000	-9.4763	40.0247	2.8200	0.7287	0.0000
388.1750	1.1756	-0.9233	-1.8874	-1.3063	2.9481	-2.5312	0.0000	0.0000	-0.0000	0.0000	0.0000	0.0000	0.7151	-0.9755	4.1691	0.2732	0.1399	0.0016	0.0000	-0.7916	4.0681	0.2620	0.0677	0.0000	0.0000	-9.4795	40.0246	2.8200	0.7287	0.0000
388.1870	1.1756	-0.9233	-1.8874	-1.3063	2.9481	-2.5313	0.0000	0.0000	-0.0000	0.0000	0.0000	0.0000	0.7296	-0.9698	4.1294	0.2579	0.1244	-0.0134	-0.0000	-0.7913	4.0681	0.2620	0.0677	0.0000	-0.0000	-9.4770	40.0247	2.8200	0.7287	0.0000
388.1970	1.1756	-0.9233	-1.8874	-1.3063	2.9481	-2.5312	0.0000	0.0000	-0.0000	0.0000	0.0000	0.0000	0.7871	-0.8793	4.1314	0.2689	0.1503	-0.0199	0.0000	-0.7915	4.0681	0.2620	0.0677	0.0000	0.0000	-9.4793	40.0248	2.8201	0.7287	0.0000
388.2090	1.1756	-0.9233	-1.8874	-1.3064	2.9481	-2.5312	0.0000	0.0000	-0.0000	0.0000	0.0000	0.0000	0.7307	-0.8202	4.1603	0.2928	0.1429	-0.0248	0.0000	-0.7914	4.0682	0.2620	0.0677	0.0000	0.0000	-9.4775	40.0251	2.8200	0.7287	0.0000
388.2190	1.1756	-0.9234	-1.8874	-1.3063	2.9481	-2.5312	0.0000	0.0000	-0.0000	0.0000	0.0000	0.0000	0.7016	-0.9496	4.1665	0.2698	0.1372	-0.0122	0.0000	-0.7915	4.0681	0.2620	0.0677	0.0000	0.0000	-9.4793	40.0248	2.8201	0.7287	0.0000
388.2290	1.1756	-0.9233	-1.8874	-1.3063	2.9481	-2.5312	0.0000	0.0000	-0.0000	0.0000	0.0000	0.0000	0.7001	-0.9208	4.1309	0.2632	0.1697	-0.0265	0.0000	-0.7914	4.0682	0.2620	0.0677	0.0000	0.0000	-9.4776	40.0249	2.8201	0.7287	0.0000
388.2410	1.1756	-0.9233	-1.8874	-1.3063	2.9481	-2.5312	0.0000	0.0000	-0.0000	0.0000	0.0000	0.0000	0.6354	-0.8707	4.1105	0.2346	0.1214	-0.0246	-0.0000	-0.7913	4.0682	0.2620	0.0677	0.0000	-0.0000	-9.4769	40.0249	2.8200	0.7287	0.0000
388.2510	1.1756	-0.9233	-1.8874	-1.3064	2.9481	-2.5312	0.0000	0.0000	-0.0000	0.0000	0.0000	0.0000	0.6476	-0.8592	4.1302	0.2370	0.1553	-0.0153	0.0000	-0.7916	4.0681	0.2620	0.0677	0.0000	0.0000	-9.4797	40.0245	2.8200	0.7287	0.0000
388.2630	1.1756	-0.9234	-1.8874	-1.3063	2.9481	-2.5312	0.0000	0.0000	-0.0000	0.0000	0.0000	0.0000	0.7127	-0.9284	4.1767	0.2526	0.1581	-0.0013	0.0000	-0.7915	4.0681	0.2620	0.0677	0.0000	0.0000	-9.4788	40.0246	2.8200	0.7287	0.0000
388.2730	1.1756	-0.9233	-1.8873	-1.3063	2.9481	-2.5312	0.0000	0.0000	-0.0000	0.0000	0.0000	0.0000	0.6464	-0.9108	4.1120	0.2630	0.1466	-0.0040	-0.0000	-0.7914	4.0681	0.2620	0.0677	0.0000	-0.0000	-9.4780	40.0245	2.8199	0.7287	0.0000
388.2850	1.1756	-0.9233	-1.8874	-1.3063	2.9481	-2.5312	0.0000	0.0000	-0.0000	0.0000	0.0000	0.0000	0.7023	-0.9782	4.1543	0.2436	0.1355	-0.0241	0.0000	-0.7914	4.0681	0.2620	0.0677	0.0000	0.0000	-9.4778	40.0248	2.8200	0.7287	0.0000
388.2950	1.1756	-0.9233	-1.8874	-1.3063	2.9481	-2.5312	0.0000	0.0000	-0.0000	0.0000	0.0000	0.0000	0.6868	-0.8855	4.1282	0.2372	0.1735	-0.0252	-0.0000	-0.7915	4.0681	0.2620	0.0677	0.0000	-0.0000	-9.4785	40.0241	2.8199	0.7286	0.0000
388.3070	1.1756	-0.9233	-1.8874	-1.3063	2.9481	-2.5313	0.0000	0.0000	-0.0000	0.0000	0.0000	0.0000	0.6949	-0.9765	4.1567	0.2346	0.1735	-0.0294	-0.0000	-0.7913	4.0682	0.2620	0.0677	0.0000	-0.0000	-9.4769	40.0249	2.8200	0.7287	0.0000
388.3170	1.1756	-0.9233	-1.8873	-1.3063	2.9481	-2.5312	0.0000	0.0000	-0.0000	0.0000	0.0000	0.0000	0.7580	-0.8951	4.1838	0.2698	0.1685	-0.0184	-0.0000	-0.7914	4.0682	0.2620	0.0677	0.0000	-0.0000	-9.4776	40.0249	2.8200	0.7287	0.0000
388.3270	1.1756	-0.9233	-1.8874	-1.3063	2.9481	-2.5312	0.0000	0.0000	-0.0000	0.0000	0.0000	0.0000	0.6906	-0.8864	4.1635	0.2419	0.1411	-0.0124	0.0000	-0.7914	4.0681	0.2620	0.0677	0.0000	0.0000	-9.4780	40.0246	2.8200	0.7287	0.0000
388.3390	1.1756	-0.9233	-1.8874	-1.3063	2.9481	-2.5312	0.0000	0.0000	-0.0000	0.0000	0.0000	0.0000	0.7453	-0.9947	4.1415	0.2722	0.1401	-0.0123	0.0000	-0.7915	4.0681	0.2620	0.0677	0.0000	0.0000	-9.4788	40.0246	2.8200	0.7287	0.0000
388.3490	1.1756	-0.9233	-1.8873	-1.3063	2.9481	-2.5312	0.0000	0.0000	-0.0000	0.0000	0.0000	0.0000	0.6271	-0.8267	4.1455	0.2596	0.1458	-0.0121	0.0000	-0.7913	4.0682	0.2620	0.0677	0.0000	0.0000	-9.4759	40.0251	2.8200	0.7287	0.0000
388.3610	1.1756	-0.9233	-1.8874	-1.3063	2.9481	-2.5312	0.0000	0.0000	-0.0000	0.0000	0.0000	0.0000	0.6100	-0.9760	4.1405	0.2492	0.1400	0.0124	-0.0000	-0.7915	4.0681	0.2620	0.0677	0.0000	-0.0000	-9.4788	40.0246	2.8200	0.7287	0.0000
388.3710	1.1756	-0.9234	-1.8874	-1.3063	2.9481	-2.5312	0.0000	0.0000	-0.0000	0.0000	0.0000	0.0000	0.6841	-0.8958	4.1510	0.2639	0.1500	-0.0224	0.0000	-0.7915	4.0681	0.2620	0.0677	0.0000	0.0000	-9.4789	40.0244	2.8200	0.7287	0.0000
388.3830	1.1756	-0.9233	-1.8873	-1.3063	2.9481	-2.5313	0.0000	0.0000	-0.0000	0.0000	0.0000	0.0000	0.6220	-0.9324	4.1581	0.2497	0.1317	-0.0129	-0.0000	-0.7915	4.0681	0.2620	0.0677	0.0000	-0.0000	-9.4789	40.0244	2.8200	0.7287	0.0000
388.3930	1.1756	-0.9233	-1.8874	-1.3063	2.9481	-2.5312	0.0000	0.0000	-0.0000	0.0000	0.0000	0.0000	0.6750	-0.8997	4.1610	0.2498	0.1364	-0.0206	-0.0000	-0.7914	4.0682	0.2620	0.0677	0.0000	-0.0000	-9.4776	40.0249	2.8200	0.7287	0.0000
388.4050	1.1756	-0.9233	-1.8874	-1.3063	2.9481	-2.5313	0.0000	0.0000	-0.0000	0.0000	0.0000	0.0000	0.8096	-0.9510	4.1777	0.2419	0.1384	-0.0018	0.0000	-0.7915	4.0681	0.2620	0.0677	0.0000	0.0000	-9.4789	40.0244	2.8200	0.7287	0.0000
388.4150	1.1756	-0.9233	-1.8874	-1.3064	2.9481	-2.5312	0.0000	0.0000	-0.0000	0.0000	0.0000	0.0000	0.7249	-0.9242	4.1332	0.2511	0.1467	-0.0257	-0.0000	-0.7913	4.0682	0.2620	0.0677	0.0000	-0.0000	-9.4767	40.0251	2.8200	0.7287	0.0000
388.4250	1.1757	-0.9233	-1.8874	-1.3063	2.9481	-2.5312	0.0000	0.0000	-0.0000	0.0000	0.0000	0.0000	0.5697	-0.9349	4.1116	0.2317	0.1248	-0.0110	0.0000	-0.7914	4.0681	0.2620	0.0677	0.0000	0.0000	-9.4778	40.0247	2.8200	0.7287	0.0000
388.4370	1.1756	-0.9234	-1.8874	-1.3063	2.9481	-2.5312	0.0000	0.0000	-0.0000	0.0000	0.0000	0.0000	0.6377	-0.8977	4.1870	0.2419	0.1395	-0.0282	0.0000	-0.7914	4.0681	0.2620	0.0677	0.0000	0.0000	-9.4779	40.0246	2.8200	0.7287	0.0000
388.4470	1.1756	-0.9233	-1.8874	-1.3063	2.9481	-2.5312	0.0000	0.0000	-0.0000	0.0000	0.0000	0.0000	0.6626	-0.9471	4.1699	0.2674	0.1659	-0.0173	0.0000	-0.7915	4.0681	0.2620	0.0677	0.0000	0.0000	-9.4788	40.0245	2.8200	0.7287	0.0000
388.4590	1.1756	-0.9233	-1.8874	-1.3063	2.9481	-2.5312	0.0000	0.0000	-0.0000	0.0000	0.0000	0.0000	0.6186	-0.8733	4.1393	0.2478	0.1641	-0.0332	-0.0000	-0.7914	4.0681	0.2620	0.0677	0.0000	-0.0000	-9.4773	40.0245	2.8199	0.7286	0.0000
388.4690	1.1756	-0.9233	-1.8874	-1.3063	2.9481	-2.5312	0.0000	0.0000	-0.0000	0.0000	0.0000	0.0000	0.6771	-0.8186	4.1154	0.2629	0.1536	-0.0146	0.0000	-0.7912	4.0682	0.2620	0.0677	0.0000	0.0000	-9.4757	40.0253	2.8201	0.7287	0.0000
388.4810	1.1756	-0.9233	-1.8874	-1.3063	2.9481	-2.5312	0.0000	0.0000	-0.0000	0.0000	0.0000	0.0000	0.6177	-0.9303	4.1734	0.2613	0.1469	-0.0197	0.0000	-0.7916	4.0681	0.2620	0.0677	0.0000	0.0000	-9.4799	40.0242	2.8199	0.7287	0.0000
388.4910	1.1756	-0.9233	-1.8874	-1.3063	2.9481	-2.5312	0.0000	0.0000	-0.0000	0.0000	0.0000	0.0000	0.6036	-0.9164	4.1703	0.2318	0.1467	-0.0453	-0.0000	-0.7916	4.0681	0.2620	0.0677	0.0000	-0.0000	-9.4799	40.0242	2.8199	0.7287	0.0000
388.5030	1.1756	-0.9234	-1.8874	-1.3063	2.9481	-2.5312	0.0000	0.0000	-0.0000	0.0000	0.0000	0.0000	0.6153	-0.9471	4.1507	0.2673	0.1448	-0.0170	0.0000	-0.7915	4.0681	0.2620	0.0677	0.0000	0.0000	-9.4787	40.0247	2.8201	0.7287	0.0000
388.5130	1.1756	-0.9233	-1.8874	-1.3064	2.9481	-2.5312	0.0000	0.0000	-0.0000	0.0000	0.0000	0.0000	0.6491	-1.0019	4.1343	0.2169	0.1310	-0.0366	-0.0000	-0.7913	4.0682	0.2620	0.0677	0.0000	-0.0000	-9.4768	40.0249	2.8200	0.7287	0.0000
388.5250	1.1756	-0.9233	-1.8874	-1.3063	2.9481	-2.5312	0.0000	0.0000	-0.0000	0.0000	0.0000	0.0000	0.6562	-0.9246	4.1561	0.2551	0.1537	-0.0022	0.0000	-0.7915	4.0681	0.2620	0.0677	0.0000	0.0000	-9.4791	40.0242	2.8199	0.7287	0.0000
388.5350	1.1756	-0.9233	-1.8874	-1.3063	2.9481	-2.5312	0.0000	0.0000	-0.0000	0.0000	0.0000	0.0000	0.6788	-0.9298	4.1386	0.2552	0.1574	-0.0062	-0.0000	-0.7915	4.0681	0.2620	0.0677	0.0000	-0.0000	-9.4786	40.0247	2.8200	0.7287	0.0000
388.5450	1.1756	-0.9233	-1.8874	-1.3063	2.9481	-2.5313	0.0000	0.0000	-0.0000	0.0000	0.0000	0.0000	0.6303	-0.9008	4.1817	0.2501	0.1544	-0.0285	0.0000	-0.7914	4.0682	0.2620	0.0677	0.0000	0.0000	-9.4777	40.0249	2.8200	0.7287	0.0000
388.5550	1.1756	-0.9233	-1.8873	-1.3063	2.9481	-2.5312	0.0000	0.0000	-0.0000	0.0000	0.0000	0.0000	0.8138	-0.9641	4.1302	0.2542	0.1443	-0.0347	0.0000	-0.7914	4.0681	0.2620	0.0677	0.0000	0.0000	-9.4780	40.0246	2.8200	0.7287	0.0000
388.5670	1.1756	-0.9233	-1.8873	-1.3063	2.9481	-2.5312	0.0000	0.0000	-0.0000	0.0000	0.0000	0.0000	0.7163	-0.9344	4.1591	0.2523	0.1512	-0.0019	0.0000	-0.7916	4.0681	0.2620	0.0677	0.0000	0.0000	-9.4797	40.0244	2.8200	0.7287	0.0000
388.5770	1.1756	-0.9233	-1.8874	-1.3063	2.9481	-2.5313	0.0000	0.0000	-0.0000	0.0000	0.0000	0.0000	0.7253	-0.9528	4.1352	0.2737	0.1224	-0.0010	-0.0000	-0.7913	4.0682	0.2620	0.0677	0.0000	-0.0000	-9.4767	40.0251	2.8201	0.7287	0.0000
388.5870	1.1756	-0.9234	-1.8874	-1.3063	2.9481	-2.5312	0.0000	0.0000	-0.0000	0.0000	0.0000	0.0000	0.6722	-0.9362	4.1109	0.2768	0.1558	0.0025	-0.0000	-0.7917	4.0681	0.2620	0.0677	0.0000	-0.0000	-9.4808	40.0241	2.8200	0.7287	0.0000
388.5970	1.1756	-0.9233	-1.8874	-1.3063	2.9481	-2.5312	0.0000	0.0000	-0.0000	0.0000	0.0000	0.0000	0.6405	-0.8141	4.1260	0.2475	0.1646	-0.0088	-0.0000	-0.7916	4.0681	0.2620	0.0677	0.0000	-0.0000	-9.4796	40.0246	2.8200	0.7287	0.0000
388.6070	1.1756	-0.9233	-1.8874	-1.3063	2.9481	-2.5313	0.0000	0.0000	-0.0000	0.0000	0.0000	0.0000	0.6510	-0.9327	4.1903	0.2162	0.1493	-0.0132	0.0000	-0.7914	4.0682	0.2620	0.0677	0.0000	0.0000	-9.4776	40.0249	2.8201	0.7287	0.0000
388.6170	1.1756	-0.9233	-1.8874	-1.3063	2.9481	-2.5313	0.0000	0.0000	-0.0000	0.0000	0.0000	0.0000	0.6595	-0.8683	4.1291	0.2663	0.1247	-0.0273	-0.0000	-0.7914	4.0681	0.2620	0.0677	0.0000	-0.0000	-9.4780	40.0246	2.8200	0.7287	0.0000
388.6270	1.1756	-0.9233	-1.8874	-1.3063	2.9481	-2.5312	0.0000	0.0000	-0.0000	0.0000	0.0000	0.0000	0.6216	-0.9085	4.1650	0.2507	0.1398	-0.0078	-0.0000	-0.7913	4.0682	0.2620	0.0677	0.0000	-0.0000	-9.4766	40.0251	2.8201	0.7287	0.0000
388.6390	1.1756	-0.9233	-1.8874	-1.3063	2.9481	-2.5312	0.0000	0.0000	-0.0000	0.0000	0.0000	0.0000	0.8075	-0.9159	4.1497	0.2313	0.1636	-0.0279	-0.0000	-0.7914	4.0682	0.2620	0.0677	0.0000	-0.0000	-9.4777	40.0249	2.8200	0.7287	0.0000
388.6490	1.1756	-0.9233	-1.8874	-1.3063	2.9481	-2.5312	0.0000	0.0000	-0.0000	0.0000	0.0000	0.0000	0.7032	-0.8571	4.1622	0.2483	0.1593	-0.0260	0.0000	-0.7915	4.0681	0.2620	0.0677	0.0000	0.0000	-9.4789	40.0244	2.8200	0.7287	0.0000
388.6590	1.1756	-0.9233	-1.8874	-1.3063	2.9481	-2.5312	0.0000	0.0000	-0.0000	0.0000	0.0000	0.0000	0.6823	-0.9356	4.1383	0.2534	0.1401	0.0055	0.0000	-0.7916	4.0680	0.2620	0.0677	0.0000	0.0000	-9.4804	40.0237	2.8199	0.7286	0.0000
388.6690	1.1756	-0.9233	-1.8874	-1.3063	2.9481	-2.5312	0.0000	0.0000	-0.0000	0.0000	0.0000	0.0000	0.7154	-0.8595	4.0776	0.2562	0.1669	-0.0213	0.0000	-0.7913	4.0681	0.2620	0.0677	0.0000	0.0000	-9.4763	40.0247	2.8200	0.7287	0.0000
388.6790	1.1756	-0.9233	-1.8874	-1.3063	2.9481	-2.5312	0.0000	0.0000	-0.0000	0.0000	0.0000	0.0000	0.6817	-0.9627	4.1736	0.2497	0.1341	-0.0306	0.0000	-0.7912	4.0682	0.2620	0.0677	0.0000	0.0000	-9.4757	40.0253	2.8201	0.7287	0.0000
388.6890	1.1757	-0.9233	-1.8874	-1.3063	2.9481	-2.5312	0.0000	0.0000	-0.0000	0.0000	0.0000	0.0000	0.6889	-0.9917	4.1485	0.2234	0.1389	-0.0231	0.0000	-0.7915	4.0681	0.2620	0.0677	0.0000	0.0000	-9.4789	40.0244	2.8200	0.7287	0.0000
388.7010	1.1756	-0.9234	-1.8874	-1.3063	2.9481	-2.5312	0.0000	0.0000	-0.0000	0.0000	0.0000	0.0000	0.6636	-0.8958	4.1321	0.2316	0.1454	-0.0269	-0.0000	-0.7915	4.0681	0.2620	0.0677	0.0000	-0.0000	-9.4788	40.0246	2.8200	0.7287	0.0000
388.7110	1.1756	-0.9233	-1.8873	-1.3063	2.9481	-2.5313	0.0000	0.0000	-0.0000	0.0000	0.0000	0.0000	0.7109	-0.8887	4.1430	0.2511	0.1286	-0.0162	-0.0000	-0.7916	4.0681	0.2620	0.0677	0.0000	-0.0000	-9.4796	40.0246	2.8200	0.7287	0.0000
388.7210	1.1756	-0.9233	-1.8873	-1.3063	2.9481	-2.5312	0.0000	0.0000	-0.0000	0.0000	0.0000	0.0000	0.7101	-0.8230	4.1254	0.2689	0.1653	-0.0263	-0.0000	-0.7916	4.0681	0.2620	0.0677	0.0000	-0.0000	-9.4799	40.0243	2.8200	0.7287	0.0000
388.7310	1.1756	-0.9233	-1.8874	-1.3063	2.9481	-2.5312	0.0000	0.0000	-0.0000	0.0000	0.0000	0.0000	0.6915	-0.8750	4.1642	0.2560	0.1472	-0.0006	-0.0000	-0.7916	4.0681	0.2620	0.0677	0.0000	-0.0000	-9.4806	40.0243	2.8200	0.7287	0.0000
388.7430	1.1756	-0.9233	-1.8874	-1.3063	2.9481	-2.5313	0.0000	0.0000	-0.0000	0.0000	0.0000	0.0000	0.6569	-0.9388	4.1445	0.2801	0.1537	-0.0182	0.0000	-0.7915	4.0681	0.2620	0.0677	0.0000	0.0000	-9.4788	40.0245	2.8199	0.7286	0.0000
388.7530	1.1757	-0.9233	-1.8874	-1.3063	2.9481	-2.5312	0.0000	0.0000	-0.0000	0.0000	0.0000	0.0000	0.6972	-0.9016	4.1180	0.2576	0.1516	-0.0375	-0.0000	-0.7914	4.0681	0.2620	0.0677	0.0000	-0.0000	-9.4778	40.0248	2.8200	0.7287	0.0000
388.7630	1.1756	-0.9233	-1.8873	-1.3064	2.9481	-2.5312	0.0000	0.0000	-0.0000	0.0000	0.0000	0.0000	0.7890	-0.8461	4.1775	0.2311	0.1772	-0.0408	-0.0000	-0.7916	4.0681	0.2620	0.0677	0.0000	-0.0000	-9.4797	40.0244	2.8200	0.7287	0.0000
388.7750	1.1756	-0.9233	-1.8874	-1.3063	2.9481	-2.5312	0.0000	0.0000	-0.0000	0.0000	0.0000	0.0000	0.6604	-0.9258	4.1683	0.2932	0.1773	-0.0162	-0.0000	-0.7916	4.0681	0.2620	0.0677	0.0000	-0.0000	-9.4805	40.0245	2.8200	0.7287	0.0000
388.7850	1.1756	-0.9233	-1.8874	-1.3063	2.9481	-2.5312	0.0000	0.0000	-0.0000	0.0000	0.0000	0.0000	0.6076	-0.9013	4.1416	0.2514	0.1600	-0.0192	0.0000	-0.7915	4.0681	0.2620	0.0677	0.0000	0.0000	-9.4794	40.0247	2.8200	0.7287	0.0000
388.7970	1.1756	-0.9234	-1.8874	-1.3063	2.9481	-2.5313	0.0000	0.0000	-0.0000	0.0000	0.0000	0.0000	0.6598	-0.8678	4.1432	0.2734	0.1434	-0.0212	-0.0000	-0.7915	4.0681	0.2620	0.0677	0.0000	-0.0000	-9.4793	40.0248	2.8200	0.7287	0.0000
388.8070	1.1756	-0.9234	-1.8874	-1.3063	2.9481	-2.5312	0.0000	0.0000	-0.0000	0.0000	0.0000	0.0000	0.6581	-0.8938	4.1385	0.2538	0.1454	-0.0329	0.0000	-0.7916	4.0681	0.2620	0.0677	0.0000	0.0000	-9.4807	40.0242	2.8199	0.7287	0.0000
388.8170	1.1756	-0.9233	-1.8874	-1.3063	2.9481	-2.5312	0.0000	0.0000	-0.0000	0.0000	0.0000	0.0000	0.6636	-0.9844	4.1707	0.2666	0.1312	-0.0237	0.0000	-0.7916	4.0681	0.2620	0.0677	0.0000	0.0000	-9.4797	40.0244	2.8200	0.7287	0.0000
388.8270	1.1756	-0.9233	-1.8874	-1.3064	2.9481	-2.5312	0.0000	0.0000	-0.0000	0.0000	0.0000	0.0000	0.6672	-0.8364	4.1396	0.2697	0.1457	-0.0094	-0.0000	-0.7916	4.0681	0.2620	0.0677	0.0000	-0.0000	-9.4807	40.0242	2.8199	0.7287	0.0000
388.8370	1.1756	-0.9234	-1.8874	-1.3063	2.9481	-2.5312	0.0000	0.0000	-0.0000	0.0000	0.0000	0.0000	0.6083	-0.9987	4.1411	0.2734	0.1357	-0.0242	-0.0000	-0.7917	4.0681	0.2620	0.0677	0.0000	-0.0000	-9.4816	40.0241	2.8199	0.7287	0.0000
388.8470	1.1756	-0.9233	-1.8874	-1.3063	2.9481	-2.5312	0.0000	0.0000	-0.0000	0.0000	0.0000	0.0000	0.7071	-0.8677	4.1479	0.2680	0.1473	-0.0264	0.0000	-0.7915	4.0681	0.2620	0.0677	0.0000	0.0000	-9.4794	40.0247	2.8200	0.7287	0.0000
388.8590	1.1756	-0.9233	-1.8874	-1.3063	2.9481	-2.5312	0.0000	0.0000	-0.0000	0.0000	0.0000	0.0000	0.6845	-0.8836	4.1725	0.2675	0.1611	-0.0089	0.0000	-0.7914	4.0681	0.2620	0.0677	0.0000	0.0000	-9.4778	40.0247	2.8200	0.7287	0.0000
388.8690	1.1756	-0.9233	-1.8874	-1.3063	2.9481	-2.5312	0.0000	0.0000	-0.0000	0.0000	0.0000	0.0000	0.7555	-0.9018	4.1180	0.2495	0.1720	-0.0551	0.0000	-0.7915	4.0681	0.2620	0.0677	0.0000	0.0000	-9.4786	40.0248	2.8200	0.7287	0.0000
388.8790	1.1756	-0.9233	-1.8873	-1.3063	2.9481	-2.5312	0.0000	0.0000	-0.0000	0.0000	0.0000	0.0000	0.7623	-0.8521	4.1354	0.2551	0.1588	-0.0249	-0.0000	-0.7916	4.0681	0.2620	0.0677	0.0000	-0.0000	-9.4795	40.0246	2.8200	0.7287	0.0000
388.8890	1.1756	-0.9234	-1.8874	-1.3063	2.9481	-2.5312	0.0000	0.0000	-0.0000	0.0000	0.0000	0.0000	0.7452	-0.9306	4.1328	0.2635	0.1446	0.0022	-0.0000	-0.7916	4.0681	0.2620	0.0677	0.0000	-0.0000	-9.4803	40.0246	2.8200	0.7287	0.0000
388.8990	1.1756	-0.9233	-1.8874	-1.3063	2.9481	-2.5312	0.0000	0.0000	-0.0000	0.0000	0.0000	0.0000	0.7313	-0.8733	4.1081	0.2425	0.1492	-0.0312	0.0000	-0.7916	4.0681	0.2620	0.0677	0.0000	0.0000	-9.4800	40.0241	2.8199	0.7287	0.0000
388.9090	1.1756	-0.9233	-1.8874	-1.3063	2.9481	-2.5312	0.0000	0.0000	-0.0000	0.0000	0.0000	0.0000	0.6685	-0.9346	4.1458	0.2656	0.1553	-0.0183	0.0000	-0.7915	4.0681	0.2620	0.0677	0.0000	0.0000	-9.4787	40.0246	2.8200	0.7287	0.0000
388.9210	1.1756	-0.9233	-1.8874	-1.3063	2.9481	-2.5312	0.0000	0.0000	-0.0000	0.0000	0.0000	0.0000	0.7198	-0.8090	4.1699	0.2540	0.1621	-0.0178	-0.0000	-0.7914	4.0681	0.2620	0.0677	0.0000	-0.0000	-9.4778	40.0247	2.8200	0.7287	0.0000
388.9310	1.1756	-0.9233	-1.8874	-1.3063	2.9481	-2.5312	0.0000	0.0000	-0.0000	0.0000	0.0000	0.0000	0.7669	-0.9396	4.1169	0.2840	0.1472	-0.0355	0.0000	-0.7914	4.0681	0.2620	0.0677	0.0000	0.0000	-9.4780	40.0246	2.8200	0.7287	0.0000
388.9410	1.1756	-0.9233	-1.8874	-1.3063	2.9481	-2.5312	0.0000	0.0000	-0.0000	0.0000	0.0000	0.0000	0.7440	-0.9301	4.1126	0.2710	0.1584	-0.0200	-0.0000	-0.7917	4.0680	0.2620	0.0677	0.0000	-0.0000	-9.4818	40.0238	2.8198	0.7286	0.0000
388.9530	1.1756	-0.9233	-1.8874	-1.3063	2.9481	-2.5312	0.0000	0.0000	-0.0000	0.0000	0.0000	0.0000	0.7291	-0.8610	4.1285	0.2618	0.1483	-0.0226	-0.0000	-0.7916	4.0681	0.2620	0.0677	0.0000	-0.0000	-9.4799	40.0242	2.8199	0.7287	0.0000
388.9630	1.1756	-0.9234	-1.8874	-1.3063	2.9481	-2.5312	0.0000	0.0000	-0.0000	0.0000	0.0000	0.0000	0.6880	-0.8843	4.1918	0.2896	0.1555	-0.0201	-0.0000	-0.7913	4.0682	0.2620	0.0677	0.0000	-0.0000	-9.4767	40.0251	2.8201	0.7287	0.0000
388.9750	1.1756	-0.9234	-1.8874	-1.3063	2.9481	-2.5312	0.0000	0.0000	-0.0000	0.0000	0.0000	0.0000	0.7251	-0.9135	4.1311	0.2507	0.1487	-0.0229	0.0000	-0.7915	4.0681	0.2620	0.0677	0.0000	0.0000	-9.4787	40.0246	2.8200	0.7287	0.0000
388.9850	1.1756	-0.9233	-1.8874	-1.3063	2.9481	-2.5312	0.0000	0.0000	-0.0000	0.0000	0.0000	0.0000	0.6960	-0.8116	4.1396	0.2379	0.1410	-0.0182	-0.0000	-0.7914	4.0681	0.2620	0.0677	0.0000	-0.0000	-9.4780	40.0246	2.8200	0.7287	0.0000
388.9950	1.1756	-0.9233	-1.8874	-1.3063	2.9481	-2.5312	0.0000	0.0000	-0.0000	0.0000	0.0000	0.0000	0.6376	-0.9135	4.1187	0.2751	0.1561	-0.0355	0.0000	-0.7917	4.0681	0.2620	0.0677	0.0000	0.0000	-9.4808	40.0241	2.8199	0.7286	0.0000
389.0050	1.1756	-0.9233	-1.8874	-1.3063	2.9481	-2.5312	0.0000	0.0000	-0.0000	0.0000	0.0000	0.0000	0.6512	-0.9554	4.1617	0.2820	0.1455	-0.0363	0.0000	-0.7914	4.0681	0.2620	0.0677	0.0000	0.0000	-9.4778	40.0247	2.8200	0.7287	0.0000
389.0150	1.1756	-0.9233	-1.8874	-1.3063	2.9481	-2.5312	0.0000	0.0000	-0.0000	0.0000	0.0000	0.0000	0.8103	-0.8132	4.1372	0.2512	0.1458	-0.0334	0.0000	-0.7915	4.0681	0.2620	0.0677	0.0000	0.0000	-9.4787	40.0246	2.8200	0.7287	0.0000
389.0270	1.1756	-0.9233	-1.8874	-1.3063	2.9481	-2.5313	0.0000	0.0000	-0.0000	0.0000	0.0000	0.0000	0.7283	-0.9559	4.1373	0.2591	0.1550	-0.0058	0.0000	-0.7917	4.0681	0.2620	0.0677	0.0000	0.0000	-9.4815	40.0242	2.8199	0.7286	0.0000
389.0370	1.1756	-0.9233	-1.8873	-1.3063	2.9481	-2.5312	0.0000	0.0000	-0.0000	0.0000	0.0000	0.0000	0.7298	-0.8731	4.1233	0.2422	0.1367	-0.0326	-0.0000	-0.7917	4.0681	0.2620	0.0677	0.0000	-0.0000	-9.4816	40.0240	2.8199	0.7286	0.0000
389.0470	1.1756	-0.9233	-1.8874	-1.3063	2.9481	-2.5312	0.0000	0.0000	-0.0000	0.0000	0.0000	0.0000	0.6175	-0.8829	4.1275	0.2777	0.1419	-0.0217	-0.0000	-0.7917	4.0681	0.2620	0.0677	0.0000	-0.0000	-9.4809	40.0240	2.8200	0.7287	0.0000
389.0570	1.1756	-0.9233	-1.8874	-1.3063	2.9481	-2.5313	0.0000	0.0000	-0.0000	0.0000	0.0000	0.0000	0.7625	-0.9049	4.1547	0.2544	0.1493	-0.0207	0.0000	-0.7914	4.0682	0.2620	0.0677	0.0000	0.0000	-9.4782	40.0251	2.8200	0.7287	0.0000
389.0670	1.1757	-0.9233	-1.8874	-1.3063	2.9481	-2.5312	0.0000	0.0000	-0.0000	0.0000	0.0000	0.0000	0.7827	-0.8938	4.1492	0.2633	0.1250	-0.0253	-0.0000	-0.7917	4.0681	0.2620	0.0677	0.0000	-0.0000	-9.4809	40.0240	2.8199	0.7286	0.0000
389.0790	1.1756	-0.9233	-1.8874	-1.3063	2.9481	-2.5312	0.0000	0.0000	-0.0000	0.0000	0.0000	0.0000	0.7293	-0.8922	4.1728	0.2654	0.1605	-0.0287	-0.0000	-0.7915	4.0681	0.2620	0.0677	0.0000	-0.0000	-9.4789	40.0244	2.8200	0.7287	0.0000
389.0890	1.1756	-0.9233	-1.8874	-1.3063	2.9481	-2.5312	0.0000	0.0000	-0.0000	0.0000	0.0000	0.0000	0.6203	-0.9365	4.1240	0.2515	0.1470	-0.0202	0.0000	-0.7915	4.0681	0.2620	0.0677	0.0000	0.0000	-9.4791	40.0243	2.8200	0.7287	0.0000
389.0990	1.1756	-0.9233	-1.8874	-1.3063	2.9481	-2.5313	0.0000	0.0000	-0.0000	0.0000	0.0000	0.0000	0.6628	-0.9651	4.1451	0.2519	0.1682	-0.0292	0.0000	-0.7916	4.0681	0.2620	0.0677	0.0000	0.0000	-9.4797	40.0245	2.8200	0.7287	0.0000
389.1090	1.1756	-0.9233	-1.8874	-1.3063	2.9481	-2.5313	0.0000	0.0000	-0.0000	0.0000	0.0000	0.0000	0.7255	-0.8815	4.1797	0.2575	0.1548	-0.0124	0.0000	-0.7914	4.0681	0.2620	0.0677	0.0000	0.0000	-9.4778	40.0247	2.8200	0.7287	0.0000
389.1190	1.1756	-0.9233	-1.8874	-1.3063	2.9481	-2.5312	0.0000	0.0000	-0.0000	0.0000	0.0000	0.0000	0.7207	-0.9477	4.1657	0.2771	0.1650	-0.0191	0.0000	-0.7912	4.0682	0.2620	0.0677	0.0000	0.0000	-9.4755	40.0255	2.8201	0.7287	0.0000
389.1310	1.1756	-0.9233	-1.8874	-1.3063	2.9481	-2.5312	0.0000	0.0000	-0.0000	0.0000	0.0000	0.0000	0.7371	-0.9045	4.1451	0.2916	0.1381	-0.0285	0.0000	-0.7915	4.0682	0.2620	0.0677	0.0000	0.0000	-9.4784	40.0249	2.8200	0.7287	0.0000
389.1410	1.1756	-0.9233	-1.8874	-1.3063	2.9481	-2.5312	0.0000	0.0000	-0.0000	0.0000	0.0000	0.0000	0.7530	-0.9363	4.1175	0.2514	0.1578	-0.0440	0.0000	-0.7916	4.0681	0.2620	0.0677	0.0000	0.0000	-9.4805	40.0244	2.8200	0.7287	0.0000
389.1510	1.1756	-0.9233	-1.8874	-1.3063	2.9481	-2.5312	0.0000	0.0000	-0.0000	0.0000	0.0000	0.0000	0.7423	-0.9224	4.1612	0.2711	0.1281	-0.0144	-0.0000	-0.7916	4.0681	0.2620	0.0677	0.0000	-0.0000	-9.4796	40.0246	2.8200	0.7287	0.0000
389.1630	1.1756	-0.9233	-1.8874	-1.3064	2.9481	-2.5312	0.0000	0.0000	-0.0000	0.0000	0.0000	0.0000	0.6944	-0.8799	4.1285	0.2305	0.1432	-0.0233	-0.0000	-0.7916	4.0680	0.2620	0.0677	0.0000	-0.0000	-9.4803	40.0239	2.8199	0.7287	0.0000
389.1730	1.1756	-0.9233	-1.8874	-1.3063	2.9481	-2.5312	0.0000	0.0000	-0.0000	0.0000	0.0000	0.0000	0.7525	-0.8428	4.1601	0.2542	0.1630	-0.0037	-0.0000	-0.7916	4.0681	0.2620	0.0677	0.0000	-0.0000	-9.4805	40.0244	2.8200	0.7287	0.0000
389.1830	1.1756	-0.9233	-1.8874	-1.3063	2.9481	-2.5312	0.0000	0.0000	-0.0000	0.0000	0.0000	0.0000	0.7299	-0.9580	4.1261	0.2446	0.1766	-0.0284	-0.0000	-0.7916	4.0681	0.2620	0.0677	0.0000	-0.0000	-9.4796	40.0246	2.8200	0.7287	0.0000
389.1950	1.1756	-0.9233	-1.8874	-1.3063	2.9481	-2.5312	0.0000	0.0000	-0.0000	0.0000	0.0000	0.0000	0.7261	-0.9056	4.1436	0.2229	0.1860	-0.0353	-0.0000	-0.7916	4.0681	0.2620	0.0677	0.0000	-0.0000	-9.4795	40.0246	2.8200	0.7287	0.0000
389.2050	1.1756	-0.9233	-1.8874	-1.3063	2.9481	-2.5312	0.0000	0.0000	-0.0000	0.0000	0.0000	0.0000	0.7047	-1.0146	4.1148	0.2737	0.1600	-0.0219	0.0000	-0.7916	4.0681	0.2620	0.0677	0.0000	0.0000	-9.4799	40.0243	2.8200	0.7287	0.0000
389.2150	1.1756	-0.9234	-1.8874	-1.3063	2.9481	-2.5312	0.0000	0.0000	-0.0000	0.0000	0.0000	0.0000	0.6675	-0.8973	4.1372	0.2599	0.1660	-0.0157	0.0000	-0.7914	4.0681	0.2620	0.0677	0.0000	0.0000	-9.4778	40.0248	2.8200	0.7287	0.0000
389.2250	1.1756	-0.9234	-1.8874	-1.3063	2.9481	-2.5312	0.0000	0.0000	-0.0000	0.0000	0.0000	0.0000	0.7320	-0.9278	4.1204	0.2444	0.1810	-0.0131	-0.0000	-0.7917	4.0681	0.2620	0.0677	0.0000	-0.0000	-9.4807	40.0242	2.8199	0.7286	0.0000
389.2350	1.1756	-0.9233	-1.8874	-1.3063	2.9481	-2.5312	0.0000	0.0000	-0.0000	0.0000	0.0000	0.0000	0.7693	-0.8873	4.1673	0.2456	0.1520	-0.0264	0.0000	-0.7913	4.0682	0.2620	0.0677	0.0000	0.0000	-9.4767	40.0251	2.8200	0.7287	0.0000
389.2450	1.1756	-0.9234	-1.8874	-1.3063	2.9481	-2.5312	0.0000	0.0000	-0.0000	0.0000	0.0000	0.0000	0.7381	-0.8974	4.1037	0.2364	0.1727	-0.0287	-0.0000	-0.7912	4.0682	0.2620	0.0677	0.0000	-0.0000	-9.4757	40.0253	2.8201	0.7287	0.0000
389.2570	1.1757	-0.9233	-1.8874	-1.3063	2.9480	-2.5312	0.0000	0.0000	-0.0000	0.0000	0.0000	0.0000	0.6990	-0.9578	4.1584	0.2653	0.1582	-0.0237	-0.0000	-0.7915	4.0681	0.2620	0.0677	0.0000	-0.0000	-9.4793	40.0248	2.8201	0.7287	0.0000
389.2670	1.1756	-0.9234	-1.8874	-1.3063	2.9481	-2.5312	0.0000	0.0000	-0.0000	0.0000	0.0000	0.0000	0.7469	-0.8724	4.1029	0.2634	0.1664	-0.0254	-0.0000	-0.7915	4.0681	0.2620	0.0677	0.0000	-0.0000	-9.4794	40.0247	2.8200	0.7287	0.0000
389.2770	1.1756	-0.9233	-1.8873	-1.3063	2.9481	-2.5313	0.0000	0.0000	-0.0000	0.0000	0.0000	0.0000	0.7565	-0.9051	4.1358	0.2467	0.1428	-0.0286	0.0000	-0.7915	4.0681	0.2620	0.0677	0.0000	0.0000	-9.4792	40.0241	2.8200	0.7287	0.0000
389.2870	1.1756	-0.9233	-1.8874	-1.3063	2.9481	-2.5312	0.0000	0.0000	-0.0000	0.0000	0.0000	0.0000	0.6318	-0.9563	4.1071	0.2644	0.1574	-0.0349	0.0000	-0.7915	4.0681	0.2620	0.0677	0.0000	0.0000	-9.4795	40.0246	2.8200	0.7287	0.0000
389.2970	1.1756	-0.9233	-1.8874	-1.3064	2.9481	-2.5312	0.0000	0.0000	-0.0000	0.0000	0.0000	0.0000	0.6052	-0.9105	4.1344	0.2528	0.1685	-0.0074	-0.0000	-0.7917	4.0681	0.2620	0.0677	0.0000	-0.0000	-9.4816	40.0241	2.8200	0.7287	0.0000
389.3090	1.1756	-0.9233	-1.8874	-1.3063	2.9481	-2.5312	0.0000	0.0000	-0.0000	0.0000	0.0000	0.0000	0.7317	-0.8545	4.1511	0.2564	0.1636	-0.0415	-0.0000	-0.7913	4.0682	0.2620	0.0677	0.0000	-0.0000	-9.4769	40.0249	2.8200	0.7287	0.0000
389.3190	1.1756	-0.9233	-1.8874	-1.3063	2.9481	-2.5312	0.0000	0.0000	-0.0000	0.0000	0.0000	0.0000	0.6660	-0.8359	4.1137	0.2335	0.1544	-0.0349	-0.0000	-0.7913	4.0682	0.2620	0.0677	0.0000	-0.0000	-9.4769	40.0249	2.8200	0.7287	0.0000
389.3290	1.1756	-0.9233	-1.8874	-1.3063	2.9481	-2.5312	0.0000	0.0000	-0.0000	0.0000	0.0000	0.0000	0.6293	-0.8961	4.1638	0.2513	0.1879	-0.0229	0.0000	-0.7916	4.0681	0.2620	0.0677	0.0000	0.0000	-9.4795	40.0246	2.8200	0.7287	0.0000
389.3410	1.1756	-0.9233	-1.8874	-1.3063	2.9481	-2.5312	0.0000	0.0000	-0.0000	0.0000	0.0000	0.0000	0.5924	-0.9864	4.1345	0.2757	0.1620	-0.0318	0.0000	-0.7914	4.0681	0.2620	0.0677	0.0000	0.0000	-9.4781	40.0244	2.8200	0.7287	0.0000
389.3510	1.1756	-0.9233	-1.8874	-1.3063	2.9481	-2.5312	0.0000	0.0000	-0.0000	0.0000	0.0000	0.0000	0.6466	-0.9067	4.1363	0.2508	0.1369	-0.0030	-0.0000	-0.7913	4.0682	0.2620	0.0677	0.0000	-0.0000	-9.4761	40.0249	2.8200	0.7287	0.0000
389.3610	1.1756	-0.9233	-1.8874	-1.3063	2.9481	-2.5313	0.0000	0.0000	-0.0000	0.0000	0.0000	0.0000	0.7926	-0.8894	4.1245	0.2349	0.1646	-0.0057	-0.0000	-0.7914	4.0681	0.2620	0.0677	0.0000	-0.0000	-9.4779	40.0246	2.8200	0.7287	0.0000
389.3710	1.1756	-0.9233	-1.8873	-1.3063	2.9481	-2.5312	0.0000	0.0000	-0.0000	0.0000	0.0000	0.0000	0.6824	-0.8541	4.1287	0.2531	0.1430	-0.0110	0.0000	-0.7916	4.0681	0.2620	0.0677	0.0000	0.0000	-9.4796	40.0246	2.8200	0.7287	0.0000
389.3810	1.1756	-0.9233	-1.8874	-1.3063	2.9481	-2.5312	0.0000	0.0000	-0.0000	0.0000	0.0000	0.0000	0.6870	-0.8520	4.1258	0.2561	0.1461	-0.0432	-0.0000	-0.7916	4.0681	0.2620	0.0677	0.0000	-0.0000	-9.4797	40.0244	2.8200	0.7287	0.0000
389.3910	1.1756	-0.9233	-1.8874	-1.3063	2.9481	-2.5312	0.0000	0.0000	-0.0000	0.0000	0.0000	0.0000	0.7261	-0.8126	4.0908	0.2582	0.1855	-0.0038	-0.0000	-0.7914	4.0681	0.2620	0.0677	0.0000	-0.0000	-9.4772	40.0246	2.8200	0.7287	0.0000
389.4030	1.1757	-0.9233	-1.8874	-1.3063	2.9481	-2.5312	0.0000	0.0000	-0.0000	0.0000	0.0000	0.0000	0.7408	-0.9462	4.1940	0.2689	0.1875	-0.0116	0.0000	-0.7915	4.0681	0.2620	0.0677	0.0000	0.0000	-9.4788	40.0246	2.8200	0.7287	0.0000
389.4130	1.1756	-0.9233	-1.8874	-1.3063	2.9481	-2.5312	0.0000	0.0000	-0.0000	0.0000	0.0000	0.0000	0.6136	-0.8465	4.1510	0.2741	0.1652	-0.0177	-0.0000	-0.7917	4.0681	0.2620	0.0677	0.0000	-0.0000	-9.4809	40.0240	2.8199	0.7286	0.0000
389.4230	1.1757	-0.9233	-1.8874	-1.3063	2.9481	-2.5312	0.0000	0.0000	-0.0000	0.0000	0.0000	0.0000	0.6993	-0.7840	4.1347	0.2522	0.1627	-0.0317	0.0000	-0.7916	4.0681	0.2620	0.0677	0.0000	0.0000	-9.4797	40.0244	2.8199	0.7287	0.0000
389.4330	1.1756	-0.9233	-1.8874	-1.3063	2.9481	-2.5312	0.0000	0.0000	-0.0000	0.0000	0.0000	0.0000	0.7024	-0.9553	4.1152	0.2704	0.1519	-0.0487	-0.0000	-0.7916	4.0681	0.2620	0.0677	0.0000	-0.0000	-9.4799	40.0242	2.8199	0.7287	0.0000
389.4430	1.1756	-0.9233	-1.8874	-1.3063	2.9481	-2.5312	0.0000	0.0000	-0.0000	0.0000	0.0000	0.0000	0.6992	-0.8850	4.1787	0.2902	0.1682	-0.0255	0.0000	-0.7915	4.0681	0.2620	0.0677	0.0000	0.0000	-9.4788	40.0246	2.8200	0.7287	0.0000
389.4550	1.1756	-0.9233	-1.8874	-1.3064	2.9481	-2.5312	0.0000	0.0000	-0.0000	0.0000	0.0000	0.0000	0.6480	-0.9423	4.1413	0.2675	0.1653	-0.0324	-0.0000	-0.7911	4.0682	0.2620	0.0677	0.0000	-0.0000	-9.4743	40.0252	2.8201	0.7287	0.0000
389.4650	1.1756	-0.9233	-1.8874	-1.3063	2.9481	-2.5312	0.0000	0.0000	-0.0000	0.0000	0.0000	0.0000	0.6513	-0.8593	4.1708	0.2592	0.1605	-0.0500	0.0000	-0.7914	4.0681	0.2620	0.0677	0.0000	0.0000	-9.4778	40.0247	2.8200	0.7287	0.0000
389.4750	1.1756	-0.9233	-1.8874	-1.3063	2.9481	-2.5312	0.0000	0.0000	-0.0000	0.0000	0.0000	0.0000	0.6042	-0.9678	4.1633	0.2668	0.1841	-0.0193	0.0000	-0.7913	4.0682	0.2620	0.0677	0.0000	0.0000	-9.4768	40.0249	2.8200	0.7287	0.0000
389.4850	1.1756	-0.9233	-1.8874	-1.3063	2.9481	-2.5312	0.0000	0.0000	-0.0000	0.0000	0.0000	0.0000	0.7054	-0.9443	4.1157	0.2646	0.1803	-0.0226	-0.0000	-0.7913	4.0682	0.2620	0.0677	0.0000	-0.0000	-9.4761	40.0249	2.8200	0.7287	0.0000
389.4970	1.1756	-0.9233	-1.8874	-1.3063	2.9481	-2.5312	0.0000	0.0000	-0.0000	0.0000	0.0000	0.0000	0.7102	-0.9282	4.0877	0.2592	0.1749	-0.0176	0.0000	-0.7914	4.0681	0.2620	0.0677	0.0000	0.0000	-9.4778	40.0248	2.8200	0.7287	0.0000
389.5070	1.1756	-0.9233	-1.8874	-1.3063	2.9481	-2.5312	0.0000	0.0000	-0.0000	0.0000	0.0000	0.0000	0.6621	-0.8975	4.1645	0.2609	0.1721	-0.0112	-0.0000	-0.7915	4.0681	0.2620	0.0677	0.0000	-0.0000	-9.4787	40.0246	2.8199	0.7287	0.0000
389.5190	1.1756	-0.9234	-1.8874	-1.3063	2.9481	-2.5312	0.0000	0.0000	-0.0000	0.0000	0.0000	0.0000	0.6462	-0.9711	4.1365	0.2753	0.1805	-0.0070	0.0000	-0.7914	4.0681	0.2620	0.0677	0.0000	0.0000	-9.4778	40.0248	2.8200	0.7287	0.0000
389.5290	1.1756	-0.9234	-1.8873	-1.3063	2.9481	-2.5312	0.0000	0.0000	-0.0000	0.0000	0.0000	0.0000	0.6975	-0.8812	4.1548	0.2629	0.1840	-0.0100	-0.0000	-0.7914	4.0682	0.2620	0.0677	0.0000	-0.0000	-9.4777	40.0249	2.8200	0.7287	0.0000
389.5390	1.1757	-0.9233	-1.8874	-1.3063	2.9481	-2.5312	0.0000	0.0000	-0.0000	0.0000	0.0000	0.0000	0.5552	-0.9841	4.1521	0.2554	0.1649	-0.0363	0.0000	-0.7915	4.0681	0.2620	0.0677	0.0000	0.0000	-9.4788	40.0245	2.8200	0.7287	0.0000
389.5510	1.1756	-0.9234	-1.8874	-1.3063	2.9481	-2.5312	0.0000	0.0000	-0.0000	0.0000	0.0000	0.0000	0.7108	-0.9043	4.1966	0.2715	0.1879	-0.0237	-0.0000	-0.7914	4.0681	0.2620	0.0677	0.0000	-0.0000	-9.4771	40.0247	2.8200	0.7287	0.0000
389.5610	1.1756	-0.9233	-1.8874	-1.3063	2.9481	-2.5312	0.0000	0.0000	-0.0000	0.0000	0.0000	0.0000	0.6344	-0.8571	4.1210	0.2632	0.1486	-0.0232	-0.0000	-0.7914	4.0682	0.2620	0.0677	0.0000	-0.0000	-9.4773	40.0253	2.8201	0.7287	0.0000
389.5730	1.1756	-0.9233	-1.8874	-1.3063	2.9481	-2.5313	0.0000	0.0000	-0.0000	0.0000	0.0000	0.0000	0.7022	-0.8824	4.1568	0.2552	0.1576	-0.0121	0.0000	-0.7916	4.0681	0.2620	0.0677	0.0000	0.0000	-9.4796	40.0246	2.8200	0.7287	0.0000
389.5830	1.1756	-0.9234	-1.8874	-1.3063	2.9481	-2.5312	0.0000	0.0000	-0.0000	0.0000	0.0000	0.0000	0.6446	-0.8469	4.1564	0.2467	0.1580	-0.0200	-0.0000	-0.7913	4.0681	0.2620	0.0677	0.0000	-0.0000	-9.4764	40.0246	2.8200	0.7287	0.0000
389.5950	1.1756	-0.9234	-1.8874	-1.3063	2.9481	-2.5312	0.0000	0.0000	-0.0000	0.0000	0.0000	0.0000	0.6253	-0.8764	4.1268	0.2635	0.1894	-0.0312	0.0000	-0.7915	4.0681	0.2620	0.0677	0.0000	0.0000	-9.4789	40.0245	2.8200	0.7287	0.0000
389.6050	1.1756	-0.9233	-1.8874	-1.3063	2.9481	-2.5312	0.0000	0.0000	-0.0000	0.0000	0.0000	0.0000	0.7225	-0.9385	4.1466	0.2570	0.1729	-0.0038	0.0000	-0.7916	4.0681	0.2620	0.0677	0.0000	0.0000	-9.4795	40.0246	2.8200	0.7287	0.0000
389.6170	1.1756	-0.9234	-1.8873	-1.3063	2.9481	-2.5312	0.0000	0.0000	-0.0000	0.0000	0.0000	0.0000	0.6062	-0.9746	4.1521	0.2614	0.1671	-0.0414	-0.0000	-0.7916	4.0681	0.2620	0.0677	0.0000	-0.0000	-9.4807	40.0242	2.8200	0.7287	0.0000
389.6270	1.1756	-0.9233	-1.8874	-1.3063	2.9481	-2.5312	0.0000	0.0000	-0.0000	0.0000	0.0000	0.0000	0.6139	-0.8624	4.1200	0.2491	0.1546	-0.0308	0.0000	-0.7913	4.0682	0.2620	0.0677	0.0000	0.0000	-9.4767	40.0251	2.8201	0.7287	0.0000
389.6370	1.1756	-0.9233	-1.8874	-1.3063	2.9481	-2.5312	0.0000	0.0000	-0.0000	0.0000	0.0000	0.0000	0.7399	-0.9518	4.1273	0.2447	0.1715	-0.0110	-0.0000	-0.7916	4.0681	0.2620	0.0677	0.0000	-0.0000	-9.4796	40.0246	2.8200	0.7287	0.0000
389.6490	1.1756	-0.9233	-1.8874	-1.3063	2.9481	-2.5312	0.0000	0.0000	-0.0000	0.0000	0.0000	0.0000	0.6713	-0.8645	4.1356	0.2735	0.1516	-0.0250	0.0000	-0.7916	4.0681	0.2620	0.0677	0.0000	0.0000	-9.4807	40.0242	2.8200	0.7287	0.0000
389.6590	1.1756	-0.9234	-1.8874	-1.3063	2.9481	-2.5312	0.0000	0.0000	-0.0000	0.0000	0.0000	0.0000	0.6746	-0.9115	4.1387	0.2774	0.1704	-0.0078	-0.0000	-0.7916	4.0681	0.2620	0.0677	0.0000	-0.0000	-9.4798	40.0243	2.8200	0.7287	0.0000
389.6710	1.1756	-0.9233	-1.8874	-1.3063	2.9481	-2.5312	0.0000	0.0000	-0.0000	0.0000	0.0000	0.0000	0.6501	-0.8370	4.1520	0.2636	0.1666	-0.0094	0.0000	-0.7915	4.0681	0.2620	0.0677	0.0000	0.0000	-9.4794	40.0247	2.8199	0.7287	0.0000
389.6810	1.1756	-0.9233	-1.8874	-1.3063	2.9481	-2.5312	0.0000	0.0000	-0.0000	0.0000	0.0000	0.0000	0.6842	-0.9702	4.1378	0.2545	0.1618	-0.0178	0.0000	-0.7914	4.0681	0.2620	0.0677	0.0000	0.0000	-9.4781	40.0244	2.8200	0.7287	0.0000
389.6910	1.1756	-0.9234	-1.8874	-1.3063	2.9481	-2.5312	0.0000	0.0000	-0.0000	0.0000	0.0000	0.0000	0.6996	-0.9358	4.1494	0.2290	0.1629	-0.0241	-0.0000	-0.7913	4.0682	0.2620	0.0677	0.0000	-0.0000	-9.4769	40.0249	2.8200	0.7287	0.0000
389.7010	1.1756	-0.9233	-1.8874	-1.3063	2.9481	-2.5312	0.0000	0.0000	-0.0000	0.0000	0.0000	0.0000	0.6055	-0.8926	4.1428	0.2791	0.1544	-0.0543	-0.0000	-0.7916	4.0681	0.2620	0.0677	0.0000	-0.0000	-9.4805	40.0244	2.8200	0.7287	0.0000
389.7130	1.1756	-0.9233	-1.8873	-1.3063	2.9481	-2.5312	0.0000	0.0000	-0.0000	0.0000	0.0000	0.0000	0.6261	-0.8737	4.1411	0.2909	0.1510	-0.0172	0.0000	-0.7915	4.0681	0.2620	0.0677	0.0000	0.0000	-9.4789	40.0245	2.8200	0.7287	0.0000
389.7230	1.1756	-0.9233	-1.8874	-1.3063	2.9481	-2.5312	0.0000	0.0000	-0.0000	0.0000	0.0000	0.0000	0.6712	-0.8913	4.1163	0.2720	0.1954	-0.0160	0.0000	-0.7912	4.0682	0.2620	0.0677	0.0000	0.0000	-9.4757	40.0253	2.8201	0.7287	0.0000
389.7350	1.1756	-0.9234	-1.8874	-1.3063	2.9481	-2.5312	0.0000	0.0000	-0.0000	0.0000	0.0000	0.0000	0.6589	-0.8612	4.1103	0.2590	0.1524	-0.0257	-0.0000	-0.7916	4.0681	0.2620	0.0677	0.0000	-0.0000	-9.4807	40.0242	2.8199	0.7287	0.0000
389.7450	1.1756	-0.9233	-1.8874	-1.3063	2.9481	-2.5312	0.0000	0.0000	-0.0000	0.0000	0.0000	0.0000	0.6737	-0.9827	4.1447	0.2878	0.1745	-0.0353	-0.0000	-0.7916	4.0681	0.2620	0.0677	0.0000	-0.0000	-9.4795	40.0246	2.8200	0.7287	0.0000
389.7570	1.1756	-0.9233	-1.8873	-1.3064	2.9481	-2.5312	0.0000	0.0000	-0.0000	0.0000	0.0000	0.0000	0.6828	-0.8320	4.1491	0.2749	0.1717	-0.0306	-0.0000	-0.7917	4.0681	0.2620	0.0677	0.0000	-0.0000	-9.4815	40.0242	2.8199	0.7287	0.0000
389.7670	1.1756	-0.9234	-1.8874	-1.3063	2.9481	-2.5312	0.0000	0.0000	-0.0000	0.0000	0.0000	0.0000	0.6840	-0.8830	4.1599	0.2888	0.1509	-0.0172	0.0000	-0.7915	4.0681	0.2620	0.0677	0.0000	0.0000	-9.4786	40.0248	2.8201	0.7287	0.0000
389.7770	1.1756	-0.9234	-1.8874	-1.3063	2.9481	-2.5312	0.0000	0.0000	-0.0000	0.0000	0.0000	0.0000	0.6417	-0.8607	4.1633	0.2555	0.1765	0.0005	-0.0000	-0.7916	4.0681	0.2620	0.0677	0.0000	-0.0000	-9.4807	40.0242	2.8199	0.7287	0.0000
389.7890	1.1756	-0.9233	-1.8874	-1.3063	2.9481	-2.5312	0.0000	0.0000	-0.0000	0.0000	0.0000	0.0000	0.5771	-0.8581	4.1425	0.2546	0.1611	-0.0480	0.0000	-0.7916	4.0681	0.2620	0.0677	0.0000	0.0000	-9.4796	40.0246	2.8200	0.7287	0.0000
389.7990	1.1756	-0.9233	-1.8874	-1.3063	2.9481	-2.5312	0.0000	0.0000	-0.0000	0.0000	0.0000	0.0000	0.6489	-0.8631	4.1041	0.3010	0.1507	-0.0444	0.0000	-0.7915	4.0681	0.2620	0.0677	0.0000	0.0000	-9.4793	40.0240	2.8199	0.7286	0.0000
389.8110	1.1756	-0.9233	-1.8874	-1.3063	2.9481	-2.5312	0.0000	0.0000	-0.0000	0.0000	0.0000	0.0000	0.6897	-0.9681	4.1248	0.2568	0.1427	-0.0187	-0.0000	-0.7914	4.0682	0.2620	0.0677	0.0000	-0.0000	-9.4776	40.0249	2.8200	0.7287	0.0000
389.8210	1.1756	-0.9233	-1.8874	-1.3063	2.9481	-2.5312	0.0000	0.0000	-0.0000	0.0000	0.0000	0.0000	0.6947	-0.9914	4.1542	0.2686	0.1560	-0.0111	-0.0000	-0.7916	4.0681	0.2620	0.0677	0.0000	-0.0000	-9.4797	40.0244	2.8199	0.7287	0.0000
389.8330	1.1756	-0.9234	-1.8874	-1.3063	2.9481	-2.5313	0.0000	0.0000	-0.0000	0.0000	0.0000	0.0000	0.6513	-0.8995	4.1313	0.2578	0.1739	-0.0166	0.0000	-0.7915	4.0681	0.2620	0.0677	0.0000	0.0000	-9.4786	40.0248	2.8200	0.7287	0.0000
389.8430	1.1756	-0.9233	-1.8874	-1.3063	2.9481	-2.5312	0.0000	0.0000	-0.0000	0.0000	0.0000	0.0000	0.6993	-0.8497	4.1453	0.2819	0.1928	-0.0152	-0.0000	-0.7912	4.0682	0.2620	0.0677	0.0000	-0.0000	-9.4756	40.0254	2.8201	0.7287	0.0000
389.8550	1.1756	-0.9233	-1.8874	-1.3063	2.9481	-2.5312	0.0000	0.0000	-0.0000	0.0000	0.0000	0.0000	0.6499	-0.8661	4.1463	0.2586	0.1786	-0.0277	-0.0000	-0.7916	4.0681	0.2620	0.0677	0.0000	-0.0000	-9.4807	40.0242	2.8199	0.7287	0.0000
389.8650	1.1756	-0.9233	-1.8874	-1.3063	2.9481	-2.5312	0.0000	0.0000	-0.0000	0.0000	0.0000	0.0000	0.6566	-0.9050	4.1131	0.2844	0.1774	-0.0235	-0.0000	-0.7913	4.0681	0.2620	0.0677	0.0000	-0.0000	-9.4762	40.0248	2.8200	0.7287	0.0000
389.8750	1.1756	-0.9233	-1.8874	-1.3063	2.9481	-2.5312	0.0000	0.0000	-0.0000	0.0000	0.0000	0.0000	0.6684	-0.8721	4.1210	0.2672	0.1889	-0.0191	0.0000	-0.7914	4.0682	0.2620	0.0677	0.0000	0.0000	-9.4777	40.0249	2.8200	0.7287	0.0000
389.8870	1.1756	-0.9233	-1.8874	-1.3064	2.9481	-2.5313	0.0000	0.0000	-0.0000	0.0000	0.0000	0.0000	0.5487	-0.9005	4.1429	0.2645	0.1784	-0.0194	0.0000	-0.7915	4.0681	0.2620	0.0677	0.0000	0.0000	-9.4789	40.0245	2.8200	0.7287	0.0000
389.8970	1.1756	-0.9233	-1.8873	-1.3063	2.9481	-2.5312	0.0000	0.0000	-0.0000	0.0000	0.0000	0.0000	0.5800	-0.9586	4.1051	0.2765	0.1794	-0.0201	0.0000	-0.7914	4.0682	0.2620	0.0677	0.0000	0.0000	-9.4777	40.0249	2.8200	0.7287	0.0000
389.9090	1.1756	-0.9233	-1.8874	-1.3063	2.9481	-2.5312	0.0000	0.0000	-0.0000	0.0000	0.0000	0.0000	0.6104	-0.9514	4.1676	0.2778	0.1830	-0.0253	-0.0000	-0.7913	4.0682	0.2620	0.0677	0.0000	-0.0000	-9.4768	40.0249	2.8200	0.7287	0.0000
389.9190	1.1756	-0.9233	-1.8874	-1.3063	2.9481	-2.5312	0.0000	0.0000	-0.0000	0.0000	0.0000	0.0000	0.6208	-0.8951	4.1450	0.2686	0.1839	-0.0139	-0.0000	-0.7914	4.0681	0.2620	0.0677	0.0000	-0.0000	-9.4782	40.0244	2.8200	0.7287	0.0000
389.9310	1.1756	-0.9233	-1.8874	-1.3063	2.9481	-2.5312	0.0000	0.0000	-0.0000	0.0000	0.0000	0.0000	0.6759	-0.8989	4.1164	0.2833	0.1897	-0.0166	0.0000	-0.7915	4.0681	0.2620	0.0677	0.0000	0.0000	-9.4788	40.0246	2.8200	0.7287	0.0000
389.9410	1.1756	-0.9233	-1.8874	-1.3064	2.9481	-2.5312	0.0000	0.0000	-0.0000	0.0000	0.0000	0.0000	0.6459	-0.8568	4.1082	0.2952	0.1646	-0.0099	-0.0000	-0.7917	4.0681	0.2620	0.0677	0.0000	-0.0000	-9.4817	40.0240	2.8199	0.7286	0.0000
389.9530	1.1756	-0.9233	-1.8874	-1.3063	2.9481	-2.5312	0.0000	0.0000	-0.0000	0.0000	0.0000	0.0000	0.7037	-0.9361	4.1292	0.2852	0.1667	-0.0328	0.0000	-0.7915	4.0681	0.2620	0.0677	0.0000	0.0000	-9.4789	40.0245	2.8200	0.7287	0.0000
389.9630	1.1756	-0.9233	-1.8874	-1.3063	2.9481	-2.5312	0.0000	0.0000	-0.0000	0.0000	0.0000	0.0000	0.6000	-0.9898	4.1190	0.2736	0.2000	-0.0104	-0.0000	-0.7914	4.0681	0.2620	0.0677	0.0000	-0.0000	-9.4778	40.0247	2.8200	0.7287	0.0000
389.9730	1.1756	-0.9233	-1.8874	-1.3063	2.9481	-2.5312	0.0000	0.0000	-0.0000	0.0000	0.0000	0.0000	0.6217	-0.9386	4.1455	0.2730	0.1763	-0.0149	-0.0000	-0.7914	4.0681	0.2620	0.0677	0.0000	-0.0000	-9.4772	40.0246	2.8200	0.7287	0.0000
389.9850	1.1756	-0.9233	-1.8873	-1.3063	2.9481	-2.5312	0.0000	0.0000	-0.0000	0.0000	0.0000	0.0000	0.6112	-0.9635	4.1521	0.2723	0.1782	0.0216	0.0000	-0.7915	4.0681	0.2620	0.0677	0.0000	0.0000	-9.4788	40.0246	2.8200	0.7287	0.0000
389.9950	1.1756	-0.9233	-1.8873	-1.3063	2.9481	-2.5312	0.0000	0.0000	-0.0000	0.0000	0.0000	0.0000	0.6167	-0.9107	4.1417	0.2564	0.1787	-0.0065	-0.0000	-0.7916	4.0681	0.2620	0.0677	0.0000	-0.0000	-9.4797	40.0244	2.8200	0.7287	0.0000
390.0070	1.1756	-0.9233	-1.8874	-1.3063	2.9481	-2.5313	0.0000	0.0000	-0.0000	0.0000	0.0000	0.0000	0.6811	-0.8507	4.1332	0.2606	0.1619	-0.0127	0.0000	-0.7915	4.0681	0.2620	0.0677	0.0000	0.0000	-9.4794	40.0248	2.8200	0.7287	0.0000
390.0170	1.1756	-0.9233	-1.8874	-1.3063	2.9481	-2.5312	0.0000	0.0000	-0.0000	0.0000	0.0000	0.0000	0.6154	-0.8613	4.1132	0.2822	0.1756	-0.0043	0.0000	-0.7916	4.0681	0.2620	0.0677	0.0000	0.0000	-9.4800	40.0241	2.8199	0.7287	0.0000
390.0290	1.1756	-0.9233	-1.8874	-1.3063	2.9481	-2.5312	0.0000	0.0000	-0.0000	0.0000	0.0000	0.0000	0.5978	-0.9451	4.1449	0.2605	0.1745	-0.0002	-0.0000	-0.7917	4.0681	0.2620	0.0677	0.0000	-0.0000	-9.4818	40.0239	2.8199	0.7286	0.0000
390.0390	1.1756	-0.9233	-1.8874	-1.3063	2.9481	-2.5312	0.0000	0.0000	-0.0000	0.0000	0.0000	0.0000	0.6421	-0.9336	4.1188	0.2734	0.1598	-0.0175	-0.0000	-0.7916	4.0681	0.2620	0.0677	0.0000	-0.0000	-9.4805	40.0244	2.8200	0.7287	0.0000
390.0490	1.1756	-0.9233	-1.8873	-1.3063	2.9481	-2.5312	0.0000	0.0000	-0.0000	0.0000	0.0000	0.0000	0.5811	-0.9284	4.1379	0.2776	0.1565	-0.0157	-0.0000	-0.7917	4.0681	0.2620	0.0677	0.0000	-0.0000	-9.4810	40.0239	2.8199	0.7287	0.0000
390.0590	1.1756	-0.9233	-1.8874	-1.3063	2.9481	-2.5313	0.0000	0.0000	-0.0000	0.0000	0.0000	0.0000	0.6087	-0.9617	4.1147	0.2618	0.1599	0.0018	0.0000	-0.7914	4.0682	0.2620	0.0677	0.0000	0.0000	-9.4776	40.0249	2.8200	0.7287	0.0000
390.0710	1.1756	-0.9233	-1.8873	-1.3063	2.9481	-2.5312	0.0000	0.0000	-0.0000	0.0000	0.0000	0.0000	0.5162	-0.9670	4.1820	0.2741	0.1726	-0.0182	0.0000	-0.7915	4.0681	0.2620	0.0677	0.0000	0.0000	-9.4789	40.0244	2.8200	0.7287	0.0000
390.0810	1.1756	-0.9233	-1.8874	-1.3064	2.9481	-2.5312	0.0000	0.0000	-0.0000	0.0000	0.0000	0.0000	0.5981	-0.9677	4.1068	0.2824	0.1770	-0.0364	0.0000	-0.7914	4.0681	0.2620	0.0677	0.0000	0.0000	-9.4781	40.0244	2.8200	0.7287	0.0000
390.0910	1.1756	-0.9234	-1.8873	-1.3063	2.9481	-2.5312	0.0000	0.0000	-0.0000	0.0000	0.0000	0.0000	0.6589	-0.8741	4.1330	0.2875	0.1748	-0.0067	-0.0000	-0.7913	4.0682	0.2620	0.0677	0.0000	-0.0000	-9.4767	40.0251	2.8200	0.7287	0.0000
390.1010	1.1756	-0.9233	-1.8874	-1.3063	2.9481	-2.5312	0.0000	0.0000	-0.0000	0.0000	0.0000	0.0000	0.6002	-0.8880	4.1206	0.2526	0.1823	-0.0220	-0.0000	-0.7916	4.0681	0.2620	0.0677	0.0000	-0.0000	-9.4807	40.0242	2.8199	0.7286	0.0000
390.1110	1.1756	-0.9234	-1.8873	-1.3063	2.9481	-2.5312	0.0000	0.0000	-0.0000	0.0000	0.0000	0.0000	0.5667	-0.8159	4.1521	0.2688	0.1497	0.0038	0.0000	-0.7914	4.0682	0.2620	0.0677	0.0000	0.0000	-9.4776	40.0249	2.8200	0.7287	0.0000
390.1210	1.1756	-0.9233	-1.8874	-1.3063	2.9481	-2.5313	0.0000	0.0000	-0.0000	0.0000	0.0000	0.0000	0.6884	-0.7850	4.1204	0.2619	0.1669	-0.0185	0.0000	-0.7915	4.0682	0.2620	0.0677	0.0000	0.0000	-9.4784	40.0249	2.8200	0.7287	0.0000
390.1310	1.1756	-0.9233	-1.8874	-1.3063	2.9481	-2.5312	0.0000	0.0000	-0.0000	0.0000	0.0000	0.0000	0.5821	-0.9025	4.1361	0.2688	0.1947	-0.0163	-0.0000	-0.7918	4.0680	0.2620	0.0677	0.0000	-0.0000	-9.4820	40.0237	2.8199	0.7286	0.0000
390.1430	1.1756	-0.9233	-1.8874	-1.3063	2.9481	-2.5312	0.0000	0.0000	-0.0000	0.0000	0.0000	0.0000	0.5652	-0.9902	4.1428	0.2963	0.1787	-0.0188	-0.0000	-0.7914	4.0681	0.2620	0.0677	0.0000	-0.0000	-9.4773	40.0245	2.8199	0.7287	0.0000
390.1530	1.1756	-0.9234	-1.8874	-1.3063	2.9481	-2.5312	0.0000	0.0000	-0.0000	0.0000	0.0000	0.0000	0.5348	-0.9363	4.1555	0.2594	0.1942	-0.0106	-0.0000	-0.7916	4.0681	0.2620	0.0677	0.0000	-0.0000	-9.4797	40.0244	2.8200	0.7287	0.0000
390.1630	1.1756	-0.9233	-1.8874	-1.3063	2.9481	-2.5312	0.0000	0.0000	-0.0000	0.0000	0.0000	0.0000	0.6231	-0.8111	4.1241	0.2492	0.1831	-0.0045	-0.0000	-0.7915	4.0681	0.2620	0.0677	0.0000	-0.0000	-9.4787	40.0246	2.8200	0.7287	0.0000
390.1730	1.1756	-0.9233	-1.8874	-1.3064	2.9481	-2.5312	0.0000	0.0000	-0.0000	0.0000	0.0000	0.0000	0.6215	-0.9054	4.1099	0.2952	0.1647	-0.0198	-0.0000	-0.7914	4.0681	0.2620	0.0677	0.0000	-0.0000	-9.4778	40.0248	2.8200	0.7287	0.0000
390.1830	1.1756	-0.9233	-1.8874	-1.3063	2.9481	-2.5312	0.0000	0.0000	-0.0000	0.0000	0.0000	0.0000	0.5952	-0.8626	4.1502	0.2817	0.1897	-0.0067	0.0000	-0.7915	4.0681	0.2620	0.0677	0.0000	0.0000	-9.4787	40.0246	2.8200	0.7287	0.0000
390.1950	1.1756	-0.9233	-1.8874	-1.3063	2.9481	-2.5312	0.0000	0.0000	-0.0000	0.0000	0.0000	0.0000	0.5979	-0.7831	4.1486	0.2580	0.1462	-0.0126	0.0000	-0.7915	4.0681	0.2620	0.0677	0.0000	0.0000	-9.4791	40.0243	2.8199	0.7287	0.0000
390.2050	1.1756	-0.9233	-1.8874	-1.3063	2.9481	-2.5312	0.0000	0.0000	-0.0000	0.0000	0.0000	0.0000	0.6054	-0.9647	4.1178	0.2891	0.1791	-0.0151	0.0000	-0.7916	4.0681	0.2620	0.0677	0.0000	0.0000	-9.4806	40.0243	2.8199	0.7286	0.0000
390.2150	1.1756	-0.9233	-1.8874	-1.3064	2.9481	-2.5312	0.0000	0.0000	-0.0000	0.0000	0.0000	0.0000	0.6377	-0.9391	4.1027	0.2676	0.1755	0.0021	-0.0000	-0.7916	4.0681	0.2620	0.0677	0.0000	-0.0000	-9.4803	40.0246	2.8200	0.7287	0.0000
390.2250	1.1756	-0.9233	-1.8874	-1.3063	2.9481	-2.5312	0.0000	0.0000	-0.0000	0.0000	0.0000	0.0000	0.6514	-0.8866	4.1253	0.2780	0.1721	-0.0031	0.0000	-0.7915	4.0682	0.2620	0.0677	0.0000	0.0000	-9.4784	40.0250	2.8200	0.7287	0.0000
390.2350	1.1756	-0.9233	-1.8873	-1.3063	2.9481	-2.5313	0.0000	0.0000	-0.0000	0.0000	0.0000	0.0000	0.6450	-0.8866	4.1397	0.2384	0.1772	-0.0297	0.0000	-0.7914	4.0681	0.2620	0.0677	0.0000	0.0000	-9.4778	40.0248	2.8200	0.7287	0.0000
390.2470	1.1756	-0.9233	-1.8874	-1.3063	2.9481	-2.5312	0.0000	0.0000	-0.0000	0.0000	0.0000	0.0000	0.5635	-0.9283	4.1279	0.2804	0.1714	0.0022	0.0000	-0.7914	4.0681	0.2620	0.0677	0.0000	0.0000	-9.4772	40.0245	2.8199	0.7287	0.0000
390.2570	1.1756	-0.9233	-1.8874	-1.3063	2.9481	-2.5312	0.0000	0.0000	-0.0000	0.0000	0.0000	0.0000	0.5601	-0.9029	4.0910	0.2877	0.1731	0.0034	0.0000	-0.7915	4.0681	0.2620	0.0677	0.0000	0.0000	-9.4787	40.0247	2.8199	0.7287	0.0000
390.2670	1.1756	-0.9233	-1.8874	-1.3063	2.9481	-2.5312	0.0000	0.0000	-0.0000	0.0000	0.0000	0.0000	0.6232	-0.8494	4.1118	0.2688	0.1509	-0.0264	-0.0000	-0.7914	4.0681	0.2620	0.0677	0.0000	-0.0000	-9.4779	40.0246	2.8200	0.7287	0.0000
390.2790	1.1756	-0.9233	-1.8874	-1.3063	2.9481	-2.5312	0.0000	0.0000	-0.0000	0.0000	0.0000	0.0000	0.6576	-0.9600	4.1324	0.2845	0.1566	-0.0080	0.0000	-0.7916	4.0681	0.2620	0.0677	0.0000	0.0000	-9.4797	40.0244	2.8200	0.7287	0.0000
390.2890	1.1756	-0.9233	-1.8874	-1.3064	2.9481	-2.5313	0.0000	0.0000	-0.0000	0.0000	0.0000	0.0000	0.6440	-0.8467	4.1260	0.2701	0.1556	-0.0113	0.0000	-0.7914	4.0681	0.2620	0.0677	0.0000	0.0000	-9.4778	40.0248	2.8200	0.7287	0.0000
390.3010	1.1756	-0.9233	-1.8873	-1.3063	2.9481	-2.5312	0.0000	0.0000	-0.0000	0.0000	0.0000	0.0000	0.5564	-0.8466	4.1077	0.2591	0.1625	-0.0178	-0.0000	-0.7913	4.0681	0.2620	0.0677	0.0000	-0.0000	-9.4770	40.0248	2.8200	0.7287	0.0000
390.3110	1.1756	-0.9233	-1.8874	-1.3063	2.9481	-2.5312	0.0000	0.0000	-0.0000	0.0000	0.0000	0.0000	0.6267	-0.8374	4.1185	0.2687	0.1765	-0.0024	-0.0000	-0.7916	4.0681	0.2620	0.0677	0.0000	-0.0000	-9.4806	40.0243	2.8200	0.7287	0.0000
390.3210	1.1756	-0.9234	-1.8874	-1.3063	2.9481	-2.5312	0.0000	0.0000	-0.0000	0.0000	0.0000	0.0000	0.5852	-0.8654	4.1189	0.2599	0.1753	-0.0029	-0.0000	-0.7913	4.0682	0.2620	0.0677	0.0000	-0.0000	-9.4760	40.0250	2.8201	0.7287	0.0000
390.3310	1.1756	-0.9233	-1.8873	-1.3063	2.9481	-2.5312	0.0000	0.0000	-0.0000	0.0000	0.0000	0.0000	0.5409	-0.9282	4.1262	0.2729	0.1470	-0.0036	0.0000	-0.7914	4.0681	0.2620	0.0677	0.0000	0.0000	-9.4778	40.0248	2.8200	0.7287	0.0000
390.3410	1.1756	-0.9233	-1.8874	-1.3063	2.9481	-2.5312	0.0000	0.0000	-0.0000	0.0000	0.0000	0.0000	0.4684	-0.8845	4.1090	0.2591	0.1801	0.0002	0.0000	-0.7912	4.0682	0.2620	0.0677	0.0000	0.0000	-9.4756	40.0254	2.8200	0.7287	0.0000
390.3530	1.1756	-0.9233	-1.8874	-1.3063	2.9481	-2.5312	0.0000	0.0000	-0.0000	0.0000	0.0000	0.0000	0.5600	-0.9151	4.1571	0.2725	0.1780	-0.0190	0.0000	-0.7915	4.0681	0.2620	0.0677	0.0000	0.0000	-9.4787	40.0247	2.8199	0.7287	0.0000
390.3630	1.1756	-0.9233	-1.8874	-1.3063	2.9481	-2.5312	0.0000	0.0000	-0.0000	0.0000	0.0000	0.0000	0.5889	-0.8290	4.1111	0.2829	0.1799	0.0063	-0.0000	-0.7916	4.0681	0.2620	0.0677	0.0000	-0.0000	-9.4807	40.0242	2.8199	0.7287	0.0000
390.3730	1.1756	-0.9233	-1.8874	-1.3063	2.9481	-2.5312	0.0000	0.0000	-0.0000	0.0000	0.0000	0.0000	0.5905	-0.9710	4.1849	0.2690	0.1738	-0.0313	0.0000	-0.7915	4.0681	0.2620	0.0677	0.0000	0.0000	-9.4789	40.0244	2.8200	0.7287	0.0000
390.3830	1.1756	-0.9233	-1.8874	-1.3063	2.9481	-2.5312	0.0000	0.0000	-0.0000	0.0000	0.0000	0.0000	0.6088	-0.9658	4.1649	0.2737	0.1788	-0.0085	-0.0000	-0.7916	4.0681	0.2620	0.0677	0.0000	-0.0000	-9.4796	40.0246	2.8200	0.7287	0.0000
390.3930	1.1756	-0.9234	-1.8874	-1.3063	2.9481	-2.5313	0.0000	0.0000	-0.0000	0.0000	0.0000	0.0000	0.5135	-0.9489	4.1126	0.2653	0.1888	-0.0179	0.0000	-0.7915	4.0681	0.2620	0.0677	0.0000	0.0000	-9.4788	40.0246	2.8200	0.7287	0.0000
390.4050	1.1756	-0.9233	-1.8874	-1.3063	2.9481	-2.5312	0.0000	0.0000	-0.0000	0.0000	0.0000	0.0000	0.6913	-0.8864	4.1518	0.2573	0.1640	-0.0271	-0.0000	-0.7913	4.0682	0.2620	0.0677	0.0000	-0.0000	-9.4769	40.0249	2.8200	0.7287	0.0000
390.4150	1.1756	-0.9233	-1.8874	-1.3063	2.9481	-2.5312	0.0000	0.0000	-0.0000	0.0000	0.0000	0.0000	0.6117	-0.9127	4.1451	0.2832	0.1579	-0.0059	-0.0000	-0.7916	4.0681	0.2620	0.0677	0.0000	-0.0000	-9.4805	40.0244	2.8200	0.7287	0.0000
390.4250	1.1756	-0.9233	-1.8874	-1.3063	2.9481	-2.5312	0.0000	0.0000	-0.0000	0.0000	0.0000	0.0000	0.5157	-0.8916	4.1083	0.2689	0.1607	-0.0214	0.0000	-0.7916	4.0681	0.2620	0.0677	0.0000	0.0000	-9.4798	40.0243	2.8200	0.7287	0.0000
390.4370	1.1756	-0.9233	-1.8874	-1.3063	2.9481	-2.5312	0.0000	0.0000	-0.0000	0.0000	0.0000	0.0000	0.5877	-0.8956	4.1727	0.2688	0.1934	0.0056	-0.0000	-0.7914	4.0681	0.2620	0.0677	0.0000	-0.0000	-9.4778	40.0247	2.8200	0.7287	0.0000
390.4470	1.1756	-0.9234	-1.8874	-1.3063	2.9481	-2.5312	0.0000	0.0000	-0.0000	0.0000	0.0000	0.0000	0.5671	-0.8480	4.1261	0.2868	0.1773	-0.0122	-0.0000	-0.7917	4.0681	0.2620	0.0677	0.0000	-0.0000	-9.4808	40.0241	2.8199	0.7287	0.0000
390.4590	1.1756	-0.9233	-1.8874	-1.3063	2.9481	-2.5312	0.0000	0.0000	-0.0000	0.0000	0.0000	0.0000	0.5159	-0.9044	4.1205	0.2961	0.1626	-0.0052	-0.0000	-0.7916	4.0681	0.2620	0.0677	0.0000	-0.0000	-9.4798	40.0243	2.8200	0.7287	0.0000
390.4690	1.1757	-0.9233	-1.8873	-1.3063	2.9481	-2.5312	0.0000	0.0000	-0.0000	0.0000	0.0000	0.0000	0.6303	-0.8770	4.1320	0.2719	0.1696	0.0047	-0.0000	-0.7914	4.0681	0.2620	0.0677	0.0000	-0.0000	-9.4782	40.0244	2.8199	0.7287	0.0000
390.4790	1.1756	-0.9233	-1.8874	-1.3063	2.9481	-2.5313	0.0000	0.0000	-0.0000	0.0000	0.0000	0.0000	0.5195	-0.9298	4.1486	0.2612	0.1445	-0.0274	-0.0000	-0.7917	4.0681	0.2620	0.0677	0.0000	-0.0000	-9.4809	40.0240	2.8199	0.7287	0.0000
390.4910	1.1756	-0.9234	-1.8874	-1.3063	2.9481	-2.5312	0.0000	0.0000	-0.0000	0.0000	0.0000	0.0000	0.5411	-0.8791	4.1286	0.2893	0.1817	0.0100	0.0000	-0.7912	4.0682	0.2620	0.0677	0.0000	0.0000	-9.4756	40.0254	2.8201	0.7287	0.0000
390.5010	1.1756	-0.9233	-1.8873	-1.3063	2.9481	-2.5313	0.0000	0.0000	-0.0000	0.0000	0.0000	0.0000	0.4916	-0.9410	4.1492	0.2708	0.1724	0.0105	0.0000	-0.7915	4.0681	0.2620	0.0677	0.0000	0.0000	-9.4787	40.0246	2.8200	0.7287	0.0000
390.5110	1.1756	-0.9233	-1.8874	-1.3063	2.9481	-2.5312	0.0000	0.0000	-0.0000	0.0000	0.0000	0.0000	0.5641	-0.9022	4.1627	0.2636	0.1585	-0.0043	0.0000	-0.7916	4.0681	0.2620	0.0677	0.0000	0.0000	-9.4795	40.0246	2.8200	0.7287	0.0000
390.5210	1.1756	-0.9233	-1.8874	-1.3063	2.9481	-2.5312	0.0000	0.0000	-0.0000	0.0000	0.0000	0.0000	0.6194	-0.8926	4.1209	0.2660	0.1627	-0.0134	-0.0000	-0.7916	4.0681	0.2620	0.0677	0.0000	-0.0000	-9.4803	40.0246	2.8200	0.7287	0.0000
390.5310	1.1756	-0.9233	-1.8874	-1.3063	2.9481	-2.5312	0.0000	0.0000	-0.0000	0.0000	0.0000	0.0000	0.5373	-0.9240	4.1089	0.2664	0.1373	-0.0145	-0.0000	-0.7914	4.0681	0.2620	0.0677	0.0000	-0.0000	-9.4780	40.0246	2.8200	0.7287	0.0000
390.5410	1.1756	-0.9233	-1.8873	-1.3063	2.9481	-2.5312	0.0000	0.0000	-0.0000	0.0000	0.0000	0.0000	0.5061	-0.9435	4.1641	0.2932	0.1577	-0.0193	0.0000	-0.7916	4.0681	0.2620	0.0677	0.0000	0.0000	-9.4807	40.0243	2.8200	0.7287	0.0000
390.5530	1.1756	-0.9233	-1.8874	-1.3063	2.9481	-2.5312	0.0000	0.0000	-0.0000	0.0000	0.0000	0.0000	0.6134	-0.9415	4.1175	0.2605	0.1506	-0.0100	0.0000	-0.7914	4.0681	0.2620	0.0677	0.0000	0.0000	-9.4778	40.0248	2.8200	0.7287	0.0000
390.5630	1.1756	-0.9233	-1.8874	-1.3063	2.9481	-2.5312	0.0000	0.0000	-0.0000	0.0000	0.0000	0.0000	0.4664	-0.8812	4.1274	0.2666	0.1574	-0.0169	0.0000	-0.7915	4.0681	0.2620	0.0677	0.0000	0.0000	-9.4786	40.0247	2.8200	0.7287	0.0000
390.5730	1.1756	-0.9234	-1.8874	-1.3063	2.9481	-2.5312	0.0000	0.0000	-0.0000	0.0000	0.0000	0.0000	0.4846	-0.8625	4.1210	0.2723	0.1341	-0.0147	-0.0000	-0.7913	4.0682	0.2620	0.0677	0.0000	-0.0000	-9.4769	40.0249	2.8200	0.7287	0.0000
390.5830	1.1756	-0.9233	-1.8873	-1.3063	2.9481	-2.5312	0.0000	0.0000	-0.0000	0.0000	0.0000	0.0000	0.5173	-0.8937	4.1223	0.2743	0.1798	-0.0057	0.0000	-0.7915	4.0681	0.2620	0.0677	0.0000	0.0000	-9.4783	40.0243	2.8200	0.7287	0.0000
390.5950	1.1756	-0.9234	-1.8874	-1.3063	2.9481	-2.5312	0.0000	0.0000	-0.0000	0.0000	0.0000	0.0000	0.5644	-0.9610	4.1300	0.2890	0.1558	-0.0017	-0.0000	-0.7913	4.0682	0.2620	0.0677	0.0000	-0.0000	-9.4769	40.0249	2.8200	0.7287	0.0000
390.6050	1.1756	-0.9233	-1.8874	-1.3063	2.9481	-2.5312	0.0000	0.0000	-0.0000	0.0000	0.0000	0.0000	0.5704	-0.9150	4.1544	0.2638	0.1555	-0.0140	-0.0000	-0.7916	4.0681	0.2620	0.0677	0.0000	-0.0000	-9.4807	40.0242	2.8199	0.7287	0.0000
390.6150	1.1756	-0.9233	-1.8874	-1.3063	2.9481	-2.5312	0.0000	0.0000	-0.0000	0.0000	0.0000	0.0000	0.5679	-0.9346	4.1349	0.2792	0.1425	-0.0003	-0.0000	-0.7917	4.0681	0.2620	0.0677	0.0000	-0.0000	-9.4810	40.0239	2.8199	0.7287	0.0000
390.6270	1.1756	-0.9233	-1.8874	-1.3063	2.9481	-2.5312	0.0000	0.0000	-0.0000	0.0000	0.0000	0.0000	0.6447	-0.9717	4.1237	0.2789	0.1843	0.0016	0.0000	-0.7916	4.0681	0.2620	0.0677	0.0000	0.0000	-9.4797	40.0244	2.8200	0.7287	0.0000
390.6370	1.1756	-0.9233	-1.8874	-1.3063	2.9481	-2.5312	0.0000	0.0000	-0.0000	0.0000	0.0000	0.0000	0.5717	-0.9340	4.1373	0.2844	0.1456	-0.0146	0.0000	-0.7916	4.0681	0.2620	0.0677	0.0000	0.0000	-9.4799	40.0242	2.8199	0.7287	0.0000
390.6470	1.1756	-0.9234	-1.8874	-1.3063	2.9481	-2.5312	0.0000	0.0000	-0.0000	0.0000	0.0000	0.0000	0.5440	-0.8672	4.1313	0.2567	0.1684	-0.0243	0.0000	-0.7916	4.0681	0.2620	0.0677	0.0000	0.0000	-9.4797	40.0244	2.8199	0.7287	0.0000
390.6590	1.1756	-0.9233	-1.8874	-1.3063	2.9481	-2.5313	0.0000	0.0000	-0.0000	0.0000	0.0000	0.0000	0.5599	-0.9603	4.1315	0.2610	0.1325	-0.0037	0.0000	-0.7916	4.0681	0.2620	0.0677	0.0000	0.0000	-9.4807	40.0242	2.8199	0.7287	0.0000
390.6690	1.1756	-0.9233	-1.8874	-1.3064	2.9481	-2.5312	0.0000	0.0000	-0.0000	0.0000	0.0000	0.0000	0.5763	-0.9976	4.1302	0.2974	0.1640	-0.0108	-0.0000	-0.7916	4.0681	0.2620	0.0677	0.0000	-0.0000	-9.4797	40.0244	2.8200	0.7287	0.0000
390.6810	1.1756	-0.9233	-1.8874	-1.3063	2.9481	-2.5312	0.0000	0.0000	-0.0000	0.0000	0.0000	0.0000	0.6207	-0.8009	4.1190	0.2825	0.1577	-0.0220	0.0000	-0.7914	4.0682	0.2620	0.0677	0.0000	0.0000	-9.4777	40.0249	2.8200	0.7287	0.0000
390.6910	1.1756	-0.9233	-1.8874	-1.3063	2.9481	-2.5312	0.0000	0.0000	-0.0000	0.0000	0.0000	0.0000	0.5410	-0.9040	4.0805	0.2637	0.1469	-0.0120	-0.0000	-0.7913	4.0682	0.2620	0.0677	0.0000	-0.0000	-9.4768	40.0250	2.8201	0.7287	0.0000
390.7010	1.1756	-0.9233	-1.8874	-1.3063	2.9481	-2.5312	0.0000	0.0000	-0.0000	0.0000	0.0000	0.0000	0.5949	-0.9792	4.1123	0.2718	0.1541	-0.0000	-0.0000	-0.7917	4.0681	0.2620	0.0677	0.0000	-0.0000	-9.4810	40.0239	2.8199	0.7286	0.0000
390.7110	1.1756	-0.9233	-1.8873	-1.3063	2.9481	-2.5312	0.0000	0.0000	-0.0000	0.0000	0.0000	0.0000	0.5367	-0.8244	4.1451	0.2924	0.1399	-0.0204	-0.0000	-0.7913	4.0681	0.2620	0.0677	0.0000	-0.0000	-9.4762	40.0248	2.8200	0.7287	0.0000
390.7210	1.1756	-0.9233	-1.8874	-1.3063	2.9481	-2.5312	0.0000	0.0000	-0.0000	0.0000	0.0000	0.0000	0.5489	-0.9453	4.1138	0.2739	0.1596	-0.0007	0.0000	-0.7914	4.0681	0.2620	0.0677	0.0000	0.0000	-9.4778	40.0247	2.8200	0.7287	0.0000
390.7310	1.1756	-0.9233	-1.8874	-1.3063	2.9481	-2.5312	0.0000	0.0000	-0.0000	0.0000	0.0000	0.0000	0.6952	-0.9712	4.1392	0.2573	0.1423	-0.0151	-0.0000	-0.7916	4.0681	0.2620	0.0677	0.0000	-0.0000	-9.4799	40.0242	2.8199	0.7287	0.0000
390.7430	1.1756	-0.9233	-1.8874	-1.3063	2.9481	-2.5312	0.0000	0.0000	-0.0000	0.0000	0.0000	0.0000	0.5877	-0.8971	4.1231	0.2882	0.1373	0.0070	-0.0000	-0.7916	4.0681	0.2620	0.0677	0.0000	-0.0000	-9.4803	40.0246	2.8200	0.7287	0.0000
390.7530	1.1756	-0.9233	-1.8874	-1.3063	2.9481	-2.5312	0.0000	0.0000	-0.0000	0.0000	0.0000	0.0000	0.5803	-1.0150	4.1696	0.2907	0.1413	-0.0013	0.0000	-0.7915	4.0681	0.2620	0.0677	0.0000	0.0000	-9.4786	40.0248	2.8200	0.7287	0.0000
390.7630	1.1756	-0.9233	-1.8874	-1.3063	2.9481	-2.5312	0.0000	0.0000	-0.0000	0.0000	0.0000	0.0000	0.6216	-0.8475	4.1439	0.2641	0.1711	-0.0192	-0.0000	-0.7913	4.0682	0.2620	0.0677	0.0000	-0.0000	-9.4769	40.0249	2.8200	0.7287	0.0000
390.7730	1.1756	-0.9233	-1.8874	-1.3063	2.9481	-2.5312	0.0000	0.0000	-0.0000	0.0000	0.0000	0.0000	0.5373	-0.9422	4.1405	0.2749	0.1696	-0.0019	0.0000	-0.7915	4.0681	0.2620	0.0677	0.0000	0.0000	-9.4788	40.0246	2.8200	0.7287	0.0000
390.7830	1.1756	-0.9233	-1.8874	-1.3063	2.9481	-2.5312	0.0000	0.0000	-0.0000	0.0000	0.0000	0.0000	0.5913	-0.9434	4.1594	0.2745	0.1493	-0.0183	0.0000	-0.7914	4.0681	0.2620	0.0677	0.0000	0.0000	-9.4778	40.0247	2.8200	0.7287	0.0000
390.7950	1.1756	-0.9234	-1.8874	-1.3063	2.9481	-2.5312	0.0000	0.0000	-0.0000	0.0000	0.0000	0.0000	0.6166	-0.9495	4.1421	0.2725	0.1534	0.0102	0.0000	-0.7915	4.0681	0.2620	0.0677	0.0000	0.0000	-9.4791	40.0243	2.8200	0.7287	0.0000
390.8050	1.1756	-0.9233	-1.8874	-1.3063	2.9481	-2.5312	0.0000	0.0000	-0.0000	0.0000	0.0000	0.0000	0.5462	-0.9836	4.1425	0.2474	0.1453	-0.0105	0.0000	-0.7915	4.0681	0.2620	0.0677	0.0000	0.0000	-9.4789	40.0244	2.8200	0.7287	0.0000
390.8170	1.1756	-0.9233	-1.8874	-1.3063	2.9481	-2.5312	0.0000	0.0000	-0.0000	0.0000	0.0000	0.0000	0.6327	-0.8880	4.1624	0.2743	0.1632	-0.0131	0.0000	-0.7916	4.0681	0.2620	0.0677	0.0000	0.0000	-9.4797	40.0244	2.8200	0.7287	0.0000
390.8270	1.1756	-0.9233	-1.8874	-1.3063	2.9481	-2.5312	0.0000	0.0000	-0.0000	0.0000	0.0000	0.0000	0.6142	-0.8645	4.1305	0.2595	0.1680	0.0080	0.0000	-0.7913	4.0681	0.2620	0.0677	0.0000	0.0000	-9.4763	40.0247	2.8200	0.7287	0.0000
390.8370	1.1756	-0.9233	-1.8874	-1.3063	2.9481	-2.5312	0.0000	0.0000	-0.0000	0.0000	0.0000	0.0000	0.6237	-0.9542	4.1207	0.2784	0.1447	-0.0078	-0.0000	-0.7914	4.0681	0.2620	0.0677	0.0000	-0.0000	-9.4776	40.0242	2.8199	0.7287	0.0000
390.8490	1.1756	-0.9233	-1.8874	-1.3063	2.9481	-2.5312	0.0000	0.0000	-0.0000	0.0000	0.0000	0.0000	0.4804	-0.9308	4.1149	0.2474	0.1576	0.0043	-0.0000	-0.7914	4.0681	0.2620	0.0677	0.0000	-0.0000	-9.4780	40.0246	2.8200	0.7287	0.0000
390.8590	1.1756	-0.9233	-1.8874	-1.3063	2.9481	-2.5312	0.0000	0.0000	-0.0000	0.0000	0.0000	0.0000	0.6260	-0.8955	4.1419	0.2791	0.1345	-0.0168	0.0000	-0.7916	4.0681	0.2620	0.0677	0.0000	0.0000	-9.4797	40.0244	2.8200	0.7287	0.0000
390.8710	1.1756	-0.9233	-1.8874	-1.3064	2.9481	-2.5312	0.0000	0.0000	-0.0000	0.0000	0.0000	0.0000	0.6677	-0.9340	4.1138	0.2702	0.1556	0.0003	0.0000	-0.7916	4.0681	0.2620	0.0677	0.0000	0.0000	-9.4799	40.0242	2.8199	0.7287	0.0000
390.8810	1.1756	-0.9233	-1.8873	-1.3063	2.9481	-2.5313	0.0000	0.0000	-0.0000	0.0000	0.0000	0.0000	0.5450	-1.0092	4.1610	0.2804	0.1636	-0.0115	-0.0000	-0.7916	4.0681	0.2620	0.0677	0.0000	-0.0000	-9.4796	40.0246	2.8200	0.7287	0.0000
390.8910	1.1756	-0.9233	-1.8874	-1.3063	2.9481	-2.5312	0.0000	0.0000	-0.0000	0.0000	0.0000	0.0000	0.5344	-0.9049	4.1697	0.2924	0.1517	0.0107	0.0000	-0.7915	4.0681	0.2620	0.0677	0.0000	0.0000	-9.4791	40.0242	2.8199	0.7287	0.0000
390.9010	1.1757	-0.9233	-1.8874	-1.3063	2.9481	-2.5312	0.0000	0.0000	-0.0000	0.0000	0.0000	0.0000	0.6034	-0.8656	4.1141	0.2952	0.1473	-0.0188	0.0000	-0.7914	4.0682	0.2620	0.0677	0.0000	0.0000	-9.4777	40.0249	2.8200	0.7287	0.0000
390.9110	1.1756	-0.9233	-1.8873	-1.3063	2.9481	-2.5312	0.0000	0.0000	-0.0000	0.0000	0.0000	0.0000	0.6543	-0.9558	4.1644	0.2701	0.1661	-0.0097	0.0000	-0.7914	4.0681	0.2620	0.0677	0.0000	0.0000	-9.4778	40.0248	2.8200	0.7287	0.0000
390.9210	1.1756	-0.9233	-1.8874	-1.3063	2.9481	-2.5312	0.0000	0.0000	-0.0000	0.0000	0.0000	0.0000	0.6266	-0.9393	4.1443	0.2723	0.1774	-0.0200	-0.0000	-0.7917	4.0681	0.2620	0.0677	0.0000	-0.0000	-9.4809	40.0240	2.8199	0.7286	0.0000
390.9330	1.1756	-0.9234	-1.8874	-1.3063	2.9481	-2.5312	0.0000	0.0000	-0.0000	0.0000	0.0000	0.0000	0.6486	-1.0109	4.0988	0.2766	0.1616	0.0165	0.0000	-0.7915	4.0682	0.2620	0.0677	0.0000	0.0000	-9.4784	40.0250	2.8201	0.7287	0.0000
390.9430	1.1756	-0.9233	-1.8874	-1.3063	2.9481	-2.5312	0.0000	0.0000	-0.0000	0.0000	0.0000	0.0000	0.5505	-0.8871	4.0742	0.2688	0.1415	-0.0308	-0.0000	-0.7916	4.0681	0.2620	0.0677	0.0000	-0.0000	-9.4797	40.0244	2.8199	0.7287	0.0000
390.9530	1.1756	-0.9233	-1.8874	-1.3063	2.9481	-2.5313	0.0000	0.0000	-0.0000	0.0000	0.0000	0.0000	0.6679	-0.9376	4.1401	0.2746	0.1519	-0.0101	0.0000	-0.7914	4.0682	0.2620	0.0677	0.0000	0.0000	-9.4777	40.0249	2.8200	0.7287	0.0000
390.9630	1.1756	-0.9233	-1.8873	-1.3063	2.9481	-2.5313	0.0000	0.0000	-0.0000	0.0000	0.0000	0.0000	0.5642	-0.9677	4.1261	0.2775	0.1902	0.0201	0.0000	-0.7917	4.0681	0.2620	0.0677	0.0000	0.0000	-9.4808	40.0241	2.8199	0.7287	0.0000
390.9730	1.1756	-0.9234	-1.8874	-1.3063	2.9481	-2.5312	0.0000	0.0000	-0.0000	0.0000	0.0000	0.0000	0.6267	-0.8985	4.1269	0.2699	0.1481	0.0102	-0.0000	-0.7915	4.0681	0.2620	0.0677	0.0000	-0.0000	-9.4793	40.0248	2.8201	0.7287	0.0000
390.9850	1.1756	-0.9233	-1.8874	-1.3063	2.9481	-2.5313	0.0000	0.0000	-0.0000	0.0000	0.0000	0.0000	0.6230	-0.8991	4.0998	0.2789	0.1492	-0.0059	0.0000	-0.7917	4.0681	0.2620	0.0677	0.0000	0.0000	-9.4810	40.0239	2.8199	0.7287	0.0000
390.9950	1.1756	-0.9233	-1.8874	-1.3063	2.9481	-2.5312	0.0000	0.0000	-0.0000	0.0000	0.0000	0.0000	0.5817	-0.8892	4.1590	0.2822	0.1878	0.0031	-0.0000	-0.7914	4.0681	0.2620	0.0677	0.0000	-0.0000	-9.4778	40.0247	2.8200	0.7287	0.0000
391.0070	1.1756	-0.9233	-1.8874	-1.3063	2.9481	-2.5312	0.0000	0.0000	-0.0000	0.0000	0.0000	0.0000	0.5932	-0.9525	4.1297	0.2858	0.1450	0.0070	0.0000	-0.7915	4.0681	0.2620	0.0677	0.0000	0.0000	-9.4791	40.0242	2.8199	0.7287	0.0000
391.0170	1.1756	-0.9233	-1.8874	-1.3063	2.9481	-2.5312	0.0000	0.0000	-0.0000	0.0000	0.0000	0.0000	0.6453	-0.8105	4.1263	0.3000	0.1623	-0.0027	-0.0000	-0.7914	4.0681	0.2620	0.0677	0.0000	-0.0000	-9.4778	40.0247	2.8200	0.7287	0.0000
391.0270	1.1757	-0.9234	-1.8874	-1.3063	2.9481	-2.5312	0.0000	0.0000	-0.0000	0.0000	0.0000	0.0000	0.6091	-0.8767	4.1459	0.2764	0.1538	0.0139	0.0000	-0.7916	4.0681	0.2620	0.0677	0.0000	0.0000	-9.4799	40.0242	2.8199	0.7287	0.0000
391.0390	1.1756	-0.9233	-1.8874	-1.3063	2.9481	-2.5312	0.0000	0.0000	-0.0000	0.0000	0.0000	0.0000	0.5519	-0.9090	4.1181	0.2680	0.1544	0.0055	0.0000	-0.7916	4.0681	0.2620	0.0677	0.0000	0.0000	-9.4799	40.0242	2.8199	0.7287	0.0000
391.0510	1.1756	-0.9233	-1.8874	-1.3063	2.9481	-2.5313	0.0000	0.0000	-0.0000	0.0000	0.0000	0.0000	0.5845	-0.8538	4.1264	0.2445	0.1590	-0.0002	0.0000	-0.7915	4.0681	0.2620	0.0677	0.0000	0.0000	-9.4793	40.0241	2.8199	0.7287	0.0000
391.0610	1.1756	-0.9233	-1.8874	-1.3063	2.9481	-2.5312	0.0000	0.0000	-0.0000	0.0000	0.0000	0.0000	0.6540	-0.9483	4.1817	0.2616	0.1715	-0.0261	-0.0000	-0.7914	4.0681	0.2620	0.0677	0.0000	-0.0000	-9.4778	40.0248	2.8201	0.7287	0.0000
391.0710	1.1756	-0.9234	-1.8873	-1.3063	2.9481	-2.5312	0.0000	0.0000	-0.0000	0.0000	0.0000	0.0000	0.6211	-0.9384	4.1326	0.2810	0.1587	-0.0214	0.0000	-0.7912	4.0682	0.2620	0.0677	0.0000	0.0000	-9.4748	40.0254	2.8201	0.7287	0.0000
391.0830	1.1756	-0.9233	-1.8874	-1.3063	2.9481	-2.5312	0.0000	0.0000	-0.0000	0.0000	0.0000	0.0000	0.5033	-0.9241	4.1266	0.2618	0.1574	-0.0087	-0.0000	-0.7913	4.0682	0.2620	0.0677	0.0000	-0.0000	-9.4767	40.0250	2.8200	0.7287	0.0000
391.0930	1.1756	-0.9234	-1.8874	-1.3063	2.9481	-2.5312	0.0000	0.0000	-0.0000	0.0000	0.0000	0.0000	0.5786	-0.8813	4.1252	0.2654	0.1645	-0.0084	-0.0000	-0.7912	4.0682	0.2620	0.0677	0.0000	-0.0000	-9.4759	40.0251	2.8200	0.7287	0.0000
391.1050	1.1756	-0.9233	-1.8873	-1.3063	2.9481	-2.5312	0.0000	0.0000	-0.0000	0.0000	0.0000	0.0000	0.5633	-0.8879	4.1200	0.2821	0.1651	0.0011	0.0000	-0.7916	4.0681	0.2620	0.0677	0.0000	0.0000	-9.4798	40.0243	2.8200	0.7287	0.0000
391.1150	1.1756	-0.9233	-1.8874	-1.3063	2.9481	-2.5312	0.0000	0.0000	-0.0000	0.0000	0.0000	0.0000	0.5606	-0.9060	4.1352	0.2799	0.1614	-0.0054	0.0000	-0.7916	4.0681	0.2620	0.0677	0.0000	0.0000	-9.4800	40.0242	2.8199	0.7286	0.0000
391.1270	1.1756	-0.9233	-1.8874	-1.3063	2.9481	-2.5312	0.0000	0.0000	-0.0000	0.0000	0.0000	0.0000	0.6258	-0.9231	4.1382	0.2855	0.1561	0.0046	-0.0000	-0.7916	4.0681	0.2620	0.0677	0.0000	-0.0000	-9.4797	40.0244	2.8200	0.7287	0.0000
391.1370	1.1756	-0.9233	-1.8874	-1.3063	2.9481	-2.5312	0.0000	0.0000	-0.0000	0.0000	0.0000	0.0000	0.6015	-0.9248	4.0972	0.2873	0.1458	-0.0063	-0.0000	-0.7914	4.0682	0.2620	0.0677	0.0000	-0.0000	-9.4776	40.0249	2.8200	0.7287	0.0000
391.1490	1.1756	-0.9233	-1.8874	-1.3063	2.9481	-2.5313	0.0000	0.0000	-0.0000	0.0000	0.0000	0.0000	0.6117	-0.9600	4.1163	0.2845	0.1361	-0.0039	0.0000	-0.7916	4.0681	0.2620	0.0677	0.0000	0.0000	-9.4797	40.0244	2.8199	0.7287	0.0000
391.1590	1.1757	-0.9233	-1.8874	-1.3064	2.9481	-2.5313	0.0000	0.0000	-0.0000	0.0000	0.0000	0.0000	0.6131	-0.8759	4.1204	0.2877	0.1591	0.0287	0.0000	-0.7916	4.0681	0.2620	0.0677	0.0000	0.0000	-9.4796	40.0245	2.8199	0.7287	0.0000
391.1690	1.1756	-0.9233	-1.8874	-1.3063	2.9481	-2.5312	0.0000	0.0000	-0.0000	0.0000	0.0000	0.0000	0.4920	-0.9919	4.1249	0.2625	0.1661	-0.0082	-0.0000	-0.7915	4.0681	0.2620	0.0677	0.0000	-0.0000	-9.4789	40.0244	2.8200	0.7287	0.0000
391.1810	1.1756	-0.9233	-1.8874	-1.3063	2.9481	-2.5312	0.0000	0.0000	-0.0000	0.0000	0.0000	0.0000	0.5411	-0.9770	4.1461	0.2645	0.1393	-0.0099	0.0000	-0.7916	4.0680	0.2620	0.0677	0.0000	0.0000	-9.4803	40.0238	2.8199	0.7286	0.0000
391.1910	1.1756	-0.9233	-1.8874	-1.3063	2.9481	-2.5312	0.0000	0.0000	-0.0000	0.0000	0.0000	0.0000	0.6071	-0.9036	4.1597	0.2754	0.1477	0.0008	-0.0000	-0.7914	4.0681	0.2620	0.0677	0.0000	-0.0000	-9.4772	40.0246	2.8200	0.7287	0.0000
391.2030	1.1756	-0.9234	-1.8874	-1.3064	2.9481	-2.5312	0.0000	0.0000	-0.0000	0.0000	0.0000	0.0000	0.5599	-0.9279	4.1716	0.2562	0.1703	-0.0161	0.0000	-0.7916	4.0681	0.2620	0.0677	0.0000	0.0000	-9.4797	40.0244	2.8200	0.7287	0.0000
391.2130	1.1756	-0.9233	-1.8873	-1.3063	2.9481	-2.5312	0.0000	0.0000	-0.0000	0.0000	0.0000	0.0000	0.6017	-0.9317	4.1057	0.2883	0.1574	-0.0169	0.0000	-0.7912	4.0682	0.2620	0.0677	0.0000	0.0000	-9.4758	40.0253	2.8201	0.7287	0.0000
391.2250	1.1756	-0.9233	-1.8874	-1.3063	2.9481	-2.5312	0.0000	0.0000	-0.0000	0.0000	0.0000	0.0000	0.5638	-0.8807	4.1329	0.2671	0.1492	0.0085	-0.0000	-0.7917	4.0681	0.2620	0.0677	0.0000	-0.0000	-9.4818	40.0239	2.8199	0.7287	0.0000
391.2350	1.1756	-0.9234	-1.8874	-1.3063	2.9481	-2.5312	0.0000	0.0000	-0.0000	0.0000	0.0000	0.0000	0.6423	-0.8685	4.1479	0.2556	0.1453	0.0015	-0.0000	-0.7916	4.0681	0.2620	0.0677	0.0000	-0.0000	-9.4797	40.0244	2.8200	0.7287	0.0000
391.2470	1.1756	-0.9233	-1.8874	-1.3063	2.9481	-2.5312	0.0000	0.0000	-0.0000	0.0000	0.0000	0.0000	0.4912	-0.9316	4.1330	0.2691	0.1278	0.0034	-0.0000	-0.7915	4.0681	0.2620	0.0677	0.0000	-0.0000	-9.4789	40.0244	2.8200	0.7287	0.0000
391.2570	1.1756	-0.9233	-1.8874	-1.3063	2.9481	-2.5312	0.0000	0.0000	-0.0000	0.0000	0.0000	0.0000	0.5446	-0.9259	4.1315	0.2602	0.1416	-0.0110	0.0000	-0.7915	4.0681	0.2620	0.0677	0.0000	0.0000	-9.4793	40.0240	2.8199	0.7286	0.0000
391.2670	1.1756	-0.9233	-1.8874	-1.3063	2.9481	-2.5313	0.0000	0.0000	-0.0000	0.0000	0.0000	0.0000	0.5236	-0.9181	4.1340	0.2851	0.1214	-0.0130	-0.0000	-0.7916	4.0681	0.2620	0.0677	0.0000	-0.0000	-9.4807	40.0242	2.8199	0.7287	0.0000
391.2790	1.1756	-0.9234	-1.8874	-1.3063	2.9481	-2.5312	0.0000	0.0000	-0.0000	0.0000	0.0000	0.0000	0.5207	-0.9253	4.1534	0.2571	0.1393	0.0027	-0.0000	-0.7914	4.0681	0.2620	0.0677	0.0000	-0.0000	-9.4778	40.0247	2.8200	0.7287	0.0000
391.2890	1.1756	-0.9233	-1.8874	-1.3063	2.9481	-2.5312	0.0000	0.0000	-0.0000	0.0000	0.0000	0.0000	0.5450	-0.8993	4.1347	0.2623	0.1699	-0.0001	-0.0000	-0.7915	4.0681	0.2620	0.0677	0.0000	-0.0000	-9.4788	40.0246	2.8200	0.7287	0.0000
391.3010	1.1756	-0.9233	-1.8874	-1.3064	2.9481	-2.5312	0.0000	0.0000	-0.0000	0.0000	0.0000	0.0000	0.5400	-0.9345	4.1660	0.2735	0.1459	-0.0020	-0.0000	-0.7916	4.0681	0.2620	0.0677	0.0000	-0.0000	-9.4795	40.0246	2.8200	0.7287	0.0000
391.3110	1.1756	-0.9234	-1.8874	-1.3063	2.9481	-2.5312	0.0000	0.0000	-0.0000	0.0000	0.0000	0.0000	0.5101	-0.8860	4.0746	0.2684	0.1635	-0.0067	0.0000	-0.7914	4.0682	0.2620	0.0677	0.0000	0.0000	-9.4775	40.0251	2.8200	0.7287	0.0000
391.3230	1.1756	-0.9233	-1.8874	-1.3063	2.9481	-2.5312	0.0000	0.0000	-0.0000	0.0000	0.0000	0.0000	0.6846	-1.0123	4.1302	0.2818	0.1354	0.0011	0.0000	-0.7917	4.0681	0.2620	0.0677	0.0000	0.0000	-9.4810	40.0239	2.8199	0.7286	0.0000
391.3330	1.1756	-0.9233	-1.8874	-1.3063	2.9481	-2.5312	0.0000	0.0000	-0.0000	0.0000	0.0000	0.0000	0.6428	-0.9287	4.1165	0.2838	0.1525	-0.0143	0.0000	-0.7913	4.0682	0.2620	0.0677	0.0000	0.0000	-9.4759	40.0251	2.8200	0.7287	0.0000
391.3450	1.1756	-0.9233	-1.8874	-1.3063	2.9481	-2.5312	0.0000	0.0000	-0.0000	0.0000	0.0000	0.0000	0.5216	-0.8923	4.1776	0.2694	0.1504	-0.0175	0.0000	-0.7914	4.0682	0.2620	0.0677	0.0000	0.0000	-9.4777	40.0249	2.8200	0.7287	0.0000
391.3550	1.1756	-0.9233	-1.8874	-1.3063	2.9481	-2.5312	0.0000	0.0000	-0.0000	0.0000	0.0000	0.0000	0.6317	-0.9316	4.1285	0.2648	0.1288	-0.0023	0.0000	-0.7915	4.0681	0.2620	0.0677	0.0000	0.0000	-9.4786	40.0247	2.8200	0.7287	0.0000
391.3650	1.1756	-0.9233	-1.8874	-1.3063	2.9481	-2.5312	0.0000	0.0000	-0.0000	0.0000	0.0000	0.0000	0.5525	-0.9883	4.1332	0.2471	0.1434	-0.0198	-0.0000	-0.7916	4.0681	0.2620	0.0677	0.0000	-0.0000	-9.4797	40.0244	2.8200	0.7287	0.0000
391.3770	1.1756	-0.9233	-1.8874	-1.3063	2.9481	-2.5312	0.0000	0.0000	-0.0000	0.0000	0.0000	0.0000	0.6182	-0.9529	4.1115	0.2869	0.1414	0.0109	-0.0000	-0.7915	4.0681	0.2620	0.0677	0.0000	-0.0000	-9.4789	40.0244	2.8200	0.7287	0.0000
391.3870	1.1756	-0.9233	-1.8874	-1.3063	2.9481	-2.5312	0.0000	0.0000	-0.0000	0.0000	0.0000	0.0000	0.6693	-0.8099	4.0916	0.2685	0.1654	0.0067	-0.0000	-0.7913	4.0681	0.2620	0.0677	0.0000	-0.0000	-9.4771	40.0247	2.8200	0.7287	0.0000
391.3990	1.1756	-0.9233	-1.8873	-1.3063	2.9481	-2.5312	0.0000	0.0000	-0.0000	0.0000	0.0000	0.0000	0.5977	-0.9831	4.0910	0.2566	0.1619	0.0019	0.0000	-0.7912	4.0682	0.2620	0.0677	0.0000	0.0000	-9.4748	40.0254	2.8201	0.7287	0.0000
391.4090	1.1756	-0.9233	-1.8874	-1.3063	2.9481	-2.5312	0.0000	0.0000	-0.0000	0.0000	0.0000	0.0000	0.5718	-0.8908	4.0831	0.2588	0.1606	-0.0043	-0.0000	-0.7914	4.0681	0.2620	0.0677	0.0000	-0.0000	-9.4778	40.0248	2.8200	0.7287	0.0000
391.4210	1.1756	-0.9233	-1.8874	-1.3063	2.9481	-2.5312	0.0000	0.0000	-0.0000	0.0000	0.0000	0.0000	0.6052	-0.8705	4.1427	0.2912	0.1464	-0.0159	-0.0000	-0.7914	4.0681	0.2620	0.0677	0.0000	-0.0000	-9.4778	40.0248	2.8200	0.7287	0.0000
391.4310	1.1756	-0.9233	-1.8874	-1.3063	2.9481	-2.5312	0.0000	0.0000	-0.0000	0.0000	0.0000	0.0000	0.5245	-0.8824	4.1420	0.2745	0.1294	-0.0185	-0.0000	-0.7913	4.0681	0.2620	0.0677	0.0000	-0.0000	-9.4771	40.0247	2.8200	0.7287	0.0000
391.4430	1.1756	-0.9233	-1.8874	-1.3063	2.9481	-2.5313	0.0000	0.0000	-0.0000	0.0000	0.0000	0.0000	0.5702	-0.9706	4.1240	0.2986	0.1406	-0.0086	-0.0000	-0.7914	4.0682	0.2620	0.0677	0.0000	-0.0000	-9.4776	40.0249	2.8200	0.7287	0.0000
391.4530	1.1756	-0.9233	-1.8874	-1.3063	2.9481	-2.5312	0.0000	0.0000	-0.0000	0.0000	0.0000	0.0000	0.5942	-0.9170	4.1515	0.2698	0.1484	0.0143	0.0000	-0.7914	4.0681	0.2620	0.0677	0.0000	0.0000	-9.4778	40.0247	2.8200	0.7287	0.0000
391.4650	1.1756	-0.9233	-1.8874	-1.3063	2.9481	-2.5312	0.0000	0.0000	-0.0000	0.0000	0.0000	0.0000	0.5838	-0.8964	4.1127	0.2479	0.1388	0.0100	-0.0000	-0.7916	4.0681	0.2620	0.0677	0.0000	-0.0000	-9.4795	40.0246	2.8200	0.7287	0.0000
391.4750	1.1756	-0.9233	-1.8874	-1.3063	2.9481	-2.5312	0.0000	0.0000	-0.0000	0.0000	0.0000	0.0000	0.5668	-0.8282	4.1231	0.2616	0.1402	-0.0083	0.0000	-0.7915	4.0682	0.2620	0.0677	0.0000	0.0000	-9.4784	40.0249	2.8200	0.7287	0.0000
391.4870	1.1756	-0.9233	-1.8874	-1.3063	2.9481	-2.5312	0.0000	0.0000	-0.0000	0.0000	0.0000	0.0000	0.6118	-0.8476	4.1462	0.2704	0.1615	-0.0073	0.0000	-0.7915	4.0681	0.2620	0.0677	0.0000	0.0000	-9.4793	40.0248	2.8200	0.7287	0.0000
391.4970	1.1756	-0.9233	-1.8874	-1.3063	2.9481	-2.5312	0.0000	0.0000	-0.0000	0.0000	0.0000	0.0000	0.6368	-0.8932	4.1362	0.2617	0.1720	0.0011	-0.0000	-0.7913	4.0681	0.2620	0.0677	0.0000	-0.0000	-9.4770	40.0247	2.8200	0.7287	0.0000
391.5070	1.1756	-0.9233	-1.8874	-1.3063	2.9481	-2.5312	0.0000	0.0000	-0.0000	0.0000	0.0000	0.0000	0.5937	-0.8482	4.1467	0.2868	0.1346	-0.0157	0.0000	-0.7914	4.0681	0.2620	0.0677	0.0000	0.0000	-9.4778	40.0248	2.8200	0.7287	0.0000
391.5190	1.1756	-0.9233	-1.8874	-1.3063	2.9481	-2.5312	0.0000	0.0000	-0.0000	0.0000	0.0000	0.0000	0.5830	-0.9646	4.1569	0.2692	0.1434	-0.0128	-0.0000	-0.7916	4.0681	0.2620	0.0677	0.0000	-0.0000	-9.4795	40.0246	2.8200	0.7287	0.0000
391.5290	1.1756	-0.9233	-1.8874	-1.3063	2.9481	-2.5312	0.0000	0.0000	-0.0000	0.0000	0.0000	0.0000	0.5921	-0.8989	4.1170	0.3071	0.1336	0.0232	0.0000	-0.7912	4.0682	0.2620	0.0677	0.0000	0.0000	-9.4757	40.0253	2.8201	0.7287	0.0000
391.5410	1.1756	-0.9233	-1.8874	-1.3063	2.9481	-2.5312	0.0000	0.0000	-0.0000	0.0000	0.0000	0.0000	0.6166	-0.7870	4.1498	0.2809	0.1720	0.0119	0.0000	-0.7915	4.0682	0.2620	0.0677	0.0000	0.0000	-9.4784	40.0250	2.8201	0.7287	0.0000
391.5510	1.1756	-0.9233	-1.8874	-1.3063	2.9481	-2.5312	0.0000	0.0000	-0.0000	0.0000	0.0000	0.0000	0.6091	-0.8576	4.1597	0.2779	0.1193	-0.0105	0.0000	-0.7914	4.0682	0.2620	0.0677	0.0000	0.0000	-9.4776	40.0249	2.8200	0.7287	0.0000
391.5630	1.1756	-0.9233	-1.8874	-1.3063	2.9481	-2.5312	0.0000	0.0000	-0.0000	0.0000	0.0000	0.0000	0.6374	-0.8831	4.1397	0.2710	0.1191	0.0018	-0.0000	-0.7914	4.0681	0.2620	0.0677	0.0000	-0.0000	-9.4772	40.0246	2.8200	0.7287	0.0000
391.5730	1.1756	-0.9233	-1.8874	-1.3063	2.9481	-2.5312	0.0000	0.0000	-0.0000	0.0000	0.0000	0.0000	0.6777	-0.8890	4.0898	0.2711	0.1376	-0.0225	0.0000	-0.7914	4.0681	0.2620	0.0677	0.0000	0.0000	-9.4778	40.0247	2.8200	0.7287	0.0000
391.5830	1.1756	-0.9233	-1.8874	-1.3063	2.9481	-2.5312	0.0000	0.0000	-0.0000	0.0000	0.0000	0.0000	0.6207	-0.9091	4.1161	0.2698	0.1379	-0.0062	0.0000	-0.7914	4.0682	0.2620	0.0677	0.0000	0.0000	-9.4775	40.0251	2.8200	0.7287	0.0000
391.5930	1.1756	-0.9233	-1.8874	-1.3063	2.9481	-2.5312	0.0000	0.0000	-0.0000	0.0000	0.0000	0.0000	0.6638	-0.9115	4.1409	0.2601	0.1431	-0.0183	-0.0000	-0.7917	4.0681	0.2620	0.0677	0.0000	-0.0000	-9.4816	40.0241	2.8200	0.7287	0.0000
391.6030	1.1756	-0.9233	-1.8874	-1.3063	2.9481	-2.5312	0.0000	0.0000	-0.0000	0.0000	0.0000	0.0000	0.5443	-0.8339	4.1163	0.2835	0.1800	0.0006	0.0000	-0.7916	4.0681	0.2620	0.0677	0.0000	0.0000	-9.4800	40.0241	2.8200	0.7287	0.0000
391.6150	1.1757	-0.9233	-1.8873	-1.3063	2.9481	-2.5312	0.0000	0.0000	-0.0000	0.0000	0.0000	0.0000	0.5686	-0.9112	4.1276	0.2566	0.1428	-0.0091	-0.0000	-0.7917	4.0681	0.2620	0.0677	0.0000	-0.0000	-9.4811	40.0246	2.8200	0.7287	0.0000
391.6250	1.1757	-0.9233	-1.8874	-1.3063	2.9481	-2.5312	0.0000	0.0000	-0.0000	0.0000	0.0000	0.0000	0.5096	-0.8409	4.1281	0.2726	0.1519	-0.0299	0.0000	-0.7914	4.0681	0.2620	0.0677	0.0000	0.0000	-9.4780	40.0246	2.8200	0.7287	0.0000
391.6350	1.1756	-0.9233	-1.8874	-1.3063	2.9481	-2.5312	0.0000	0.0000	-0.0000	0.0000	0.0000	0.0000	0.6981	-0.8910	4.1384	0.2609	0.1708	-0.0095	0.0000	-0.7916	4.0681	0.2620	0.0677	0.0000	0.0000	-9.4797	40.0244	2.8200	0.7287	0.0000
391.6450	1.1756	-0.9233	-1.8874	-1.3063	2.9481	-2.5313	0.0000	0.0000	-0.0000	0.0000	0.0000	0.0000	0.5664	-0.8545	4.1127	0.2484	0.1385	0.0164	-0.0000	-0.7916	4.0681	0.2620	0.0677	0.0000	-0.0000	-9.4798	40.0244	2.8199	0.7287	0.0000
391.6550	1.1756	-0.9233	-1.8874	-1.3063	2.9481	-2.5312	0.0000	0.0000	-0.0000	0.0000	0.0000	0.0000	0.5963	-0.9418	4.1240	0.2752	0.1263	0.0167	0.0000	-0.7916	4.0681	0.2620	0.0677	0.0000	0.0000	-9.4795	40.0246	2.8200	0.7287	0.0000
391.6650	1.1756	-0.9234	-1.8874	-1.3063	2.9481	-2.5312	0.0000	0.0000	-0.0000	0.0000	0.0000	0.0000	0.6252	-0.9035	4.1498	0.2826	0.1379	-0.0108	0.0000	-0.7914	4.0681	0.2620	0.0677	0.0000	0.0000	-9.4780	40.0246	2.8200	0.7287	0.0000
391.6750	1.1756	-0.9233	-1.8874	-1.3063	2.9481	-2.5312	0.0000	0.0000	-0.0000	0.0000	0.0000	0.0000	0.5404	-0.8184	4.1374	0.2804	0.1307	-0.0090	0.0000	-0.7916	4.0681	0.2620	0.0677	0.0000	0.0000	-9.4800	40.0241	2.8199	0.7287	0.0000
391.6870	1.1756	-0.9234	-1.8874	-1.3063	2.9481	-2.5312	0.0000	0.0000	-0.0000	0.0000	0.0000	0.0000	0.5878	-0.9795	4.1418	0.2648	0.1461	0.0170	0.0000	-0.7915	4.0681	0.2620	0.0677	0.0000	0.0000	-9.4787	40.0246	2.8200	0.7287	0.0000
391.6970	1.1756	-0.9233	-1.8873	-1.3063	2.9480	-2.5312	0.0000	0.0000	-0.0000	0.0000	0.0000	0.0000	0.6389	-0.8149	4.1451	0.2675	0.1304	-0.0215	-0.0000	-0.7916	4.0681	0.2620	0.0677	0.0000	-0.0000	-9.4806	40.0243	2.8200	0.7287	0.0000
391.7070	1.1756	-0.9233	-1.8874	-1.3063	2.9481	-2.5312	0.0000	0.0000	-0.0000	0.0000	0.0000	0.0000	0.4899	-0.8997	4.1709	0.2642	0.1502	-0.0149	0.0000	-0.7914	4.0682	0.2620	0.0677	0.0000	0.0000	-9.4777	40.0249	2.8200	0.7287	0.0000
391.7170	1.1756	-0.9233	-1.8874	-1.3063	2.9481	-2.5312	0.0000	0.0000	-0.0000	0.0000	0.0000	0.0000	0.5812	-0.8971	4.1397	0.2653	0.1295	-0.0082	-0.0000	-0.7918	4.0680	0.2620	0.0677	0.0000	-0.0000	-9.4819	40.0237	2.8199	0.7287	0.0000
391.7270	1.1756	-0.9233	-1.8873	-1.3063	2.9481	-2.5312	0.0000	0.0000	-0.0000	0.0000	0.0000	0.0000	0.6162	-0.9557	4.1266	0.2380	0.1573	-0.0053	0.0000	-0.7915	4.0682	0.2620	0.0677	0.0000	0.0000	-9.4784	40.0250	2.8201	0.7287	0.0000
391.7390	1.1756	-0.9234	-1.8874	-1.3063	2.9481	-2.5312	0.0000	0.0000	-0.0000	0.0000	0.0000	0.0000	0.5775	-0.9539	4.0885	0.2720	0.1452	0.0001	0.0000	-0.7915	4.0681	0.2620	0.0677	0.0000	0.0000	-9.4783	40.0242	2.8199	0.7287	0.0000
391.7490	1.1756	-0.9233	-1.8874	-1.3063	2.9481	-2.5312	0.0000	0.0000	-0.0000	0.0000	0.0000	0.0000	0.6449	-0.8451	4.1319	0.2455	0.1437	-0.0090	-0.0000	-0.7914	4.0682	0.2620	0.0677	0.0000	-0.0000	-9.4775	40.0251	2.8200	0.7287	0.0000
391.7590	1.1756	-0.9233	-1.8874	-1.3063	2.9481	-2.5312	0.0000	0.0000	-0.0000	0.0000	0.0000	0.0000	0.5854	-0.9409	4.1010	0.2709	0.1424	0.0144	-0.0000	-0.7913	4.0682	0.2620	0.0677	0.0000	-0.0000	-9.4769	40.0249	2.8200	0.7287	0.0000
391.7690	1.1756	-0.9233	-1.8874	-1.3063	2.9481	-2.5312	0.0000	0.0000	-0.0000	0.0000	0.0000	0.0000	0.5420	-0.8376	4.1048	0.2788	0.1286	-0.0085	0.0000	-0.7914	4.0682	0.2620	0.0677	0.0000	0.0000	-9.4775	40.0251	2.8200	0.7287	0.0000
391.7810	1.1756	-0.9233	-1.8874	-1.3063	2.9481	-2.5312	0.0000	0.0000	-0.0000	0.0000	0.0000	0.0000	0.6937	-0.8795	4.1186	0.2712	0.1449	-0.0021	0.0000	-0.7916	4.0681	0.2620	0.0677	0.0000	0.0000	-9.4801	40.0241	2.8199	0.7286	0.0000
391.7910	1.1756	-0.9233	-1.8874	-1.3063	2.9481	-2.5312	0.0000	0.0000	-0.0000	0.0000	0.0000	0.0000	0.6157	-0.9152	4.1693	0.2869	0.1530	0.0108	0.0000	-0.7915	4.0681	0.2620	0.0677	0.0000	0.0000	-9.4786	40.0248	2.8200	0.7287	0.0000
391.8010	1.1756	-0.9234	-1.8873	-1.3063	2.9481	-2.5312	0.0000	0.0000	-0.0000	0.0000	0.0000	0.0000	0.6206	-0.9064	4.1030	0.2713	0.1409	0.0172	0.0000	-0.7915	4.0681	0.2620	0.0677	0.0000	0.0000	-9.4791	40.0242	2.8199	0.7286	0.0000
391.8130	1.1756	-0.9233	-1.8874	-1.3063	2.9481	-2.5312	0.0000	0.0000	-0.0000	0.0000	0.0000	0.0000	0.5913	-0.8464	4.1363	0.2627	0.1568	0.0014	-0.0000	-0.7915	4.0681	0.2620	0.0677	0.0000	-0.0000	-9.4787	40.0246	2.8200	0.7287	0.0000
391.8230	1.1757	-0.9233	-1.8873	-1.3063	2.9481	-2.5312	0.0000	0.0000	-0.0000	0.0000	0.0000	0.0000	0.6642	-0.8807	4.0952	0.2648	0.1319	-0.0227	-0.0000	-0.7915	4.0682	0.2620	0.0677	0.0000	-0.0000	-9.4783	40.0250	2.8201	0.7287	0.0000
391.8330	1.1756	-0.9233	-1.8874	-1.3063	2.9481	-2.5312	0.0000	0.0000	-0.0000	0.0000	0.0000	0.0000	0.6674	-0.8878	4.1274	0.3017	0.1370	0.0013	0.0000	-0.7915	4.0682	0.2620	0.0677	0.0000	0.0000	-9.4784	40.0249	2.8200	0.7287	0.0000
391.8450	1.1756	-0.9233	-1.8874	-1.3064	2.9481	-2.5312	0.0000	0.0000	-0.0000	0.0000	0.0000	0.0000	0.7047	-0.8592	4.1420	0.2553	0.1222	0.0084	-0.0000	-0.7913	4.0682	0.2620	0.0677	0.0000	-0.0000	-9.4767	40.0251	2.8201	0.7287	0.0000
391.8550	1.1756	-0.9233	-1.8874	-1.3063	2.9481	-2.5312	0.0000	0.0000	-0.0000	0.0000	0.0000	0.0000	0.6413	-0.8975	4.1133	0.2708	0.1317	-0.0143	-0.0000	-0.7917	4.0681	0.2620	0.0677	0.0000	-0.0000	-9.4816	40.0240	2.8199	0.7287	0.0000
391.8650	1.1756	-0.9233	-1.8874	-1.3063	2.9481	-2.5312	0.0000	0.0000	-0.0000	0.0000	0.0000	0.0000	0.6210	-0.8124	4.1587	0.2684	0.1559	0.0123	0.0000	-0.7915	4.0681	0.2620	0.0677	0.0000	0.0000	-9.4789	40.0244	2.8200	0.7287	0.0000
391.8750	1.1756	-0.9234	-1.8874	-1.3063	2.9481	-2.5312	0.0000	0.0000	-0.0000	0.0000	0.0000	0.0000	0.6260	-0.9566	4.1169	0.2715	0.1349	-0.0086	0.0000	-0.7915	4.0682	0.2620	0.0677	0.0000	0.0000	-9.4784	40.0250	2.8201	0.7287	0.0000
391.8850	1.1756	-0.9234	-1.8874	-1.3063	2.9481	-2.5312	0.0000	0.0000	-0.0000	0.0000	0.0000	0.0000	0.5992	-0.8796	4.1126	0.2679	0.1179	0.0114	0.0000	-0.7915	4.0681	0.2620	0.0677	0.0000	0.0000	-9.4786	40.0248	2.8200	0.7287	0.0000
391.8950	1.1756	-0.9233	-1.8874	-1.3063	2.9481	-2.5312	0.0000	0.0000	-0.0000	0.0000	0.0000	0.0000	0.6925	-0.8250	4.1441	0.2913	0.1245	-0.0062	0.0000	-0.7916	4.0681	0.2620	0.0677	0.0000	0.0000	-9.4798	40.0243	2.8200	0.7287	0.0000
391.9070	1.1756	-0.9233	-1.8874	-1.3063	2.9481	-2.5312	0.0000	0.0000	-0.0000	0.0000	0.0000	0.0000	0.6060	-0.9013	4.1300	0.2675	0.1383	-0.0256	-0.0000	-0.7916	4.0681	0.2620	0.0677	0.0000	-0.0000	-9.4805	40.0244	2.8199	0.7287	0.0000
391.9170	1.1756	-0.9233	-1.8874	-1.3063	2.9481	-2.5312	0.0000	0.0000	-0.0000	0.0000	0.0000	0.0000	0.7129	-0.9128	4.1508	0.2593	0.1400	0.0103	-0.0000	-0.7917	4.0681	0.2620	0.0677	0.0000	-0.0000	-9.4815	40.0242	2.8199	0.7287	0.0000
391.9270	1.1756	-0.9233	-1.8874	-1.3063	2.9481	-2.5312	0.0000	0.0000	-0.0000	0.0000	0.0000	0.0000	0.6305	-0.8369	4.1036	0.2926	0.1591	-0.0293	-0.0000	-0.7915	4.0681	0.2620	0.0677	0.0000	-0.0000	-9.4789	40.0244	2.8200	0.7287	0.0000
391.9370	1.1756	-0.9233	-1.8874	-1.3063	2.9481	-2.5312	0.0000	0.0000	-0.0000	0.0000	0.0000	0.0000	0.6071	-0.7817	4.1118	0.2765	0.1502	0.0114	0.0000	-0.7915	4.0681	0.2620	0.0677	0.0000	0.0000	-9.4793	40.0241	2.8200	0.7287	0.0000
391.9470	1.1756	-0.9233	-1.8874	-1.3063	2.9481	-2.5312	0.0000	0.0000	-0.0000	0.0000	0.0000	0.0000	0.5790	-0.9006	4.1564	0.2817	0.1416	-0.0171	0.0000	-0.7915	4.0681	0.2620	0.0677	0.0000	0.0000	-9.4794	40.0247	2.8200	0.7287	0.0000
391.9590	1.1756	-0.9233	-1.8874	-1.3063	2.9481	-2.5312	0.0000	0.0000	-0.0000	0.0000	0.0000	0.0000	0.5980	-0.8312	4.0805	0.2415	0.1330	0.0130	0.0000	-0.7918	4.0680	0.2620	0.0677	0.0000	0.0000	-9.4828	40.0237	2.8199	0.7286	0.0000
391.9690	1.1757	-0.9233	-1.8874	-1.3063	2.9481	-2.5312	0.0000	0.0000	-0.0000	0.0000	0.0000	0.0000	0.6475	-0.8577	4.1562	0.2919	0.1426	0.0156	0.0000	-0.7914	4.0682	0.2620	0.0677	0.0000	0.0000	-9.4776	40.0249	2.8201	0.7287	0.0000
391.9790	1.1756	-0.9233	-1.8874	-1.3063	2.9481	-2.5312	0.0000	0.0000	-0.0000	0.0000	0.0000	0.0000	0.6847	-0.9461	4.1438	0.2809	0.1069	-0.0151	-0.0000	-0.7916	4.0681	0.2620	0.0677	0.0000	-0.0000	-9.4807	40.0242	2.8199	0.7287	0.0000
391.9910	1.1757	-0.9233	-1.8874	-1.3063	2.9481	-2.5312	0.0000	0.0000	-0.0000	0.0000	0.0000	0.0000	0.6566	-0.8894	4.1607	0.2952	0.1506	0.0165	-0.0000	-0.7914	4.0682	0.2620	0.0677	0.0000	-0.0000	-9.4777	40.0249	2.8200	0.7287	0.0000
392.0010	1.1756	-0.9233	-1.8874	-1.3063	2.9481	-2.5312	0.0000	0.0000	-0.0000	0.0000	0.0000	0.0000	0.5890	-0.9647	4.1572	0.2676	0.1155	-0.0091	-0.0000	-0.7915	4.0681	0.2620	0.0677	0.0000	-0.0000	-9.4791	40.0243	2.8200	0.7287	0.0000
392.0130	1.1756	-0.9233	-1.8874	-1.3063	2.9481	-2.5312	0.0000	0.0000	-0.0000	0.0000	0.0000	0.0000	0.5983	-0.8543	4.1241	0.2690	0.1211	-0.0041	0.0000	-0.7913	4.0682	0.2620	0.0677	0.0000	0.0000	-9.4768	40.0249	2.8200	0.7287	0.0000
392.0230	1.1756	-0.9233	-1.8874	-1.3063	2.9481	-2.5312	0.0000	0.0000	-0.0000	0.0000	0.0000	0.0000	0.6192	-0.8674	4.1449	0.2733	0.1354	0.0183	0.0000	-0.7916	4.0681	0.2620	0.0677	0.0000	0.0000	-9.4797	40.0244	2.8200	0.7287	0.0000
392.0330	1.1756	-0.9233	-1.8874	-1.3063	2.9481	-2.5312	0.0000	0.0000	-0.0000	0.0000	0.0000	0.0000	0.5847	-0.9364	4.1113	0.2883	0.1134	-0.0092	-0.0000	-0.7916	4.0681	0.2620	0.0677	0.0000	-0.0000	-9.4797	40.0244	2.8200	0.7287	0.0000
392.0430	1.1756	-0.9233	-1.8874	-1.3063	2.9481	-2.5312	0.0000	0.0000	-0.0000	0.0000	0.0000	0.0000	0.7476	-0.9388	4.1412	0.3014	0.1556	-0.0331	-0.0000	-0.7914	4.0681	0.2620	0.0677	0.0000	-0.0000	-9.4774	40.0244	2.8200	0.7287	0.0000
392.0530	1.1756	-0.9233	-1.8874	-1.3063	2.9481	-2.5312	0.0000	0.0000	-0.0000	0.0000	0.0000	0.0000	0.5895	-0.8860	4.1435	0.2716	0.1452	0.0235	-0.0000	-0.7916	4.0681	0.2620	0.0677	0.0000	-0.0000	-9.4805	40.0244	2.8200	0.7287	0.0000
392.0630	1.1756	-0.9233	-1.8874	-1.3063	2.9481	-2.5313	0.0000	0.0000	-0.0000	0.0000	0.0000	0.0000	0.5830	-0.9339	4.1663	0.2955	0.1374	-0.0227	0.0000	-0.7916	4.0681	0.2620	0.0677	0.0000	0.0000	-9.4797	40.0244	2.8200	0.7287	0.0000
392.0750	1.1757	-0.9233	-1.8874	-1.3063	2.9481	-2.5312	0.0000	0.0000	-0.0000	0.0000	0.0000	0.0000	0.7271	-0.9248	4.0912	0.2565	0.1434	0.0032	0.0000	-0.7912	4.0682	0.2620	0.0677	0.0000	0.0000	-9.4748	40.0254	2.8201	0.7287	0.0000
392.0850	1.1756	-0.9233	-1.8874	-1.3063	2.9481	-2.5312	0.0000	0.0000	-0.0000	0.0000	0.0000	0.0000	0.7664	-0.9012	4.1327	0.2731	0.1291	-0.0174	0.0000	-0.7914	4.0682	0.2620	0.0677	0.0000	0.0000	-9.4782	40.0251	2.8201	0.7287	0.0000
392.0950	1.1756	-0.9233	-1.8874	-1.3063	2.9481	-2.5312	0.0000	0.0000	-0.0000	0.0000	0.0000	0.0000	0.6082	-0.9049	4.0925	0.3015	0.1487	-0.0047	0.0000	-0.7914	4.0681	0.2620	0.0677	0.0000	0.0000	-9.4778	40.0247	2.8200	0.7287	0.0000
392.1050	1.1756	-0.9233	-1.8874	-1.3064	2.9481	-2.5313	0.0000	0.0000	-0.0000	0.0000	0.0000	0.0000	0.6339	-0.8039	4.1203	0.2592	0.1293	-0.0211	-0.0000	-0.7917	4.0681	0.2620	0.0677	0.0000	-0.0000	-9.4816	40.0240	2.8199	0.7286	0.0000
392.1150	1.1756	-0.9233	-1.8874	-1.3063	2.9481	-2.5312	0.0000	0.0000	-0.0000	0.0000	0.0000	0.0000	0.6363	-0.8868	4.1313	0.3078	0.1393	-0.0075	-0.0000	-0.7914	4.0681	0.2620	0.0677	0.0000	-0.0000	-9.4772	40.0246	2.8200	0.7287	0.0000
392.1270	1.1756	-0.9233	-1.8874	-1.3063	2.9481	-2.5312	0.0000	0.0000	-0.0000	0.0000	0.0000	0.0000	0.6829	-0.9641	4.1219	0.2772	0.1410	-0.0015	-0.0000	-0.7914	4.0681	0.2620	0.0677	0.0000	-0.0000	-9.4780	40.0246	2.8200	0.7287	0.0000
392.1370	1.1756	-0.9233	-1.8874	-1.3064	2.9481	-2.5312	0.0000	0.0000	-0.0000	0.0000	0.0000	0.0000	0.6805	-0.9313	4.1375	0.2490	0.1513	-0.0159	0.0000	-0.7915	4.0682	0.2620	0.0677	0.0000	0.0000	-9.4784	40.0249	2.8200	0.7287	0.0000
392.1470	1.1756	-0.9233	-1.8874	-1.3063	2.9481	-2.5312	0.0000	0.0000	-0.0000	0.0000	0.0000	0.0000	0.6749	-0.9178	4.1560	0.2502	0.1282	-0.0107	-0.0000	-0.7912	4.0682	0.2620	0.0677	0.0000	-0.0000	-9.4759	40.0251	2.8201	0.7287	0.0000
392.1590	1.1756	-0.9234	-1.8874	-1.3064	2.9481	-2.5312	0.0000	0.0000	-0.0000	0.0000	0.0000	0.0000	0.6270	-0.8443	4.1092	0.2517	0.1434	-0.0039	-0.0000	-0.7913	4.0682	0.2620	0.0677	0.0000	-0.0000	-9.4763	40.0254	2.8201	0.7287	0.0000
392.1690	1.1756	-0.9233	-1.8874	-1.3063	2.9481	-2.5313	0.0000	0.0000	-0.0000	0.0000	0.0000	0.0000	0.6667	-0.8534	4.1309	0.2657	0.1287	-0.0049	-0.0000	-0.7913	4.0681	0.2620	0.0677	0.0000	-0.0000	-9.4771	40.0247	2.8200	0.7287	0.0000
392.1790	1.1756	-0.9233	-1.8874	-1.3063	2.9481	-2.5312	0.0000	0.0000	-0.0000	0.0000	0.0000	0.0000	0.7226	-0.8405	4.1074	0.2897	0.1200	-0.0260	-0.0000	-0.7913	4.0682	0.2620	0.0677	0.0000	-0.0000	-9.4769	40.0249	2.8200	0.7287	0.0000
392.1910	1.1756	-0.9233	-1.8874	-1.3063	2.9481	-2.5312	0.0000	0.0000	-0.0000	0.0000	0.0000	0.0000	0.6688	-0.9337	4.1748	0.2802	0.1287	-0.0002	-0.0000	-0.7915	4.0681	0.2620	0.0677	0.0000	-0.0000	-9.4789	40.0244	2.8200	0.7287	0.0000
392.2010	1.1756	-0.9233	-1.8874	-1.3064	2.9481	-2.5312	0.0000	0.0000	-0.0000	0.0000	0.0000	0.0000	0.6485	-0.9031	4.1494	0.2729	0.1171	0.0060	0.0000	-0.7916	4.0681	0.2620	0.0677	0.0000	0.0000	-9.4797	40.0244	2.8199	0.7287	0.0000
392.2110	1.1756	-0.9233	-1.8874	-1.3063	2.9481	-2.5312	0.0000	0.0000	-0.0000	0.0000	0.0000	0.0000	0.6750	-0.8332	4.1092	0.2737	0.1433	-0.0009	-0.0000	-0.7914	4.0681	0.2620	0.0677	0.0000	-0.0000	-9.4780	40.0246	2.8200	0.7287	0.0000
392.2210	1.1756	-0.9233	-1.8874	-1.3063	2.9481	-2.5312	0.0000	0.0000	-0.0000	0.0000	0.0000	0.0000	0.6736	-0.9384	4.1414	0.2520	0.0965	-0.0197	0.0000	-0.7914	4.0681	0.2620	0.0677	0.0000	0.0000	-9.4779	40.0247	2.8200	0.7287	0.0000
392.2330	1.1756	-0.9233	-1.8874	-1.3063	2.9481	-2.5312	0.0000	0.0000	-0.0000	0.0000	0.0000	0.0000	0.6738	-0.9325	4.1593	0.2795	0.1196	-0.0068	0.0000	-0.7914	4.0682	0.2620	0.0677	0.0000	0.0000	-9.4783	40.0251	2.8200	0.7287	0.0000
392.2430	1.1756	-0.9233	-1.8874	-1.3063	2.9481	-2.5313	0.0000	0.0000	-0.0000	0.0000	0.0000	0.0000	0.6366	-1.0034	4.1308	0.2702	0.1088	-0.0022	0.0000	-0.7916	4.0681	0.2620	0.0677	0.0000	0.0000	-9.4796	40.0245	2.8199	0.7287	0.0000
392.2530	1.1756	-0.9234	-1.8874	-1.3063	2.9481	-2.5312	0.0000	0.0000	-0.0000	0.0000	0.0000	0.0000	0.6041	-0.9198	4.1424	0.2689	0.1166	-0.0309	-0.0000	-0.7914	4.0682	0.2620	0.0677	0.0000	-0.0000	-9.4777	40.0249	2.8200	0.7287	0.0000
392.2630	1.1756	-0.9233	-1.8874	-1.3063	2.9481	-2.5312	0.0000	0.0000	-0.0000	0.0000	0.0000	0.0000	0.7266	-0.9490	4.1383	0.2852	0.1373	-0.0105	0.0000	-0.7916	4.0681	0.2620	0.0677	0.0000	0.0000	-9.4795	40.0246	2.8200	0.7287	0.0000
392.2730	1.1756	-0.9233	-1.8873	-1.3064	2.9481	-2.5312	0.0000	0.0000	-0.0000	0.0000	0.0000	0.0000	0.6543	-0.9266	4.1148	0.2427	0.1383	-0.0291	-0.0000	-0.7914	4.0681	0.2620	0.0677	0.0000	-0.0000	-9.4778	40.0248	2.8200	0.7287	0.0000
392.2830	1.1756	-0.9233	-1.8874	-1.3063	2.9481	-2.5312	0.0000	0.0000	-0.0000	0.0000	0.0000	0.0000	0.7014	-0.9092	4.1416	0.2807	0.1293	-0.0317	0.0000	-0.7914	4.0681	0.2620	0.0677	0.0000	0.0000	-9.4780	40.0246	2.8200	0.7287	0.0000
392.2950	1.1756	-0.9233	-1.8874	-1.3064	2.9481	-2.5312	0.0000	0.0000	-0.0000	0.0000	0.0000	0.0000	0.6709	-0.8929	4.1355	0.2662	0.1324	-0.0297	0.0000	-0.7916	4.0681	0.2620	0.0677	0.0000	0.0000	-9.4795	40.0246	2.8200	0.7287	0.0000
392.3050	1.1756	-0.9233	-1.8874	-1.3063	2.9481	-2.5312	0.0000	0.0000	-0.0000	0.0000	0.0000	0.0000	0.6964	-0.8479	4.1287	0.2983	0.1473	-0.0044	-0.0000	-0.7916	4.0681	0.2620	0.0677	0.0000	-0.0000	-9.4805	40.0244	2.8200	0.7287	0.0000
392.3150	1.1756	-0.9233	-1.8874	-1.3063	2.9481	-2.5312	0.0000	0.0000	-0.0000	0.0000	0.0000	0.0000	0.6497	-0.9380	4.1379	0.2669	0.1030	-0.0182	0.0000	-0.7916	4.0681	0.2620	0.0677	0.0000	0.0000	-9.4796	40.0246	2.8200	0.7287	0.0000
392.3250	1.1756	-0.9233	-1.8874	-1.3063	2.9481	-2.5312	0.0000	0.0000	-0.0000	0.0000	0.0000	0.0000	0.6563	-0.8559	4.1215	0.2792	0.1444	-0.0390	-0.0000	-0.7913	4.0682	0.2620	0.0677	0.0000	-0.0000	-9.4760	40.0250	2.8201	0.7287	0.0000
392.3370	1.1756	-0.9233	-1.8874	-1.3063	2.9481	-2.5313	0.0000	0.0000	-0.0000	0.0000	0.0000	0.0000	0.6988	-0.9417	4.1551	0.2684	0.1267	-0.0015	-0.0000	-0.7917	4.0681	0.2620	0.0677	0.0000	-0.0000	-9.4815	40.0242	2.8199	0.7287	0.0000
392.3470	1.1756	-0.9233	-1.8874	-1.3063	2.9481	-2.5312	0.0000	0.0000	-0.0000	0.0000	0.0000	0.0000	0.7345	-0.9311	4.1466	0.2642	0.1463	-0.0084	-0.0000	-0.7916	4.0681	0.2620	0.0677	0.0000	-0.0000	-9.4805	40.0244	2.8200	0.7287	0.0000
392.3570	1.1756	-0.9234	-1.8874	-1.3063	2.9481	-2.5312	0.0000	0.0000	-0.0000	0.0000	0.0000	0.0000	0.6779	-0.9447	4.1556	0.2795	0.1162	0.0108	-0.0000	-0.7917	4.0681	0.2620	0.0677	0.0000	-0.0000	-9.4816	40.0241	2.8199	0.7287	0.0000
392.3690	1.1756	-0.9233	-1.8874	-1.3063	2.9481	-2.5312	0.0000	0.0000	-0.0000	0.0000	0.0000	0.0000	0.7091	-0.8514	4.1677	0.2775	0.1315	-0.0169	-0.0000	-0.7913	4.0682	0.2620	0.0677	0.0000	-0.0000	-9.4768	40.0250	2.8201	0.7287	0.0000
392.3790	1.1756	-0.9233	-1.8874	-1.3063	2.9481	-2.5312	0.0000	0.0000	-0.0000	0.0000	0.0000	0.0000	0.7035	-0.8711	4.1016	0.2751	0.1187	-0.0156	0.0000	-0.7914	4.0681	0.2620	0.0677	0.0000	0.0000	-9.4778	40.0248	2.8200	0.7287	0.0000
392.3910	1.1756	-0.9233	-1.8873	-1.3063	2.9481	-2.5312	0.0000	0.0000	-0.0000	0.0000	0.0000	0.0000	0.6315	-0.9116	4.1230	0.2443	0.1152	-0.0236	-0.0000	-0.7917	4.0680	0.2620	0.0677	0.0000	-0.0000	-9.4818	40.0239	2.8199	0.7286	0.0000
392.4010	1.1756	-0.9234	-1.8874	-1.3063	2.9481	-2.5312	0.0000	0.0000	-0.0000	0.0000	0.0000	0.0000	0.7203	-0.9416	4.1351	0.2565	0.1142	-0.0070	-0.0000	-0.7916	4.0681	0.2620	0.0677	0.0000	-0.0000	-9.4798	40.0244	2.8199	0.7287	0.0000
392.4110	1.1757	-0.9234	-1.8873	-1.3063	2.9481	-2.5312	0.0000	0.0000	-0.0000	0.0000	0.0000	0.0000	0.6640	-0.8967	4.1335	0.2854	0.1157	-0.0129	-0.0000	-0.7915	4.0681	0.2620	0.0677	0.0000	-0.0000	-9.4793	40.0248	2.8200	0.7287	0.0000
392.4210	1.1756	-0.9233	-1.8873	-1.3063	2.9481	-2.5312	0.0000	0.0000	-0.0000	0.0000	0.0000	0.0000	0.6289	-0.8989	4.1166	0.2755	0.1518	-0.0220	-0.0000	-0.7916	4.0681	0.2620	0.0677	0.0000	-0.0000	-9.4799	40.0242	2.8199	0.7287	0.0000
392.4310	1.1756	-0.9234	-1.8874	-1.3063	2.9481	-2.5312	0.0000	0.0000	-0.0000	0.0000	0.0000	0.0000	0.7374	-0.8292	4.1400	0.2701	0.1334	-0.0143	-0.0000	-0.7917	4.0681	0.2620	0.0677	0.0000	-0.0000	-9.4808	40.0241	2.8199	0.7287	0.0000
392.4410	1.1756	-0.9233	-1.8874	-1.3063	2.9481	-2.5312	0.0000	0.0000	-0.0000	0.0000	0.0000	0.0000	0.6617	-0.9761	4.1100	0.2678	0.1301	-0.0127	-0.0000	-0.7916	4.0681	0.2620	0.0677	0.0000	-0.0000	-9.4798	40.0243	2.8199	0.7287	0.0000
392.4530	1.1756	-0.9233	-1.8874	-1.3063	2.9481	-2.5312	0.0000	0.0000	-0.0000	0.0000	0.0000	0.0000	0.6831	-0.8998	4.1309	0.2748	0.1275	-0.0049	-0.0000	-0.7916	4.0681	0.2620	0.0677	0.0000	-0.0000	-9.4803	40.0246	2.8200	0.7287	0.0000
392.4630	1.1756	-0.9234	-1.8874	-1.3063	2.9481	-2.5312	0.0000	0.0000	-0.0000	0.0000	0.0000	0.0000	0.6536	-0.7897	4.1104	0.2768	0.0964	-0.0411	0.0000	-0.7913	4.0682	0.2620	0.0677	0.0000	0.0000	-9.4768	40.0249	2.8200	0.7287	0.0000
392.4730	1.1756	-0.9233	-1.8874	-1.3063	2.9481	-2.5312	0.0000	0.0000	-0.0000	0.0000	0.0000	0.0000	0.7543	-0.8863	4.1407	0.2701	0.1271	0.0056	-0.0000	-0.7915	4.0681	0.2620	0.0677	0.0000	-0.0000	-9.4794	40.0247	2.8200	0.7287	0.0000
392.4830	1.1756	-0.9233	-1.8874	-1.3063	2.9481	-2.5312	0.0000	0.0000	-0.0000	0.0000	0.0000	0.0000	0.7058	-0.9142	4.1377	0.2846	0.1128	-0.0185	-0.0000	-0.7912	4.0682	0.2620	0.0677	0.0000	-0.0000	-9.4758	40.0252	2.8200	0.7287	0.0000
392.4930	1.1756	-0.9233	-1.8874	-1.3063	2.9481	-2.5312	0.0000	0.0000	-0.0000	0.0000	0.0000	0.0000	0.7680	-0.9308	4.1202	0.2657	0.1107	-0.0171	-0.0000	-0.7917	4.0681	0.2620	0.0677	0.0000	-0.0000	-9.4816	40.0240	2.8199	0.7287	0.0000
392.5030	1.1756	-0.9234	-1.8874	-1.3064	2.9481	-2.5312	0.0000	0.0000	-0.0000	0.0000	0.0000	0.0000	0.6866	-0.9462	4.1215	0.2753	0.1214	-0.0190	0.0000	-0.7914	4.0681	0.2620	0.0677	0.0000	0.0000	-9.4778	40.0248	2.8201	0.7287	0.0000
392.5150	1.1756	-0.9234	-1.8874	-1.3063	2.9481	-2.5312	0.0000	0.0000	-0.0000	0.0000	0.0000	0.0000	0.6757	-0.9368	4.1152	0.2735	0.1109	-0.0273	-0.0000	-0.7915	4.0681	0.2620	0.0677	0.0000	-0.0000	-9.4789	40.0244	2.8200	0.7287	0.0000
392.5250	1.1756	-0.9233	-1.8874	-1.3063	2.9481	-2.5312	0.0000	0.0000	-0.0000	0.0000	0.0000	0.0000	0.6779	-0.8298	4.1577	0.2771	0.1091	-0.0223	-0.0000	-0.7916	4.0681	0.2620	0.0677	0.0000	-0.0000	-9.4796	40.0246	2.8200	0.7287	0.0000
392.5350	1.1756	-0.9233	-1.8874	-1.3063	2.9481	-2.5312	0.0000	0.0000	-0.0000	0.0000	0.0000	0.0000	0.6944	-0.9469	4.1209	0.2447	0.0903	-0.0261	0.0000	-0.7915	4.0681	0.2620	0.0677	0.0000	0.0000	-9.4794	40.0248	2.8200	0.7287	0.0000
392.5470	1.1756	-0.9233	-1.8874	-1.3063	2.9481	-2.5312	0.0000	0.0000	-0.0000	0.0000	0.0000	0.0000	0.7902	-0.8129	4.1213	0.2877	0.1237	-0.0390	-0.0000	-0.7916	4.0681	0.2620	0.0677	0.0000	-0.0000	-9.4805	40.0244	2.8200	0.7287	0.0000
392.5570	1.1756	-0.9233	-1.8873	-1.3064	2.9481	-2.5312	0.0000	0.0000	-0.0000	0.0000	0.0000	0.0000	0.7101	-0.8501	4.0930	0.2601	0.1091	-0.0399	0.0000	-0.7914	4.0682	0.2620	0.0677	0.0000	0.0000	-9.4775	40.0251	2.8200	0.7287	0.0000
392.5690	1.1756	-0.9233	-1.8874	-1.3063	2.9481	-2.5312	0.0000	0.0000	-0.0000	0.0000	0.0000	0.0000	0.7100	-0.8995	4.1620	0.2397	0.1227	-0.0377	-0.0000	-0.7915	4.0681	0.2620	0.0677	0.0000	-0.0000	-9.4793	40.0248	2.8200	0.7287	0.0000
392.5790	1.1756	-0.9233	-1.8874	-1.3064	2.9481	-2.5312	0.0000	0.0000	-0.0000	0.0000	0.0000	0.0000	0.6594	-0.9318	4.1432	0.2800	0.1085	-0.0420	0.0000	-0.7914	4.0682	0.2620	0.0677	0.0000	0.0000	-9.4776	40.0250	2.8201	0.7287	0.0000
392.5910	1.1757	-0.9233	-1.8874	-1.3063	2.9481	-2.5312	0.0000	0.0000	-0.0000	0.0000	0.0000	0.0000	0.6738	-0.8568	4.1118	0.2661	0.1249	-0.0121	0.0000	-0.7915	4.0681	0.2620	0.0677	0.0000	0.0000	-9.4795	40.0246	2.8200	0.7287	0.0000
392.6010	1.1756	-0.9233	-1.8874	-1.3063	2.9481	-2.5312	0.0000	0.0000	-0.0000	0.0000	0.0000	0.0000	0.6901	-0.9630	4.1309	0.2863	0.1267	-0.0579	0.0000	-0.7916	4.0681	0.2620	0.0677	0.0000	0.0000	-9.4801	40.0240	2.8199	0.7286	0.0000
392.6130	1.1756	-0.9233	-1.8873	-1.3063	2.9481	-2.5312	0.0000	0.0000	-0.0000	0.0000	0.0000	0.0000	0.6145	-0.9522	4.0928	0.2675	0.0944	-0.0220	0.0000	-0.7913	4.0682	0.2620	0.0677	0.0000	0.0000	-9.4767	40.0251	2.8200	0.7287	0.0000
392.6230	1.1756	-0.9233	-1.8874	-1.3063	2.9481	-2.5312	0.0000	0.0000	-0.0000	0.0000	0.0000	0.0000	0.7334	-0.8913	4.1477	0.2475	0.1125	-0.0442	-0.0000	-0.7916	4.0681	0.2620	0.0677	0.0000	-0.0000	-9.4797	40.0245	2.8200	0.7287	0.0000
392.6330	1.1756	-0.9233	-1.8873	-1.3063	2.9481	-2.5312	0.0000	0.0000	-0.0000	0.0000	0.0000	0.0000	0.7469	-0.8107	4.1416	0.2554	0.0873	-0.0126	-0.0000	-0.7912	4.0682	0.2620	0.0677	0.0000	-0.0000	-9.4748	40.0255	2.8201	0.7287	0.0000
392.6450	1.1756	-0.9233	-1.8874	-1.3063	2.9481	-2.5312	0.0000	0.0000	-0.0000	0.0000	0.0000	0.0000	0.6499	-0.9028	4.1192	0.2698	0.1076	-0.0326	-0.0000	-0.7913	4.0682	0.2620	0.0677	0.0000	-0.0000	-9.4768	40.0249	2.8200	0.7287	0.0000
392.6550	1.1756	-0.9234	-1.8874	-1.3064	2.9481	-2.5312	0.0000	0.0000	-0.0000	0.0000	0.0000	0.0000	0.6396	-0.8154	4.1152	0.2656	0.1307	-0.0443	-0.0000	-0.7913	4.0682	0.2620	0.0677	0.0000	-0.0000	-9.4767	40.0251	2.8201	0.7287	0.0000
392.6670	1.1756	-0.9234	-1.8874	-1.3063	2.9481	-2.5312	0.0000	0.0000	-0.0000	0.0000	0.0000	0.0000	0.7246	-0.8595	4.1271	0.2892	0.1082	-0.0402	-0.0000	-0.7914	4.0681	0.2620	0.0677	0.0000	-0.0000	-9.4780	40.0246	2.8200	0.7287	0.0000
392.6770	1.1756	-0.9233	-1.8874	-1.3063	2.9481	-2.5312	0.0000	0.0000	-0.0000	0.0000	0.0000	0.0000	0.6740	-0.8139	4.1411	0.2553	0.0994	-0.0203	-0.0000	-0.7915	4.0681	0.2620	0.0677	0.0000	-0.0000	-9.4787	40.0246	2.8200	0.7287	0.0000
392.6870	1.1756	-0.9233	-1.8874	-1.3063	2.9481	-2.5312	0.0000	0.0000	-0.0000	0.0000	0.0000	0.0000	0.7272	-0.9828	4.1779	0.2527	0.1216	-0.0495	-0.0000	-0.7916	4.0681	0.2620	0.0677	0.0000	-0.0000	-9.4806	40.0243	2.8200	0.7287	0.0000
392.6990	1.1756	-0.9233	-1.8874	-1.3063	2.9481	-2.5312	0.0000	0.0000	-0.0000	0.0000	0.0000	0.0000	0.6608	-0.9496	4.1185	0.2575	0.1344	-0.0602	-0.0000	-0.7914	4.0681	0.2620	0.0677	0.0000	-0.0000	-9.4778	40.0248	2.8200	0.7287	0.0000
392.7090	1.1756	-0.9233	-1.8874	-1.3063	2.9481	-2.5312	0.0000	0.0000	-0.0000	0.0000	0.0000	0.0000	0.6958	-0.9320	4.1326	0.2452	0.1048	-0.0457	0.0000	-0.7915	4.0682	0.2620	0.0677	0.0000	0.0000	-9.4784	40.0249	2.8200	0.7287	0.0000
392.7210	1.1756	-0.9233	-1.8873	-1.3063	2.9481	-2.5312	0.0000	0.0000	-0.0000	0.0000	0.0000	0.0000	0.7254	-0.9378	4.1332	0.2646	0.1106	-0.0428	0.0000	-0.7915	4.0681	0.2620	0.0677	0.0000	0.0000	-9.4788	40.0246	2.8200	0.7287	0.0000
392.7310	1.1756	-0.9233	-1.8874	-1.3063	2.9481	-2.5312	0.0000	0.0000	-0.0000	0.0000	0.0000	0.0000	0.7525	-0.8835	4.1552	0.2779	0.0767	-0.0606	-0.0000	-0.7916	4.0681	0.2620	0.0677	0.0000	-0.0000	-9.4800	40.0241	2.8199	0.7287	0.0000
392.7430	1.1756	-0.9233	-1.8874	-1.3063	2.9481	-2.5312	0.0000	0.0000	-0.0000	0.0000	0.0000	0.0000	0.6332	-0.9164	4.0955	0.2807	0.1342	-0.0432	0.0000	-0.7915	4.0681	0.2620	0.0677	0.0000	0.0000	-9.4786	40.0247	2.8200	0.7287	0.0000
392.7530	1.1756	-0.9233	-1.8874	-1.3063	2.9481	-2.5312	0.0000	0.0000	-0.0000	0.0000	0.0000	0.0000	0.7183	-0.9274	4.1473	0.2469	0.1029	-0.0409	0.0000	-0.7915	4.0681	0.2620	0.0677	0.0000	0.0000	-9.4786	40.0247	2.8200	0.7287	0.0000
392.7650	1.1756	-0.9234	-1.8874	-1.3063	2.9481	-2.5312	0.0000	0.0000	-0.0000	0.0000	0.0000	0.0000	0.7098	-0.9139	4.1309	0.2754	0.1397	-0.0242	-0.0000	-0.7915	4.0681	0.2620	0.0677	0.0000	-0.0000	-9.4793	40.0248	2.8201	0.7287	0.0000
392.7750	1.1756	-0.9233	-1.8874	-1.3063	2.9481	-2.5312	0.0000	0.0000	-0.0000	0.0000	0.0000	0.0000	0.6776	-0.8860	4.1400	0.2559	0.1231	-0.0464	0.0000	-0.7915	4.0682	0.2620	0.0677	0.0000	0.0000	-9.4784	40.0250	2.8201	0.7287	0.0000
392.7870	1.1756	-0.9233	-1.8874	-1.3063	2.9481	-2.5312	0.0000	0.0000	-0.0000	0.0000	0.0000	0.0000	0.6476	-0.9182	4.0962	0.2751	0.1100	-0.0596	0.0000	-0.7916	4.0681	0.2620	0.0677	0.0000	0.0000	-9.4797	40.0244	2.8200	0.7287	0.0000
392.7970	1.1756	-0.9233	-1.8874	-1.3063	2.9481	-2.5312	0.0000	0.0000	-0.0000	0.0000	0.0000	0.0000	0.7680	-0.8824	4.1361	0.2740	0.1055	-0.0492	0.0000	-0.7916	4.0681	0.2620	0.0677	0.0000	0.0000	-9.4797	40.0244	2.8200	0.7287	0.0000
392.8070	1.1756	-0.9233	-1.8874	-1.3063	2.9481	-2.5312	0.0000	0.0000	-0.0000	0.0000	0.0000	0.0000	0.6627	-0.8329	4.1490	0.2778	0.1102	-0.0442	-0.0000	-0.7913	4.0682	0.2620	0.0677	0.0000	-0.0000	-9.4767	40.0250	2.8200	0.7287	0.0000
392.8190	1.1756	-0.9234	-1.8874	-1.3063	2.9481	-2.5312	0.0000	0.0000	-0.0000	0.0000	0.0000	0.0000	0.6191	-0.8667	4.1403	0.2728	0.1094	-0.0455	-0.0000	-0.7916	4.0681	0.2620	0.0677	0.0000	-0.0000	-9.4804	40.0245	2.8200	0.7287	0.0000
392.8290	1.1756	-0.9233	-1.8874	-1.3063	2.9481	-2.5312	0.0000	0.0000	-0.0000	0.0000	0.0000	0.0000	0.6786	-0.9374	4.0896	0.2584	0.1174	-0.0496	-0.0000	-0.7914	4.0681	0.2620	0.0677	0.0000	-0.0000	-9.4781	40.0245	2.8200	0.7287	0.0000
392.8410	1.1756	-0.9234	-1.8874	-1.3063	2.9481	-2.5312	0.0000	0.0000	-0.0000	0.0000	0.0000	0.0000	0.7519	-0.8902	4.1563	0.2772	0.1209	-0.0331	0.0000	-0.7915	4.0681	0.2620	0.0677	0.0000	0.0000	-9.4788	40.0246	2.8200	0.7287	0.0000
392.8510	1.1756	-0.9234	-1.8874	-1.3063	2.9481	-2.5312	0.0000	0.0000	-0.0000	0.0000	0.0000	0.0000	0.7604	-0.9221	4.1258	0.2787	0.1240	-0.0645	-0.0000	-0.7917	4.0681	0.2620	0.0677	0.0000	-0.0000	-9.4810	40.0239	2.8199	0.7287	0.0000
392.8630	1.1756	-0.9234	-1.8874	-1.3063	2.9481	-2.5312	0.0000	0.0000	-0.0000	0.0000	0.0000	0.0000	0.6501	-0.9258	4.1508	0.2833	0.1102	-0.0569	0.0000	-0.7914	4.0681	0.2620	0.0677	0.0000	0.0000	-9.4777	40.0248	2.8201	0.7287	0.0000
392.8730	1.1756	-0.9233	-1.8874	-1.3063	2.9481	-2.5312	0.0000	0.0000	-0.0000	0.0000	0.0000	0.0000	0.6166	-0.8394	4.1408	0.2484	0.1217	-0.0754	0.0000	-0.7915	4.0681	0.2620	0.0677	0.0000	0.0000	-9.4788	40.0246	2.8200	0.7287	0.0000
392.8830	1.1756	-0.9233	-1.8874	-1.3063	2.9481	-2.5312	0.0000	0.0000	-0.0000	0.0000	0.0000	0.0000	0.6752	-0.9124	4.1368	0.2821	0.1154	-0.0381	0.0000	-0.7915	4.0681	0.2620	0.0677	0.0000	0.0000	-9.4786	40.0247	2.8200	0.7287	0.0000
392.8950	1.1756	-0.9234	-1.8874	-1.3063	2.9481	-2.5312	0.0000	0.0000	-0.0000	0.0000	0.0000	0.0000	0.7480	-0.9225	4.1254	0.2661	0.1080	-0.0289	-0.0000	-0.7917	4.0681	0.2620	0.0677	0.0000	-0.0000	-9.4808	40.0241	2.8200	0.7287	0.0000
392.9050	1.1756	-0.9233	-1.8874	-1.3063	2.9481	-2.5312	0.0000	0.0000	-0.0000	0.0000	0.0000	0.0000	0.6039	-0.8648	4.1306	0.2488	0.1094	-0.0399	0.0000	-0.7915	4.0681	0.2620	0.0677	0.0000	0.0000	-9.4788	40.0246	2.8200	0.7287	0.0000
392.9170	1.1756	-0.9233	-1.8874	-1.3063	2.9481	-2.5312	0.0000	0.0000	-0.0000	0.0000	0.0000	0.0000	0.6811	-0.8716	4.1359	0.2688	0.0977	-0.0353	0.0000	-0.7914	4.0681	0.2620	0.0677	0.0000	0.0000	-9.4778	40.0248	2.8201	0.7287	0.0000
392.9270	1.1756	-0.9233	-1.8874	-1.3063	2.9481	-2.5312	0.0000	0.0000	-0.0000	0.0000	0.0000	0.0000	0.8061	-0.9056	4.1246	0.2862	0.1126	-0.0513	-0.0000	-0.7916	4.0681	0.2620	0.0677	0.0000	-0.0000	-9.4797	40.0244	2.8199	0.7287	0.0000
392.9390	1.1756	-0.9233	-1.8874	-1.3063	2.9481	-2.5312	0.0000	0.0000	-0.0000	0.0000	0.0000	0.0000	0.6223	-0.9071	4.1101	0.2567	0.1180	-0.0617	0.0000	-0.7917	4.0681	0.2620	0.0677	0.0000	0.0000	-9.4807	40.0242	2.8199	0.7286	0.0000
392.9490	1.1756	-0.9233	-1.8874	-1.3063	2.9481	-2.5312	0.0000	0.0000	-0.0000	0.0000	0.0000	0.0000	0.7212	-0.9251	4.0790	0.2896	0.1173	-0.0430	0.0000	-0.7915	4.0681	0.2620	0.0677	0.0000	0.0000	-9.4791	40.0242	2.8199	0.7287	0.0000
392.9610	1.1756	-0.9233	-1.8874	-1.3063	2.9481	-2.5312	0.0000	0.0000	-0.0000	0.0000	0.0000	0.0000	0.6257	-0.8675	4.1172	0.2792	0.1309	-0.0396	-0.0000	-0.7915	4.0681	0.2620	0.0677	0.0000	-0.0000	-9.4786	40.0247	2.8200	0.7287	0.0000
392.9710	1.1756	-0.9234	-1.8874	-1.3063	2.9480	-2.5312	0.0000	0.0000	-0.0000	0.0000	0.0000	0.0000	0.7677	-0.9743	4.1614	0.2372	0.1375	-0.0604	-0.0000	-0.7915	4.0681	0.2620	0.0677	0.0000	-0.0000	-9.4794	40.0247	2.8200	0.7287	0.0000
392.9830	1.1756	-0.9233	-1.8874	-1.3063	2.9481	-2.5312	0.0000	0.0000	-0.0000	0.0000	0.0000	0.0000	0.7452	-0.9246	4.1258	0.2753	0.0924	-0.0225	0.0000	-0.7915	4.0682	0.2620	0.0677	0.0000	0.0000	-9.4784	40.0250	2.8201	0.7287	0.0000
392.9930	1.1756	-0.9233	-1.8874	-1.3063	2.9481	-2.5312	0.0000	0.0000	-0.0000	0.0000	0.0000	0.0000	0.6821	-0.9440	4.0776	0.2606	0.1226	-0.0430	0.0000	-0.7914	4.0681	0.2620	0.0677	0.0000	0.0000	-9.4778	40.0248	2.8200	0.7287	0.0000
393.0050	1.1756	-0.9233	-1.8874	-1.3063	2.9481	-2.5312	0.0000	0.0000	-0.0000	0.0000	0.0000	0.0000	0.7157	-0.9130	4.1465	0.2660	0.0975	-0.0413	-0.0000	-0.7913	4.0682	0.2620	0.0677	0.0000	-0.0000	-9.4769	40.0249	2.8200	0.7287	0.0000
393.0150	1.1756	-0.9233	-1.8874	-1.3063	2.9481	-2.5312	0.0000	0.0000	-0.0000	0.0000	0.0000	0.0000	0.7746	-0.8603	4.1133	0.2783	0.0896	-0.0624	0.0000	-0.7917	4.0681	0.2620	0.0677	0.0000	0.0000	-9.4813	40.0244	2.8199	0.7287	0.0000
393.0250	1.1756	-0.9233	-1.8874	-1.3063	2.9481	-2.5312	0.0000	0.0000	-0.0000	0.0000	0.0000	0.0000	0.6994	-0.8891	4.1694	0.2586	0.1214	-0.0366	-0.0000	-0.7913	4.0681	0.2620	0.0677	0.0000	-0.0000	-9.4770	40.0247	2.8200	0.7287	0.0000
393.0370	1.1757	-0.9233	-1.8874	-1.3063	2.9481	-2.5312	0.0000	0.0000	-0.0000	0.0000	0.0000	0.0000	0.6893	-0.8591	4.1274	0.2723	0.1060	-0.0344	-0.0000	-0.7916	4.0681	0.2620	0.0677	0.0000	-0.0000	-9.4797	40.0244	2.8200	0.7287	0.0000
393.0470	1.1756	-0.9233	-1.8874	-1.3063	2.9481	-2.5312	0.0000	0.0000	-0.0000	0.0000	0.0000	0.0000	0.6958	-0.9382	4.0873	0.2543	0.1074	-0.0424	-0.0000	-0.7913	4.0682	0.2620	0.0677	0.0000	-0.0000	-9.4767	40.0250	2.8200	0.7287	0.0000
393.0590	1.1756	-0.9233	-1.8874	-1.3063	2.9481	-2.5312	0.0000	0.0000	-0.0000	0.0000	0.0000	0.0000	0.7574	-0.9305	4.1656	0.2736	0.1154	-0.0462	0.0000	-0.7914	4.0681	0.2620	0.0677	0.0000	0.0000	-9.4779	40.0247	2.8200	0.7287	0.0000
393.0690	1.1756	-0.9233	-1.8874	-1.3063	2.9481	-2.5312	0.0000	0.0000	-0.0000	0.0000	0.0000	0.0000	0.7053	-0.9415	4.1181	0.2577	0.1169	-0.0533	-0.0000	-0.7912	4.0682	0.2620	0.0677	0.0000	-0.0000	-9.4758	40.0252	2.8200	0.7287	0.0000
393.0790	1.1756	-0.9233	-1.8874	-1.3063	2.9481	-2.5312	0.0000	0.0000	-0.0000	0.0000	0.0000	0.0000	0.7555	-0.8902	4.1127	0.2468	0.0996	-0.0362	-0.0000	-0.7913	4.0681	0.2620	0.0677	0.0000	-0.0000	-9.4770	40.0247	2.8200	0.7287	0.0000
393.0910	1.1756	-0.9233	-1.8874	-1.3063	2.9481	-2.5312	0.0000	0.0000	-0.0000	0.0000	0.0000	0.0000	0.7077	-0.8621	4.1166	0.2827	0.0858	-0.0649	-0.0000	-0.7916	4.0681	0.2620	0.0677	0.0000	-0.0000	-9.4803	40.0246	2.8200	0.7287	0.0000
393.1010	1.1756	-0.9233	-1.8874	-1.3063	2.9481	-2.5312	0.0000	0.0000	-0.0000	0.0000	0.0000	0.0000	0.7222	-0.9248	4.1140	0.2460	0.1010	-0.0371	0.0000	-0.7915	4.0681	0.2620	0.0677	0.0000	0.0000	-9.4787	40.0246	2.8200	0.7287	0.0000
393.1110	1.1756	-0.9233	-1.8874	-1.3063	2.9481	-2.5312	0.0000	0.0000	-0.0000	0.0000	0.0000	0.0000	0.6214	-0.9599	4.1417	0.2579	0.0936	-0.0536	-0.0000	-0.7916	4.0681	0.2620	0.0677	0.0000	-0.0000	-9.4796	40.0246	2.8200	0.7287	0.0000
393.1210	1.1757	-0.9233	-1.8874	-1.3063	2.9481	-2.5312	0.0000	0.0000	-0.0000	0.0000	0.0000	0.0000	0.7287	-0.9336	4.1167	0.2506	0.1196	-0.0364	-0.0000	-0.7914	4.0681	0.2620	0.0677	0.0000	-0.0000	-9.4778	40.0248	2.8200	0.7287	0.0000
393.1310	1.1756	-0.9234	-1.8874	-1.3063	2.9481	-2.5312	0.0000	0.0000	-0.0000	0.0000	0.0000	-0.0000	0.7814	-0.8586	4.1350	0.2506	0.1144	-0.0370	0.0000	-0.7913	4.0681	0.2620	0.0677	0.0000	0.0000	-9.4764	40.0246	2.8200	0.7287	0.0000
393.1410	1.1756	-0.9233	-1.8874	-1.3063	2.9481	-2.5312	0.0000	0.0000	-0.0000	0.0000	0.0000	-0.0000	0.6913	-0.9254	4.1444	0.2865	0.1304	-0.0721	0.0000	-0.7916	4.0681	0.2620	0.0677	0.0000	0.0000	-9.4797	40.0244	2.8200	0.7287	0.0000
393.1530	1.1756	-0.9233	-1.8874	-1.3063	2.9481	-2.5312	0.0000	0.0000	-0.0000	0.0000	0.0000	-0.0000	0.6376	-0.8978	4.0969	0.2783	0.1039	-0.0313	0.0000	-0.7915	4.0682	0.2620	0.0677	0.0000	0.0000	-9.4784	40.0250	2.8200	0.7287	0.0000
393.1630	1.1756	-0.9233	-1.8874	-1.3063	2.9481	-2.5312	0.0000	0.0000	-0.0000	0.0000	0.0000	-0.0000	0.7755	-0.9357	4.1547	0.2827	0.0764	-0.0561	0.0000	-0.7915	4.0681	0.2620	0.0677	0.0000	0.0000	-9.4787	40.0246	2.8200	0.7287	0.0000
393.1730	1.1756	-0.9234	-1.8873	-1.3063	2.9481	-2.5312	0.0000	0.0000	-0.0000	0.0000	0.0000	0.0000	0.6745	-0.9003	4.1516	0.2497	0.1146	-0.0658	-0.0000	-0.7916	4.0681	0.2620	0.0677	0.0000	-0.0000	-9.4806	40.0243	2.8200	0.7287	0.0000
393.1830	1.1756	-0.9233	-1.8874	-1.3063	2.9481	-2.5312	0.0000	0.0000	-0.0000	0.0000	0.0000	-0.0000	0.6772	-0.9066	4.1114	0.2694	0.1455	-0.0477	-0.0000	-0.7914	4.0681	0.2620	0.0677	0.0000	-0.0000	-9.4778	40.0248	2.8200	0.7287	0.0000
393.1930	1.1756	-0.9234	-1.8874	-1.3063	2.9481	-2.5312	0.0000	0.0000	-0.0000	0.0000	0.0000	-0.0000	0.7092	-0.8574	4.1421	0.2639	0.1358	-0.0448	-0.0000	-0.7913	4.0682	0.2620	0.0677	0.0000	-0.0000	-9.4768	40.0250	2.8201	0.7287	0.0000
393.2030	1.1756	-0.9233	-1.8874	-1.3063	2.9481	-2.5312	0.0000	0.0000	-0.0000	0.0000	0.0000	-0.0001	0.7566	-0.8373	4.0795	0.2422	0.1105	-0.0312	0.0000	-0.7916	4.0681	0.2620	0.0677	0.0000	0.0000	-9.4797	40.0244	2.8200	0.7287	0.0000
393.2130	1.1756	-0.9233	-1.8874	-1.3063	2.9481	-2.5312	0.0000	0.0000	-0.0000	0.0000	0.0000	-0.0000	0.6164	-0.8968	4.1118	0.2650	0.1158	-0.0271	-0.0000	-0.7913	4.0681	0.2620	0.0677	0.0000	-0.0000	-9.4762	40.0248	2.8200	0.7287	0.0000
393.2250	1.1756	-0.9234	-1.8874	-1.3063	2.9481	-2.5312	0.0000	0.0000	-0.0000	0.0000	0.0000	-0.0002	0.7101	-0.8724	4.1266	0.2824	0.1002	-0.0365	0.0000	-0.7915	4.0681	0.2620	0.0677	0.0000	0.0000	-9.4785	40.0248	2.8201	0.7287	0.0000
393.2350	1.1756	-0.9233	-1.8874	-1.3063	2.9481	-2.5312	0.0000	0.0000	-0.0000	0.0000	0.0000	-0.0000	0.7014	-0.9330	4.0894	0.2682	0.1288	-0.0364	-0.0000	-0.7916	4.0681	0.2620	0.0677	0.0000	-0.0000	-9.4805	40.0244	2.8200	0.7287	0.0000
393.2450	1.1756	-0.9233	-1.8874	-1.3063	2.9481	-2.5312	0.0000	0.0000	-0.0000	0.0000	0.0000	-0.0000	0.7413	-0.8572	4.1325	0.2709	0.1295	-0.0219	-0.0000	-0.7916	4.0681	0.2620	0.0677	0.0000	-0.0000	-9.4807	40.0242	2.8199	0.7287	0.0000
393.2550	1.1756	-0.9234	-1.8874	-1.3063	2.9481	-2.5312	0.0000	0.0000	-0.0000	0.0000	0.0000	-0.0000	0.6357	-0.9582	4.1626	0.2482	0.1184	-0.0428	0.0000	-0.7916	4.0681	0.2620	0.0677	0.0000	0.0000	-9.4798	40.0243	2.8200	0.7287	0.0000
393.2650	1.1756	-0.9233	-1.8874	-1.3063	2.9481	-2.5312	0.0000	0.0000	-0.0000	0.0000	0.0000	-0.0000	0.7907	-0.9537	4.1284	0.2444	0.1261	-0.0644	0.0000	-0.7916	4.0681	0.2620	0.0677	0.0000	0.0000	-9.4797	40.0244	2.8199	0.7287	0.0000
393.2770	1.1756	-0.9233	-1.8874	-1.3063	2.9481	-2.5312	0.0000	0.0000	-0.0000	0.0000	0.0000	-0.0000	0.7042	-0.8651	4.1525	0.2647	0.1218	-0.0377	0.0000	-0.7916	4.0681	0.2620	0.0677	0.0000	0.0000	-9.4797	40.0245	2.8200	0.7287	0.0000
393.2870	1.1756	-0.9234	-1.8874	-1.3063	2.9481	-2.5312	0.0000	0.0000	-0.0000	0.0000	0.0000	0.0000	0.7328	-0.9438	4.1067	0.2621	0.1293	-0.0153	-0.0000	-0.7914	4.0681	0.2620	0.0677	0.0000	-0.0000	-9.4781	40.0244	2.8200	0.7287	0.0000
393.2970	1.1757	-0.9233	-1.8874	-1.3063	2.9481	-2.5312	0.0000	0.0000	-0.0000	0.0000	0.0000	0.0000	0.6702	-0.9210	4.1422	0.2396	0.1210	-0.0249	0.0000	-0.7915	4.0681	0.2620	0.0677	0.0000	0.0000	-9.4791	40.0242	2.8199	0.7287	0.0000
393.3090	1.1756	-0.9233	-1.8874	-1.3063	2.9481	-2.5312	0.0000	0.0000	-0.0000	0.0000	0.0000	0.0000	0.6872	-0.9375	4.1342	0.2523	0.1089	-0.0326	0.0000	-0.7915	4.0681	0.2620	0.0677	0.0000	0.0000	-9.4794	40.0248	2.8200	0.7287	0.0000
393.3190	1.1756	-0.9233	-1.8874	-1.3063	2.9481	-2.5312	0.0000	0.0000	-0.0000	0.0000	0.0000	0.0000	0.7017	-0.9362	4.1056	0.2584	0.1151	-0.0581	0.0000	-0.7915	4.0681	0.2620	0.0677	0.0000	0.0000	-9.4786	40.0248	2.8200	0.7287	0.0000
393.3310	1.1756	-0.9233	-1.8874	-1.3063	2.9481	-2.5312	0.0000	0.0000	-0.0000	0.0000	0.0000	0.0000	0.7010	-0.8665	4.1169	0.2848	0.1260	-0.0346	0.0000	-0.7916	4.0681	0.2620	0.0677	0.0000	0.0000	-9.4799	40.0242	2.8199	0.7287	0.0000
393.3410	1.1756	-0.9233	-1.8874	-1.3063	2.9481	-2.5312	0.0000	0.0000	-0.0000	0.0000	0.0000	0.0000	0.7089	-0.8730	4.1779	0.2787	0.1183	-0.0450	-0.0000	-0.7913	4.0682	0.2620	0.0677	0.0000	-0.0000	-9.4769	40.0249	2.8200	0.7287	0.0000
393.3510	1.1756	-0.9233	-1.8874	-1.3063	2.9481	-2.5312	0.0000	0.0000	-0.0000	0.0000	0.0000	-0.0000	0.6423	-0.9977	4.1402	0.2519	0.1083	-0.0481	0.0000	-0.7915	4.0681	0.2620	0.0677	0.0000	0.0000	-9.4789	40.0244	2.8200	0.7287	0.0000
393.3610	1.1756	-0.9234	-1.8874	-1.3063	2.9481	-2.5312	0.0000	0.0000	-0.0000	0.0000	0.0000	-0.0000	0.6745	-0.8433	4.1555	0.2523	0.1261	-0.0446	-0.0000	-0.7918	4.0680	0.2620	0.0677	0.0000	-0.0000	-9.4820	40.0237	2.8199	0.7286	0.0000
393.3730	1.1756	-0.9233	-1.8874	-1.3063	2.9481	-2.5312	0.0000	0.0000	-0.0000	0.0000	0.0000	-0.0000	0.6908	-0.9252	4.1692	0.2536	0.1249	-0.0446	0.0000	-0.7915	4.0681	0.2620	0.0677	0.0000	0.0000	-9.4788	40.0246	2.8200	0.7287	0.0000
393.3830	1.1757	-0.9233	-1.8874	-1.3063	2.9481	-2.5312	0.0000	0.0000	-0.0000	0.0000	0.0000	-0.0000	0.6961	-0.9722	4.1191	0.2496	0.1096	-0.0472	-0.0000	-0.7913	4.0682	0.2620	0.0677	0.0000	-0.0000	-9.4768	40.0249	2.8200	0.7287	0.0000
393.3930	1.1756	-0.9233	-1.8874	-1.3063	2.9481	-2.5312	0.0000	0.0000	-0.0000	0.0000	0.0000	0.0000	0.6689	-0.9580	4.0847	0.2411	0.0884	-0.0365	-0.0000	-0.7916	4.0681	0.2620	0.0677	0.0000	-0.0000	-9.4805	40.0244	2.8200	0.7287	0.0000
393.4030	1.1756	-0.9233	-1.8874	-1.3063	2.9481	-2.5312	0.0000	0.0000	-0.0000	0.0000	0.0000	0.0000	0.7237	-0.9532	4.1597	0.2466	0.1054	-0.0295	0.0000	-0.7916	4.0681	0.2620	0.0677	0.0000	0.0000	-9.4797	40.0244	2.8200	0.7287	0.0000
393.4130	1.1756	-0.9233	-1.8874	-1.3063	2.9481	-2.5312	0.0000	0.0000	-0.0000	0.0000	0.0000	0.0000	0.8086	-0.8128	4.1004	0.2370	0.1128	-0.0315	-0.0000	-0.7912	4.0682	0.2620	0.0677	0.0000	-0.0000	-9.4759	40.0251	2.8200	0.7287	0.0000
393.4230	1.1756	-0.9234	-1.8874	-1.3063	2.9481	-2.5312	0.0000	0.0000	-0.0000	0.0000	0.0000	0.0000	0.7856	-0.9804	4.1192	0.2710	0.1419	-0.0515	-0.0000	-0.7916	4.0681	0.2620	0.0677	0.0000	-0.0000	-9.4797	40.0244	2.8200	0.7287	0.0000
393.4350	1.1756	-0.9233	-1.8874	-1.3063	2.9481	-2.5312	0.0000	0.0000	-0.0000	0.0000	0.0000	0.0000	0.7272	-1.0107	4.1219	0.2671	0.1188	-0.0519	-0.0000	-0.7913	4.0681	0.2620	0.0677	0.0000	-0.0000	-9.4770	40.0248	2.8200	0.7287	0.0000
393.4450	1.1756	-0.9233	-1.8874	-1.3063	2.9481	-2.5312	0.0000	0.0000	-0.0000	0.0000	0.0000	0.0000	0.7749	-0.9100	4.1700	0.2574	0.1167	-0.0498	-0.0000	-0.7915	4.0681	0.2620	0.0677	0.0000	-0.0000	-9.4793	40.0248	2.8201	0.7287	0.0000
393.4550	1.1757	-0.9233	-1.8874	-1.3063	2.9481	-2.5312	0.0000	0.0000	-0.0000	0.0000	0.0000	0.0000	0.6306	-0.9210	4.1302	0.2531	0.1201	-0.0465	-0.0000	-0.7914	4.0682	0.2620	0.0677	0.0000	-0.0000	-9.4783	40.0251	2.8200	0.7287	0.0000
393.4670	1.1756	-0.9233	-1.8874	-1.3063	2.9481	-2.5312	0.0000	0.0000	-0.0000	0.0000	0.0000	0.0000	0.7499	-0.9127	4.1388	0.2272	0.1205	-0.0571	-0.0000	-0.7914	4.0681	0.2620	0.0677	0.0000	-0.0000	-9.4780	40.0246	2.8200	0.7287	0.0000
393.4770	1.1756	-0.9234	-1.8873	-1.3063	2.9481	-2.5312	0.0000	0.0000	-0.0000	0.0000	0.0000	0.0000	0.6913	-0.9351	4.1350	0.2512	0.1225	-0.0185	0.0000	-0.7915	4.0681	0.2620	0.0677	0.0000	0.0000	-9.4787	40.0246	2.8200	0.7287	0.0000
393.4870	1.1756	-0.9233	-1.8874	-1.3063	2.9481	-2.5312	0.0000	0.0000	-0.0000	0.0000	0.0000	0.0000	0.7545	-0.8902	4.0971	0.2789	0.1169	-0.0486	0.0000	-0.7914	4.0681	0.2620	0.0677	0.0000	0.0000	-9.4778	40.0248	2.8200	0.7287	0.0000
393.4990	1.1756	-0.9233	-1.8874	-1.3063	2.9481	-2.5312	0.0000	0.0000	-0.0000	0.0000	0.0000	0.0000	0.7742	-0.8687	4.1348	0.2607	0.0991	-0.0450	-0.0000	-0.7916	4.0681	0.2620	0.0677	0.0000	-0.0000	-9.4796	40.0246	2.8200	0.7287	0.0000
393.5090	1.1756	-0.9233	-1.8874	-1.3063	2.9481	-2.5312	0.0000	0.0000	-0.0000	0.0000	0.0000	0.0000	0.7627	-0.9497	4.1548	0.2667	0.1259	-0.0231	-0.0000	-0.7916	4.0681	0.2620	0.0677	0.0000	-0.0000	-9.4797	40.0244	2.8200	0.7287	0.0000
393.5190	1.1756	-0.9233	-1.8874	-1.3063	2.9481	-2.5312	0.0000	0.0000	-0.0000	0.0000	0.0000	0.0000	0.7096	-0.9272	4.1485	0.2365	0.1085	-0.0266	-0.0000	-0.7916	4.0681	0.2620	0.0677	0.0000	-0.0000	-9.4796	40.0246	2.8200	0.7287	0.0000
393.5310	1.1756	-0.9233	-1.8874	-1.3063	2.9481	-2.5312	0.0000	0.0000	-0.0000	0.0000	0.0000	0.0000	0.6528	-0.8869	4.1134	0.2356	0.1010	-0.0316	-0.0000	-0.7916	4.0681	0.2620	0.0677	0.0000	-0.0000	-9.4801	40.0240	2.8199	0.7287	0.0000
393.5410	1.1756	-0.9233	-1.8874	-1.3063	2.9481	-2.5312	0.0000	0.0000	-0.0000	0.0000	0.0000	0.0000	0.7572	-0.8736	4.1413	0.2608	0.1284	-0.0245	-0.0000	-0.7916	4.0681	0.2620	0.0677	0.0000	-0.0000	-9.4799	40.0243	2.8200	0.7287	0.0000
393.5510	1.1756	-0.9233	-1.8874	-1.3063	2.9481	-2.5312	0.0000	0.0000	-0.0000	0.0000	0.0000	0.0000	0.8088	-1.0128	4.1013	0.2528	0.0877	-0.0239	-0.0000	-0.7917	4.0681	0.2620	0.0677	0.0000	-0.0000	-9.4818	40.0239	2.8199	0.7287	0.0000
393.5610	1.1756	-0.9234	-1.8874	-1.3063	2.9481	-2.5312	0.0000	0.0000	-0.0000	0.0000	0.0000	0.0000	0.7051	-0.8561	4.1132	0.2663	0.1289	-0.0172	-0.0000	-0.7917	4.0681	0.2620	0.0677	0.0000	-0.0000	-9.4808	40.0241	2.8200	0.7287	0.0000
393.5710	1.1757	-0.9233	-1.8873	-1.3063	2.9481	-2.5312	0.0000	0.0000	-0.0000	0.0000	0.0000	0.0000	0.8008	-0.9290	4.1249	0.2655	0.1231	-0.0160	0.0000	-0.7915	4.0681	0.2620	0.0677	0.0000	0.0000	-9.4788	40.0246	2.8200	0.7287	0.0000
393.5810	1.1756	-0.9233	-1.8874	-1.3063	2.9481	-2.5312	0.0000	0.0000	-0.0000	0.0000	0.0000	0.0000	0.7374	-0.8934	4.1405	0.2349	0.1025	-0.0282	-0.0000	-0.7914	4.0682	0.2620	0.0677	0.0000	-0.0000	-9.4777	40.0249	2.8200	0.7287	0.0000
393.5910	1.1756	-0.9233	-1.8874	-1.3063	2.9481	-2.5312	0.0000	0.0000	-0.0000	0.0000	0.0000	0.0000	0.7686	-0.8893	4.1278	0.2596	0.0988	-0.0327	0.0000	-0.7917	4.0681	0.2620	0.0677	0.0000	0.0000	-9.4810	40.0239	2.8199	0.7286	0.0000
393.6030	1.1756	-0.9233	-1.8874	-1.3063	2.9481	-2.5312	0.0000	0.0000	-0.0000	0.0000	0.0000	0.0000	0.6936	-0.8761	4.1072	0.2650	0.1000	-0.0362	0.0000	-0.7914	4.0682	0.2620	0.0677	0.0000	0.0000	-9.4774	40.0251	2.8201	0.7287	0.0000
393.6130	1.1756	-0.9233	-1.8874	-1.3063	2.9481	-2.5312	0.0000	0.0000	-0.0000	0.0000	0.0000	0.0000	0.6674	-0.9599	4.0936	0.2626	0.1358	-0.0405	0.0000	-0.7916	4.0681	0.2620	0.0677	0.0000	0.0000	-9.4807	40.0243	2.8200	0.7287	0.0000
393.6230	1.1756	-0.9233	-1.8874	-1.3063	2.9481	-2.5312	0.0000	0.0000	-0.0000	0.0000	0.0000	0.0000	0.6533	-0.9722	4.0800	0.2712	0.0841	-0.0139	-0.0000	-0.7916	4.0681	0.2620	0.0677	0.0000	-0.0000	-9.4802	40.0247	2.8200	0.7287	0.0000
393.6350	1.1756	-0.9233	-1.8873	-1.3063	2.9481	-2.5312	0.0000	0.0000	-0.0000	0.0000	0.0000	0.0000	0.7838	-0.9634	4.1399	0.2664	0.0996	-0.0332	0.0000	-0.7915	4.0682	0.2620	0.0677	0.0000	0.0000	-9.4784	40.0250	2.8200	0.7287	0.0000
393.6450	1.1756	-0.9233	-1.8873	-1.3063	2.9481	-2.5312	0.0000	0.0000	-0.0000	0.0000	0.0000	0.0000	0.8070	-0.8645	4.0914	0.2531	0.1112	-0.0043	0.0000	-0.7915	4.0681	0.2620	0.0677	0.0000	0.0000	-9.4788	40.0246	2.8200	0.7287	0.0000
393.6550	1.1756	-0.9234	-1.8874	-1.3063	2.9481	-2.5312	0.0000	0.0000	-0.0000	0.0000	0.0000	0.0000	0.7351	-1.0175	4.1544	0.2469	0.1056	-0.0110	0.0000	-0.7916	4.0681	0.2620	0.0677	0.0000	0.0000	-9.4796	40.0245	2.8199	0.7287	0.0000
393.6670	1.1756	-0.9233	-1.8873	-1.3063	2.9481	-2.5312	0.0000	0.0000	-0.0000	0.0000	0.0000	0.0000	0.7323	-0.8834	4.1118	0.2356	0.1376	-0.0363	0.0000	-0.7916	4.0681	0.2620	0.0677	0.0000	0.0000	-9.4796	40.0245	2.8200	0.7287	0.0000
393.6770	1.1756	-0.9233	-1.8873	-1.3063	2.9481	-2.5312	0.0000	0.0000	-0.0000	0.0000	0.0000	0.0000	0.7471	-0.8911	4.1254	0.2362	0.1063	-0.0166	-0.0000	-0.7914	4.0681	0.2620	0.0677	0.0000	-0.0000	-9.4780	40.0246	2.8200	0.7287	0.0000
393.6870	1.1756	-0.9234	-1.8874	-1.3063	2.9481	-2.5312	0.0000	0.0000	-0.0000	0.0000	0.0000	0.0000	0.7362	-0.9751	4.1485	0.2311	0.1157	-0.0188	0.0000	-0.7916	4.0681	0.2620	0.0677	0.0000	0.0000	-9.4797	40.0244	2.8200	0.7287	0.0000
393.6990	1.1756	-0.9234	-1.8874	-1.3063	2.9481	-2.5312	0.0000	0.0000	-0.0000	0.0000	0.0000	0.0000	0.7265	-0.9840	4.1218	0.2584	0.1235	-0.0375	-0.0000	-0.7913	4.0682	0.2620	0.0677	0.0000	-0.0000	-9.4766	40.0251	2.8201	0.7287	0.0000
393.7090	1.1757	-0.9233	-1.8874	-1.3063	2.9481	-2.5312	0.0000	0.0000	-0.0000	0.0000	0.0000	0.0000	0.8029	-0.8787	4.1419	0.2608	0.1150	-0.0132	-0.0000	-0.7916	4.0681	0.2620	0.0677	0.0000	-0.0000	-9.4799	40.0242	2.8199	0.7287	0.0000
393.7190	1.1756	-0.9233	-1.8874	-1.3063	2.9481	-2.5312	0.0000	0.0000	-0.0000	0.0000	0.0000	0.0000	0.7475	-0.9159	4.1442	0.2728	0.1125	-0.0418	-0.0000	-0.7917	4.0681	0.2620	0.0677	0.0000	-0.0000	-9.4807	40.0242	2.8199	0.7287	0.0000
393.7290	1.1756	-0.9233	-1.8874	-1.3063	2.9481	-2.5312	0.0000	0.0000	-0.0000	0.0000	0.0000	0.0000	0.6774	-0.9009	4.1219	0.2269	0.1181	-0.0002	0.0000	-0.7914	4.0682	0.2620	0.0677	0.0000	0.0000	-9.4774	40.0252	2.8201	0.7287	0.0000
393.7390	1.1756	-0.9233	-1.8874	-1.3064	2.9481	-2.5312	0.0000	0.0000	-0.0000	0.0000	0.0000	0.0000	0.6750	-0.8977	4.1363	0.2420	0.1199	-0.0152	-0.0000	-0.7916	4.0681	0.2620	0.0677	0.0000	-0.0000	-9.4798	40.0243	2.8199	0.7287	0.0000
393.7510	1.1756	-0.9234	-1.8874	-1.3063	2.9481	-2.5312	0.0000	0.0000	-0.0000	0.0000	0.0000	0.0000	0.6545	-0.9085	4.1266	0.2735	0.1322	-0.0399	-0.0000	-0.7918	4.0680	0.2620	0.0677	0.0000	-0.0000	-9.4822	40.0235	2.8198	0.7286	0.0000
393.7610	1.1756	-0.9233	-1.8873	-1.3063	2.9481	-2.5312	0.0000	0.0000	-0.0000	0.0000	0.0000	0.0000	0.7494	-0.8791	4.1602	0.2247	0.1224	0.0020	-0.0000	-0.7915	4.0681	0.2620	0.0677	0.0000	-0.0000	-9.4785	40.0241	2.8200	0.7287	0.0000
393.7710	1.1756	-0.9233	-1.8874	-1.3063	2.9481	-2.5312	0.0000	0.0000	-0.0000	0.0000	0.0000	0.0000	0.7020	-0.8827	4.0933	0.2364	0.1157	-0.0173	-0.0000	-0.7913	4.0681	0.2620	0.0677	0.0000	-0.0000	-9.4770	40.0248	2.8201	0.7287	0.0000
393.7810	1.1756	-0.9233	-1.8874	-1.3063	2.9481	-2.5312	0.0000	0.0000	-0.0000	0.0000	0.0000	0.0000	0.6865	-0.9249	4.1389	0.2683	0.1286	-0.0301	0.0000	-0.7915	4.0681	0.2620	0.0677	0.0000	0.0000	-9.4788	40.0245	2.8199	0.7287	0.0000
393.7910	1.1757	-0.9233	-1.8874	-1.3063	2.9481	-2.5312	0.0000	0.0000	-0.0000	0.0000	0.0000	0.0000	0.7268	-0.8883	4.1504	0.2665	0.1439	-0.0065	0.0000	-0.7912	4.0682	0.2620	0.0677	0.0000	0.0000	-9.4751	40.0251	2.8201	0.7287	0.0000
393.8010	1.1756	-0.9233	-1.8873	-1.3063	2.9481	-2.5312	0.0000	0.0000	-0.0000	0.0000	0.0000	0.0000	0.7433	-0.8751	4.1508	0.2398	0.0893	-0.0338	-0.0000	-0.7917	4.0681	0.2620	0.0677	0.0000	-0.0000	-9.4816	40.0241	2.8199	0.7287	0.0000
393.8130	1.1756	-0.9233	-1.8874	-1.3063	2.9481	-2.5312	0.0000	0.0000	-0.0000	0.0000	0.0000	0.0000	0.7431	-0.9146	4.1420	0.2352	0.1091	-0.0266	-0.0000	-0.7914	4.0681	0.2620	0.0677	0.0000	-0.0000	-9.4772	40.0246	2.8200	0.7287	0.0000
393.8230	1.1756	-0.9234	-1.8874	-1.3063	2.9481	-2.5312	0.0000	0.0000	-0.0000	0.0000	0.0000	0.0000	0.7271	-0.8882	4.1157	0.2429	0.0933	-0.0211	0.0000	-0.7912	4.0682	0.2620	0.0677	0.0000	0.0000	-9.4757	40.0253	2.8201	0.7287	0.0000
393.8330	1.1756	-0.9233	-1.8874	-1.3063	2.9481	-2.5312	0.0000	0.0000	-0.0000	0.0000	0.0000	0.0000	0.7949	-0.7892	4.1681	0.2512	0.1194	-0.0327	-0.0000	-0.7913	4.0682	0.2620	0.0677	0.0000	-0.0000	-9.4767	40.0251	2.8200	0.7287	0.0000
393.8430	1.1756	-0.9233	-1.8874	-1.3063	2.9481	-2.5312	0.0000	0.0000	-0.0000	0.0000	0.0000	0.0000	0.6880	-0.9151	4.1662	0.2112	0.1241	-0.0161	-0.0000	-0.7914	4.0681	0.2620	0.0677	0.0000	-0.0000	-9.4778	40.0248	2.8200	0.7287	0.0000
393.8550	1.1756	-0.9233	-1.8874	-1.3063	2.9481	-2.5312	0.0000	0.0000	-0.0000	0.0000	0.0000	0.0000	0.7466	-0.8940	4.1753	0.2552	0.1002	-0.0211	-0.0000	-0.7915	4.0681	0.2620	0.0677	0.0000	-0.0000	-9.4789	40.0244	2.8200	0.7287	0.0000
393.8650	1.1756	-0.9234	-1.8874	-1.3063	2.9481	-2.5312	0.0000	0.0000	-0.0000	0.0000	0.0000	0.0000	0.7146	-0.9879	4.1111	0.2370	0.1255	0.0112	-0.0000	-0.7916	4.0681	0.2620	0.0677	0.0000	-0.0000	-9.4800	40.0241	2.8200	0.7287	0.0000
393.8770	1.1756	-0.9233	-1.8874	-1.3063	2.9481	-2.5312	0.0000	0.0000	-0.0000	0.0000	0.0000	0.0000	0.7850	-0.9283	4.1041	0.2578	0.1508	-0.0136	-0.0000	-0.7914	4.0681	0.2620	0.0677	0.0000	-0.0000	-9.4778	40.0248	2.8201	0.7287	0.0000
393.8870	1.1756	-0.9233	-1.8873	-1.3063	2.9481	-2.5312	0.0000	0.0000	-0.0000	0.0000	0.0000	0.0000	0.7584	-0.9335	4.1360	0.2235	0.1400	-0.0374	-0.0000	-0.7915	4.0681	0.2620	0.0677	0.0000	-0.0000	-9.4787	40.0246	2.8200	0.7287	0.0000
393.8970	1.1756	-0.9234	-1.8874	-1.3063	2.9481	-2.5312	0.0000	0.0000	-0.0000	0.0000	0.0000	0.0000	0.7412	-0.8621	4.1257	0.2493	0.1291	0.0023	-0.0000	-0.7913	4.0682	0.2620	0.0677	0.0000	-0.0000	-9.4769	40.0249	2.8200	0.7287	0.0000
393.9070	1.1756	-0.9233	-1.8874	-1.3063	2.9481	-2.5312	0.0000	0.0000	-0.0000	0.0000	0.0000	0.0000	0.8332	-0.8594	4.1621	0.2645	0.1110	-0.0064	0.0000	-0.7915	4.0681	0.2620	0.0677	0.0000	0.0000	-9.4788	40.0246	2.8200	0.7287	0.0000
393.9170	1.1756	-0.9233	-1.8874	-1.3063	2.9481	-2.5312	0.0000	0.0000	-0.0000	0.0000	0.0000	0.0000	0.8012	-0.8056	4.1584	0.2537	0.1180	0.0022	-0.0000	-0.7915	4.0681	0.2620	0.0677	0.0000	-0.0000	-9.4787	40.0246	2.8200	0.7287	0.0000
393.9290	1.1756	-0.9233	-1.8874	-1.3063	2.9481	-2.5312	0.0000	0.0000	-0.0000	0.0000	0.0000	0.0000	0.7366	-0.8969	4.1149	0.2226	0.1405	-0.0102	-0.0000	-0.7916	4.0681	0.2620	0.0677	0.0000	-0.0000	-9.4806	40.0243	2.8200	0.7287	0.0000
393.9390	1.1756	-0.9233	-1.8874	-1.3063	2.9481	-2.5312	0.0000	0.0000	-0.0000	0.0000	0.0000	0.0000	0.7973	-0.8991	4.1511	0.2481	0.1271	-0.0044	0.0000	-0.7912	4.0682	0.2620	0.0677	0.0000	0.0000	-9.4759	40.0251	2.8201	0.7287	0.0000
393.9490	1.1756	-0.9233	-1.8874	-1.3063	2.9481	-2.5313	0.0000	0.0000	-0.0000	0.0000	0.0000	0.0000	0.7374	-0.8397	4.1182	0.2140	0.1382	0.0161	0.0000	-0.7915	4.0681	0.2620	0.0677	0.0000	0.0000	-9.4788	40.0246	2.8200	0.7287	0.0000
393.9590	1.1756	-0.9233	-1.8874	-1.3063	2.9481	-2.5312	0.0000	0.0000	-0.0000	0.0000	0.0000	0.0000	0.8454	-0.8887	4.1209	0.2429	0.1161	0.0035	-0.0000	-0.7913	4.0681	0.2620	0.0677	0.0000	-0.0000	-9.4770	40.0248	2.8200	0.7287	0.0000
393.9690	1.1756	-0.9233	-1.8874	-1.3063	2.9481	-2.5312	0.0000	0.0000	-0.0000	0.0000	0.0000	0.0000	0.7739	-0.9305	4.1312	0.2397	0.1244	0.0054	-0.0000	-0.7917	4.0681	0.2620	0.0677	0.0000	-0.0000	-9.4807	40.0242	2.8199	0.7287	0.0000
393.9790	1.1756	-0.9233	-1.8874	-1.3063	2.9481	-2.5312	0.0000	0.0000	-0.0000	0.0000	0.0000	0.0000	0.7611	-0.8912	4.0995	0.2377	0.1246	0.0109	0.0000	-0.7916	4.0681	0.2620	0.0677	0.0000	0.0000	-9.4796	40.0246	2.8200	0.7287	0.0000
393.9890	1.1756	-0.9234	-1.8874	-1.3063	2.9481	-2.5312	0.0000	0.0000	-0.0000	0.0000	0.0000	0.0000	0.8537	-0.9271	4.1388	0.2528	0.1416	-0.0004	0.0000	-0.7916	4.0681	0.2620	0.0677	0.0000	0.0000	-9.4800	40.0241	2.8200	0.7287	0.0000
394.0010	1.1756	-0.9233	-1.8873	-1.3063	2.9481	-2.5312	0.0000	0.0000	-0.0000	0.0000	0.0000	0.0000	0.8728	-0.9006	4.1381	0.2283	0.1030	-0.0040	-0.0000	-0.7915	4.0681	0.2620	0.0677	0.0000	-0.0000	-9.4788	40.0246	2.8200	0.7287	0.0000
394.0110	1.1756	-0.9233	-1.8874	-1.3063	2.9481	-2.5312	0.0000	0.0000	-0.0000	0.0000	0.0000	0.0000	0.7869	-0.9197	4.0966	0.2354	0.1366	0.0194	0.0000	-0.7915	4.0681	0.2620	0.0677	0.0000	0.0000	-9.4788	40.0246	2.8200	0.7287	0.0000
394.0210	1.1756	-0.9233	-1.8874	-1.3063	2.9481	-2.5312	0.0000	0.0000	-0.0000	0.0000	0.0000	0.0000	0.7498	-0.9781	4.1473	0.2574	0.1012	0.0214	-0.0000	-0.7916	4.0681	0.2620	0.0677	0.0000	-0.0000	-9.4799	40.0243	2.8200	0.7287	0.0000
394.0330	1.1756	-0.9233	-1.8873	-1.3063	2.9481	-2.5312	0.0000	0.0000	-0.0000	0.0000	0.0000	0.0000	0.8697	-0.8896	4.0842	0.2403	0.1461	-0.0185	-0.0000	-0.7916	4.0681	0.2620	0.0677	0.0000	-0.0000	-9.4805	40.0244	2.8199	0.7287	0.0000
394.0430	1.1756	-0.9233	-1.8874	-1.3063	2.9481	-2.5312	0.0000	0.0000	-0.0000	0.0000	0.0000	0.0000	0.8262	-0.9590	4.1317	0.2476	0.1130	0.0058	-0.0000	-0.7915	4.0681	0.2620	0.0677	0.0000	-0.0000	-9.4789	40.0244	2.8200	0.7287	0.0000
394.0530	1.1756	-0.9233	-1.8874	-1.3063	2.9481	-2.5312	0.0000	0.0000	-0.0000	0.0000	0.0000	0.0000	0.8528	-0.9243	4.0785	0.2532	0.1005	0.0047	-0.0000	-0.7913	4.0682	0.2620	0.0677	0.0000	-0.0000	-9.4767	40.0251	2.8201	0.7287	0.0000
394.0650	1.1756	-0.9234	-1.8874	-1.3063	2.9481	-2.5312	0.0000	0.0000	-0.0000	0.0000	0.0000	0.0000	0.8263	-0.9369	4.1336	0.2543	0.0928	0.0131	-0.0000	-0.7916	4.0681	0.2620	0.0677	0.0000	-0.0000	-9.4795	40.0246	2.8200	0.7287	0.0000
394.0750	1.1756	-0.9233	-1.8874	-1.3063	2.9481	-2.5312	0.0000	0.0000	-0.0000	0.0000	0.0000	0.0000	0.7506	-0.9439	4.1656	0.2636	0.0915	0.0022	-0.0000	-0.7913	4.0682	0.2620	0.0677	0.0000	-0.0000	-9.4769	40.0249	2.8200	0.7287	0.0000
394.0870	1.1756	-0.9233	-1.8874	-1.3063	2.9481	-2.5312	0.0000	0.0000	-0.0000	0.0000	0.0000	0.0000	0.7954	-0.9279	4.1304	0.2738	0.1277	-0.0130	-0.0000	-0.7915	4.0681	0.2620	0.0677	0.0000	-0.0000	-9.4788	40.0245	2.8201	0.7287	0.0000
394.0970	1.1756	-0.9233	-1.8874	-1.3063	2.9481	-2.5313	0.0000	0.0000	-0.0000	0.0000	0.0000	0.0000	0.8846	-0.9115	4.1288	0.2223	0.1338	-0.0095	-0.0000	-0.7916	4.0681	0.2620	0.0677	0.0000	-0.0000	-9.4805	40.0244	2.8199	0.7287	0.0000
394.1090	1.1756	-0.9233	-1.8873	-1.3063	2.9481	-2.5312	0.0000	0.0000	-0.0000	0.0000	0.0000	0.0000	0.8404	-0.9204	4.1103	0.2324	0.1221	0.0121	0.0000	-0.7915	4.0681	0.2620	0.0677	0.0000	0.0000	-9.4788	40.0246	2.8200	0.7287	0.0000
394.1190	1.1756	-0.9233	-1.8874	-1.3063	2.9481	-2.5312	0.0000	0.0000	-0.0000	0.0000	0.0000	0.0000	0.8403	-0.9281	4.1318	0.2709	0.1210	-0.0001	-0.0000	-0.7916	4.0681	0.2620	0.0677	0.0000	-0.0000	-9.4799	40.0242	2.8199	0.7287	0.0000
394.1310	1.1756	-0.9233	-1.8874	-1.3063	2.9481	-2.5312	0.0000	0.0000	-0.0000	0.0000	0.0000	0.0000	0.7519	-0.9138	4.1154	0.2573	0.1324	0.0170	-0.0000	-0.7913	4.0682	0.2620	0.0677	0.0000	-0.0000	-9.4769	40.0249	2.8200	0.7287	0.0000
394.1410	1.1756	-0.9233	-1.8874	-1.3063	2.9481	-2.5312	0.0000	0.0000	-0.0000	0.0000	0.0000	0.0000	0.7999	-0.8084	4.1101	0.2525	0.1224	0.0060	-0.0000	-0.7914	4.0681	0.2620	0.0677	0.0000	-0.0000	-9.4778	40.0248	2.8200	0.7287	0.0000
394.1510	1.1756	-0.9233	-1.8874	-1.3063	2.9481	-2.5312	0.0000	0.0000	-0.0000	0.0000	0.0000	0.0000	0.8728	-0.8786	4.1224	0.2354	0.1517	0.0045	0.0000	-0.7917	4.0680	0.2620	0.0677	0.0000	0.0000	-9.4810	40.0239	2.8199	0.7286	0.0000
394.1630	1.1756	-0.9233	-1.8874	-1.3063	2.9481	-2.5312	0.0000	0.0000	-0.0000	0.0000	0.0000	0.0000	0.8418	-0.9058	4.1015	0.2236	0.1117	0.0029	-0.0000	-0.7916	4.0681	0.2620	0.0677	0.0000	-0.0000	-9.4795	40.0246	2.8200	0.7287	0.0000
394.1730	1.1756	-0.9233	-1.8874	-1.3063	2.9481	-2.5313	0.0000	0.0000	-0.0000	0.0000	0.0000	0.0000	0.7587	-0.8031	4.1175	0.2804	0.0910	0.0035	0.0000	-0.7914	4.0682	0.2620	0.0677	0.0000	0.0000	-9.4774	40.0251	2.8201	0.7287	0.0000
394.1850	1.1756	-0.9233	-1.8874	-1.3063	2.9481	-2.5312	0.0000	0.0000	-0.0000	0.0000	0.0000	0.0000	0.7538	-0.8876	4.1209	0.2273	0.1356	0.0102	-0.0000	-0.7913	4.0682	0.2620	0.0677	0.0000	-0.0000	-9.4769	40.0249	2.8200	0.7287	0.0000
394.1950	1.1756	-0.9233	-1.8874	-1.3063	2.9481	-2.5312	0.0000	0.0000	-0.0000	0.0000	0.0000	0.0000	0.7835	-0.8972	4.1193	0.2362	0.1172	0.0153	-0.0000	-0.7916	4.0681	0.2620	0.0677	0.0000	-0.0000	-9.4796	40.0246	2.8200	0.7287	0.0000
394.2070	1.1756	-0.9233	-1.8873	-1.3063	2.9481	-2.5312	0.0000	0.0000	-0.0000	0.0000	0.0000	0.0000	0.7827	-0.8417	4.1491	0.2483	0.1084	0.0062	0.0000	-0.7914	4.0682	0.2620	0.0677	0.0000	0.0000	-9.4772	40.0253	2.8201	0.7287	0.0000
394.2170	1.1756	-0.9233	-1.8874	-1.3063	2.9481	-2.5312	0.0000	0.0000	-0.0000	0.0000	0.0000	0.0000	0.7700	-0.9377	4.1368	0.2577	0.1169	0.0271	-0.0000	-0.7916	4.0681	0.2620	0.0677	0.0000	-0.0000	-9.4798	40.0243	2.8200	0.7287	0.0000
394.2270	1.1756	-0.9233	-1.8874	-1.3063	2.9481	-2.5312	0.0000	0.0000	-0.0000	0.0000	0.0000	0.0000	0.8583	-0.8351	4.0936	0.2203	0.1026	0.0039	0.0000	-0.7912	4.0682	0.2620	0.0677	0.0000	0.0000	-9.4759	40.0251	2.8201	0.7287	0.0000
394.2390	1.1756	-0.9234	-1.8874	-1.3063	2.9481	-2.5312	0.0000	0.0000	-0.0000	0.0000	0.0000	0.0000	0.7005	-0.9528	4.1630	0.2269	0.1113	-0.0031	-0.0000	-0.7919	4.0680	0.2620	0.0677	0.0000	-0.0000	-9.4835	40.0238	2.8199	0.7287	0.0000
394.2490	1.1756	-0.9233	-1.8873	-1.3063	2.9481	-2.5312	0.0000	0.0000	-0.0000	0.0000	0.0000	0.0000	0.6997	-0.9221	4.1189	0.2474	0.1383	0.0050	0.0000	-0.7916	4.0681	0.2620	0.0677	0.0000	0.0000	-9.4798	40.0243	2.8200	0.7287	0.0000
394.2610	1.1756	-0.9234	-1.8874	-1.3063	2.9481	-2.5312	0.0000	0.0000	-0.0000	0.0000	0.0000	0.0000	0.7495	-0.8934	4.0996	0.2570	0.1138	-0.0033	-0.0000	-0.7917	4.0681	0.2620	0.0677	0.0000	-0.0000	-9.4808	40.0241	2.8199	0.7287	0.0000
394.2710	1.1756	-0.9233	-1.8874	-1.3063	2.9481	-2.5312	0.0000	0.0000	-0.0000	0.0000	0.0000	0.0000	0.8160	-0.8563	4.1123	0.2540	0.1229	0.0196	-0.0000	-0.7916	4.0681	0.2620	0.0677	0.0000	-0.0000	-9.4801	40.0241	2.8199	0.7287	0.0000
394.2830	1.1756	-0.9233	-1.8874	-1.3063	2.9481	-2.5312	0.0000	0.0000	-0.0000	0.0000	0.0000	0.0000	0.7514	-0.9881	4.1067	0.2772	0.1383	0.0261	-0.0000	-0.7912	4.0682	0.2620	0.0677	0.0000	-0.0000	-9.4759	40.0251	2.8201	0.7287	0.0000
394.2930	1.1756	-0.9233	-1.8874	-1.3063	2.9481	-2.5312	0.0000	0.0000	-0.0000	0.0000	0.0000	0.0000	0.7187	-0.8453	4.1104	0.2515	0.1071	0.0131	-0.0000	-0.7915	4.0681	0.2620	0.0677	0.0000	-0.0000	-9.4786	40.0247	2.8200	0.7287	0.0000
394.3050	1.1756	-0.9233	-1.8873	-1.3063	2.9481	-2.5312	0.0000	0.0000	-0.0000	0.0000	0.0000	0.0000	0.7408	-0.9038	4.1111	0.2282	0.1142	0.0222	0.0000	-0.7911	4.0682	0.2620	0.0677	0.0000	0.0000	-9.4746	40.0257	2.8201	0.7287	0.0000
394.3150	1.1756	-0.9233	-1.8874	-1.3063	2.9481	-2.5312	0.0000	0.0000	-0.0000	0.0000	0.0000	0.0000	0.7953	-0.9418	4.1339	0.2396	0.1251	0.0199	0.0000	-0.7915	4.0681	0.2620	0.0677	0.0000	0.0000	-9.4787	40.0246	2.8200	0.7287	0.0000
394.3270	1.1756	-0.9233	-1.8874	-1.3063	2.9481	-2.5312	0.0000	0.0000	-0.0000	0.0000	0.0000	0.0000	0.7513	-0.8424	4.1210	0.2370	0.1238	0.0238	0.0000	-0.7917	4.0681	0.2620	0.0677	0.0000	0.0000	-9.4810	40.0239	2.8199	0.7287	0.0000
394.3370	1.1756	-0.9233	-1.8874	-1.3064	2.9481	-2.5312	0.0000	0.0000	-0.0000	0.0000	0.0000	0.0000	0.6870	-0.9068	4.1445	0.2427	0.1237	0.0275	0.0000	-0.7916	4.0681	0.2620	0.0677	0.0000	0.0000	-9.4797	40.0244	2.8200	0.7287	0.0000
394.3470	1.1756	-0.9233	-1.8874	-1.3064	2.9481	-2.5313	0.0000	0.0000	-0.0000	0.0000	0.0000	0.0000	0.6471	-0.8636	4.1471	0.2500	0.1103	0.0439	-0.0000	-0.7916	4.0681	0.2620	0.0677	0.0000	-0.0000	-9.4799	40.0242	2.8199	0.7287	0.0000
394.3590	1.1756	-0.9233	-1.8874	-1.3063	2.9481	-2.5312	0.0000	0.0000	-0.0000	0.0000	0.0000	0.0000	0.7555	-0.9227	4.1328	0.2543	0.1289	0.0260	0.0000	-0.7916	4.0681	0.2620	0.0677	0.0000	0.0000	-9.4806	40.0243	2.8200	0.7287	0.0000
394.3690	1.1756	-0.9233	-1.8874	-1.3063	2.9481	-2.5312	0.0000	0.0000	-0.0000	0.0000	0.0000	0.0000	0.6679	-0.9273	4.1319	0.2608	0.1558	0.0053	0.0000	-0.7915	4.0681	0.2620	0.0677	0.0000	0.0000	-9.4786	40.0247	2.8200	0.7287	0.0000
394.3810	1.1756	-0.9234	-1.8874	-1.3063	2.9481	-2.5313	0.0000	0.0000	-0.0000	0.0000	0.0000	0.0000	0.7500	-0.8681	4.1237	0.2587	0.1299	0.0215	0.0000	-0.7914	4.0682	0.2620	0.0677	0.0000	0.0000	-9.4776	40.0249	2.8200	0.7287	0.0000
394.3910	1.1756	-0.9234	-1.8874	-1.3063	2.9481	-2.5312	0.0000	0.0000	-0.0000	0.0000	0.0000	0.0000	0.6104	-0.9539	4.0940	0.2355	0.1133	0.0550	-0.0000	-0.7915	4.0681	0.2620	0.0677	0.0000	-0.0000	-9.4790	40.0243	2.8200	0.7287	0.0000
394.4030	1.1756	-0.9234	-1.8874	-1.3063	2.9481	-2.5312	0.0000	0.0000	-0.0000	0.0000	0.0000	0.0000	0.6345	-0.9066	4.1143	0.2495	0.1130	0.0299	0.0000	-0.7915	4.0681	0.2620	0.0677	0.0000	0.0000	-9.4791	40.0242	2.8199	0.7287	0.0000
394.4130	1.1756	-0.9233	-1.8874	-1.3063	2.9481	-2.5312	0.0000	0.0000	-0.0000	0.0000	0.0000	0.0000	0.6740	-0.9297	4.1246	0.2554	0.1119	0.0135	-0.0000	-0.7913	4.0681	0.2620	0.0677	0.0000	-0.0000	-9.4762	40.0248	2.8200	0.7287	0.0000
394.4250	1.1756	-0.9233	-1.8874	-1.3063	2.9481	-2.5312	0.0000	0.0000	-0.0000	0.0000	0.0000	0.0000	0.6803	-0.9655	4.1188	0.2766	0.1360	0.0467	-0.0000	-0.7914	4.0681	0.2620	0.0677	0.0000	-0.0000	-9.4779	40.0247	2.8199	0.7287	0.0000
394.4350	1.1756	-0.9234	-1.8874	-1.3063	2.9481	-2.5312	0.0000	0.0000	-0.0000	0.0000	0.0000	0.0000	0.7898	-0.9553	4.1116	0.2470	0.1247	0.0314	0.0000	-0.7916	4.0681	0.2620	0.0677	0.0000	0.0000	-9.4797	40.0245	2.8200	0.7287	0.0000
394.4470	1.1756	-0.9233	-1.8874	-1.3063	2.9481	-2.5312	0.0000	0.0000	-0.0000	0.0000	0.0000	0.0000	0.7375	-0.8602	4.1581	0.2464	0.1194	0.0179	0.0000	-0.7914	4.0681	0.2620	0.0677	0.0000	0.0000	-9.4778	40.0248	2.8200	0.7287	0.0000
394.4570	1.1756	-0.9233	-1.8874	-1.3063	2.9481	-2.5312	0.0000	0.0000	-0.0000	0.0000	0.0000	0.0000	0.6537	-0.8898	4.1652	0.2404	0.1283	0.0139	-0.0000	-0.7917	4.0681	0.2620	0.0677	0.0000	-0.0000	-9.4816	40.0241	2.8199	0.7287	0.0000
394.4670	1.1756	-0.9233	-1.8873	-1.3063	2.9481	-2.5312	0.0000	0.0000	-0.0000	0.0000	0.0000	0.0000	0.7078	-0.8384	4.1098	0.2064	0.1413	0.0231	0.0000	-0.7915	4.0681	0.2620	0.0677	0.0000	0.0000	-9.4791	40.0243	2.8200	0.7287	0.0000
394.4790	1.1756	-0.9234	-1.8874	-1.3063	2.9481	-2.5312	0.0000	0.0000	-0.0000	0.0000	0.0000	0.0000	0.7383	-0.8620	4.1312	0.2372	0.1284	0.0447	0.0000	-0.7915	4.0681	0.2620	0.0677	0.0000	0.0000	-9.4788	40.0246	2.8200	0.7287	0.0000
394.4890	1.1756	-0.9233	-1.8874	-1.3063	2.9481	-2.5312	0.0000	0.0000	-0.0000	0.0000	0.0000	0.0000	0.6658	-0.9037	4.1626	0.2448	0.1208	0.0731	-0.0000	-0.7917	4.0681	0.2620	0.0677	0.0000	-0.0000	-9.4816	40.0241	2.8199	0.7287	0.0000
394.5010	1.1756	-0.9233	-1.8874	-1.3063	2.9481	-2.5312	0.0000	0.0000	-0.0000	0.0000	0.0000	0.0000	0.6891	-0.9351	4.1004	0.2571	0.1222	0.0346	-0.0000	-0.7917	4.0681	0.2620	0.0677	0.0000	-0.0000	-9.4809	40.0240	2.8199	0.7286	0.0000
394.5110	1.1756	-0.9233	-1.8874	-1.3063	2.9481	-2.5312	0.0000	0.0000	-0.0000	0.0000	0.0000	0.0000	0.7029	-0.8588	4.0927	0.2293	0.1163	0.0306	0.0000	-0.7916	4.0681	0.2620	0.0677	0.0000	0.0000	-9.4797	40.0244	2.8199	0.7287	0.0000
394.5230	1.1756	-0.9234	-1.8874	-1.3063	2.9481	-2.5312	0.0000	0.0000	-0.0000	0.0000	0.0000	0.0000	0.6669	-0.8593	4.1696	0.2473	0.1232	0.0389	-0.0000	-0.7918	4.0680	0.2620	0.0677	0.0000	-0.0000	-9.4826	40.0239	2.8199	0.7286	0.0000
394.5330	1.1756	-0.9233	-1.8874	-1.3063	2.9481	-2.5312	0.0000	0.0000	-0.0000	0.0000	0.0000	0.0000	0.7650	-0.8759	4.1449	0.2193	0.1051	0.0361	0.0000	-0.7916	4.0681	0.2620	0.0677	0.0000	0.0000	-9.4800	40.0241	2.8199	0.7287	0.0000
394.5450	1.1756	-0.9233	-1.8874	-1.3063	2.9481	-2.5312	0.0000	0.0000	-0.0000	0.0000	0.0000	0.0000	0.5797	-0.8280	4.1018	0.2315	0.1195	0.0413	0.0000	-0.7915	4.0681	0.2620	0.0677	0.0000	0.0000	-9.4789	40.0244	2.8200	0.7287	0.0000
394.5550	1.1756	-0.9233	-1.8874	-1.3063	2.9481	-2.5312	0.0000	0.0000	-0.0000	0.0000	0.0000	0.0000	0.6535	-0.8875	4.1333	0.2340	0.0892	0.0159	-0.0000	-0.7913	4.0682	0.2620	0.0677	0.0000	-0.0000	-9.4769	40.0249	2.8200	0.7287	0.0000
394.5650	1.1756	-0.9233	-1.8874	-1.3064	2.9481	-2.5312	0.0000	0.0000	-0.0000	0.0000	0.0000	0.0000	0.6826	-0.8665	4.1512	0.2491	0.1093	0.0374	-0.0000	-0.7913	4.0682	0.2620	0.0677	0.0000	-0.0000	-9.4767	40.0251	2.8200	0.7287	0.0000
394.5770	1.1756	-0.9234	-1.8873	-1.3063	2.9481	-2.5312	0.0000	0.0000	-0.0000	0.0000	0.0000	0.0000	0.7071	-0.8561	4.1314	0.2601	0.1188	0.0432	-0.0000	-0.7913	4.0682	0.2620	0.0677	0.0000	-0.0000	-9.4769	40.0249	2.8200	0.7287	0.0000
394.5870	1.1756	-0.9234	-1.8874	-1.3063	2.9481	-2.5312	0.0000	0.0000	-0.0000	0.0000	0.0000	0.0000	0.6154	-0.8479	4.1523	0.2414	0.1128	0.0394	0.0000	-0.7914	4.0682	0.2620	0.0677	0.0000	0.0000	-9.4777	40.0249	2.8200	0.7287	0.0000
394.5970	1.1756	-0.9233	-1.8873	-1.3063	2.9481	-2.5312	0.0000	0.0000	-0.0000	0.0000	0.0000	0.0000	0.6571	-0.8772	4.1516	0.2195	0.1316	0.0520	0.0000	-0.7915	4.0681	0.2620	0.0677	0.0000	0.0000	-9.4788	40.0246	2.8200	0.7287	0.0000
394.6070	1.1756	-0.9233	-1.8874	-1.3063	2.9481	-2.5312	0.0000	0.0000	-0.0000	0.0000	0.0000	0.0000	0.7401	-0.8623	4.1238	0.2289	0.1281	0.0187	0.0000	-0.7915	4.0681	0.2620	0.0677	0.0000	0.0000	-9.4791	40.0242	2.8199	0.7286	0.0000
394.6190	1.1756	-0.9233	-1.8874	-1.3063	2.9481	-2.5312	0.0000	0.0000	-0.0000	0.0000	0.0000	0.0000	0.6695	-0.8809	4.1413	0.2582	0.1181	0.0466	0.0000	-0.7916	4.0681	0.2620	0.0677	0.0000	0.0000	-9.4800	40.0241	2.8200	0.7287	0.0000
394.6290	1.1756	-0.9233	-1.8874	-1.3063	2.9481	-2.5312	0.0000	0.0000	-0.0000	0.0000	0.0000	0.0000	0.7007	-0.8240	4.1352	0.2431	0.1219	0.0126	0.0000	-0.7916	4.0681	0.2620	0.0677	0.0000	0.0000	-9.4797	40.0244	2.8200	0.7287	0.0000
394.6390	1.1756	-0.9233	-1.8874	-1.3063	2.9481	-2.5312	0.0000	0.0000	-0.0000	0.0000	0.0000	0.0000	0.7411	-0.7932	4.0758	0.2375	0.1292	0.0507	0.0000	-0.7912	4.0682	0.2620	0.0677	0.0000	0.0000	-9.4755	40.0255	2.8201	0.7287	0.0000
394.6490	1.1757	-0.9233	-1.8874	-1.3063	2.9481	-2.5312	0.0000	0.0000	-0.0000	0.0000	0.0000	0.0000	0.7316	-0.8469	4.1164	0.2187	0.1474	0.0399	0.0000	-0.7914	4.0682	0.2620	0.0677	0.0000	0.0000	-9.4777	40.0249	2.8200	0.7287	0.0000
394.6590	1.1756	-0.9233	-1.8874	-1.3063	2.9481	-2.5312	0.0000	0.0000	-0.0000	0.0000	0.0000	0.0000	0.6440	-0.8505	4.1290	0.2477	0.1295	0.0170	0.0000	-0.7916	4.0681	0.2620	0.0677	0.0000	0.0000	-9.4800	40.0241	2.8200	0.7287	0.0000
394.6690	1.1756	-0.9233	-1.8874	-1.3063	2.9481	-2.5312	0.0000	0.0000	-0.0000	0.0000	0.0000	0.0000	0.6097	-0.8867	4.0912	0.2303	0.1204	0.0156	-0.0000	-0.7914	4.0682	0.2620	0.0677	0.0000	-0.0000	-9.4774	40.0251	2.8201	0.7287	0.0000
394.6790	1.1756	-0.9233	-1.8874	-1.3063	2.9481	-2.5312	0.0000	0.0000	-0.0000	0.0000	0.0000	0.0000	0.5840	-0.8925	4.1424	0.1938	0.1203	0.0529	0.0000	-0.7912	4.0682	0.2620	0.0677	0.0000	0.0000	-9.4748	40.0254	2.8201	0.7287	0.0000
394.6890	1.1756	-0.9234	-1.8873	-1.3063	2.9481	-2.5312	0.0000	0.0000	-0.0000	0.0000	0.0000	0.0000	0.6505	-0.8196	4.1173	0.2457	0.0974	0.0385	0.0000	-0.7915	4.0681	0.2620	0.0677	0.0000	0.0000	-9.4790	40.0244	2.8199	0.7287	0.0000
394.7010	1.1756	-0.9233	-1.8874	-1.3063	2.9481	-2.5312	0.0000	0.0000	-0.0000	0.0000	0.0000	0.0000	0.6360	-0.9587	4.1472	0.2045	0.1250	0.0632	-0.0000	-0.7915	4.0681	0.2620	0.0677	0.0000	-0.0000	-9.4789	40.0245	2.8200	0.7287	0.0000
394.7110	1.1756	-0.9234	-1.8874	-1.3063	2.9481	-2.5312	0.0000	0.0000	-0.0000	0.0000	0.0000	0.0000	0.6641	-0.8497	4.1600	0.2525	0.1183	0.0423	-0.0000	-0.7915	4.0681	0.2620	0.0677	0.0000	-0.0000	-9.4793	40.0248	2.8201	0.7287	0.0000
394.7210	1.1756	-0.9233	-1.8874	-1.3063	2.9481	-2.5312	0.0000	0.0000	-0.0000	0.0000	0.0000	0.0000	0.6603	-0.8680	4.0983	0.2332	0.1238	0.0463	-0.0000	-0.7913	4.0682	0.2620	0.0677	0.0000	-0.0000	-9.4767	40.0251	2.8200	0.7287	0.0000
394.7310	1.1757	-0.9234	-1.8874	-1.3063	2.9481	-2.5312	0.0000	0.0000	-0.0000	0.0000	0.0000	0.0000	0.6392	-0.9143	4.0945	0.2314	0.1349	0.0561	-0.0000	-0.7916	4.0681	0.2620	0.0677	0.0000	-0.0000	-9.4805	40.0244	2.8199	0.7287	0.0000
394.7410	1.1756	-0.9233	-1.8874	-1.3063	2.9481	-2.5312	0.0000	0.0000	-0.0000	0.0000	0.0000	0.0000	0.6851	-0.8082	4.1393	0.2395	0.1292	0.0465	0.0000	-0.7914	4.0682	0.2620	0.0677	0.0000	0.0000	-9.4775	40.0251	2.8200	0.7287	0.0000
394.7510	1.1756	-0.9233	-1.8874	-1.3063	2.9481	-2.5312	0.0000	0.0000	-0.0000	0.0000	0.0000	0.0000	0.6703	-0.8558	4.1415	0.2469	0.1087	0.0519	-0.0000	-0.7917	4.0681	0.2620	0.0677	0.0000	-0.0000	-9.4809	40.0240	2.8199	0.7286	0.0000
394.7630	1.1756	-0.9233	-1.8874	-1.3063	2.9481	-2.5312	0.0000	0.0000	-0.0000	0.0000	0.0000	0.0000	0.6432	-0.8815	4.1277	0.2169	0.1198	0.0486	-0.0000	-0.7915	4.0681	0.2620	0.0677	0.0000	-0.0000	-9.4788	40.0246	2.8200	0.7287	0.0000
394.7730	1.1756	-0.9233	-1.8873	-1.3063	2.9481	-2.5312	0.0000	0.0000	-0.0000	0.0000	0.0000	0.0000	0.6751	-0.7788	4.1022	0.2217	0.1067	0.0554	-0.0000	-0.7916	4.0681	0.2620	0.0677	0.0000	-0.0000	-9.4800	40.0241	2.8199	0.7287	0.0000
394.7830	1.1756	-0.9233	-1.8874	-1.3063	2.9481	-2.5312	0.0000	0.0000	-0.0000	0.0000	0.0000	0.0000	0.7172	-0.9165	4.1580	0.2423	0.1086	0.0531	0.0000	-0.7914	4.0681	0.2620	0.0677	0.0000	0.0000	-9.4778	40.0247	2.8200	0.7287	0.0000
394.7930	1.1756	-0.9233	-1.8874	-1.3063	2.9481	-2.5312	0.0000	0.0000	-0.0000	0.0000	0.0000	0.0000	0.6138	-0.9015	4.0718	0.2291	0.1189	0.0279	-0.0000	-0.7915	4.0681	0.2620	0.0677	0.0000	-0.0000	-9.4788	40.0246	2.8200	0.7287	0.0000
394.8050	1.1756	-0.9233	-1.8874	-1.3063	2.9481	-2.5312	0.0000	0.0000	-0.0000	0.0000	0.0000	0.0000	0.7274	-0.8512	4.1522	0.2447	0.1214	0.0658	-0.0000	-0.7916	4.0681	0.2620	0.0677	0.0000	-0.0000	-9.4797	40.0244	2.8200	0.7287	0.0000
394.8150	1.1756	-0.9233	-1.8874	-1.3063	2.9481	-2.5312	0.0000	0.0000	-0.0000	0.0000	0.0000	0.0000	0.6685	-0.8882	4.1125	0.2389	0.0877	0.0641	-0.0000	-0.7913	4.0681	0.2620	0.0677	0.0000	-0.0000	-9.4770	40.0247	2.8200	0.7287	0.0000
394.8250	1.1756	-0.9233	-1.8874	-1.3064	2.9481	-2.5312	0.0000	0.0000	-0.0000	0.0000	0.0000	0.0000	0.7388	-0.8535	4.1228	0.2180	0.0991	0.0670	-0.0000	-0.7915	4.0681	0.2620	0.0677	0.0000	-0.0000	-9.4786	40.0248	2.8200	0.7287	0.0000
394.8370	1.1756	-0.9233	-1.8874	-1.3063	2.9481	-2.5312	0.0000	0.0000	-0.0000	0.0000	0.0000	0.0000	0.6577	-0.8807	4.1033	0.2316	0.1285	0.0736	-0.0000	-0.7914	4.0681	0.2620	0.0677	0.0000	-0.0000	-9.4778	40.0248	2.8200	0.7287	0.0000
394.8470	1.1756	-0.9233	-1.8874	-1.3064	2.9481	-2.5312	0.0000	0.0000	-0.0000	0.0000	0.0000	0.0000	0.6045	-0.7960	4.1168	0.2268	0.1355	0.0538	0.0000	-0.7914	4.0681	0.2620	0.0677	0.0000	0.0000	-9.4779	40.0246	2.8200	0.7287	0.0000
394.8570	1.1756	-0.9233	-1.8873	-1.3063	2.9481	-2.5312	0.0000	0.0000	-0.0000	0.0000	0.0000	0.0000	0.7038	-0.9266	4.1302	0.2424	0.1176	0.0717	-0.0000	-0.7914	4.0681	0.2620	0.0677	0.0000	-0.0000	-9.4771	40.0247	2.8200	0.7287	0.0000
394.8670	1.1756	-0.9233	-1.8874	-1.3063	2.9481	-2.5312	0.0000	0.0000	-0.0000	0.0000	0.0000	0.0000	0.7104	-0.8582	4.1678	0.2290	0.1091	0.0551	0.0000	-0.7915	4.0681	0.2620	0.0677	0.0000	0.0000	-9.4791	40.0242	2.8199	0.7287	0.0000
394.8770	1.1756	-0.9233	-1.8874	-1.3063	2.9481	-2.5313	0.0000	0.0000	-0.0000	0.0000	0.0000	0.0000	0.6008	-0.9727	4.1284	0.2379	0.1178	0.0370	-0.0000	-0.7914	4.0681	0.2620	0.0677	0.0000	-0.0000	-9.4778	40.0248	2.8200	0.7287	0.0000
394.8890	1.1756	-0.9233	-1.8873	-1.3063	2.9481	-2.5313	0.0000	0.0000	-0.0000	0.0000	0.0000	0.0000	0.6940	-0.8722	4.1454	0.2405	0.1454	0.0536	-0.0000	-0.7914	4.0682	0.2620	0.0677	0.0000	-0.0000	-9.4776	40.0250	2.8201	0.7287	0.0000
394.8990	1.1756	-0.9233	-1.8874	-1.3063	2.9481	-2.5312	0.0000	0.0000	-0.0000	0.0000	0.0000	0.0000	0.6561	-0.8819	4.1283	0.2403	0.1261	0.0608	0.0000	-0.7915	4.0681	0.2620	0.0677	0.0000	0.0000	-9.4788	40.0246	2.8200	0.7287	0.0000
394.9090	1.1756	-0.9234	-1.8874	-1.3063	2.9481	-2.5312	0.0000	0.0000	-0.0000	0.0000	0.0000	0.0000	0.6432	-0.8794	4.1109	0.2261	0.1159	0.0610	0.0000	-0.7915	4.0681	0.2620	0.0677	0.0000	0.0000	-9.4787	40.0246	2.8200	0.7287	0.0000
394.9190	1.1756	-0.9233	-1.8874	-1.3063	2.9481	-2.5312	0.0000	0.0000	-0.0000	0.0000	0.0000	0.0000	0.5808	-0.8951	4.1313	0.2743	0.1166	0.0489	0.0000	-0.7916	4.0681	0.2620	0.0677	0.0000	0.0000	-9.4795	40.0246	2.8200	0.7287	0.0000
394.9290	1.1756	-0.9233	-1.8874	-1.3063	2.9481	-2.5312	0.0000	0.0000	-0.0000	0.0000	0.0000	0.0000	0.6921	-0.9027	4.1285	0.2608	0.1182	0.0664	-0.0000	-0.7915	4.0681	0.2620	0.0677	0.0000	-0.0000	-9.4790	40.0243	2.8199	0.7287	0.0000
394.9390	1.1756	-0.9233	-1.8874	-1.3063	2.9481	-2.5312	0.0000	0.0000	-0.0000	0.0000	0.0000	0.0000	0.6617	-0.9770	4.1175	0.2545	0.0926	0.0588	-0.0000	-0.7916	4.0681	0.2620	0.0677	0.0000	-0.0000	-9.4797	40.0244	2.8200	0.7287	0.0000
394.9510	1.1756	-0.9233	-1.8874	-1.3063	2.9481	-2.5312	0.0000	0.0000	-0.0000	0.0000	0.0000	0.0000	0.8086	-0.9428	4.1570	0.2334	0.1146	0.0575	-0.0000	-0.7913	4.0682	0.2620	0.0677	0.0000	-0.0000	-9.4769	40.0249	2.8200	0.7287	0.0000
394.9610	1.1756	-0.9233	-1.8874	-1.3063	2.9481	-2.5312	0.0000	0.0000	-0.0000	0.0000	0.0000	0.0000	0.6732	-0.7557	4.0884	0.2619	0.1564	0.0465	0.0000	-0.7916	4.0681	0.2620	0.0677	0.0000	0.0000	-9.4797	40.0244	2.8200	0.7287	0.0000
394.9710	1.1756	-0.9234	-1.8874	-1.3063	2.9481	-2.5312	0.0000	0.0000	-0.0000	0.0000	0.0000	0.0000	0.5990	-0.8859	4.1552	0.2616	0.1033	0.0261	0.0000	-0.7914	4.0681	0.2620	0.0677	0.0000	0.0000	-9.4778	40.0248	2.8201	0.7287	0.0000
394.9810	1.1756	-0.9233	-1.8874	-1.3063	2.9481	-2.5312	0.0000	0.0000	-0.0000	0.0000	0.0000	0.0000	0.6839	-0.8671	4.0990	0.2427	0.1072	0.0486	0.0000	-0.7917	4.0681	0.2620	0.0677	0.0000	0.0000	-9.4808	40.0241	2.8199	0.7286	0.0000
394.9930	1.1756	-0.9233	-1.8874	-1.3063	2.9481	-2.5312	0.0000	0.0000	-0.0000	0.0000	0.0000	0.0000	0.6529	-0.8239	4.1173	0.2689	0.1180	0.0450	0.0000	-0.7916	4.0681	0.2620	0.0677	0.0000	0.0000	-9.4801	40.0241	2.8199	0.7286	0.0000
395.0030	1.1756	-0.9234	-1.8874	-1.3063	2.9481	-2.5312	0.0000	0.0000	-0.0000	0.0000	0.0000	0.0000	0.5358	-0.7811	4.1247	0.2171	0.1023	0.0723	0.0000	-0.7914	4.0681	0.2620	0.0677	0.0000	0.0000	-9.4778	40.0248	2.8200	0.7287	0.0000
395.0130	1.1756	-0.9233	-1.8874	-1.3063	2.9481	-2.5312	0.0000	0.0000	-0.0000	0.0000	0.0000	0.0000	0.6548	-0.9200	4.0963	0.2525	0.0967	0.0681	0.0000	-0.7915	4.0681	0.2620	0.0677	0.0000	0.0000	-9.4793	40.0241	2.8200	0.7287	0.0000
395.0250	1.1756	-0.9233	-1.8874	-1.3063	2.9481	-2.5312	0.0000	0.0000	-0.0000	0.0000	0.0000	0.0000	0.5896	-0.8687	4.1167	0.2298	0.0946	0.0713	0.0000	-0.7914	4.0681	0.2620	0.0677	0.0000	0.0000	-9.4782	40.0244	2.8199	0.7287	0.0000
395.0350	1.1756	-0.9233	-1.8874	-1.3063	2.9481	-2.5312	0.0000	0.0000	-0.0000	0.0000	0.0000	0.0000	0.6877	-0.9367	4.1237	0.2560	0.1263	0.0420	-0.0000	-0.7916	4.0681	0.2620	0.0677	0.0000	-0.0000	-9.4806	40.0243	2.8200	0.7287	0.0000
395.0450	1.1756	-0.9233	-1.8874	-1.3063	2.9481	-2.5313	0.0000	0.0000	-0.0000	0.0000	0.0000	0.0000	0.6623	-0.8705	4.1169	0.2333	0.1457	0.0584	-0.0000	-0.7917	4.0681	0.2620	0.0677	0.0000	-0.0000	-9.4816	40.0241	2.8200	0.7287	0.0000
395.0550	1.1756	-0.9233	-1.8874	-1.3064	2.9481	-2.5312	0.0000	0.0000	-0.0000	0.0000	0.0000	0.0000	0.5668	-0.8897	4.1458	0.2453	0.1059	0.0741	0.0000	-0.7912	4.0682	0.2620	0.0677	0.0000	0.0000	-9.4758	40.0252	2.8201	0.7287	0.0000
395.0650	1.1756	-0.9233	-1.8874	-1.3063	2.9481	-2.5312	0.0000	0.0000	-0.0000	0.0000	0.0000	0.0000	0.5992	-0.8413	4.1326	0.2488	0.1168	0.0355	0.0000	-0.7912	4.0682	0.2620	0.0677	0.0000	0.0000	-9.4759	40.0251	2.8201	0.7287	0.0000
395.0770	1.1757	-0.9233	-1.8874	-1.3063	2.9481	-2.5312	0.0000	0.0000	-0.0000	0.0000	0.0000	0.0000	0.5473	-0.8803	4.1529	0.2424	0.0955	0.0636	-0.0000	-0.7916	4.0681	0.2620	0.0677	0.0000	-0.0000	-9.4806	40.0243	2.8200	0.7287	0.0000
395.0870	1.1756	-0.9233	-1.8874	-1.3063	2.9481	-2.5312	0.0000	0.0000	-0.0000	0.0000	0.0000	0.0000	0.5316	-0.9265	4.1240	0.2428	0.1537	0.0624	-0.0000	-0.7916	4.0681	0.2620	0.0677	0.0000	-0.0000	-9.4800	40.0241	2.8199	0.7287	0.0000
395.0970	1.1756	-0.9234	-1.8874	-1.3063	2.9481	-2.5312	0.0000	0.0000	-0.0000	0.0000	0.0000	0.0000	0.5519	-0.8980	4.1280	0.2540	0.1394	0.0643	-0.0000	-0.7916	4.0681	0.2620	0.0677	0.0000	-0.0000	-9.4805	40.0244	2.8200	0.7287	0.0000
395.1070	1.1756	-0.9234	-1.8874	-1.3063	2.9481	-2.5312	0.0000	0.0000	-0.0000	0.0000	0.0000	0.0000	0.5608	-0.8820	4.1412	0.2298	0.1070	0.0651	0.0000	-0.7915	4.0682	0.2620	0.0677	0.0000	0.0000	-9.4784	40.0249	2.8200	0.7287	0.0000
395.1170	1.1756	-0.9234	-1.8874	-1.3063	2.9481	-2.5312	0.0000	0.0000	-0.0000	0.0000	0.0000	0.0000	0.6173	-0.9391	4.1185	0.2581	0.1028	0.0777	0.0000	-0.7916	4.0681	0.2620	0.0677	0.0000	0.0000	-9.4799	40.0243	2.8200	0.7287	0.0000
395.1270	1.1756	-0.9233	-1.8874	-1.3063	2.9481	-2.5312	0.0000	0.0000	-0.0000	0.0000	0.0000	0.0000	0.6151	-0.8480	4.1239	0.2380	0.1119	0.0626	0.0000	-0.7914	4.0681	0.2620	0.0677	0.0000	0.0000	-9.4780	40.0246	2.8200	0.7287	0.0000
395.1390	1.1756	-0.9233	-1.8874	-1.3063	2.9481	-2.5312	0.0000	0.0000	-0.0000	0.0000	0.0000	0.0000	0.5394	-0.9220	4.1058	0.2593	0.1248	0.0444	-0.0000	-0.7916	4.0681	0.2620	0.0677	0.0000	-0.0000	-9.4803	40.0246	2.8200	0.7287	0.0000
395.1490	1.1756	-0.9233	-1.8874	-1.3063	2.9481	-2.5312	0.0000	0.0000	-0.0000	0.0000	0.0000	0.0000	0.5794	-0.8875	4.1205	0.2340	0.1060	0.0536	-0.0000	-0.7917	4.0681	0.2620	0.0677	0.0000	-0.0000	-9.4809	40.0240	2.8199	0.7287	0.0000
395.1590	1.1756	-0.9234	-1.8874	-1.3063	2.9481	-2.5312	0.0000	0.0000	-0.0000	0.0000	0.0000	0.0000	0.6069	-0.9468	4.1216	0.2491	0.1082	0.0610	-0.0000	-0.7913	4.0682	0.2620	0.0677	0.0000	-0.0000	-9.4761	40.0249	2.8200	0.7287	0.0000
395.1690	1.1756	-0.9233	-1.8874	-1.3063	2.9481	-2.5312	0.0000	0.0000	-0.0000	0.0000	0.0000	0.0000	0.6236	-0.8244	4.1250	0.2465	0.1081	0.0361	0.0000	-0.7914	4.0681	0.2620	0.0677	0.0000	0.0000	-9.4780	40.0246	2.8200	0.7287	0.0000
395.1810	1.1756	-0.9233	-1.8874	-1.3063	2.9481	-2.5312	0.0000	0.0000	-0.0000	0.0000	0.0000	0.0000	0.5925	-0.8872	4.1296	0.2482	0.0988	0.0540	-0.0000	-0.7914	4.0682	0.2620	0.0677	0.0000	-0.0000	-9.4773	40.0253	2.8201	0.7287	0.0000
395.1910	1.1756	-0.9233	-1.8874	-1.3063	2.9481	-2.5312	0.0000	0.0000	-0.0000	0.0000	0.0000	0.0000	0.6166	-0.8970	4.1309	0.2575	0.1270	0.0361	0.0000	-0.7916	4.0681	0.2620	0.0677	0.0000	0.0000	-9.4798	40.0244	2.8199	0.7287	0.0000
395.2010	1.1756	-0.9233	-1.8873	-1.3063	2.9481	-2.5312	0.0000	0.0000	-0.0000	0.0000	0.0000	0.0000	0.5875	-0.8140	4.1215	0.2332	0.1077	0.0447	-0.0000	-0.7917	4.0681	0.2620	0.0677	0.0000	-0.0000	-9.4815	40.0242	2.8199	0.7287	0.0000
395.2130	1.1756	-0.9233	-1.8873	-1.3063	2.9481	-2.5312	0.0000	0.0000	-0.0000	0.0000	0.0000	0.0000	0.6449	-0.8317	4.1454	0.2134	0.1311	0.0360	0.0000	-0.7915	4.0682	0.2620	0.0677	0.0000	0.0000	-9.4784	40.0249	2.8200	0.7287	0.0000
395.2230	1.1756	-0.9233	-1.8873	-1.3063	2.9481	-2.5312	0.0000	0.0000	-0.0000	0.0000	0.0000	0.0000	0.6413	-0.9175	4.1151	0.2451	0.1198	0.0402	-0.0000	-0.7915	4.0681	0.2620	0.0677	0.0000	-0.0000	-9.4788	40.0246	2.8200	0.7287	0.0000
395.2330	1.1756	-0.9233	-1.8874	-1.3064	2.9481	-2.5312	0.0000	0.0000	-0.0000	0.0000	0.0000	0.0000	0.6876	-0.9067	4.1080	0.2620	0.1092	0.0437	-0.0000	-0.7913	4.0681	0.2620	0.0677	0.0000	-0.0000	-9.4770	40.0248	2.8201	0.7287	0.0000
395.2430	1.1756	-0.9233	-1.8874	-1.3063	2.9481	-2.5312	0.0000	0.0000	-0.0000	0.0000	0.0000	0.0000	0.6629	-0.9154	4.0767	0.2369	0.1287	0.0525	0.0000	-0.7915	4.0681	0.2620	0.0677	0.0000	0.0000	-9.4788	40.0246	2.8200	0.7287	0.0000
395.2530	1.1756	-0.9234	-1.8874	-1.3063	2.9481	-2.5312	0.0000	0.0000	-0.0000	0.0000	0.0000	0.0000	0.6447	-0.8290	4.0998	0.2125	0.1247	0.0529	-0.0000	-0.7916	4.0681	0.2620	0.0677	0.0000	-0.0000	-9.4797	40.0244	2.8200	0.7287	0.0000
395.2630	1.1756	-0.9234	-1.8874	-1.3063	2.9481	-2.5312	0.0000	0.0000	-0.0000	0.0000	0.0000	0.0000	0.6522	-0.9094	4.1149	0.2364	0.0917	0.0187	-0.0000	-0.7914	4.0681	0.2620	0.0677	0.0000	-0.0000	-9.4780	40.0246	2.8200	0.7287	0.0000
395.2750	1.1756	-0.9233	-1.8874	-1.3063	2.9481	-2.5312	0.0000	0.0000	-0.0000	0.0000	0.0000	0.0000	0.6271	-0.8812	4.1296	0.2240	0.1356	0.0596	0.0000	-0.7915	4.0681	0.2620	0.0677	0.0000	0.0000	-9.4786	40.0247	2.8200	0.7287	0.0000
395.2850	1.1756	-0.9233	-1.8874	-1.3063	2.9481	-2.5312	0.0000	0.0000	-0.0000	0.0000	0.0000	0.0000	0.6640	-0.8209	4.1144	0.2538	0.0951	0.0385	0.0000	-0.7915	4.0681	0.2620	0.0677	0.0000	0.0000	-9.4789	40.0244	2.8200	0.7287	0.0000
395.2950	1.1756	-0.9234	-1.8874	-1.3063	2.9481	-2.5312	0.0000	0.0000	-0.0000	0.0000	0.0000	0.0000	0.5947	-0.8503	4.1347	0.2371	0.1233	0.0465	0.0000	-0.7915	4.0681	0.2620	0.0677	0.0000	0.0000	-9.4788	40.0246	2.8200	0.7287	0.0000
395.3050	1.1756	-0.9233	-1.8873	-1.3063	2.9481	-2.5312	0.0000	0.0000	-0.0000	0.0000	0.0000	0.0000	0.6796	-0.8095	4.1240	0.2577	0.1088	0.0334	-0.0000	-0.7912	4.0682	0.2620	0.0677	0.0000	-0.0000	-9.4758	40.0252	2.8200	0.7287	0.0000
395.3150	1.1756	-0.9233	-1.8874	-1.3063	2.9481	-2.5312	0.0000	0.0000	-0.0000	0.0000	0.0000	0.0000	0.6366	-0.8887	4.1151	0.2662	0.1007	0.0132	-0.0000	-0.7916	4.0681	0.2620	0.0677	0.0000	-0.0000	-9.4797	40.0244	2.8200	0.7287	0.0000
395.3250	1.1756	-0.9233	-1.8874	-1.3063	2.9481	-2.5312	0.0000	0.0000	-0.0000	0.0000	0.0000	0.0000	0.6384	-0.8660	4.1348	0.2574	0.1099	0.0177	-0.0000	-0.7917	4.0681	0.2620	0.0677	0.0000	-0.0000	-9.4816	40.0241	2.8199	0.7287	0.0000
395.3370	1.1756	-0.9233	-1.8874	-1.3063	2.9481	-2.5312	0.0000	0.0000	-0.0000	0.0000	0.0000	0.0000	0.5361	-0.8693	4.0921	0.2497	0.0963	0.0425	-0.0000	-0.7913	4.0682	0.2620	0.0677	0.0000	-0.0000	-9.4769	40.0249	2.8200	0.7287	0.0000
395.3470	1.1756	-0.9233	-1.8874	-1.3063	2.9481	-2.5312	0.0000	0.0000	-0.0000	0.0000	0.0000	0.0000	0.5578	-0.9350	4.1535	0.2284	0.1107	0.0307	-0.0000	-0.7917	4.0681	0.2620	0.0677	0.0000	-0.0000	-9.4818	40.0239	2.8199	0.7287	0.0000
395.3570	1.1756	-0.9233	-1.8874	-1.3063	2.9481	-2.5312	0.0000	0.0000	-0.0000	0.0000	0.0000	0.0000	0.6304	-0.8415	4.1518	0.2392	0.1307	0.0245	-0.0000	-0.7913	4.0682	0.2620	0.0677	0.0000	-0.0000	-9.4760	40.0250	2.8201	0.7287	0.0000
395.3690	1.1756	-0.9233	-1.8873	-1.3063	2.9481	-2.5312	0.0000	0.0000	-0.0000	0.0000	0.0000	0.0000	0.5996	-0.9116	4.1024	0.2442	0.1097	0.0253	0.0000	-0.7915	4.0681	0.2620	0.0677	0.0000	0.0000	-9.4791	40.0242	2.8199	0.7287	0.0000
395.3790	1.1756	-0.9233	-1.8874	-1.3063	2.9481	-2.5312	0.0000	0.0000	-0.0000	0.0000	0.0000	0.0000	0.6092	-0.9101	4.1353	0.2316	0.1044	0.0373	-0.0000	-0.7914	4.0681	0.2620	0.0677	0.0000	-0.0000	-9.4780	40.0246	2.8200	0.7287	0.0000
395.3890	1.1756	-0.9233	-1.8874	-1.3063	2.9481	-2.5312	0.0000	0.0000	-0.0000	0.0000	0.0000	0.0000	0.4982	-0.9597	4.0963	0.2516	0.1157	0.0254	-0.0000	-0.7913	4.0682	0.2620	0.0677	0.0000	-0.0000	-9.4763	40.0255	2.8201	0.7287	0.0000
395.4010	1.1756	-0.9233	-1.8874	-1.3063	2.9481	-2.5312	0.0000	0.0000	-0.0000	0.0000	0.0000	0.0000	0.5688	-0.8810	4.1105	0.2443	0.1017	0.0287	0.0000	-0.7915	4.0681	0.2620	0.0677	0.0000	0.0000	-9.4789	40.0244	2.8200	0.7287	0.0000
395.4110	1.1756	-0.9233	-1.8874	-1.3063	2.9481	-2.5312	0.0000	0.0000	-0.0000	0.0000	0.0000	0.0000	0.6223	-0.8595	4.1203	0.2201	0.1178	0.0251	0.0000	-0.7916	4.0681	0.2620	0.0677	0.0000	0.0000	-9.4798	40.0244	2.8199	0.7287	0.0000
395.4210	1.1756	-0.9233	-1.8874	-1.3063	2.9481	-2.5312	0.0000	0.0000	-0.0000	0.0000	0.0000	0.0000	0.6177	-0.8847	4.0912	0.2404	0.0911	0.0202	0.0000	-0.7916	4.0681	0.2620	0.0677	0.0000	0.0000	-9.4807	40.0242	2.8199	0.7287	0.0000
395.4310	1.1756	-0.9233	-1.8874	-1.3063	2.9481	-2.5312	0.0000	0.0000	-0.0000	0.0000	0.0000	0.0000	0.6447	-0.8779	4.1433	0.2570	0.1246	0.0503	0.0000	-0.7915	4.0681	0.2620	0.0677	0.0000	0.0000	-9.4786	40.0248	2.8200	0.7287	0.0000
395.4410	1.1756	-0.9233	-1.8874	-1.3063	2.9481	-2.5312	0.0000	0.0000	-0.0000	0.0000	0.0000	0.0000	0.6973	-0.9803	4.1712	0.2495	0.1359	0.0238	-0.0000	-0.7913	4.0682	0.2620	0.0677	0.0000	-0.0000	-9.4767	40.0251	2.8200	0.7287	0.0000
395.4530	1.1756	-0.9233	-1.8874	-1.3063	2.9481	-2.5312	0.0000	0.0000	-0.0000	0.0000	0.0000	0.0000	0.5965	-0.9180	4.1349	0.2470	0.1192	0.0080	0.0000	-0.7915	4.0681	0.2620	0.0677	0.0000	0.0000	-9.4787	40.0247	2.8200	0.7287	0.0000
395.4630	1.1756	-0.9234	-1.8874	-1.3063	2.9481	-2.5312	0.0000	0.0000	-0.0000	0.0000	0.0000	0.0000	0.6526	-0.8680	4.1483	0.2487	0.0978	0.0605	0.0000	-0.7917	4.0681	0.2620	0.0677	0.0000	0.0000	-9.4808	40.0241	2.8199	0.7286	0.0000
395.4730	1.1756	-0.9233	-1.8874	-1.3063	2.9481	-2.5312	0.0000	0.0000	-0.0000	0.0000	0.0000	0.0000	0.5731	-0.9692	4.1046	0.2417	0.1161	0.0538	-0.0000	-0.7913	4.0681	0.2620	0.0677	0.0000	-0.0000	-9.4770	40.0248	2.8200	0.7287	0.0000
395.4830	1.1756	-0.9234	-1.8873	-1.3063	2.9481	-2.5312	0.0000	0.0000	-0.0000	0.0000	0.0000	0.0000	0.6110	-0.8440	4.1282	0.2359	0.1145	0.0095	-0.0000	-0.7916	4.0681	0.2620	0.0677	0.0000	-0.0000	-9.4797	40.0244	2.8200	0.7287	0.0000
395.4930	1.1756	-0.9233	-1.8874	-1.3063	2.9481	-2.5312	0.0000	0.0000	-0.0000	0.0000	0.0000	0.0000	0.6700	-0.8049	4.1636	0.2603	0.1203	0.0274	0.0000	-0.7916	4.0681	0.2620	0.0677	0.0000	0.0000	-9.4798	40.0244	2.8199	0.7286	0.0000
395.5030	1.1756	-0.9233	-1.8874	-1.3064	2.9481	-2.5312	0.0000	0.0000	-0.0000	0.0000	0.0000	0.0000	0.6250	-0.9569	4.1486	0.2389	0.1011	0.0378	-0.0000	-0.7916	4.0681	0.2620	0.0677	0.0000	-0.0000	-9.4801	40.0241	2.8199	0.7287	0.0000
395.5150	1.1756	-0.9233	-1.8873	-1.3063	2.9481	-2.5313	0.0000	0.0000	-0.0000	0.0000	0.0000	0.0000	0.6570	-0.8958	4.0992	0.2415	0.0948	0.0268	-0.0000	-0.7916	4.0681	0.2620	0.0677	0.0000	-0.0000	-9.4800	40.0241	2.8200	0.7287	0.0000
395.5250	1.1756	-0.9233	-1.8873	-1.3063	2.9481	-2.5312	0.0000	0.0000	-0.0000	0.0000	0.0000	0.0000	0.6019	-0.8678	4.1334	0.2441	0.1108	0.0348	0.0000	-0.7916	4.0681	0.2620	0.0677	0.0000	0.0000	-9.4797	40.0244	2.8200	0.7287	0.0000
395.5350	1.1756	-0.9233	-1.8874	-1.3063	2.9481	-2.5312	0.0000	0.0000	-0.0000	0.0000	0.0000	0.0000	0.5762	-0.8533	4.1215	0.2397	0.1507	0.0406	-0.0000	-0.7915	4.0681	0.2620	0.0677	0.0000	-0.0000	-9.4789	40.0245	2.8200	0.7287	0.0000
395.5450	1.1756	-0.9233	-1.8874	-1.3063	2.9481	-2.5312	0.0000	0.0000	-0.0000	0.0000	0.0000	0.0000	0.5938	-0.8718	4.1060	0.2263	0.1186	0.0050	0.0000	-0.7914	4.0681	0.2620	0.0677	0.0000	0.0000	-9.4778	40.0248	2.8200	0.7287	0.0000
395.5570	1.1756	-0.9233	-1.8874	-1.3063	2.9481	-2.5312	0.0000	0.0000	-0.0000	0.0000	0.0000	0.0000	0.6753	-0.8270	4.0896	0.2555	0.1583	0.0182	-0.0000	-0.7913	4.0682	0.2620	0.0677	0.0000	-0.0000	-9.4769	40.0249	2.8200	0.7287	0.0000
395.5670	1.1756	-0.9233	-1.8874	-1.3063	2.9481	-2.5312	0.0000	0.0000	-0.0000	0.0000	0.0000	0.0000	0.6421	-0.8317	4.1109	0.2256	0.1311	0.0080	-0.0000	-0.7916	4.0681	0.2620	0.0677	0.0000	-0.0000	-9.4803	40.0246	2.8200	0.7287	0.0000
395.5790	1.1756	-0.9233	-1.8874	-1.3063	2.9481	-2.5312	0.0000	0.0000	-0.0000	0.0000	0.0000	0.0000	0.6178	-0.8362	4.1433	0.2589	0.1359	0.0142	-0.0000	-0.7913	4.0682	0.2620	0.0677	0.0000	-0.0000	-9.4767	40.0251	2.8200	0.7287	0.0000
395.5890	1.1757	-0.9233	-1.8874	-1.3063	2.9481	-2.5312	0.0000	0.0000	-0.0000	0.0000	0.0000	0.0000	0.5655	-0.9049	4.0835	0.2241	0.1271	0.0359	-0.0000	-0.7917	4.0681	0.2620	0.0677	0.0000	-0.0000	-9.4808	40.0241	2.8200	0.7287	0.0000
395.5990	1.1756	-0.9233	-1.8874	-1.3063	2.9481	-2.5312	0.0000	0.0000	-0.0000	0.0000	0.0000	0.0000	0.5172	-0.8934	4.1083	0.2320	0.1231	0.0178	0.0000	-0.7915	4.0681	0.2620	0.0677	0.0000	0.0000	-9.4789	40.0244	2.8200	0.7287	0.0000
395.6110	1.1756	-0.9233	-1.8874	-1.3063	2.9481	-2.5313	0.0000	0.0000	-0.0000	0.0000	0.0000	0.0000	0.5431	-0.9080	4.1567	0.2240	0.1050	0.0217	0.0000	-0.7915	4.0681	0.2620	0.0677	0.0000	0.0000	-9.4787	40.0246	2.8200	0.7287	0.0000
395.6210	1.1756	-0.9233	-1.8874	-1.3063	2.9481	-2.5312	0.0000	0.0000	-0.0000	0.0000	0.0000	0.0000	0.6244	-0.8224	4.1635	0.2344	0.1248	0.0140	-0.0000	-0.7916	4.0681	0.2620	0.0677	0.0000	-0.0000	-9.4805	40.0244	2.8199	0.7287	0.0000
395.6330	1.1756	-0.9233	-1.8873	-1.3063	2.9481	-2.5312	0.0000	0.0000	-0.0000	0.0000	0.0000	0.0000	0.6611	-0.8885	4.1232	0.2323	0.1536	0.0181	-0.0000	-0.7917	4.0681	0.2620	0.0677	0.0000	-0.0000	-9.4808	40.0241	2.8200	0.7287	0.0000
395.6430	1.1756	-0.9233	-1.8874	-1.3063	2.9481	-2.5312	0.0000	0.0000	-0.0000	0.0000	0.0000	0.0000	0.6065	-0.8464	4.1363	0.2266	0.1151	0.0202	-0.0000	-0.7916	4.0681	0.2620	0.0677	0.0000	-0.0000	-9.4799	40.0242	2.8200	0.7287	0.0000
395.6550	1.1756	-0.9233	-1.8874	-1.3063	2.9481	-2.5312	0.0000	0.0000	-0.0000	0.0000	0.0000	0.0000	0.6174	-0.9007	4.1276	0.2255	0.1303	0.0327	-0.0000	-0.7914	4.0681	0.2620	0.0677	0.0000	-0.0000	-9.4780	40.0246	2.8200	0.7287	0.0000
395.6650	1.1756	-0.9234	-1.8874	-1.3063	2.9481	-2.5312	0.0000	0.0000	-0.0000	0.0000	0.0000	0.0000	0.6380	-0.8221	4.1169	0.2471	0.1197	0.0231	-0.0000	-0.7916	4.0681	0.2620	0.0677	0.0000	-0.0000	-9.4795	40.0246	2.8200	0.7287	0.0000
395.6750	1.1756	-0.9233	-1.8874	-1.3063	2.9481	-2.5312	0.0000	0.0000	-0.0000	0.0000	0.0000	0.0000	0.6162	-0.9282	4.1509	0.2254	0.1057	0.0109	-0.0000	-0.7914	4.0681	0.2620	0.0677	0.0000	-0.0000	-9.4780	40.0246	2.8200	0.7287	0.0000
395.6870	1.1756	-0.9234	-1.8874	-1.3063	2.9481	-2.5312	0.0000	0.0000	-0.0000	0.0000	0.0000	0.0000	0.6287	-0.9360	4.1475	0.2334	0.1368	0.0021	0.0000	-0.7915	4.0681	0.2620	0.0677	0.0000	0.0000	-9.4788	40.0246	2.8200	0.7287	0.0000
395.6970	1.1756	-0.9233	-1.8874	-1.3063	2.9481	-2.5312	0.0000	0.0000	-0.0000	0.0000	0.0000	0.0000	0.6477	-0.9171	4.1354	0.2572	0.1138	0.0249	-0.0000	-0.7916	4.0681	0.2620	0.0677	0.0000	-0.0000	-9.4801	40.0240	2.8199	0.7286	0.0000
395.7090	1.1757	-0.9233	-1.8873	-1.3063	2.9481	-2.5312	0.0000	0.0000	-0.0000	0.0000	0.0000	0.0000	0.6386	-0.9087	4.1880	0.2542	0.1573	0.0428	-0.0000	-0.7913	4.0682	0.2620	0.0677	0.0000	-0.0000	-9.4764	40.0254	2.8200	0.7287	0.0000
395.7190	1.1756	-0.9233	-1.8874	-1.3063	2.9481	-2.5312	0.0000	0.0000	-0.0000	0.0000	0.0000	0.0000	0.5328	-0.8374	4.1789	0.2078	0.1308	0.0208	-0.0000	-0.7916	4.0681	0.2620	0.0677	0.0000	-0.0000	-9.4795	40.0246	2.8200	0.7287	0.0000
395.7310	1.1756	-0.9233	-1.8873	-1.3063	2.9481	-2.5312	0.0000	0.0000	-0.0000	0.0000	0.0000	0.0000	0.6563	-0.8443	4.1237	0.2165	0.1337	0.0318	-0.0000	-0.7913	4.0682	0.2620	0.0677	0.0000	-0.0000	-9.4767	40.0251	2.8200	0.7287	0.0000
395.7410	1.1756	-0.9233	-1.8874	-1.3063	2.9481	-2.5312	0.0000	0.0000	-0.0000	0.0000	0.0000	0.0000	0.4974	-0.8805	4.0827	0.2437	0.1483	0.0213	-0.0000	-0.7913	4.0682	0.2620	0.0677	0.0000	-0.0000	-9.4768	40.0250	2.8200	0.7287	0.0000
395.7510	1.1756	-0.9233	-1.8874	-1.3063	2.9481	-2.5312	0.0000	0.0000	-0.0000	0.0000	0.0000	0.0000	0.5623	-0.8862	4.1596	0.2385	0.1259	0.0527	0.0000	-0.7912	4.0682	0.2620	0.0677	0.0000	0.0000	-9.4755	40.0255	2.8201	0.7287	0.0000
395.7630	1.1756	-0.9233	-1.8874	-1.3063	2.9481	-2.5312	0.0000	0.0000	-0.0000	0.0000	0.0000	0.0000	0.6625	-0.9149	4.1301	0.2350	0.1409	0.0150	-0.0000	-0.7916	4.0681	0.2620	0.0677	0.0000	-0.0000	-9.4797	40.0244	2.8200	0.7287	0.0000
395.7730	1.1756	-0.9233	-1.8874	-1.3063	2.9481	-2.5312	0.0000	0.0000	-0.0000	0.0000	0.0000	0.0000	0.6104	-0.9371	4.1219	0.2232	0.1327	0.0265	0.0000	-0.7915	4.0681	0.2620	0.0677	0.0000	0.0000	-9.4794	40.0239	2.8199	0.7287	0.0000
395.7850	1.1756	-0.9233	-1.8874	-1.3063	2.9481	-2.5312	0.0000	0.0000	-0.0000	0.0000	0.0000	0.0000	0.5331	-0.8633	4.1412	0.2598	0.1562	0.0096	0.0000	-0.7915	4.0681	0.2620	0.0677	0.0000	0.0000	-9.4786	40.0248	2.8200	0.7287	0.0000
395.7950	1.1756	-0.9233	-1.8874	-1.3063	2.9481	-2.5312	0.0000	0.0000	-0.0000	0.0000	0.0000	0.0000	0.5567	-0.8895	4.1071	0.2278	0.1341	0.0144	0.0000	-0.7916	4.0681	0.2620	0.0677	0.0000	0.0000	-9.4807	40.0242	2.8199	0.7287	0.0000
395.8070	1.1756	-0.9233	-1.8874	-1.3063	2.9481	-2.5312	0.0000	0.0000	-0.0000	0.0000	0.0000	0.0000	0.5523	-0.8536	4.1097	0.2540	0.1354	0.0207	-0.0000	-0.7916	4.0681	0.2620	0.0677	0.0000	-0.0000	-9.4807	40.0243	2.8200	0.7287	0.0000
395.8170	1.1756	-0.9233	-1.8874	-1.3063	2.9481	-2.5312	0.0000	0.0000	-0.0000	0.0000	0.0000	0.0000	0.6361	-0.8639	4.1875	0.1873	0.1258	0.0042	-0.0000	-0.7915	4.0681	0.2620	0.0677	0.0000	-0.0000	-9.4789	40.0244	2.8200	0.7287	0.0000
395.8290	1.1756	-0.9233	-1.8874	-1.3063	2.9481	-2.5312	0.0000	0.0000	-0.0000	0.0000	0.0000	0.0000	0.5715	-0.9430	4.1422	0.2390	0.1170	0.0004	-0.0000	-0.7913	4.0682	0.2620	0.0677	0.0000	-0.0000	-9.4769	40.0249	2.8200	0.7287	0.0000
395.8390	1.1756	-0.9233	-1.8874	-1.3063	2.9481	-2.5312	0.0000	0.0000	-0.0000	0.0000	0.0000	0.0000	0.5518	-0.8332	4.1166	0.2656	0.1382	-0.0145	0.0000	-0.7915	4.0681	0.2620	0.0677	0.0000	0.0000	-9.4789	40.0244	2.8200	0.7287	0.0000
395.8490	1.1756	-0.9233	-1.8874	-1.3063	2.9481	-2.5313	0.0000	0.0000	-0.0000	0.0000	0.0000	0.0000	0.5723	-0.8264	4.1150	0.2428	0.1343	0.0085	-0.0000	-0.7916	4.0681	0.2620	0.0677	0.0000	-0.0000	-9.4806	40.0243	2.8200	0.7287	0.0000
395.8610	1.1756	-0.9233	-1.8874	-1.3063	2.9481	-2.5312	0.0000	0.0000	-0.0000	0.0000	0.0000	0.0000	0.5887	-0.8923	4.1052	0.2152	0.1178	0.0076	0.0000	-0.7916	4.0681	0.2620	0.0677	0.0000	0.0000	-9.4796	40.0246	2.8200	0.7287	0.0000
395.8710	1.1757	-0.9233	-1.8874	-1.3063	2.9481	-2.5312	0.0000	0.0000	-0.0000	0.0000	0.0000	0.0000	0.5378	-0.8337	4.1517	0.2386	0.1317	0.0144	0.0000	-0.7915	4.0681	0.2620	0.0677	0.0000	0.0000	-9.4786	40.0247	2.8200	0.7287	0.0000
395.8830	1.1756	-0.9233	-1.8874	-1.3063	2.9481	-2.5312	0.0000	0.0000	-0.0000	0.0000	0.0000	0.0000	0.5376	-0.9348	4.1388	0.2364	0.1194	-0.0041	0.0000	-0.7914	4.0681	0.2620	0.0677	0.0000	0.0000	-9.4782	40.0244	2.8199	0.7287	0.0000
395.8930	1.1756	-0.9233	-1.8874	-1.3063	2.9481	-2.5312	0.0000	0.0000	-0.0000	0.0000	0.0000	0.0000	0.4939	-0.8498	4.1339	0.2482	0.1307	-0.0101	0.0000	-0.7915	4.0681	0.2620	0.0677	0.0000	0.0000	-9.4793	40.0240	2.8199	0.7287	0.0000
395.9050	1.1756	-0.9233	-1.8873	-1.3063	2.9481	-2.5312	0.0000	0.0000	-0.0000	0.0000	0.0000	0.0000	0.5308	-0.9227	4.1265	0.2639	0.1420	0.0377	0.0000	-0.7916	4.0681	0.2620	0.0677	0.0000	0.0000	-9.4797	40.0244	2.8200	0.7287	0.0000
395.9150	1.1756	-0.9233	-1.8874	-1.3063	2.9481	-2.5313	0.0000	0.0000	-0.0000	0.0000	0.0000	0.0000	0.4709	-0.9833	4.1544	0.2373	0.1394	0.0103	-0.0000	-0.7914	4.0681	0.2620	0.0677	0.0000	-0.0000	-9.4781	40.0244	2.8200	0.7287	0.0000
395.9270	1.1756	-0.9233	-1.8874	-1.3063	2.9481	-2.5312	0.0000	0.0000	-0.0000	0.0000	0.0000	0.0000	0.5162	-0.9593	4.1037	0.2439	0.1371	-0.0104	-0.0000	-0.7913	4.0682	0.2620	0.0677	0.0000	-0.0000	-9.4765	40.0253	2.8200	0.7287	0.0000
395.9370	1.1756	-0.9233	-1.8874	-1.3063	2.9481	-2.5312	0.0000	0.0000	-0.0000	0.0000	0.0000	0.0000	0.5125	-0.9523	4.1439	0.2330	0.1210	0.0047	-0.0000	-0.7914	4.0681	0.2620	0.0677	0.0000	-0.0000	-9.4781	40.0244	2.8200	0.7287	0.0000
395.9470	1.1756	-0.9233	-1.8874	-1.3063	2.9481	-2.5313	0.0000	0.0000	-0.0000	0.0000	0.0000	0.0000	0.5550	-0.8949	4.1502	0.2417	0.1164	0.0110	-0.0000	-0.7914	4.0681	0.2620	0.0677	0.0000	-0.0000	-9.4772	40.0245	2.8199	0.7287	0.0000
395.9590	1.1756	-0.9233	-1.8874	-1.3063	2.9481	-2.5312	0.0000	0.0000	-0.0000	0.0000	0.0000	0.0000	0.5028	-0.8814	4.1439	0.2654	0.1328	0.0204	0.0000	-0.7915	4.0681	0.2620	0.0677	0.0000	0.0000	-9.4789	40.0244	2.8200	0.7287	0.0000
395.9690	1.1756	-0.9233	-1.8874	-1.3063	2.9481	-2.5312	0.0000	0.0000	-0.0000	0.0000	0.0000	0.0000	0.5881	-0.8264	4.1342	0.2568	0.1336	0.0149	-0.0000	-0.7916	4.0681	0.2620	0.0677	0.0000	-0.0000	-9.4796	40.0246	2.8200	0.7287	0.0000
395.9810	1.1756	-0.9233	-1.8874	-1.3063	2.9481	-2.5312	0.0000	0.0000	-0.0000	0.0000	0.0000	0.0000	0.5108	-0.8670	4.1239	0.2170	0.1462	0.0130	-0.0000	-0.7915	4.0681	0.2620	0.0677	0.0000	-0.0000	-9.4785	40.0248	2.8201	0.7287	0.0000
395.9910	1.1756	-0.9233	-1.8874	-1.3063	2.9481	-2.5312	0.0000	0.0000	-0.0000	0.0000	0.0000	0.0000	0.5774	-0.8394	4.1375	0.2218	0.1277	0.0111	0.0000	-0.7914	4.0681	0.2620	0.0677	0.0000	0.0000	-9.4780	40.0246	2.8200	0.7287	0.0000
396.0030	1.1756	-0.9233	-1.8874	-1.3063	2.9481	-2.5312	0.0000	0.0000	-0.0000	0.0000	0.0000	0.0000	0.4745	-0.9081	4.1023	0.2335	0.1237	0.0161	0.0000	-0.7915	4.0681	0.2620	0.0677	0.0000	0.0000	-9.4788	40.0246	2.8200	0.7287	0.0000
396.0130	1.1756	-0.9233	-1.8874	-1.3063	2.9481	-2.5312	0.0000	0.0000	-0.0000	0.0000	0.0000	0.0000	0.5813	-0.9618	4.1238	0.2300	0.1165	0.0215	-0.0000	-0.7913	4.0682	0.2620	0.0677	0.0000	-0.0000	-9.4761	40.0249	2.8200	0.7287	0.0000
396.0250	1.1756	-0.9233	-1.8874	-1.3063	2.9481	-2.5312	0.0000	0.0000	-0.0000	0.0000	0.0000	0.0000	0.5036	-0.9762	4.1125	0.2517	0.1368	-0.0141	-0.0000	-0.7916	4.0681	0.2620	0.0677	0.0000	-0.0000	-9.4799	40.0242	2.8199	0.7287	0.0000
396.0350	1.1756	-0.9233	-1.8874	-1.3063	2.9481	-2.5312	0.0000	0.0000	-0.0000	0.0000	0.0000	0.0000	0.4563	-0.9018	4.1259	0.2461	0.1095	0.0126	0.0000	-0.7912	4.0682	0.2620	0.0677	0.0000	0.0000	-9.4757	40.0253	2.8201	0.7287	0.0000
396.0450	1.1756	-0.9234	-1.8874	-1.3064	2.9481	-2.5313	0.0000	0.0000	-0.0000	0.0000	0.0000	0.0000	0.5348	-0.9351	4.0901	0.2664	0.1470	-0.0067	0.0000	-0.7914	4.0681	0.2620	0.0677	0.0000	0.0000	-9.4780	40.0246	2.8200	0.7287	0.0000
396.0570	1.1756	-0.9233	-1.8874	-1.3063	2.9481	-2.5312	0.0000	0.0000	-0.0000	0.0000	0.0000	0.0000	0.5607	-0.8742	4.1442	0.2263	0.1419	-0.0085	-0.0000	-0.7913	4.0681	0.2620	0.0677	0.0000	-0.0000	-9.4770	40.0248	2.8201	0.7287	0.0000
396.0670	1.1756	-0.9233	-1.8874	-1.3063	2.9481	-2.5312	0.0000	0.0000	-0.0000	0.0000	0.0000	0.0000	0.5146	-0.9515	4.1100	0.2397	0.1488	-0.0086	-0.0000	-0.7915	4.0681	0.2620	0.0677	0.0000	-0.0000	-9.4790	40.0244	2.8199	0.7287	0.0000
396.0790	1.1756	-0.9233	-1.8874	-1.3063	2.9481	-2.5313	0.0000	0.0000	-0.0000	0.0000	0.0000	0.0000	0.5671	-0.9200	4.1001	0.2198	0.1125	0.0079	-0.0000	-0.7914	4.0681	0.2620	0.0677	0.0000	-0.0000	-9.4780	40.0246	2.8200	0.7287	0.0000
396.0890	1.1756	-0.9233	-1.8873	-1.3063	2.9481	-2.5312	0.0000	0.0000	-0.0000	0.0000	0.0000	0.0000	0.5186	-0.9032	4.1094	0.2678	0.1153	-0.0001	-0.0000	-0.7916	4.0681	0.2620	0.0677	0.0000	-0.0000	-9.4799	40.0242	2.8199	0.7286	0.0000
396.0990	1.1756	-0.9233	-1.8874	-1.3063	2.9481	-2.5312	0.0000	0.0000	-0.0000	0.0000	0.0000	0.0000	0.5858	-0.8676	4.1020	0.2209	0.1099	0.0115	-0.0000	-0.7913	4.0682	0.2620	0.0677	0.0000	-0.0000	-9.4766	40.0251	2.8201	0.7287	0.0000
396.1110	1.1756	-0.9233	-1.8874	-1.3063	2.9481	-2.5313	0.0000	0.0000	-0.0000	0.0000	0.0000	0.0000	0.5430	-0.9310	4.1247	0.2358	0.1242	-0.0101	-0.0000	-0.7917	4.0681	0.2620	0.0677	0.0000	-0.0000	-9.4815	40.0242	2.8199	0.7287	0.0000
396.1210	1.1756	-0.9233	-1.8874	-1.3063	2.9481	-2.5312	0.0000	0.0000	-0.0000	0.0000	0.0000	0.0000	0.5803	-0.9455	4.1329	0.2264	0.1405	0.0080	0.0000	-0.7915	4.0682	0.2620	0.0677	0.0000	0.0000	-9.4784	40.0250	2.8200	0.7287	0.0000
396.1310	1.1756	-0.9233	-1.8874	-1.3063	2.9481	-2.5312	0.0000	0.0000	-0.0000	0.0000	0.0000	0.0000	0.6262	-0.8720	4.1203	0.2466	0.1425	0.0034	-0.0000	-0.7915	4.0681	0.2620	0.0677	0.0000	-0.0000	-9.4789	40.0244	2.8200	0.7287	0.0000
396.1410	1.1756	-0.9233	-1.8874	-1.3063	2.9481	-2.5312	0.0000	0.0000	-0.0000	0.0000	0.0000	0.0000	0.6615	-0.9203	4.1568	0.2278	0.1180	0.0060	0.0000	-0.7917	4.0680	0.2620	0.0677	0.0000	0.0000	-9.4819	40.0238	2.8198	0.7286	0.0000
396.1510	1.1756	-0.9233	-1.8874	-1.3063	2.9481	-2.5312	0.0000	0.0000	-0.0000	0.0000	0.0000	0.0000	0.5398	-0.9333	4.1128	0.2537	0.1289	0.0159	0.0000	-0.7916	4.0680	0.2620	0.0677	0.0000	0.0000	-9.4804	40.0237	2.8199	0.7287	0.0000
396.1610	1.1756	-0.9233	-1.8874	-1.3063	2.9481	-2.5312	0.0000	0.0000	-0.0000	0.0000	0.0000	0.0000	0.6241	-0.9392	4.1221	0.2266	0.1233	0.0100	0.0000	-0.7916	4.0681	0.2620	0.0677	0.0000	0.0000	-9.4797	40.0244	2.8200	0.7287	0.0000
396.1710	1.1756	-0.9233	-1.8874	-1.3063	2.9481	-2.5312	0.0000	0.0000	-0.0000	0.0000	0.0000	0.0000	0.6198	-0.9252	4.1079	0.2406	0.1414	-0.0068	-0.0000	-0.7913	4.0682	0.2620	0.0677	0.0000	-0.0000	-9.4766	40.0252	2.8201	0.7287	0.0000
396.1830	1.1756	-0.9233	-1.8874	-1.3063	2.9481	-2.5312	0.0000	0.0000	-0.0000	0.0000	0.0000	0.0000	0.6500	-0.8099	4.1113	0.2260	0.1109	-0.0111	0.0000	-0.7915	4.0681	0.2620	0.0677	0.0000	0.0000	-9.4788	40.0246	2.8200	0.7287	0.0000
396.1930	1.1756	-0.9233	-1.8874	-1.3063	2.9481	-2.5312	0.0000	0.0000	-0.0000	0.0000	0.0000	0.0000	0.5341	-0.8815	4.1516	0.2453	0.1391	-0.0035	0.0000	-0.7915	4.0681	0.2620	0.0677	0.0000	0.0000	-9.4788	40.0246	2.8200	0.7287	0.0000
396.2030	1.1756	-0.9234	-1.8874	-1.3063	2.9481	-2.5313	0.0000	0.0000	-0.0000	0.0000	0.0000	0.0000	0.5115	-0.8990	4.0728	0.2205	0.1404	-0.0014	0.0000	-0.7915	4.0681	0.2620	0.0677	0.0000	0.0000	-9.4788	40.0245	2.8199	0.7287	0.0000
396.2130	1.1756	-0.9233	-1.8874	-1.3063	2.9481	-2.5312	0.0000	0.0000	-0.0000	0.0000	0.0000	0.0000	0.5941	-0.8939	4.1392	0.2470	0.1274	0.0270	0.0000	-0.7915	4.0681	0.2620	0.0677	0.0000	0.0000	-9.4788	40.0245	2.8200	0.7287	0.0000
396.2230	1.1756	-0.9233	-1.8874	-1.3063	2.9481	-2.5312	0.0000	0.0000	-0.0000	0.0000	0.0000	0.0000	0.6259	-0.9176	4.1168	0.2241	0.1255	-0.0078	-0.0000	-0.7916	4.0681	0.2620	0.0677	0.0000	-0.0000	-9.4802	40.0239	2.8199	0.7287	0.0000
396.2330	1.1756	-0.9233	-1.8874	-1.3064	2.9481	-2.5312	0.0000	0.0000	-0.0000	0.0000	0.0000	0.0000	0.5242	-0.8323	4.1319	0.2330	0.1263	-0.0108	0.0000	-0.7916	4.0681	0.2620	0.0677	0.0000	0.0000	-9.4803	40.0247	2.8200	0.7287	0.0000
396.2430	1.1756	-0.9233	-1.8874	-1.3063	2.9481	-2.5312	0.0000	0.0000	-0.0000	0.0000	0.0000	0.0000	0.6402	-0.8589	4.1364	0.2685	0.1419	-0.0044	0.0000	-0.7915	4.0681	0.2620	0.0677	0.0000	0.0000	-9.4789	40.0244	2.8200	0.7287	0.0000
396.2550	1.1756	-0.9234	-1.8874	-1.3063	2.9481	-2.5312	0.0000	0.0000	-0.0000	0.0000	0.0000	0.0000	0.6016	-0.8822	4.1417	0.2501	0.1353	-0.0043	-0.0000	-0.7916	4.0681	0.2620	0.0677	0.0000	-0.0000	-9.4805	40.0244	2.8200	0.7287	0.0000
396.2650	1.1756	-0.9233	-1.8874	-1.3063	2.9481	-2.5312	0.0000	0.0000	-0.0000	0.0000	0.0000	0.0000	0.5662	-0.8904	4.1111	0.2344	0.1344	0.0020	-0.0000	-0.7913	4.0682	0.2620	0.0677	0.0000	-0.0000	-9.4765	40.0253	2.8200	0.7287	0.0000
396.2750	1.1756	-0.9233	-1.8874	-1.3063	2.9481	-2.5312	0.0000	0.0000	-0.0000	0.0000	0.0000	0.0000	0.4903	-0.8797	4.1705	0.2492	0.1487	-0.0135	0.0000	-0.7916	4.0681	0.2620	0.0677	0.0000	0.0000	-9.4797	40.0244	2.8200	0.7287	0.0000
396.2850	1.1756	-0.9233	-1.8874	-1.3063	2.9481	-2.5312	0.0000	0.0000	-0.0000	0.0000	0.0000	0.0000	0.6092	-1.0069	4.0841	0.2402	0.1505	-0.0115	-0.0000	-0.7916	4.0681	0.2620	0.0677	0.0000	-0.0000	-9.4807	40.0242	2.8199	0.7287	0.0000
396.2950	1.1756	-0.9233	-1.8874	-1.3063	2.9481	-2.5312	0.0000	0.0000	-0.0000	0.0000	0.0000	0.0000	0.5898	-0.8681	4.0692	0.2411	0.1157	-0.0008	-0.0000	-0.7915	4.0681	0.2620	0.0677	0.0000	-0.0000	-9.4786	40.0248	2.8200	0.7287	0.0000
396.3070	1.1756	-0.9233	-1.8874	-1.3063	2.9481	-2.5312	0.0000	0.0000	-0.0000	0.0000	0.0000	0.0000	0.5014	-0.9575	4.0641	0.2533	0.1307	-0.0176	-0.0000	-0.7917	4.0681	0.2620	0.0677	0.0000	-0.0000	-9.4808	40.0241	2.8199	0.7287	0.0000
396.3170	1.1756	-0.9233	-1.8874	-1.3063	2.9481	-2.5312	0.0000	0.0000	-0.0000	0.0000	0.0000	0.0000	0.5582	-0.9389	4.1602	0.2341	0.1188	0.0058	0.0000	-0.7915	4.0681	0.2620	0.0677	0.0000	0.0000	-9.4790	40.0244	2.8199	0.7287	0.0000
396.3270	1.1756	-0.9233	-1.8874	-1.3063	2.9481	-2.5312	0.0000	0.0000	-0.0000	0.0000	0.0000	0.0000	0.5572	-0.9463	4.1310	0.2366	0.1291	0.0142	0.0000	-0.7917	4.0680	0.2620	0.0677	0.0000	0.0000	-9.4818	40.0238	2.8199	0.7286	0.0000
396.3390	1.1756	-0.9233	-1.8874	-1.3063	2.9481	-2.5313	0.0000	0.0000	-0.0000	0.0000	0.0000	0.0000	0.5135	-0.8727	4.1487	0.2528	0.1100	-0.0082	0.0000	-0.7914	4.0681	0.2620	0.0677	0.0000	0.0000	-9.4780	40.0246	2.8200	0.7287	0.0000
396.3490	1.1756	-0.9233	-1.8873	-1.3063	2.9481	-2.5312	0.0000	0.0000	-0.0000	0.0000	0.0000	0.0000	0.6826	-0.8887	4.1889	0.2505	0.1245	-0.0306	-0.0000	-0.7913	4.0682	0.2620	0.0677	0.0000	-0.0000	-9.4761	40.0249	2.8200	0.7287	0.0000
396.3590	1.1756	-0.9233	-1.8874	-1.3063	2.9481	-2.5312	0.0000	0.0000	-0.0000	0.0000	0.0000	0.0000	0.4248	-0.8889	4.1437	0.2205	0.1293	0.0033	-0.0000	-0.7914	4.0682	0.2620	0.0677	0.0000	-0.0000	-9.4774	40.0251	2.8201	0.7287	0.0000
