# Supplementary material for: Practical Aspects of Model-Based Collision Detection
Source: Front Robot AI. 2020 Nov 23;7:571574. doi: 10.3389/frobt.2020.571574 (PMC7805958; doi:10.3389/frobt.2020.571574)
Supplement: Supplementary file 1 [file Data_Sheet_1.ZIP › validation_data/ur-20_01_17-p5.csv]

454.5890	0.1814	-0.2122	0.3616	-1.6757	4.9308	-2.5315	-0.0000	0.0000	-0.0000	0.0000	0.0000	0.0000	0.5327	-9.9954	-4.5273	-0.2737	0.0199	-0.0793	0.0000	-10.2188	-4.2839	-0.3017	0.0180	0.0000	0.0000	-122.3795	-42.1475	-3.2471	0.1942	0.0000
454.5990	0.1814	-0.2122	0.3616	-1.6757	4.9308	-2.5315	-0.0000	0.0000	-0.0000	0.0000	0.0000	0.0000	0.4835	-9.9261	-4.5450	-0.2605	0.0357	-0.0497	0.0000	-10.2188	-4.2839	-0.3017	0.0180	0.0000	0.0000	-122.3795	-42.1475	-3.2470	0.1941	0.0000
454.6110	0.1814	-0.2122	0.3616	-1.6757	4.9308	-2.5316	-0.0000	0.0000	-0.0000	0.0000	0.0000	0.0000	0.4592	-9.9937	-4.5657	-0.2713	0.0267	-0.0650	-0.0000	-10.2188	-4.2839	-0.3017	0.0180	0.0000	-0.0000	-122.3796	-42.1472	-3.2470	0.1941	0.0000
454.6210	0.1814	-0.2121	0.3616	-1.6758	4.9308	-2.5315	-0.0000	0.0000	-0.0000	0.0000	0.0000	0.0000	0.5319	-9.9437	-4.5487	-0.2640	0.0105	-0.0611	0.0000	-10.2188	-4.2839	-0.3017	0.0180	0.0000	0.0000	-122.3796	-42.1474	-3.2470	0.1941	0.0000
454.6310	0.1814	-0.2122	0.3616	-1.6758	4.9308	-2.5315	-0.0000	0.0000	-0.0000	0.0000	0.0000	0.0000	0.4495	-9.8962	-4.5626	-0.2782	0.0317	-0.0559	-0.0000	-10.2188	-4.2839	-0.3017	0.0180	0.0000	-0.0000	-122.3794	-42.1476	-3.2470	0.1941	0.0000
454.6410	0.1814	-0.2122	0.3616	-1.6757	4.9308	-2.5315	-0.0000	0.0000	-0.0000	0.0000	0.0000	0.0000	0.4959	-9.8847	-4.5778	-0.2724	0.0173	-0.0620	0.0000	-10.2188	-4.2839	-0.3017	0.0180	0.0000	0.0000	-122.3791	-42.1477	-3.2470	0.1941	0.0000
454.6510	0.1813	-0.2122	0.3616	-1.6757	4.9308	-2.5315	-0.0000	0.0000	-0.0000	0.0000	0.0000	0.0000	0.4968	-9.9578	-4.5886	-0.2804	0.0338	-0.0600	-0.0000	-10.2189	-4.2839	-0.3017	0.0180	0.0000	-0.0000	-122.3798	-42.1473	-3.2470	0.1941	0.0000
454.6610	0.1814	-0.2122	0.3616	-1.6757	4.9308	-2.5315	-0.0000	0.0000	-0.0000	0.0000	0.0000	0.0000	0.4176	-10.0124	-4.5470	-0.2514	-0.0018	-0.0908	-0.0000	-10.2189	-4.2839	-0.3017	0.0180	0.0000	-0.0000	-122.3798	-42.1473	-3.2470	0.1941	0.0000
454.6710	0.1814	-0.2122	0.3616	-1.6757	4.9308	-2.5315	-0.0000	0.0000	-0.0000	0.0000	0.0000	0.0000	0.4407	-9.9268	-4.5143	-0.2729	0.0116	-0.0606	0.0000	-10.2188	-4.2839	-0.3017	0.0180	0.0000	0.0000	-122.3794	-42.1472	-3.2470	0.1941	0.0000
454.6830	0.1814	-0.2121	0.3616	-1.6757	4.9308	-2.5315	-0.0000	0.0000	-0.0000	-0.0000	0.0000	0.0000	0.4568	-9.9473	-4.5429	-0.2641	0.0283	-0.0656	0.0000	-10.2189	-4.2839	-0.3017	0.0180	0.0000	0.0000	-122.3799	-42.1471	-3.2470	0.1941	0.0000
454.6930	0.1814	-0.2122	0.3616	-1.6757	4.9308	-2.5315	-0.0000	0.0000	-0.0000	-0.0000	0.0000	0.0000	0.4997	-10.0632	-4.5540	-0.2349	0.0348	-0.0573	0.0000	-10.2188	-4.2839	-0.3017	0.0180	0.0000	0.0000	-122.3791	-42.1472	-3.2470	0.1941	0.0000
454.7030	0.1814	-0.2122	0.3616	-1.6757	4.9308	-2.5315	-0.0000	0.0000	-0.0000	-0.0000	0.0000	0.0000	0.4710	-9.9566	-4.5063	-0.2645	0.0310	-0.0630	0.0000	-10.2188	-4.2839	-0.3017	0.0180	0.0000	0.0000	-122.3789	-42.1475	-3.2470	0.1941	0.0000
454.7130	0.1814	-0.2121	0.3616	-1.6757	4.9308	-2.5315	-0.0000	0.0000	-0.0000	-0.0000	0.0000	0.0000	0.5169	-10.0109	-4.5284	-0.2345	0.0190	-0.0612	0.0000	-10.2189	-4.2839	-0.3017	0.0180	0.0000	0.0000	-122.3797	-42.1473	-3.2470	0.1941	0.0000
454.7230	0.1814	-0.2122	0.3616	-1.6758	4.9308	-2.5315	-0.0000	0.0000	-0.0000	0.0000	0.0000	0.0000	0.5463	-9.9659	-4.5184	-0.2580	0.0347	-0.0712	0.0000	-10.2188	-4.2839	-0.3017	0.0180	0.0000	0.0000	-122.3790	-42.1476	-3.2470	0.1941	0.0000
454.7350	0.1814	-0.2122	0.3616	-1.6757	4.9308	-2.5315	-0.0000	0.0000	-0.0000	0.0000	0.0000	0.0000	0.5801	-9.9424	-4.5772	-0.2743	0.0421	-0.0716	0.0000	-10.2188	-4.2839	-0.3017	0.0180	0.0000	0.0000	-122.3796	-42.1473	-3.2470	0.1941	0.0000
454.7450	0.1814	-0.2122	0.3616	-1.6758	4.9308	-2.5315	-0.0000	0.0000	-0.0000	0.0000	0.0000	0.0000	0.4315	-9.9735	-4.5343	-0.2692	0.0396	-0.0344	-0.0000	-10.2188	-4.2839	-0.3017	0.0180	0.0000	-0.0000	-122.3793	-42.1475	-3.2470	0.1941	0.0000
454.7550	0.1814	-0.2121	0.3616	-1.6757	4.9308	-2.5315	-0.0000	0.0000	-0.0000	0.0000	0.0000	0.0000	0.5089	-9.9430	-4.5685	-0.2609	0.0393	-0.0872	-0.0000	-10.2188	-4.2839	-0.3017	0.0180	0.0000	-0.0000	-122.3789	-42.1477	-3.2471	0.1941	0.0000
454.7650	0.1814	-0.2121	0.3616	-1.6758	4.9308	-2.5315	-0.0000	0.0000	-0.0000	0.0000	0.0000	0.0000	0.4969	-9.9243	-4.5314	-0.2490	0.0278	-0.0759	0.0000	-10.2188	-4.2839	-0.3017	0.0180	0.0000	0.0000	-122.3793	-42.1475	-3.2470	0.1941	0.0000
454.7750	0.1814	-0.2122	0.3616	-1.6757	4.9307	-2.5315	-0.0000	0.0000	-0.0000	0.0000	0.0000	0.0000	0.4558	-9.9254	-4.5360	-0.2519	0.0310	-0.0537	0.0000	-10.2188	-4.2839	-0.3017	0.0180	0.0000	0.0000	-122.3792	-42.1472	-3.2470	0.1941	0.0000
454.7850	0.1814	-0.2122	0.3616	-1.6757	4.9308	-2.5316	-0.0000	0.0000	-0.0000	0.0000	0.0000	0.0000	0.5608	-9.9259	-4.5612	-0.2515	0.0212	-0.0621	0.0000	-10.2189	-4.2839	-0.3017	0.0180	0.0000	0.0000	-122.3797	-42.1471	-3.2470	0.1941	0.0000
454.7970	0.1814	-0.2121	0.3616	-1.6757	4.9308	-2.5315	-0.0000	0.0000	-0.0000	0.0000	0.0000	0.0000	0.5042	-9.9658	-4.5210	-0.2748	0.0308	-0.0685	0.0000	-10.2188	-4.2839	-0.3017	0.0180	0.0000	0.0000	-122.3795	-42.1472	-3.2470	0.1941	0.0000
454.8070	0.1814	-0.2121	0.3616	-1.6757	4.9308	-2.5315	-0.0000	0.0000	-0.0000	0.0000	0.0000	0.0000	0.4379	-9.9910	-4.5885	-0.2453	0.0212	-0.0549	0.0000	-10.2188	-4.2839	-0.3017	0.0180	0.0000	0.0000	-122.3795	-42.1473	-3.2470	0.1941	0.0000
454.8170	0.1814	-0.2121	0.3616	-1.6757	4.9308	-2.5315	-0.0000	0.0000	-0.0000	0.0000	0.0000	0.0000	0.4696	-9.9476	-4.5175	-0.2686	0.0216	-0.0665	0.0000	-10.2188	-4.2839	-0.3017	0.0180	0.0000	0.0000	-122.3793	-42.1475	-3.2470	0.1941	0.0000
454.8270	0.1814	-0.2122	0.3616	-1.6757	4.9308	-2.5315	-0.0000	0.0000	-0.0000	0.0000	0.0000	0.0000	0.4333	-9.9824	-4.5487	-0.2538	0.0326	-0.0499	-0.0000	-10.2188	-4.2839	-0.3017	0.0180	0.0000	-0.0000	-122.3794	-42.1476	-3.2470	0.1941	0.0000
454.8390	0.1814	-0.2121	0.3616	-1.6757	4.9308	-2.5315	-0.0000	0.0000	-0.0000	0.0000	0.0000	0.0000	0.4378	-9.8953	-4.5539	-0.2754	0.0323	-0.0474	0.0000	-10.2188	-4.2839	-0.3017	0.0180	0.0000	0.0000	-122.3793	-42.1475	-3.2470	0.1941	0.0000
454.8490	0.1813	-0.2122	0.3616	-1.6757	4.9308	-2.5315	-0.0000	0.0000	-0.0000	0.0000	0.0000	0.0000	0.5606	-9.9177	-4.5726	-0.2659	0.0360	-0.0834	0.0000	-10.2188	-4.2839	-0.3017	0.0180	0.0000	0.0000	-122.3795	-42.1476	-3.2470	0.1942	0.0000
454.8610	0.1814	-0.2122	0.3616	-1.6757	4.9308	-2.5315	-0.0000	0.0000	-0.0000	0.0000	0.0000	0.0000	0.4502	-9.9635	-4.5517	-0.2444	0.0281	-0.0452	-0.0000	-10.2188	-4.2839	-0.3017	0.0180	0.0000	-0.0000	-122.3791	-42.1475	-3.2470	0.1941	0.0000
454.8710	0.1814	-0.2122	0.3616	-1.6757	4.9308	-2.5315	-0.0000	0.0000	-0.0000	0.0000	0.0000	0.0000	0.4969	-9.9991	-4.5102	-0.2373	0.0678	-0.0506	0.0000	-10.2188	-4.2839	-0.3017	0.0180	0.0000	0.0000	-122.3793	-42.1473	-3.2470	0.1941	0.0000
454.8830	0.1814	-0.2121	0.3616	-1.6757	4.9308	-2.5315	-0.0000	0.0000	-0.0000	0.0000	0.0000	0.0000	0.5405	-9.9206	-4.5280	-0.2480	0.0320	-0.0769	0.0000	-10.2188	-4.2839	-0.3017	0.0180	0.0000	0.0000	-122.3792	-42.1471	-3.2470	0.1941	0.0000
454.8930	0.1814	-0.2121	0.3616	-1.6757	4.9308	-2.5315	-0.0000	0.0000	-0.0000	0.0000	0.0000	0.0000	0.5789	-9.9908	-4.5295	-0.2339	0.0296	-0.0870	0.0000	-10.2189	-4.2838	-0.3017	0.0180	0.0000	0.0000	-122.3798	-42.1470	-3.2470	0.1941	0.0000
454.9030	0.1814	-0.2121	0.3616	-1.6757	4.9308	-2.5315	-0.0000	0.0000	-0.0000	0.0000	0.0000	0.0000	0.4670	-9.8933	-4.5388	-0.2494	0.0458	-0.0634	0.0000	-10.2188	-4.2839	-0.3017	0.0180	0.0000	0.0000	-122.3793	-42.1475	-3.2470	0.1941	0.0000
454.9130	0.1814	-0.2122	0.3616	-1.6757	4.9308	-2.5316	-0.0000	0.0000	-0.0000	0.0000	0.0000	0.0000	0.5119	-10.0094	-4.5547	-0.2422	0.0502	-0.0735	0.0000	-10.2188	-4.2839	-0.3017	0.0180	0.0000	0.0000	-122.3792	-42.1474	-3.2470	0.1941	0.0000
454.9230	0.1814	-0.2121	0.3615	-1.6757	4.9308	-2.5315	-0.0000	0.0000	-0.0000	0.0000	0.0000	0.0000	0.4295	-9.9323	-4.5446	-0.2581	0.0743	-0.0489	0.0000	-10.2188	-4.2839	-0.3017	0.0180	0.0000	0.0000	-122.3795	-42.1470	-3.2469	0.1941	0.0000
454.9350	0.1814	-0.2122	0.3616	-1.6757	4.9308	-2.5315	-0.0000	0.0000	-0.0000	0.0000	0.0000	0.0000	0.4243	-9.9456	-4.5155	-0.2542	0.0158	-0.0710	0.0000	-10.2188	-4.2839	-0.3017	0.0180	0.0000	0.0000	-122.3791	-42.1472	-3.2470	0.1941	0.0000
454.9450	0.1814	-0.2122	0.3616	-1.6757	4.9308	-2.5315	-0.0000	0.0000	-0.0000	0.0000	0.0000	0.0000	0.6126	-9.9354	-4.5060	-0.2682	0.0489	-0.0571	-0.0000	-10.2188	-4.2839	-0.3017	0.0180	0.0000	-0.0000	-122.3795	-42.1473	-3.2470	0.1942	0.0000
454.9550	0.1814	-0.2122	0.3616	-1.6757	4.9308	-2.5315	-0.0000	0.0000	-0.0000	0.0000	0.0000	0.0000	0.4681	-9.9576	-4.5686	-0.2320	0.0361	-0.0407	-0.0000	-10.2188	-4.2839	-0.3017	0.0180	0.0000	-0.0000	-122.3791	-42.1473	-3.2470	0.1941	0.0000
454.9650	0.1814	-0.2122	0.3616	-1.6757	4.9308	-2.5315	-0.0000	0.0000	-0.0000	0.0000	0.0000	0.0000	0.4744	-9.9423	-4.5419	-0.2423	0.0503	-0.0757	0.0000	-10.2188	-4.2839	-0.3017	0.0180	0.0000	0.0000	-122.3791	-42.1479	-3.2471	0.1941	0.0000
454.9750	0.1814	-0.2122	0.3616	-1.6757	4.9308	-2.5316	-0.0000	0.0000	-0.0000	0.0000	0.0000	0.0000	0.3838	-9.8882	-4.5562	-0.2588	0.0214	-0.0606	0.0000	-10.2189	-4.2839	-0.3017	0.0180	0.0000	0.0000	-122.3799	-42.1473	-3.2470	0.1941	0.0000
454.9870	0.1814	-0.2122	0.3616	-1.6757	4.9308	-2.5315	-0.0000	0.0000	-0.0000	0.0000	0.0000	0.0000	0.4920	-9.9815	-4.5554	-0.2606	0.0196	-0.0760	0.0000	-10.2189	-4.2839	-0.3017	0.0180	0.0000	0.0000	-122.3798	-42.1472	-3.2470	0.1941	0.0000
454.9970	0.1814	-0.2121	0.3616	-1.6757	4.9308	-2.5316	-0.0000	0.0000	-0.0000	0.0000	0.0000	0.0000	0.4745	-10.0000	-4.5268	-0.2787	0.0389	-0.0943	-0.0000	-10.2188	-4.2839	-0.3017	0.0180	0.0000	-0.0000	-122.3793	-42.1475	-3.2470	0.1941	0.0000
455.0070	0.1814	-0.2122	0.3616	-1.6757	4.9308	-2.5315	-0.0000	0.0000	-0.0000	0.0000	0.0000	0.0000	0.4038	-9.9863	-4.5362	-0.2670	0.0255	-0.0551	0.0000	-10.2188	-4.2839	-0.3017	0.0180	0.0000	0.0000	-122.3794	-42.1473	-3.2470	0.1941	0.0000
455.0170	0.1814	-0.2121	0.3616	-1.6757	4.9308	-2.5315	-0.0000	0.0000	-0.0000	0.0000	0.0000	0.0000	0.4410	-9.8989	-4.5718	-0.2620	0.0462	-0.0580	-0.0000	-10.2188	-4.2839	-0.3017	0.0180	0.0000	-0.0000	-122.3797	-42.1473	-3.2470	0.1941	0.0000
455.0270	0.1814	-0.2122	0.3616	-1.6757	4.9308	-2.5315	-0.0000	0.0000	-0.0000	0.0000	0.0000	0.0000	0.4592	-10.0166	-4.5467	-0.2443	0.0380	-0.1094	-0.0000	-10.2188	-4.2839	-0.3017	0.0180	0.0000	-0.0000	-122.3794	-42.1474	-3.2470	0.1941	0.0000
455.0390	0.1814	-0.2122	0.3616	-1.6757	4.9308	-2.5315	-0.0000	0.0000	-0.0000	0.0000	0.0000	0.0000	0.3633	-9.9657	-4.5728	-0.2718	0.0257	-0.0978	0.0000	-10.2188	-4.2839	-0.3017	0.0180	0.0000	0.0000	-122.3792	-42.1478	-3.2471	0.1941	0.0000
455.0490	0.1814	-0.2121	0.3616	-1.6757	4.9308	-2.5315	-0.0000	0.0000	-0.0000	0.0000	0.0000	0.0000	0.5490	-9.9724	-4.5407	-0.2745	0.0303	-0.0657	-0.0000	-10.2189	-4.2839	-0.3017	0.0180	0.0000	-0.0000	-122.3798	-42.1474	-3.2470	0.1941	0.0000
455.0590	0.1814	-0.2122	0.3616	-1.6757	4.9308	-2.5315	-0.0000	0.0000	-0.0000	0.0000	0.0000	0.0000	0.4889	-9.9147	-4.5604	-0.2708	0.0397	-0.0650	0.0000	-10.2188	-4.2839	-0.3017	0.0180	0.0000	0.0000	-122.3793	-42.1473	-3.2470	0.1941	0.0000
455.0710	0.1814	-0.2122	0.3616	-1.6757	4.9308	-2.5315	-0.0000	0.0000	-0.0000	0.0000	0.0000	0.0000	0.4839	-9.8844	-4.5542	-0.2807	0.0349	-0.0739	0.0000	-10.2188	-4.2839	-0.3017	0.0180	0.0000	0.0000	-122.3793	-42.1477	-3.2470	0.1941	0.0000
455.0810	0.1814	-0.2121	0.3616	-1.6757	4.9308	-2.5315	-0.0000	0.0000	-0.0000	0.0000	0.0000	0.0000	0.4828	-9.9253	-4.5583	-0.2813	0.0381	-0.0615	-0.0000	-10.2188	-4.2839	-0.3017	0.0180	0.0000	-0.0000	-122.3790	-42.1474	-3.2470	0.1941	0.0000
455.0930	0.1814	-0.2122	0.3616	-1.6757	4.9308	-2.5315	-0.0000	0.0000	-0.0000	0.0000	0.0000	0.0000	0.5164	-9.9365	-4.5460	-0.2772	0.0318	-0.0734	-0.0000	-10.2188	-4.2839	-0.3017	0.0180	0.0000	-0.0000	-122.3795	-42.1475	-3.2470	0.1941	0.0000
455.1030	0.1814	-0.2122	0.3616	-1.6757	4.9308	-2.5315	-0.0000	0.0000	-0.0000	0.0000	0.0000	0.0000	0.4786	-9.8860	-4.5323	-0.2703	0.0370	-0.0628	-0.0000	-10.2188	-4.2839	-0.3017	0.0180	0.0000	-0.0000	-122.3795	-42.1473	-3.2470	0.1941	0.0000
455.1130	0.1814	-0.2122	0.3616	-1.6757	4.9308	-2.5315	-0.0000	0.0000	-0.0000	0.0000	0.0000	0.0000	0.5531	-9.9648	-4.5322	-0.2578	0.0392	-0.0752	0.0000	-10.2188	-4.2839	-0.3017	0.0180	0.0000	0.0000	-122.3796	-42.1474	-3.2470	0.1941	0.0000
455.1250	0.1814	-0.2122	0.3616	-1.6757	4.9308	-2.5315	-0.0000	0.0000	-0.0000	0.0000	0.0000	0.0000	0.4185	-9.9942	-4.5720	-0.2590	0.0493	-0.0619	0.0000	-10.2188	-4.2839	-0.3017	0.0180	0.0000	0.0000	-122.3795	-42.1475	-3.2471	0.1941	0.0000
455.1350	0.1814	-0.2121	0.3616	-1.6758	4.9308	-2.5316	-0.0000	0.0000	-0.0000	0.0000	0.0000	0.0000	0.4974	-9.9349	-4.5276	-0.2557	0.0254	-0.0630	0.0000	-10.2188	-4.2839	-0.3017	0.0180	0.0000	0.0000	-122.3794	-42.1472	-3.2470	0.1941	0.0000
455.1470	0.1814	-0.2122	0.3616	-1.6757	4.9308	-2.5316	-0.0000	0.0000	-0.0000	0.0000	0.0000	0.0000	0.4923	-10.0024	-4.5389	-0.2638	0.0418	-0.0804	0.0000	-10.2188	-4.2839	-0.3017	0.0180	0.0000	0.0000	-122.3796	-42.1471	-3.2470	0.1941	0.0000
455.1570	0.1814	-0.2121	0.3616	-1.6757	4.9308	-2.5315	-0.0000	0.0000	-0.0000	0.0000	0.0000	0.0000	0.4778	-9.8815	-4.5363	-0.2551	0.0492	-0.0671	-0.0000	-10.2188	-4.2839	-0.3017	0.0180	0.0000	-0.0000	-122.3796	-42.1472	-3.2470	0.1941	0.0000
455.1690	0.1814	-0.2122	0.3616	-1.6757	4.9308	-2.5315	-0.0000	0.0000	-0.0000	0.0000	0.0000	0.0000	0.4436	-9.9815	-4.5182	-0.2627	0.0464	-0.0579	0.0000	-10.2188	-4.2839	-0.3017	0.0180	0.0000	0.0000	-122.3792	-42.1474	-3.2470	0.1941	0.0000
455.1790	0.1814	-0.2121	0.3616	-1.6758	4.9308	-2.5315	-0.0000	0.0000	-0.0000	0.0000	0.0000	0.0000	0.4195	-9.9807	-4.5333	-0.2519	0.0679	-0.0903	-0.0000	-10.2188	-4.2839	-0.3017	0.0180	0.0000	-0.0000	-122.3794	-42.1474	-3.2470	0.1941	0.0000
455.1890	0.1814	-0.2121	0.3616	-1.6757	4.9308	-2.5315	-0.0000	0.0000	-0.0000	0.0000	0.0000	0.0000	0.4476	-9.9605	-4.5047	-0.2759	0.0563	-0.0990	0.0000	-10.2188	-4.2839	-0.3017	0.0180	0.0000	0.0000	-122.3792	-42.1476	-3.2470	0.1941	0.0000
455.2010	0.1814	-0.2122	0.3616	-1.6757	4.9308	-2.5315	-0.0000	0.0000	-0.0000	0.0000	0.0000	0.0000	0.5186	-9.9602	-4.5843	-0.2788	0.0385	-0.0761	-0.0000	-10.2188	-4.2839	-0.3017	0.0180	0.0000	-0.0000	-122.3791	-42.1473	-3.2470	0.1941	0.0000
455.2110	0.1814	-0.2122	0.3616	-1.6757	4.9308	-2.5315	-0.0000	0.0000	-0.0000	0.0000	0.0000	0.0000	0.4441	-9.8726	-4.5317	-0.2492	0.0515	-0.0640	-0.0000	-10.2189	-4.2839	-0.3017	0.0180	0.0000	-0.0000	-122.3799	-42.1474	-3.2470	0.1941	0.0000
455.2210	0.1814	-0.2122	0.3616	-1.6757	4.9308	-2.5315	-0.0000	0.0000	-0.0000	0.0000	0.0000	0.0000	0.4771	-9.9665	-4.5556	-0.2780	0.0453	-0.0691	0.0000	-10.2188	-4.2839	-0.3017	0.0180	0.0000	0.0000	-122.3795	-42.1472	-3.2470	0.1941	0.0000
455.2330	0.1814	-0.2121	0.3616	-1.6757	4.9308	-2.5315	-0.0000	0.0000	-0.0000	0.0000	0.0000	0.0000	0.5299	-9.9002	-4.5369	-0.2498	0.0375	-0.0829	0.0000	-10.2188	-4.2839	-0.3017	0.0180	0.0000	0.0000	-122.3795	-42.1473	-3.2470	0.1941	0.0000
455.2430	0.1814	-0.2121	0.3616	-1.6757	4.9308	-2.5315	-0.0000	0.0000	-0.0000	0.0000	0.0000	0.0000	0.4708	-9.9480	-4.5803	-0.2530	0.0524	-0.0874	0.0000	-10.2188	-4.2839	-0.3017	0.0180	0.0000	0.0000	-122.3795	-42.1475	-3.2470	0.1941	0.0000
455.2550	0.1814	-0.2122	0.3616	-1.6757	4.9308	-2.5315	-0.0000	0.0000	-0.0000	0.0000	0.0000	0.0000	0.4824	-10.0237	-4.5574	-0.2729	0.0478	-0.0660	0.0000	-10.2188	-4.2839	-0.3017	0.0180	0.0000	0.0000	-122.3792	-42.1474	-3.2470	0.1941	0.0000
455.2650	0.1814	-0.2121	0.3616	-1.6757	4.9308	-2.5315	-0.0000	0.0000	-0.0000	0.0000	0.0000	0.0000	0.4702	-9.8822	-4.5276	-0.2494	0.0422	-0.0911	0.0000	-10.2188	-4.2839	-0.3017	0.0180	0.0000	0.0000	-122.3793	-42.1475	-3.2470	0.1941	0.0000
455.2750	0.1814	-0.2122	0.3616	-1.6758	4.9308	-2.5315	-0.0000	0.0000	-0.0000	0.0000	0.0000	0.0000	0.4349	-9.9867	-4.5847	-0.2609	0.0386	-0.0733	0.0000	-10.2188	-4.2839	-0.3017	0.0180	0.0000	0.0000	-122.3795	-42.1476	-3.2471	0.1941	0.0000
455.2870	0.1814	-0.2121	0.3616	-1.6757	4.9308	-2.5315	-0.0000	0.0000	-0.0000	0.0000	0.0000	0.0000	0.4826	-9.9677	-4.5461	-0.2541	0.0444	-0.0684	-0.0000	-10.2188	-4.2839	-0.3017	0.0180	0.0000	-0.0000	-122.3794	-42.1475	-3.2470	0.1941	0.0000
455.2970	0.1814	-0.2121	0.3616	-1.6757	4.9308	-2.5315	-0.0000	0.0000	-0.0000	0.0000	0.0000	0.0000	0.5118	-9.9545	-4.5704	-0.2896	0.0660	-0.0593	0.0000	-10.2188	-4.2839	-0.3017	0.0180	0.0000	0.0000	-122.3791	-42.1473	-3.2470	0.1941	0.0000
455.3090	0.1814	-0.2122	0.3616	-1.6757	4.9308	-2.5315	-0.0000	0.0000	-0.0000	0.0000	0.0000	0.0000	0.4802	-9.9378	-4.5418	-0.2687	0.0363	-0.0921	-0.0000	-10.2188	-4.2839	-0.3017	0.0180	0.0000	-0.0000	-122.3793	-42.1473	-3.2470	0.1941	0.0000
455.3190	0.1814	-0.2121	0.3616	-1.6757	4.9308	-2.5315	-0.0000	0.0000	-0.0000	0.0000	0.0000	0.0000	0.4553	-9.9402	-4.5162	-0.2977	0.0602	-0.0699	-0.0000	-10.2188	-4.2839	-0.3017	0.0180	0.0000	-0.0000	-122.3796	-42.1471	-3.2470	0.1942	0.0000
455.3290	0.1814	-0.2122	0.3616	-1.6757	4.9308	-2.5315	-0.0000	0.0000	-0.0000	0.0000	0.0000	0.0000	0.4564	-9.9395	-4.5704	-0.2517	0.0592	-0.0991	0.0000	-10.2188	-4.2839	-0.3017	0.0180	0.0000	0.0000	-122.3792	-42.1476	-3.2471	0.1941	0.0000
455.3410	0.1814	-0.2121	0.3616	-1.6757	4.9308	-2.5316	-0.0000	0.0000	-0.0000	0.0000	0.0000	0.0000	0.5115	-10.0282	-4.5324	-0.2720	0.0424	-0.0954	-0.0000	-10.2188	-4.2839	-0.3017	0.0180	0.0000	-0.0000	-122.3793	-42.1475	-3.2470	0.1942	0.0000
455.3510	0.1814	-0.2122	0.3616	-1.6757	4.9308	-2.5315	-0.0000	0.0000	-0.0000	0.0000	0.0000	0.0000	0.4676	-9.9684	-4.5626	-0.2870	0.0272	-0.0841	-0.0000	-10.2188	-4.2839	-0.3017	0.0180	0.0000	-0.0000	-122.3792	-42.1475	-3.2470	0.1941	0.0000
455.3630	0.1814	-0.2121	0.3616	-1.6757	4.9308	-2.5315	-0.0000	0.0000	-0.0000	0.0000	0.0000	0.0000	0.5367	-9.9709	-4.5394	-0.2794	0.0600	-0.1049	0.0000	-10.2188	-4.2839	-0.3017	0.0180	0.0000	0.0000	-122.3796	-42.1472	-3.2470	0.1941	0.0000
455.3730	0.1814	-0.2122	0.3616	-1.6757	4.9308	-2.5315	-0.0000	0.0000	-0.0000	0.0000	0.0000	0.0000	0.4201	-9.8972	-4.5433	-0.2822	0.0127	-0.0719	-0.0000	-10.2188	-4.2839	-0.3017	0.0180	0.0000	-0.0000	-122.3791	-42.1475	-3.2470	0.1941	0.0000
455.3850	0.1814	-0.2121	0.3616	-1.6757	4.9308	-2.5315	-0.0000	0.0000	-0.0000	0.0000	0.0000	0.0000	0.5407	-9.9791	-4.5785	-0.2636	0.0406	-0.0801	0.0000	-10.2188	-4.2839	-0.3017	0.0180	0.0000	0.0000	-122.3796	-42.1474	-3.2470	0.1942	0.0000
455.3950	0.1814	-0.2122	0.3616	-1.6757	4.9308	-2.5315	-0.0000	0.0000	-0.0000	0.0000	0.0000	0.0000	0.5405	-9.9517	-4.5698	-0.2780	0.0544	-0.0871	-0.0000	-10.2188	-4.2839	-0.3017	0.0180	0.0000	-0.0000	-122.3793	-42.1475	-3.2470	0.1942	0.0000
455.4050	0.1814	-0.2122	0.3616	-1.6757	4.9308	-2.5315	-0.0000	0.0000	-0.0000	0.0000	0.0000	0.0000	0.4812	-9.9471	-4.5436	-0.2868	0.0563	-0.0864	0.0000	-10.2188	-4.2839	-0.3017	0.0180	0.0000	0.0000	-122.3793	-42.1475	-3.2470	0.1941	0.0000
455.4170	0.1814	-0.2121	0.3616	-1.6757	4.9308	-2.5315	-0.0000	0.0000	-0.0000	0.0000	0.0000	0.0000	0.5481	-9.9394	-4.5353	-0.2771	0.0459	-0.0897	0.0000	-10.2188	-4.2839	-0.3017	0.0180	0.0000	0.0000	-122.3794	-42.1480	-3.2471	0.1941	0.0000
455.4270	0.1814	-0.2122	0.3616	-1.6757	4.9308	-2.5315	-0.0000	0.0000	-0.0000	0.0000	0.0000	0.0000	0.4634	-9.9384	-4.5568	-0.2581	0.0630	-0.0709	0.0000	-10.2188	-4.2839	-0.3017	0.0180	0.0000	0.0000	-122.3794	-42.1474	-3.2470	0.1941	0.0000
455.4390	0.1814	-0.2122	0.3616	-1.6757	4.9308	-2.5315	-0.0000	0.0000	-0.0000	0.0000	0.0000	0.0000	0.5259	-9.9943	-4.6163	-0.2784	0.0260	-0.0718	-0.0000	-10.2188	-4.2839	-0.3017	0.0180	0.0000	-0.0000	-122.3795	-42.1471	-3.2470	0.1941	0.0000
455.4490	0.1814	-0.2122	0.3616	-1.6757	4.9308	-2.5315	-0.0000	0.0000	-0.0000	0.0000	0.0000	0.0000	0.4515	-9.9787	-4.5623	-0.2458	0.0508	-0.0767	0.0000	-10.2188	-4.2839	-0.3017	0.0180	0.0000	0.0000	-122.3791	-42.1475	-3.2470	0.1941	0.0000
455.4590	0.1814	-0.2121	0.3616	-1.6757	4.9308	-2.5315	-0.0000	0.0000	-0.0000	0.0000	0.0000	0.0000	0.4833	-10.0369	-4.5315	-0.2682	0.0552	-0.0820	0.0000	-10.2188	-4.2839	-0.3017	0.0180	0.0000	0.0000	-122.3795	-42.1474	-3.2470	0.1941	0.0000
455.4710	0.1814	-0.2121	0.3616	-1.6757	4.9308	-2.5315	-0.0000	0.0000	-0.0000	0.0000	0.0000	0.0000	0.5229	-10.0388	-4.5500	-0.2857	0.0612	-0.0764	0.0000	-10.2188	-4.2839	-0.3017	0.0180	0.0000	0.0000	-122.3794	-42.1474	-3.2470	0.1941	0.0000
455.4810	0.1814	-0.2121	0.3616	-1.6757	4.9308	-2.5315	-0.0000	0.0000	-0.0000	0.0000	0.0000	0.0000	0.5062	-9.9606	-4.5330	-0.2937	0.0251	-0.0724	0.0000	-10.2188	-4.2839	-0.3017	0.0180	0.0000	0.0000	-122.3795	-42.1473	-3.2470	0.1941	0.0000
455.4930	0.1813	-0.2122	0.3616	-1.6757	4.9308	-2.5315	-0.0000	0.0000	-0.0000	0.0000	0.0000	0.0000	0.4033	-9.9101	-4.5595	-0.2768	0.0654	-0.0893	-0.0000	-10.2189	-4.2839	-0.3017	0.0180	0.0000	-0.0000	-122.3797	-42.1471	-3.2470	0.1941	0.0000
455.5030	0.1814	-0.2121	0.3616	-1.6757	4.9308	-2.5316	-0.0000	0.0000	-0.0000	0.0000	0.0000	0.0000	0.5701	-9.9924	-4.5819	-0.2898	0.0532	-0.0800	-0.0000	-10.2188	-4.2839	-0.3017	0.0180	0.0000	-0.0000	-122.3788	-42.1474	-3.2470	0.1941	0.0000
455.5150	0.1814	-0.2121	0.3616	-1.6757	4.9308	-2.5315	-0.0000	0.0000	-0.0000	0.0000	0.0000	0.0000	0.4839	-10.0056	-4.5487	-0.2919	0.0604	-0.0980	0.0000	-10.2188	-4.2839	-0.3017	0.0180	0.0000	0.0000	-122.3794	-42.1474	-3.2470	0.1942	0.0000
455.5250	0.1814	-0.2122	0.3616	-1.6757	4.9308	-2.5315	-0.0000	0.0000	-0.0000	0.0000	0.0000	0.0000	0.5466	-9.9610	-4.5231	-0.2701	0.0572	-0.0787	-0.0000	-10.2188	-4.2839	-0.3017	0.0180	0.0000	-0.0000	-122.3796	-42.1476	-3.2470	0.1941	0.0000
455.5370	0.1814	-0.2122	0.3616	-1.6757	4.9308	-2.5315	-0.0000	0.0000	-0.0000	0.0000	0.0000	0.0000	0.4670	-9.9167	-4.5532	-0.2453	0.0684	-0.0777	-0.0000	-10.2188	-4.2838	-0.3017	0.0180	0.0000	-0.0000	-122.3792	-42.1470	-3.2469	0.1941	0.0000
455.5470	0.1814	-0.2121	0.3616	-1.6758	4.9308	-2.5315	-0.0000	0.0000	-0.0000	0.0000	0.0000	0.0000	0.5644	-9.9861	-4.5562	-0.3124	0.0351	-0.0859	0.0000	-10.2188	-4.2838	-0.3017	0.0180	0.0000	0.0000	-122.3795	-42.1469	-3.2469	0.1941	0.0000
455.5570	0.1814	-0.2122	0.3616	-1.6757	4.9308	-2.5315	-0.0000	0.0000	-0.0000	0.0000	0.0000	0.0000	0.5480	-9.9328	-4.5376	-0.2833	0.0705	-0.0759	-0.0000	-10.2188	-4.2839	-0.3017	0.0180	0.0000	-0.0000	-122.3788	-42.1476	-3.2470	0.1941	0.0000
455.5690	0.1814	-0.2121	0.3616	-1.6757	4.9308	-2.5315	-0.0000	0.0000	-0.0000	0.0000	0.0000	0.0000	0.5325	-9.9197	-4.5348	-0.2485	0.0539	-0.0980	0.0000	-10.2188	-4.2839	-0.3017	0.0180	0.0000	0.0000	-122.3796	-42.1473	-3.2470	0.1941	0.0000
455.5790	0.1814	-0.2121	0.3616	-1.6757	4.9308	-2.5316	-0.0000	0.0000	-0.0000	0.0000	-0.0000	0.0000	0.5895	-9.9461	-4.5360	-0.2847	0.0434	-0.0489	0.0000	-10.2188	-4.2839	-0.3017	0.0180	0.0000	0.0000	-122.3796	-42.1473	-3.2470	0.1941	0.0000
455.5890	0.1814	-0.2121	0.3616	-1.6757	4.9308	-2.5315	-0.0000	0.0000	-0.0000	0.0000	-0.0000	0.0000	0.5001	-9.9999	-4.5668	-0.2666	0.0518	-0.0771	0.0000	-10.2188	-4.2839	-0.3017	0.0180	0.0000	0.0000	-122.3793	-42.1475	-3.2470	0.1941	0.0000
455.5990	0.1814	-0.2122	0.3616	-1.6757	4.9308	-2.5315	-0.0000	0.0000	-0.0000	0.0000	-0.0000	0.0000	0.4832	-9.9366	-4.6010	-0.2573	0.0600	-0.0891	-0.0000	-10.2188	-4.2839	-0.3017	0.0180	0.0000	-0.0000	-122.3795	-42.1473	-3.2470	0.1941	0.0000
455.6110	0.1814	-0.2121	0.3616	-1.6758	4.9308	-2.5316	-0.0000	0.0000	-0.0000	0.0000	-0.0000	0.0000	0.4225	-9.9371	-4.5083	-0.2877	0.0405	-0.0805	-0.0000	-10.2188	-4.2839	-0.3017	0.0180	0.0000	-0.0000	-122.3796	-42.1473	-3.2470	0.1942	0.0000
455.6210	0.1814	-0.2121	0.3616	-1.6757	4.9308	-2.5315	-0.0000	0.0000	-0.0000	0.0000	-0.0000	0.0000	0.4275	-9.9546	-4.5625	-0.2989	0.0527	-0.0757	-0.0000	-10.2188	-4.2839	-0.3017	0.0180	0.0000	-0.0000	-122.3795	-42.1473	-3.2470	0.1941	0.0000
455.6310	0.1814	-0.2122	0.3616	-1.6757	4.9308	-2.5315	-0.0000	0.0000	-0.0000	0.0000	0.0000	0.0000	0.5262	-9.9524	-4.5199	-0.2656	0.0460	-0.0787	0.0000	-10.2188	-4.2839	-0.3017	0.0180	0.0000	0.0000	-122.3794	-42.1476	-3.2470	0.1941	0.0000
455.6410	0.1814	-0.2122	0.3616	-1.6757	4.9308	-2.5316	-0.0000	0.0000	-0.0000	0.0000	0.0000	0.0000	0.4935	-10.0198	-4.5246	-0.2718	0.0487	-0.0701	0.0000	-10.2188	-4.2839	-0.3017	0.0180	0.0000	0.0000	-122.3793	-42.1475	-3.2470	0.1941	0.0000
455.6510	0.1814	-0.2122	0.3616	-1.6757	4.9308	-2.5315	-0.0000	0.0000	-0.0000	0.0000	0.0000	0.0000	0.4824	-9.9784	-4.5298	-0.2686	0.0607	-0.1118	0.0000	-10.2188	-4.2839	-0.3017	0.0180	0.0000	0.0000	-122.3792	-42.1474	-3.2470	0.1941	0.0000
455.6610	0.1814	-0.2121	0.3616	-1.6757	4.9308	-2.5315	-0.0000	0.0000	-0.0000	0.0000	0.0000	0.0000	0.5096	-9.9342	-4.5532	-0.2831	0.0837	-0.0860	-0.0000	-10.2188	-4.2839	-0.3017	0.0180	0.0000	-0.0000	-122.3796	-42.1471	-3.2470	0.1942	0.0000
455.6730	0.1814	-0.2121	0.3616	-1.6757	4.9308	-2.5315	-0.0000	0.0000	-0.0000	0.0000	0.0000	0.0000	0.5173	-10.0315	-4.5268	-0.2698	0.0443	-0.0805	-0.0000	-10.2188	-4.2839	-0.3017	0.0180	0.0000	-0.0000	-122.3796	-42.1471	-3.2469	0.1941	0.0000
455.6830	0.1814	-0.2121	0.3616	-1.6757	4.9308	-2.5315	-0.0000	0.0000	-0.0000	0.0000	0.0000	0.0000	0.5000	-9.9836	-4.5460	-0.2511	0.0761	-0.0872	0.0000	-10.2188	-4.2839	-0.3017	0.0180	0.0000	0.0000	-122.3795	-42.1473	-3.2470	0.1942	0.0000
455.6930	0.1814	-0.2121	0.3616	-1.6757	4.9308	-2.5315	-0.0000	0.0000	-0.0000	0.0000	0.0000	0.0000	0.4270	-9.9637	-4.5666	-0.2994	0.0723	-0.0807	0.0000	-10.2188	-4.2839	-0.3017	0.0180	0.0000	0.0000	-122.3797	-42.1475	-3.2470	0.1941	0.0000
455.7030	0.1814	-0.2122	0.3616	-1.6758	4.9308	-2.5315	-0.0000	0.0000	-0.0000	0.0000	0.0000	0.0000	0.4959	-10.0110	-4.5844	-0.2753	0.0666	-0.1008	0.0000	-10.2188	-4.2839	-0.3017	0.0180	0.0000	0.0000	-122.3788	-42.1476	-3.2470	0.1941	0.0000
455.7130	0.1814	-0.2122	0.3616	-1.6757	4.9308	-2.5316	-0.0000	0.0000	-0.0000	0.0000	0.0000	0.0000	0.4595	-9.9950	-4.5604	-0.3003	0.0455	-0.0848	-0.0000	-10.2189	-4.2839	-0.3017	0.0180	0.0000	-0.0000	-122.3799	-42.1474	-3.2471	0.1942	0.0000
455.7230	0.1814	-0.2122	0.3616	-1.6757	4.9308	-2.5315	-0.0000	0.0000	-0.0000	0.0000	0.0000	0.0000	0.4495	-9.9883	-4.5482	-0.3009	0.0572	-0.0976	-0.0000	-10.2188	-4.2839	-0.3017	0.0180	0.0000	-0.0000	-122.3797	-42.1473	-3.2470	0.1941	0.0000
455.7350	0.1814	-0.2122	0.3616	-1.6757	4.9308	-2.5315	-0.0000	0.0000	-0.0000	0.0000	0.0000	0.0000	0.5108	-9.9437	-4.5491	-0.2760	0.0748	-0.0823	-0.0000	-10.2188	-4.2839	-0.3017	0.0180	0.0000	-0.0000	-122.3795	-42.1472	-3.2470	0.1941	0.0000
455.7450	0.1814	-0.2121	0.3616	-1.6757	4.9308	-2.5315	-0.0000	0.0000	-0.0000	0.0000	0.0000	0.0000	0.4799	-9.9463	-4.5593	-0.2801	0.0797	-0.1128	0.0000	-10.2188	-4.2839	-0.3017	0.0180	0.0000	0.0000	-122.3794	-42.1476	-3.2470	0.1942	0.0000
455.7550	0.1814	-0.2122	0.3616	-1.6757	4.9308	-2.5315	-0.0000	0.0000	-0.0000	0.0000	0.0000	0.0000	0.5916	-9.9421	-4.5601	-0.3008	0.0608	-0.0583	0.0000	-10.2188	-4.2839	-0.3017	0.0180	0.0000	0.0000	-122.3796	-42.1472	-3.2470	0.1941	0.0000
455.7650	0.1814	-0.2121	0.3616	-1.6757	4.9308	-2.5315	-0.0000	0.0000	-0.0000	0.0000	0.0000	0.0000	0.5381	-9.9666	-4.5530	-0.2637	0.0631	-0.1116	0.0000	-10.2188	-4.2839	-0.3017	0.0180	0.0000	0.0000	-122.3794	-42.1475	-3.2470	0.1941	0.0000
455.7750	0.1814	-0.2122	0.3616	-1.6758	4.9308	-2.5315	-0.0000	0.0000	-0.0000	0.0000	0.0000	0.0000	0.5013	-9.9783	-4.5531	-0.2669	0.0683	-0.1063	0.0000	-10.2188	-4.2839	-0.3017	0.0180	0.0000	0.0000	-122.3797	-42.1472	-3.2470	0.1941	0.0000
455.7870	0.1814	-0.2122	0.3616	-1.6757	4.9308	-2.5315	-0.0000	0.0000	-0.0000	0.0000	0.0000	0.0000	0.4489	-9.9888	-4.5119	-0.2783	0.0530	-0.0938	-0.0000	-10.2188	-4.2839	-0.3017	0.0180	0.0000	-0.0000	-122.3794	-42.1476	-3.2470	0.1941	0.0000
455.7970	0.1814	-0.2122	0.3616	-1.6758	4.9308	-2.5316	-0.0000	0.0000	-0.0000	0.0000	0.0000	0.0000	0.4847	-10.0511	-4.5341	-0.2684	0.0445	-0.0870	0.0000	-10.2189	-4.2839	-0.3017	0.0180	0.0000	0.0000	-122.3797	-42.1473	-3.2470	0.1942	0.0000
455.8070	0.1814	-0.2122	0.3616	-1.6758	4.9308	-2.5315	-0.0000	0.0000	-0.0000	0.0000	0.0000	0.0000	0.4496	-9.9646	-4.5569	-0.2958	0.0460	-0.0986	-0.0000	-10.2188	-4.2839	-0.3017	0.0180	0.0000	-0.0000	-122.3794	-42.1476	-3.2470	0.1941	0.0000
455.8170	0.1814	-0.2122	0.3616	-1.6757	4.9308	-2.5315	-0.0000	0.0000	-0.0000	0.0000	0.0000	0.0000	0.5109	-9.9545	-4.5463	-0.3084	0.0646	-0.0661	0.0000	-10.2189	-4.2839	-0.3017	0.0180	0.0000	0.0000	-122.3800	-42.1473	-3.2470	0.1941	0.0000
455.8270	0.1814	-0.2122	0.3616	-1.6757	4.9308	-2.5315	-0.0000	0.0000	-0.0000	0.0000	0.0000	0.0000	0.5445	-9.9293	-4.5193	-0.2501	0.0535	-0.0796	0.0000	-10.2188	-4.2839	-0.3017	0.0180	0.0000	0.0000	-122.3795	-42.1472	-3.2470	0.1942	0.0000
455.8390	0.1814	-0.2121	0.3616	-1.6757	4.9307	-2.5315	-0.0000	0.0000	-0.0000	0.0000	0.0000	0.0000	0.4848	-10.0071	-4.5829	-0.2860	0.0542	-0.0888	-0.0000	-10.2188	-4.2839	-0.3017	0.0180	0.0000	-0.0000	-122.3794	-42.1472	-3.2470	0.1942	0.0000
455.8490	0.1814	-0.2121	0.3616	-1.6758	4.9308	-2.5315	-0.0000	0.0000	-0.0000	0.0000	0.0000	0.0000	0.4938	-9.9781	-4.5713	-0.2898	0.0599	-0.0693	0.0000	-10.2188	-4.2839	-0.3017	0.0180	0.0000	0.0000	-122.3795	-42.1472	-3.2470	0.1941	0.0000
455.8590	0.1814	-0.2122	0.3616	-1.6757	4.9308	-2.5315	-0.0000	0.0000	-0.0000	0.0000	0.0000	0.0000	0.5454	-10.0265	-4.5516	-0.3071	0.0631	-0.0875	0.0000	-10.2188	-4.2839	-0.3017	0.0180	0.0000	0.0000	-122.3796	-42.1475	-3.2471	0.1941	0.0000
455.8690	0.1814	-0.2121	0.3616	-1.6757	4.9308	-2.5315	-0.0000	0.0000	-0.0000	0.0000	0.0000	0.0000	0.5715	-9.9416	-4.5390	-0.2797	0.0628	-0.0949	-0.0000	-10.2188	-4.2839	-0.3017	0.0180	0.0000	-0.0000	-122.3792	-42.1474	-3.2470	0.1941	0.0000
455.8790	0.1814	-0.2122	0.3616	-1.6757	4.9308	-2.5316	-0.0000	0.0000	-0.0000	0.0000	0.0000	0.0000	0.4911	-9.9868	-4.5665	-0.3050	0.0394	-0.0744	-0.0000	-10.2188	-4.2839	-0.3017	0.0180	0.0000	-0.0000	-122.3795	-42.1472	-3.2470	0.1941	0.0000
455.8910	0.1814	-0.2122	0.3616	-1.6757	4.9308	-2.5315	-0.0000	0.0000	-0.0000	0.0000	0.0000	0.0000	0.4772	-10.0254	-4.5244	-0.3044	0.0727	-0.0810	0.0000	-10.2188	-4.2839	-0.3017	0.0180	0.0000	0.0000	-122.3790	-42.1474	-3.2470	0.1941	0.0000
455.9010	0.1814	-0.2122	0.3616	-1.6758	4.9308	-2.5315	-0.0000	0.0000	-0.0000	0.0000	0.0000	0.0000	0.5340	-9.9918	-4.5481	-0.2587	0.0404	-0.1083	-0.0000	-10.2188	-4.2839	-0.3017	0.0180	0.0000	-0.0000	-122.3793	-42.1475	-3.2471	0.1941	0.0000
455.9110	0.1814	-0.2122	0.3616	-1.6757	4.9308	-2.5315	-0.0000	0.0000	-0.0000	0.0000	0.0000	0.0000	0.4715	-9.9098	-4.5629	-0.2922	0.0638	-0.0688	-0.0000	-10.2188	-4.2839	-0.3017	0.0180	0.0000	-0.0000	-122.3788	-42.1476	-3.2470	0.1941	0.0000
455.9210	0.1814	-0.2122	0.3616	-1.6757	4.9308	-2.5315	-0.0000	0.0000	-0.0000	0.0000	0.0000	0.0000	0.4868	-10.0011	-4.5491	-0.2607	0.0582	-0.0722	0.0000	-10.2188	-4.2839	-0.3017	0.0180	0.0000	0.0000	-122.3795	-42.1475	-3.2470	0.1941	0.0000
455.9310	0.1814	-0.2122	0.3616	-1.6757	4.9308	-2.5315	-0.0000	0.0000	-0.0000	0.0000	0.0000	0.0000	0.5215	-10.0016	-4.5819	-0.2771	0.0528	-0.0854	0.0000	-10.2188	-4.2839	-0.3017	0.0180	0.0000	0.0000	-122.3792	-42.1474	-3.2470	0.1942	0.0000
455.9410	0.1814	-0.2122	0.3616	-1.6758	4.9308	-2.5315	-0.0000	0.0000	-0.0000	0.0000	0.0000	0.0000	0.4952	-9.9374	-4.5716	-0.2769	0.0534	-0.0906	0.0000	-10.2188	-4.2839	-0.3017	0.0180	0.0000	0.0000	-122.3788	-42.1474	-3.2470	0.1941	0.0000
455.9530	0.1814	-0.2121	0.3616	-1.6757	4.9308	-2.5315	-0.0000	0.0000	-0.0000	0.0000	0.0000	0.0000	0.4409	-10.0336	-4.5479	-0.2698	0.0724	-0.0768	0.0000	-10.2188	-4.2839	-0.3017	0.0180	0.0000	0.0000	-122.3794	-42.1476	-3.2470	0.1942	0.0000
455.9630	0.1814	-0.2121	0.3616	-1.6757	4.9308	-2.5315	-0.0000	0.0000	-0.0000	0.0000	0.0000	0.0000	0.5573	-9.9768	-4.5553	-0.2639	0.0580	-0.1072	0.0000	-10.2188	-4.2839	-0.3017	0.0180	0.0000	0.0000	-122.3793	-42.1477	-3.2471	0.1941	0.0000
455.9750	0.1814	-0.2122	0.3616	-1.6757	4.9308	-2.5316	-0.0000	0.0000	-0.0000	0.0000	0.0000	0.0000	0.5251	-10.0089	-4.5411	-0.2820	0.0450	-0.1018	0.0000	-10.2188	-4.2839	-0.3017	0.0180	0.0000	0.0000	-122.3793	-42.1473	-3.2470	0.1942	0.0000
455.9850	0.1814	-0.2122	0.3616	-1.6757	4.9308	-2.5315	-0.0000	0.0000	-0.0000	0.0000	0.0000	0.0000	0.4899	-10.0142	-4.5224	-0.2819	0.0659	-0.0972	-0.0000	-10.2188	-4.2839	-0.3017	0.0180	0.0000	-0.0000	-122.3792	-42.1472	-3.2470	0.1941	0.0000
455.9950	0.1814	-0.2121	0.3616	-1.6757	4.9308	-2.5315	-0.0000	0.0000	-0.0000	0.0000	0.0000	0.0000	0.4612	-9.9843	-4.5970	-0.2845	0.0518	-0.0897	-0.0000	-10.2188	-4.2839	-0.3017	0.0180	0.0000	-0.0000	-122.3790	-42.1474	-3.2470	0.1942	0.0000
456.0050	0.1814	-0.2122	0.3616	-1.6757	4.9308	-2.5315	-0.0000	0.0000	-0.0000	0.0000	0.0000	0.0000	0.4697	-9.9604	-4.5652	-0.2862	0.0495	-0.0862	-0.0000	-10.2188	-4.2839	-0.3017	0.0180	0.0000	-0.0000	-122.3793	-42.1475	-3.2471	0.1941	0.0000
456.0150	0.1814	-0.2122	0.3616	-1.6758	4.9308	-2.5315	-0.0000	0.0000	-0.0000	0.0000	0.0000	0.0000	0.4869	-9.9622	-4.5547	-0.2997	0.0518	-0.0822	-0.0000	-10.2189	-4.2839	-0.3017	0.0180	0.0000	-0.0000	-122.3799	-42.1472	-3.2470	0.1941	0.0000
456.0270	0.1814	-0.2122	0.3616	-1.6757	4.9308	-2.5315	-0.0000	0.0000	-0.0000	0.0000	0.0000	0.0000	0.5323	-9.9306	-4.5159	-0.2677	0.0451	-0.0879	0.0000	-10.2189	-4.2839	-0.3017	0.0180	0.0000	0.0000	-122.3797	-42.1475	-3.2470	0.1941	0.0000
456.0370	0.1814	-0.2122	0.3616	-1.6757	4.9308	-2.5315	-0.0000	0.0000	-0.0000	0.0000	0.0000	0.0000	0.4392	-9.9963	-4.5285	-0.2912	0.0434	-0.0947	-0.0000	-10.2189	-4.2839	-0.3017	0.0180	0.0000	-0.0000	-122.3798	-42.1472	-3.2470	0.1941	0.0000
456.0470	0.1814	-0.2122	0.3616	-1.6757	4.9308	-2.5315	-0.0000	0.0000	-0.0000	0.0000	0.0000	0.0000	0.4981	-9.9702	-4.5829	-0.2729	0.0506	-0.0833	0.0000	-10.2188	-4.2839	-0.3017	0.0180	0.0000	0.0000	-122.3792	-42.1474	-3.2470	0.1941	0.0000
456.0570	0.1814	-0.2122	0.3616	-1.6757	4.9308	-2.5315	-0.0000	0.0000	-0.0000	0.0000	0.0000	0.0000	0.4633	-9.9749	-4.5679	-0.2708	0.0654	-0.1020	-0.0000	-10.2188	-4.2839	-0.3017	0.0180	0.0000	-0.0000	-122.3794	-42.1474	-3.2470	0.1941	0.0000
456.0670	0.1814	-0.2122	0.3616	-1.6757	4.9308	-2.5315	-0.0000	0.0000	-0.0000	0.0000	0.0000	0.0000	0.4945	-10.0003	-4.5095	-0.2846	0.0639	-0.0872	0.0000	-10.2188	-4.2839	-0.3017	0.0180	0.0000	0.0000	-122.3795	-42.1473	-3.2470	0.1941	0.0000
456.0790	0.1814	-0.2122	0.3616	-1.6757	4.9308	-2.5315	-0.0000	0.0000	-0.0000	0.0000	0.0000	0.0000	0.4646	-9.9486	-4.5428	-0.2624	0.0675	-0.0628	0.0000	-10.2188	-4.2839	-0.3017	0.0180	0.0000	0.0000	-122.3795	-42.1473	-3.2470	0.1942	0.0000
456.0890	0.1814	-0.2121	0.3616	-1.6757	4.9308	-2.5315	-0.0000	0.0000	-0.0000	0.0000	0.0000	0.0000	0.5138	-9.9753	-4.5281	-0.2815	0.0879	-0.0800	0.0000	-10.2188	-4.2839	-0.3017	0.0180	0.0000	0.0000	-122.3793	-42.1472	-3.2470	0.1941	0.0000
456.0990	0.1814	-0.2122	0.3616	-1.6757	4.9308	-2.5315	-0.0000	0.0000	-0.0000	0.0000	0.0000	0.0000	0.4720	-10.0109	-4.5418	-0.2870	0.0645	-0.0872	-0.0000	-10.2188	-4.2839	-0.3017	0.0180	0.0000	-0.0000	-122.3796	-42.1474	-3.2470	0.1941	0.0000
456.1090	0.1814	-0.2121	0.3616	-1.6757	4.9308	-2.5315	-0.0000	0.0000	-0.0000	0.0000	0.0000	0.0000	0.4460	-9.9267	-4.5941	-0.2640	0.0554	-0.1004	0.0000	-10.2188	-4.2839	-0.3017	0.0180	0.0000	0.0000	-122.3794	-42.1474	-3.2470	0.1941	0.0000
456.1190	0.1814	-0.2122	0.3616	-1.6757	4.9308	-2.5316	-0.0000	0.0000	-0.0000	0.0000	0.0000	0.0000	0.4796	-9.9050	-4.5546	-0.2859	0.0278	-0.0906	0.0000	-10.2188	-4.2839	-0.3017	0.0180	0.0000	0.0000	-122.3793	-42.1473	-3.2470	0.1941	0.0000
456.1310	0.1814	-0.2122	0.3616	-1.6757	4.9308	-2.5315	-0.0000	0.0000	-0.0000	0.0000	0.0000	0.0000	0.4540	-10.0293	-4.5148	-0.2852	0.0565	-0.0594	0.0000	-10.2188	-4.2839	-0.3017	0.0180	0.0000	0.0000	-122.3793	-42.1473	-3.2470	0.1941	0.0000
456.1410	0.1814	-0.2121	0.3616	-1.6757	4.9308	-2.5315	-0.0000	0.0000	-0.0000	0.0000	0.0000	0.0000	0.4285	-9.9519	-4.5726	-0.2963	0.0566	-0.0667	0.0000	-10.2188	-4.2839	-0.3017	0.0180	0.0000	0.0000	-122.3793	-42.1473	-3.2470	0.1941	0.0000
456.1530	0.1814	-0.2122	0.3616	-1.6757	4.9308	-2.5315	-0.0000	0.0000	-0.0000	0.0000	0.0000	0.0000	0.5279	-9.9347	-4.5275	-0.2883	0.0626	-0.1094	0.0000	-10.2188	-4.2839	-0.3017	0.0180	0.0000	0.0000	-122.3795	-42.1476	-3.2470	0.1942	0.0000
456.1630	0.1814	-0.2121	0.3616	-1.6757	4.9308	-2.5315	-0.0000	0.0000	-0.0000	0.0000	0.0000	0.0000	0.4353	-9.9682	-4.5461	-0.2919	0.0474	-0.0787	0.0000	-10.2188	-4.2839	-0.3017	0.0180	0.0000	0.0000	-122.3795	-42.1472	-3.2470	0.1942	0.0000
456.1730	0.1814	-0.2122	0.3616	-1.6757	4.9308	-2.5315	-0.0000	0.0000	-0.0000	0.0000	0.0000	0.0000	0.3935	-9.9671	-4.5391	-0.2807	0.0445	-0.0583	0.0000	-10.2188	-4.2839	-0.3017	0.0180	0.0000	0.0000	-122.3795	-42.1472	-3.2470	0.1941	0.0000
456.1830	0.1814	-0.2122	0.3616	-1.6757	4.9308	-2.5315	-0.0000	0.0000	-0.0000	0.0000	0.0000	0.0000	0.5093	-9.9853	-4.5646	-0.2796	0.0666	-0.0802	-0.0000	-10.2188	-4.2839	-0.3017	0.0180	0.0000	-0.0000	-122.3791	-42.1473	-3.2470	0.1941	0.0000
456.1950	0.1814	-0.2121	0.3616	-1.6757	4.9308	-2.5315	-0.0000	0.0000	-0.0000	0.0000	0.0000	0.0000	0.4459	-9.9232	-4.5142	-0.2899	0.0535	-0.0886	0.0000	-10.2188	-4.2839	-0.3017	0.0180	0.0000	0.0000	-122.3795	-42.1475	-3.2470	0.1941	0.0000
456.2050	0.1814	-0.2121	0.3616	-1.6758	4.9308	-2.5315	-0.0000	0.0000	-0.0000	0.0000	0.0000	0.0000	0.4591	-9.9753	-4.5506	-0.2830	0.0527	-0.0795	0.0000	-10.2188	-4.2839	-0.3017	0.0180	0.0000	0.0000	-122.3791	-42.1473	-3.2470	0.1941	0.0000
456.2150	0.1814	-0.2122	0.3616	-1.6757	4.9308	-2.5316	-0.0000	0.0000	-0.0000	0.0000	0.0000	0.0000	0.4935	-9.9644	-4.5329	-0.3068	0.0437	-0.1130	0.0000	-10.2188	-4.2839	-0.3017	0.0180	0.0000	0.0000	-122.3792	-42.1474	-3.2470	0.1941	0.0000
456.2250	0.1814	-0.2121	0.3616	-1.6757	4.9308	-2.5316	-0.0000	0.0000	-0.0000	0.0000	0.0000	0.0000	0.4535	-9.9219	-4.5698	-0.2553	0.0436	-0.0730	-0.0000	-10.2188	-4.2839	-0.3017	0.0180	0.0000	-0.0000	-122.3795	-42.1473	-3.2470	0.1941	0.0000
456.2350	0.1814	-0.2122	0.3616	-1.6757	4.9308	-2.5315	-0.0000	0.0000	-0.0000	0.0000	0.0000	0.0000	0.4750	-9.9361	-4.5756	-0.2851	0.0416	-0.1019	0.0000	-10.2188	-4.2839	-0.3017	0.0180	0.0000	0.0000	-122.3795	-42.1472	-3.2470	0.1941	0.0000
456.2450	0.1814	-0.2122	0.3616	-1.6758	4.9308	-2.5315	-0.0000	0.0000	-0.0000	0.0000	0.0000	0.0000	0.4512	-9.9530	-4.5610	-0.2677	0.0344	-0.0829	-0.0000	-10.2188	-4.2839	-0.3017	0.0180	0.0000	-0.0000	-122.3794	-42.1478	-3.2471	0.1941	0.0000
456.2570	0.1814	-0.2122	0.3616	-1.6757	4.9308	-2.5315	-0.0000	0.0000	-0.0000	0.0000	0.0000	0.0000	0.4568	-9.9685	-4.5635	-0.2768	0.0483	-0.0729	0.0000	-10.2188	-4.2839	-0.3017	0.0180	0.0000	0.0000	-122.3796	-42.1472	-3.2470	0.1941	0.0000
456.2670	0.1814	-0.2122	0.3616	-1.6757	4.9308	-2.5315	-0.0000	0.0000	-0.0000	0.0000	0.0000	0.0000	0.5191	-10.0106	-4.5599	-0.2608	0.0746	-0.1156	-0.0000	-10.2188	-4.2839	-0.3017	0.0180	0.0000	-0.0000	-122.3797	-42.1472	-3.2470	0.1941	0.0000
456.2770	0.1814	-0.2122	0.3616	-1.6757	4.9308	-2.5315	-0.0000	0.0000	-0.0000	0.0000	0.0000	0.0000	0.5233	-9.9259	-4.5568	-0.2932	0.0520	-0.0781	0.0000	-10.2188	-4.2839	-0.3017	0.0180	0.0000	0.0000	-122.3792	-42.1474	-3.2470	0.1941	0.0000
456.2870	0.1814	-0.2121	0.3616	-1.6757	4.9308	-2.5315	-0.0000	0.0000	-0.0000	0.0000	0.0000	0.0000	0.5632	-9.9434	-4.5422	-0.2817	0.0632	-0.0659	-0.0000	-10.2188	-4.2839	-0.3017	0.0180	0.0000	-0.0000	-122.3793	-42.1475	-3.2470	0.1941	0.0000
456.2970	0.1814	-0.2121	0.3616	-1.6757	4.9308	-2.5315	-0.0000	0.0000	-0.0000	0.0000	0.0000	0.0000	0.5057	-10.0147	-4.5578	-0.2805	0.0454	-0.0822	0.0000	-10.2188	-4.2839	-0.3017	0.0180	0.0000	0.0000	-122.3793	-42.1473	-3.2470	0.1941	0.0000
456.3090	0.1814	-0.2121	0.3616	-1.6757	4.9308	-2.5315	-0.0000	0.0000	-0.0000	0.0000	0.0000	0.0000	0.4822	-9.9716	-4.5367	-0.2713	0.0474	-0.0843	0.0000	-10.2188	-4.2839	-0.3017	0.0180	0.0000	0.0000	-122.3796	-42.1473	-3.2470	0.1941	0.0000
456.3190	0.1814	-0.2122	0.3616	-1.6758	4.9308	-2.5315	-0.0000	0.0000	-0.0000	0.0000	0.0000	0.0000	0.4692	-9.9659	-4.5092	-0.2652	0.0483	-0.1077	0.0000	-10.2188	-4.2839	-0.3017	0.0180	0.0000	0.0000	-122.3796	-42.1474	-3.2470	0.1941	0.0000
456.3310	0.1814	-0.2122	0.3616	-1.6757	4.9308	-2.5316	-0.0000	0.0000	-0.0000	0.0000	0.0000	0.0000	0.4349	-9.9407	-4.5867	-0.2684	0.0257	-0.0855	0.0000	-10.2188	-4.2839	-0.3017	0.0180	0.0000	0.0000	-122.3795	-42.1475	-3.2470	0.1942	0.0000
456.3410	0.1814	-0.2122	0.3616	-1.6757	4.9308	-2.5315	-0.0000	0.0000	-0.0000	0.0000	0.0000	0.0000	0.4410	-10.0096	-4.5409	-0.2775	0.0486	-0.0886	-0.0000	-10.2188	-4.2839	-0.3017	0.0180	0.0000	-0.0000	-122.3793	-42.1476	-3.2470	0.1941	0.0000
456.3510	0.1814	-0.2122	0.3616	-1.6758	4.9308	-2.5316	-0.0000	0.0000	-0.0000	0.0000	0.0000	0.0000	0.4214	-9.9618	-4.5643	-0.2691	0.0464	-0.0824	0.0000	-10.2188	-4.2839	-0.3017	0.0180	0.0000	0.0000	-122.3794	-42.1476	-3.2470	0.1942	0.0000
456.3610	0.1814	-0.2121	0.3616	-1.6757	4.9308	-2.5315	-0.0000	0.0000	-0.0000	0.0000	0.0000	0.0000	0.5606	-10.0432	-4.5413	-0.2776	0.0569	-0.0737	0.0000	-10.2188	-4.2839	-0.3017	0.0180	0.0000	0.0000	-122.3795	-42.1472	-3.2470	0.1941	0.0000
456.3710	0.1814	-0.2122	0.3615	-1.6757	4.9308	-2.5316	-0.0000	0.0000	-0.0000	0.0000	0.0000	0.0000	0.4724	-9.9328	-4.5222	-0.2758	0.0392	-0.1021	0.0000	-10.2188	-4.2839	-0.3017	0.0180	0.0000	0.0000	-122.3794	-42.1476	-3.2471	0.1941	0.0000
456.3830	0.1814	-0.2122	0.3616	-1.6757	4.9308	-2.5315	-0.0000	0.0000	-0.0000	0.0000	0.0000	0.0000	0.5778	-10.0094	-4.5654	-0.2814	0.0419	-0.1038	0.0000	-10.2188	-4.2839	-0.3017	0.0180	0.0000	0.0000	-122.3795	-42.1473	-3.2470	0.1942	0.0000
456.3930	0.1814	-0.2121	0.3616	-1.6757	4.9308	-2.5315	-0.0000	0.0000	-0.0000	0.0000	0.0000	0.0000	0.5294	-9.9752	-4.5655	-0.2475	0.0406	-0.0755	0.0000	-10.2188	-4.2839	-0.3017	0.0180	0.0000	0.0000	-122.3790	-42.1476	-3.2470	0.1941	0.0000
456.4030	0.1814	-0.2121	0.3616	-1.6757	4.9308	-2.5315	-0.0000	0.0000	-0.0000	0.0000	0.0000	0.0000	0.4978	-9.9751	-4.5367	-0.3093	0.0361	-0.0770	-0.0000	-10.2188	-4.2839	-0.3017	0.0180	0.0000	-0.0000	-122.3794	-42.1476	-3.2470	0.1941	0.0000
456.4130	0.1814	-0.2122	0.3616	-1.6757	4.9308	-2.5315	-0.0000	0.0000	-0.0000	0.0000	0.0000	0.0000	0.4883	-9.9291	-4.5757	-0.2877	0.0523	-0.0685	0.0000	-10.2188	-4.2839	-0.3017	0.0180	0.0000	0.0000	-122.3792	-42.1474	-3.2470	0.1941	0.0000
456.4230	0.1814	-0.2121	0.3616	-1.6757	4.9308	-2.5315	-0.0000	0.0000	-0.0000	0.0000	0.0000	0.0000	0.4997	-9.9687	-4.5865	-0.2903	0.0269	-0.1011	-0.0000	-10.2188	-4.2839	-0.3017	0.0180	0.0000	-0.0000	-122.3794	-42.1471	-3.2470	0.1941	0.0000
456.4350	0.1813	-0.2122	0.3616	-1.6758	4.9308	-2.5316	-0.0000	0.0000	-0.0000	0.0000	0.0000	0.0000	0.4860	-10.0012	-4.5975	-0.3023	0.0320	-0.0669	-0.0000	-10.2188	-4.2839	-0.3017	0.0180	0.0000	-0.0000	-122.3790	-42.1472	-3.2470	0.1941	0.0000
456.4450	0.1814	-0.2122	0.3616	-1.6757	4.9308	-2.5315	-0.0000	0.0000	-0.0000	0.0000	0.0000	0.0000	0.4825	-10.0158	-4.5646	-0.2886	0.0231	-0.0995	0.0000	-10.2188	-4.2839	-0.3017	0.0180	0.0000	0.0000	-122.3795	-42.1473	-3.2470	0.1942	0.0000
456.4550	0.1814	-0.2121	0.3616	-1.6757	4.9308	-2.5315	-0.0000	0.0000	-0.0000	0.0000	0.0000	0.0000	0.5473	-10.0050	-4.5592	-0.2707	0.0365	-0.0887	-0.0000	-10.2188	-4.2839	-0.3017	0.0180	0.0000	-0.0000	-122.3795	-42.1475	-3.2470	0.1941	0.0000
456.4670	0.1814	-0.2121	0.3616	-1.6757	4.9308	-2.5315	-0.0000	0.0000	-0.0000	0.0000	0.0000	0.0000	0.3784	-9.9797	-4.5344	-0.2683	0.0473	-0.0575	0.0000	-10.2188	-4.2839	-0.3017	0.0180	0.0000	0.0000	-122.3793	-42.1475	-3.2470	0.1941	0.0000
456.4770	0.1813	-0.2121	0.3616	-1.6757	4.9308	-2.5315	-0.0000	0.0000	-0.0000	0.0000	0.0000	0.0000	0.4486	-9.9789	-4.5847	-0.3080	0.0413	-0.0727	-0.0000	-10.2188	-4.2839	-0.3017	0.0180	0.0000	-0.0000	-122.3797	-42.1476	-3.2471	0.1941	0.0000
456.4890	0.1814	-0.2122	0.3616	-1.6757	4.9308	-2.5315	-0.0000	0.0000	-0.0000	0.0000	0.0000	0.0000	0.5119	-9.9955	-4.5868	-0.2877	0.0492	-0.0955	-0.0000	-10.2188	-4.2839	-0.3017	0.0180	0.0000	-0.0000	-122.3793	-42.1471	-3.2470	0.1941	0.0000
456.4990	0.1814	-0.2122	0.3616	-1.6757	4.9308	-2.5315	-0.0000	0.0000	-0.0000	0.0000	0.0000	0.0000	0.4993	-9.9878	-4.5551	-0.2691	0.0500	-0.0887	0.0000	-10.2188	-4.2839	-0.3017	0.0180	0.0000	0.0000	-122.3791	-42.1477	-3.2471	0.1941	0.0000
456.5090	0.1814	-0.2122	0.3616	-1.6757	4.9308	-2.5315	-0.0000	0.0000	-0.0000	0.0000	0.0000	0.0000	0.5002	-10.0329	-4.5429	-0.2923	0.0378	-0.0910	0.0000	-10.2188	-4.2839	-0.3017	0.0180	0.0000	0.0000	-122.3792	-42.1472	-3.2470	0.1942	0.0000
456.5210	0.1814	-0.2121	0.3616	-1.6757	4.9308	-2.5315	-0.0000	0.0000	-0.0000	0.0000	0.0000	0.0000	0.4879	-9.9969	-4.5815	-0.3023	0.0230	-0.0859	0.0000	-10.2188	-4.2839	-0.3017	0.0180	0.0000	0.0000	-122.3792	-42.1474	-3.2470	0.1941	0.0000
456.5310	0.1813	-0.2122	0.3616	-1.6757	4.9308	-2.5315	-0.0000	0.0000	-0.0000	0.0000	0.0000	0.0000	0.4526	-9.9884	-4.5607	-0.3094	0.0043	-0.1011	0.0000	-10.2188	-4.2839	-0.3017	0.0180	0.0000	0.0000	-122.3793	-42.1471	-3.2470	0.1942	0.0000
456.5430	0.1814	-0.2122	0.3616	-1.6757	4.9308	-2.5315	-0.0000	0.0000	-0.0000	0.0000	0.0000	0.0000	0.4710	-9.8998	-4.5148	-0.3021	0.0350	-0.0893	0.0000	-10.2188	-4.2839	-0.3017	0.0180	0.0000	0.0000	-122.3794	-42.1473	-3.2470	0.1941	0.0000
456.5530	0.1814	-0.2122	0.3616	-1.6757	4.9308	-2.5315	-0.0000	0.0000	-0.0000	0.0000	0.0000	0.0000	0.5060	-9.9911	-4.5836	-0.2725	0.0311	-0.0877	-0.0000	-10.2188	-4.2839	-0.3017	0.0180	0.0000	-0.0000	-122.3795	-42.1477	-3.2471	0.1941	0.0000
456.5650	0.1814	-0.2122	0.3616	-1.6757	4.9308	-2.5315	-0.0000	0.0000	-0.0000	0.0000	0.0000	0.0000	0.4182	-9.9270	-4.5786	-0.2747	0.0212	-0.0765	0.0000	-10.2189	-4.2839	-0.3017	0.0180	0.0000	0.0000	-122.3798	-42.1473	-3.2470	0.1942	0.0000
456.5750	0.1814	-0.2122	0.3616	-1.6757	4.9308	-2.5315	-0.0000	0.0000	-0.0000	0.0000	0.0000	0.0000	0.5065	-9.9506	-4.5698	-0.2856	0.0345	-0.0825	-0.0000	-10.2188	-4.2839	-0.3017	0.0180	0.0000	-0.0000	-122.3790	-42.1476	-3.2471	0.1941	0.0000
456.5870	0.1814	-0.2122	0.3616	-1.6757	4.9308	-2.5316	-0.0000	0.0000	-0.0000	0.0000	0.0000	0.0000	0.5135	-10.0055	-4.5531	-0.2991	0.0376	-0.0845	-0.0000	-10.2188	-4.2839	-0.3017	0.0180	0.0000	-0.0000	-122.3795	-42.1472	-3.2470	0.1941	0.0000
456.5970	0.1814	-0.2122	0.3616	-1.6757	4.9308	-2.5315	-0.0000	0.0000	-0.0000	0.0000	0.0000	0.0000	0.5049	-9.9749	-4.5397	-0.2756	0.0355	-0.1097	0.0000	-10.2188	-4.2838	-0.3017	0.0180	0.0000	0.0000	-122.3796	-42.1470	-3.2469	0.1941	0.0000
456.6070	0.1814	-0.2121	0.3616	-1.6757	4.9308	-2.5315	-0.0000	0.0000	-0.0000	0.0000	0.0000	0.0000	0.5377	-9.9660	-4.5642	-0.2999	0.0410	-0.0802	0.0000	-10.2188	-4.2839	-0.3017	0.0180	0.0000	0.0000	-122.3796	-42.1473	-3.2470	0.1941	0.0000
456.6190	0.1814	-0.2121	0.3616	-1.6757	4.9308	-2.5315	-0.0000	0.0000	-0.0000	0.0000	0.0000	0.0000	0.4909	-10.0354	-4.5729	-0.3013	0.0423	-0.1022	0.0000	-10.2189	-4.2839	-0.3017	0.0180	0.0000	0.0000	-122.3798	-42.1472	-3.2470	0.1941	0.0000
456.6290	0.1814	-0.2121	0.3615	-1.6757	4.9308	-2.5315	-0.0000	0.0000	-0.0000	0.0000	0.0000	0.0000	0.4493	-9.9882	-4.5707	-0.2846	0.0410	-0.1003	-0.0000	-10.2188	-4.2839	-0.3017	0.0180	0.0000	-0.0000	-122.3796	-42.1472	-3.2470	0.1941	0.0000
456.6410	0.1814	-0.2121	0.3616	-1.6758	4.9308	-2.5315	-0.0000	0.0000	-0.0000	0.0000	0.0000	0.0000	0.4400	-9.9517	-4.5866	-0.2882	0.0230	-0.1130	-0.0000	-10.2188	-4.2839	-0.3017	0.0180	0.0000	-0.0000	-122.3788	-42.1476	-3.2470	0.1942	0.0000
456.6510	0.1814	-0.2121	0.3616	-1.6757	4.9308	-2.5315	-0.0000	0.0000	-0.0000	0.0000	0.0000	0.0000	0.5073	-9.9431	-4.5739	-0.2651	0.0430	-0.0890	0.0000	-10.2188	-4.2839	-0.3017	0.0180	0.0000	0.0000	-122.3792	-42.1473	-3.2470	0.1942	0.0000
456.6630	0.1814	-0.2122	0.3616	-1.6757	4.9308	-2.5315	-0.0000	0.0000	-0.0000	0.0000	0.0000	0.0000	0.4876	-9.9931	-4.5717	-0.2585	0.0203	-0.0966	0.0000	-10.2188	-4.2839	-0.3017	0.0180	0.0000	0.0000	-122.3794	-42.1474	-3.2470	0.1941	0.0000
456.6730	0.1814	-0.2122	0.3616	-1.6758	4.9308	-2.5316	-0.0000	0.0000	-0.0000	0.0000	0.0000	0.0000	0.5106	-9.9831	-4.5989	-0.2679	0.0221	-0.0926	0.0000	-10.2188	-4.2839	-0.3017	0.0180	0.0000	0.0000	-122.3793	-42.1475	-3.2470	0.1941	0.0000
456.6850	0.1814	-0.2122	0.3616	-1.6758	4.9308	-2.5315	-0.0000	0.0000	-0.0000	0.0000	0.0000	0.0000	0.4455	-9.9486	-4.5608	-0.2835	0.0277	-0.1011	0.0000	-10.2188	-4.2839	-0.3017	0.0180	0.0000	0.0000	-122.3794	-42.1472	-3.2470	0.1941	0.0000
456.6950	0.1814	-0.2122	0.3616	-1.6757	4.9308	-2.5316	-0.0000	0.0000	-0.0000	0.0000	0.0000	0.0000	0.4587	-9.9896	-4.5925	-0.3075	0.0203	-0.1051	0.0000	-10.2188	-4.2839	-0.3017	0.0180	0.0000	0.0000	-122.3792	-42.1473	-3.2470	0.1941	0.0000
456.7070	0.1814	-0.2121	0.3616	-1.6757	4.9308	-2.5315	-0.0000	0.0000	-0.0000	0.0000	0.0000	0.0000	0.4769	-9.9775	-4.5159	-0.2797	0.0293	-0.0936	0.0000	-10.2188	-4.2839	-0.3017	0.0180	0.0000	0.0000	-122.3794	-42.1474	-3.2470	0.1941	0.0000
456.7170	0.1814	-0.2122	0.3616	-1.6757	4.9308	-2.5315	-0.0000	0.0000	-0.0000	0.0000	0.0000	0.0000	0.4733	-9.9237	-4.5859	-0.2935	0.0152	-0.1261	-0.0000	-10.2188	-4.2839	-0.3017	0.0180	0.0000	-0.0000	-122.3797	-42.1473	-3.2470	0.1942	0.0000
456.7270	0.1814	-0.2122	0.3616	-1.6757	4.9308	-2.5316	-0.0000	0.0000	-0.0000	0.0000	0.0000	0.0000	0.5193	-9.9936	-4.4914	-0.2868	0.0274	-0.0955	-0.0000	-10.2189	-4.2839	-0.3017	0.0180	0.0000	-0.0000	-122.3799	-42.1473	-3.2470	0.1942	0.0000
456.7390	0.1814	-0.2122	0.3616	-1.6757	4.9308	-2.5315	-0.0000	0.0000	-0.0000	0.0000	0.0000	0.0000	0.4831	-9.9950	-4.5825	-0.2803	0.0346	-0.0996	0.0000	-10.2188	-4.2839	-0.3017	0.0180	0.0000	0.0000	-122.3794	-42.1471	-3.2470	0.1941	0.0000
456.7490	0.1814	-0.2122	0.3616	-1.6757	4.9308	-2.5315	-0.0000	0.0000	-0.0000	0.0000	0.0000	0.0000	0.4866	-9.9991	-4.5695	-0.2917	0.0119	-0.0819	-0.0000	-10.2188	-4.2839	-0.3017	0.0180	0.0000	-0.0000	-122.3793	-42.1475	-3.2470	0.1941	0.0000
456.7610	0.1814	-0.2122	0.3616	-1.6757	4.9308	-2.5315	-0.0000	0.0000	-0.0000	0.0000	0.0000	0.0000	0.5291	-9.9814	-4.5703	-0.2857	0.0319	-0.0977	-0.0000	-10.2188	-4.2839	-0.3017	0.0180	0.0000	-0.0000	-122.3790	-42.1476	-3.2471	0.1941	0.0000
456.7710	0.1814	-0.2121	0.3616	-1.6757	4.9308	-2.5315	-0.0000	0.0000	-0.0000	0.0000	0.0000	0.0000	0.5505	-10.0284	-4.5696	-0.2891	0.0019	-0.0902	0.0000	-10.2188	-4.2839	-0.3017	0.0180	0.0000	0.0000	-122.3795	-42.1475	-3.2470	0.1941	0.0000
456.7830	0.1814	-0.2121	0.3616	-1.6757	4.9308	-2.5315	-0.0000	0.0000	-0.0000	0.0000	0.0000	0.0000	0.4234	-10.0467	-4.5856	-0.2718	0.0555	-0.0879	0.0000	-10.2188	-4.2839	-0.3017	0.0180	0.0000	0.0000	-122.3791	-42.1475	-3.2470	0.1941	0.0000
456.7930	0.1814	-0.2121	0.3616	-1.6757	4.9308	-2.5315	-0.0000	0.0000	-0.0000	0.0000	0.0000	0.0000	0.4621	-9.9826	-4.5854	-0.2671	0.0437	-0.1072	0.0000	-10.2188	-4.2839	-0.3017	0.0180	0.0000	0.0000	-122.3794	-42.1474	-3.2470	0.1942	0.0000
456.8050	0.1813	-0.2122	0.3616	-1.6757	4.9308	-2.5315	-0.0000	0.0000	-0.0000	0.0000	0.0000	0.0000	0.4840	-9.9197	-4.5943	-0.2785	0.0133	-0.0766	0.0000	-10.2188	-4.2839	-0.3017	0.0180	0.0000	0.0000	-122.3796	-42.1473	-3.2470	0.1941	0.0000
456.8150	0.1814	-0.2122	0.3616	-1.6757	4.9308	-2.5315	-0.0000	0.0000	-0.0000	0.0000	0.0000	0.0000	0.4591	-9.9627	-4.6045	-0.2759	0.0309	-0.1038	0.0000	-10.2188	-4.2839	-0.3017	0.0180	0.0000	0.0000	-122.3792	-42.1476	-3.2470	0.1941	0.0000
456.8270	0.1814	-0.2122	0.3616	-1.6757	4.9308	-2.5316	-0.0000	0.0000	-0.0000	0.0000	0.0000	0.0000	0.5001	-9.9996	-4.5782	-0.2849	0.0181	-0.1109	0.0000	-10.2188	-4.2839	-0.3017	0.0180	0.0000	0.0000	-122.3790	-42.1472	-3.2470	0.1942	0.0000
456.8370	0.1814	-0.2122	0.3616	-1.6758	4.9308	-2.5315	-0.0000	0.0000	-0.0000	0.0000	0.0000	0.0000	0.4836	-9.9697	-4.5873	-0.2634	0.0023	-0.0926	0.0000	-10.2188	-4.2839	-0.3017	0.0180	0.0000	0.0000	-122.3792	-42.1475	-3.2470	0.1942	0.0000
456.8470	0.1814	-0.2122	0.3616	-1.6757	4.9308	-2.5315	-0.0000	0.0000	-0.0000	0.0000	0.0000	0.0000	0.5183	-9.9069	-4.5955	-0.2710	0.0269	-0.0898	0.0000	-10.2188	-4.2839	-0.3017	0.0180	0.0000	0.0000	-122.3795	-42.1475	-3.2471	0.1941	0.0000
456.8590	0.1814	-0.2122	0.3616	-1.6757	4.9308	-2.5315	-0.0000	0.0000	-0.0000	0.0000	0.0000	0.0000	0.4694	-10.0189	-4.5878	-0.2787	0.0030	-0.0801	-0.0000	-10.2188	-4.2839	-0.3017	0.0180	0.0000	-0.0000	-122.3793	-42.1473	-3.2470	0.1941	0.0000
456.8690	0.1814	-0.2122	0.3616	-1.6757	4.9308	-2.5315	-0.0000	0.0000	-0.0000	0.0000	0.0000	0.0000	0.4645	-9.9564	-4.6059	-0.2676	0.0195	-0.0958	0.0000	-10.2188	-4.2839	-0.3017	0.0180	0.0000	0.0000	-122.3792	-42.1471	-3.2470	0.1941	0.0000
456.8810	0.1814	-0.2122	0.3616	-1.6757	4.9308	-2.5315	-0.0000	0.0000	-0.0000	0.0000	0.0000	0.0000	0.4283	-9.9838	-4.5482	-0.2695	0.0134	-0.0926	-0.0000	-10.2188	-4.2839	-0.3017	0.0180	0.0000	-0.0000	-122.3792	-42.1476	-3.2471	0.1941	0.0000
456.8910	0.1814	-0.2121	0.3616	-1.6757	4.9308	-2.5315	-0.0000	0.0000	-0.0000	0.0000	0.0000	0.0000	0.5264	-9.9922	-4.5684	-0.2685	0.0163	-0.0844	-0.0000	-10.2188	-4.2839	-0.3017	0.0180	0.0000	-0.0000	-122.3791	-42.1473	-3.2470	0.1941	0.0000
456.9030	0.1814	-0.2121	0.3616	-1.6757	4.9308	-2.5316	-0.0000	0.0000	-0.0000	0.0000	0.0000	0.0000	0.5214	-9.9818	-4.5380	-0.2868	0.0061	-0.0957	0.0000	-10.2188	-4.2839	-0.3017	0.0180	0.0000	0.0000	-122.3792	-42.1474	-3.2470	0.1942	0.0000
456.9130	0.1814	-0.2121	0.3615	-1.6757	4.9308	-2.5315	-0.0000	0.0000	-0.0000	0.0000	0.0000	0.0000	0.4403	-9.9866	-4.5532	-0.2780	0.0194	-0.0963	0.0000	-10.2188	-4.2839	-0.3017	0.0180	0.0000	0.0000	-122.3793	-42.1473	-3.2470	0.1941	0.0000
456.9250	0.1814	-0.2122	0.3616	-1.6757	4.9308	-2.5315	-0.0000	0.0000	-0.0000	0.0000	-0.0000	0.0000	0.4995	-9.9988	-4.5686	-0.2587	0.0095	-0.0936	0.0000	-10.2188	-4.2839	-0.3017	0.0180	0.0000	0.0000	-122.3793	-42.1477	-3.2471	0.1941	0.0000
456.9350	0.1814	-0.2121	0.3616	-1.6757	4.9308	-2.5315	-0.0000	0.0000	-0.0000	0.0000	0.0002	0.0000	0.5438	-9.9441	-4.5894	-0.2553	-0.0030	-0.0758	0.0000	-10.2189	-4.2839	-0.3017	0.0180	0.0000	0.0000	-122.3798	-42.1471	-3.2470	0.1941	0.0000
456.9470	0.1814	-0.2122	0.3616	-1.6757	4.9308	-2.5315	-0.0000	0.0000	-0.0000	0.0000	0.0000	0.0000	0.4452	-10.0643	-4.5299	-0.2574	-0.0121	-0.0733	-0.0000	-10.2188	-4.2839	-0.3017	0.0180	0.0000	-0.0000	-122.3796	-42.1472	-3.2470	0.1942	0.0000
456.9570	0.1814	-0.2122	0.3616	-1.6757	4.9308	-2.5316	-0.0000	0.0000	-0.0000	0.0000	0.0000	0.0000	0.5729	-9.9783	-4.5783	-0.2631	-0.0210	-0.1123	0.0000	-10.2188	-4.2839	-0.3017	0.0180	0.0000	0.0000	-122.3795	-42.1475	-3.2470	0.1941	0.0000
456.9670	0.1814	-0.2122	0.3616	-1.6757	4.9308	-2.5316	-0.0000	0.0000	-0.0000	0.0000	0.0000	0.0000	0.4280	-9.9424	-4.5509	-0.2675	0.0204	-0.1140	0.0000	-10.2188	-4.2839	-0.3017	0.0180	0.0000	0.0000	-122.3795	-42.1472	-3.2470	0.1941	0.0000
456.9790	0.1814	-0.2122	0.3616	-1.6757	4.9308	-2.5315	-0.0000	0.0000	-0.0000	0.0000	0.0000	0.0000	0.5291	-10.0062	-4.5843	-0.2892	-0.0110	-0.0794	-0.0000	-10.2188	-4.2839	-0.3017	0.0180	0.0000	-0.0000	-122.3791	-42.1475	-3.2470	0.1941	0.0000
456.9890	0.1814	-0.2122	0.3616	-1.6758	4.9308	-2.5315	-0.0000	0.0000	-0.0000	0.0000	0.0000	0.0000	0.5135	-9.9757	-4.5974	-0.2774	0.0091	-0.1005	-0.0000	-10.2188	-4.2839	-0.3017	0.0180	0.0000	-0.0000	-122.3796	-42.1475	-3.2470	0.1941	0.0000
457.0010	0.1814	-0.2122	0.3616	-1.6757	4.9308	-2.5315	-0.0000	0.0000	-0.0000	0.0000	0.0000	0.0000	0.5097	-10.0223	-4.6016	-0.2728	0.0092	-0.0839	0.0000	-10.2188	-4.2839	-0.3017	0.0180	0.0000	0.0000	-122.3797	-42.1472	-3.2470	0.1942	0.0000
457.0110	0.1814	-0.2122	0.3616	-1.6757	4.9308	-2.5315	-0.0000	0.0000	-0.0000	0.0000	0.0000	0.0000	0.5252	-10.0277	-4.5642	-0.2915	0.0031	-0.0868	-0.0000	-10.2188	-4.2839	-0.3017	0.0180	0.0000	-0.0000	-122.3792	-42.1476	-3.2471	0.1941	0.0000
457.0230	0.1814	-0.2122	0.3616	-1.6757	4.9308	-2.5315	-0.0000	0.0000	-0.0000	0.0000	0.0000	0.0000	0.4157	-10.0015	-4.5589	-0.2980	0.0180	-0.0890	0.0000	-10.2188	-4.2839	-0.3017	0.0180	0.0000	0.0000	-122.3797	-42.1474	-3.2470	0.1941	0.0000
457.0330	0.1814	-0.2121	0.3616	-1.6758	4.9308	-2.5315	-0.0000	0.0000	-0.0000	0.0000	0.0000	0.0000	0.4790	-9.9226	-4.5927	-0.2810	-0.0091	-0.0928	-0.0000	-10.2188	-4.2839	-0.3017	0.0180	0.0000	-0.0000	-122.3794	-42.1474	-3.2470	0.1941	0.0000
457.0430	0.1814	-0.2122	0.3616	-1.6757	4.9308	-2.5315	-0.0000	0.0000	-0.0000	0.0000	0.0000	0.0000	0.5472	-9.9548	-4.5723	-0.2765	0.0001	-0.0918	0.0000	-10.2188	-4.2839	-0.3017	0.0180	0.0000	0.0000	-122.3793	-42.1472	-3.2470	0.1942	0.0000
457.0530	0.1814	-0.2121	0.3616	-1.6758	4.9308	-2.5315	-0.0000	0.0000	-0.0000	0.0000	0.0000	0.0000	0.4509	-9.9491	-4.5686	-0.2659	0.0054	-0.1108	0.0000	-10.2188	-4.2839	-0.3017	0.0180	0.0000	0.0000	-122.3792	-42.1476	-3.2470	0.1941	0.0000
457.0650	0.1814	-0.2122	0.3616	-1.6757	4.9308	-2.5315	-0.0000	0.0000	-0.0000	0.0000	0.0000	0.0000	0.4917	-9.9453	-4.5877	-0.2661	0.0009	-0.0893	0.0000	-10.2188	-4.2839	-0.3017	0.0180	0.0000	0.0000	-122.3796	-42.1474	-3.2470	0.1941	0.0000
457.0750	0.1814	-0.2121	0.3616	-1.6758	4.9308	-2.5315	-0.0000	0.0000	-0.0000	0.0000	0.0000	0.0000	0.4889	-9.9289	-4.6137	-0.2906	-0.0255	-0.0890	-0.0000	-10.2188	-4.2839	-0.3017	0.0180	0.0000	-0.0000	-122.3792	-42.1474	-3.2470	0.1941	0.0000
457.0850	0.1814	-0.2121	0.3616	-1.6757	4.9308	-2.5315	-0.0000	0.0000	-0.0000	0.0000	0.0000	0.0000	0.4736	-9.9312	-4.6009	-0.2976	0.0094	-0.0734	-0.0000	-10.2188	-4.2839	-0.3017	0.0180	0.0000	-0.0000	-122.3791	-42.1475	-3.2470	0.1941	0.0000
457.0950	0.1814	-0.2121	0.3615	-1.6757	4.9308	-2.5315	-0.0000	0.0000	-0.0000	0.0000	-0.0000	0.0000	0.4595	-9.9218	-4.5701	-0.2853	0.0205	-0.1034	-0.0000	-10.2188	-4.2839	-0.3017	0.0180	0.0000	-0.0000	-122.3794	-42.1474	-3.2470	0.1941	0.0000
457.1050	0.1814	-0.2122	0.3616	-1.6757	4.9308	-2.5315	-0.0000	0.0000	-0.0000	0.0000	-0.0000	0.0000	0.4539	-9.9995	-4.5857	-0.2937	0.0171	-0.1008	0.0000	-10.2188	-4.2839	-0.3017	0.0180	0.0000	0.0000	-122.3789	-42.1473	-3.2470	0.1941	0.0000
457.1150	0.1814	-0.2122	0.3616	-1.6758	4.9308	-2.5315	-0.0000	0.0000	-0.0000	0.0000	-0.0000	0.0000	0.5259	-10.0139	-4.5796	-0.2748	0.0144	-0.1082	0.0000	-10.2188	-4.2839	-0.3017	0.0180	0.0000	0.0000	-122.3794	-42.1474	-3.2470	0.1942	0.0000
457.1250	0.1814	-0.2121	0.3616	-1.6757	4.9308	-2.5315	-0.0000	0.0000	-0.0000	0.0000	-0.0000	0.0000	0.4940	-9.9338	-4.5764	-0.2626	-0.0097	-0.0914	0.0000	-10.2188	-4.2839	-0.3017	0.0180	0.0000	0.0000	-122.3794	-42.1476	-3.2471	0.1942	0.0000
457.1370	0.1814	-0.2122	0.3616	-1.6757	4.9308	-2.5315	-0.0000	0.0000	-0.0000	0.0000	-0.0000	0.0000	0.4894	-9.9692	-4.5531	-0.2639	0.0047	-0.0875	0.0000	-10.2188	-4.2839	-0.3017	0.0180	0.0000	0.0000	-122.3796	-42.1473	-3.2470	0.1941	0.0000
457.1470	0.1814	-0.2122	0.3616	-1.6757	4.9308	-2.5315	-0.0000	0.0000	-0.0000	0.0000	-0.0000	0.0000	0.4441	-9.9451	-4.6049	-0.2919	-0.0064	-0.0991	0.0000	-10.2188	-4.2839	-0.3017	0.0180	0.0000	0.0000	-122.3790	-42.1473	-3.2470	0.1941	0.0000
457.1570	0.1814	-0.2121	0.3616	-1.6757	4.9308	-2.5315	-0.0000	0.0000	-0.0000	0.0000	-0.0000	0.0000	0.4086	-9.8944	-4.5746	-0.3103	-0.0105	-0.0884	0.0000	-10.2188	-4.2839	-0.3017	0.0180	0.0000	0.0000	-122.3793	-42.1475	-3.2470	0.1941	0.0000
457.1670	0.1814	-0.2121	0.3616	-1.6757	4.9308	-2.5315	-0.0000	0.0000	-0.0000	0.0000	-0.0000	0.0000	0.4557	-9.9811	-4.5603	-0.2644	0.0031	-0.0565	0.0000	-10.2188	-4.2839	-0.3017	0.0180	0.0000	0.0000	-122.3793	-42.1475	-3.2470	0.1941	0.0000
457.1770	0.1814	-0.2122	0.3616	-1.6757	4.9308	-2.5315	-0.0000	0.0000	-0.0000	0.0000	-0.0000	0.0000	0.5406	-10.0033	-4.5957	-0.2984	0.0159	-0.1007	0.0000	-10.2188	-4.2839	-0.3017	0.0180	0.0000	0.0000	-122.3797	-42.1472	-3.2470	0.1941	0.0000
457.1870	0.1814	-0.2122	0.3616	-1.6757	4.9308	-2.5316	-0.0000	0.0000	-0.0000	0.0000	0.0000	0.0000	0.5091	-9.8605	-4.6196	-0.2650	0.0099	-0.0822	0.0000	-10.2188	-4.2839	-0.3017	0.0180	0.0000	0.0000	-122.3791	-42.1475	-3.2470	0.1941	0.0000
457.1990	0.1814	-0.2121	0.3616	-1.6758	4.9308	-2.5315	-0.0000	0.0000	-0.0000	0.0000	0.0000	0.0000	0.5394	-9.9132	-4.5647	-0.2767	-0.0087	-0.1054	0.0000	-10.2188	-4.2838	-0.3017	0.0180	0.0000	0.0000	-122.3796	-42.1470	-3.2469	0.1941	0.0000
457.2090	0.1814	-0.2122	0.3616	-1.6757	4.9308	-2.5315	-0.0000	0.0000	-0.0000	0.0000	0.0000	0.0000	0.5212	-9.8890	-4.5687	-0.3047	0.0034	-0.0877	0.0000	-10.2188	-4.2839	-0.3017	0.0180	0.0000	0.0000	-122.3794	-42.1473	-3.2470	0.1941	0.0000
457.2190	0.1814	-0.2121	0.3616	-1.6757	4.9308	-2.5315	-0.0000	0.0000	-0.0000	0.0000	0.0000	0.0000	0.4717	-9.9697	-4.5797	-0.2599	-0.0106	-0.1019	-0.0000	-10.2188	-4.2839	-0.3017	0.0180	0.0000	-0.0000	-122.3796	-42.1474	-3.2470	0.1941	0.0000
457.2290	0.1814	-0.2121	0.3616	-1.6757	4.9308	-2.5315	-0.0000	0.0000	-0.0000	0.0000	0.0000	0.0000	0.4483	-10.0798	-4.5483	-0.2855	0.0218	-0.0989	-0.0000	-10.2189	-4.2839	-0.3017	0.0180	0.0000	-0.0000	-122.3798	-42.1473	-3.2470	0.1941	0.0000
457.2410	0.1814	-0.2121	0.3616	-1.6757	4.9308	-2.5315	-0.0000	0.0000	-0.0000	0.0000	0.0000	0.0000	0.4574	-9.9633	-4.5674	-0.2685	0.0160	-0.0837	-0.0000	-10.2188	-4.2839	-0.3017	0.0180	0.0000	-0.0000	-122.3795	-42.1475	-3.2470	0.1941	0.0000
457.2510	0.1814	-0.2121	0.3616	-1.6757	4.9308	-2.5315	-0.0000	0.0000	-0.0000	0.0000	0.0000	0.0000	0.5128	-9.9766	-4.5744	-0.2738	-0.0074	-0.0802	0.0000	-10.2188	-4.2839	-0.3017	0.0180	0.0000	0.0000	-122.3796	-42.1473	-3.2470	0.1941	0.0000
457.2610	0.1814	-0.2121	0.3616	-1.6757	4.9308	-2.5316	-0.0000	0.0000	-0.0000	0.0000	0.0000	0.0000	0.5165	-9.9927	-4.5930	-0.2891	0.0025	-0.0647	0.0000	-10.2188	-4.2839	-0.3017	0.0180	0.0000	0.0000	-122.3793	-42.1473	-3.2470	0.1941	0.0000
457.2710	0.1814	-0.2121	0.3616	-1.6757	4.9308	-2.5315	-0.0000	0.0000	-0.0000	0.0000	0.0000	0.0000	0.4459	-10.0202	-4.6058	-0.2631	0.0042	-0.0911	0.0000	-10.2188	-4.2839	-0.3017	0.0180	0.0000	0.0000	-122.3792	-42.1474	-3.2470	0.1941	0.0000
457.2830	0.1814	-0.2122	0.3616	-1.6757	4.9308	-2.5315	-0.0000	0.0000	-0.0000	0.0000	0.0000	0.0000	0.4965	-9.9499	-4.5284	-0.2758	0.0022	-0.0966	0.0000	-10.2188	-4.2839	-0.3017	0.0180	0.0000	0.0000	-122.3795	-42.1472	-3.2470	0.1941	0.0000
457.2930	0.1813	-0.2122	0.3616	-1.6757	4.9308	-2.5315	-0.0000	0.0000	-0.0000	0.0000	0.0000	0.0000	0.4482	-10.0204	-4.5256	-0.2635	0.0087	-0.0885	-0.0000	-10.2188	-4.2839	-0.3017	0.0180	0.0000	-0.0000	-122.3797	-42.1472	-3.2470	0.1941	0.0000
457.3030	0.1814	-0.2121	0.3616	-1.6758	4.9308	-2.5315	-0.0000	0.0000	-0.0000	0.0000	0.0000	0.0000	0.4441	-9.9925	-4.6071	-0.2840	0.0105	-0.0736	0.0000	-10.2188	-4.2839	-0.3017	0.0180	0.0000	0.0000	-122.3796	-42.1473	-3.2470	0.1942	0.0000
457.3130	0.1814	-0.2121	0.3616	-1.6757	4.9308	-2.5316	-0.0000	0.0000	-0.0000	0.0000	0.0000	0.0000	0.4455	-9.9169	-4.5752	-0.2831	0.0012	-0.0561	0.0000	-10.2188	-4.2839	-0.3017	0.0180	0.0000	0.0000	-122.3792	-42.1474	-3.2470	0.1941	0.0000
457.3230	0.1814	-0.2122	0.3616	-1.6758	4.9308	-2.5315	-0.0000	0.0000	-0.0000	0.0000	0.0000	0.0000	0.5131	-10.0281	-4.5674	-0.2925	0.0161	-0.0953	0.0000	-10.2188	-4.2839	-0.3017	0.0180	0.0000	0.0000	-122.3795	-42.1475	-3.2470	0.1942	0.0000
457.3330	0.1813	-0.2122	0.3616	-1.6757	4.9308	-2.5315	-0.0000	0.0000	-0.0000	0.0000	0.0000	0.0000	0.4855	-10.0372	-4.5865	-0.2992	-0.0005	-0.0842	0.0000	-10.2188	-4.2839	-0.3017	0.0180	0.0000	0.0000	-122.3790	-42.1476	-3.2470	0.1941	0.0000
457.3450	0.1814	-0.2122	0.3616	-1.6757	4.9308	-2.5315	-0.0000	0.0000	-0.0000	0.0000	0.0000	0.0000	0.5607	-9.9848	-4.5672	-0.2872	-0.0200	-0.0760	-0.0000	-10.2188	-4.2839	-0.3017	0.0180	0.0000	-0.0000	-122.3795	-42.1477	-3.2471	0.1941	0.0000
457.3550	0.1814	-0.2121	0.3616	-1.6757	4.9308	-2.5316	-0.0000	0.0000	-0.0000	0.0000	0.0000	0.0000	0.4708	-9.9531	-4.6218	-0.2702	-0.0159	-0.0814	-0.0000	-10.2188	-4.2839	-0.3017	0.0180	0.0000	-0.0000	-122.3790	-42.1477	-3.2471	0.1941	0.0000
457.3650	0.1814	-0.2122	0.3616	-1.6757	4.9308	-2.5315	-0.0000	0.0000	-0.0000	0.0000	0.0000	0.0000	0.4875	-10.0074	-4.5797	-0.2729	0.0121	-0.0854	-0.0000	-10.2188	-4.2839	-0.3017	0.0180	0.0000	-0.0000	-122.3792	-42.1474	-3.2470	0.1942	0.0000
457.3750	0.1814	-0.2121	0.3616	-1.6758	4.9308	-2.5315	-0.0000	0.0000	-0.0000	0.0000	0.0000	0.0000	0.5121	-9.9959	-4.5523	-0.2721	-0.0186	-0.1085	0.0000	-10.2188	-4.2839	-0.3017	0.0180	0.0000	0.0000	-122.3795	-42.1473	-3.2470	0.1941	0.0000
457.3850	0.1814	-0.2121	0.3616	-1.6757	4.9308	-2.5316	-0.0000	0.0000	-0.0000	0.0000	0.0000	0.0000	0.5048	-9.9828	-4.5386	-0.3012	0.0150	-0.1057	0.0000	-10.2188	-4.2839	-0.3017	0.0180	0.0000	0.0000	-122.3791	-42.1477	-3.2471	0.1941	0.0000
457.3950	0.1813	-0.2122	0.3616	-1.6757	4.9308	-2.5315	-0.0000	0.0000	-0.0000	0.0000	0.0000	0.0000	0.5668	-9.9653	-4.5753	-0.2659	0.0081	-0.0885	0.0000	-10.2188	-4.2839	-0.3017	0.0180	0.0000	0.0000	-122.3793	-42.1475	-3.2470	0.1941	0.0000
457.4070	0.1814	-0.2122	0.3616	-1.6757	4.9308	-2.5315	-0.0000	0.0000	-0.0000	0.0000	0.0000	0.0000	0.4869	-9.9538	-4.5863	-0.2981	-0.0110	-0.0840	0.0000	-10.2188	-4.2839	-0.3017	0.0180	0.0000	0.0000	-122.3793	-42.1477	-3.2471	0.1941	0.0000
457.4170	0.1814	-0.2122	0.3616	-1.6757	4.9308	-2.5315	-0.0000	0.0000	-0.0000	0.0000	0.0000	0.0000	0.4573	-9.9594	-4.5709	-0.3037	-0.0065	-0.0715	0.0000	-10.2188	-4.2839	-0.3017	0.0180	0.0000	0.0000	-122.3795	-42.1477	-3.2471	0.1941	0.0000
457.4290	0.1814	-0.2121	0.3616	-1.6757	4.9308	-2.5315	-0.0000	0.0000	-0.0000	0.0000	0.0000	0.0000	0.5608	-9.9851	-4.5393	-0.2687	0.0153	-0.1037	0.0000	-10.2188	-4.2839	-0.3017	0.0180	0.0000	0.0000	-122.3795	-42.1474	-3.2470	0.1941	0.0000
457.4390	0.1814	-0.2121	0.3616	-1.6757	4.9308	-2.5315	-0.0000	0.0000	-0.0000	0.0000	0.0000	0.0000	0.5842	-9.9775	-4.5585	-0.2768	-0.0023	-0.1005	0.0000	-10.2188	-4.2839	-0.3017	0.0180	0.0000	0.0000	-122.3793	-42.1473	-3.2470	0.1941	0.0000
457.4490	0.1814	-0.2122	0.3616	-1.6757	4.9308	-2.5315	-0.0000	0.0000	-0.0000	0.0000	0.0000	0.0000	0.3787	-9.9545	-4.5927	-0.2959	0.0075	-0.0848	0.0000	-10.2188	-4.2839	-0.3017	0.0180	0.0000	0.0000	-122.3795	-42.1471	-3.2470	0.1941	0.0000
457.4590	0.1814	-0.2122	0.3616	-1.6757	4.9308	-2.5315	-0.0000	0.0000	-0.0000	0.0000	0.0000	0.0000	0.5344	-9.9645	-4.5779	-0.2967	0.0154	-0.0927	-0.0000	-10.2188	-4.2839	-0.3017	0.0180	0.0000	-0.0000	-122.3793	-42.1474	-3.2470	0.1941	0.0000
457.4690	0.1814	-0.2122	0.3616	-1.6757	4.9308	-2.5315	-0.0000	0.0000	-0.0000	0.0000	0.0000	0.0000	0.5014	-9.9659	-4.6141	-0.2858	0.0037	-0.0776	0.0000	-10.2188	-4.2839	-0.3017	0.0180	0.0000	0.0000	-122.3794	-42.1472	-3.2470	0.1941	0.0000
457.4810	0.1814	-0.2122	0.3616	-1.6757	4.9308	-2.5315	-0.0000	0.0000	-0.0000	0.0000	0.0000	0.0000	0.4913	-9.9573	-4.5599	-0.2585	0.0031	-0.0980	-0.0000	-10.2188	-4.2839	-0.3017	0.0180	0.0000	-0.0000	-122.3794	-42.1476	-3.2471	0.1942	0.0000
457.4910	0.1814	-0.2121	0.3616	-1.6757	4.9308	-2.5315	-0.0000	0.0000	-0.0000	0.0000	0.0000	0.0000	0.4188	-10.0110	-4.6081	-0.2553	-0.0088	-0.0662	0.0000	-10.2188	-4.2839	-0.3017	0.0180	0.0000	0.0000	-122.3792	-42.1475	-3.2470	0.1941	0.0000
457.5010	0.1814	-0.2122	0.3616	-1.6757	4.9308	-2.5315	-0.0000	0.0000	-0.0000	0.0000	0.0000	0.0000	0.5116	-9.9829	-4.5899	-0.2703	0.0064	-0.0511	-0.0000	-10.2188	-4.2839	-0.3017	0.0180	0.0000	-0.0000	-122.3794	-42.1471	-3.2470	0.1941	0.0000
457.5110	0.1813	-0.2122	0.3616	-1.6758	4.9308	-2.5315	-0.0000	0.0000	-0.0000	0.0000	0.0000	0.0000	0.5048	-10.0004	-4.5902	-0.2806	0.0176	-0.0794	-0.0000	-10.2188	-4.2839	-0.3017	0.0180	0.0000	-0.0000	-122.3794	-42.1474	-3.2470	0.1941	0.0000
457.5210	0.1814	-0.2121	0.3616	-1.6757	4.9308	-2.5315	-0.0000	0.0000	-0.0000	0.0000	0.0000	0.0000	0.4459	-9.9738	-4.5662	-0.2810	-0.0258	-0.0681	0.0000	-10.2188	-4.2839	-0.3017	0.0180	0.0000	0.0000	-122.3795	-42.1476	-3.2471	0.1941	0.0000
457.5310	0.1814	-0.2122	0.3616	-1.6757	4.9308	-2.5315	-0.0000	0.0000	-0.0000	0.0000	0.0000	0.0000	0.4813	-10.0036	-4.5453	-0.2902	0.0186	-0.0905	-0.0000	-10.2188	-4.2839	-0.3017	0.0180	0.0000	-0.0000	-122.3793	-42.1473	-3.2470	0.1941	0.0000
457.5430	0.1814	-0.2122	0.3616	-1.6757	4.9308	-2.5315	-0.0000	0.0000	-0.0000	0.0000	0.0000	0.0000	0.5049	-9.9927	-4.5334	-0.2827	0.0240	-0.0761	-0.0000	-10.2188	-4.2839	-0.3017	0.0180	0.0000	-0.0000	-122.3797	-42.1475	-3.2470	0.1941	0.0000
457.5530	0.1814	-0.2121	0.3616	-1.6757	4.9308	-2.5315	-0.0000	0.0000	-0.0000	0.0000	0.0000	0.0000	0.4889	-9.9389	-4.5845	-0.2810	0.0076	-0.0664	-0.0000	-10.2188	-4.2839	-0.3017	0.0180	0.0000	-0.0000	-122.3794	-42.1474	-3.2470	0.1941	0.0000
457.5630	0.1814	-0.2122	0.3616	-1.6757	4.9308	-2.5315	-0.0000	0.0000	-0.0000	0.0000	0.0000	0.0000	0.4382	-9.9317	-4.6061	-0.2877	-0.0192	-0.0727	0.0000	-10.2189	-4.2839	-0.3017	0.0180	0.0000	0.0000	-122.3797	-42.1471	-3.2470	0.1942	0.0000
457.5730	0.1814	-0.2122	0.3616	-1.6757	4.9308	-2.5315	-0.0000	0.0000	-0.0000	0.0000	0.0000	0.0000	0.4928	-9.9914	-4.5670	-0.3270	-0.0214	-0.0635	0.0000	-10.2188	-4.2839	-0.3017	0.0180	0.0000	0.0000	-122.3793	-42.1477	-3.2471	0.1941	0.0000
457.5850	0.1814	-0.2121	0.3616	-1.6757	4.9308	-2.5315	-0.0000	0.0000	-0.0000	0.0000	0.0000	0.0000	0.4159	-10.0108	-4.6017	-0.3092	-0.0115	-0.1042	0.0000	-10.2188	-4.2839	-0.3017	0.0180	0.0000	0.0000	-122.3793	-42.1474	-3.2470	0.1942	0.0000
457.5950	0.1814	-0.2122	0.3616	-1.6757	4.9308	-2.5315	-0.0000	0.0000	-0.0000	0.0000	0.0000	0.0000	0.4311	-10.0361	-4.5829	-0.2645	0.0102	-0.0916	-0.0000	-10.2188	-4.2839	-0.3017	0.0180	0.0000	-0.0000	-122.3793	-42.1477	-3.2471	0.1941	0.0000
457.6050	0.1814	-0.2122	0.3616	-1.6757	4.9308	-2.5315	-0.0000	0.0000	-0.0000	0.0000	0.0000	0.0000	0.5249	-9.9697	-4.5793	-0.2948	0.0103	-0.0895	0.0000	-10.2188	-4.2839	-0.3017	0.0180	0.0000	0.0000	-122.3794	-42.1472	-3.2470	0.1941	0.0000
457.6170	0.1814	-0.2122	0.3616	-1.6758	4.9308	-2.5315	-0.0000	0.0000	-0.0000	0.0000	0.0000	0.0000	0.5251	-10.0454	-4.5589	-0.2804	0.0135	-0.0980	0.0000	-10.2188	-4.2839	-0.3017	0.0180	0.0000	0.0000	-122.3796	-42.1471	-3.2470	0.1941	0.0000
457.6270	0.1814	-0.2121	0.3616	-1.6758	4.9308	-2.5315	-0.0000	0.0000	-0.0000	0.0000	0.0000	0.0000	0.4858	-9.9674	-4.5668	-0.2896	-0.0050	-0.0769	0.0000	-10.2188	-4.2839	-0.3017	0.0180	0.0000	0.0000	-122.3795	-42.1472	-3.2470	0.1941	0.0000
457.6370	0.1814	-0.2121	0.3616	-1.6758	4.9308	-2.5315	-0.0000	0.0000	-0.0000	0.0000	0.0000	0.0000	0.4697	-9.9703	-4.5585	-0.2774	-0.0147	-0.0961	-0.0000	-10.2189	-4.2839	-0.3017	0.0180	0.0000	-0.0000	-122.3798	-42.1472	-3.2470	0.1941	0.0000
457.6470	0.1814	-0.2122	0.3616	-1.6757	4.9308	-2.5316	-0.0000	0.0000	-0.0000	0.0000	0.0000	0.0000	0.4636	-9.9585	-4.5597	-0.2646	0.0477	-0.0654	0.0000	-10.2188	-4.2839	-0.3017	0.0180	0.0000	0.0000	-122.3794	-42.1472	-3.2470	0.1942	0.0000
457.6570	0.1814	-0.2121	0.3616	-1.6757	4.9308	-2.5315	-0.0000	0.0000	-0.0000	0.0000	0.0000	0.0000	0.4394	-10.0140	-4.5489	-0.2830	0.0233	-0.1035	0.0000	-10.2188	-4.2839	-0.3017	0.0180	0.0000	0.0000	-122.3793	-42.1473	-3.2470	0.1941	0.0000
457.6670	0.1814	-0.2122	0.3616	-1.6757	4.9308	-2.5315	-0.0000	0.0000	-0.0000	0.0000	0.0000	0.0000	0.5677	-9.9407	-4.5568	-0.2922	0.0063	-0.0993	-0.0000	-10.2188	-4.2839	-0.3017	0.0180	0.0000	-0.0000	-122.3793	-42.1473	-3.2470	0.1941	0.0000
457.6790	0.1814	-0.2122	0.3616	-1.6757	4.9308	-2.5315	-0.0000	0.0000	-0.0000	0.0000	0.0000	0.0000	0.4989	-9.9964	-4.5824	-0.2697	0.0136	-0.0711	-0.0000	-10.2188	-4.2839	-0.3017	0.0180	0.0000	-0.0000	-122.3793	-42.1475	-3.2471	0.1941	0.0000
457.6890	0.1814	-0.2122	0.3616	-1.6757	4.9308	-2.5315	-0.0000	0.0000	-0.0000	0.0000	0.0000	0.0000	0.5868	-10.0468	-4.5489	-0.3183	-0.0052	-0.0769	-0.0000	-10.2188	-4.2839	-0.3017	0.0180	0.0000	-0.0000	-122.3796	-42.1474	-3.2470	0.1941	0.0000
457.6990	0.1814	-0.2122	0.3616	-1.6757	4.9308	-2.5315	-0.0000	0.0000	-0.0000	0.0000	0.0000	0.0000	0.4558	-10.0059	-4.5750	-0.2879	0.0008	-0.0662	0.0000	-10.2188	-4.2839	-0.3017	0.0180	0.0000	0.0000	-122.3791	-42.1475	-3.2470	0.1941	0.0000
457.7090	0.1814	-0.2121	0.3616	-1.6757	4.9308	-2.5315	-0.0000	0.0000	-0.0000	0.0000	0.0000	0.0000	0.4399	-9.9947	-4.5916	-0.2857	-0.0109	-0.0602	-0.0000	-10.2188	-4.2839	-0.3017	0.0180	0.0000	-0.0000	-122.3796	-42.1476	-3.2471	0.1941	0.0000
457.7210	0.1814	-0.2121	0.3616	-1.6757	4.9308	-2.5315	-0.0000	0.0000	-0.0000	0.0000	0.0000	0.0000	0.5145	-10.0568	-4.5768	-0.2700	-0.0071	-0.0926	0.0000	-10.2188	-4.2839	-0.3017	0.0180	0.0000	0.0000	-122.3793	-42.1475	-3.2470	0.1941	0.0000
457.7310	0.1814	-0.2121	0.3616	-1.6757	4.9308	-2.5315	-0.0000	0.0000	-0.0000	0.0000	0.0000	0.0000	0.5032	-9.9934	-4.5989	-0.2879	0.0087	-0.0892	-0.0000	-10.2188	-4.2839	-0.3017	0.0180	0.0000	-0.0000	-122.3793	-42.1473	-3.2470	0.1941	0.0000
457.7410	0.1814	-0.2121	0.3616	-1.6757	4.9308	-2.5315	-0.0000	0.0000	-0.0000	0.0000	0.0000	0.0000	0.4582	-10.0044	-4.5448	-0.2758	0.0034	-0.0750	-0.0000	-10.2188	-4.2839	-0.3017	0.0180	0.0000	-0.0000	-122.3792	-42.1474	-3.2470	0.1941	0.0000
457.7510	0.1814	-0.2122	0.3616	-1.6757	4.9308	-2.5316	-0.0000	0.0000	-0.0000	0.0000	0.0000	0.0000	0.4537	-9.9610	-4.6168	-0.2940	0.0039	-0.0926	0.0000	-10.2188	-4.2839	-0.3017	0.0180	0.0000	0.0000	-122.3795	-42.1472	-3.2470	0.1942	0.0000
457.7630	0.1814	-0.2122	0.3616	-1.6757	4.9308	-2.5316	-0.0000	0.0000	-0.0000	0.0000	0.0000	0.0000	0.5197	-9.9515	-4.5350	-0.2724	0.0051	-0.0949	-0.0000	-10.2188	-4.2839	-0.3017	0.0180	0.0000	-0.0000	-122.3795	-42.1473	-3.2470	0.1941	0.0000
457.7730	0.1814	-0.2121	0.3616	-1.6757	4.9308	-2.5315	-0.0000	0.0000	-0.0000	0.0000	0.0000	0.0000	0.4269	-9.9893	-4.5638	-0.2822	-0.0171	-0.1006	-0.0000	-10.2189	-4.2839	-0.3017	0.0180	0.0000	-0.0000	-122.3798	-42.1474	-3.2470	0.1941	0.0000
457.7830	0.1814	-0.2121	0.3616	-1.6757	4.9308	-2.5315	-0.0000	0.0000	-0.0000	0.0000	0.0000	0.0000	0.5469	-9.9422	-4.5582	-0.2668	0.0144	-0.0926	0.0000	-10.2188	-4.2839	-0.3017	0.0180	0.0000	0.0000	-122.3794	-42.1473	-3.2470	0.1941	0.0000
457.7950	0.1814	-0.2122	0.3616	-1.6757	4.9308	-2.5315	-0.0000	0.0000	-0.0000	0.0000	0.0000	0.0000	0.4413	-9.9523	-4.6020	-0.2941	-0.0085	-0.0858	0.0000	-10.2188	-4.2839	-0.3017	0.0180	0.0000	0.0000	-122.3791	-42.1475	-3.2470	0.1941	0.0000
457.8050	0.1814	-0.2121	0.3616	-1.6757	4.9308	-2.5315	-0.0000	0.0000	-0.0000	0.0000	0.0000	0.0000	0.4575	-10.0176	-4.6186	-0.2764	0.0021	-0.1027	0.0000	-10.2188	-4.2839	-0.3017	0.0180	0.0000	0.0000	-122.3790	-42.1476	-3.2471	0.1941	0.0000
457.8150	0.1814	-0.2122	0.3616	-1.6757	4.9308	-2.5315	-0.0000	0.0000	-0.0000	0.0000	0.0000	0.0000	0.4648	-10.0057	-4.5596	-0.2902	-0.0231	-0.0810	-0.0000	-10.2188	-4.2839	-0.3017	0.0180	0.0000	-0.0000	-122.3796	-42.1473	-3.2470	0.1942	0.0000
457.8250	0.1814	-0.2122	0.3616	-1.6757	4.9308	-2.5315	-0.0000	0.0000	-0.0000	0.0000	0.0000	0.0000	0.4184	-9.8808	-4.5788	-0.2817	-0.0142	-0.0815	0.0000	-10.2188	-4.2839	-0.3017	0.0180	0.0000	0.0000	-122.3793	-42.1475	-3.2470	0.1941	0.0000
457.8350	0.1814	-0.2121	0.3616	-1.6757	4.9308	-2.5315	-0.0000	0.0000	-0.0000	0.0000	0.0000	0.0000	0.4372	-9.9265	-4.6101	-0.2755	-0.0184	-0.0754	0.0000	-10.2188	-4.2839	-0.3017	0.0180	0.0000	0.0000	-122.3792	-42.1474	-3.2470	0.1941	0.0000
457.8470	0.1814	-0.2122	0.3616	-1.6757	4.9308	-2.5315	-0.0000	0.0000	-0.0000	0.0000	0.0000	0.0000	0.4837	-9.9422	-4.5995	-0.2739	-0.0318	-0.0816	0.0000	-10.2189	-4.2839	-0.3017	0.0180	0.0000	0.0000	-122.3797	-42.1473	-3.2470	0.1941	0.0000
457.8570	0.1814	-0.2121	0.3616	-1.6757	4.9308	-2.5315	-0.0000	0.0000	-0.0000	0.0000	0.0000	0.0000	0.3624	-9.9917	-4.5729	-0.2665	0.0164	-0.0772	0.0000	-10.2188	-4.2839	-0.3017	0.0180	0.0000	0.0000	-122.3797	-42.1473	-3.2470	0.1941	0.0000
457.8670	0.1813	-0.2122	0.3616	-1.6757	4.9308	-2.5315	-0.0000	0.0000	-0.0000	0.0000	0.0000	0.0000	0.4118	-10.0418	-4.5482	-0.2759	-0.0079	-0.1091	0.0000	-10.2188	-4.2839	-0.3017	0.0180	0.0000	0.0000	-122.3793	-42.1473	-3.2470	0.1942	0.0000
457.8770	0.1814	-0.2122	0.3616	-1.6757	4.9308	-2.5315	-0.0000	0.0000	-0.0000	0.0000	0.0000	0.0000	0.4298	-10.0034	-4.5642	-0.2977	-0.0135	-0.0584	0.0000	-10.2188	-4.2839	-0.3017	0.0180	0.0000	0.0000	-122.3795	-42.1475	-3.2470	0.1941	0.0000
457.8870	0.1814	-0.2122	0.3616	-1.6757	4.9308	-2.5315	-0.0000	0.0000	-0.0000	0.0000	0.0000	0.0000	0.4538	-9.8952	-4.5979	-0.2775	0.0063	-0.0876	-0.0000	-10.2188	-4.2839	-0.3017	0.0180	0.0000	-0.0000	-122.3797	-42.1471	-3.2470	0.1941	0.0000
457.8970	0.1814	-0.2122	0.3616	-1.6757	4.9308	-2.5315	-0.0000	0.0000	-0.0000	0.0000	0.0000	0.0000	0.5310	-10.0105	-4.5645	-0.2710	-0.0014	-0.0886	0.0000	-10.2189	-4.2839	-0.3017	0.0180	0.0000	0.0000	-122.3798	-42.1471	-3.2470	0.1942	0.0000
457.9090	0.1813	-0.2122	0.3616	-1.6757	4.9308	-2.5315	-0.0000	0.0000	-0.0000	0.0000	0.0000	0.0000	0.4187	-9.9722	-4.5655	-0.2696	-0.0151	-0.0967	-0.0000	-10.2189	-4.2838	-0.3017	0.0180	0.0000	-0.0000	-122.3797	-42.1469	-3.2469	0.1941	0.0000
457.9190	0.1814	-0.2122	0.3616	-1.6757	4.9308	-2.5315	-0.0000	0.0000	-0.0000	0.0000	0.0000	0.0000	0.4521	-10.0046	-4.5753	-0.2909	-0.0056	-0.0745	0.0000	-10.2188	-4.2839	-0.3017	0.0180	0.0000	0.0000	-122.3793	-42.1472	-3.2470	0.1942	0.0000
457.9290	0.1814	-0.2121	0.3616	-1.6757	4.9308	-2.5315	-0.0000	0.0000	-0.0000	0.0000	0.0000	0.0000	0.4978	-9.9732	-4.5954	-0.2636	-0.0025	-0.1087	0.0000	-10.2188	-4.2839	-0.3017	0.0180	0.0000	0.0000	-122.3793	-42.1475	-3.2470	0.1942	0.0000
457.9410	0.1814	-0.2122	0.3616	-1.6758	4.9308	-2.5315	-0.0000	0.0000	-0.0000	0.0000	0.0000	0.0000	0.4142	-9.9437	-4.5848	-0.2989	0.0094	-0.0952	0.0000	-10.2188	-4.2839	-0.3017	0.0180	0.0000	0.0000	-122.3795	-42.1475	-3.2470	0.1941	0.0000
457.9510	0.1814	-0.2122	0.3616	-1.6757	4.9308	-2.5315	-0.0000	0.0000	-0.0000	0.0000	0.0000	0.0000	0.4261	-9.9953	-4.6078	-0.2939	-0.0018	-0.0760	0.0000	-10.2188	-4.2839	-0.3017	0.0180	0.0000	0.0000	-122.3792	-42.1478	-3.2471	0.1941	0.0000
457.9610	0.1814	-0.2122	0.3616	-1.6757	4.9308	-2.5315	-0.0000	0.0000	-0.0000	0.0000	0.0000	0.0000	0.5619	-9.9881	-4.5846	-0.2778	-0.0040	-0.1076	-0.0000	-10.2188	-4.2839	-0.3017	0.0180	0.0000	-0.0000	-122.3795	-42.1477	-3.2471	0.1942	0.0000
457.9730	0.1814	-0.2122	0.3616	-1.6757	4.9308	-2.5315	-0.0000	0.0000	-0.0000	0.0000	0.0000	0.0000	0.4918	-9.9460	-4.5749	-0.3105	-0.0227	-0.0967	-0.0000	-10.2188	-4.2839	-0.3017	0.0180	0.0000	-0.0000	-122.3791	-42.1473	-3.2470	0.1942	0.0000
457.9830	0.1814	-0.2121	0.3616	-1.6757	4.9308	-2.5315	-0.0000	0.0000	-0.0000	0.0000	0.0000	0.0000	0.4419	-9.9856	-4.5315	-0.2911	-0.0009	-0.1041	0.0000	-10.2188	-4.2839	-0.3017	0.0180	0.0000	0.0000	-122.3793	-42.1475	-3.2470	0.1941	0.0000
457.9950	0.1814	-0.2122	0.3616	-1.6757	4.9308	-2.5315	-0.0000	0.0000	-0.0000	0.0000	0.0000	0.0000	0.5593	-10.0006	-4.5409	-0.2804	-0.0089	-0.0819	-0.0000	-10.2188	-4.2839	-0.3017	0.0180	0.0000	-0.0000	-122.3794	-42.1477	-3.2471	0.1941	0.0000
458.0050	0.1814	-0.2121	0.3616	-1.6757	4.9308	-2.5315	-0.0000	0.0000	-0.0000	0.0000	0.0000	0.0000	0.4677	-9.9995	-4.5812	-0.3015	0.0046	-0.0943	0.0000	-10.2188	-4.2839	-0.3017	0.0180	0.0000	0.0000	-122.3791	-42.1475	-3.2470	0.1941	0.0000
458.0150	0.1814	-0.2122	0.3616	-1.6757	4.9308	-2.5315	-0.0000	0.0000	-0.0000	0.0000	0.0000	0.0000	0.5252	-9.9513	-4.5920	-0.2763	-0.0076	-0.0721	-0.0000	-10.2188	-4.2839	-0.3017	0.0180	0.0000	-0.0000	-122.3793	-42.1471	-3.2470	0.1941	0.0000
458.0270	0.1814	-0.2122	0.3616	-1.6757	4.9308	-2.5315	-0.0000	0.0000	-0.0000	0.0000	0.0000	0.0000	0.4726	-9.9679	-4.6067	-0.2786	0.0032	-0.1092	0.0000	-10.2188	-4.2839	-0.3017	0.0180	0.0000	0.0000	-122.3794	-42.1474	-3.2470	0.1942	0.0000
458.0370	0.1814	-0.2122	0.3616	-1.6757	4.9308	-2.5315	-0.0000	0.0000	-0.0000	0.0000	0.0000	0.0000	0.5513	-10.0017	-4.5837	-0.2550	-0.0005	-0.0786	-0.0000	-10.2188	-4.2839	-0.3017	0.0180	0.0000	-0.0000	-122.3794	-42.1474	-3.2470	0.1941	0.0000
458.0490	0.1814	-0.2121	0.3616	-1.6758	4.9308	-2.5315	-0.0000	0.0000	-0.0000	0.0000	0.0000	0.0000	0.4102	-10.0068	-4.5389	-0.2841	-0.0264	-0.0897	-0.0000	-10.2188	-4.2839	-0.3017	0.0180	0.0000	-0.0000	-122.3792	-42.1476	-3.2470	0.1941	0.0000
458.0590	0.1814	-0.2121	0.3616	-1.6758	4.9308	-2.5315	-0.0000	0.0000	-0.0000	0.0000	0.0000	0.0000	0.3828	-9.9320	-4.5910	-0.2876	-0.0007	-0.0684	0.0000	-10.2188	-4.2839	-0.3017	0.0180	0.0000	0.0000	-122.3793	-42.1477	-3.2471	0.1941	0.0000
458.0710	0.1814	-0.2122	0.3616	-1.6758	4.9308	-2.5315	-0.0000	0.0000	-0.0000	0.0000	0.0000	0.0000	0.4814	-9.9501	-4.5620	-0.2797	0.0065	-0.0598	-0.0000	-10.2188	-4.2839	-0.3017	0.0180	0.0000	-0.0000	-122.3791	-42.1472	-3.2470	0.1941	0.0000
458.0810	0.1814	-0.2121	0.3616	-1.6758	4.9308	-2.5315	-0.0000	0.0000	-0.0000	0.0000	0.0000	0.0000	0.4244	-9.9421	-4.5930	-0.2838	-0.0041	-0.0618	0.0000	-10.2189	-4.2839	-0.3017	0.0180	0.0000	0.0000	-122.3798	-42.1474	-3.2470	0.1942	0.0000
458.0910	0.1814	-0.2122	0.3616	-1.6757	4.9308	-2.5315	-0.0000	0.0000	-0.0000	0.0000	0.0000	0.0000	0.4940	-9.9263	-4.5477	-0.2714	0.0006	-0.0951	0.0000	-10.2188	-4.2839	-0.3017	0.0180	0.0000	0.0000	-122.3793	-42.1473	-3.2470	0.1941	0.0000
458.1030	0.1814	-0.2121	0.3616	-1.6757	4.9308	-2.5315	-0.0000	0.0000	-0.0000	0.0000	0.0000	0.0000	0.5195	-9.9833	-4.5779	-0.2963	0.0293	-0.0848	-0.0000	-10.2188	-4.2839	-0.3017	0.0180	0.0000	-0.0000	-122.3796	-42.1472	-3.2470	0.1942	0.0000
458.1130	0.1814	-0.2122	0.3616	-1.6757	4.9308	-2.5315	-0.0000	0.0000	-0.0000	0.0000	0.0000	0.0000	0.4270	-9.8988	-4.6119	-0.2864	0.0083	-0.0837	0.0000	-10.2188	-4.2839	-0.3017	0.0180	0.0000	0.0000	-122.3794	-42.1471	-3.2470	0.1941	0.0000
458.1250	0.1814	-0.2122	0.3616	-1.6757	4.9308	-2.5315	-0.0000	0.0000	-0.0000	0.0000	0.0000	0.0000	0.4729	-10.0822	-4.5526	-0.3002	-0.0002	-0.0695	0.0000	-10.2189	-4.2838	-0.3017	0.0180	0.0000	0.0000	-122.3799	-42.1470	-3.2469	0.1942	0.0000
458.1350	0.1814	-0.2121	0.3616	-1.6757	4.9308	-2.5315	-0.0000	0.0000	-0.0000	0.0000	0.0000	0.0000	0.5042	-9.9532	-4.5639	-0.2818	-0.0079	-0.1001	0.0000	-10.2188	-4.2839	-0.3017	0.0180	0.0000	0.0000	-122.3794	-42.1476	-3.2470	0.1941	0.0000
458.1470	0.1814	-0.2121	0.3616	-1.6758	4.9308	-2.5315	-0.0000	0.0000	-0.0000	0.0000	0.0000	0.0000	0.4347	-9.9991	-4.6235	-0.2884	0.0135	-0.0803	-0.0000	-10.2188	-4.2839	-0.3017	0.0180	0.0000	-0.0000	-122.3796	-42.1473	-3.2470	0.1941	0.0000
458.1570	0.1813	-0.2122	0.3616	-1.6757	4.9308	-2.5315	-0.0000	0.0000	-0.0000	0.0000	0.0000	0.0000	0.5295	-9.9777	-4.6203	-0.3047	0.0052	-0.0904	0.0000	-10.2188	-4.2839	-0.3017	0.0180	0.0000	0.0000	-122.3792	-42.1474	-3.2470	0.1941	0.0000
458.1690	0.1814	-0.2122	0.3616	-1.6757	4.9308	-2.5315	-0.0000	0.0000	-0.0000	0.0000	0.0000	0.0000	0.5465	-10.0453	-4.6041	-0.2870	-0.0141	-0.0894	-0.0000	-10.2189	-4.2839	-0.3017	0.0180	0.0000	-0.0000	-122.3798	-42.1473	-3.2470	0.1941	0.0000
458.1790	0.1814	-0.2122	0.3616	-1.6757	4.9308	-2.5315	-0.0000	0.0000	-0.0000	0.0000	0.0000	0.0000	0.5368	-9.9615	-4.5876	-0.2620	-0.0076	-0.0990	-0.0000	-10.2188	-4.2839	-0.3017	0.0180	0.0000	-0.0000	-122.3797	-42.1473	-3.2470	0.1941	0.0000
458.1910	0.1814	-0.2122	0.3616	-1.6758	4.9308	-2.5315	-0.0000	0.0000	-0.0000	0.0000	0.0000	0.0000	0.5162	-10.0240	-4.5893	-0.2951	-0.0020	-0.1017	0.0000	-10.2188	-4.2839	-0.3017	0.0180	0.0000	0.0000	-122.3795	-42.1472	-3.2470	0.1941	0.0000
458.2010	0.1814	-0.2121	0.3616	-1.6758	4.9308	-2.5315	-0.0000	0.0000	-0.0000	0.0000	0.0000	0.0000	0.4796	-9.9956	-4.5511	-0.2796	0.0151	-0.0804	0.0000	-10.2188	-4.2839	-0.3017	0.0180	0.0000	0.0000	-122.3796	-42.1476	-3.2470	0.1942	0.0000
458.2110	0.1814	-0.2121	0.3616	-1.6757	4.9308	-2.5315	-0.0000	0.0000	-0.0000	0.0000	0.0000	0.0000	0.4893	-10.0514	-4.5692	-0.2940	0.0041	-0.1063	-0.0000	-10.2188	-4.2839	-0.3017	0.0180	0.0000	-0.0000	-122.3794	-42.1474	-3.2470	0.1941	0.0000
458.2230	0.1814	-0.2121	0.3616	-1.6757	4.9308	-2.5315	-0.0000	0.0000	-0.0000	0.0000	0.0000	0.0000	0.4160	-9.9597	-4.5729	-0.2829	0.0113	-0.0781	0.0000	-10.2188	-4.2839	-0.3017	0.0180	0.0000	0.0000	-122.3792	-42.1474	-3.2470	0.1941	0.0000
458.2330	0.1814	-0.2122	0.3616	-1.6757	4.9308	-2.5316	-0.0000	0.0000	-0.0000	0.0000	0.0000	0.0000	0.4196	-9.9823	-4.5981	-0.2681	-0.0032	-0.0890	0.0000	-10.2188	-4.2839	-0.3017	0.0180	0.0000	0.0000	-122.3794	-42.1473	-3.2470	0.1941	0.0000
458.2450	0.1814	-0.2122	0.3616	-1.6757	4.9308	-2.5315	-0.0000	0.0000	-0.0000	0.0000	0.0000	0.0000	0.5345	-9.9818	-4.5501	-0.2758	-0.0066	-0.0794	0.0000	-10.2188	-4.2839	-0.3017	0.0180	0.0000	0.0000	-122.3794	-42.1472	-3.2470	0.1941	0.0000
458.2550	0.1814	-0.2121	0.3616	-1.6757	4.9308	-2.5315	-0.0000	0.0000	-0.0000	0.0000	0.0000	0.0000	0.4798	-9.9633	-4.5633	-0.2803	-0.0068	-0.0939	0.0000	-10.2188	-4.2839	-0.3017	0.0180	0.0000	0.0000	-122.3794	-42.1474	-3.2470	0.1942	0.0000
458.2670	0.1814	-0.2122	0.3616	-1.6758	4.9308	-2.5315	-0.0000	0.0000	-0.0000	0.0000	0.0000	0.0000	0.4710	-9.9947	-4.6064	-0.2944	-0.0117	-0.1068	-0.0000	-10.2188	-4.2839	-0.3017	0.0180	0.0000	-0.0000	-122.3793	-42.1475	-3.2471	0.1941	0.0000
458.2770	0.1814	-0.2121	0.3616	-1.6757	4.9308	-2.5315	-0.0000	0.0000	-0.0000	0.0000	0.0000	0.0000	0.4225	-9.9545	-4.5573	-0.2882	0.0204	-0.0848	0.0000	-10.2188	-4.2839	-0.3017	0.0180	0.0000	0.0000	-122.3797	-42.1472	-3.2470	0.1941	0.0000
458.2890	0.1814	-0.2121	0.3616	-1.6757	4.9308	-2.5315	-0.0000	0.0000	-0.0000	0.0000	0.0000	0.0000	0.4929	-10.0853	-4.6148	-0.2657	-0.0188	-0.0875	0.0000	-10.2188	-4.2839	-0.3017	0.0180	0.0000	0.0000	-122.3796	-42.1476	-3.2471	0.1941	0.0000
458.2990	0.1814	-0.2121	0.3616	-1.6757	4.9308	-2.5315	-0.0000	0.0000	-0.0000	0.0000	0.0000	0.0000	0.5448	-9.9858	-4.5881	-0.2744	-0.0165	-0.0712	-0.0000	-10.2188	-4.2839	-0.3017	0.0180	0.0000	-0.0000	-122.3793	-42.1475	-3.2471	0.1941	0.0000
458.3090	0.1813	-0.2121	0.3616	-1.6757	4.9308	-2.5315	-0.0000	0.0000	-0.0000	0.0000	0.0000	0.0000	0.4572	-9.9791	-4.6231	-0.2750	-0.0056	-0.0857	-0.0000	-10.2188	-4.2839	-0.3017	0.0180	0.0000	-0.0000	-122.3793	-42.1473	-3.2470	0.1941	0.0000
458.3210	0.1814	-0.2121	0.3616	-1.6757	4.9308	-2.5315	-0.0000	0.0000	-0.0000	0.0000	0.0000	0.0000	0.4605	-9.9942	-4.5927	-0.2519	-0.0135	-0.0884	0.0000	-10.2189	-4.2839	-0.3017	0.0180	0.0000	0.0000	-122.3799	-42.1477	-3.2471	0.1941	0.0000
458.3310	0.1814	-0.2122	0.3616	-1.6757	4.9308	-2.5315	-0.0000	0.0000	-0.0000	0.0000	0.0000	0.0000	0.3855	-9.9822	-4.6029	-0.2462	-0.0002	-0.0749	-0.0000	-10.2188	-4.2839	-0.3017	0.0180	0.0000	-0.0000	-122.3793	-42.1477	-3.2471	0.1941	0.0000
458.3430	0.1814	-0.2122	0.3616	-1.6757	4.9308	-2.5315	-0.0000	0.0000	-0.0000	0.0000	0.0000	0.0000	0.5143	-9.9532	-4.5886	-0.2823	-0.0202	-0.0981	-0.0000	-10.2188	-4.2839	-0.3017	0.0180	0.0000	-0.0000	-122.3793	-42.1472	-3.2470	0.1941	0.0000
458.3530	0.1814	-0.2122	0.3616	-1.6757	4.9308	-2.5315	-0.0000	0.0000	-0.0000	0.0000	0.0000	0.0000	0.4454	-10.0112	-4.5668	-0.2787	-0.0098	-0.0833	0.0000	-10.2188	-4.2839	-0.3017	0.0180	0.0000	0.0000	-122.3794	-42.1473	-3.2470	0.1941	0.0000
458.3650	0.1814	-0.2121	0.3616	-1.6758	4.9308	-2.5315	-0.0000	0.0000	-0.0000	0.0000	0.0000	0.0000	0.5054	-10.0541	-4.6095	-0.2727	-0.0087	-0.0772	0.0000	-10.2188	-4.2839	-0.3017	0.0180	0.0000	0.0000	-122.3790	-42.1476	-3.2470	0.1942	0.0000
458.3750	0.1814	-0.2122	0.3616	-1.6757	4.9308	-2.5315	-0.0000	0.0000	-0.0000	0.0000	0.0000	0.0000	0.4711	-9.9506	-4.5666	-0.2623	-0.0159	-0.1008	0.0000	-10.2188	-4.2839	-0.3017	0.0180	0.0000	0.0000	-122.3792	-42.1474	-3.2470	0.1941	0.0000
458.3870	0.1814	-0.2122	0.3616	-1.6758	4.9308	-2.5315	-0.0000	0.0000	-0.0000	0.0000	0.0000	0.0000	0.5596	-10.0885	-4.5668	-0.2684	0.0118	-0.0630	0.0000	-10.2188	-4.2839	-0.3017	0.0180	0.0000	0.0000	-122.3793	-42.1475	-3.2470	0.1941	0.0000
458.3970	0.1814	-0.2121	0.3616	-1.6757	4.9308	-2.5315	-0.0000	0.0000	-0.0000	0.0000	0.0000	0.0000	0.4956	-10.0184	-4.5454	-0.2748	0.0031	-0.0754	0.0000	-10.2188	-4.2839	-0.3017	0.0180	0.0000	0.0000	-122.3790	-42.1478	-3.2471	0.1941	0.0000
458.4090	0.1814	-0.2122	0.3616	-1.6757	4.9308	-2.5315	-0.0000	0.0000	-0.0000	0.0000	0.0000	0.0000	0.5120	-9.9748	-4.5788	-0.2819	0.0002	-0.0686	-0.0000	-10.2188	-4.2839	-0.3017	0.0180	0.0000	-0.0000	-122.3794	-42.1476	-3.2471	0.1941	0.0000
458.4190	0.1814	-0.2121	0.3616	-1.6757	4.9308	-2.5315	-0.0000	0.0000	-0.0000	0.0000	0.0000	0.0000	0.5210	-9.9560	-4.5435	-0.2694	-0.0192	-0.0798	0.0000	-10.2188	-4.2839	-0.3017	0.0180	0.0000	0.0000	-122.3792	-42.1474	-3.2470	0.1942	0.0000
458.4290	0.1814	-0.2122	0.3616	-1.6758	4.9308	-2.5315	-0.0000	0.0000	-0.0000	0.0000	0.0000	0.0000	0.4834	-9.9783	-4.6000	-0.2768	-0.0052	-0.0691	-0.0000	-10.2188	-4.2839	-0.3017	0.0180	0.0000	-0.0000	-122.3794	-42.1474	-3.2470	0.1941	0.0000
458.4410	0.1814	-0.2121	0.3616	-1.6757	4.9308	-2.5315	-0.0000	0.0000	-0.0000	0.0000	0.0000	0.0000	0.4533	-9.9750	-4.5763	-0.2747	-0.0021	-0.0813	0.0000	-10.2188	-4.2839	-0.3017	0.0180	0.0000	0.0000	-122.3792	-42.1476	-3.2470	0.1941	0.0000
458.4510	0.1814	-0.2122	0.3616	-1.6757	4.9308	-2.5315	-0.0000	0.0000	-0.0000	0.0000	0.0000	0.0000	0.4749	-10.0229	-4.6307	-0.2652	-0.0145	-0.0890	0.0000	-10.2188	-4.2839	-0.3017	0.0180	0.0000	0.0000	-122.3791	-42.1475	-3.2470	0.1941	0.0000
458.4630	0.1814	-0.2121	0.3616	-1.6757	4.9308	-2.5315	-0.0000	0.0000	-0.0000	0.0000	0.0000	0.0000	0.4887	-9.9726	-4.6003	-0.2704	-0.0248	-0.0711	-0.0000	-10.2188	-4.2839	-0.3017	0.0180	0.0000	-0.0000	-122.3795	-42.1475	-3.2470	0.1941	0.0000
458.4730	0.1814	-0.2122	0.3616	-1.6757	4.9308	-2.5315	-0.0000	0.0000	-0.0000	0.0000	0.0000	0.0000	0.5415	-9.9923	-4.5876	-0.2702	-0.0230	-0.0773	0.0000	-10.2188	-4.2839	-0.3017	0.0180	0.0000	0.0000	-122.3794	-42.1476	-3.2470	0.1941	0.0000
458.4830	0.1814	-0.2122	0.3616	-1.6758	4.9308	-2.5315	-0.0000	0.0000	-0.0000	0.0000	0.0000	0.0000	0.5109	-9.9732	-4.6096	-0.2601	0.0065	-0.0741	0.0000	-10.2188	-4.2839	-0.3017	0.0180	0.0000	0.0000	-122.3791	-42.1475	-3.2470	0.1941	0.0000
458.4950	0.1814	-0.2122	0.3616	-1.6757	4.9307	-2.5315	-0.0000	0.0000	-0.0000	0.0000	0.0000	0.0000	0.4783	-10.0170	-4.6166	-0.2903	-0.0062	-0.0705	-0.0000	-10.2188	-4.2839	-0.3017	0.0180	0.0000	-0.0000	-122.3797	-42.1473	-3.2470	0.1941	0.0000
458.5050	0.1813	-0.2122	0.3616	-1.6757	4.9308	-2.5315	-0.0000	0.0000	-0.0000	0.0000	0.0000	0.0000	0.4489	-10.0159	-4.5708	-0.2744	0.0402	-0.0852	0.0000	-10.2188	-4.2839	-0.3017	0.0180	0.0000	0.0000	-122.3795	-42.1473	-3.2470	0.1942	0.0000
458.5150	0.1814	-0.2122	0.3615	-1.6757	4.9308	-2.5315	-0.0000	0.0000	-0.0000	0.0000	0.0000	0.0000	0.5054	-10.0244	-4.5942	-0.2714	0.0254	-0.0878	0.0000	-10.2188	-4.2839	-0.3017	0.0180	0.0000	0.0000	-122.3792	-42.1474	-3.2470	0.1941	0.0000
458.5250	0.1814	-0.2122	0.3616	-1.6757	4.9308	-2.5315	-0.0000	0.0000	-0.0000	0.0000	0.0000	0.0000	0.4783	-10.0008	-4.5964	-0.2708	-0.0042	-0.0767	0.0000	-10.2188	-4.2839	-0.3017	0.0180	0.0000	0.0000	-122.3794	-42.1473	-3.2470	0.1941	0.0000
458.5350	0.1814	-0.2122	0.3616	-1.6757	4.9308	-2.5315	-0.0000	0.0000	-0.0000	0.0000	0.0000	0.0000	0.4956	-9.9710	-4.5694	-0.2818	0.0133	-0.0919	0.0000	-10.2188	-4.2839	-0.3017	0.0180	0.0000	0.0000	-122.3794	-42.1478	-3.2471	0.1941	0.0000
458.5450	0.1814	-0.2122	0.3616	-1.6757	4.9308	-2.5315	-0.0000	0.0000	-0.0000	0.0000	0.0000	0.0000	0.4568	-10.0010	-4.5545	-0.2846	-0.0179	-0.0585	0.0000	-10.2188	-4.2839	-0.3017	0.0180	0.0000	0.0000	-122.3791	-42.1475	-3.2470	0.1941	0.0000
458.5550	0.1814	-0.2121	0.3616	-1.6757	4.9308	-2.5315	-0.0000	0.0000	-0.0000	0.0000	0.0000	0.0000	0.4416	-9.9944	-4.6219	-0.2734	0.0213	-0.1020	-0.0000	-10.2189	-4.2839	-0.3017	0.0180	0.0000	-0.0000	-122.3800	-42.1471	-3.2470	0.1941	0.0000
458.5670	0.1814	-0.2121	0.3616	-1.6758	4.9308	-2.5315	-0.0000	0.0000	-0.0000	0.0000	0.0000	0.0000	0.4065	-9.9540	-4.5634	-0.2928	-0.0072	-0.0724	0.0000	-10.2188	-4.2839	-0.3017	0.0180	0.0000	0.0000	-122.3795	-42.1475	-3.2470	0.1942	0.0000
458.5770	0.1814	-0.2121	0.3616	-1.6757	4.9308	-2.5315	-0.0000	0.0000	-0.0000	0.0000	0.0000	0.0000	0.4310	-10.0078	-4.6072	-0.2727	-0.0033	-0.0801	0.0000	-10.2188	-4.2839	-0.3017	0.0180	0.0000	0.0000	-122.3792	-42.1478	-3.2471	0.1941	0.0000
458.5870	0.1814	-0.2121	0.3616	-1.6757	4.9308	-2.5315	-0.0000	0.0000	-0.0000	0.0000	0.0000	0.0000	0.4970	-9.9763	-4.5535	-0.2828	-0.0070	-0.0887	-0.0000	-10.2188	-4.2839	-0.3017	0.0180	0.0000	-0.0000	-122.3797	-42.1472	-3.2470	0.1941	0.0000
458.5970	0.1814	-0.2122	0.3616	-1.6757	4.9308	-2.5315	-0.0000	0.0000	-0.0000	0.0000	0.0000	0.0000	0.4403	-9.9718	-4.5958	-0.2692	0.0227	-0.0684	0.0000	-10.2188	-4.2839	-0.3017	0.0180	0.0000	0.0000	-122.3790	-42.1476	-3.2470	0.1942	0.0000
458.6070	0.1814	-0.2122	0.3616	-1.6757	4.9308	-2.5315	-0.0000	0.0000	-0.0000	0.0000	0.0000	0.0000	0.4382	-9.9789	-4.5723	-0.2431	0.0057	-0.0896	-0.0000	-10.2188	-4.2839	-0.3017	0.0180	0.0000	-0.0000	-122.3792	-42.1472	-3.2470	0.1941	0.0000
458.6170	0.1813	-0.2121	0.3616	-1.6758	4.9308	-2.5315	-0.0000	0.0000	-0.0000	0.0000	0.0000	0.0000	0.5649	-9.9880	-4.5980	-0.2524	-0.0214	-0.1013	0.0000	-10.2188	-4.2839	-0.3017	0.0180	0.0000	0.0000	-122.3793	-42.1475	-3.2470	0.1941	0.0000
458.6290	0.1814	-0.2121	0.3616	-1.6757	4.9308	-2.5315	-0.0000	0.0000	-0.0000	0.0000	0.0000	0.0000	0.5455	-10.0040	-4.5991	-0.2705	-0.0032	-0.0792	0.0000	-10.2188	-4.2839	-0.3017	0.0180	0.0000	0.0000	-122.3795	-42.1473	-3.2470	0.1941	0.0000
458.6390	0.1814	-0.2121	0.3616	-1.6757	4.9308	-2.5315	-0.0000	0.0000	-0.0000	0.0000	0.0000	0.0000	0.4734	-10.0135	-4.6127	-0.2726	-0.0075	-0.0921	0.0000	-10.2188	-4.2839	-0.3017	0.0180	0.0000	0.0000	-122.3792	-42.1476	-3.2470	0.1941	0.0000
458.6490	0.1814	-0.2121	0.3616	-1.6757	4.9308	-2.5315	-0.0000	0.0000	-0.0000	0.0000	0.0000	0.0000	0.3820	-9.9557	-4.6192	-0.2851	-0.0121	-0.0551	-0.0000	-10.2188	-4.2839	-0.3017	0.0180	0.0000	-0.0000	-122.3794	-42.1476	-3.2470	0.1941	0.0000
458.6590	0.1814	-0.2122	0.3616	-1.6758	4.9308	-2.5315	-0.0000	0.0000	-0.0000	0.0000	0.0000	0.0000	0.4771	-10.0155	-4.5504	-0.2770	0.0226	-0.0850	0.0000	-10.2188	-4.2839	-0.3017	0.0180	0.0000	0.0000	-122.3794	-42.1476	-3.2471	0.1941	0.0000
458.6690	0.1814	-0.2122	0.3616	-1.6757	4.9308	-2.5315	-0.0000	0.0000	-0.0000	0.0000	0.0000	0.0000	0.5147	-9.9526	-4.5319	-0.2576	0.0083	-0.0838	0.0000	-10.2188	-4.2839	-0.3017	0.0180	0.0000	0.0000	-122.3792	-42.1476	-3.2470	0.1941	0.0000
458.6810	0.1814	-0.2122	0.3616	-1.6757	4.9308	-2.5316	-0.0000	0.0000	-0.0000	0.0000	0.0000	0.0000	0.4973	-10.0353	-4.5993	-0.2738	0.0102	-0.0657	0.0000	-10.2188	-4.2839	-0.3017	0.0180	0.0000	0.0000	-122.3795	-42.1475	-3.2470	0.1941	0.0000
458.6910	0.1814	-0.2122	0.3616	-1.6757	4.9308	-2.5316	-0.0000	0.0000	-0.0000	0.0000	0.0000	0.0000	0.4172	-9.9992	-4.5804	-0.2746	-0.0108	-0.0688	-0.0000	-10.2189	-4.2839	-0.3017	0.0180	0.0000	-0.0000	-122.3798	-42.1474	-3.2470	0.1941	0.0000
458.7010	0.1814	-0.2122	0.3616	-1.6757	4.9308	-2.5315	-0.0000	0.0000	-0.0000	0.0000	0.0000	0.0000	0.5607	-9.9463	-4.5637	-0.2995	-0.0131	-0.0903	0.0000	-10.2188	-4.2839	-0.3017	0.0180	0.0000	0.0000	-122.3796	-42.1474	-3.2470	0.1941	0.0000
458.7130	0.1813	-0.2122	0.3616	-1.6757	4.9308	-2.5316	-0.0000	0.0000	-0.0000	0.0000	0.0000	0.0000	0.5070	-10.0025	-4.5853	-0.2644	-0.0087	-0.0625	0.0000	-10.2188	-4.2839	-0.3017	0.0180	0.0000	0.0000	-122.3794	-42.1476	-3.2471	0.1941	0.0000
458.7230	0.1813	-0.2122	0.3616	-1.6757	4.9308	-2.5315	-0.0000	0.0000	-0.0000	0.0000	0.0000	0.0000	0.5362	-9.9648	-4.5823	-0.2766	0.0238	-0.0881	0.0000	-10.2188	-4.2839	-0.3017	0.0180	0.0000	0.0000	-122.3792	-42.1473	-3.2470	0.1941	0.0000
458.7330	0.1814	-0.2122	0.3616	-1.6757	4.9308	-2.5315	-0.0000	0.0000	-0.0000	0.0000	0.0000	0.0000	0.4995	-9.9886	-4.5893	-0.2500	-0.0179	-0.0648	0.0000	-10.2188	-4.2839	-0.3017	0.0180	0.0000	0.0000	-122.3796	-42.1478	-3.2471	0.1941	0.0000
458.7430	0.1814	-0.2121	0.3616	-1.6757	4.9308	-2.5315	-0.0000	0.0000	-0.0000	0.0000	0.0000	0.0000	0.5750	-9.9591	-4.5832	-0.2699	-0.0013	-0.0913	-0.0000	-10.2188	-4.2839	-0.3017	0.0180	0.0000	-0.0000	-122.3796	-42.1473	-3.2470	0.1941	0.0000
458.7530	0.1814	-0.2122	0.3616	-1.6757	4.9308	-2.5315	-0.0000	0.0000	-0.0000	0.0000	0.0000	0.0000	0.5390	-9.9951	-4.5825	-0.2643	0.0135	-0.0708	-0.0000	-10.2188	-4.2839	-0.3017	0.0180	0.0000	-0.0000	-122.3794	-42.1474	-3.2470	0.1941	0.0000
458.7630	0.1814	-0.2122	0.3616	-1.6757	4.9308	-2.5315	-0.0000	0.0000	-0.0000	0.0000	0.0000	0.0000	0.5064	-9.9214	-4.5847	-0.2661	-0.0152	-0.0977	0.0000	-10.2188	-4.2839	-0.3017	0.0180	0.0000	0.0000	-122.3793	-42.1473	-3.2470	0.1941	0.0000
458.7750	0.1814	-0.2122	0.3616	-1.6757	4.9308	-2.5315	-0.0000	0.0000	-0.0000	0.0000	0.0000	0.0000	0.3930	-10.0147	-4.5823	-0.2757	0.0070	-0.0940	0.0000	-10.2189	-4.2839	-0.3017	0.0180	0.0000	0.0000	-122.3798	-42.1474	-3.2470	0.1942	0.0000
458.7850	0.1814	-0.2122	0.3616	-1.6757	4.9308	-2.5315	-0.0000	0.0000	-0.0000	0.0000	0.0000	0.0000	0.5254	-10.0203	-4.6225	-0.2748	0.0198	-0.0701	-0.0000	-10.2188	-4.2839	-0.3017	0.0180	0.0000	-0.0000	-122.3796	-42.1476	-3.2470	0.1941	0.0000
458.7950	0.1814	-0.2122	0.3616	-1.6757	4.9308	-2.5315	-0.0000	0.0000	-0.0000	0.0000	0.0000	0.0000	0.4050	-10.0353	-4.6102	-0.2635	0.0060	-0.0733	-0.0000	-10.2188	-4.2839	-0.3017	0.0180	0.0000	-0.0000	-122.3797	-42.1474	-3.2471	0.1941	0.0000
458.8050	0.1814	-0.2122	0.3616	-1.6757	4.9308	-2.5315	-0.0000	0.0000	-0.0000	0.0000	0.0000	0.0000	0.3969	-9.9326	-4.6101	-0.2488	-0.0043	-0.0932	0.0000	-10.2188	-4.2839	-0.3017	0.0180	0.0000	0.0000	-122.3792	-42.1476	-3.2471	0.1941	0.0000
458.8150	0.1814	-0.2122	0.3616	-1.6758	4.9308	-2.5315	-0.0000	0.0000	-0.0000	0.0000	0.0000	0.0000	0.4337	-10.0202	-4.5918	-0.2559	0.0104	-0.0645	0.0000	-10.2188	-4.2839	-0.3017	0.0180	0.0000	0.0000	-122.3794	-42.1473	-3.2470	0.1942	0.0000
458.8270	0.1814	-0.2122	0.3616	-1.6757	4.9308	-2.5315	-0.0000	0.0000	-0.0000	0.0000	0.0000	0.0000	0.4199	-9.9579	-4.5754	-0.2633	-0.0209	-0.1080	0.0000	-10.2188	-4.2839	-0.3017	0.0180	0.0000	0.0000	-122.3793	-42.1473	-3.2470	0.1942	0.0000
458.8370	0.1813	-0.2122	0.3616	-1.6758	4.9308	-2.5315	-0.0000	0.0000	-0.0000	0.0000	0.0000	0.0000	0.4302	-10.0107	-4.5937	-0.2896	-0.0004	-0.0737	-0.0000	-10.2189	-4.2839	-0.3017	0.0180	0.0000	-0.0000	-122.3799	-42.1474	-3.2470	0.1941	0.0000
458.8470	0.1814	-0.2121	0.3616	-1.6757	4.9308	-2.5315	-0.0000	0.0000	-0.0000	0.0000	0.0000	0.0000	0.3819	-10.0087	-4.5783	-0.2718	-0.0011	-0.0867	-0.0000	-10.2188	-4.2838	-0.3017	0.0180	0.0000	-0.0000	-122.3794	-42.1470	-3.2470	0.1941	0.0000
458.8590	0.1814	-0.2121	0.3616	-1.6757	4.9308	-2.5315	-0.0000	0.0000	-0.0000	0.0000	0.0000	0.0000	0.3590	-9.9626	-4.5648	-0.2562	0.0154	-0.0820	0.0000	-10.2189	-4.2839	-0.3017	0.0180	0.0000	0.0000	-122.3798	-42.1477	-3.2471	0.1941	0.0000
458.8690	0.1814	-0.2122	0.3616	-1.6757	4.9308	-2.5315	-0.0000	0.0000	-0.0000	0.0000	0.0000	0.0000	0.4344	-9.9895	-4.5846	-0.2937	-0.0173	-0.0922	0.0000	-10.2188	-4.2839	-0.3017	0.0180	0.0000	0.0000	-122.3790	-42.1476	-3.2470	0.1942	0.0000
458.8790	0.1813	-0.2122	0.3616	-1.6757	4.9308	-2.5315	-0.0000	0.0000	-0.0000	0.0000	0.0000	0.0000	0.5402	-9.9978	-4.5777	-0.2595	0.0171	-0.0678	-0.0000	-10.2188	-4.2839	-0.3017	0.0180	0.0000	-0.0000	-122.3795	-42.1476	-3.2471	0.1941	0.0000
458.8910	0.1814	-0.2122	0.3616	-1.6757	4.9308	-2.5315	-0.0000	0.0000	-0.0000	0.0000	0.0000	0.0000	0.4710	-10.0198	-4.5466	-0.2815	-0.0034	-0.0760	0.0000	-10.2189	-4.2838	-0.3017	0.0180	0.0000	0.0000	-122.3800	-42.1470	-3.2469	0.1941	0.0000
458.9010	0.1814	-0.2122	0.3616	-1.6757	4.9308	-2.5315	-0.0000	0.0000	-0.0000	0.0000	0.0000	0.0000	0.5054	-10.0573	-4.6283	-0.2560	0.0058	-0.0936	0.0000	-10.2188	-4.2839	-0.3017	0.0180	0.0000	0.0000	-122.3792	-42.1474	-3.2470	0.1941	0.0000
458.9110	0.1813	-0.2121	0.3616	-1.6757	4.9308	-2.5315	-0.0000	0.0000	-0.0000	0.0000	0.0000	0.0000	0.3796	-9.9651	-4.5961	-0.2817	-0.0021	-0.1092	-0.0000	-10.2188	-4.2839	-0.3017	0.0180	0.0000	-0.0000	-122.3791	-42.1475	-3.2470	0.1941	0.0000
458.9210	0.1814	-0.2122	0.3616	-1.6757	4.9308	-2.5315	-0.0000	0.0000	-0.0000	0.0000	0.0000	0.0000	0.4284	-9.8853	-4.5855	-0.2849	0.0128	-0.0770	0.0000	-10.2188	-4.2839	-0.3017	0.0180	0.0000	0.0000	-122.3794	-42.1474	-3.2470	0.1942	0.0000
458.9310	0.1814	-0.2122	0.3616	-1.6758	4.9308	-2.5315	-0.0000	0.0000	-0.0000	0.0000	0.0000	0.0000	0.3815	-9.9747	-4.5592	-0.2876	-0.0026	-0.0952	0.0000	-10.2188	-4.2839	-0.3017	0.0180	0.0000	0.0000	-122.3796	-42.1475	-3.2470	0.1941	0.0000
458.9430	0.1814	-0.2121	0.3616	-1.6757	4.9308	-2.5315	-0.0000	0.0000	-0.0000	0.0000	0.0000	0.0000	0.3767	-10.0358	-4.6030	-0.2920	-0.0134	-0.0969	-0.0000	-10.2188	-4.2839	-0.3017	0.0180	0.0000	-0.0000	-122.3794	-42.1474	-3.2470	0.1941	0.0000
458.9530	0.1814	-0.2122	0.3616	-1.6757	4.9308	-2.5315	-0.0000	0.0000	-0.0000	0.0000	0.0000	0.0000	0.3797	-9.9632	-4.5711	-0.2605	-0.0069	-0.0839	-0.0000	-10.2188	-4.2839	-0.3017	0.0180	0.0000	-0.0000	-122.3793	-42.1473	-3.2470	0.1941	0.0000
458.9630	0.1814	-0.2122	0.3616	-1.6757	4.9308	-2.5316	-0.0000	0.0000	-0.0000	0.0000	0.0000	0.0000	0.4900	-9.9920	-4.5665	-0.2735	-0.0117	-0.0480	0.0000	-10.2188	-4.2839	-0.3017	0.0180	0.0000	0.0000	-122.3794	-42.1474	-3.2470	0.1942	0.0000
458.9730	0.1814	-0.2122	0.3616	-1.6757	4.9308	-2.5315	-0.0000	0.0000	-0.0000	0.0000	0.0000	0.0000	0.4470	-9.9927	-4.5822	-0.2570	-0.0278	-0.0846	0.0000	-10.2189	-4.2839	-0.3017	0.0180	0.0000	0.0000	-122.3800	-42.1474	-3.2470	0.1941	0.0000
458.9830	0.1814	-0.2122	0.3616	-1.6758	4.9308	-2.5315	-0.0000	0.0000	-0.0000	0.0000	0.0000	0.0000	0.5577	-10.0060	-4.5695	-0.2823	0.0096	-0.0896	0.0000	-10.2188	-4.2839	-0.3017	0.0180	0.0000	0.0000	-122.3793	-42.1472	-3.2470	0.1941	0.0000
458.9950	0.1814	-0.2121	0.3616	-1.6757	4.9308	-2.5315	-0.0000	0.0000	-0.0000	0.0000	0.0000	0.0000	0.4663	-9.9690	-4.5650	-0.2998	-0.0057	-0.0777	0.0000	-10.2188	-4.2839	-0.3017	0.0180	0.0000	0.0000	-122.3792	-42.1474	-3.2470	0.1941	0.0000
459.0050	0.1814	-0.2122	0.3616	-1.6757	4.9308	-2.5315	-0.0000	0.0000	-0.0000	0.0000	0.0000	0.0000	0.5188	-10.0309	-4.5792	-0.2476	-0.0129	-0.0941	0.0000	-10.2188	-4.2839	-0.3017	0.0180	0.0000	0.0000	-122.3796	-42.1474	-3.2470	0.1942	0.0000
459.0170	0.1814	-0.2122	0.3616	-1.6757	4.9308	-2.5315	-0.0000	0.0000	-0.0000	0.0000	0.0000	0.0000	0.4621	-10.0233	-4.5834	-0.2437	-0.0185	-0.0799	0.0000	-10.2188	-4.2839	-0.3017	0.0180	0.0000	0.0000	-122.3793	-42.1474	-3.2471	0.1941	0.0000
459.0270	0.1814	-0.2122	0.3616	-1.6757	4.9308	-2.5315	-0.0000	0.0000	-0.0000	0.0000	0.0000	0.0000	0.4073	-9.9872	-4.6239	-0.2743	0.0086	-0.0844	0.0000	-10.2189	-4.2839	-0.3017	0.0180	0.0000	0.0000	-122.3799	-42.1474	-3.2470	0.1941	0.0000
459.0370	0.1814	-0.2122	0.3616	-1.6757	4.9308	-2.5315	-0.0000	0.0000	-0.0000	0.0000	0.0000	0.0000	0.5201	-9.9940	-4.5845	-0.2766	-0.0111	-0.0707	0.0000	-10.2188	-4.2839	-0.3017	0.0180	0.0000	0.0000	-122.3795	-42.1473	-3.2470	0.1941	0.0000
459.0490	0.1814	-0.2121	0.3616	-1.6757	4.9308	-2.5315	-0.0000	0.0000	-0.0000	0.0000	0.0000	0.0000	0.4702	-9.9929	-4.5717	-0.2335	0.0039	-0.0836	-0.0000	-10.2188	-4.2839	-0.3017	0.0180	0.0000	-0.0000	-122.3796	-42.1472	-3.2470	0.1941	0.0000
459.0590	0.1814	-0.2121	0.3616	-1.6757	4.9308	-2.5315	-0.0000	0.0000	-0.0000	0.0000	0.0000	0.0000	0.5301	-9.9690	-4.5859	-0.2754	-0.0039	-0.0619	0.0000	-10.2188	-4.2839	-0.3017	0.0180	0.0000	0.0000	-122.3790	-42.1476	-3.2470	0.1941	0.0000
459.0710	0.1814	-0.2121	0.3616	-1.6758	4.9308	-2.5315	-0.0000	0.0000	-0.0000	0.0000	0.0000	0.0000	0.4048	-10.0073	-4.5816	-0.2431	0.0108	-0.0767	0.0000	-10.2188	-4.2839	-0.3017	0.0180	0.0000	0.0000	-122.3792	-42.1474	-3.2470	0.1941	0.0000
459.0810	0.1814	-0.2122	0.3616	-1.6757	4.9308	-2.5315	-0.0000	0.0000	-0.0000	0.0000	0.0000	0.0000	0.4468	-9.9383	-4.6020	-0.2441	-0.0032	-0.0978	-0.0000	-10.2188	-4.2839	-0.3017	0.0180	0.0000	-0.0000	-122.3794	-42.1476	-3.2470	0.1941	0.0000
459.0910	0.1814	-0.2122	0.3616	-1.6757	4.9308	-2.5315	-0.0000	0.0000	-0.0000	0.0000	0.0000	0.0000	0.4745	-10.0065	-4.6044	-0.2763	0.0149	-0.0957	0.0000	-10.2189	-4.2839	-0.3017	0.0180	0.0000	0.0000	-122.3798	-42.1474	-3.2470	0.1941	0.0000
459.1010	0.1814	-0.2122	0.3616	-1.6758	4.9308	-2.5315	-0.0000	0.0000	-0.0000	0.0000	0.0000	0.0000	0.4299	-9.9836	-4.5696	-0.2609	-0.0240	-0.0815	0.0000	-10.2188	-4.2839	-0.3017	0.0180	0.0000	0.0000	-122.3793	-42.1475	-3.2470	0.1941	0.0000
459.1110	0.1814	-0.2121	0.3616	-1.6757	4.9308	-2.5315	-0.0000	0.0000	-0.0000	0.0000	0.0000	0.0000	0.5407	-10.0003	-4.5659	-0.2474	-0.0063	-0.0575	0.0000	-10.2188	-4.2839	-0.3017	0.0180	0.0000	0.0000	-122.3796	-42.1476	-3.2471	0.1941	0.0000
459.1210	0.1814	-0.2122	0.3616	-1.6757	4.9308	-2.5315	-0.0000	0.0000	-0.0000	0.0000	0.0000	0.0000	0.4652	-10.0284	-4.5704	-0.2523	-0.0030	-0.0853	0.0000	-10.2188	-4.2839	-0.3017	0.0180	0.0000	0.0000	-122.3794	-42.1473	-3.2470	0.1941	0.0000
459.1330	0.1814	-0.2122	0.3616	-1.6757	4.9308	-2.5315	-0.0000	0.0000	-0.0000	0.0000	0.0000	0.0000	0.5114	-9.9418	-4.5687	-0.2664	0.0179	-0.0550	-0.0000	-10.2188	-4.2839	-0.3017	0.0180	0.0000	-0.0000	-122.3797	-42.1473	-3.2470	0.1941	0.0000
459.1430	0.1814	-0.2121	0.3616	-1.6757	4.9308	-2.5315	-0.0000	0.0000	-0.0000	0.0000	0.0000	0.0000	0.4948	-9.8994	-4.5970	-0.2750	-0.0062	-0.0844	0.0000	-10.2188	-4.2839	-0.3017	0.0180	0.0000	0.0000	-122.3796	-42.1476	-3.2471	0.1941	0.0000
459.1530	0.1814	-0.2121	0.3616	-1.6757	4.9308	-2.5315	-0.0000	0.0000	-0.0000	0.0000	0.0000	0.0000	0.5085	-9.9897	-4.6205	-0.2724	-0.0014	-0.1091	-0.0000	-10.2188	-4.2839	-0.3017	0.0180	0.0000	-0.0000	-122.3793	-42.1473	-3.2470	0.1941	0.0000
459.1630	0.1813	-0.2121	0.3616	-1.6757	4.9308	-2.5315	-0.0000	0.0000	-0.0000	0.0000	0.0000	0.0000	0.4750	-10.0095	-4.5657	-0.2886	-0.0102	-0.0827	0.0000	-10.2189	-4.2839	-0.3017	0.0180	0.0000	0.0000	-122.3798	-42.1473	-3.2470	0.1941	0.0000
459.1730	0.1813	-0.2122	0.3616	-1.6757	4.9308	-2.5315	-0.0000	0.0000	-0.0000	0.0000	0.0000	0.0000	0.5092	-10.0772	-4.5821	-0.2790	0.0272	-0.0873	-0.0000	-10.2188	-4.2839	-0.3017	0.0180	0.0000	-0.0000	-122.3796	-42.1472	-3.2470	0.1942	0.0000
459.1850	0.1814	-0.2121	0.3616	-1.6757	4.9308	-2.5315	-0.0000	0.0000	-0.0000	0.0000	0.0000	0.0000	0.4363	-9.9532	-4.5585	-0.2594	-0.0015	-0.0954	-0.0000	-10.2189	-4.2839	-0.3017	0.0180	0.0000	-0.0000	-122.3799	-42.1474	-3.2470	0.1941	0.0000
459.1950	0.1814	-0.2121	0.3616	-1.6757	4.9308	-2.5315	-0.0000	0.0000	-0.0000	0.0000	0.0000	0.0000	0.4619	-9.9886	-4.5814	-0.2539	-0.0001	-0.0932	0.0000	-10.2188	-4.2838	-0.3017	0.0180	0.0000	0.0000	-122.3796	-42.1470	-3.2469	0.1941	0.0000
459.2050	0.1814	-0.2121	0.3616	-1.6757	4.9308	-2.5315	-0.0000	0.0000	-0.0000	0.0000	0.0000	0.0000	0.4474	-10.0021	-4.5746	-0.2545	0.0232	-0.0950	0.0000	-10.2188	-4.2839	-0.3017	0.0180	0.0000	0.0000	-122.3794	-42.1474	-3.2470	0.1941	0.0000
459.2150	0.1814	-0.2121	0.3616	-1.6757	4.9308	-2.5315	-0.0000	0.0000	-0.0000	0.0000	0.0000	0.0000	0.5060	-9.9960	-4.6228	-0.2726	0.0020	-0.0536	0.0000	-10.2188	-4.2839	-0.3017	0.0180	0.0000	0.0000	-122.3790	-42.1476	-3.2470	0.1941	0.0000
459.2270	0.1814	-0.2122	0.3616	-1.6757	4.9308	-2.5315	-0.0000	0.0000	-0.0000	0.0000	0.0000	0.0000	0.4276	-9.9519	-4.6117	-0.2708	-0.0192	-0.0978	0.0000	-10.2188	-4.2839	-0.3017	0.0180	0.0000	0.0000	-122.3792	-42.1472	-3.2470	0.1942	0.0000
459.2370	0.1814	-0.2121	0.3616	-1.6757	4.9308	-2.5315	-0.0000	0.0000	-0.0000	0.0000	0.0000	0.0000	0.4382	-10.0463	-4.5991	-0.2942	-0.0330	-0.0831	-0.0000	-10.2188	-4.2839	-0.3017	0.0180	0.0000	-0.0000	-122.3795	-42.1473	-3.2470	0.1941	0.0000
459.2490	0.1814	-0.2121	0.3616	-1.6757	4.9308	-2.5316	-0.0000	0.0000	-0.0000	0.0000	0.0000	0.0000	0.3875	-9.9962	-4.5557	-0.2557	0.0078	-0.0703	0.0000	-10.2188	-4.2839	-0.3017	0.0180	0.0000	0.0000	-122.3796	-42.1476	-3.2471	0.1941	0.0000
459.2590	0.1814	-0.2122	0.3616	-1.6757	4.9308	-2.5316	-0.0000	0.0000	-0.0000	0.0000	0.0000	0.0000	0.5352	-10.0108	-4.5872	-0.2618	0.0075	-0.0954	0.0000	-10.2188	-4.2839	-0.3017	0.0180	0.0000	0.0000	-122.3796	-42.1476	-3.2470	0.1941	0.0000
459.2690	0.1814	-0.2122	0.3616	-1.6757	4.9308	-2.5316	-0.0000	0.0000	-0.0000	0.0000	0.0000	0.0000	0.4866	-10.0124	-4.5780	-0.2726	0.0036	-0.0918	0.0000	-10.2188	-4.2839	-0.3017	0.0180	0.0000	0.0000	-122.3793	-42.1473	-3.2470	0.1941	0.0000
459.2790	0.1814	-0.2122	0.3616	-1.6758	4.9308	-2.5316	-0.0000	0.0000	-0.0000	0.0000	0.0000	0.0000	0.4991	-9.8975	-4.6174	-0.2983	0.0240	-0.0759	0.0000	-10.2188	-4.2839	-0.3017	0.0180	0.0000	0.0000	-122.3793	-42.1474	-3.2470	0.1941	0.0000
459.2890	0.1814	-0.2121	0.3616	-1.6757	4.9308	-2.5315	-0.0000	0.0000	-0.0000	0.0000	0.0000	0.0000	0.4865	-10.0062	-4.5969	-0.2763	-0.0020	-0.0971	0.0000	-10.2189	-4.2839	-0.3017	0.0180	0.0000	0.0000	-122.3797	-42.1475	-3.2470	0.1941	0.0000
459.2990	0.1814	-0.2121	0.3616	-1.6757	4.9308	-2.5315	-0.0000	0.0000	-0.0000	0.0000	0.0000	0.0000	0.5684	-9.9231	-4.5591	-0.2688	-0.0013	-0.1128	0.0000	-10.2188	-4.2839	-0.3017	0.0180	0.0000	0.0000	-122.3789	-42.1475	-3.2470	0.1941	0.0000
459.3110	0.1814	-0.2122	0.3616	-1.6757	4.9308	-2.5315	-0.0000	0.0000	-0.0000	0.0000	0.0000	0.0000	0.4243	-9.9705	-4.6079	-0.2877	0.0162	-0.0659	0.0000	-10.2188	-4.2839	-0.3017	0.0180	0.0000	0.0000	-122.3791	-42.1475	-3.2471	0.1941	0.0000
459.3210	0.1814	-0.2122	0.3616	-1.6757	4.9308	-2.5315	-0.0000	0.0000	-0.0000	0.0000	0.0000	0.0000	0.5117	-10.0073	-4.5669	-0.2552	0.0104	-0.0827	0.0000	-10.2188	-4.2839	-0.3017	0.0180	0.0000	0.0000	-122.3794	-42.1475	-3.2470	0.1941	0.0000
459.3310	0.1814	-0.2122	0.3616	-1.6757	4.9308	-2.5315	-0.0000	0.0000	-0.0000	0.0000	0.0000	0.0000	0.4899	-9.9927	-4.6034	-0.2309	0.0143	-0.1189	-0.0000	-10.2188	-4.2839	-0.3017	0.0180	0.0000	-0.0000	-122.3791	-42.1473	-3.2470	0.1941	0.0000
459.3410	0.1814	-0.2122	0.3616	-1.6757	4.9308	-2.5315	-0.0000	0.0000	-0.0000	0.0000	0.0000	0.0000	0.5182	-9.9387	-4.6232	-0.2467	0.0008	-0.0589	0.0000	-10.2188	-4.2839	-0.3017	0.0180	0.0000	0.0000	-122.3796	-42.1476	-3.2470	0.1942	0.0000
459.3510	0.1814	-0.2121	0.3616	-1.6757	4.9308	-2.5315	-0.0000	0.0000	-0.0000	0.0000	0.0000	0.0000	0.5142	-10.0072	-4.5902	-0.2543	-0.0035	-0.1022	0.0000	-10.2188	-4.2839	-0.3017	0.0180	0.0000	0.0000	-122.3794	-42.1474	-3.2470	0.1941	0.0000
459.3630	0.1814	-0.2122	0.3616	-1.6757	4.9308	-2.5315	-0.0000	0.0000	-0.0000	0.0000	0.0000	0.0000	0.5999	-10.0347	-4.5762	-0.2966	0.0180	-0.0991	0.0000	-10.2188	-4.2839	-0.3017	0.0180	0.0000	0.0000	-122.3792	-42.1474	-3.2470	0.1941	0.0000
459.3730	0.1814	-0.2122	0.3616	-1.6757	4.9308	-2.5315	-0.0000	0.0000	-0.0000	0.0000	0.0000	0.0000	0.4760	-10.0586	-4.5679	-0.2360	0.0238	-0.0709	0.0000	-10.2188	-4.2839	-0.3017	0.0180	0.0000	0.0000	-122.3794	-42.1478	-3.2471	0.1941	0.0000
459.3830	0.1814	-0.2122	0.3616	-1.6757	4.9308	-2.5315	-0.0000	0.0000	-0.0000	0.0000	0.0000	0.0000	0.4570	-10.0094	-4.6348	-0.2911	0.0053	-0.0739	-0.0000	-10.2188	-4.2839	-0.3017	0.0180	0.0000	-0.0000	-122.3794	-42.1474	-3.2470	0.1941	0.0000
459.3950	0.1814	-0.2121	0.3616	-1.6757	4.9308	-2.5316	-0.0000	0.0000	-0.0000	0.0000	0.0000	0.0000	0.5167	-10.0173	-4.5471	-0.2723	0.0195	-0.0782	-0.0000	-10.2188	-4.2839	-0.3017	0.0180	0.0000	-0.0000	-122.3797	-42.1473	-3.2470	0.1942	0.0000
459.4050	0.1814	-0.2121	0.3616	-1.6757	4.9308	-2.5315	-0.0000	0.0000	-0.0000	0.0000	0.0000	0.0000	0.4428	-10.0034	-4.5692	-0.2581	0.0378	-0.0982	0.0000	-10.2188	-4.2839	-0.3017	0.0180	0.0000	0.0000	-122.3793	-42.1475	-3.2470	0.1941	0.0000
459.4150	0.1814	-0.2121	0.3616	-1.6757	4.9308	-2.5315	-0.0000	0.0000	-0.0000	0.0000	0.0000	0.0000	0.5441	-9.9765	-4.6107	-0.2475	0.0086	-0.0840	0.0000	-10.2188	-4.2839	-0.3017	0.0180	0.0000	0.0000	-122.3793	-42.1475	-3.2470	0.1941	0.0000
459.4270	0.1814	-0.2122	0.3616	-1.6757	4.9308	-2.5315	-0.0000	0.0000	-0.0000	0.0000	0.0000	0.0000	0.4505	-10.0065	-4.5740	-0.2704	0.0369	-0.0503	0.0000	-10.2188	-4.2839	-0.3017	0.0180	0.0000	0.0000	-122.3792	-42.1476	-3.2470	0.1941	0.0000
459.4370	0.1814	-0.2122	0.3616	-1.6757	4.9308	-2.5315	-0.0000	0.0000	-0.0000	0.0000	0.0000	0.0000	0.4367	-9.9907	-4.6157	-0.2798	-0.0072	-0.0921	0.0000	-10.2188	-4.2839	-0.3017	0.0180	0.0000	0.0000	-122.3796	-42.1475	-3.2470	0.1941	0.0000
459.4490	0.1814	-0.2122	0.3616	-1.6757	4.9308	-2.5315	-0.0000	0.0000	-0.0000	0.0000	0.0000	0.0000	0.5334	-9.8692	-4.5719	-0.2696	-0.0065	-0.0713	0.0000	-10.2188	-4.2839	-0.3017	0.0180	0.0000	0.0000	-122.3794	-42.1474	-3.2470	0.1942	0.0000
459.4590	0.1814	-0.2122	0.3616	-1.6757	4.9308	-2.5315	-0.0000	0.0000	-0.0000	0.0000	0.0000	0.0000	0.5115	-9.9643	-4.5879	-0.2612	0.0356	-0.0744	-0.0000	-10.2188	-4.2839	-0.3017	0.0180	0.0000	-0.0000	-122.3793	-42.1473	-3.2470	0.1941	0.0000
459.4710	0.1814	-0.2122	0.3616	-1.6758	4.9308	-2.5316	-0.0000	0.0000	-0.0000	0.0000	0.0000	0.0000	0.4691	-9.9462	-4.5467	-0.2926	0.0110	-0.0823	0.0000	-10.2188	-4.2839	-0.3017	0.0180	0.0000	0.0000	-122.3792	-42.1476	-3.2471	0.1941	0.0000
459.4810	0.1814	-0.2121	0.3616	-1.6757	4.9308	-2.5316	-0.0000	0.0000	-0.0000	0.0000	0.0000	0.0000	0.4755	-10.0202	-4.5797	-0.2708	0.0026	-0.0806	-0.0000	-10.2188	-4.2839	-0.3017	0.0180	0.0000	-0.0000	-122.3795	-42.1475	-3.2470	0.1941	0.0000
459.4910	0.1814	-0.2121	0.3616	-1.6757	4.9308	-2.5315	-0.0000	0.0000	-0.0000	0.0000	0.0000	0.0000	0.3895	-9.9694	-4.5845	-0.2958	0.0105	-0.0762	-0.0000	-10.2188	-4.2839	-0.3017	0.0180	0.0000	-0.0000	-122.3795	-42.1477	-3.2471	0.1941	0.0000
459.5030	0.1814	-0.2122	0.3616	-1.6757	4.9308	-2.5315	-0.0000	0.0000	-0.0000	0.0000	0.0000	0.0000	0.4698	-9.9387	-4.5908	-0.2430	0.0049	-0.0812	0.0000	-10.2188	-4.2839	-0.3017	0.0180	0.0000	0.0000	-122.3793	-42.1475	-3.2470	0.1941	0.0000
459.5130	0.1814	-0.2122	0.3616	-1.6758	4.9308	-2.5315	-0.0000	0.0000	-0.0000	0.0000	0.0000	0.0000	0.4918	-9.9496	-4.5691	-0.2543	0.0066	-0.0638	-0.0000	-10.2188	-4.2839	-0.3017	0.0180	0.0000	-0.0000	-122.3796	-42.1471	-3.2469	0.1941	0.0000
459.5250	0.1814	-0.2122	0.3616	-1.6757	4.9308	-2.5315	-0.0000	0.0000	-0.0000	0.0000	0.0000	0.0000	0.4366	-10.0122	-4.6022	-0.2633	0.0019	-0.0828	0.0000	-10.2188	-4.2839	-0.3017	0.0180	0.0000	0.0000	-122.3796	-42.1474	-3.2470	0.1941	0.0000
459.5350	0.1814	-0.2121	0.3615	-1.6758	4.9308	-2.5315	-0.0000	0.0000	-0.0000	0.0000	0.0000	0.0000	0.4786	-9.9978	-4.5984	-0.2564	0.0187	-0.0723	0.0000	-10.2189	-4.2839	-0.3017	0.0180	0.0000	0.0000	-122.3800	-42.1473	-3.2470	0.1941	0.0000
459.5470	0.1814	-0.2122	0.3616	-1.6757	4.9308	-2.5315	-0.0000	0.0000	-0.0000	0.0000	0.0000	0.0000	0.4531	-9.9813	-4.5833	-0.2710	0.0093	-0.0718	0.0000	-10.2188	-4.2839	-0.3017	0.0180	0.0000	0.0000	-122.3792	-42.1478	-3.2471	0.1941	0.0000
459.5570	0.1814	-0.2121	0.3616	-1.6757	4.9308	-2.5315	-0.0000	0.0000	-0.0000	0.0000	0.0000	0.0000	0.4323	-10.0554	-4.5677	-0.2720	0.0011	-0.0770	0.0000	-10.2188	-4.2839	-0.3017	0.0180	0.0000	0.0000	-122.3792	-42.1474	-3.2470	0.1941	0.0000
459.5670	0.1814	-0.2122	0.3616	-1.6757	4.9308	-2.5315	-0.0000	0.0000	-0.0000	0.0000	0.0000	0.0000	0.4558	-9.9214	-4.5565	-0.2567	0.0095	-0.0932	0.0000	-10.2188	-4.2839	-0.3017	0.0180	0.0000	0.0000	-122.3797	-42.1472	-3.2470	0.1941	0.0000
459.5790	0.1814	-0.2121	0.3616	-1.6758	4.9308	-2.5315	-0.0000	0.0000	-0.0000	0.0000	0.0000	0.0000	0.5038	-9.9773	-4.5924	-0.2725	0.0469	-0.0643	0.0000	-10.2188	-4.2839	-0.3017	0.0180	0.0000	0.0000	-122.3793	-42.1477	-3.2471	0.1941	0.0000
459.5890	0.1814	-0.2122	0.3616	-1.6757	4.9308	-2.5315	-0.0000	0.0000	-0.0000	0.0000	0.0000	0.0000	0.5045	-10.0298	-4.5485	-0.2695	0.0034	-0.0852	0.0000	-10.2188	-4.2839	-0.3017	0.0180	0.0000	0.0000	-122.3792	-42.1474	-3.2470	0.1941	0.0000
459.6010	0.1814	-0.2122	0.3616	-1.6757	4.9308	-2.5315	-0.0000	0.0000	-0.0000	0.0000	0.0000	0.0000	0.4881	-9.9809	-4.5536	-0.2724	-0.0135	-0.1017	0.0000	-10.2188	-4.2839	-0.3017	0.0180	0.0000	0.0000	-122.3796	-42.1476	-3.2470	0.1942	0.0000
459.6110	0.1814	-0.2122	0.3616	-1.6757	4.9308	-2.5315	-0.0000	0.0000	-0.0000	0.0000	0.0000	0.0000	0.4416	-10.0168	-4.5641	-0.2627	0.0043	-0.0784	-0.0000	-10.2188	-4.2839	-0.3017	0.0180	0.0000	-0.0000	-122.3796	-42.1474	-3.2470	0.1941	0.0000
459.6230	0.1814	-0.2121	0.3616	-1.6757	4.9308	-2.5315	-0.0000	0.0000	-0.0000	0.0000	0.0000	0.0000	0.5257	-9.9579	-4.5908	-0.2650	0.0206	-0.0930	0.0000	-10.2188	-4.2839	-0.3017	0.0180	0.0000	0.0000	-122.3793	-42.1476	-3.2470	0.1942	0.0000
459.6330	0.1814	-0.2122	0.3616	-1.6757	4.9308	-2.5315	-0.0000	0.0000	-0.0000	0.0000	0.0000	0.0000	0.4747	-9.9651	-4.5325	-0.2698	-0.0085	-0.0902	0.0000	-10.2188	-4.2839	-0.3017	0.0180	0.0000	0.0000	-122.3793	-42.1477	-3.2471	0.1941	0.0000
459.6450	0.1814	-0.2121	0.3616	-1.6757	4.9308	-2.5316	-0.0000	0.0000	-0.0000	0.0000	0.0000	0.0000	0.4197	-9.9989	-4.5970	-0.2782	0.0214	-0.0848	0.0000	-10.2188	-4.2839	-0.3017	0.0180	0.0000	0.0000	-122.3795	-42.1473	-3.2470	0.1941	0.0000
459.6550	0.1814	-0.2122	0.3616	-1.6757	4.9308	-2.5315	-0.0000	0.0000	-0.0000	0.0000	0.0000	0.0000	0.4618	-9.9724	-4.6333	-0.2703	0.0152	-0.0676	-0.0000	-10.2188	-4.2839	-0.3017	0.0180	0.0000	-0.0000	-122.3796	-42.1472	-3.2470	0.1941	0.0000
459.6650	0.1814	-0.2121	0.3616	-1.6757	4.9308	-2.5315	-0.0000	0.0000	-0.0000	0.0000	0.0000	0.0000	0.4792	-10.0156	-4.5731	-0.2710	0.0039	-0.1075	-0.0000	-10.2188	-4.2839	-0.3017	0.0180	0.0000	-0.0000	-122.3790	-42.1478	-3.2471	0.1941	0.0000
459.6770	0.1814	-0.2122	0.3616	-1.6757	4.9308	-2.5315	-0.0000	0.0000	-0.0000	0.0000	0.0000	0.0000	0.3899	-10.0084	-4.6108	-0.2360	-0.0055	-0.0775	-0.0000	-10.2188	-4.2839	-0.3017	0.0180	0.0000	-0.0000	-122.3793	-42.1473	-3.2470	0.1941	0.0000
459.6870	0.1814	-0.2122	0.3616	-1.6757	4.9308	-2.5315	-0.0000	0.0000	-0.0000	0.0000	0.0000	0.0000	0.4880	-10.0046	-4.5932	-0.2610	0.0208	-0.0599	0.0000	-10.2188	-4.2839	-0.3017	0.0180	0.0000	0.0000	-122.3793	-42.1477	-3.2471	0.1941	0.0000
459.6990	0.1814	-0.2122	0.3616	-1.6757	4.9308	-2.5315	-0.0000	0.0000	-0.0000	0.0000	0.0000	0.0000	0.4506	-9.9757	-4.6244	-0.2655	0.0340	-0.0646	0.0000	-10.2188	-4.2839	-0.3017	0.0180	0.0000	0.0000	-122.3795	-42.1475	-3.2471	0.1941	0.0000
459.7090	0.1814	-0.2122	0.3616	-1.6757	4.9308	-2.5315	-0.0000	0.0000	-0.0000	0.0000	0.0000	0.0000	0.4472	-10.0123	-4.5944	-0.2977	0.0214	-0.1091	0.0000	-10.2188	-4.2839	-0.3017	0.0180	0.0000	0.0000	-122.3793	-42.1473	-3.2470	0.1941	0.0000
459.7210	0.1814	-0.2121	0.3616	-1.6757	4.9308	-2.5315	-0.0000	0.0000	-0.0000	0.0000	0.0000	0.0000	0.4449	-9.9469	-4.5979	-0.2636	0.0090	-0.0854	0.0000	-10.2188	-4.2839	-0.3017	0.0180	0.0000	0.0000	-122.3796	-42.1476	-3.2470	0.1941	0.0000
459.7310	0.1814	-0.2122	0.3616	-1.6757	4.9308	-2.5316	-0.0000	0.0000	-0.0000	0.0000	0.0000	0.0000	0.4469	-10.0461	-4.5928	-0.2587	0.0263	-0.0908	0.0000	-10.2188	-4.2839	-0.3017	0.0180	0.0000	0.0000	-122.3792	-42.1476	-3.2471	0.1941	0.0000
459.7430	0.1814	-0.2122	0.3616	-1.6757	4.9308	-2.5315	-0.0000	0.0000	-0.0000	0.0000	0.0000	0.0000	0.4697	-9.9518	-4.5822	-0.2637	0.0065	-0.1075	-0.0000	-10.2188	-4.2839	-0.3017	0.0180	0.0000	-0.0000	-122.3793	-42.1475	-3.2470	0.1941	0.0000
459.7530	0.1814	-0.2122	0.3616	-1.6758	4.9308	-2.5316	-0.0000	0.0000	-0.0000	0.0000	0.0000	0.0000	0.4903	-9.9164	-4.5488	-0.2770	0.0181	-0.0793	-0.0000	-10.2188	-4.2839	-0.3017	0.0180	0.0000	-0.0000	-122.3796	-42.1471	-3.2470	0.1941	0.0000
459.7630	0.1814	-0.2122	0.3616	-1.6758	4.9308	-2.5315	-0.0000	0.0000	-0.0000	0.0000	0.0000	0.0000	0.4805	-9.9062	-4.5910	-0.2657	0.0029	-0.0991	0.0000	-10.2188	-4.2839	-0.3017	0.0180	0.0000	0.0000	-122.3790	-42.1471	-3.2470	0.1941	0.0000
459.7750	0.1814	-0.2122	0.3616	-1.6757	4.9308	-2.5315	-0.0000	0.0000	-0.0000	0.0000	0.0000	0.0000	0.4551	-9.9596	-4.5920	-0.2898	-0.0141	-0.1154	0.0000	-10.2188	-4.2839	-0.3017	0.0180	0.0000	0.0000	-122.3795	-42.1475	-3.2470	0.1941	0.0000
459.7850	0.1814	-0.2122	0.3616	-1.6757	4.9308	-2.5315	-0.0000	0.0000	-0.0000	0.0000	0.0000	0.0000	0.5292	-9.9990	-4.6246	-0.2984	0.0232	-0.0888	-0.0000	-10.2188	-4.2839	-0.3017	0.0180	0.0000	-0.0000	-122.3792	-42.1472	-3.2470	0.1941	0.0000
459.7970	0.1814	-0.2122	0.3616	-1.6757	4.9308	-2.5315	-0.0000	0.0000	-0.0000	0.0000	0.0000	0.0000	0.5049	-10.0288	-4.5903	-0.2759	0.0180	-0.0776	-0.0000	-10.2188	-4.2839	-0.3017	0.0180	0.0000	-0.0000	-122.3795	-42.1475	-3.2470	0.1941	0.0000
459.8070	0.1814	-0.2122	0.3616	-1.6757	4.9308	-2.5315	-0.0000	0.0000	-0.0000	0.0000	0.0000	0.0000	0.4996	-10.0539	-4.6119	-0.2555	0.0327	-0.0956	0.0000	-10.2188	-4.2839	-0.3017	0.0180	0.0000	0.0000	-122.3794	-42.1474	-3.2470	0.1941	0.0000
459.8190	0.1814	-0.2122	0.3616	-1.6757	4.9308	-2.5315	-0.0000	0.0000	-0.0000	0.0000	0.0000	0.0000	0.4167	-9.9907	-4.6069	-0.2684	0.0352	-0.0745	-0.0000	-10.2188	-4.2839	-0.3017	0.0180	0.0000	-0.0000	-122.3793	-42.1473	-3.2470	0.1941	0.0000
459.8290	0.1814	-0.2122	0.3616	-1.6757	4.9308	-2.5315	-0.0000	0.0000	-0.0000	0.0000	0.0000	0.0000	0.4139	-10.0096	-4.6089	-0.2778	0.0340	-0.1087	-0.0000	-10.2188	-4.2839	-0.3017	0.0180	0.0000	-0.0000	-122.3791	-42.1475	-3.2470	0.1941	0.0000
459.8410	0.1814	-0.2122	0.3616	-1.6757	4.9308	-2.5315	-0.0000	0.0000	-0.0000	0.0000	0.0000	0.0000	0.4985	-10.0390	-4.5853	-0.2834	0.0060	-0.0945	0.0000	-10.2188	-4.2839	-0.3017	0.0180	0.0000	0.0000	-122.3796	-42.1474	-3.2470	0.1941	0.0000
459.8510	0.1814	-0.2122	0.3616	-1.6757	4.9308	-2.5315	-0.0000	0.0000	-0.0000	0.0000	0.0000	0.0000	0.3608	-9.9817	-4.5951	-0.2610	0.0201	-0.0935	-0.0000	-10.2188	-4.2839	-0.3017	0.0180	0.0000	-0.0000	-122.3793	-42.1475	-3.2470	0.1942	0.0000
459.8610	0.1814	-0.2122	0.3616	-1.6757	4.9308	-2.5315	-0.0000	0.0000	-0.0000	0.0000	0.0000	0.0000	0.4151	-10.0202	-4.6027	-0.2570	-0.0063	-0.0788	0.0000	-10.2188	-4.2839	-0.3017	0.0180	0.0000	0.0000	-122.3794	-42.1474	-3.2470	0.1941	0.0000
459.8730	0.1814	-0.2121	0.3616	-1.6757	4.9308	-2.5315	-0.0000	0.0000	-0.0000	0.0000	0.0000	0.0000	0.3502	-9.9710	-4.5576	-0.2756	0.0160	-0.0936	0.0000	-10.2188	-4.2838	-0.3017	0.0180	0.0000	0.0000	-122.3790	-42.1470	-3.2470	0.1942	0.0000
459.8830	0.1814	-0.2121	0.3616	-1.6757	4.9308	-2.5315	-0.0000	0.0000	-0.0000	0.0000	0.0000	0.0000	0.5522	-9.9751	-4.5697	-0.2785	0.0029	-0.1039	0.0000	-10.2188	-4.2839	-0.3017	0.0180	0.0000	0.0000	-122.3793	-42.1475	-3.2471	0.1941	0.0000
459.8950	0.1814	-0.2122	0.3616	-1.6757	4.9308	-2.5315	-0.0000	0.0000	-0.0000	0.0000	0.0000	0.0000	0.4868	-9.9774	-4.5695	-0.2568	0.0123	-0.0541	0.0000	-10.2188	-4.2838	-0.3017	0.0180	0.0000	0.0000	-122.3796	-42.1470	-3.2469	0.1941	0.0000
459.9050	0.1814	-0.2122	0.3616	-1.6758	4.9308	-2.5315	-0.0000	0.0000	-0.0000	0.0000	0.0000	0.0000	0.4483	-9.9592	-4.6191	-0.2540	0.0498	-0.0950	0.0000	-10.2188	-4.2839	-0.3017	0.0180	0.0000	0.0000	-122.3791	-42.1470	-3.2469	0.1942	0.0000
459.9170	0.1814	-0.2121	0.3616	-1.6757	4.9308	-2.5315	-0.0000	0.0000	-0.0000	0.0000	0.0000	0.0000	0.4815	-10.0137	-4.6226	-0.2776	0.0263	-0.1022	0.0000	-10.2188	-4.2839	-0.3017	0.0180	0.0000	0.0000	-122.3793	-42.1473	-3.2470	0.1942	0.0000
459.9270	0.1814	-0.2121	0.3616	-1.6757	4.9308	-2.5315	-0.0000	0.0000	-0.0000	0.0000	0.0000	0.0000	0.4875	-9.9739	-4.6303	-0.2609	0.0024	-0.1037	0.0000	-10.2188	-4.2839	-0.3017	0.0180	0.0000	0.0000	-122.3791	-42.1473	-3.2470	0.1941	0.0000
459.9370	0.1814	-0.2122	0.3616	-1.6757	4.9308	-2.5315	-0.0000	0.0000	-0.0000	0.0000	0.0000	0.0000	0.4667	-10.0007	-4.5813	-0.2740	0.0226	-0.0903	0.0000	-10.2188	-4.2839	-0.3017	0.0180	0.0000	0.0000	-122.3792	-42.1478	-3.2471	0.1941	0.0000
459.9470	0.1814	-0.2121	0.3616	-1.6757	4.9308	-2.5315	-0.0000	0.0000	-0.0000	0.0000	0.0000	0.0000	0.3890	-9.9859	-4.6108	-0.2548	0.0028	-0.0957	0.0000	-10.2188	-4.2839	-0.3017	0.0180	0.0000	0.0000	-122.3792	-42.1474	-3.2470	0.1942	0.0000
459.9590	0.1814	-0.2121	0.3616	-1.6757	4.9308	-2.5315	-0.0000	0.0000	-0.0000	0.0000	0.0000	0.0000	0.4170	-9.9197	-4.5907	-0.2689	0.0322	-0.1145	0.0000	-10.2188	-4.2839	-0.3017	0.0180	0.0000	0.0000	-122.3792	-42.1472	-3.2470	0.1941	0.0000
459.9690	0.1814	-0.2121	0.3616	-1.6758	4.9308	-2.5315	-0.0000	0.0000	-0.0000	0.0000	0.0000	0.0000	0.5292	-10.0270	-4.5594	-0.2595	0.0042	-0.0826	-0.0000	-10.2188	-4.2839	-0.3017	0.0180	0.0000	-0.0000	-122.3793	-42.1473	-3.2470	0.1941	0.0000
459.9790	0.1814	-0.2121	0.3616	-1.6757	4.9308	-2.5315	-0.0000	0.0000	-0.0000	0.0000	0.0000	0.0000	0.4298	-9.9380	-4.5604	-0.2765	0.0307	-0.0917	0.0000	-10.2188	-4.2839	-0.3017	0.0180	0.0000	0.0000	-122.3793	-42.1475	-3.2470	0.1941	0.0000
459.9890	0.1814	-0.2122	0.3616	-1.6757	4.9308	-2.5315	-0.0000	0.0000	-0.0000	0.0000	0.0000	0.0000	0.4515	-9.9625	-4.5442	-0.2995	0.0092	-0.0879	0.0000	-10.2188	-4.2839	-0.3017	0.0180	0.0000	0.0000	-122.3793	-42.1475	-3.2470	0.1941	0.0000
459.9990	0.1814	-0.2122	0.3616	-1.6757	4.9308	-2.5315	-0.0000	0.0000	-0.0000	0.0000	0.0000	0.0000	0.4692	-9.9452	-4.6071	-0.2820	0.0300	-0.0844	0.0000	-10.2188	-4.2839	-0.3017	0.0180	0.0000	0.0000	-122.3793	-42.1472	-3.2470	0.1941	0.0000
460.0090	0.1814	-0.2122	0.3616	-1.6758	4.9308	-2.5315	-0.0000	0.0000	-0.0000	0.0000	0.0000	0.0000	0.4987	-9.9653	-4.5920	-0.2578	-0.0013	-0.1052	0.0000	-10.2188	-4.2839	-0.3017	0.0180	0.0000	0.0000	-122.3793	-42.1475	-3.2470	0.1941	0.0000
460.0190	0.1814	-0.2122	0.3616	-1.6758	4.9308	-2.5315	-0.0000	0.0000	-0.0000	0.0000	0.0000	0.0000	0.5095	-9.9614	-4.5875	-0.2634	0.0265	-0.0965	0.0000	-10.2189	-4.2839	-0.3017	0.0180	0.0000	0.0000	-122.3797	-42.1471	-3.2470	0.1941	0.0000
460.0310	0.1814	-0.2121	0.3616	-1.6757	4.9308	-2.5315	-0.0000	0.0000	-0.0000	0.0000	0.0000	0.0000	0.5305	-10.0455	-4.6003	-0.2618	0.0083	-0.0982	0.0000	-10.2188	-4.2839	-0.3017	0.0180	0.0000	0.0000	-122.3792	-42.1472	-3.2470	0.1941	0.0000
460.0410	0.1814	-0.2122	0.3616	-1.6757	4.9308	-2.5315	-0.0000	0.0000	-0.0000	0.0000	0.0000	0.0000	0.3952	-10.0103	-4.5800	-0.2364	0.0012	-0.0972	0.0000	-10.2188	-4.2839	-0.3017	0.0180	0.0000	0.0000	-122.3792	-42.1474	-3.2470	0.1941	0.0000
460.0510	0.1814	-0.2122	0.3616	-1.6757	4.9307	-2.5315	-0.0000	0.0000	-0.0000	0.0000	0.0000	0.0000	0.4242	-9.9564	-4.5765	-0.2505	0.0380	-0.1164	0.0000	-10.2188	-4.2839	-0.3017	0.0180	0.0000	0.0000	-122.3796	-42.1474	-3.2470	0.1941	0.0000
460.0610	0.1813	-0.2122	0.3616	-1.6757	4.9308	-2.5315	-0.0000	0.0000	-0.0000	0.0000	0.0000	0.0000	0.4934	-9.9389	-4.5855	-0.2548	0.0195	-0.1025	-0.0000	-10.2188	-4.2839	-0.3017	0.0180	0.0000	-0.0000	-122.3795	-42.1472	-3.2470	0.1942	0.0000
460.0710	0.1814	-0.2122	0.3616	-1.6757	4.9308	-2.5315	-0.0000	0.0000	-0.0000	0.0000	0.0000	0.0000	0.5117	-9.9984	-4.5853	-0.2655	0.0373	-0.0885	0.0000	-10.2188	-4.2839	-0.3017	0.0180	0.0000	0.0000	-122.3794	-42.1471	-3.2470	0.1941	0.0000
460.0810	0.1814	-0.2121	0.3616	-1.6757	4.9308	-2.5315	-0.0000	0.0000	-0.0000	0.0000	0.0000	0.0000	0.4443	-10.0105	-4.6092	-0.2653	0.0188	-0.1130	0.0000	-10.2188	-4.2839	-0.3017	0.0180	0.0000	0.0000	-122.3795	-42.1472	-3.2470	0.1941	0.0000
460.0930	0.1814	-0.2122	0.3616	-1.6757	4.9308	-2.5315	-0.0000	0.0000	-0.0000	0.0000	0.0000	0.0000	0.5098	-10.0156	-4.6173	-0.2606	0.0234	-0.0952	0.0000	-10.2189	-4.2839	-0.3017	0.0180	0.0000	0.0000	-122.3797	-42.1475	-3.2470	0.1941	0.0000
460.1030	0.1814	-0.2121	0.3616	-1.6757	4.9308	-2.5315	-0.0000	0.0000	-0.0000	0.0000	0.0000	0.0000	0.5190	-9.9744	-4.5998	-0.2746	0.0315	-0.0974	-0.0000	-10.2188	-4.2839	-0.3017	0.0180	0.0000	-0.0000	-122.3791	-42.1473	-3.2470	0.1941	0.0000
460.1130	0.1814	-0.2121	0.3616	-1.6757	4.9308	-2.5315	-0.0000	0.0000	-0.0000	0.0000	0.0000	0.0000	0.4957	-9.9533	-4.5986	-0.2395	0.0212	-0.0936	0.0000	-10.2188	-4.2839	-0.3017	0.0180	0.0000	0.0000	-122.3794	-42.1472	-3.2470	0.1941	0.0000
460.1250	0.1814	-0.2121	0.3616	-1.6757	4.9308	-2.5315	-0.0000	0.0000	-0.0000	0.0000	0.0000	0.0000	0.5426	-10.0583	-4.5711	-0.2495	0.0003	-0.1108	-0.0000	-10.2188	-4.2839	-0.3017	0.0180	0.0000	-0.0000	-122.3790	-42.1472	-3.2470	0.1941	0.0000
460.1350	0.1814	-0.2122	0.3616	-1.6757	4.9308	-2.5315	-0.0000	0.0000	-0.0000	0.0000	0.0000	0.0000	0.4475	-9.9594	-4.5825	-0.2587	0.0250	-0.1019	0.0000	-10.2188	-4.2839	-0.3017	0.0180	0.0000	0.0000	-122.3796	-42.1473	-3.2470	0.1941	0.0000
460.1470	0.1814	-0.2122	0.3616	-1.6757	4.9308	-2.5315	-0.0000	0.0000	-0.0000	0.0000	0.0000	0.0000	0.4762	-9.9846	-4.5716	-0.2871	0.0098	-0.0972	0.0000	-10.2188	-4.2839	-0.3017	0.0180	0.0000	0.0000	-122.3794	-42.1476	-3.2470	0.1941	0.0000
460.1570	0.1814	-0.2121	0.3616	-1.6757	4.9308	-2.5315	-0.0000	0.0000	-0.0000	0.0000	0.0000	0.0000	0.4998	-9.9470	-4.6218	-0.2521	0.0014	-0.1008	0.0000	-10.2188	-4.2839	-0.3017	0.0180	0.0000	0.0000	-122.3796	-42.1474	-3.2470	0.1941	0.0000
460.1670	0.1814	-0.2122	0.3616	-1.6757	4.9308	-2.5315	-0.0000	0.0000	-0.0000	0.0000	0.0000	0.0000	0.4324	-9.9948	-4.5711	-0.2668	0.0024	-0.1025	0.0000	-10.2188	-4.2839	-0.3017	0.0180	0.0000	0.0000	-122.3795	-42.1476	-3.2471	0.1941	0.0000
460.1770	0.1814	-0.2122	0.3616	-1.6758	4.9308	-2.5315	-0.0000	0.0000	-0.0000	0.0000	0.0000	0.0000	0.4370	-9.9684	-4.5974	-0.2928	0.0340	-0.1210	0.0000	-10.2188	-4.2839	-0.3017	0.0180	0.0000	0.0000	-122.3795	-42.1475	-3.2470	0.1941	0.0000
460.1890	0.1814	-0.2122	0.3616	-1.6757	4.9308	-2.5315	-0.0000	0.0000	-0.0000	0.0000	0.0000	0.0000	0.4406	-9.9878	-4.6013	-0.2653	0.0087	-0.0912	0.0000	-10.2188	-4.2839	-0.3017	0.0180	0.0000	0.0000	-122.3792	-42.1476	-3.2471	0.1941	0.0000
460.1990	0.1814	-0.2122	0.3616	-1.6757	4.9308	-2.5315	-0.0000	0.0000	-0.0000	0.0000	0.0000	0.0000	0.4211	-10.0171	-4.5932	-0.2590	0.0236	-0.0905	0.0000	-10.2188	-4.2839	-0.3017	0.0180	0.0000	0.0000	-122.3794	-42.1474	-3.2470	0.1941	0.0000
460.2090	0.1814	-0.2122	0.3616	-1.6757	4.9308	-2.5315	-0.0000	0.0000	-0.0000	0.0000	0.0000	0.0000	0.4145	-9.9933	-4.5409	-0.2995	0.0158	-0.0913	0.0000	-10.2188	-4.2839	-0.3017	0.0180	0.0000	0.0000	-122.3793	-42.1475	-3.2470	0.1941	0.0000
460.2190	0.1814	-0.2122	0.3616	-1.6757	4.9308	-2.5315	-0.0000	0.0000	-0.0000	0.0000	0.0000	0.0000	0.4824	-9.9817	-4.5884	-0.2726	-0.0051	-0.1177	0.0000	-10.2189	-4.2838	-0.3017	0.0180	0.0000	0.0000	-122.3798	-42.1470	-3.2469	0.1942	0.0000
460.2290	0.1814	-0.2121	0.3616	-1.6757	4.9308	-2.5315	-0.0000	0.0000	-0.0000	0.0000	0.0000	0.0000	0.5154	-9.9394	-4.5713	-0.2606	0.0072	-0.1050	-0.0000	-10.2188	-4.2839	-0.3017	0.0180	0.0000	-0.0000	-122.3796	-42.1473	-3.2470	0.1941	0.0000
460.2390	0.1814	-0.2121	0.3616	-1.6757	4.9308	-2.5315	-0.0000	0.0000	-0.0000	0.0000	0.0000	0.0000	0.4433	-10.0280	-4.6082	-0.2822	0.0292	-0.1069	-0.0000	-10.2188	-4.2839	-0.3017	0.0180	0.0000	-0.0000	-122.3797	-42.1471	-3.2470	0.1941	0.0000
460.2510	0.1814	-0.2122	0.3616	-1.6757	4.9308	-2.5315	-0.0000	0.0000	-0.0000	0.0000	0.0000	0.0000	0.4258	-10.0213	-4.6414	-0.2701	0.0305	-0.1152	0.0000	-10.2189	-4.2839	-0.3017	0.0180	0.0000	0.0000	-122.3797	-42.1475	-3.2470	0.1941	0.0000
460.2610	0.1814	-0.2121	0.3616	-1.6757	4.9308	-2.5315	-0.0000	0.0000	-0.0000	0.0000	0.0000	0.0000	0.4187	-10.0462	-4.6007	-0.2723	0.0221	-0.1127	-0.0000	-10.2188	-4.2839	-0.3017	0.0180	0.0000	-0.0000	-122.3792	-42.1474	-3.2470	0.1941	0.0000
460.2710	0.1814	-0.2121	0.3616	-1.6757	4.9308	-2.5315	-0.0000	0.0000	-0.0000	0.0000	0.0000	0.0000	0.3935	-10.0486	-4.5384	-0.2407	0.0133	-0.0906	-0.0000	-10.2188	-4.2839	-0.3017	0.0180	0.0000	-0.0000	-122.3794	-42.1474	-3.2470	0.1941	0.0000
460.2810	0.1814	-0.2121	0.3616	-1.6757	4.9308	-2.5315	-0.0000	0.0000	-0.0000	0.0000	0.0000	0.0000	0.4958	-9.9965	-4.6124	-0.2680	0.0297	-0.1135	-0.0000	-10.2188	-4.2839	-0.3017	0.0180	0.0000	-0.0000	-122.3794	-42.1474	-3.2470	0.1941	0.0000
460.2910	0.1814	-0.2122	0.3616	-1.6757	4.9308	-2.5315	-0.0000	0.0000	-0.0000	0.0000	0.0000	0.0000	0.5442	-10.0270	-4.5678	-0.2723	0.0241	-0.1200	-0.0000	-10.2188	-4.2839	-0.3017	0.0180	0.0000	-0.0000	-122.3794	-42.1472	-3.2470	0.1941	0.0000
460.3030	0.1814	-0.2121	0.3616	-1.6757	4.9308	-2.5315	-0.0000	0.0000	-0.0000	0.0000	0.0000	0.0000	0.3976	-10.0370	-4.6063	-0.2672	0.0274	-0.1190	-0.0000	-10.2188	-4.2839	-0.3017	0.0180	0.0000	-0.0000	-122.3794	-42.1472	-3.2470	0.1941	0.0000
460.3130	0.1814	-0.2122	0.3616	-1.6757	4.9308	-2.5315	-0.0000	0.0000	-0.0000	0.0000	0.0000	0.0000	0.4686	-9.9851	-4.5892	-0.2489	0.0123	-0.1064	-0.0000	-10.2188	-4.2839	-0.3017	0.0180	0.0000	-0.0000	-122.3791	-42.1473	-3.2470	0.1941	0.0000
460.3250	0.1814	-0.2122	0.3616	-1.6757	4.9308	-2.5316	-0.0000	0.0000	-0.0000	0.0000	0.0000	0.0000	0.5042	-10.0181	-4.5856	-0.2843	0.0299	-0.1313	-0.0000	-10.2188	-4.2839	-0.3017	0.0180	0.0000	-0.0000	-122.3795	-42.1475	-3.2470	0.1941	0.0000
460.3350	0.1814	-0.2121	0.3616	-1.6757	4.9308	-2.5315	-0.0000	0.0000	-0.0000	0.0000	0.0000	0.0000	0.4390	-9.9795	-4.6091	-0.2694	0.0305	-0.1223	0.0000	-10.2188	-4.2839	-0.3017	0.0180	0.0000	0.0000	-122.3796	-42.1474	-3.2470	0.1941	0.0000
460.3450	0.1814	-0.2121	0.3616	-1.6757	4.9308	-2.5315	-0.0000	0.0000	-0.0000	0.0000	0.0000	0.0000	0.4671	-9.9320	-4.5800	-0.2727	0.0294	-0.1193	-0.0000	-10.2188	-4.2839	-0.3017	0.0180	0.0000	-0.0000	-122.3794	-42.1474	-3.2470	0.1941	0.0000
460.3550	0.1814	-0.2121	0.3616	-1.6757	4.9308	-2.5315	-0.0000	0.0000	-0.0000	0.0000	0.0000	0.0000	0.4678	-10.0286	-4.6093	-0.2837	0.0199	-0.1311	-0.0000	-10.2188	-4.2839	-0.3017	0.0180	0.0000	-0.0000	-122.3797	-42.1476	-3.2471	0.1941	0.0000
460.3670	0.1814	-0.2121	0.3616	-1.6757	4.9308	-2.5315	-0.0000	0.0000	-0.0000	0.0000	0.0000	0.0000	0.4952	-10.0231	-4.5749	-0.2606	0.0191	-0.1151	0.0000	-10.2188	-4.2839	-0.3017	0.0180	0.0000	0.0000	-122.3794	-42.1474	-3.2470	0.1941	0.0000
460.3770	0.1814	-0.2121	0.3616	-1.6757	4.9308	-2.5315	-0.0000	0.0000	-0.0000	0.0000	0.0000	0.0000	0.4640	-9.9762	-4.5984	-0.2448	0.0125	-0.1208	0.0000	-10.2188	-4.2839	-0.3017	0.0180	0.0000	0.0000	-122.3794	-42.1472	-3.2470	0.1941	0.0000
460.3870	0.1814	-0.2122	0.3616	-1.6757	4.9308	-2.5315	-0.0000	0.0000	-0.0000	0.0000	0.0000	0.0000	0.4641	-10.0021	-4.5941	-0.2592	0.0368	-0.1133	0.0000	-10.2188	-4.2839	-0.3017	0.0180	0.0000	0.0000	-122.3794	-42.1474	-3.2470	0.1941	0.0000
460.3970	0.1814	-0.2121	0.3616	-1.6757	4.9308	-2.5315	-0.0000	0.0000	-0.0000	0.0000	0.0000	0.0000	0.3911	-10.0425	-4.5686	-0.2826	0.0016	-0.1149	-0.0000	-10.2188	-4.2839	-0.3017	0.0180	0.0000	-0.0000	-122.3794	-42.1472	-3.2470	0.1941	0.0000
460.4070	0.1814	-0.2121	0.3616	-1.6757	4.9308	-2.5315	-0.0000	0.0000	-0.0000	0.0000	0.0000	0.0000	0.4507	-10.0215	-4.5727	-0.2562	0.0063	-0.1226	-0.0000	-10.2188	-4.2839	-0.3017	0.0180	0.0000	-0.0000	-122.3791	-42.1475	-3.2470	0.1941	0.0000
460.4170	0.1813	-0.2122	0.3616	-1.6757	4.9308	-2.5315	-0.0000	0.0000	-0.0000	0.0000	0.0000	0.0000	0.4563	-9.9992	-4.5962	-0.2339	0.0196	-0.1026	0.0000	-10.2188	-4.2839	-0.3017	0.0180	0.0000	0.0000	-122.3796	-42.1474	-3.2470	0.1941	0.0000
460.4270	0.1814	-0.2121	0.3616	-1.6757	4.9308	-2.5315	-0.0000	0.0000	-0.0000	0.0000	0.0000	0.0000	0.4166	-9.9873	-4.6241	-0.2524	0.0134	-0.1101	0.0000	-10.2188	-4.2839	-0.3017	0.0180	0.0000	0.0000	-122.3795	-42.1473	-3.2470	0.1942	0.0000
460.4390	0.1814	-0.2122	0.3615	-1.6757	4.9308	-2.5315	-0.0000	0.0000	-0.0000	0.0000	0.0000	0.0000	0.4205	-10.0311	-4.5457	-0.2617	0.0143	-0.1232	-0.0000	-10.2189	-4.2839	-0.3017	0.0180	0.0000	-0.0000	-122.3798	-42.1475	-3.2470	0.1941	0.0000
460.4490	0.1814	-0.2122	0.3616	-1.6757	4.9308	-2.5315	-0.0000	0.0000	-0.0000	0.0000	0.0000	0.0000	0.5229	-9.9573	-4.5732	-0.2694	0.0189	-0.1033	0.0000	-10.2188	-4.2839	-0.3017	0.0180	0.0000	0.0000	-122.3796	-42.1476	-3.2471	0.1941	0.0000
460.4590	0.1814	-0.2122	0.3616	-1.6757	4.9308	-2.5315	-0.0000	0.0000	-0.0000	0.0000	0.0000	0.0000	0.4418	-9.9786	-4.5795	-0.2478	0.0011	-0.1218	0.0000	-10.2188	-4.2839	-0.3017	0.0180	0.0000	0.0000	-122.3794	-42.1474	-3.2470	0.1941	0.0000
460.4690	0.1814	-0.2122	0.3616	-1.6757	4.9308	-2.5315	-0.0000	0.0000	-0.0000	0.0000	0.0000	0.0000	0.5353	-10.0498	-4.5577	-0.2726	0.0176	-0.1182	0.0000	-10.2188	-4.2839	-0.3017	0.0180	0.0000	0.0000	-122.3795	-42.1474	-3.2470	0.1942	0.0000
460.4810	0.1814	-0.2121	0.3616	-1.6757	4.9308	-2.5315	-0.0000	0.0000	-0.0000	0.0000	0.0000	0.0000	0.4200	-10.0019	-4.6114	-0.2935	0.0083	-0.1026	-0.0000	-10.2188	-4.2839	-0.3017	0.0180	0.0000	-0.0000	-122.3793	-42.1472	-3.2470	0.1941	0.0000
460.4910	0.1814	-0.2122	0.3616	-1.6757	4.9308	-2.5315	-0.0000	0.0000	-0.0000	0.0000	0.0000	0.0000	0.5252	-10.0455	-4.5935	-0.2667	0.0161	-0.1494	-0.0000	-10.2188	-4.2839	-0.3017	0.0180	0.0000	-0.0000	-122.3794	-42.1476	-3.2470	0.1941	0.0000
460.5010	0.1814	-0.2121	0.3616	-1.6757	4.9308	-2.5315	-0.0000	0.0000	-0.0000	0.0000	0.0000	0.0000	0.3997	-9.9404	-4.5863	-0.2732	0.0274	-0.1105	0.0000	-10.2189	-4.2839	-0.3017	0.0180	0.0000	0.0000	-122.3799	-42.1472	-3.2470	0.1941	0.0000
460.5130	0.1813	-0.2122	0.3616	-1.6757	4.9308	-2.5315	-0.0000	0.0000	-0.0000	0.0000	0.0000	0.0000	0.4825	-9.9768	-4.5988	-0.2604	0.0251	-0.1126	0.0000	-10.2188	-4.2839	-0.3017	0.0180	0.0000	0.0000	-122.3792	-42.1474	-3.2470	0.1942	0.0000
460.5230	0.1814	-0.2122	0.3616	-1.6757	4.9308	-2.5315	-0.0000	0.0000	-0.0000	0.0000	0.0000	0.0000	0.4649	-10.0125	-4.6029	-0.2558	0.0274	-0.1307	0.0000	-10.2188	-4.2839	-0.3017	0.0180	0.0000	0.0000	-122.3790	-42.1477	-3.2471	0.1941	0.0000
460.5330	0.1814	-0.2122	0.3616	-1.6757	4.9308	-2.5315	-0.0000	0.0000	-0.0000	0.0000	0.0000	0.0000	0.4231	-9.9914	-4.5970	-0.2487	0.0448	-0.1160	0.0000	-10.2188	-4.2839	-0.3017	0.0180	0.0000	0.0000	-122.3791	-42.1475	-3.2470	0.1941	0.0000
460.5430	0.1814	-0.2122	0.3616	-1.6757	4.9308	-2.5315	-0.0000	0.0000	-0.0000	0.0000	0.0000	0.0000	0.4855	-9.9931	-4.6310	-0.2802	0.0196	-0.1297	-0.0000	-10.2188	-4.2839	-0.3017	0.0180	0.0000	-0.0000	-122.3795	-42.1475	-3.2470	0.1941	0.0000
460.5550	0.1814	-0.2122	0.3616	-1.6757	4.9308	-2.5315	-0.0000	0.0000	-0.0000	0.0000	0.0000	-0.0000	0.4219	-10.0894	-4.5710	-0.2713	0.0369	-0.0789	-0.0000	-10.2188	-4.2839	-0.3017	0.0180	0.0000	-0.0000	-122.3796	-42.1471	-3.2470	0.1941	0.0000
460.5650	0.1814	-0.2122	0.3616	-1.6757	4.9308	-2.5315	-0.0000	0.0000	-0.0000	0.0000	0.0000	0.0002	0.4732	-10.0107	-4.5906	-0.2707	0.0040	-0.1132	0.0000	-10.2188	-4.2839	-0.3017	0.0180	0.0000	0.0000	-122.3793	-42.1475	-3.2470	0.1941	0.0000
460.5750	0.1814	-0.2122	0.3616	-1.6757	4.9308	-2.5315	-0.0000	0.0000	-0.0000	0.0000	0.0000	0.0000	0.4181	-9.9880	-4.5952	-0.2535	-0.0034	-0.1223	0.0000	-10.2188	-4.2839	-0.3017	0.0180	0.0000	0.0000	-122.3792	-42.1473	-3.2470	0.1941	0.0000
460.5850	0.1814	-0.2122	0.3616	-1.6757	4.9308	-2.5315	-0.0000	0.0000	-0.0000	0.0000	0.0000	0.0000	0.4439	-10.0531	-4.6268	-0.2719	0.0250	-0.1163	0.0000	-10.2188	-4.2839	-0.3017	0.0180	0.0000	0.0000	-122.3796	-42.1472	-3.2469	0.1942	0.0000
460.5950	0.1814	-0.2121	0.3616	-1.6758	4.9308	-2.5315	-0.0000	0.0000	-0.0000	0.0000	0.0000	0.0000	0.4558	-10.0207	-4.5740	-0.2724	0.0170	-0.1118	-0.0000	-10.2188	-4.2839	-0.3017	0.0180	0.0000	-0.0000	-122.3795	-42.1472	-3.2470	0.1941	0.0000
460.6050	0.1814	-0.2122	0.3616	-1.6757	4.9308	-2.5315	-0.0000	0.0000	-0.0000	0.0000	0.0000	0.0000	0.4835	-9.9789	-4.5807	-0.2553	0.0192	-0.1186	-0.0000	-10.2188	-4.2839	-0.3017	0.0180	0.0000	-0.0000	-122.3794	-42.1476	-3.2470	0.1941	0.0000
460.6170	0.1814	-0.2122	0.3616	-1.6757	4.9308	-2.5315	-0.0000	0.0000	-0.0000	0.0000	0.0000	0.0000	0.5222	-10.0146	-4.5982	-0.2723	0.0095	-0.1429	0.0000	-10.2188	-4.2839	-0.3017	0.0180	0.0000	0.0000	-122.3789	-42.1475	-3.2470	0.1941	0.0000
460.6270	0.1814	-0.2121	0.3616	-1.6757	4.9308	-2.5315	-0.0000	0.0000	-0.0000	0.0000	0.0000	0.0000	0.4019	-9.9645	-4.5624	-0.2950	0.0014	-0.1050	-0.0000	-10.2188	-4.2839	-0.3017	0.0180	0.0000	-0.0000	-122.3793	-42.1477	-3.2471	0.1941	0.0000
460.6370	0.1814	-0.2121	0.3616	-1.6757	4.9308	-2.5315	-0.0000	0.0000	-0.0000	0.0000	0.0000	0.0000	0.4357	-9.9606	-4.5731	-0.2778	0.0004	-0.1083	0.0000	-10.2188	-4.2839	-0.3017	0.0180	0.0000	0.0000	-122.3795	-42.1475	-3.2470	0.1942	0.0000
460.6470	0.1814	-0.2121	0.3616	-1.6757	4.9308	-2.5315	-0.0000	0.0000	-0.0000	0.0000	0.0000	0.0000	0.4564	-9.9711	-4.5513	-0.2660	0.0309	-0.1168	0.0000	-10.2188	-4.2838	-0.3017	0.0180	0.0000	0.0000	-122.3794	-42.1469	-3.2470	0.1941	0.0000
460.6570	0.1814	-0.2122	0.3616	-1.6757	4.9308	-2.5315	-0.0000	0.0000	-0.0000	0.0000	0.0000	0.0000	0.4776	-10.0412	-4.6025	-0.2688	0.0058	-0.1130	-0.0000	-10.2188	-4.2839	-0.3017	0.0180	0.0000	-0.0000	-122.3791	-42.1473	-3.2470	0.1941	0.0000
460.6690	0.1814	-0.2122	0.3616	-1.6757	4.9308	-2.5315	-0.0000	0.0000	-0.0000	0.0000	0.0000	0.0000	0.4603	-9.9646	-4.5897	-0.2622	0.0187	-0.1262	0.0000	-10.2188	-4.2839	-0.3017	0.0180	0.0000	0.0000	-122.3794	-42.1473	-3.2470	0.1941	0.0000
460.6790	0.1814	-0.2121	0.3616	-1.6757	4.9308	-2.5315	-0.0000	0.0000	-0.0000	0.0000	0.0000	0.0000	0.4275	-10.0183	-4.5956	-0.2876	0.0261	-0.1234	0.0000	-10.2188	-4.2839	-0.3017	0.0180	0.0000	0.0000	-122.3796	-42.1474	-3.2470	0.1942	0.0000
460.6910	0.1814	-0.2122	0.3616	-1.6757	4.9308	-2.5315	-0.0000	0.0000	-0.0000	0.0000	0.0000	0.0000	0.4442	-10.0121	-4.5666	-0.2474	0.0025	-0.1053	0.0000	-10.2188	-4.2839	-0.3017	0.0180	0.0000	0.0000	-122.3792	-42.1474	-3.2470	0.1941	0.0000
460.7010	0.1814	-0.2121	0.3616	-1.6757	4.9308	-2.5315	-0.0000	0.0000	-0.0000	0.0000	0.0000	0.0000	0.3864	-9.9809	-4.5571	-0.2706	0.0382	-0.0891	-0.0000	-10.2188	-4.2839	-0.3017	0.0180	0.0000	-0.0000	-122.3796	-42.1472	-3.2470	0.1941	0.0000
460.7110	0.1814	-0.2122	0.3616	-1.6757	4.9308	-2.5315	-0.0000	0.0000	0.0000	0.0000	0.0000	0.0000	0.4049	-9.9460	-4.6211	-0.2631	0.0240	-0.1201	0.0000	-10.2188	-4.2839	-0.3017	0.0180	0.0000	0.0000	-122.3797	-42.1470	-3.2469	0.1941	0.0000
460.7210	0.1814	-0.2122	0.3616	-1.6757	4.9308	-2.5315	-0.0000	0.0000	0.0000	0.0000	0.0000	0.0000	0.4915	-10.1282	-4.5621	-0.2491	0.0044	-0.0976	0.0000	-10.2189	-4.2839	-0.3017	0.0180	0.0000	0.0000	-122.3798	-42.1473	-3.2470	0.1941	0.0000
460.7310	0.1814	-0.2122	0.3616	-1.6757	4.9308	-2.5315	-0.0000	0.0000	0.0000	0.0000	0.0000	0.0000	0.5082	-10.0616	-4.5998	-0.2742	0.0313	-0.1072	-0.0000	-10.2188	-4.2839	-0.3017	0.0180	0.0000	-0.0000	-122.3795	-42.1476	-3.2470	0.1941	0.0000
460.7430	0.1814	-0.2122	0.3616	-1.6757	4.9308	-2.5315	-0.0000	0.0000	0.0000	0.0000	0.0000	0.0000	0.4210	-10.1229	-4.6137	-0.2776	0.0340	-0.1479	0.0000	-10.2188	-4.2839	-0.3017	0.0180	0.0000	0.0000	-122.3794	-42.1474	-3.2470	0.1941	0.0000
460.7530	0.1814	-0.2122	0.3616	-1.6757	4.9308	-2.5315	-0.0000	0.0000	-0.0000	0.0000	0.0000	0.0000	0.4962	-10.0062	-4.5322	-0.2835	0.0274	-0.1128	-0.0000	-10.2189	-4.2839	-0.3017	0.0180	0.0000	-0.0000	-122.3799	-42.1472	-3.2470	0.1941	0.0000
460.7630	0.1814	-0.2122	0.3616	-1.6757	4.9308	-2.5315	-0.0000	0.0000	-0.0000	0.0000	0.0000	0.0000	0.4539	-10.0032	-4.5823	-0.2967	-0.0119	-0.1244	-0.0000	-10.2188	-4.2839	-0.3017	0.0180	0.0000	-0.0000	-122.3793	-42.1475	-3.2470	0.1941	0.0000
460.7730	0.1814	-0.2121	0.3616	-1.6757	4.9308	-2.5315	-0.0000	0.0000	-0.0000	0.0000	0.0000	0.0000	0.4150	-9.9678	-4.5712	-0.2657	0.0193	-0.1334	0.0000	-10.2188	-4.2839	-0.3017	0.0180	0.0000	0.0000	-122.3792	-42.1473	-3.2470	0.1941	0.0000
460.7830	0.1814	-0.2121	0.3616	-1.6757	4.9308	-2.5315	-0.0000	0.0000	-0.0000	0.0000	0.0000	0.0000	0.4682	-10.0572	-4.5704	-0.2728	0.0148	-0.1291	0.0000	-10.2188	-4.2839	-0.3017	0.0180	0.0000	0.0000	-122.3797	-42.1474	-3.2470	0.1941	0.0000
460.7950	0.1814	-0.2121	0.3616	-1.6758	4.9308	-2.5315	-0.0000	0.0000	-0.0000	0.0000	0.0000	0.0000	0.4699	-10.0215	-4.5878	-0.2666	0.0283	-0.1140	-0.0000	-10.2188	-4.2839	-0.3017	0.0180	0.0000	-0.0000	-122.3797	-42.1475	-3.2470	0.1942	0.0000
460.8050	0.1814	-0.2122	0.3616	-1.6757	4.9308	-2.5315	-0.0000	0.0000	-0.0000	0.0000	0.0000	0.0000	0.4239	-10.0111	-4.5893	-0.2555	0.0020	-0.1334	0.0000	-10.2188	-4.2839	-0.3017	0.0180	0.0000	0.0000	-122.3794	-42.1475	-3.2470	0.1941	0.0000
460.8150	0.1814	-0.2122	0.3616	-1.6757	4.9308	-2.5315	-0.0000	0.0000	-0.0000	0.0000	0.0000	0.0000	0.5614	-10.0570	-4.6004	-0.2748	0.0247	-0.1461	0.0000	-10.2188	-4.2839	-0.3017	0.0180	0.0000	0.0000	-122.3796	-42.1474	-3.2470	0.1941	0.0000
460.8270	0.1814	-0.2121	0.3616	-1.6757	4.9308	-2.5315	-0.0000	0.0000	-0.0000	0.0000	0.0000	0.0000	0.4618	-10.0054	-4.5660	-0.2529	0.0333	-0.1169	0.0000	-10.2188	-4.2839	-0.3017	0.0180	0.0000	0.0000	-122.3794	-42.1476	-3.2470	0.1941	0.0000
460.8370	0.1814	-0.2121	0.3616	-1.6757	4.9308	-2.5315	-0.0000	0.0000	-0.0000	0.0000	0.0000	0.0000	0.4287	-9.9599	-4.5886	-0.2758	0.0123	-0.1281	0.0000	-10.2188	-4.2839	-0.3017	0.0180	0.0000	0.0000	-122.3796	-42.1472	-3.2470	0.1941	0.0000
460.8490	0.1814	-0.2121	0.3616	-1.6757	4.9308	-2.5315	-0.0000	0.0000	-0.0000	0.0000	0.0000	0.0000	0.5687	-10.0175	-4.5812	-0.2922	0.0232	-0.1347	-0.0000	-10.2188	-4.2839	-0.3017	0.0180	0.0000	-0.0000	-122.3795	-42.1474	-3.2470	0.1942	0.0000
460.8590	0.1814	-0.2122	0.3616	-1.6758	4.9308	-2.5315	-0.0000	0.0000	-0.0000	0.0000	0.0000	0.0000	0.4543	-10.0681	-4.6192	-0.2801	0.0463	-0.0976	-0.0000	-10.2188	-4.2839	-0.3017	0.0180	0.0000	-0.0000	-122.3794	-42.1474	-3.2470	0.1941	0.0000
460.8710	0.1814	-0.2121	0.3616	-1.6757	4.9308	-2.5315	-0.0000	0.0000	-0.0000	0.0000	0.0000	0.0000	0.5387	-10.0087	-4.5688	-0.2999	0.0180	-0.1212	0.0000	-10.2188	-4.2839	-0.3017	0.0180	0.0000	0.0000	-122.3790	-42.1472	-3.2470	0.1941	0.0000
460.8810	0.1814	-0.2122	0.3616	-1.6757	4.9308	-2.5315	-0.0000	0.0000	-0.0000	0.0000	0.0000	0.0000	0.4025	-10.0336	-4.5382	-0.2990	0.0164	-0.1281	0.0000	-10.2188	-4.2839	-0.3017	0.0180	0.0000	0.0000	-122.3794	-42.1474	-3.2470	0.1941	0.0000
460.8910	0.1814	-0.2122	0.3616	-1.6757	4.9308	-2.5315	-0.0000	0.0000	-0.0000	0.0000	0.0000	0.0000	0.5124	-10.0645	-4.6003	-0.2841	0.0134	-0.1062	-0.0000	-10.2188	-4.2839	-0.3017	0.0180	0.0000	-0.0000	-122.3796	-42.1472	-3.2470	0.1941	0.0000
460.9030	0.1814	-0.2122	0.3616	-1.6757	4.9308	-2.5315	-0.0000	0.0000	-0.0000	0.0000	0.0000	0.0000	0.4701	-9.9609	-4.5672	-0.2955	0.0156	-0.1173	-0.0000	-10.2188	-4.2839	-0.3017	0.0180	0.0000	-0.0000	-122.3791	-42.1473	-3.2470	0.1941	0.0000
460.9130	0.1814	-0.2122	0.3616	-1.6757	4.9308	-2.5315	-0.0000	0.0000	-0.0000	0.0000	0.0000	0.0000	0.4069	-10.0343	-4.6009	-0.2538	0.0130	-0.0927	0.0000	-10.2189	-4.2839	-0.3017	0.0180	0.0000	0.0000	-122.3800	-42.1475	-3.2471	0.1941	0.0000
460.9250	0.1814	-0.2122	0.3616	-1.6757	4.9308	-2.5315	-0.0000	0.0000	-0.0000	0.0000	0.0000	0.0000	0.4872	-10.0127	-4.5627	-0.2702	0.0079	-0.1208	-0.0000	-10.2188	-4.2839	-0.3017	0.0180	0.0000	-0.0000	-122.3791	-42.1473	-3.2470	0.1941	0.0000
460.9350	0.1814	-0.2121	0.3616	-1.6758	4.9308	-2.5315	-0.0000	0.0000	-0.0000	0.0000	0.0000	0.0000	0.4871	-10.0978	-4.6351	-0.2796	0.0172	-0.1276	0.0000	-10.2188	-4.2839	-0.3017	0.0180	0.0000	0.0000	-122.3792	-42.1478	-3.2471	0.1941	0.0000
460.9470	0.1814	-0.2122	0.3616	-1.6758	4.9308	-2.5315	-0.0000	0.0000	-0.0000	0.0000	0.0000	0.0000	0.4804	-10.0282	-4.5985	-0.2669	0.0237	-0.0904	0.0000	-10.2188	-4.2839	-0.3017	0.0180	0.0000	0.0000	-122.3797	-42.1472	-3.2470	0.1941	0.0000
460.9570	0.1814	-0.2121	0.3616	-1.6758	4.9308	-2.5315	-0.0000	0.0000	-0.0000	0.0000	0.0000	0.0000	0.3838	-10.0372	-4.6111	-0.2648	0.0136	-0.0983	0.0000	-10.2188	-4.2839	-0.3017	0.0180	0.0000	0.0000	-122.3792	-42.1474	-3.2470	0.1941	0.0000
460.9690	0.1814	-0.2122	0.3616	-1.6757	4.9308	-2.5315	-0.0000	0.0000	-0.0000	0.0000	0.0000	0.0000	0.4633	-9.9602	-4.6078	-0.2607	0.0128	-0.1157	0.0000	-10.2188	-4.2839	-0.3017	0.0180	0.0000	0.0000	-122.3788	-42.1474	-3.2470	0.1941	0.0000
460.9790	0.1814	-0.2121	0.3616	-1.6757	4.9308	-2.5315	-0.0000	0.0000	-0.0000	0.0000	0.0000	0.0000	0.3839	-9.9558	-4.5683	-0.2708	0.0202	-0.0915	-0.0000	-10.2189	-4.2839	-0.3017	0.0180	0.0000	-0.0000	-122.3801	-42.1472	-3.2470	0.1941	0.0000
460.9890	0.1814	-0.2122	0.3616	-1.6757	4.9308	-2.5315	-0.0000	0.0000	-0.0000	0.0000	0.0000	0.0000	0.4372	-9.9852	-4.5869	-0.2733	0.0268	-0.1177	-0.0000	-10.2188	-4.2839	-0.3017	0.0180	0.0000	-0.0000	-122.3795	-42.1475	-3.2470	0.1941	0.0000
461.0010	0.1814	-0.2121	0.3616	-1.6758	4.9308	-2.5315	-0.0000	0.0000	-0.0000	0.0000	0.0000	0.0000	0.4689	-9.9413	-4.5661	-0.2865	0.0109	-0.1150	0.0000	-10.2188	-4.2839	-0.3017	0.0180	0.0000	0.0000	-122.3792	-42.1473	-3.2470	0.1941	0.0000
461.0110	0.1814	-0.2122	0.3616	-1.6757	4.9308	-2.5315	-0.0000	0.0000	-0.0000	0.0000	0.0000	0.0000	0.4450	-9.9855	-4.6097	-0.2596	0.0188	-0.0907	-0.0000	-10.2188	-4.2839	-0.3017	0.0180	0.0000	-0.0000	-122.3794	-42.1474	-3.2470	0.1941	0.0000
461.0230	0.1814	-0.2122	0.3616	-1.6757	4.9308	-2.5315	-0.0000	0.0000	-0.0000	0.0000	0.0000	0.0000	0.5851	-10.0039	-4.5728	-0.2834	0.0111	-0.0689	0.0000	-10.2188	-4.2839	-0.3017	0.0180	0.0000	0.0000	-122.3795	-42.1472	-3.2470	0.1941	0.0000
461.0330	0.1814	-0.2122	0.3616	-1.6757	4.9308	-2.5315	-0.0000	0.0000	-0.0000	0.0000	0.0000	0.0000	0.3763	-9.9590	-4.5707	-0.2871	0.0194	-0.0836	0.0000	-10.2188	-4.2839	-0.3017	0.0180	0.0000	0.0000	-122.3795	-42.1470	-3.2469	0.1941	0.0000
461.0450	0.1814	-0.2122	0.3616	-1.6757	4.9308	-2.5315	-0.0000	0.0000	-0.0000	0.0000	0.0000	0.0000	0.4815	-10.0845	-4.5673	-0.2923	0.0303	-0.1171	0.0000	-10.2188	-4.2839	-0.3017	0.0180	0.0000	0.0000	-122.3792	-42.1476	-3.2471	0.1941	0.0000
461.0550	0.1814	-0.2122	0.3616	-1.6757	4.9308	-2.5315	-0.0000	0.0000	-0.0000	0.0000	0.0000	0.0000	0.5129	-10.0462	-4.5815	-0.2589	0.0302	-0.1047	0.0000	-10.2188	-4.2839	-0.3017	0.0180	0.0000	0.0000	-122.3796	-42.1475	-3.2470	0.1941	0.0000
461.0670	0.1814	-0.2122	0.3616	-1.6757	4.9308	-2.5315	-0.0000	0.0000	-0.0000	0.0000	0.0000	0.0000	0.4227	-10.0366	-4.6042	-0.2747	0.0279	-0.0987	0.0000	-10.2189	-4.2839	-0.3017	0.0180	0.0000	0.0000	-122.3799	-42.1471	-3.2470	0.1941	0.0000
461.0770	0.1814	-0.2122	0.3616	-1.6757	4.9308	-2.5315	-0.0000	0.0000	-0.0000	0.0000	0.0000	0.0000	0.4318	-10.0090	-4.5694	-0.2842	0.0166	-0.0822	0.0000	-10.2188	-4.2839	-0.3017	0.0180	0.0000	0.0000	-122.3793	-42.1476	-3.2470	0.1941	0.0000
461.0870	0.1813	-0.2122	0.3616	-1.6757	4.9308	-2.5315	-0.0000	0.0000	-0.0000	0.0000	0.0000	0.0000	0.4723	-9.9776	-4.5878	-0.2771	0.0175	-0.1128	0.0000	-10.2188	-4.2839	-0.3017	0.0180	0.0000	0.0000	-122.3792	-42.1474	-3.2470	0.1941	0.0000
461.0990	0.1814	-0.2121	0.3616	-1.6757	4.9308	-2.5315	-0.0000	0.0000	-0.0000	0.0000	0.0000	0.0000	0.3788	-9.9893	-4.5630	-0.2678	0.0103	-0.1300	0.0000	-10.2188	-4.2839	-0.3017	0.0180	0.0000	0.0000	-122.3795	-42.1475	-3.2470	0.1941	0.0000
461.1090	0.1814	-0.2121	0.3616	-1.6757	4.9308	-2.5315	-0.0000	0.0000	-0.0000	0.0000	0.0000	0.0000	0.4488	-9.9846	-4.6207	-0.2768	0.0097	-0.0959	-0.0000	-10.2188	-4.2839	-0.3017	0.0180	0.0000	-0.0000	-122.3792	-42.1474	-3.2470	0.1941	0.0000
461.1210	0.1814	-0.2121	0.3616	-1.6757	4.9308	-2.5315	-0.0000	0.0000	-0.0000	0.0000	0.0000	0.0000	0.5867	-9.9921	-4.5630	-0.2591	0.0220	-0.0733	-0.0000	-10.2188	-4.2839	-0.3017	0.0180	0.0000	-0.0000	-122.3794	-42.1476	-3.2470	0.1941	0.0000
461.1310	0.1814	-0.2121	0.3616	-1.6758	4.9308	-2.5316	-0.0000	0.0000	-0.0000	0.0000	0.0000	0.0000	0.4482	-10.0461	-4.6049	-0.2728	0.0256	-0.0828	0.0000	-10.2189	-4.2839	-0.3017	0.0180	0.0000	0.0000	-122.3799	-42.1472	-3.2470	0.1941	0.0000
461.1430	0.1814	-0.2122	0.3616	-1.6757	4.9308	-2.5315	-0.0000	0.0000	-0.0000	0.0000	0.0000	0.0000	0.4786	-10.0126	-4.6136	-0.2950	0.0346	-0.0848	-0.0000	-10.2188	-4.2839	-0.3017	0.0180	0.0000	-0.0000	-122.3793	-42.1475	-3.2470	0.1941	0.0000
461.1530	0.1814	-0.2121	0.3616	-1.6758	4.9308	-2.5315	-0.0000	0.0000	-0.0000	0.0000	0.0000	0.0000	0.4922	-10.0175	-4.5956	-0.2544	0.0258	-0.1010	0.0000	-10.2188	-4.2839	-0.3017	0.0180	0.0000	0.0000	-122.3796	-42.1476	-3.2470	0.1942	0.0000
461.1650	0.1814	-0.2122	0.3616	-1.6758	4.9308	-2.5315	-0.0000	0.0000	-0.0000	0.0000	0.0000	0.0000	0.4804	-9.9899	-4.5870	-0.2806	0.0095	-0.0901	0.0000	-10.2188	-4.2839	-0.3017	0.0180	0.0000	0.0000	-122.3792	-42.1472	-3.2470	0.1941	0.0000
461.1750	0.1814	-0.2121	0.3616	-1.6757	4.9308	-2.5315	-0.0000	0.0000	-0.0000	0.0000	0.0000	0.0000	0.4740	-9.9190	-4.6539	-0.2677	0.0031	-0.0961	0.0000	-10.2188	-4.2839	-0.3017	0.0180	0.0000	0.0000	-122.3792	-42.1474	-3.2470	0.1941	0.0000
461.1850	0.1814	-0.2122	0.3616	-1.6757	4.9308	-2.5315	-0.0000	0.0000	-0.0000	0.0000	0.0000	0.0000	0.4424	-10.0540	-4.6204	-0.2807	0.0390	-0.0854	0.0000	-10.2188	-4.2839	-0.3017	0.0180	0.0000	0.0000	-122.3795	-42.1475	-3.2470	0.1941	0.0000
461.1970	0.1814	-0.2122	0.3616	-1.6757	4.9308	-2.5315	-0.0000	0.0000	-0.0000	0.0000	0.0000	0.0000	0.4270	-10.0249	-4.5484	-0.2758	0.0148	-0.0862	0.0000	-10.2188	-4.2839	-0.3017	0.0180	0.0000	0.0000	-122.3797	-42.1473	-3.2470	0.1941	0.0000
461.2070	0.1814	-0.2122	0.3616	-1.6757	4.9308	-2.5315	-0.0000	0.0000	-0.0000	0.0000	0.0000	0.0000	0.4525	-9.9847	-4.5771	-0.2925	0.0170	-0.0883	0.0000	-10.2188	-4.2839	-0.3017	0.0180	0.0000	0.0000	-122.3796	-42.1475	-3.2470	0.1941	0.0000
461.2190	0.1814	-0.2121	0.3616	-1.6757	4.9308	-2.5315	-0.0000	0.0000	-0.0000	0.0000	0.0000	0.0000	0.4291	-10.0862	-4.5685	-0.2853	0.0177	-0.0842	-0.0000	-10.2188	-4.2839	-0.3017	0.0180	0.0000	-0.0000	-122.3795	-42.1476	-3.2471	0.1941	0.0000
461.2290	0.1814	-0.2122	0.3616	-1.6757	4.9308	-2.5315	-0.0000	0.0000	-0.0000	0.0000	0.0000	0.0000	0.4485	-9.9906	-4.6086	-0.2984	0.0174	-0.0902	-0.0000	-10.2188	-4.2839	-0.3017	0.0180	0.0000	-0.0000	-122.3796	-42.1473	-3.2470	0.1942	0.0000
461.2410	0.1814	-0.2122	0.3616	-1.6757	4.9308	-2.5315	-0.0000	0.0000	-0.0000	0.0000	0.0000	0.0000	0.4741	-9.9735	-4.5711	-0.3013	0.0125	-0.0720	-0.0000	-10.2188	-4.2839	-0.3017	0.0180	0.0000	-0.0000	-122.3796	-42.1472	-3.2470	0.1941	0.0000
461.2510	0.1814	-0.2122	0.3615	-1.6757	4.9308	-2.5315	-0.0000	0.0000	-0.0000	0.0000	0.0000	0.0000	0.4591	-9.9775	-4.5380	-0.2578	0.0236	-0.0711	0.0000	-10.2188	-4.2839	-0.3017	0.0180	0.0000	0.0000	-122.3790	-42.1474	-3.2470	0.1941	0.0000
461.2630	0.1814	-0.2121	0.3616	-1.6757	4.9308	-2.5315	-0.0000	0.0000	-0.0000	0.0000	0.0000	0.0000	0.5122	-10.0263	-4.5944	-0.2640	0.0092	-0.0624	0.0000	-10.2189	-4.2839	-0.3017	0.0180	0.0000	0.0000	-122.3797	-42.1473	-3.2470	0.1941	0.0000
461.2730	0.1814	-0.2122	0.3616	-1.6757	4.9308	-2.5315	-0.0000	0.0000	-0.0000	0.0000	0.0000	0.0000	0.5350	-10.0222	-4.5959	-0.2576	0.0369	-0.0727	0.0000	-10.2188	-4.2839	-0.3017	0.0180	0.0000	0.0000	-122.3796	-42.1474	-3.2470	0.1941	0.0000
461.2830	0.1814	-0.2121	0.3616	-1.6757	4.9307	-2.5315	-0.0000	0.0000	-0.0000	0.0000	0.0000	0.0000	0.4304	-9.9909	-4.5836	-0.2472	0.0102	-0.0899	-0.0000	-10.2189	-4.2839	-0.3017	0.0180	0.0000	-0.0000	-122.3797	-42.1471	-3.2470	0.1941	0.0000
461.2950	0.1814	-0.2121	0.3616	-1.6757	4.9308	-2.5315	-0.0000	0.0000	-0.0000	0.0000	0.0000	0.0000	0.5264	-9.9880	-4.6066	-0.2715	0.0171	-0.0872	0.0000	-10.2188	-4.2839	-0.3017	0.0180	0.0000	0.0000	-122.3795	-42.1472	-3.2470	0.1941	0.0000
461.3050	0.1814	-0.2122	0.3616	-1.6758	4.9308	-2.5315	-0.0000	0.0000	-0.0000	0.0000	0.0000	0.0000	0.6146	-9.9496	-4.5911	-0.2953	0.0186	-0.0778	0.0000	-10.2188	-4.2839	-0.3017	0.0180	0.0000	0.0000	-122.3797	-42.1474	-3.2470	0.1941	0.0000
461.3170	0.1814	-0.2121	0.3616	-1.6757	4.9308	-2.5315	-0.0000	0.0000	-0.0000	0.0000	0.0000	0.0000	0.4185	-10.0321	-4.5928	-0.2932	0.0226	-0.0718	0.0000	-10.2188	-4.2839	-0.3017	0.0180	0.0000	0.0000	-122.3793	-42.1475	-3.2470	0.1941	0.0000
461.3270	0.1814	-0.2121	0.3616	-1.6757	4.9308	-2.5315	-0.0000	0.0000	-0.0000	0.0000	0.0000	0.0000	0.3996	-10.0227	-4.5835	-0.2617	-0.0033	-0.0986	0.0000	-10.2188	-4.2839	-0.3017	0.0180	0.0000	0.0000	-122.3791	-42.1477	-3.2471	0.1942	0.0000
461.3390	0.1814	-0.2121	0.3616	-1.6757	4.9308	-2.5315	-0.0000	0.0000	-0.0000	0.0000	0.0000	0.0000	0.5193	-10.0078	-4.6082	-0.2686	0.0130	-0.0688	0.0000	-10.2188	-4.2839	-0.3017	0.0180	0.0000	0.0000	-122.3792	-42.1476	-3.2471	0.1941	0.0000
461.3490	0.1814	-0.2122	0.3616	-1.6757	4.9308	-2.5315	-0.0000	0.0000	-0.0000	0.0000	0.0000	0.0000	0.5023	-9.9257	-4.5630	-0.2906	0.0111	-0.0856	0.0000	-10.2188	-4.2839	-0.3017	0.0180	0.0000	0.0000	-122.3796	-42.1476	-3.2470	0.1941	0.0000
461.3590	0.1813	-0.2122	0.3616	-1.6757	4.9308	-2.5315	-0.0000	0.0000	-0.0000	0.0000	0.0000	0.0000	0.4545	-9.9920	-4.6009	-0.2743	0.0317	-0.0621	0.0000	-10.2188	-4.2839	-0.3017	0.0180	0.0000	0.0000	-122.3794	-42.1472	-3.2470	0.1942	0.0000
461.3710	0.1814	-0.2122	0.3616	-1.6757	4.9308	-2.5315	-0.0000	0.0000	-0.0000	0.0000	0.0000	0.0000	0.3798	-10.0672	-4.5861	-0.2616	0.0317	-0.0844	0.0000	-10.2188	-4.2839	-0.3017	0.0180	0.0000	0.0000	-122.3793	-42.1473	-3.2470	0.1942	0.0000
461.3810	0.1814	-0.2122	0.3615	-1.6757	4.9308	-2.5315	-0.0000	0.0000	-0.0000	0.0000	0.0000	0.0000	0.4678	-9.9637	-4.6155	-0.2844	0.0092	-0.0719	0.0000	-10.2188	-4.2839	-0.3017	0.0180	0.0000	0.0000	-122.3793	-42.1477	-3.2471	0.1941	0.0000
461.3910	0.1814	-0.2121	0.3616	-1.6757	4.9308	-2.5315	-0.0000	0.0000	-0.0000	0.0000	0.0000	0.0000	0.4638	-10.0783	-4.6176	-0.2902	0.0269	-0.0794	-0.0000	-10.2188	-4.2839	-0.3017	0.0180	0.0000	-0.0000	-122.3793	-42.1473	-3.2470	0.1941	0.0000
461.4030	0.1814	-0.2121	0.3616	-1.6757	4.9308	-2.5315	-0.0000	0.0000	-0.0000	0.0000	0.0000	0.0000	0.4642	-10.0076	-4.6105	-0.2827	0.0343	-0.0690	0.0000	-10.2188	-4.2839	-0.3017	0.0180	0.0000	0.0000	-122.3792	-42.1474	-3.2470	0.1941	0.0000
461.4130	0.1814	-0.2122	0.3616	-1.6757	4.9308	-2.5315	-0.0000	0.0000	-0.0000	0.0000	0.0000	0.0000	0.4636	-10.0033	-4.5711	-0.2754	-0.0037	-0.0738	0.0000	-10.2188	-4.2839	-0.3017	0.0180	0.0000	0.0000	-122.3795	-42.1473	-3.2470	0.1941	0.0000
461.4230	0.1814	-0.2122	0.3616	-1.6757	4.9308	-2.5315	-0.0000	0.0000	-0.0000	0.0000	0.0000	0.0000	0.5017	-10.0031	-4.5900	-0.3061	0.0135	-0.0711	0.0000	-10.2188	-4.2839	-0.3017	0.0180	0.0000	0.0000	-122.3790	-42.1476	-3.2470	0.1941	0.0000
461.4330	0.1814	-0.2122	0.3616	-1.6757	4.9308	-2.5315	-0.0000	0.0000	-0.0000	0.0000	0.0000	0.0000	0.4058	-10.1236	-4.5840	-0.2634	0.0239	-0.0771	0.0000	-10.2188	-4.2839	-0.3017	0.0180	0.0000	0.0000	-122.3796	-42.1472	-3.2470	0.1941	0.0000
461.4430	0.1814	-0.2121	0.3616	-1.6757	4.9308	-2.5315	-0.0000	0.0000	-0.0000	0.0000	0.0000	0.0000	0.4332	-10.0425	-4.5117	-0.2501	0.0076	-0.0742	-0.0000	-10.2188	-4.2839	-0.3017	0.0180	0.0000	-0.0000	-122.3795	-42.1472	-3.2470	0.1941	0.0000
461.4530	0.1813	-0.2122	0.3616	-1.6757	4.9308	-2.5316	-0.0000	0.0000	-0.0000	0.0000	0.0000	0.0000	0.5241	-10.0107	-4.5786	-0.2799	0.0231	-0.0627	-0.0000	-10.2188	-4.2839	-0.3017	0.0180	0.0000	-0.0000	-122.3795	-42.1477	-3.2471	0.1941	0.0000
461.4650	0.1813	-0.2122	0.3616	-1.6757	4.9308	-2.5315	-0.0000	0.0000	-0.0000	0.0000	0.0000	0.0000	0.4484	-9.9449	-4.5226	-0.2753	0.0184	-0.0745	0.0000	-10.2188	-4.2839	-0.3017	0.0180	0.0000	0.0000	-122.3793	-42.1475	-3.2470	0.1941	0.0000
461.4750	0.1814	-0.2121	0.3616	-1.6757	4.9308	-2.5315	-0.0000	0.0000	-0.0000	0.0000	0.0000	0.0000	0.4254	-9.9875	-4.6223	-0.2699	0.0230	-0.0598	0.0000	-10.2188	-4.2839	-0.3017	0.0180	0.0000	0.0000	-122.3797	-42.1477	-3.2471	0.1941	0.0000
461.4850	0.1814	-0.2121	0.3616	-1.6758	4.9308	-2.5315	-0.0000	0.0000	-0.0000	0.0000	0.0000	0.0000	0.4342	-10.0225	-4.6176	-0.2867	0.0316	-0.0675	-0.0000	-10.2188	-4.2839	-0.3017	0.0180	0.0000	-0.0000	-122.3796	-42.1473	-3.2470	0.1941	0.0000
461.4950	0.1814	-0.2122	0.3616	-1.6757	4.9308	-2.5315	-0.0000	0.0000	-0.0000	0.0000	0.0000	0.0000	0.4878	-9.9529	-4.6104	-0.2696	0.0176	-0.0332	0.0000	-10.2188	-4.2839	-0.3017	0.0180	0.0000	0.0000	-122.3793	-42.1473	-3.2470	0.1941	0.0000
461.5050	0.1814	-0.2121	0.3616	-1.6758	4.9308	-2.5315	-0.0000	0.0000	-0.0000	0.0000	0.0000	0.0000	0.4934	-9.9379	-4.5935	-0.2622	0.0106	-0.0672	-0.0000	-10.2188	-4.2839	-0.3017	0.0180	0.0000	-0.0000	-122.3795	-42.1475	-3.2471	0.1941	0.0000
461.5150	0.1814	-0.2122	0.3616	-1.6757	4.9308	-2.5315	-0.0000	0.0000	-0.0000	0.0000	0.0000	0.0000	0.5769	-9.9889	-4.6409	-0.2804	0.0140	-0.0567	0.0000	-10.2188	-4.2839	-0.3017	0.0180	0.0000	0.0000	-122.3796	-42.1474	-3.2470	0.1941	0.0000
461.5270	0.1814	-0.2122	0.3616	-1.6757	4.9308	-2.5315	-0.0000	0.0000	-0.0000	0.0000	0.0000	0.0000	0.4158	-10.0303	-4.5968	-0.2780	0.0410	-0.0658	0.0000	-10.2188	-4.2839	-0.3017	0.0180	0.0000	0.0000	-122.3794	-42.1472	-3.2470	0.1941	0.0000
461.5370	0.1814	-0.2121	0.3616	-1.6758	4.9308	-2.5315	-0.0000	0.0000	-0.0000	0.0000	0.0000	0.0000	0.4985	-10.0132	-4.5841	-0.2942	-0.0090	-0.0814	-0.0000	-10.2188	-4.2839	-0.3017	0.0180	0.0000	-0.0000	-122.3790	-42.1471	-3.2470	0.1942	0.0000
461.5470	0.1814	-0.2122	0.3616	-1.6757	4.9308	-2.5315	-0.0000	0.0000	-0.0000	0.0000	0.0000	0.0000	0.5064	-10.0562	-4.5691	-0.2779	0.0248	-0.0701	0.0000	-10.2188	-4.2839	-0.3017	0.0180	0.0000	0.0000	-122.3795	-42.1475	-3.2470	0.1941	0.0000
461.5570	0.1814	-0.2122	0.3616	-1.6757	4.9308	-2.5315	-0.0000	0.0000	-0.0000	0.0000	0.0000	0.0000	0.5225	-10.0118	-4.6077	-0.2884	0.0282	-0.0507	0.0000	-10.2188	-4.2839	-0.3017	0.0180	0.0000	0.0000	-122.3793	-42.1473	-3.2470	0.1941	0.0000
461.5670	0.1814	-0.2122	0.3616	-1.6757	4.9308	-2.5315	-0.0000	0.0000	-0.0000	0.0000	0.0000	0.0000	0.4134	-9.9642	-4.6316	-0.2832	0.0280	-0.0599	-0.0000	-10.2188	-4.2839	-0.3017	0.0180	0.0000	-0.0000	-122.3797	-42.1472	-3.2470	0.1941	0.0000
461.5770	0.1814	-0.2121	0.3616	-1.6757	4.9308	-2.5315	-0.0000	0.0000	-0.0000	0.0000	0.0000	0.0000	0.4185	-9.9836	-4.6158	-0.2749	0.0149	-0.0590	0.0000	-10.2188	-4.2839	-0.3017	0.0180	0.0000	0.0000	-122.3795	-42.1471	-3.2470	0.1941	0.0000
461.5890	0.1814	-0.2122	0.3615	-1.6757	4.9308	-2.5315	-0.0000	0.0000	-0.0000	0.0000	0.0000	0.0000	0.5378	-9.9817	-4.6074	-0.2895	-0.0001	-0.0730	0.0000	-10.2188	-4.2839	-0.3017	0.0180	0.0000	0.0000	-122.3793	-42.1477	-3.2471	0.1941	0.0000
461.5990	0.1814	-0.2121	0.3616	-1.6757	4.9308	-2.5315	-0.0000	0.0000	-0.0000	0.0000	0.0000	0.0000	0.4305	-10.0010	-4.5831	-0.2890	0.0233	-0.0282	0.0000	-10.2188	-4.2839	-0.3017	0.0180	0.0000	0.0000	-122.3796	-42.1476	-3.2470	0.1941	0.0000
461.6090	0.1814	-0.2121	0.3616	-1.6758	4.9308	-2.5315	-0.0000	0.0000	-0.0000	0.0000	0.0000	0.0000	0.4472	-10.0187	-4.5939	-0.2591	0.0248	-0.0691	0.0000	-10.2188	-4.2839	-0.3017	0.0180	0.0000	0.0000	-122.3794	-42.1475	-3.2470	0.1941	0.0000
461.6210	0.1814	-0.2122	0.3616	-1.6757	4.9308	-2.5315	-0.0000	0.0000	-0.0000	0.0000	0.0000	0.0000	0.4955	-9.9678	-4.5875	-0.2841	0.0323	-0.0643	0.0000	-10.2188	-4.2839	-0.3017	0.0180	0.0000	0.0000	-122.3794	-42.1474	-3.2470	0.1941	0.0000
461.6310	0.1814	-0.2122	0.3616	-1.6757	4.9308	-2.5315	-0.0000	0.0000	-0.0000	0.0000	0.0000	0.0000	0.4219	-9.9887	-4.5688	-0.2859	0.0326	-0.0633	0.0000	-10.2188	-4.2839	-0.3017	0.0180	0.0000	0.0000	-122.3796	-42.1473	-3.2470	0.1942	0.0000
461.6410	0.1814	-0.2122	0.3615	-1.6757	4.9308	-2.5315	-0.0000	0.0000	-0.0000	0.0000	0.0000	0.0000	0.3469	-10.0195	-4.6337	-0.2496	0.0492	-0.0709	-0.0000	-10.2188	-4.2839	-0.3017	0.0180	0.0000	-0.0000	-122.3796	-42.1476	-3.2471	0.1941	0.0000
461.6510	0.1814	-0.2122	0.3616	-1.6757	4.9308	-2.5315	-0.0000	0.0000	-0.0000	0.0000	0.0000	0.0000	0.4316	-10.0223	-4.5890	-0.2888	0.0286	-0.0257	-0.0000	-10.2188	-4.2839	-0.3017	0.0180	0.0000	-0.0000	-122.3794	-42.1474	-3.2470	0.1941	0.0000
461.6610	0.1814	-0.2121	0.3616	-1.6758	4.9308	-2.5315	-0.0000	0.0000	-0.0000	0.0000	0.0000	0.0000	0.4694	-10.0306	-4.6068	-0.2794	0.0190	-0.0561	0.0000	-10.2188	-4.2839	-0.3017	0.0180	0.0000	0.0000	-122.3794	-42.1474	-3.2470	0.1941	0.0000
461.6730	0.1814	-0.2122	0.3616	-1.6757	4.9308	-2.5315	-0.0000	0.0000	-0.0000	0.0000	0.0000	0.0000	0.4381	-9.9945	-4.5335	-0.3023	0.0208	-0.0302	0.0000	-10.2188	-4.2839	-0.3017	0.0180	0.0000	0.0000	-122.3794	-42.1474	-3.2470	0.1942	0.0000
461.6830	0.1814	-0.2121	0.3616	-1.6757	4.9308	-2.5315	-0.0000	0.0000	-0.0000	0.0000	0.0000	0.0000	0.4521	-10.0692	-4.5904	-0.2737	0.0093	-0.0416	0.0000	-10.2188	-4.2839	-0.3017	0.0180	0.0000	0.0000	-122.3793	-42.1473	-3.2470	0.1941	0.0000
461.6930	0.1814	-0.2121	0.3616	-1.6757	4.9308	-2.5315	-0.0000	0.0000	-0.0000	0.0000	0.0000	0.0000	0.5619	-10.0475	-4.5665	-0.2589	-0.0004	-0.0435	0.0000	-10.2188	-4.2839	-0.3017	0.0180	0.0000	0.0000	-122.3793	-42.1473	-3.2470	0.1941	0.0000
461.7030	0.1814	-0.2121	0.3615	-1.6757	4.9308	-2.5315	-0.0000	0.0000	-0.0000	0.0000	0.0000	0.0000	0.4122	-10.0534	-4.5509	-0.2800	0.0374	-0.0552	0.0000	-10.2188	-4.2839	-0.3017	0.0180	0.0000	0.0000	-122.3793	-42.1477	-3.2471	0.1941	0.0000
461.7130	0.1814	-0.2121	0.3616	-1.6757	4.9308	-2.5315	-0.0000	0.0000	-0.0000	0.0000	0.0000	0.0000	0.4261	-10.0281	-4.6108	-0.2685	0.0085	-0.0401	0.0000	-10.2189	-4.2839	-0.3017	0.0180	0.0000	0.0000	-122.3798	-42.1477	-3.2471	0.1941	0.0000
461.7250	0.1814	-0.2121	0.3615	-1.6757	4.9308	-2.5315	-0.0000	0.0000	-0.0000	0.0000	0.0000	0.0000	0.4606	-10.0324	-4.5979	-0.2768	0.0198	-0.0252	-0.0000	-10.2188	-4.2839	-0.3017	0.0180	0.0000	-0.0000	-122.3796	-42.1477	-3.2471	0.1942	0.0000
461.7350	0.1814	-0.2122	0.3616	-1.6757	4.9308	-2.5315	-0.0000	0.0000	-0.0000	0.0000	0.0000	0.0000	0.4625	-10.0045	-4.6118	-0.2780	0.0107	-0.0324	0.0000	-10.2188	-4.2839	-0.3017	0.0180	0.0000	0.0000	-122.3795	-42.1472	-3.2470	0.1941	0.0000
461.7470	0.1814	-0.2122	0.3616	-1.6757	4.9308	-2.5315	-0.0000	0.0000	-0.0000	0.0000	0.0000	0.0000	0.5220	-10.0636	-4.6581	-0.2458	0.0080	-0.0396	0.0000	-10.2188	-4.2839	-0.3017	0.0180	0.0000	0.0000	-122.3795	-42.1475	-3.2470	0.1941	0.0000
461.7570	0.1814	-0.2122	0.3616	-1.6757	4.9308	-2.5315	-0.0000	0.0000	-0.0000	0.0000	0.0000	0.0000	0.5261	-9.9861	-4.5784	-0.2596	0.0040	-0.0503	-0.0000	-10.2188	-4.2839	-0.3017	0.0180	0.0000	-0.0000	-122.3797	-42.1472	-3.2470	0.1941	0.0000
461.7670	0.1814	-0.2121	0.3616	-1.6758	4.9308	-2.5315	-0.0000	0.0000	-0.0000	0.0000	0.0000	0.0000	0.5135	-10.0119	-4.5515	-0.2758	0.0128	-0.0299	0.0000	-10.2188	-4.2839	-0.3017	0.0180	0.0000	0.0000	-122.3796	-42.1473	-3.2470	0.1941	0.0000
461.7790	0.1814	-0.2122	0.3616	-1.6757	4.9308	-2.5315	-0.0000	0.0000	-0.0000	0.0000	0.0000	0.0000	0.4606	-9.9877	-4.5502	-0.2488	0.0048	-0.0390	-0.0000	-10.2188	-4.2839	-0.3017	0.0180	0.0000	-0.0000	-122.3795	-42.1475	-3.2470	0.1941	0.0000
461.7890	0.1814	-0.2121	0.3615	-1.6757	4.9308	-2.5315	-0.0000	0.0000	-0.0000	0.0000	0.0000	0.0000	0.4595	-10.0323	-4.6245	-0.2819	0.0200	-0.0445	-0.0000	-10.2188	-4.2839	-0.3017	0.0180	0.0000	-0.0000	-122.3795	-42.1473	-3.2470	0.1941	0.0000
461.8010	0.1814	-0.2122	0.3616	-1.6757	4.9308	-2.5315	-0.0000	0.0000	-0.0000	0.0000	0.0000	0.0000	0.4512	-10.0522	-4.5806	-0.2614	0.0314	-0.0277	0.0000	-10.2188	-4.2839	-0.3017	0.0180	0.0000	0.0000	-122.3795	-42.1475	-3.2470	0.1941	0.0000
461.8110	0.1814	-0.2122	0.3616	-1.6757	4.9308	-2.5315	-0.0000	0.0000	-0.0000	0.0000	0.0000	0.0000	0.4392	-10.0425	-4.6012	-0.2365	0.0306	-0.0218	-0.0000	-10.2188	-4.2839	-0.3017	0.0180	0.0000	-0.0000	-122.3794	-42.1474	-3.2470	0.1941	0.0000
461.8210	0.1814	-0.2121	0.3616	-1.6757	4.9308	-2.5315	-0.0000	0.0000	-0.0000	0.0000	0.0000	0.0000	0.5091	-9.9903	-4.5599	-0.2917	-0.0029	-0.0298	-0.0000	-10.2188	-4.2839	-0.3017	0.0180	0.0000	-0.0000	-122.3796	-42.1476	-3.2470	0.1941	0.0000
461.8310	0.1814	-0.2122	0.3616	-1.6757	4.9308	-2.5315	-0.0000	0.0000	-0.0000	0.0000	0.0000	0.0000	0.4846	-10.0682	-4.5432	-0.2927	0.0126	-0.0192	0.0000	-10.2188	-4.2839	-0.3017	0.0180	0.0000	0.0000	-122.3797	-42.1476	-3.2471	0.1941	0.0000
461.8410	0.1814	-0.2121	0.3616	-1.6757	4.9308	-2.5315	-0.0000	0.0000	-0.0000	0.0000	0.0000	0.0000	0.4348	-9.9780	-4.6097	-0.2840	0.0218	-0.0451	-0.0000	-10.2188	-4.2839	-0.3017	0.0180	0.0000	-0.0000	-122.3793	-42.1475	-3.2470	0.1942	0.0000
461.8550	0.1814	-0.2121	0.3616	-1.6757	4.9308	-2.5315	-0.0000	0.0000	-0.0000	0.0000	0.0000	0.0000	0.4700	-10.0066	-4.5443	-0.2524	0.0095	-0.0346	0.0000	-10.2188	-4.2839	-0.3017	0.0180	0.0000	0.0000	-122.3792	-42.1471	-3.2470	0.1941	0.0000
461.8670	0.1814	-0.2121	0.3616	-1.6758	4.9308	-2.5315	-0.0000	0.0000	-0.0000	0.0000	0.0000	0.0000	0.4471	-9.9870	-4.5732	-0.2668	0.0352	-0.0199	0.0000	-10.2188	-4.2839	-0.3017	0.0180	0.0000	0.0000	-122.3795	-42.1477	-3.2471	0.1941	0.0000
461.8770	0.1814	-0.2122	0.3616	-1.6757	4.9308	-2.5315	-0.0000	0.0000	-0.0000	0.0000	0.0000	0.0000	0.4374	-10.0525	-4.5815	-0.2874	0.0096	-0.0494	-0.0000	-10.2188	-4.2839	-0.3017	0.0180	0.0000	-0.0000	-122.3790	-42.1474	-3.2470	0.1941	0.0000
461.8870	0.1814	-0.2122	0.3616	-1.6757	4.9308	-2.5315	-0.0000	0.0000	-0.0000	0.0000	0.0000	0.0000	0.5155	-10.0081	-4.6041	-0.2644	0.0527	-0.0149	0.0000	-10.2188	-4.2839	-0.3017	0.0180	0.0000	0.0000	-122.3792	-42.1476	-3.2471	0.1941	0.0000
461.8970	0.1814	-0.2122	0.3616	-1.6757	4.9308	-2.5315	-0.0000	0.0000	-0.0000	0.0000	0.0000	0.0000	0.5149	-10.0471	-4.5544	-0.3138	0.0207	-0.0314	-0.0000	-10.2188	-4.2839	-0.3017	0.0180	0.0000	-0.0000	-122.3797	-42.1473	-3.2470	0.1941	0.0000
461.9070	0.1813	-0.2122	0.3616	-1.6757	4.9308	-2.5315	-0.0000	0.0000	-0.0000	0.0000	0.0000	0.0000	0.5019	-9.9944	-4.6239	-0.2581	0.0224	-0.0161	-0.0000	-10.2188	-4.2839	-0.3017	0.0180	0.0000	-0.0000	-122.3795	-42.1477	-3.2471	0.1941	0.0000
461.9190	0.1814	-0.2122	0.3616	-1.6757	4.9308	-2.5315	-0.0000	0.0000	-0.0000	0.0000	0.0000	0.0000	0.4075	-10.0410	-4.6371	-0.2758	0.0196	-0.0181	0.0000	-10.2188	-4.2839	-0.3017	0.0180	0.0000	0.0000	-122.3796	-42.1474	-3.2470	0.1941	0.0000
461.9290	0.1814	-0.2122	0.3616	-1.6757	4.9308	-2.5315	-0.0000	0.0000	-0.0000	0.0000	0.0000	0.0000	0.4057	-10.0305	-4.5317	-0.2606	-0.0103	-0.0464	0.0000	-10.2188	-4.2839	-0.3017	0.0180	0.0000	0.0000	-122.3791	-42.1473	-3.2470	0.1942	0.0000
461.9390	0.1814	-0.2122	0.3616	-1.6757	4.9308	-2.5315	-0.0000	0.0000	-0.0000	0.0000	0.0000	0.0000	0.4665	-10.0399	-4.5774	-0.2937	0.0257	-0.0172	-0.0000	-10.2188	-4.2839	-0.3017	0.0180	0.0000	-0.0000	-122.3797	-42.1474	-3.2470	0.1941	0.0000
461.9510	0.1814	-0.2121	0.3616	-1.6757	4.9308	-2.5315	-0.0000	0.0000	-0.0000	0.0000	0.0000	0.0000	0.4347	-10.0097	-4.5788	-0.2802	0.0232	-0.0289	-0.0000	-10.2188	-4.2839	-0.3017	0.0180	0.0000	-0.0000	-122.3795	-42.1475	-3.2470	0.1941	0.0000
461.9610	0.1814	-0.2122	0.3616	-1.6757	4.9308	-2.5315	-0.0000	0.0000	-0.0000	0.0000	0.0000	0.0000	0.4504	-9.9938	-4.5477	-0.2800	-0.0071	-0.0173	0.0000	-10.2188	-4.2839	-0.3017	0.0180	0.0000	0.0000	-122.3795	-42.1473	-3.2470	0.1941	0.0000
461.9710	0.1814	-0.2122	0.3616	-1.6757	4.9308	-2.5315	-0.0000	0.0000	-0.0000	0.0000	0.0000	0.0000	0.4136	-9.9653	-4.5662	-0.2993	0.0189	-0.0220	0.0000	-10.2188	-4.2839	-0.3017	0.0180	0.0000	0.0000	-122.3793	-42.1475	-3.2470	0.1941	0.0000
461.9830	0.1814	-0.2122	0.3616	-1.6757	4.9308	-2.5315	-0.0000	0.0000	-0.0000	0.0000	0.0000	0.0000	0.4991	-9.9961	-4.5805	-0.2762	0.0060	-0.0101	0.0000	-10.2188	-4.2839	-0.3017	0.0180	0.0000	0.0000	-122.3797	-42.1475	-3.2470	0.1941	0.0000
461.9930	0.1814	-0.2122	0.3616	-1.6757	4.9308	-2.5315	-0.0000	0.0000	-0.0000	0.0000	0.0000	0.0000	0.3863	-9.9713	-4.5811	-0.2709	0.0336	-0.0222	0.0000	-10.2189	-4.2839	-0.3017	0.0180	0.0000	0.0000	-122.3798	-42.1471	-3.2470	0.1941	0.0000
462.0030	0.1814	-0.2122	0.3616	-1.6757	4.9308	-2.5315	-0.0000	0.0000	-0.0000	0.0000	0.0000	0.0000	0.5344	-10.0041	-4.5944	-0.2984	0.0173	-0.0172	-0.0000	-10.2188	-4.2839	-0.3017	0.0180	0.0000	-0.0000	-122.3795	-42.1473	-3.2470	0.1941	0.0000
462.0130	0.1814	-0.2121	0.3616	-1.6758	4.9308	-2.5316	-0.0000	0.0000	-0.0000	0.0000	0.0000	0.0000	0.4698	-9.9899	-4.5492	-0.2738	0.0325	-0.0185	0.0000	-10.2188	-4.2839	-0.3017	0.0180	0.0000	0.0000	-122.3792	-42.1474	-3.2470	0.1941	0.0000
462.0230	0.1814	-0.2122	0.3616	-1.6758	4.9308	-2.5315	-0.0000	0.0000	-0.0000	0.0000	0.0000	0.0000	0.4484	-10.0295	-4.5674	-0.3036	0.0219	-0.0253	0.0000	-10.2188	-4.2839	-0.3017	0.0180	0.0000	0.0000	-122.3793	-42.1475	-3.2470	0.1941	0.0000
462.0330	0.1813	-0.2121	0.3616	-1.6757	4.9308	-2.5315	-0.0000	0.0000	-0.0000	0.0000	0.0000	0.0000	0.4709	-10.0504	-4.5739	-0.2923	0.0218	-0.0191	-0.0000	-10.2188	-4.2839	-0.3017	0.0180	0.0000	-0.0000	-122.3795	-42.1475	-3.2470	0.1941	0.0000
462.0450	0.1814	-0.2122	0.3616	-1.6757	4.9308	-2.5315	-0.0000	0.0000	-0.0000	0.0000	0.0000	0.0000	0.5685	-9.9968	-4.5997	-0.2679	0.0285	-0.0140	-0.0000	-10.2188	-4.2839	-0.3017	0.0180	0.0000	-0.0000	-122.3793	-42.1475	-3.2470	0.1941	0.0000
462.0550	0.1814	-0.2121	0.3616	-1.6757	4.9308	-2.5315	-0.0000	0.0000	-0.0000	0.0000	0.0000	0.0000	0.5015	-10.0244	-4.5729	-0.3003	0.0041	-0.0003	0.0000	-10.2188	-4.2839	-0.3017	0.0180	0.0000	0.0000	-122.3793	-42.1473	-3.2470	0.1941	0.0000
462.0650	0.1814	-0.2121	0.3616	-1.6757	4.9308	-2.5315	-0.0000	0.0000	-0.0000	0.0000	0.0000	0.0000	0.4274	-9.9925	-4.6050	-0.2629	0.0248	0.0001	-0.0000	-10.2188	-4.2839	-0.3017	0.0180	0.0000	-0.0000	-122.3793	-42.1473	-3.2470	0.1941	0.0000
462.0750	0.1814	-0.2122	0.3616	-1.6757	4.9308	-2.5315	-0.0000	0.0000	-0.0000	0.0000	0.0000	0.0000	0.4696	-9.9881	-4.5635	-0.2700	0.0390	-0.0085	0.0000	-10.2188	-4.2839	-0.3017	0.0180	0.0000	0.0000	-122.3795	-42.1472	-3.2470	0.1941	0.0000
462.0850	0.1814	-0.2122	0.3616	-1.6757	4.9308	-2.5315	-0.0000	0.0000	-0.0000	0.0000	0.0000	0.0000	0.4986	-9.9941	-4.6011	-0.2765	0.0160	-0.0256	-0.0000	-10.2188	-4.2839	-0.3017	0.0180	0.0000	-0.0000	-122.3794	-42.1474	-3.2470	0.1941	0.0000
462.0950	0.1814	-0.2121	0.3616	-1.6757	4.9308	-2.5315	-0.0000	0.0000	-0.0000	0.0000	0.0000	0.0000	0.4874	-10.0502	-4.6052	-0.2701	0.0282	0.0086	-0.0000	-10.2188	-4.2839	-0.3017	0.0180	0.0000	-0.0000	-122.3793	-42.1473	-3.2470	0.1941	0.0000
462.1070	0.1814	-0.2122	0.3616	-1.6757	4.9308	-2.5315	-0.0000	0.0000	-0.0000	0.0000	0.0000	0.0000	0.4148	-9.9441	-4.5984	-0.2792	0.0200	-0.0114	0.0000	-10.2188	-4.2839	-0.3017	0.0180	0.0000	0.0000	-122.3793	-42.1477	-3.2471	0.1941	0.0000
462.1170	0.1814	-0.2122	0.3616	-1.6757	4.9308	-2.5316	-0.0000	0.0000	-0.0000	0.0000	0.0000	0.0000	0.3922	-10.0054	-4.6335	-0.2934	0.0107	0.0287	0.0000	-10.2188	-4.2839	-0.3017	0.0180	0.0000	0.0000	-122.3792	-42.1475	-3.2470	0.1941	0.0000
462.1270	0.1814	-0.2121	0.3616	-1.6757	4.9308	-2.5315	-0.0000	0.0000	-0.0000	0.0000	0.0000	0.0000	0.4690	-10.0234	-4.6108	-0.2860	0.0448	-0.0072	-0.0000	-10.2189	-4.2838	-0.3017	0.0180	0.0000	-0.0000	-122.3798	-42.1469	-3.2470	0.1941	0.0000
462.1390	0.1814	-0.2122	0.3616	-1.6757	4.9308	-2.5315	-0.0000	0.0000	-0.0000	0.0000	0.0000	0.0000	0.4040	-10.0226	-4.5927	-0.2786	0.0171	-0.0075	0.0000	-10.2188	-4.2839	-0.3017	0.0180	0.0000	0.0000	-122.3794	-42.1476	-3.2470	0.1942	0.0000
462.1490	0.1814	-0.2122	0.3616	-1.6758	4.9308	-2.5315	-0.0000	0.0000	-0.0000	0.0000	0.0000	0.0000	0.4572	-10.0005	-4.5674	-0.2915	0.0315	0.0200	0.0000	-10.2188	-4.2839	-0.3017	0.0180	0.0000	0.0000	-122.3791	-42.1477	-3.2471	0.1941	0.0000
462.1590	0.1814	-0.2121	0.3616	-1.6758	4.9308	-2.5315	-0.0000	0.0000	-0.0000	0.0000	0.0000	0.0000	0.4079	-10.0396	-4.6064	-0.3065	0.0232	-0.0232	0.0000	-10.2188	-4.2839	-0.3017	0.0180	0.0000	0.0000	-122.3793	-42.1472	-3.2470	0.1941	0.0000
462.1690	0.1814	-0.2121	0.3616	-1.6757	4.9307	-2.5315	-0.0000	0.0000	-0.0000	0.0000	0.0000	0.0000	0.4666	-10.0241	-4.6225	-0.2971	0.0265	-0.0097	0.0000	-10.2188	-4.2839	-0.3017	0.0180	0.0000	0.0000	-122.3796	-42.1472	-3.2470	0.1941	0.0000
462.1810	0.1814	-0.2122	0.3616	-1.6757	4.9308	-2.5315	-0.0000	0.0000	-0.0000	0.0000	0.0000	0.0000	0.4973	-10.0369	-4.5918	-0.2716	0.0286	-0.0020	0.0000	-10.2188	-4.2839	-0.3017	0.0180	0.0000	0.0000	-122.3791	-42.1475	-3.2471	0.1941	0.0000
462.1910	0.1814	-0.2121	0.3615	-1.6757	4.9308	-2.5315	-0.0000	0.0000	-0.0000	0.0000	0.0000	0.0000	0.5364	-10.0355	-4.5558	-0.2643	0.0121	-0.0094	-0.0000	-10.2189	-4.2839	-0.3017	0.0180	0.0000	-0.0000	-122.3798	-42.1474	-3.2470	0.1941	0.0000
462.2010	0.1814	-0.2122	0.3616	-1.6757	4.9308	-2.5315	-0.0000	0.0000	-0.0000	0.0000	0.0000	0.0000	0.4308	-9.9804	-4.5923	-0.2582	0.0151	-0.0247	0.0000	-10.2188	-4.2839	-0.3017	0.0180	0.0000	0.0000	-122.3794	-42.1471	-3.2470	0.1941	0.0000
462.2110	0.1814	-0.2122	0.3616	-1.6757	4.9308	-2.5315	-0.0000	0.0000	-0.0000	0.0000	0.0000	0.0000	0.5119	-9.9816	-4.5422	-0.2836	0.0146	-0.0241	0.0000	-10.2188	-4.2839	-0.3017	0.0180	0.0000	0.0000	-122.3796	-42.1476	-3.2471	0.1941	0.0000
462.2210	0.1814	-0.2122	0.3616	-1.6757	4.9308	-2.5315	-0.0000	0.0000	-0.0000	0.0000	0.0000	0.0000	0.5326	-10.0204	-4.5901	-0.2823	0.0340	0.0034	0.0000	-10.2188	-4.2839	-0.3017	0.0180	0.0000	0.0000	-122.3797	-42.1472	-3.2470	0.1942	0.0000
462.2310	0.1814	-0.2121	0.3615	-1.6757	4.9308	-2.5315	-0.0000	0.0000	-0.0000	0.0000	0.0000	0.0000	0.5466	-9.9795	-4.5964	-0.2696	0.0139	-0.0028	0.0000	-10.2188	-4.2839	-0.3017	0.0180	0.0000	0.0000	-122.3797	-42.1472	-3.2470	0.1941	0.0000
462.2410	0.1814	-0.2121	0.3615	-1.6758	4.9308	-2.5315	-0.0000	0.0000	-0.0000	0.0000	0.0000	0.0000	0.5414	-10.0708	-4.5656	-0.2845	0.0303	-0.0019	0.0000	-10.2188	-4.2839	-0.3017	0.0180	0.0000	0.0000	-122.3795	-42.1475	-3.2470	0.1941	0.0000
462.2530	0.1814	-0.2121	0.3616	-1.6757	4.9308	-2.5315	-0.0000	0.0000	-0.0000	0.0000	0.0000	0.0000	0.4827	-9.9579	-4.5734	-0.2455	0.0183	0.0008	0.0000	-10.2188	-4.2839	-0.3017	0.0180	0.0000	0.0000	-122.3795	-42.1471	-3.2470	0.1941	0.0000
462.2630	0.1814	-0.2122	0.3616	-1.6757	4.9308	-2.5315	-0.0000	0.0000	-0.0000	0.0000	0.0000	0.0000	0.4006	-10.0293	-4.5811	-0.3016	0.0433	-0.0180	-0.0000	-10.2188	-4.2839	-0.3017	0.0180	0.0000	-0.0000	-122.3793	-42.1473	-3.2470	0.1941	0.0000
462.2730	0.1814	-0.2122	0.3616	-1.6758	4.9308	-2.5315	-0.0000	0.0000	-0.0000	0.0000	0.0000	0.0000	0.4700	-10.0400	-4.5697	-0.2931	0.0133	-0.0149	0.0000	-10.2188	-4.2839	-0.3017	0.0180	0.0000	0.0000	-122.3794	-42.1478	-3.2471	0.1941	0.0000
462.2850	0.1814	-0.2122	0.3616	-1.6757	4.9308	-2.5315	-0.0000	0.0000	-0.0000	0.0000	0.0000	0.0000	0.5022	-10.0355	-4.6133	-0.2784	0.0099	-0.0081	-0.0000	-10.2188	-4.2839	-0.3017	0.0180	0.0000	-0.0000	-122.3795	-42.1475	-3.2470	0.1941	0.0000
462.2950	0.1814	-0.2122	0.3616	-1.6758	4.9308	-2.5315	-0.0000	0.0000	-0.0000	0.0000	0.0000	0.0000	0.5882	-10.0114	-4.5820	-0.2640	0.0260	-0.0132	-0.0000	-10.2188	-4.2839	-0.3017	0.0180	0.0000	-0.0000	-122.3791	-42.1473	-3.2470	0.1941	0.0000
462.3070	0.1814	-0.2121	0.3616	-1.6758	4.9308	-2.5315	-0.0000	0.0000	-0.0000	0.0000	0.0000	0.0000	0.4377	-9.9955	-4.5495	-0.2980	0.0228	-0.0148	0.0000	-10.2188	-4.2839	-0.3017	0.0180	0.0000	0.0000	-122.3795	-42.1474	-3.2470	0.1941	0.0000
462.3170	0.1814	-0.2121	0.3616	-1.6757	4.9308	-2.5315	-0.0000	0.0000	-0.0000	0.0000	0.0000	0.0000	0.3839	-10.0208	-4.5908	-0.2921	0.0473	-0.0078	-0.0000	-10.2188	-4.2839	-0.3017	0.0180	0.0000	-0.0000	-122.3793	-42.1475	-3.2470	0.1941	0.0000
462.3290	0.1814	-0.2121	0.3616	-1.6758	4.9308	-2.5315	-0.0000	0.0000	-0.0000	0.0000	0.0000	0.0000	0.4638	-10.0022	-4.5685	-0.2648	0.0232	-0.0076	0.0000	-10.2188	-4.2839	-0.3017	0.0180	0.0000	0.0000	-122.3793	-42.1473	-3.2470	0.1941	0.0000
462.3390	0.1814	-0.2121	0.3616	-1.6757	4.9308	-2.5315	-0.0000	0.0000	-0.0000	0.0000	0.0000	0.0000	0.4316	-10.0120	-4.5945	-0.2420	0.0338	-0.0068	0.0000	-10.2188	-4.2839	-0.3017	0.0180	0.0000	0.0000	-122.3797	-42.1475	-3.2470	0.1941	0.0000
462.3510	0.1814	-0.2122	0.3616	-1.6757	4.9308	-2.5315	-0.0000	0.0000	-0.0000	0.0000	0.0000	0.0000	0.4457	-9.9675	-4.5695	-0.2773	0.0296	-0.0038	0.0000	-10.2188	-4.2839	-0.3017	0.0180	0.0000	0.0000	-122.3796	-42.1476	-3.2471	0.1942	0.0000
462.3610	0.1814	-0.2121	0.3616	-1.6757	4.9308	-2.5315	-0.0000	0.0000	-0.0000	0.0000	0.0000	0.0000	0.4894	-10.0583	-4.5416	-0.2557	0.0120	-0.0026	-0.0000	-10.2188	-4.2839	-0.3017	0.0180	0.0000	-0.0000	-122.3797	-42.1470	-3.2470	0.1941	0.0000
462.3730	0.1814	-0.2122	0.3616	-1.6757	4.9308	-2.5315	-0.0000	0.0000	-0.0000	0.0000	0.0000	0.0000	0.5087	-10.0010	-4.6009	-0.2922	0.0408	-0.0211	-0.0000	-10.2188	-4.2838	-0.3017	0.0180	0.0000	-0.0000	-122.3795	-42.1469	-3.2469	0.1941	0.0000
462.3830	0.1814	-0.2121	0.3616	-1.6757	4.9308	-2.5316	-0.0000	0.0000	-0.0000	0.0000	0.0000	0.0000	0.5201	-10.0136	-4.5918	-0.2793	0.0115	-0.0038	-0.0000	-10.2188	-4.2839	-0.3017	0.0180	0.0000	-0.0000	-122.3791	-42.1475	-3.2470	0.1941	0.0000
462.3930	0.1813	-0.2122	0.3616	-1.6757	4.9308	-2.5315	-0.0000	0.0000	-0.0000	0.0000	0.0000	0.0000	0.4747	-10.0031	-4.5643	-0.2818	0.0085	-0.0120	0.0000	-10.2188	-4.2839	-0.3017	0.0180	0.0000	0.0000	-122.3794	-42.1473	-3.2470	0.1941	0.0000
462.4050	0.1814	-0.2122	0.3616	-1.6757	4.9308	-2.5315	-0.0000	0.0000	-0.0000	0.0000	0.0000	0.0000	0.4509	-10.0371	-4.5515	-0.2717	0.0268	0.0052	-0.0000	-10.2188	-4.2839	-0.3017	0.0180	0.0000	-0.0000	-122.3796	-42.1476	-3.2470	0.1941	0.0000
462.4150	0.1814	-0.2122	0.3616	-1.6757	4.9308	-2.5316	-0.0000	0.0000	-0.0000	0.0000	0.0000	0.0000	0.4734	-9.9805	-4.5459	-0.2514	0.0302	-0.0176	0.0000	-10.2189	-4.2839	-0.3017	0.0180	0.0000	0.0000	-122.3798	-42.1473	-3.2470	0.1941	0.0000
462.4270	0.1814	-0.2122	0.3616	-1.6757	4.9308	-2.5315	-0.0000	0.0000	-0.0000	0.0000	0.0000	0.0000	0.5031	-10.0150	-4.6055	-0.2628	0.0377	-0.0016	0.0000	-10.2188	-4.2839	-0.3017	0.0180	0.0000	0.0000	-122.3795	-42.1475	-3.2471	0.1942	0.0000
462.4370	0.1814	-0.2122	0.3616	-1.6757	4.9308	-2.5315	-0.0000	0.0000	-0.0000	0.0000	0.0000	0.0000	0.3866	-10.0364	-4.5900	-0.2423	0.0174	-0.0268	0.0000	-10.2188	-4.2839	-0.3017	0.0180	0.0000	0.0000	-122.3795	-42.1474	-3.2470	0.1941	0.0000
462.4490	0.1814	-0.2121	0.3616	-1.6757	4.9308	-2.5315	-0.0000	0.0000	-0.0000	0.0000	0.0000	0.0000	0.3992	-9.9877	-4.5639	-0.2374	0.0152	-0.0228	0.0000	-10.2188	-4.2839	-0.3017	0.0180	0.0000	0.0000	-122.3794	-42.1476	-3.2470	0.1941	0.0000
462.4590	0.1814	-0.2122	0.3616	-1.6757	4.9308	-2.5315	-0.0000	0.0000	-0.0000	0.0000	0.0000	0.0000	0.4229	-10.0857	-4.6082	-0.2563	0.0137	-0.0024	0.0000	-10.2188	-4.2839	-0.3017	0.0180	0.0000	0.0000	-122.3794	-42.1477	-3.2471	0.1941	0.0000
462.4710	0.1813	-0.2122	0.3616	-1.6757	4.9308	-2.5315	-0.0000	0.0000	-0.0000	0.0000	0.0000	0.0000	0.4369	-9.9716	-4.5875	-0.2431	0.0009	-0.0147	-0.0000	-10.2188	-4.2839	-0.3017	0.0180	0.0000	-0.0000	-122.3791	-42.1473	-3.2470	0.1941	0.0000
462.4810	0.1814	-0.2121	0.3616	-1.6758	4.9308	-2.5315	-0.0000	0.0000	-0.0000	0.0000	0.0000	0.0000	0.5496	-10.0063	-4.5503	-0.2629	0.0067	-0.0104	0.0000	-10.2188	-4.2839	-0.3017	0.0180	0.0000	0.0000	-122.3790	-42.1476	-3.2470	0.1941	0.0000
462.4910	0.1814	-0.2122	0.3616	-1.6757	4.9308	-2.5315	-0.0000	0.0000	-0.0000	0.0000	0.0000	0.0000	0.3936	-10.0020	-4.6413	-0.2656	0.0358	-0.0058	0.0000	-10.2188	-4.2838	-0.3017	0.0180	0.0000	0.0000	-122.3795	-42.1469	-3.2469	0.1941	0.0000
462.5030	0.1814	-0.2121	0.3616	-1.6757	4.9308	-2.5315	-0.0000	0.0000	-0.0000	0.0000	0.0000	0.0000	0.4687	-9.9605	-4.5877	-0.2531	0.0171	-0.0183	0.0000	-10.2188	-4.2839	-0.3017	0.0180	0.0000	0.0000	-122.3793	-42.1477	-3.2471	0.1941	0.0000
462.5130	0.1814	-0.2122	0.3616	-1.6757	4.9308	-2.5315	-0.0000	0.0000	-0.0000	0.0000	0.0000	0.0000	0.5378	-10.0364	-4.5294	-0.2671	0.0465	-0.0158	-0.0000	-10.2188	-4.2839	-0.3017	0.0180	0.0000	-0.0000	-122.3791	-42.1473	-3.2470	0.1941	0.0000
462.5250	0.1814	-0.2121	0.3616	-1.6757	4.9308	-2.5315	-0.0000	0.0000	-0.0000	0.0000	0.0000	0.0000	0.4767	-10.0220	-4.5919	-0.2540	0.0023	-0.0208	0.0000	-10.2188	-4.2839	-0.3017	0.0180	0.0000	0.0000	-122.3791	-42.1475	-3.2470	0.1941	0.0000
462.5350	0.1814	-0.2121	0.3616	-1.6757	4.9308	-2.5316	-0.0000	0.0000	-0.0000	0.0000	0.0000	0.0000	0.4811	-10.0287	-4.5628	-0.2679	0.0232	-0.0385	-0.0000	-10.2189	-4.2839	-0.3017	0.0180	0.0000	-0.0000	-122.3800	-42.1473	-3.2470	0.1941	0.0000
462.5470	0.1814	-0.2121	0.3616	-1.6757	4.9308	-2.5315	-0.0000	0.0000	-0.0000	0.0000	0.0000	0.0000	0.3868	-9.9702	-4.6052	-0.2828	0.0164	-0.0171	0.0000	-10.2188	-4.2839	-0.3017	0.0180	0.0000	0.0000	-122.3794	-42.1476	-3.2470	0.1941	0.0000
462.5570	0.1814	-0.2122	0.3616	-1.6757	4.9308	-2.5315	-0.0000	0.0000	-0.0000	0.0000	0.0000	0.0000	0.3743	-9.9725	-4.5999	-0.2630	0.0293	-0.0359	0.0000	-10.2188	-4.2839	-0.3017	0.0180	0.0000	0.0000	-122.3794	-42.1480	-3.2471	0.1941	0.0000
462.5690	0.1814	-0.2121	0.3616	-1.6757	4.9308	-2.5315	-0.0000	0.0000	-0.0000	0.0000	0.0000	0.0000	0.4191	-10.0192	-4.5489	-0.2814	0.0184	-0.0296	0.0000	-10.2188	-4.2839	-0.3017	0.0180	0.0000	0.0000	-122.3794	-42.1473	-3.2470	0.1941	0.0000
462.5790	0.1814	-0.2122	0.3616	-1.6757	4.9308	-2.5315	-0.0000	0.0000	-0.0000	0.0000	0.0000	0.0000	0.4244	-9.9665	-4.5784	-0.2705	0.0207	-0.0498	0.0000	-10.2188	-4.2839	-0.3017	0.0180	0.0000	0.0000	-122.3792	-42.1476	-3.2470	0.1941	0.0000
462.5910	0.1814	-0.2121	0.3616	-1.6757	4.9308	-2.5315	-0.0000	0.0000	-0.0000	0.0000	0.0000	0.0000	0.4539	-9.9877	-4.6269	-0.2754	0.0312	-0.0275	0.0000	-10.2188	-4.2839	-0.3017	0.0180	0.0000	0.0000	-122.3797	-42.1476	-3.2471	0.1941	0.0000
462.6010	0.1813	-0.2122	0.3616	-1.6758	4.9308	-2.5315	-0.0000	0.0000	-0.0000	0.0000	0.0000	0.0000	0.4280	-9.9713	-4.5670	-0.2680	0.0411	-0.0418	0.0000	-10.2188	-4.2839	-0.3017	0.0180	0.0000	0.0000	-122.3794	-42.1478	-3.2471	0.1941	0.0000
462.6110	0.1814	-0.2122	0.3616	-1.6757	4.9308	-2.5315	-0.0000	0.0000	-0.0000	0.0000	0.0000	0.0000	0.5211	-10.0656	-4.5877	-0.2707	-0.0095	-0.0225	-0.0000	-10.2188	-4.2839	-0.3017	0.0180	0.0000	-0.0000	-122.3793	-42.1473	-3.2470	0.1941	0.0000
462.6230	0.1814	-0.2122	0.3616	-1.6757	4.9308	-2.5315	-0.0000	0.0000	-0.0000	0.0000	0.0000	0.0000	0.4752	-9.9975	-4.5219	-0.2549	0.0138	-0.0140	0.0000	-10.2188	-4.2839	-0.3017	0.0180	0.0000	0.0000	-122.3791	-42.1475	-3.2470	0.1941	0.0000
462.6330	0.1814	-0.2122	0.3616	-1.6757	4.9308	-2.5315	-0.0000	0.0000	-0.0000	0.0000	0.0000	0.0000	0.4039	-9.9822	-4.5998	-0.2624	0.0241	-0.0113	-0.0000	-10.2188	-4.2839	-0.3017	0.0180	0.0000	-0.0000	-122.3787	-42.1477	-3.2471	0.1941	0.0000
462.6450	0.1814	-0.2122	0.3616	-1.6757	4.9308	-2.5315	-0.0000	0.0000	-0.0000	0.0000	0.0000	0.0000	0.4580	-10.0030	-4.5664	-0.2779	0.0048	-0.0253	0.0000	-10.2188	-4.2839	-0.3017	0.0180	0.0000	0.0000	-122.3795	-42.1472	-3.2470	0.1941	0.0000
462.6550	0.1814	-0.2122	0.3616	-1.6757	4.9308	-2.5315	-0.0000	0.0000	-0.0000	0.0000	0.0000	0.0000	0.4698	-10.1046	-4.5492	-0.2664	0.0349	-0.0455	0.0000	-10.2189	-4.2839	-0.3017	0.0180	0.0000	0.0000	-122.3798	-42.1471	-3.2470	0.1941	0.0000
462.6670	0.1813	-0.2121	0.3616	-1.6758	4.9308	-2.5315	-0.0000	0.0000	-0.0000	0.0000	0.0000	0.0000	0.4996	-9.9996	-4.5709	-0.2796	0.0084	-0.0332	0.0000	-10.2188	-4.2839	-0.3017	0.0180	0.0000	0.0000	-122.3795	-42.1475	-3.2470	0.1941	0.0000
462.6770	0.1814	-0.2121	0.3616	-1.6757	4.9308	-2.5315	-0.0000	0.0000	-0.0000	0.0000	0.0000	0.0000	0.4771	-10.0094	-4.5466	-0.2513	0.0114	-0.0407	0.0000	-10.2188	-4.2839	-0.3017	0.0180	0.0000	0.0000	-122.3796	-42.1476	-3.2471	0.1941	0.0000
462.6890	0.1814	-0.2122	0.3616	-1.6757	4.9308	-2.5315	-0.0000	0.0000	-0.0000	0.0000	0.0000	0.0000	0.4590	-10.0106	-4.5703	-0.2939	0.0332	-0.0424	-0.0000	-10.2188	-4.2839	-0.3017	0.0180	0.0000	-0.0000	-122.3794	-42.1474	-3.2470	0.1941	0.0000
462.6990	0.1814	-0.2121	0.3616	-1.6758	4.9308	-2.5315	-0.0000	0.0000	-0.0000	0.0000	0.0000	0.0000	0.4988	-10.0256	-4.5570	-0.2694	0.0263	-0.0204	-0.0000	-10.2188	-4.2839	-0.3017	0.0180	0.0000	-0.0000	-122.3794	-42.1472	-3.2470	0.1941	0.0000
462.7090	0.1814	-0.2121	0.3616	-1.6757	4.9308	-2.5315	-0.0000	0.0000	-0.0000	0.0000	0.0000	0.0000	0.4356	-10.1048	-4.5652	-0.2516	0.0281	-0.0461	0.0000	-10.2189	-4.2839	-0.3017	0.0180	0.0000	0.0000	-122.3798	-42.1471	-3.2470	0.1941	0.0000
462.7210	0.1814	-0.2122	0.3616	-1.6757	4.9308	-2.5315	-0.0000	0.0000	-0.0000	0.0000	0.0000	0.0000	0.4331	-9.9670	-4.6036	-0.2792	0.0353	-0.0558	-0.0000	-10.2188	-4.2839	-0.3017	0.0180	0.0000	-0.0000	-122.3790	-42.1478	-3.2471	0.1941	0.0000
462.7310	0.1813	-0.2122	0.3616	-1.6757	4.9308	-2.5315	-0.0000	0.0000	-0.0000	0.0000	0.0000	0.0000	0.4655	-10.1181	-4.6005	-0.2577	0.0111	-0.0561	-0.0000	-10.2188	-4.2839	-0.3017	0.0180	0.0000	-0.0000	-122.3796	-42.1477	-3.2471	0.1941	0.0000
462.7430	0.1814	-0.2122	0.3616	-1.6757	4.9308	-2.5316	-0.0000	0.0000	-0.0000	0.0000	0.0000	0.0000	0.4435	-9.9628	-4.5850	-0.2494	-0.0014	-0.0657	-0.0000	-10.2188	-4.2839	-0.3017	0.0180	0.0000	-0.0000	-122.3793	-42.1473	-3.2470	0.1941	0.0000
462.7530	0.1814	-0.2122	0.3616	-1.6757	4.9308	-2.5315	-0.0000	0.0000	-0.0000	0.0000	0.0000	0.0000	0.3825	-10.0153	-4.6326	-0.2615	-0.0031	-0.0412	0.0000	-10.2188	-4.2839	-0.3017	0.0180	0.0000	0.0000	-122.3793	-42.1473	-3.2470	0.1942	0.0000
462.7650	0.1814	-0.2122	0.3616	-1.6757	4.9308	-2.5315	-0.0000	0.0000	-0.0000	0.0000	0.0000	0.0000	0.4556	-9.9928	-4.5919	-0.2848	0.0163	-0.0301	-0.0000	-10.2188	-4.2839	-0.3017	0.0180	0.0000	-0.0000	-122.3792	-42.1474	-3.2470	0.1941	0.0000
462.7750	0.1814	-0.2121	0.3616	-1.6757	4.9308	-2.5315	-0.0000	0.0000	-0.0000	0.0000	0.0000	0.0000	0.4886	-10.0305	-4.5834	-0.2525	0.0188	-0.0588	0.0000	-10.2188	-4.2839	-0.3017	0.0180	0.0000	0.0000	-122.3794	-42.1476	-3.2471	0.1941	0.0000
462.7870	0.1814	-0.2122	0.3616	-1.6757	4.9308	-2.5315	-0.0000	0.0000	-0.0000	0.0000	0.0000	0.0000	0.4459	-10.0237	-4.6461	-0.2383	0.0047	-0.0406	-0.0000	-10.2188	-4.2839	-0.3017	0.0180	0.0000	-0.0000	-122.3792	-42.1474	-3.2470	0.1942	0.0000
462.7970	0.1814	-0.2122	0.3616	-1.6758	4.9308	-2.5315	-0.0000	0.0000	-0.0000	0.0000	0.0000	0.0000	0.4152	-9.9721	-4.5575	-0.2823	0.0225	-0.0484	0.0000	-10.2188	-4.2839	-0.3017	0.0180	0.0000	0.0000	-122.3796	-42.1476	-3.2470	0.1941	0.0000
462.8090	0.1814	-0.2121	0.3616	-1.6757	4.9308	-2.5315	-0.0000	0.0000	-0.0000	0.0000	0.0000	0.0000	0.4468	-10.0639	-4.5499	-0.2489	-0.0003	-0.0279	0.0000	-10.2188	-4.2839	-0.3017	0.0180	0.0000	0.0000	-122.3795	-42.1475	-3.2470	0.1942	0.0000
462.8190	0.1814	-0.2121	0.3616	-1.6757	4.9308	-2.5315	-0.0000	0.0000	-0.0000	0.0000	0.0000	0.0000	0.4771	-10.0098	-4.6006	-0.2988	0.0135	-0.0494	0.0000	-10.2188	-4.2839	-0.3017	0.0180	0.0000	0.0000	-122.3793	-42.1475	-3.2470	0.1941	0.0000
462.8290	0.1814	-0.2122	0.3616	-1.6758	4.9308	-2.5315	-0.0000	0.0000	-0.0000	0.0000	0.0000	0.0000	0.4322	-9.9902	-4.5894	-0.2588	0.0271	-0.0543	-0.0000	-10.2188	-4.2839	-0.3017	0.0180	0.0000	-0.0000	-122.3793	-42.1477	-3.2471	0.1941	0.0000
462.8410	0.1814	-0.2121	0.3616	-1.6757	4.9308	-2.5315	-0.0000	0.0000	-0.0000	0.0000	0.0000	0.0000	0.4572	-9.9548	-4.5601	-0.2678	0.0380	-0.0429	0.0000	-10.2188	-4.2839	-0.3017	0.0180	0.0000	0.0000	-122.3792	-42.1474	-3.2470	0.1942	0.0000
462.8510	0.1813	-0.2122	0.3616	-1.6757	4.9308	-2.5315	-0.0000	0.0000	-0.0000	0.0000	0.0000	0.0000	0.4240	-10.0855	-4.5999	-0.2761	0.0183	-0.0601	0.0000	-10.2188	-4.2839	-0.3017	0.0180	0.0000	0.0000	-122.3795	-42.1475	-3.2470	0.1942	0.0000
462.8610	0.1814	-0.2121	0.3616	-1.6757	4.9308	-2.5315	-0.0000	0.0000	-0.0000	0.0000	0.0000	0.0000	0.4332	-10.0776	-4.5971	-0.2635	0.0125	-0.0318	0.0000	-10.2188	-4.2839	-0.3017	0.0180	0.0000	0.0000	-122.3793	-42.1475	-3.2470	0.1941	0.0000
462.8710	0.1814	-0.2122	0.3616	-1.6757	4.9308	-2.5315	-0.0000	0.0000	-0.0000	0.0000	0.0000	0.0000	0.5190	-10.0027	-4.5878	-0.2847	0.0440	-0.0563	0.0000	-10.2188	-4.2839	-0.3017	0.0180	0.0000	0.0000	-122.3795	-42.1475	-3.2470	0.1941	0.0000
462.8810	0.1814	-0.2122	0.3616	-1.6757	4.9308	-2.5315	-0.0000	0.0000	-0.0000	0.0000	0.0000	0.0000	0.4159	-10.0845	-4.5599	-0.2726	0.0070	-0.0532	0.0000	-10.2188	-4.2839	-0.3017	0.0180	0.0000	0.0000	-122.3796	-42.1474	-3.2470	0.1941	0.0000
462.8910	0.1814	-0.2122	0.3616	-1.6757	4.9308	-2.5315	-0.0000	0.0000	-0.0000	0.0000	0.0000	0.0000	0.4577	-9.9704	-4.5678	-0.2579	0.0525	-0.0553	0.0000	-10.2188	-4.2839	-0.3017	0.0180	0.0000	0.0000	-122.3793	-42.1477	-3.2471	0.1941	0.0000
462.9030	0.1814	-0.2121	0.3616	-1.6757	4.9308	-2.5315	-0.0000	0.0000	-0.0000	0.0000	0.0000	0.0000	0.4724	-10.0295	-4.6183	-0.2853	0.0480	-0.0425	0.0000	-10.2188	-4.2839	-0.3017	0.0180	0.0000	0.0000	-122.3796	-42.1474	-3.2470	0.1941	0.0000
462.9130	0.1814	-0.2122	0.3616	-1.6757	4.9308	-2.5315	-0.0000	0.0000	-0.0000	0.0000	0.0000	0.0000	0.4352	-10.0546	-4.6003	-0.2640	0.0331	-0.0474	0.0000	-10.2188	-4.2839	-0.3017	0.0180	0.0000	0.0000	-122.3794	-42.1474	-3.2470	0.1941	0.0000
462.9230	0.1814	-0.2122	0.3616	-1.6757	4.9308	-2.5315	-0.0000	0.0000	-0.0000	0.0000	0.0000	0.0000	0.4998	-9.9902	-4.5712	-0.2652	0.0117	-0.0636	0.0000	-10.2188	-4.2839	-0.3017	0.0180	0.0000	0.0000	-122.3790	-42.1476	-3.2471	0.1941	0.0000
462.9330	0.1814	-0.2122	0.3616	-1.6757	4.9308	-2.5315	-0.0000	0.0000	-0.0000	0.0000	0.0000	0.0000	0.4444	-9.9954	-4.5430	-0.2369	0.0217	-0.0532	-0.0000	-10.2188	-4.2839	-0.3017	0.0180	0.0000	-0.0000	-122.3793	-42.1473	-3.2470	0.1941	0.0000
462.9430	0.1814	-0.2122	0.3616	-1.6757	4.9308	-2.5315	-0.0000	0.0000	-0.0000	0.0000	0.0000	0.0000	0.5513	-10.0541	-4.5964	-0.2575	-0.0032	-0.0605	0.0000	-10.2189	-4.2839	-0.3017	0.0180	0.0000	0.0000	-122.3798	-42.1471	-3.2470	0.1942	0.0000
462.9530	0.1814	-0.2121	0.3616	-1.6758	4.9308	-2.5315	-0.0000	0.0000	-0.0000	0.0000	0.0000	0.0000	0.4518	-9.9501	-4.5794	-0.2543	-0.0082	-0.0602	0.0000	-10.2188	-4.2839	-0.3017	0.0180	0.0000	0.0000	-122.3788	-42.1476	-3.2470	0.1941	0.0000
462.9630	0.1814	-0.2121	0.3615	-1.6757	4.9308	-2.5315	-0.0000	0.0000	-0.0000	0.0000	0.0000	0.0000	0.4949	-10.0259	-4.5689	-0.2547	0.0151	-0.0792	0.0000	-10.2188	-4.2839	-0.3017	0.0180	0.0000	0.0000	-122.3797	-42.1472	-3.2470	0.1941	0.0000
462.9730	0.1814	-0.2122	0.3616	-1.6757	4.9308	-2.5315	-0.0000	0.0000	-0.0000	0.0000	0.0000	-0.0002	0.4479	-10.0051	-4.5648	-0.2640	0.0334	-0.0391	-0.0000	-10.2189	-4.2839	-0.3017	0.0180	0.0000	-0.0000	-122.3800	-42.1472	-3.2470	0.1941	0.0000
462.9850	0.1814	-0.2121	0.3616	-1.6758	4.9308	-2.5315	-0.0000	0.0000	-0.0000	0.0000	0.0000	-0.0001	0.3989	-9.9179	-4.5545	-0.2768	0.0264	-0.0523	0.0000	-10.2188	-4.2839	-0.3017	0.0180	0.0000	0.0000	-122.3791	-42.1473	-3.2470	0.1941	0.0000
462.9950	0.1814	-0.2122	0.3616	-1.6757	4.9308	-2.5315	-0.0000	0.0000	-0.0000	0.0000	0.0000	-0.0001	0.4571	-9.9540	-4.5869	-0.2593	0.0167	-0.0361	-0.0000	-10.2188	-4.2839	-0.3017	0.0180	0.0000	-0.0000	-122.3797	-42.1472	-3.2470	0.1941	0.0000
463.0050	0.1814	-0.2122	0.3616	-1.6758	4.9308	-2.5315	-0.0000	0.0000	-0.0000	0.0000	0.0000	-0.0001	0.4914	-10.1042	-4.6043	-0.2575	0.0272	-0.0411	-0.0000	-10.2188	-4.2839	-0.3017	0.0180	0.0000	-0.0000	-122.3796	-42.1475	-3.2470	0.1941	0.0000
463.0150	0.1814	-0.2122	0.3616	-1.6757	4.9308	-2.5315	-0.0000	0.0000	-0.0000	0.0000	0.0000	-0.0001	0.5001	-9.9636	-4.6168	-0.2477	0.0199	-0.0463	0.0000	-10.2188	-4.2839	-0.3017	0.0180	0.0000	0.0000	-122.3793	-42.1475	-3.2471	0.1941	0.0000
463.0250	0.1814	-0.2122	0.3616	-1.6757	4.9308	-2.5315	-0.0000	0.0000	-0.0000	0.0000	0.0000	-0.0001	0.4857	-10.0437	-4.5665	-0.2820	0.0185	-0.0443	0.0000	-10.2188	-4.2839	-0.3017	0.0180	0.0000	0.0000	-122.3794	-42.1474	-3.2470	0.1941	0.0000
463.0370	0.1814	-0.2121	0.3616	-1.6757	4.9308	-2.5315	-0.0000	0.0000	-0.0000	0.0000	0.0000	-0.0000	0.4926	-10.0469	-4.5877	-0.2531	0.0332	-0.0569	0.0000	-10.2188	-4.2839	-0.3017	0.0180	0.0000	0.0000	-122.3795	-42.1475	-3.2470	0.1941	0.0000
463.0470	0.1814	-0.2122	0.3616	-1.6757	4.9308	-2.5315	-0.0000	0.0000	-0.0000	0.0000	0.0000	-0.0000	0.4749	-10.0868	-4.5942	-0.2736	0.0064	-0.0859	0.0000	-10.2188	-4.2839	-0.3017	0.0180	0.0000	0.0000	-122.3793	-42.1475	-3.2470	0.1941	0.0000
463.0570	0.1814	-0.2121	0.3616	-1.6757	4.9308	-2.5315	-0.0000	0.0000	-0.0000	0.0000	0.0000	-0.0002	0.4358	-10.0052	-4.5609	-0.2700	0.0382	-0.0504	0.0000	-10.2188	-4.2839	-0.3017	0.0180	0.0000	0.0000	-122.3795	-42.1473	-3.2470	0.1941	0.0000
463.0670	0.1814	-0.2122	0.3616	-1.6757	4.9308	-2.5315	-0.0000	0.0000	-0.0000	0.0000	0.0000	-0.0001	0.4368	-10.0327	-4.5720	-0.2502	0.0193	-0.0469	0.0000	-10.2188	-4.2839	-0.3017	0.0180	0.0000	0.0000	-122.3794	-42.1474	-3.2470	0.1941	0.0000
463.0790	0.1814	-0.2121	0.3616	-1.6757	4.9308	-2.5315	-0.0000	0.0000	-0.0000	0.0000	0.0000	-0.0001	0.4609	-10.0137	-4.6126	-0.2493	0.0164	-0.0293	-0.0000	-10.2188	-4.2839	-0.3017	0.0180	0.0000	-0.0000	-122.3793	-42.1472	-3.2470	0.1941	0.0000
463.0890	0.1814	-0.2122	0.3616	-1.6757	4.9308	-2.5315	-0.0000	0.0000	-0.0000	0.0000	0.0000	-0.0001	0.5207	-9.9914	-4.6032	-0.2246	0.0198	-0.0551	-0.0000	-10.2188	-4.2839	-0.3017	0.0180	0.0000	-0.0000	-122.3793	-42.1472	-3.2470	0.1941	0.0000
463.0990	0.1814	-0.2122	0.3616	-1.6757	4.9308	-2.5316	-0.0000	0.0000	-0.0000	0.0000	0.0000	-0.0000	0.4659	-10.0401	-4.6342	-0.2658	0.0261	-0.0461	0.0000	-10.2188	-4.2839	-0.3017	0.0180	0.0000	0.0000	-122.3788	-42.1476	-3.2471	0.1942	0.0000
463.1090	0.1814	-0.2121	0.3616	-1.6757	4.9308	-2.5315	-0.0000	0.0000	-0.0000	0.0000	0.0000	-0.0000	0.5061	-10.0962	-4.5784	-0.2568	0.0066	-0.0371	-0.0000	-10.2188	-4.2839	-0.3017	0.0180	0.0000	-0.0000	-122.3794	-42.1476	-3.2471	0.1941	0.0000
463.1190	0.1814	-0.2121	0.3616	-1.6757	4.9308	-2.5315	-0.0000	0.0000	-0.0000	0.0000	0.0000	-0.0000	0.5286	-10.0710	-4.5896	-0.2780	0.0236	-0.0579	0.0000	-10.2189	-4.2839	-0.3017	0.0180	0.0000	0.0000	-122.3798	-42.1472	-3.2470	0.1941	0.0000
463.1310	0.1814	-0.2121	0.3616	-1.6757	4.9308	-2.5315	-0.0000	0.0000	-0.0000	0.0000	0.0000	-0.0000	0.4101	-10.0077	-4.5118	-0.2612	0.0404	-0.0516	-0.0000	-10.2188	-4.2839	-0.3017	0.0180	0.0000	-0.0000	-122.3792	-42.1473	-3.2470	0.1941	0.0000
463.1410	0.1814	-0.2121	0.3615	-1.6757	4.9308	-2.5315	-0.0000	0.0000	-0.0000	0.0000	0.0000	-0.0000	0.5314	-10.0099	-4.5647	-0.2704	0.0273	-0.0738	0.0000	-10.2188	-4.2839	-0.3017	0.0180	0.0000	0.0000	-122.3793	-42.1475	-3.2470	0.1941	0.0000
463.1510	0.1813	-0.2121	0.3616	-1.6757	4.9308	-2.5315	-0.0000	0.0000	-0.0000	0.0000	0.0000	-0.0000	0.5467	-10.0014	-4.5886	-0.2700	0.0085	-0.0764	-0.0000	-10.2188	-4.2839	-0.3017	0.0180	0.0000	-0.0000	-122.3794	-42.1474	-3.2470	0.1941	0.0000
463.1610	0.1814	-0.2122	0.3616	-1.6757	4.9308	-2.5315	-0.0000	0.0000	-0.0000	0.0000	0.0000	-0.0000	0.4486	-10.0067	-4.5832	-0.2679	0.0222	-0.0601	0.0000	-10.2188	-4.2839	-0.3017	0.0180	0.0000	0.0000	-122.3790	-42.1474	-3.2470	0.1941	0.0000
463.1710	0.1814	-0.2121	0.3616	-1.6757	4.9308	-2.5315	-0.0000	0.0000	-0.0000	0.0000	0.0000	-0.0000	0.4855	-10.0305	-4.6262	-0.2421	0.0329	-0.0797	0.0000	-10.2188	-4.2839	-0.3017	0.0180	0.0000	0.0000	-122.3793	-42.1475	-3.2470	0.1941	0.0000
463.1810	0.1814	-0.2121	0.3616	-1.6757	4.9308	-2.5315	-0.0000	0.0000	-0.0000	0.0000	0.0000	-0.0000	0.4886	-9.9714	-4.6179	-0.2546	0.0502	-0.0622	0.0000	-10.2188	-4.2839	-0.3017	0.0180	0.0000	0.0000	-122.3790	-42.1474	-3.2470	0.1941	0.0000
463.1930	0.1814	-0.2122	0.3616	-1.6757	4.9308	-2.5315	-0.0000	0.0000	-0.0000	0.0000	0.0000	-0.0000	0.4959	-9.9963	-4.5998	-0.2520	0.0159	-0.0692	-0.0000	-10.2188	-4.2839	-0.3017	0.0180	0.0000	-0.0000	-122.3794	-42.1476	-3.2471	0.1941	0.0000
463.2030	0.1814	-0.2122	0.3616	-1.6758	4.9308	-2.5315	-0.0000	0.0000	-0.0000	0.0000	0.0000	-0.0000	0.4267	-10.0326	-4.5945	-0.2510	0.0355	-0.0784	-0.0000	-10.2188	-4.2839	-0.3017	0.0180	0.0000	-0.0000	-122.3794	-42.1474	-3.2470	0.1941	0.0000
463.2130	0.1814	-0.2122	0.3616	-1.6758	4.9308	-2.5315	-0.0000	0.0000	-0.0000	0.0000	0.0000	-0.0000	0.5215	-9.9550	-4.5782	-0.2654	0.0430	-0.0771	0.0000	-10.2188	-4.2839	-0.3017	0.0180	0.0000	0.0000	-122.3792	-42.1476	-3.2470	0.1941	0.0000
463.2250	0.1814	-0.2121	0.3616	-1.6757	4.9308	-2.5315	-0.0000	0.0000	-0.0000	0.0000	0.0000	-0.0000	0.4599	-9.9981	-4.5938	-0.2438	0.0418	-0.0685	-0.0000	-10.2188	-4.2839	-0.3017	0.0180	0.0000	-0.0000	-122.3794	-42.1472	-3.2470	0.1941	0.0000
463.2350	0.1814	-0.2122	0.3616	-1.6757	4.9308	-2.5315	-0.0000	0.0000	-0.0000	0.0000	0.0000	-0.0000	0.5054	-10.0140	-4.5569	-0.2666	0.0255	-0.0786	0.0000	-10.2188	-4.2839	-0.3017	0.0180	0.0000	0.0000	-122.3792	-42.1474	-3.2470	0.1941	0.0000
463.2450	0.1814	-0.2122	0.3616	-1.6757	4.9308	-2.5315	-0.0000	0.0000	-0.0000	0.0000	0.0000	-0.0000	0.4218	-10.0416	-4.5707	-0.2848	0.0407	-0.0595	0.0000	-10.2188	-4.2839	-0.3017	0.0180	0.0000	0.0000	-122.3793	-42.1477	-3.2471	0.1941	0.0000
463.2570	0.1814	-0.2122	0.3616	-1.6757	4.9308	-2.5315	-0.0000	0.0000	-0.0000	0.0000	0.0000	-0.0000	0.4583	-10.0024	-4.6005	-0.2439	0.0454	-0.0620	0.0000	-10.2188	-4.2839	-0.3017	0.0180	0.0000	0.0000	-122.3792	-42.1473	-3.2470	0.1941	0.0000
463.2670	0.1814	-0.2122	0.3615	-1.6757	4.9308	-2.5316	-0.0000	0.0000	-0.0000	0.0000	0.0000	-0.0000	0.4889	-10.0486	-4.6108	-0.2687	0.0404	-0.0587	0.0000	-10.2188	-4.2839	-0.3017	0.0180	0.0000	0.0000	-122.3795	-42.1474	-3.2470	0.1941	0.0000
463.2770	0.1814	-0.2122	0.3616	-1.6758	4.9308	-2.5315	-0.0000	0.0000	-0.0000	0.0000	0.0000	-0.0000	0.4399	-9.9674	-4.6034	-0.2600	0.0368	-0.0752	0.0000	-10.2188	-4.2839	-0.3017	0.0180	0.0000	0.0000	-122.3796	-42.1474	-3.2470	0.1941	0.0000
463.2870	0.1814	-0.2121	0.3616	-1.6757	4.9308	-2.5315	-0.0000	0.0000	-0.0000	0.0000	0.0000	0.0000	0.4906	-10.0561	-4.5935	-0.2566	0.0429	-0.0636	0.0000	-10.2189	-4.2839	-0.3017	0.0180	0.0000	0.0000	-122.3798	-42.1471	-3.2469	0.1941	0.0000
463.2970	0.1813	-0.2121	0.3615	-1.6757	4.9308	-2.5315	-0.0000	0.0000	-0.0000	0.0000	0.0000	0.0000	0.4766	-9.9672	-4.5487	-0.2503	0.0308	-0.0557	0.0000	-10.2188	-4.2839	-0.3017	0.0180	0.0000	0.0000	-122.3795	-42.1475	-3.2470	0.1941	0.0000
463.3070	0.1814	-0.2121	0.3616	-1.6757	4.9308	-2.5315	-0.0000	0.0000	-0.0000	0.0000	0.0000	0.0000	0.4477	-10.0361	-4.5673	-0.2534	0.0297	-0.0713	0.0000	-10.2188	-4.2839	-0.3017	0.0180	0.0000	0.0000	-122.3797	-42.1472	-3.2470	0.1941	0.0000
463.3190	0.1814	-0.2122	0.3616	-1.6757	4.9308	-2.5315	-0.0000	0.0000	-0.0000	0.0000	0.0000	0.0000	0.4242	-10.0131	-4.5847	-0.2629	0.0395	-0.0605	-0.0000	-10.2188	-4.2839	-0.3017	0.0180	0.0000	-0.0000	-122.3797	-42.1473	-3.2470	0.1941	0.0000
463.3290	0.1814	-0.2122	0.3616	-1.6757	4.9308	-2.5315	-0.0000	0.0000	-0.0000	0.0000	0.0000	0.0000	0.4679	-10.0192	-4.5948	-0.2719	0.0244	-0.0673	0.0000	-10.2188	-4.2839	-0.3017	0.0180	0.0000	0.0000	-122.3793	-42.1475	-3.2470	0.1941	0.0000
463.3390	0.1814	-0.2121	0.3616	-1.6757	4.9308	-2.5315	-0.0000	0.0000	-0.0000	0.0000	0.0000	0.0000	0.4794	-10.0205	-4.5755	-0.2522	0.0469	-0.0851	0.0000	-10.2188	-4.2839	-0.3017	0.0180	0.0000	0.0000	-122.3792	-42.1478	-3.2471	0.1941	0.0000
463.3490	0.1814	-0.2121	0.3616	-1.6757	4.9308	-2.5315	-0.0000	0.0000	-0.0000	0.0000	0.0000	0.0000	0.4206	-10.0200	-4.6095	-0.2655	0.0399	-0.0579	-0.0000	-10.2188	-4.2839	-0.3017	0.0180	0.0000	-0.0000	-122.3790	-42.1474	-3.2470	0.1941	0.0000
463.3590	0.1814	-0.2122	0.3616	-1.6758	4.9308	-2.5315	-0.0000	0.0000	-0.0000	0.0000	0.0000	0.0000	0.4642	-10.0188	-4.6000	-0.2502	0.0434	-0.0564	0.0000	-10.2188	-4.2839	-0.3017	0.0180	0.0000	0.0000	-122.3791	-42.1473	-3.2470	0.1941	0.0000
463.3690	0.1814	-0.2122	0.3616	-1.6757	4.9308	-2.5315	-0.0000	0.0000	-0.0000	0.0000	0.0000	0.0000	0.5063	-10.0441	-4.6006	-0.2419	0.0331	-0.0655	0.0000	-10.2188	-4.2839	-0.3017	0.0180	0.0000	0.0000	-122.3796	-42.1474	-3.2470	0.1942	0.0000
463.3810	0.1813	-0.2121	0.3616	-1.6757	4.9308	-2.5315	-0.0000	0.0000	-0.0000	0.0000	0.0000	0.0000	0.4668	-10.0074	-4.6098	-0.2879	0.0470	-0.0642	-0.0000	-10.2188	-4.2839	-0.3017	0.0180	0.0000	-0.0000	-122.3793	-42.1475	-3.2470	0.1941	0.0000
463.3910	0.1813	-0.2121	0.3616	-1.6757	4.9308	-2.5315	-0.0000	0.0000	-0.0000	0.0000	0.0000	0.0000	0.4496	-10.0043	-4.6184	-0.2850	0.0394	-0.0669	-0.0000	-10.2189	-4.2839	-0.3017	0.0180	0.0000	-0.0000	-122.3797	-42.1471	-3.2470	0.1941	0.0000
463.4030	0.1814	-0.2121	0.3616	-1.6757	4.9308	-2.5315	-0.0000	0.0000	-0.0000	0.0000	0.0000	0.0000	0.4869	-10.0574	-4.6276	-0.2764	0.0460	-0.0543	-0.0000	-10.2188	-4.2839	-0.3017	0.0180	0.0000	-0.0000	-122.3795	-42.1472	-3.2470	0.1941	0.0000
463.4130	0.1814	-0.2122	0.3616	-1.6757	4.9308	-2.5315	-0.0000	0.0000	-0.0000	0.0000	0.0000	0.0000	0.4674	-10.0727	-4.5953	-0.2556	0.0531	-0.0556	-0.0000	-10.2188	-4.2839	-0.3017	0.0180	0.0000	-0.0000	-122.3793	-42.1473	-3.2470	0.1941	0.0000
463.4250	0.1814	-0.2121	0.3616	-1.6757	4.9308	-2.5315	-0.0000	0.0000	-0.0000	0.0000	0.0000	0.0000	0.4860	-9.9800	-4.6033	-0.2525	0.0307	-0.0667	-0.0000	-10.2188	-4.2839	-0.3017	0.0180	0.0000	-0.0000	-122.3791	-42.1473	-3.2470	0.1941	0.0000
463.4350	0.1814	-0.2122	0.3616	-1.6757	4.9308	-2.5315	-0.0000	0.0000	-0.0000	0.0000	0.0000	0.0000	0.5164	-9.9976	-4.6198	-0.2460	0.0386	-0.0740	0.0000	-10.2188	-4.2839	-0.3017	0.0180	0.0000	0.0000	-122.3793	-42.1477	-3.2471	0.1941	0.0000
463.4450	0.1814	-0.2121	0.3616	-1.6757	4.9308	-2.5315	-0.0000	0.0000	-0.0000	0.0000	0.0000	0.0000	0.5294	-10.0568	-4.5901	-0.2571	0.0366	-0.0821	-0.0000	-10.2188	-4.2839	-0.3017	0.0180	0.0000	-0.0000	-122.3795	-42.1473	-3.2470	0.1942	0.0000
463.4550	0.1814	-0.2122	0.3616	-1.6757	4.9307	-2.5316	-0.0000	0.0000	-0.0000	0.0000	0.0000	0.0000	0.4535	-10.0077	-4.5674	-0.2495	0.0609	-0.0782	0.0000	-10.2188	-4.2839	-0.3017	0.0180	0.0000	0.0000	-122.3792	-42.1474	-3.2470	0.1941	0.0000
463.4650	0.1814	-0.2121	0.3616	-1.6757	4.9308	-2.5316	-0.0000	0.0000	-0.0000	0.0000	0.0000	0.0000	0.4318	-10.0202	-4.5927	-0.2389	0.0412	-0.0879	-0.0000	-10.2188	-4.2839	-0.3017	0.0180	0.0000	-0.0000	-122.3792	-42.1474	-3.2470	0.1941	0.0000
463.4770	0.1814	-0.2122	0.3616	-1.6757	4.9308	-2.5315	-0.0000	0.0000	-0.0000	0.0000	0.0000	0.0000	0.3795	-10.0176	-4.5405	-0.2654	0.0346	-0.0851	-0.0000	-10.2188	-4.2839	-0.3017	0.0180	0.0000	-0.0000	-122.3792	-42.1471	-3.2470	0.1942	0.0000
463.4870	0.1814	-0.2121	0.3616	-1.6757	4.9308	-2.5315	-0.0000	0.0000	-0.0000	0.0000	0.0000	0.0000	0.5447	-10.0203	-4.6041	-0.2757	0.0449	-0.0718	0.0000	-10.2188	-4.2839	-0.3017	0.0180	0.0000	0.0000	-122.3796	-42.1476	-3.2470	0.1941	0.0000
463.4970	0.1814	-0.2122	0.3616	-1.6758	4.9308	-2.5315	-0.0000	0.0000	-0.0000	0.0000	0.0000	0.0000	0.4664	-10.0513	-4.5958	-0.2651	0.0469	-0.0604	0.0000	-10.2188	-4.2839	-0.3017	0.0180	0.0000	0.0000	-122.3796	-42.1474	-3.2470	0.1941	0.0000
463.5070	0.1814	-0.2122	0.3616	-1.6757	4.9308	-2.5315	-0.0000	0.0000	-0.0000	0.0000	0.0000	0.0000	0.4299	-10.0114	-4.5872	-0.2596	0.0443	-0.0956	0.0000	-10.2188	-4.2839	-0.3017	0.0180	0.0000	0.0000	-122.3792	-42.1476	-3.2470	0.1941	0.0000
463.5170	0.1814	-0.2122	0.3616	-1.6757	4.9308	-2.5315	-0.0000	0.0000	-0.0000	0.0000	0.0000	0.0000	0.4763	-10.0236	-4.5612	-0.2507	0.0286	-0.0756	0.0000	-10.2188	-4.2839	-0.3017	0.0180	0.0000	0.0000	-122.3794	-42.1473	-3.2470	0.1941	0.0000
463.5270	0.1814	-0.2121	0.3616	-1.6757	4.9308	-2.5315	-0.0000	0.0000	-0.0000	0.0000	0.0000	0.0000	0.4950	-10.0379	-4.5724	-0.2446	0.0567	-0.0658	-0.0000	-10.2188	-4.2839	-0.3017	0.0180	0.0000	-0.0000	-122.3793	-42.1477	-3.2471	0.1941	0.0000
463.5390	0.1814	-0.2121	0.3616	-1.6757	4.9308	-2.5315	-0.0000	0.0000	-0.0000	0.0000	0.0000	0.0000	0.5383	-9.9897	-4.6135	-0.2553	0.0390	-0.0672	0.0000	-10.2188	-4.2839	-0.3017	0.0180	0.0000	0.0000	-122.3796	-42.1474	-3.2470	0.1941	0.0000
463.5490	0.1814	-0.2122	0.3616	-1.6758	4.9308	-2.5315	-0.0000	0.0000	-0.0000	0.0000	0.0000	0.0000	0.5523	-10.0151	-4.6129	-0.2514	0.0300	-0.0894	-0.0000	-10.2189	-4.2839	-0.3017	0.0180	0.0000	-0.0000	-122.3798	-42.1474	-3.2470	0.1941	0.0000
463.5590	0.1814	-0.2122	0.3616	-1.6757	4.9308	-2.5316	-0.0000	0.0000	-0.0000	0.0000	0.0000	0.0000	0.5754	-9.9856	-4.5711	-0.3021	0.0475	-0.0657	0.0000	-10.2188	-4.2839	-0.3017	0.0180	0.0000	0.0000	-122.3793	-42.1473	-3.2470	0.1941	0.0000
463.5690	0.1814	-0.2122	0.3616	-1.6757	4.9308	-2.5315	-0.0000	0.0000	-0.0000	0.0000	0.0000	0.0000	0.5164	-10.0477	-4.6322	-0.2599	0.0364	-0.0698	0.0000	-10.2188	-4.2839	-0.3017	0.0180	0.0000	0.0000	-122.3794	-42.1474	-3.2470	0.1941	0.0000
463.5790	0.1814	-0.2122	0.3616	-1.6757	4.9308	-2.5315	-0.0000	0.0000	-0.0000	0.0000	0.0000	0.0000	0.4208	-10.0034	-4.5722	-0.2718	0.0489	-0.0677	0.0000	-10.2188	-4.2839	-0.3017	0.0180	0.0000	0.0000	-122.3794	-42.1474	-3.2470	0.1942	0.0000
463.5910	0.1814	-0.2122	0.3616	-1.6757	4.9308	-2.5315	-0.0000	0.0000	-0.0000	0.0000	0.0000	0.0000	0.4886	-10.0716	-4.5611	-0.2738	0.0344	-0.0840	-0.0000	-10.2188	-4.2839	-0.3017	0.0180	0.0000	-0.0000	-122.3794	-42.1474	-3.2470	0.1941	0.0000
463.6010	0.1814	-0.2122	0.3616	-1.6758	4.9308	-2.5315	-0.0000	0.0000	-0.0000	0.0000	0.0000	0.0000	0.5327	-10.1294	-4.5546	-0.2485	0.0355	-0.0845	-0.0000	-10.2189	-4.2839	-0.3017	0.0180	0.0000	-0.0000	-122.3801	-42.1473	-3.2470	0.1941	0.0000
463.6110	0.1814	-0.2122	0.3616	-1.6757	4.9308	-2.5315	-0.0000	0.0000	-0.0000	0.0000	0.0000	0.0000	0.4771	-10.0418	-4.5771	-0.2768	0.0364	-0.0922	0.0000	-10.2188	-4.2839	-0.3017	0.0180	0.0000	0.0000	-122.3794	-42.1473	-3.2470	0.1941	0.0000
463.6230	0.1813	-0.2121	0.3616	-1.6757	4.9308	-2.5315	-0.0000	0.0000	-0.0000	0.0000	0.0000	0.0000	0.4067	-10.0201	-4.5907	-0.2493	0.0282	-0.0633	-0.0000	-10.2188	-4.2839	-0.3017	0.0180	0.0000	-0.0000	-122.3793	-42.1477	-3.2471	0.1941	0.0000
463.6330	0.1814	-0.2122	0.3616	-1.6757	4.9308	-2.5315	-0.0000	0.0000	-0.0000	0.0000	0.0000	0.0000	0.4507	-10.0001	-4.5558	-0.2717	0.0753	-0.0995	0.0000	-10.2188	-4.2839	-0.3017	0.0180	0.0000	0.0000	-122.3793	-42.1477	-3.2471	0.1941	0.0000
463.6430	0.1814	-0.2122	0.3616	-1.6757	4.9308	-2.5315	-0.0000	0.0000	-0.0000	0.0000	0.0000	0.0000	0.4116	-10.0765	-4.5789	-0.2565	0.0434	-0.0801	0.0000	-10.2188	-4.2839	-0.3017	0.0180	0.0000	0.0000	-122.3796	-42.1474	-3.2470	0.1941	0.0000
463.6530	0.1814	-0.2121	0.3616	-1.6757	4.9308	-2.5315	-0.0000	0.0000	-0.0000	0.0000	0.0000	0.0000	0.4341	-10.0842	-4.6166	-0.2722	0.0336	-0.0732	-0.0000	-10.2188	-4.2839	-0.3017	0.0180	0.0000	-0.0000	-122.3792	-42.1474	-3.2470	0.1942	0.0000
463.6630	0.1814	-0.2121	0.3616	-1.6757	4.9308	-2.5315	-0.0000	0.0000	-0.0000	0.0000	0.0000	0.0000	0.4556	-10.0382	-4.6002	-0.2563	0.0241	-0.0778	-0.0000	-10.2189	-4.2839	-0.3017	0.0180	0.0000	-0.0000	-122.3800	-42.1473	-3.2470	0.1941	0.0000
463.6730	0.1813	-0.2121	0.3616	-1.6757	4.9308	-2.5315	-0.0000	0.0000	-0.0000	0.0000	0.0000	0.0000	0.4760	-10.0127	-4.6075	-0.2751	0.0470	-0.0750	0.0000	-10.2188	-4.2839	-0.3017	0.0180	0.0000	0.0000	-122.3789	-42.1473	-3.2470	0.1941	0.0000
463.6830	0.1814	-0.2121	0.3616	-1.6757	4.9308	-2.5315	-0.0000	0.0000	-0.0000	0.0000	0.0000	-0.0000	0.5014	-10.0230	-4.5505	-0.2557	0.0448	-0.0818	0.0000	-10.2188	-4.2839	-0.3017	0.0180	0.0000	0.0000	-122.3795	-42.1474	-3.2470	0.1941	0.0000
463.6930	0.1814	-0.2122	0.3616	-1.6757	4.9308	-2.5315	-0.0000	0.0000	-0.0000	0.0000	0.0000	-0.0000	0.4691	-10.0016	-4.6163	-0.2590	0.0360	-0.0718	-0.0000	-10.2188	-4.2839	-0.3017	0.0180	0.0000	-0.0000	-122.3795	-42.1477	-3.2471	0.1942	0.0000
463.7050	0.1814	-0.2121	0.3616	-1.6757	4.9308	-2.5315	-0.0000	0.0000	-0.0000	0.0000	0.0000	-0.0000	0.4225	-10.0465	-4.5602	-0.2625	0.0489	-0.0692	0.0000	-10.2188	-4.2839	-0.3017	0.0180	0.0000	0.0000	-122.3794	-42.1474	-3.2470	0.1942	0.0000
463.7150	0.1814	-0.2122	0.3616	-1.6758	4.9308	-2.5316	-0.0000	0.0000	-0.0000	0.0000	0.0000	0.0000	0.4857	-10.0159	-4.6335	-0.2727	0.0517	-0.0794	-0.0000	-10.2188	-4.2839	-0.3017	0.0180	0.0000	-0.0000	-122.3794	-42.1476	-3.2470	0.1941	0.0000
463.7250	0.1814	-0.2122	0.3616	-1.6758	4.9308	-2.5315	-0.0000	0.0000	-0.0000	0.0000	0.0000	0.0000	0.4401	-9.9556	-4.5754	-0.2849	0.0478	-0.1099	0.0000	-10.2188	-4.2839	-0.3017	0.0180	0.0000	0.0000	-122.3792	-42.1476	-3.2470	0.1941	0.0000
463.7350	0.1814	-0.2122	0.3616	-1.6757	4.9308	-2.5315	-0.0000	0.0000	-0.0000	0.0000	0.0000	0.0000	0.3893	-9.9840	-4.5948	-0.2840	0.0255	-0.0844	-0.0000	-10.2188	-4.2839	-0.3017	0.0180	0.0000	-0.0000	-122.3792	-42.1474	-3.2470	0.1941	0.0000
463.7450	0.1814	-0.2121	0.3616	-1.6758	4.9308	-2.5316	-0.0000	0.0000	-0.0000	0.0000	0.0000	0.0000	0.4439	-10.0027	-4.5998	-0.2584	0.0371	-0.0945	0.0000	-10.2188	-4.2839	-0.3017	0.0180	0.0000	0.0000	-122.3794	-42.1474	-3.2470	0.1942	0.0000
463.7570	0.1814	-0.2122	0.3616	-1.6757	4.9308	-2.5316	-0.0000	0.0000	-0.0000	0.0000	0.0000	0.0000	0.4971	-10.0286	-4.5713	-0.2630	0.0464	-0.0753	-0.0000	-10.2188	-4.2839	-0.3017	0.0180	0.0000	-0.0000	-122.3793	-42.1473	-3.2470	0.1941	0.0000
463.7670	0.1814	-0.2121	0.3616	-1.6757	4.9308	-2.5315	-0.0000	0.0000	-0.0000	0.0000	0.0000	0.0000	0.5046	-10.0794	-4.5671	-0.2762	0.0419	-0.0764	0.0000	-10.2188	-4.2839	-0.3017	0.0180	0.0000	0.0000	-122.3797	-42.1472	-3.2470	0.1941	0.0000
463.7790	0.1814	-0.2122	0.3616	-1.6757	4.9308	-2.5315	-0.0000	0.0000	-0.0000	0.0000	0.0000	0.0000	0.4599	-10.0376	-4.5617	-0.2898	0.0386	-0.0969	0.0000	-10.2188	-4.2839	-0.3017	0.0180	0.0000	0.0000	-122.3795	-42.1473	-3.2470	0.1941	0.0000
463.7890	0.1814	-0.2121	0.3616	-1.6757	4.9308	-2.5315	-0.0000	0.0000	-0.0000	0.0000	0.0000	0.0000	0.3753	-10.0785	-4.5932	-0.2698	0.0551	-0.1061	-0.0000	-10.2188	-4.2839	-0.3017	0.0180	0.0000	-0.0000	-122.3797	-42.1476	-3.2471	0.1941	0.0000
463.7990	0.1814	-0.2122	0.3616	-1.6757	4.9308	-2.5315	-0.0000	0.0000	-0.0000	0.0000	0.0000	0.0000	0.4581	-10.0431	-4.5979	-0.2452	0.0469	-0.0814	-0.0000	-10.2188	-4.2839	-0.3017	0.0180	0.0000	-0.0000	-122.3795	-42.1475	-3.2470	0.1941	0.0000
463.8110	0.1814	-0.2122	0.3616	-1.6757	4.9308	-2.5315	-0.0000	0.0000	-0.0000	0.0000	0.0000	0.0000	0.5013	-10.0280	-4.5511	-0.2644	0.0577	-0.0979	0.0000	-10.2188	-4.2839	-0.3017	0.0180	0.0000	0.0000	-122.3794	-42.1474	-3.2470	0.1941	0.0000
463.8210	0.1814	-0.2122	0.3616	-1.6757	4.9308	-2.5316	-0.0000	0.0000	-0.0000	0.0000	0.0000	0.0000	0.5198	-9.9865	-4.6036	-0.2850	0.0614	-0.0805	0.0000	-10.2188	-4.2839	-0.3017	0.0180	0.0000	0.0000	-122.3794	-42.1476	-3.2470	0.1941	0.0000
463.8330	0.1814	-0.2121	0.3616	-1.6757	4.9308	-2.5315	-0.0000	0.0000	-0.0000	0.0000	0.0000	0.0000	0.4333	-10.0303	-4.5931	-0.2890	0.0222	-0.1022	-0.0000	-10.2188	-4.2839	-0.3017	0.0180	0.0000	-0.0000	-122.3795	-42.1475	-3.2470	0.1941	0.0000
463.8430	0.1814	-0.2121	0.3616	-1.6758	4.9308	-2.5316	-0.0000	0.0000	-0.0000	0.0000	0.0000	0.0000	0.4305	-10.0193	-4.5917	-0.2719	0.0332	-0.0993	0.0000	-10.2188	-4.2839	-0.3017	0.0180	0.0000	0.0000	-122.3794	-42.1476	-3.2470	0.1941	0.0000
463.8550	0.1814	-0.2122	0.3616	-1.6757	4.9308	-2.5315	-0.0000	0.0000	-0.0000	0.0000	0.0000	0.0000	0.5145	-10.0334	-4.5976	-0.2389	0.0455	-0.0952	-0.0000	-10.2188	-4.2839	-0.3017	0.0180	0.0000	-0.0000	-122.3793	-42.1475	-3.2470	0.1941	0.0000
