# Supplementary material for: Practical Aspects of Model-Based Collision Detection
Source: Front Robot AI. 2020 Nov 23;7:571574. doi: 10.3389/frobt.2020.571574 (PMC7805958; doi:10.3389/frobt.2020.571574)
Supplement: Supplementary file 1 [file Data_Sheet_1.ZIP › validation_data/ur-20_01_17-p6.csv]

546.4590	-0.1130	-0.9858	-2.2192	-2.3226	6.2342	-2.5309	-0.0000	-0.0000	-0.0000	0.0000	0.0000	0.0000	0.1993	-0.3471	4.2750	0.2769	-0.3373	0.0803	-0.0000	-0.3151	4.2229	0.2126	-0.0571	0.0000	-0.0000	-3.7735	41.5474	2.2877	-0.6143	0.0000
546.4610	-0.1130	-0.9858	-2.2192	-2.3225	6.2342	-2.5309	-0.0000	-0.0000	-0.0000	0.0000	0.0000	0.0000	0.1603	-0.2492	4.3106	0.2706	-0.3371	0.0910	-0.0000	-0.3151	4.2229	0.2125	-0.0571	0.0000	-0.0000	-3.7736	41.5473	2.2876	-0.6143	0.0000
546.4730	-0.1130	-0.9858	-2.2192	-2.3225	6.2342	-2.5310	-0.0000	-0.0000	-0.0000	0.0000	0.0000	0.0000	0.2242	-0.2420	4.3076	0.2554	-0.3195	0.1079	-0.0000	-0.3154	4.2229	0.2126	-0.0571	0.0000	-0.0000	-3.7767	41.5474	2.2877	-0.6143	0.0000
546.4830	-0.1130	-0.9858	-2.2192	-2.3225	6.2341	-2.5309	-0.0000	-0.0000	-0.0000	0.0000	0.0000	0.0000	0.2397	-0.2950	4.2899	0.2687	-0.3304	0.0735	-0.0000	-0.3153	4.2229	0.2126	-0.0571	0.0000	-0.0000	-3.7766	41.5475	2.2877	-0.6143	0.0000
546.4930	-0.1130	-0.9858	-2.2192	-2.3226	6.2342	-2.5310	-0.0000	-0.0000	-0.0000	0.0000	0.0000	0.0000	0.2407	-0.2176	4.2693	0.2892	-0.3541	0.0892	-0.0000	-0.3152	4.2229	0.2126	-0.0571	0.0000	-0.0000	-3.7751	41.5474	2.2877	-0.6143	0.0000
546.5050	-0.1131	-0.9858	-2.2192	-2.3225	6.2342	-2.5310	-0.0000	-0.0000	-0.0000	0.0000	0.0000	0.0000	0.2316	-0.2588	4.2680	0.3012	-0.3119	0.0858	-0.0000	-0.3152	4.2229	0.2125	-0.0571	0.0000	-0.0000	-3.7751	41.5474	2.2877	-0.6143	0.0000
546.5150	-0.1131	-0.9858	-2.2192	-2.3226	6.2341	-2.5310	-0.0000	-0.0000	-0.0000	0.0000	0.0000	0.0000	0.1645	-0.2970	4.2674	0.3039	-0.3414	0.0719	0.0000	-0.3152	4.2229	0.2125	-0.0571	0.0000	0.0000	-3.7743	41.5474	2.2876	-0.6143	0.0000
546.5270	-0.1130	-0.9858	-2.2192	-2.3225	6.2342	-2.5310	-0.0000	-0.0000	-0.0000	0.0000	0.0000	0.0000	0.1366	-0.2479	4.3183	0.2682	-0.3298	0.1078	-0.0000	-0.3152	4.2229	0.2125	-0.0571	0.0000	-0.0000	-3.7751	41.5474	2.2876	-0.6143	0.0000
546.5370	-0.1130	-0.9858	-2.2192	-2.3225	6.2341	-2.5310	-0.0000	-0.0000	-0.0000	0.0000	0.0000	0.0000	0.2428	-0.3031	4.3132	0.2975	-0.3400	0.1014	0.0000	-0.3152	4.2229	0.2125	-0.0571	0.0000	0.0000	-3.7744	41.5473	2.2876	-0.6143	0.0000
546.5470	-0.1130	-0.9858	-2.2192	-2.3225	6.2342	-2.5309	-0.0000	-0.0000	-0.0000	0.0000	0.0000	0.0000	0.1251	-0.2464	4.2947	0.2731	-0.3213	0.0734	-0.0000	-0.3152	4.2229	0.2125	-0.0571	0.0000	-0.0000	-3.7751	41.5474	2.2877	-0.6143	0.0000
546.5590	-0.1130	-0.9858	-2.2192	-2.3225	6.2342	-2.5310	-0.0000	-0.0000	-0.0000	0.0000	0.0000	0.0000	0.2506	-0.2321	4.2704	0.2821	-0.3354	0.0919	-0.0000	-0.3153	4.2229	0.2126	-0.0571	0.0000	-0.0000	-3.7765	41.5476	2.2878	-0.6143	0.0000
546.5690	-0.1131	-0.9858	-2.2192	-2.3225	6.2341	-2.5309	-0.0000	-0.0000	-0.0000	0.0000	0.0000	0.0000	0.3114	-0.2905	4.3167	0.2901	-0.3500	0.0595	0.0000	-0.3152	4.2229	0.2125	-0.0571	0.0000	0.0000	-3.7744	41.5473	2.2876	-0.6143	0.0000
546.5790	-0.1131	-0.9858	-2.2192	-2.3225	6.2342	-2.5310	-0.0000	-0.0000	-0.0000	0.0000	0.0000	0.0000	0.1608	-0.2574	4.3108	0.2748	-0.3288	0.1045	0.0000	-0.3152	4.2229	0.2125	-0.0571	0.0000	0.0000	-3.7752	41.5473	2.2876	-0.6143	0.0000
546.5910	-0.1130	-0.9858	-2.2192	-2.3225	6.2342	-2.5309	-0.0000	-0.0000	-0.0000	0.0000	0.0000	0.0000	0.1506	-0.2918	4.2492	0.2563	-0.3392	0.0916	-0.0000	-0.3153	4.2229	0.2126	-0.0571	0.0000	-0.0000	-3.7766	41.5476	2.2878	-0.6143	0.0000
546.6010	-0.1130	-0.9858	-2.2192	-2.3225	6.2342	-2.5310	-0.0000	-0.0000	-0.0000	0.0000	0.0000	0.0000	0.1884	-0.1994	4.2984	0.2795	-0.3602	0.0778	0.0000	-0.3152	4.2229	0.2126	-0.0571	0.0000	0.0000	-3.7750	41.5475	2.2877	-0.6143	0.0000
546.6130	-0.1130	-0.9858	-2.2192	-2.3225	6.2342	-2.5309	-0.0000	-0.0000	-0.0000	0.0000	0.0000	0.0000	0.2592	-0.2173	4.2845	0.2972	-0.3304	0.0915	0.0000	-0.3151	4.2229	0.2126	-0.0571	0.0000	0.0000	-3.7735	41.5474	2.2877	-0.6143	0.0000
546.6230	-0.1131	-0.9858	-2.2192	-2.3225	6.2342	-2.5309	-0.0000	-0.0000	-0.0000	0.0000	0.0000	-0.0000	0.1493	-0.2696	4.2908	0.2581	-0.3242	0.0639	-0.0000	-0.3151	4.2229	0.2125	-0.0571	0.0000	-0.0000	-3.7736	41.5472	2.2876	-0.6143	0.0000
546.6350	-0.1130	-0.9858	-2.2192	-2.3225	6.2342	-2.5310	-0.0000	-0.0000	-0.0000	0.0000	0.0000	0.0001	0.1379	-0.2155	4.3250	0.2846	-0.3371	0.1028	0.0000	-0.3152	4.2229	0.2125	-0.0571	0.0000	0.0000	-3.7743	41.5474	2.2876	-0.6143	0.0000
546.6450	-0.1130	-0.9858	-2.2192	-2.3225	6.2342	-2.5309	-0.0000	-0.0000	-0.0000	0.0000	0.0000	0.0001	0.1425	-0.3079	4.2733	0.2681	-0.3268	0.1056	0.0000	-0.3153	4.2229	0.2126	-0.0571	0.0000	0.0000	-3.7758	41.5475	2.2878	-0.6143	0.0000
546.6570	-0.1130	-0.9858	-2.2192	-2.3225	6.2342	-2.5310	-0.0000	-0.0000	-0.0000	0.0000	0.0000	0.0000	0.1681	-0.2646	4.2986	0.3000	-0.3195	0.0855	-0.0000	-0.3152	4.2229	0.2125	-0.0571	0.0000	-0.0000	-3.7751	41.5474	2.2876	-0.6143	0.0000
546.6670	-0.1131	-0.9858	-2.2192	-2.3226	6.2342	-2.5309	-0.0000	-0.0000	-0.0000	0.0000	0.0000	0.0000	0.1814	-0.2190	4.2588	0.2646	-0.3437	0.0803	-0.0000	-0.3151	4.2229	0.2125	-0.0571	0.0000	-0.0000	-3.7736	41.5473	2.2876	-0.6143	0.0000
546.6770	-0.1130	-0.9858	-2.2192	-2.3225	6.2342	-2.5310	-0.0000	-0.0000	-0.0000	0.0000	0.0000	0.0000	0.1052	-0.1689	4.2656	0.2977	-0.3167	0.0550	0.0000	-0.3152	4.2229	0.2125	-0.0571	0.0000	0.0000	-3.7753	41.5472	2.2876	-0.6143	0.0000
546.6890	-0.1131	-0.9858	-2.2192	-2.3225	6.2342	-2.5310	-0.0000	-0.0000	-0.0000	0.0000	0.0000	0.0000	0.1758	-0.3011	4.2699	0.2910	-0.3356	0.0655	-0.0000	-0.3153	4.2229	0.2126	-0.0571	0.0000	-0.0000	-3.7766	41.5475	2.2877	-0.6143	0.0000
546.6990	-0.1130	-0.9858	-2.2192	-2.3225	6.2342	-2.5309	-0.0000	-0.0000	-0.0000	0.0000	0.0000	0.0002	0.1945	-0.2440	4.2749	0.2867	-0.3239	0.0992	-0.0000	-0.3153	4.2229	0.2125	-0.0571	0.0000	-0.0000	-3.7760	41.5473	2.2876	-0.6143	0.0000
546.7090	-0.1130	-0.9857	-2.2192	-2.3225	6.2342	-2.5309	-0.0000	-0.0000	-0.0000	0.0000	0.0000	0.0000	0.1973	-0.3268	4.2965	0.2391	-0.3357	0.0710	-0.0000	-0.3154	4.2229	0.2126	-0.0571	0.0000	-0.0000	-3.7774	41.5475	2.2877	-0.6143	0.0000
546.7190	-0.1130	-0.9858	-2.2192	-2.3225	6.2342	-2.5310	-0.0000	-0.0000	-0.0000	0.0000	0.0000	0.0000	0.2159	-0.2431	4.2989	0.2815	-0.3444	0.0863	-0.0000	-0.3154	4.2229	0.2126	-0.0571	0.0000	-0.0000	-3.7767	41.5475	2.2877	-0.6143	0.0000
546.7290	-0.1130	-0.9858	-2.2192	-2.3225	6.2341	-2.5309	-0.0000	-0.0000	-0.0000	0.0000	0.0000	0.0000	0.2521	-0.2759	4.3007	0.2670	-0.3537	0.0833	-0.0000	-0.3152	4.2229	0.2126	-0.0571	0.0000	-0.0000	-3.7751	41.5474	2.2877	-0.6143	0.0000
546.7390	-0.1131	-0.9858	-2.2192	-2.3225	6.2342	-2.5310	-0.0000	-0.0000	-0.0000	0.0000	0.0000	0.0000	0.1846	-0.2480	4.3094	0.2773	-0.3313	0.0772	0.0000	-0.3153	4.2229	0.2126	-0.0571	0.0000	0.0000	-3.7759	41.5474	2.2877	-0.6143	0.0000
546.7510	-0.1130	-0.9857	-2.2192	-2.3225	6.2342	-2.5310	-0.0000	-0.0000	-0.0000	0.0000	0.0000	0.0000	0.1921	-0.2288	4.3021	0.2623	-0.3269	0.0806	-0.0000	-0.3154	4.2229	0.2126	-0.0571	0.0000	-0.0000	-3.7766	41.5475	2.2877	-0.6143	0.0000
546.7610	-0.1130	-0.9858	-2.2192	-2.3226	6.2342	-2.5310	-0.0000	-0.0000	-0.0000	0.0000	0.0000	0.0000	0.2192	-0.2760	4.2896	0.2776	-0.2944	0.1108	0.0000	-0.3152	4.2229	0.2126	-0.0571	0.0000	0.0000	-3.7750	41.5475	2.2877	-0.6143	0.0000
546.7710	-0.1131	-0.9858	-2.2192	-2.3225	6.2341	-2.5310	-0.0000	-0.0000	-0.0000	0.0000	0.0000	0.0000	0.1307	-0.2201	4.2722	0.2838	-0.3398	0.0689	0.0000	-0.3151	4.2229	0.2126	-0.0571	0.0000	0.0000	-3.7734	41.5475	2.2877	-0.6143	0.0000
546.7810	-0.1130	-0.9858	-2.2192	-2.3225	6.2342	-2.5310	-0.0000	-0.0000	-0.0000	0.0000	0.0000	0.0000	0.1481	-0.2796	4.2938	0.2509	-0.3551	0.0661	-0.0000	-0.3152	4.2229	0.2126	-0.0571	0.0000	-0.0000	-3.7751	41.5475	2.2877	-0.6143	0.0000
546.7930	-0.1131	-0.9858	-2.2192	-2.3225	6.2341	-2.5310	-0.0000	-0.0000	-0.0000	0.0000	0.0000	0.0000	0.1455	-0.1676	4.2685	0.2690	-0.3623	0.0776	-0.0000	-0.3153	4.2229	0.2125	-0.0571	0.0000	-0.0000	-3.7760	41.5473	2.2876	-0.6143	0.0000
546.8030	-0.1131	-0.9858	-2.2192	-2.3225	6.2342	-2.5309	-0.0000	-0.0000	-0.0000	0.0000	0.0000	0.0000	0.1637	-0.2989	4.2869	0.2775	-0.3328	0.0867	0.0000	-0.3151	4.2229	0.2125	-0.0571	0.0000	0.0000	-3.7736	41.5472	2.2876	-0.6143	0.0000
546.8130	-0.1131	-0.9857	-2.2192	-2.3226	6.2341	-2.5310	-0.0000	-0.0000	-0.0000	0.0000	0.0000	0.0000	0.1694	-0.2224	4.3188	0.2789	-0.3484	0.0751	0.0000	-0.3151	4.2229	0.2125	-0.0571	0.0000	0.0000	-3.7735	41.5473	2.2876	-0.6143	0.0000
546.8250	-0.1131	-0.9858	-2.2192	-2.3225	6.2342	-2.5310	-0.0000	-0.0000	-0.0000	0.0000	0.0000	0.0000	0.1921	-0.1932	4.3234	0.2786	-0.3286	0.0697	0.0000	-0.3152	4.2229	0.2125	-0.0571	0.0000	0.0000	-3.7743	41.5474	2.2876	-0.6143	0.0000
546.8350	-0.1130	-0.9858	-2.2192	-2.3225	6.2341	-2.5309	-0.0000	-0.0000	-0.0000	0.0000	0.0000	0.0000	0.1542	-0.3039	4.2818	0.2901	-0.3424	0.0633	0.0000	-0.3152	4.2229	0.2126	-0.0571	0.0000	0.0000	-3.7751	41.5474	2.2877	-0.6143	0.0000
546.8470	-0.1130	-0.9858	-2.2192	-2.3225	6.2342	-2.5309	-0.0000	-0.0000	-0.0000	0.0000	0.0000	0.0000	0.1724	-0.2551	4.2875	0.2912	-0.3290	0.0787	0.0000	-0.3152	4.2229	0.2125	-0.0571	0.0000	0.0000	-3.7744	41.5473	2.2876	-0.6143	0.0000
546.8570	-0.1130	-0.9858	-2.2192	-2.3225	6.2341	-2.5310	-0.0000	-0.0000	-0.0000	0.0000	0.0000	0.0000	0.1429	-0.2819	4.3358	0.2843	-0.3321	0.0713	0.0000	-0.3151	4.2229	0.2125	-0.0571	0.0000	0.0000	-3.7736	41.5472	2.2876	-0.6143	0.0000
546.8670	-0.1130	-0.9858	-2.2192	-2.3225	6.2342	-2.5310	-0.0000	-0.0000	-0.0000	0.0000	0.0000	0.0000	0.2450	-0.2867	4.2804	0.2717	-0.3482	0.0841	0.0000	-0.3151	4.2229	0.2125	-0.0571	0.0000	0.0000	-3.7736	41.5473	2.2876	-0.6143	0.0000
546.8770	-0.1130	-0.9858	-2.2192	-2.3225	6.2341	-2.5310	-0.0000	-0.0000	-0.0000	0.0000	0.0000	0.0000	0.2235	-0.2442	4.3211	0.2624	-0.3490	0.0768	0.0000	-0.3153	4.2229	0.2126	-0.0571	0.0000	0.0000	-3.7759	41.5474	2.2877	-0.6143	0.0000
546.8870	-0.1130	-0.9858	-2.2192	-2.3225	6.2342	-2.5310	-0.0000	-0.0000	-0.0000	0.0000	0.0000	0.0000	0.2458	-0.2571	4.2894	0.2563	-0.3394	0.1118	0.0000	-0.3152	4.2229	0.2125	-0.0571	0.0000	0.0000	-3.7752	41.5474	2.2876	-0.6143	0.0000
546.8970	-0.1131	-0.9858	-2.2192	-2.3226	6.2342	-2.5310	-0.0000	-0.0000	-0.0000	0.0000	0.0000	0.0000	0.1735	-0.3746	4.2955	0.2790	-0.3225	0.0913	-0.0000	-0.3151	4.2229	0.2125	-0.0571	0.0000	-0.0000	-3.7735	41.5474	2.2876	-0.6143	0.0000
546.9090	-0.1130	-0.9858	-2.2192	-2.3225	6.2341	-2.5310	-0.0000	-0.0000	-0.0000	0.0000	0.0000	0.0000	0.1317	-0.2852	4.2899	0.2898	-0.3455	0.0781	0.0000	-0.3152	4.2229	0.2125	-0.0571	0.0000	0.0000	-3.7743	41.5474	2.2876	-0.6143	0.0000
546.9190	-0.1131	-0.9858	-2.2192	-2.3225	6.2341	-2.5310	-0.0000	-0.0000	-0.0000	0.0000	0.0000	0.0000	0.1583	-0.2594	4.2823	0.2756	-0.3703	0.0874	-0.0000	-0.3150	4.2229	0.2125	-0.0571	0.0000	-0.0000	-3.7728	41.5473	2.2876	-0.6143	0.0000
546.9290	-0.1130	-0.9858	-2.2192	-2.3225	6.2342	-2.5310	-0.0000	-0.0000	-0.0000	0.0000	0.0000	0.0000	0.1145	-0.3202	4.2804	0.2853	-0.3159	0.0757	-0.0000	-0.3153	4.2229	0.2126	-0.0571	0.0000	-0.0000	-3.7758	41.5475	2.2877	-0.6143	0.0000
546.9390	-0.1131	-0.9858	-2.2192	-2.3226	6.2342	-2.5309	-0.0000	-0.0000	-0.0000	0.0000	0.0000	0.0000	0.2144	-0.1933	4.2675	0.2718	-0.3188	0.0834	0.0000	-0.3152	4.2229	0.2126	-0.0571	0.0000	0.0000	-3.7751	41.5474	2.2877	-0.6143	0.0000
546.9490	-0.1131	-0.9858	-2.2192	-2.3225	6.2342	-2.5310	-0.0000	-0.0000	-0.0000	0.0000	0.0000	0.0000	0.2046	-0.2566	4.2904	0.2880	-0.3326	0.1000	0.0000	-0.3153	4.2229	0.2125	-0.0571	0.0000	0.0000	-3.7759	41.5474	2.2876	-0.6143	0.0000
546.9610	-0.1131	-0.9857	-2.2192	-2.3225	6.2342	-2.5310	-0.0000	-0.0000	-0.0000	0.0000	0.0000	0.0000	0.1668	-0.1655	4.2580	0.2851	-0.3412	0.1000	0.0000	-0.3153	4.2229	0.2126	-0.0571	0.0000	0.0000	-3.7758	41.5475	2.2878	-0.6143	0.0000
546.9710	-0.1131	-0.9858	-2.2192	-2.3225	6.2342	-2.5310	-0.0000	-0.0000	-0.0000	0.0000	0.0000	0.0000	0.1776	-0.2574	4.3251	0.2498	-0.3406	0.0714	0.0000	-0.3151	4.2229	0.2126	-0.0571	0.0000	0.0000	-3.7734	41.5474	2.2877	-0.6143	0.0000
546.9810	-0.1131	-0.9858	-2.2192	-2.3225	6.2342	-2.5310	-0.0000	-0.0000	-0.0000	0.0000	0.0000	0.0000	0.1631	-0.2824	4.3126	0.2825	-0.3509	0.0671	0.0000	-0.3153	4.2229	0.2126	-0.0571	0.0000	0.0000	-3.7759	41.5474	2.2877	-0.6143	0.0000
546.9910	-0.1130	-0.9858	-2.2192	-2.3225	6.2342	-2.5309	-0.0000	-0.0000	-0.0000	0.0000	0.0000	0.0000	0.1338	-0.3126	4.2873	0.2831	-0.3258	0.0854	0.0000	-0.3153	4.2229	0.2126	-0.0571	0.0000	0.0000	-3.7758	41.5475	2.2877	-0.6143	0.0000
547.0030	-0.1130	-0.9858	-2.2192	-2.3225	6.2342	-2.5310	-0.0000	-0.0000	-0.0000	0.0000	0.0000	0.0000	0.1334	-0.2843	4.2580	0.2764	-0.3172	0.0931	0.0000	-0.3152	4.2229	0.2126	-0.0571	0.0000	0.0000	-3.7749	41.5476	2.2878	-0.6143	0.0000
547.0130	-0.1130	-0.9858	-2.2192	-2.3225	6.2341	-2.5310	-0.0000	-0.0000	-0.0000	0.0000	0.0000	0.0000	0.1284	-0.2704	4.2942	0.2816	-0.3185	0.0705	0.0000	-0.3152	4.2229	0.2125	-0.0571	0.0000	0.0000	-3.7743	41.5474	2.2876	-0.6143	0.0000
547.0250	-0.1130	-0.9857	-2.2192	-2.3225	6.2342	-2.5309	-0.0000	-0.0000	-0.0000	0.0000	0.0000	0.0000	0.1735	-0.2631	4.3021	0.2868	-0.3289	0.0712	0.0000	-0.3152	4.2229	0.2125	-0.0571	0.0000	0.0000	-3.7752	41.5473	2.2876	-0.6143	0.0000
547.0350	-0.1130	-0.9858	-2.2192	-2.3225	6.2342	-2.5309	-0.0000	-0.0000	-0.0000	0.0000	0.0000	0.0000	0.1602	-0.2208	4.2487	0.2886	-0.3467	0.0823	0.0000	-0.3152	4.2229	0.2126	-0.0571	0.0000	0.0000	-3.7742	41.5475	2.2877	-0.6143	0.0000
547.0450	-0.1130	-0.9858	-2.2192	-2.3225	6.2341	-2.5310	-0.0000	-0.0000	-0.0000	0.0000	0.0000	0.0000	0.1594	-0.2708	4.2805	0.2739	-0.3321	0.0957	-0.0000	-0.3152	4.2229	0.2125	-0.0571	0.0000	-0.0000	-3.7743	41.5474	2.2876	-0.6143	0.0000
547.0550	-0.1131	-0.9858	-2.2192	-2.3225	6.2342	-2.5310	-0.0000	-0.0000	-0.0000	0.0000	0.0000	0.0000	0.1963	-0.2287	4.3123	0.2765	-0.3331	0.0712	0.0000	-0.3152	4.2229	0.2125	-0.0571	0.0000	0.0000	-3.7744	41.5473	2.2876	-0.6143	0.0000
547.0670	-0.1130	-0.9858	-2.2192	-2.3225	6.2342	-2.5309	-0.0000	-0.0000	-0.0000	0.0000	0.0000	0.0000	0.0992	-0.2460	4.2683	0.2868	-0.3411	0.0894	-0.0000	-0.3152	4.2229	0.2125	-0.0571	0.0000	-0.0000	-3.7753	41.5472	2.2875	-0.6143	0.0000
547.0770	-0.1131	-0.9858	-2.2192	-2.3226	6.2342	-2.5309	-0.0000	-0.0000	-0.0000	0.0000	0.0000	0.0000	0.2272	-0.3327	4.3030	0.2743	-0.3325	0.0682	-0.0000	-0.3152	4.2229	0.2125	-0.0571	0.0000	-0.0000	-3.7751	41.5475	2.2876	-0.6143	0.0000
547.0870	-0.1130	-0.9858	-2.2192	-2.3225	6.2342	-2.5309	-0.0000	-0.0000	-0.0000	-0.0000	0.0000	0.0000	0.0864	-0.1976	4.2808	0.2921	-0.3261	0.0888	-0.0000	-0.3151	4.2229	0.2126	-0.0571	0.0000	-0.0000	-3.7735	41.5474	2.2877	-0.6143	0.0000
547.0970	-0.1130	-0.9858	-2.2192	-2.3225	6.2342	-2.5310	-0.0000	-0.0000	-0.0000	-0.0000	0.0000	0.0000	0.2528	-0.2132	4.2928	0.2755	-0.3295	0.0871	0.0000	-0.3152	4.2229	0.2126	-0.0571	0.0000	0.0000	-3.7743	41.5474	2.2877	-0.6143	0.0000
547.1070	-0.1131	-0.9858	-2.2192	-2.3225	6.2342	-2.5310	-0.0000	-0.0000	-0.0000	-0.0000	0.0000	0.0000	0.1944	-0.2093	4.3258	0.2896	-0.3752	0.0996	0.0000	-0.3151	4.2229	0.2125	-0.0571	0.0000	0.0000	-3.7730	41.5470	2.2875	-0.6142	0.0000
547.1170	-0.1131	-0.9858	-2.2192	-2.3225	6.2342	-2.5310	-0.0000	-0.0000	-0.0000	-0.0000	0.0000	0.0000	0.2338	-0.2892	4.3227	0.2638	-0.3222	0.0878	0.0000	-0.3154	4.2229	0.2126	-0.0571	0.0000	0.0000	-3.7766	41.5475	2.2877	-0.6143	0.0000
547.1290	-0.1130	-0.9857	-2.2192	-2.3225	6.2341	-2.5310	-0.0000	-0.0000	-0.0000	-0.0000	0.0000	0.0000	0.2271	-0.2459	4.2756	0.2774	-0.3231	0.0813	0.0000	-0.3151	4.2229	0.2126	-0.0571	0.0000	0.0000	-3.7741	41.5476	2.2878	-0.6143	0.0000
547.1390	-0.1131	-0.9858	-2.2192	-2.3225	6.2341	-2.5310	-0.0000	-0.0000	-0.0000	-0.0000	0.0000	0.0000	0.1675	-0.3458	4.2619	0.2765	-0.3341	0.0796	0.0000	-0.3153	4.2229	0.2125	-0.0571	0.0000	0.0000	-3.7759	41.5474	2.2876	-0.6143	0.0000
547.1490	-0.1130	-0.9858	-2.2192	-2.3226	6.2342	-2.5310	-0.0000	-0.0000	-0.0000	-0.0000	0.0000	0.0000	0.2454	-0.2410	4.2900	0.2636	-0.3396	0.0669	-0.0000	-0.3154	4.2229	0.2125	-0.0571	0.0000	-0.0000	-3.7767	41.5474	2.2876	-0.6143	0.0000
547.1590	-0.1131	-0.9858	-2.2192	-2.3225	6.2342	-2.5310	-0.0000	-0.0000	-0.0000	-0.0000	0.0000	0.0000	0.1810	-0.2468	4.2906	0.2955	-0.3464	0.0864	0.0000	-0.3153	4.2229	0.2125	-0.0571	0.0000	0.0000	-3.7760	41.5473	2.2876	-0.6143	0.0000
547.1690	-0.1131	-0.9858	-2.2192	-2.3226	6.2342	-2.5310	-0.0000	-0.0000	-0.0000	-0.0000	0.0000	0.0000	0.2127	-0.1512	4.3143	0.2870	-0.3655	0.0856	0.0000	-0.3153	4.2229	0.2126	-0.0571	0.0000	0.0000	-3.7758	41.5475	2.2877	-0.6143	0.0000
547.1810	-0.1130	-0.9858	-2.2192	-2.3225	6.2341	-2.5310	-0.0000	-0.0000	-0.0000	0.0000	0.0000	0.0000	0.1679	-0.2291	4.3305	0.2609	-0.3421	0.1018	0.0000	-0.3152	4.2229	0.2125	-0.0571	0.0000	0.0000	-3.7745	41.5472	2.2876	-0.6143	0.0000
547.1910	-0.1130	-0.9858	-2.2192	-2.3226	6.2342	-2.5310	-0.0000	-0.0000	-0.0000	0.0000	0.0000	0.0000	0.1699	-0.2127	4.2710	0.2779	-0.3492	0.0865	0.0000	-0.3152	4.2229	0.2125	-0.0571	0.0000	0.0000	-3.7751	41.5474	2.2876	-0.6143	0.0000
547.2010	-0.1131	-0.9858	-2.2192	-2.3225	6.2341	-2.5310	-0.0000	-0.0000	-0.0000	0.0000	0.0000	0.0000	0.2041	-0.1939	4.2882	0.2861	-0.3371	0.0612	0.0000	-0.3154	4.2229	0.2126	-0.0571	0.0000	0.0000	-3.7767	41.5475	2.2877	-0.6143	0.0000
547.2130	-0.1131	-0.9858	-2.2192	-2.3225	6.2342	-2.5310	-0.0000	-0.0000	-0.0000	0.0000	0.0000	0.0000	0.2345	-0.2056	4.3243	0.2762	-0.3334	0.0687	0.0000	-0.3152	4.2229	0.2126	-0.0571	0.0000	0.0000	-3.7751	41.5474	2.2877	-0.6143	0.0000
547.2230	-0.1131	-0.9858	-2.2192	-2.3225	6.2342	-2.5310	-0.0000	-0.0000	-0.0000	0.0000	0.0000	0.0000	0.2411	-0.2035	4.2848	0.2813	-0.3553	0.0991	0.0000	-0.3152	4.2229	0.2126	-0.0571	0.0000	0.0000	-3.7743	41.5474	2.2877	-0.6143	0.0000
547.2330	-0.1131	-0.9858	-2.2192	-2.3225	6.2342	-2.5310	-0.0000	-0.0000	-0.0000	0.0000	0.0000	0.0000	0.2949	-0.2385	4.2545	0.3023	-0.3191	0.0804	0.0000	-0.3153	4.2229	0.2126	-0.0571	0.0000	0.0000	-3.7758	41.5475	2.2877	-0.6143	0.0000
547.2430	-0.1130	-0.9858	-2.2192	-2.3226	6.2342	-2.5309	-0.0000	-0.0000	-0.0000	0.0000	0.0000	0.0000	0.1901	-0.2018	4.3102	0.2933	-0.3654	0.0855	-0.0000	-0.3151	4.2229	0.2125	-0.0571	0.0000	-0.0000	-3.7736	41.5473	2.2876	-0.6143	0.0000
547.2550	-0.1130	-0.9858	-2.2192	-2.3225	6.2342	-2.5309	-0.0000	-0.0000	-0.0000	0.0000	0.0000	0.0000	0.2038	-0.2661	4.2253	0.2944	-0.3438	0.1024	0.0000	-0.3153	4.2229	0.2126	-0.0571	0.0000	0.0000	-3.7759	41.5474	2.2877	-0.6143	0.0000
547.2650	-0.1130	-0.9857	-2.2192	-2.3225	6.2342	-2.5310	-0.0000	-0.0000	-0.0000	0.0000	0.0000	0.0000	0.2424	-0.1538	4.3293	0.2845	-0.3302	0.0844	-0.0000	-0.3153	4.2229	0.2125	-0.0571	0.0000	-0.0000	-3.7759	41.5474	2.2877	-0.6143	0.0000
547.2750	-0.1130	-0.9857	-2.2192	-2.3225	6.2342	-2.5310	-0.0000	-0.0000	-0.0000	0.0000	0.0000	0.0000	0.1880	-0.1816	4.2827	0.2883	-0.3164	0.0605	0.0000	-0.3152	4.2229	0.2125	-0.0571	0.0000	0.0000	-3.7743	41.5474	2.2876	-0.6143	0.0000
547.2850	-0.1131	-0.9858	-2.2192	-2.3225	6.2342	-2.5310	-0.0000	-0.0000	-0.0000	0.0000	0.0000	0.0000	0.2442	-0.1497	4.2662	0.2748	-0.3341	0.0775	-0.0000	-0.3151	4.2229	0.2126	-0.0571	0.0000	-0.0000	-3.7742	41.5475	2.2877	-0.6143	0.0000
547.2950	-0.1131	-0.9858	-2.2192	-2.3226	6.2342	-2.5310	-0.0000	-0.0000	-0.0000	0.0000	0.0000	0.0000	0.1469	-0.2152	4.2666	0.2698	-0.3117	0.0957	0.0000	-0.3152	4.2229	0.2125	-0.0571	0.0000	0.0000	-3.7744	41.5473	2.2876	-0.6143	0.0000
547.3070	-0.1130	-0.9858	-2.2192	-2.3225	6.2342	-2.5310	-0.0000	-0.0000	-0.0000	0.0000	0.0000	0.0000	0.1288	-0.1639	4.3212	0.2593	-0.3233	0.0910	-0.0000	-0.3154	4.2229	0.2125	-0.0571	0.0000	-0.0000	-3.7767	41.5474	2.2876	-0.6143	0.0000
547.3170	-0.1130	-0.9858	-2.2192	-2.3225	6.2342	-2.5309	-0.0000	-0.0000	-0.0000	0.0000	0.0000	0.0000	0.2420	-0.2455	4.3032	0.2611	-0.3139	0.0714	-0.0000	-0.3152	4.2229	0.2125	-0.0571	0.0000	-0.0000	-3.7745	41.5473	2.2875	-0.6143	0.0000
547.3270	-0.1131	-0.9858	-2.2192	-2.3225	6.2342	-2.5309	-0.0000	-0.0000	-0.0000	0.0000	0.0000	0.0000	0.2627	-0.1671	4.2775	0.3131	-0.3324	0.0927	0.0000	-0.3152	4.2229	0.2125	-0.0571	0.0000	0.0000	-3.7743	41.5474	2.2876	-0.6143	0.0000
547.3370	-0.1131	-0.9858	-2.2192	-2.3226	6.2342	-2.5309	-0.0000	-0.0000	-0.0000	0.0000	0.0000	0.0000	0.2261	-0.1826	4.2654	0.2995	-0.3215	0.0873	-0.0000	-0.3151	4.2229	0.2125	-0.0571	0.0000	-0.0000	-3.7735	41.5473	2.2876	-0.6143	0.0000
547.3470	-0.1130	-0.9858	-2.2192	-2.3225	6.2342	-2.5309	-0.0000	-0.0000	-0.0000	0.0000	0.0000	0.0000	0.2199	-0.2269	4.3204	0.2533	-0.3152	0.0981	0.0000	-0.3153	4.2229	0.2126	-0.0571	0.0000	0.0000	-3.7765	41.5476	2.2878	-0.6143	0.0000
547.3570	-0.1130	-0.9858	-2.2192	-2.3225	6.2341	-2.5310	-0.0000	-0.0000	-0.0000	0.0000	0.0000	0.0000	0.1995	-0.1643	4.2867	0.2642	-0.3310	0.0908	0.0000	-0.3153	4.2229	0.2126	-0.0571	0.0000	0.0000	-3.7757	41.5476	2.2878	-0.6143	0.0000
547.3690	-0.1130	-0.9858	-2.2192	-2.3225	6.2342	-2.5309	-0.0000	-0.0000	-0.0000	0.0000	0.0000	0.0000	0.2566	-0.1776	4.2983	0.2700	-0.3410	0.0852	0.0000	-0.3150	4.2229	0.2125	-0.0571	0.0000	0.0000	-3.7729	41.5472	2.2876	-0.6143	0.0000
547.3790	-0.1131	-0.9858	-2.2192	-2.3225	6.2342	-2.5310	-0.0000	-0.0000	-0.0000	0.0000	0.0000	0.0000	0.2550	-0.1961	4.3021	0.2533	-0.3355	0.0937	-0.0000	-0.3153	4.2229	0.2126	-0.0571	0.0000	-0.0000	-3.7759	41.5474	2.2877	-0.6143	0.0000
547.3890	-0.1130	-0.9857	-2.2192	-2.3225	6.2341	-2.5309	-0.0000	-0.0000	-0.0000	0.0000	0.0000	0.0000	0.2332	-0.1972	4.2954	0.2927	-0.3141	0.0773	-0.0000	-0.3154	4.2229	0.2126	-0.0571	0.0000	-0.0000	-3.7774	41.5476	2.2878	-0.6143	0.0000
547.3990	-0.1131	-0.9858	-2.2192	-2.3225	6.2342	-2.5309	-0.0000	-0.0000	-0.0000	0.0000	0.0000	0.0000	0.2345	-0.2426	4.2516	0.2865	-0.3416	0.0888	-0.0000	-0.3152	4.2229	0.2125	-0.0571	0.0000	-0.0000	-3.7743	41.5474	2.2877	-0.6143	0.0000
547.4110	-0.1130	-0.9858	-2.2192	-2.3225	6.2341	-2.5309	-0.0000	-0.0000	-0.0000	0.0000	0.0000	0.0000	0.2108	-0.1949	4.3298	0.2924	-0.3357	0.0566	-0.0000	-0.3153	4.2229	0.2125	-0.0571	0.0000	-0.0000	-3.7759	41.5474	2.2877	-0.6143	0.0000
547.4210	-0.1131	-0.9858	-2.2192	-2.3225	6.2342	-2.5310	-0.0000	-0.0000	-0.0000	0.0000	0.0000	0.0000	0.1786	-0.1822	4.2964	0.2967	-0.3224	0.0784	0.0000	-0.3153	4.2229	0.2126	-0.0571	0.0000	0.0000	-3.7759	41.5475	2.2877	-0.6143	0.0000
547.4310	-0.1131	-0.9857	-2.2192	-2.3225	6.2342	-2.5309	-0.0000	-0.0000	-0.0000	0.0000	0.0000	0.0000	0.3456	-0.2031	4.3039	0.2596	-0.3577	0.0798	-0.0000	-0.3150	4.2229	0.2125	-0.0571	0.0000	-0.0000	-3.7729	41.5471	2.2875	-0.6143	0.0000
547.4410	-0.1131	-0.9858	-2.2192	-2.3226	6.2342	-2.5310	-0.0000	-0.0000	-0.0000	0.0000	0.0000	0.0000	0.2716	-0.2091	4.3002	0.3055	-0.2995	0.0896	0.0000	-0.3152	4.2229	0.2126	-0.0571	0.0000	0.0000	-3.7751	41.5475	2.2877	-0.6143	0.0000
547.4510	-0.1131	-0.9858	-2.2192	-2.3225	6.2342	-2.5309	-0.0000	-0.0000	-0.0000	0.0000	0.0000	0.0000	0.2191	-0.1053	4.2994	0.2982	-0.3303	0.0925	-0.0000	-0.3153	4.2229	0.2125	-0.0571	0.0000	-0.0000	-3.7760	41.5473	2.2876	-0.6143	0.0000
547.4610	-0.1130	-0.9858	-2.2192	-2.3225	6.2341	-2.5310	-0.0000	-0.0000	-0.0000	0.0000	0.0000	0.0000	0.1830	-0.2650	4.2838	0.2680	-0.3317	0.0816	0.0000	-0.3152	4.2229	0.2125	-0.0571	0.0000	0.0000	-3.7744	41.5473	2.2876	-0.6143	0.0000
547.4710	-0.1130	-0.9857	-2.2192	-2.3226	6.2341	-2.5310	-0.0000	-0.0000	-0.0000	0.0000	0.0000	0.0000	0.3530	-0.0889	4.2385	0.2628	-0.3091	0.0574	-0.0000	-0.3152	4.2229	0.2126	-0.0571	0.0000	-0.0000	-3.7743	41.5475	2.2877	-0.6143	0.0000
547.4830	-0.1131	-0.9858	-2.2192	-2.3225	6.2342	-2.5310	-0.0000	-0.0000	-0.0000	0.0000	0.0000	0.0000	0.2435	-0.1666	4.3028	0.2824	-0.3336	0.0862	0.0000	-0.3152	4.2229	0.2125	-0.0571	0.0000	0.0000	-3.7751	41.5474	2.2877	-0.6143	0.0000
547.4930	-0.1131	-0.9858	-2.2192	-2.3225	6.2342	-2.5310	-0.0000	-0.0000	-0.0000	0.0000	0.0000	0.0000	0.2374	-0.1386	4.2968	0.2892	-0.3318	0.0945	-0.0000	-0.3152	4.2229	0.2126	-0.0571	0.0000	-0.0000	-3.7751	41.5474	2.2877	-0.6143	0.0000
547.5030	-0.1131	-0.9858	-2.2192	-2.3225	6.2342	-2.5310	-0.0000	-0.0000	-0.0000	0.0000	0.0000	0.0000	0.1114	-0.1930	4.2594	0.2672	-0.3193	0.0974	-0.0000	-0.3154	4.2229	0.2126	-0.0571	0.0000	-0.0000	-3.7766	41.5475	2.2877	-0.6143	0.0000
547.5130	-0.1130	-0.9858	-2.2192	-2.3225	6.2342	-2.5309	-0.0000	-0.0000	-0.0000	0.0000	0.0000	0.0000	0.2435	-0.1790	4.2946	0.2619	-0.3277	0.0743	0.0000	-0.3153	4.2229	0.2125	-0.0571	0.0000	0.0000	-3.7760	41.5473	2.2876	-0.6143	0.0000
547.5230	-0.1130	-0.9858	-2.2192	-2.3225	6.2341	-2.5309	-0.0000	-0.0000	-0.0000	0.0000	0.0000	0.0000	0.2539	-0.1871	4.3112	0.2868	-0.3111	0.0902	-0.0000	-0.3152	4.2229	0.2125	-0.0571	0.0000	-0.0000	-3.7744	41.5473	2.2876	-0.6143	0.0000
547.5330	-0.1130	-0.9858	-2.2192	-2.3225	6.2342	-2.5309	-0.0000	-0.0000	-0.0000	0.0000	0.0000	0.0000	0.2697	-0.2031	4.2954	0.3004	-0.3031	0.0700	-0.0000	-0.3152	4.2229	0.2125	-0.0571	0.0000	-0.0000	-3.7752	41.5474	2.2876	-0.6143	0.0000
547.5430	-0.1131	-0.9858	-2.2192	-2.3225	6.2342	-2.5310	-0.0000	-0.0000	-0.0000	0.0000	0.0000	0.0000	0.2868	-0.1735	4.3533	0.2560	-0.3355	0.0904	-0.0000	-0.3152	4.2229	0.2125	-0.0571	0.0000	-0.0000	-3.7744	41.5473	2.2876	-0.6143	0.0000
547.5550	-0.1130	-0.9858	-2.2192	-2.3225	6.2342	-2.5310	-0.0000	-0.0000	-0.0000	0.0000	0.0000	0.0000	0.2053	-0.1894	4.2664	0.2867	-0.3014	0.1032	0.0000	-0.3152	4.2229	0.2126	-0.0571	0.0000	0.0000	-3.7750	41.5475	2.2877	-0.6143	0.0000
547.5650	-0.1130	-0.9858	-2.2192	-2.3225	6.2341	-2.5309	-0.0000	-0.0000	-0.0000	0.0000	0.0000	0.0000	0.1933	-0.2019	4.2702	0.2741	-0.3078	0.0834	0.0000	-0.3152	4.2229	0.2125	-0.0571	0.0000	0.0000	-3.7752	41.5473	2.2876	-0.6143	0.0000
547.5750	-0.1130	-0.9858	-2.2192	-2.3225	6.2342	-2.5310	-0.0000	-0.0000	-0.0000	0.0000	0.0000	0.0000	0.1872	-0.2087	4.3063	0.2819	-0.2952	0.0884	-0.0000	-0.3151	4.2229	0.2125	-0.0571	0.0000	-0.0000	-3.7735	41.5473	2.2876	-0.6143	0.0000
547.5850	-0.1130	-0.9858	-2.2192	-2.3226	6.2342	-2.5310	-0.0000	-0.0000	-0.0000	0.0000	0.0000	0.0000	0.2048	-0.1873	4.3362	0.2666	-0.3433	0.1075	-0.0000	-0.3152	4.2229	0.2125	-0.0571	0.0000	-0.0000	-3.7744	41.5473	2.2876	-0.6143	0.0000
547.5950	-0.1131	-0.9858	-2.2192	-2.3225	6.2342	-2.5310	-0.0000	-0.0000	-0.0000	0.0000	0.0000	0.0000	0.2969	-0.1823	4.3008	0.2893	-0.3249	0.0833	-0.0000	-0.3151	4.2229	0.2125	-0.0571	0.0000	-0.0000	-3.7738	41.5471	2.2875	-0.6143	0.0000
547.6070	-0.1130	-0.9858	-2.2192	-2.3225	6.2342	-2.5310	-0.0000	-0.0000	-0.0000	0.0000	0.0000	0.0000	0.1962	-0.2142	4.2917	0.3067	-0.2975	0.1231	0.0000	-0.3152	4.2229	0.2126	-0.0571	0.0000	0.0000	-3.7743	41.5474	2.2877	-0.6143	0.0000
547.6170	-0.1130	-0.9858	-2.2192	-2.3225	6.2342	-2.5309	-0.0000	-0.0000	-0.0000	0.0000	0.0000	0.0000	0.1730	-0.1504	4.2711	0.3221	-0.3202	0.0886	0.0000	-0.3153	4.2229	0.2126	-0.0571	0.0000	0.0000	-3.7758	41.5475	2.2877	-0.6143	0.0000
547.6270	-0.1130	-0.9858	-2.2192	-2.3225	6.2342	-2.5309	-0.0000	-0.0000	-0.0000	0.0000	0.0000	0.0000	0.2509	-0.1511	4.2375	0.3046	-0.3206	0.0979	0.0000	-0.3152	4.2229	0.2126	-0.0571	0.0000	0.0000	-3.7751	41.5475	2.2877	-0.6143	0.0000
547.6370	-0.1130	-0.9858	-2.2192	-2.3226	6.2342	-2.5310	-0.0000	-0.0000	-0.0000	0.0000	0.0000	0.0000	0.2604	-0.2753	4.2910	0.2803	-0.3145	0.0947	-0.0000	-0.3153	4.2229	0.2126	-0.0571	0.0000	-0.0000	-3.7757	41.5476	2.2878	-0.6143	0.0000
547.6490	-0.1131	-0.9858	-2.2192	-2.3225	6.2342	-2.5309	-0.0000	-0.0000	-0.0000	0.0000	0.0000	0.0000	0.1400	-0.2411	4.2917	0.2953	-0.2865	0.0809	-0.0000	-0.3152	4.2229	0.2125	-0.0571	0.0000	-0.0000	-3.7744	41.5473	2.2876	-0.6143	0.0000
547.6590	-0.1131	-0.9858	-2.2192	-2.3226	6.2341	-2.5310	-0.0000	-0.0000	-0.0000	0.0000	0.0000	0.0000	0.2652	-0.1923	4.3185	0.2895	-0.2929	0.0975	-0.0000	-0.3150	4.2229	0.2126	-0.0571	0.0000	-0.0000	-3.7726	41.5474	2.2878	-0.6143	0.0000
547.6690	-0.1130	-0.9858	-2.2192	-2.3225	6.2342	-2.5310	-0.0000	-0.0000	-0.0000	0.0000	0.0000	0.0000	0.3006	-0.1338	4.2581	0.2797	-0.3110	0.0900	0.0000	-0.3152	4.2229	0.2126	-0.0571	0.0000	0.0000	-3.7751	41.5474	2.2877	-0.6143	0.0000
547.6810	-0.1130	-0.9858	-2.2192	-2.3225	6.2342	-2.5309	-0.0000	-0.0000	-0.0000	0.0000	0.0000	0.0000	0.2212	-0.2259	4.2694	0.2999	-0.3304	0.0790	-0.0000	-0.3151	4.2229	0.2126	-0.0571	0.0000	-0.0000	-3.7742	41.5475	2.2877	-0.6143	0.0000
547.6910	-0.1130	-0.9857	-2.2192	-2.3225	6.2341	-2.5309	-0.0000	-0.0000	-0.0000	0.0000	0.0000	0.0000	0.2513	-0.2391	4.3298	0.2864	-0.3052	0.0887	-0.0000	-0.3151	4.2229	0.2125	-0.0571	0.0000	-0.0000	-3.7735	41.5473	2.2876	-0.6143	0.0000
547.7010	-0.1131	-0.9858	-2.2192	-2.3225	6.2342	-2.5310	-0.0000	-0.0000	-0.0000	0.0000	0.0000	0.0000	0.2076	-0.2353	4.2819	0.2620	-0.2982	0.0886	0.0000	-0.3152	4.2229	0.2126	-0.0571	0.0000	0.0000	-3.7743	41.5474	2.2877	-0.6143	0.0000
547.7130	-0.1131	-0.9858	-2.2192	-2.3225	6.2342	-2.5310	-0.0000	-0.0000	-0.0000	0.0000	0.0000	0.0000	0.2463	-0.0814	4.2920	0.2528	-0.3057	0.0953	0.0000	-0.3152	4.2229	0.2125	-0.0571	0.0000	0.0000	-3.7743	41.5474	2.2877	-0.6143	0.0000
547.7230	-0.1131	-0.9858	-2.2192	-2.3226	6.2341	-2.5310	-0.0000	-0.0000	-0.0000	0.0000	0.0000	0.0000	0.2166	-0.1894	4.2808	0.2920	-0.3170	0.0903	0.0000	-0.3152	4.2229	0.2125	-0.0571	0.0000	0.0000	-3.7752	41.5473	2.2876	-0.6143	0.0000
547.7350	-0.1131	-0.9858	-2.2192	-2.3225	6.2342	-2.5310	-0.0000	-0.0000	-0.0000	0.0000	0.0000	0.0000	0.2217	-0.2168	4.2818	0.3200	-0.3124	0.0912	0.0000	-0.3151	4.2229	0.2126	-0.0571	0.0000	0.0000	-3.7742	41.5475	2.2877	-0.6143	0.0000
547.7450	-0.1130	-0.9858	-2.2192	-2.3226	6.2342	-2.5310	-0.0000	-0.0000	-0.0000	0.0000	0.0000	0.0000	0.2934	-0.0971	4.2881	0.2970	-0.3145	0.0907	-0.0000	-0.3154	4.2229	0.2126	-0.0571	0.0000	-0.0000	-3.7767	41.5475	2.2877	-0.6143	0.0000
547.7570	-0.1130	-0.9857	-2.2192	-2.3226	6.2342	-2.5309	-0.0000	-0.0000	-0.0000	0.0000	0.0000	0.0000	0.2471	-0.2217	4.3212	0.2929	-0.2854	0.0853	0.0000	-0.3153	4.2229	0.2126	-0.0571	0.0000	0.0000	-3.7758	41.5475	2.2878	-0.6143	0.0000
547.7670	-0.1130	-0.9858	-2.2192	-2.3225	6.2342	-2.5309	-0.0000	-0.0000	-0.0000	0.0000	0.0000	0.0000	0.2483	-0.1248	4.2690	0.2783	-0.3245	0.0929	-0.0000	-0.3151	4.2229	0.2125	-0.0571	0.0000	-0.0000	-3.7736	41.5473	2.2876	-0.6143	0.0000
547.7770	-0.1131	-0.9858	-2.2192	-2.3225	6.2342	-2.5310	-0.0000	-0.0000	-0.0000	0.0000	0.0000	0.0000	0.2873	-0.1703	4.2404	0.3057	-0.3155	0.1046	0.0000	-0.3152	4.2229	0.2125	-0.0571	0.0000	0.0000	-3.7744	41.5473	2.2876	-0.6143	0.0000
547.7890	-0.1131	-0.9857	-2.2192	-2.3225	6.2342	-2.5310	-0.0000	-0.0000	-0.0000	0.0000	0.0000	0.0000	0.2723	-0.0814	4.2971	0.2993	-0.3017	0.1080	0.0000	-0.3152	4.2229	0.2125	-0.0571	0.0000	0.0000	-3.7744	41.5473	2.2876	-0.6143	0.0000
547.7990	-0.1130	-0.9858	-2.2192	-2.3226	6.2341	-2.5310	-0.0000	-0.0000	-0.0000	0.0000	0.0000	0.0000	0.2156	-0.1814	4.2627	0.2644	-0.2877	0.0738	0.0000	-0.3152	4.2229	0.2126	-0.0571	0.0000	0.0000	-3.7742	41.5475	2.2877	-0.6143	0.0000
547.8110	-0.1130	-0.9857	-2.2192	-2.3225	6.2342	-2.5310	-0.0000	-0.0000	-0.0000	0.0000	0.0000	0.0000	0.1670	-0.2227	4.3030	0.2769	-0.2922	0.0952	0.0000	-0.3152	4.2229	0.2125	-0.0571	0.0000	0.0000	-3.7752	41.5474	2.2876	-0.6143	0.0000
547.8210	-0.1131	-0.9858	-2.2192	-2.3225	6.2341	-2.5310	-0.0000	-0.0000	-0.0000	0.0000	0.0000	0.0000	0.3310	-0.1393	4.3286	0.2714	-0.3173	0.0978	-0.0000	-0.3153	4.2229	0.2126	-0.0571	0.0000	-0.0000	-3.7757	41.5476	2.2878	-0.6143	0.0000
547.8310	-0.1131	-0.9857	-2.2192	-2.3225	6.2342	-2.5309	-0.0000	-0.0000	-0.0000	0.0000	0.0000	0.0000	0.3593	-0.1839	4.3107	0.2593	-0.3063	0.0987	0.0000	-0.3153	4.2229	0.2126	-0.0571	0.0000	0.0000	-3.7758	41.5475	2.2877	-0.6143	0.0000
547.8430	-0.1131	-0.9858	-2.2192	-2.3225	6.2342	-2.5310	-0.0000	-0.0000	-0.0000	0.0000	0.0000	0.0000	0.2747	-0.1500	4.2957	0.2973	-0.2977	0.0907	-0.0000	-0.3152	4.2229	0.2125	-0.0571	0.0000	-0.0000	-3.7751	41.5474	2.2877	-0.6143	0.0000
547.8530	-0.1130	-0.9858	-2.2192	-2.3225	6.2342	-2.5310	-0.0000	-0.0000	-0.0000	0.0000	0.0000	0.0000	0.2603	-0.1848	4.2971	0.2766	-0.3190	0.1122	-0.0000	-0.3154	4.2229	0.2126	-0.0571	0.0000	-0.0000	-3.7773	41.5476	2.2878	-0.6143	0.0000
547.8650	-0.1131	-0.9858	-2.2192	-2.3225	6.2342	-2.5309	-0.0000	-0.0000	-0.0000	0.0000	0.0000	0.0000	0.2482	-0.1296	4.2587	0.2985	-0.3018	0.1065	-0.0000	-0.3153	4.2229	0.2126	-0.0571	0.0000	-0.0000	-3.7759	41.5474	2.2877	-0.6143	0.0000
547.8750	-0.1130	-0.9857	-2.2192	-2.3226	6.2342	-2.5309	-0.0000	-0.0000	-0.0000	0.0000	0.0000	0.0000	0.3586	-0.0638	4.3302	0.2910	-0.3284	0.0983	-0.0000	-0.3153	4.2229	0.2126	-0.0571	0.0000	-0.0000	-3.7757	41.5476	2.2878	-0.6143	0.0000
547.8850	-0.1131	-0.9857	-2.2192	-2.3226	6.2342	-2.5310	-0.0000	-0.0000	-0.0000	0.0000	0.0000	0.0000	0.2671	-0.1645	4.2833	0.2677	-0.2798	0.0826	0.0000	-0.3152	4.2229	0.2126	-0.0571	0.0000	0.0000	-3.7750	41.5475	2.2877	-0.6143	0.0000
547.8970	-0.1131	-0.9858	-2.2192	-2.3225	6.2342	-2.5310	-0.0000	-0.0000	-0.0000	0.0000	0.0000	0.0000	0.2883	-0.1514	4.3210	0.3098	-0.2978	0.0874	0.0000	-0.3152	4.2229	0.2125	-0.0571	0.0000	0.0000	-3.7744	41.5473	2.2876	-0.6143	0.0000
547.9070	-0.1130	-0.9858	-2.2192	-2.3225	6.2342	-2.5309	-0.0000	-0.0000	-0.0000	0.0000	0.0000	0.0000	0.2376	-0.1032	4.2645	0.2973	-0.2891	0.0971	0.0000	-0.3152	4.2229	0.2125	-0.0571	0.0000	0.0000	-3.7743	41.5474	2.2876	-0.6143	0.0000
547.9190	-0.1131	-0.9858	-2.2192	-2.3225	6.2342	-2.5309	-0.0000	-0.0000	-0.0000	0.0000	0.0000	0.0000	0.3136	-0.1461	4.2786	0.2989	-0.3371	0.0774	-0.0000	-0.3153	4.2229	0.2125	-0.0571	0.0000	-0.0000	-3.7760	41.5474	2.2876	-0.6143	0.0000
547.9290	-0.1131	-0.9858	-2.2192	-2.3225	6.2341	-2.5309	-0.0000	-0.0000	-0.0000	0.0000	0.0000	0.0000	0.3417	-0.1909	4.2779	0.2776	-0.3048	0.0825	0.0000	-0.3153	4.2229	0.2125	-0.0571	0.0000	0.0000	-3.7758	41.5475	2.2877	-0.6143	0.0000
547.9410	-0.1131	-0.9858	-2.2192	-2.3225	6.2342	-2.5310	-0.0000	-0.0000	-0.0000	0.0000	0.0000	0.0000	0.4379	-0.0694	4.2913	0.3000	-0.3129	0.1028	0.0000	-0.3152	4.2229	0.2126	-0.0571	0.0000	0.0000	-3.7751	41.5474	2.2877	-0.6143	0.0000
547.9510	-0.1130	-0.9857	-2.2192	-2.3225	6.2342	-2.5309	-0.0000	-0.0000	-0.0000	0.0000	0.0000	0.0000	0.3241	-0.1849	4.2417	0.2684	-0.3362	0.0755	0.0000	-0.3151	4.2229	0.2126	-0.0571	0.0000	0.0000	-3.7734	41.5475	2.2877	-0.6143	0.0000
547.9630	-0.1130	-0.9858	-2.2192	-2.3225	6.2342	-2.5310	-0.0000	-0.0000	-0.0000	0.0000	0.0000	0.0000	0.3102	-0.1473	4.2995	0.2999	-0.3110	0.0988	-0.0000	-0.3151	4.2229	0.2126	-0.0571	0.0000	-0.0000	-3.7733	41.5476	2.2878	-0.6143	0.0000
547.9730	-0.1130	-0.9858	-2.2192	-2.3225	6.2342	-2.5310	-0.0000	-0.0000	-0.0000	0.0000	0.0000	0.0000	0.2182	-0.1238	4.2741	0.3107	-0.3069	0.1086	-0.0000	-0.3153	4.2229	0.2126	-0.0571	0.0000	-0.0000	-3.7765	41.5477	2.2878	-0.6143	0.0000
547.9830	-0.1130	-0.9858	-2.2192	-2.3225	6.2342	-2.5309	-0.0000	-0.0000	-0.0000	0.0000	0.0000	0.0000	0.2789	-0.0695	4.2918	0.2814	-0.3134	0.0570	-0.0000	-0.3152	4.2229	0.2126	-0.0571	0.0000	-0.0000	-3.7743	41.5474	2.2877	-0.6143	0.0000
547.9950	-0.1131	-0.9858	-2.2192	-2.3225	6.2342	-2.5309	-0.0000	-0.0000	-0.0000	0.0000	0.0000	0.0000	0.2851	-0.1744	4.2935	0.2872	-0.2991	0.0922	0.0000	-0.3153	4.2229	0.2126	-0.0571	0.0000	0.0000	-3.7757	41.5476	2.2877	-0.6143	0.0000
548.0050	-0.1130	-0.9857	-2.2192	-2.3225	6.2342	-2.5309	-0.0000	-0.0000	-0.0000	0.0000	0.0000	0.0000	0.2966	-0.1680	4.3099	0.2642	-0.2827	0.0971	0.0000	-0.3153	4.2229	0.2125	-0.0571	0.0000	0.0000	-3.7759	41.5474	2.2877	-0.6143	0.0000
548.0170	-0.1131	-0.9857	-2.2192	-2.3225	6.2342	-2.5309	-0.0000	-0.0000	-0.0000	0.0000	0.0000	0.0000	0.2461	-0.1552	4.2872	0.2950	-0.3053	0.0704	-0.0000	-0.3153	4.2229	0.2125	-0.0571	0.0000	-0.0000	-3.7760	41.5473	2.2876	-0.6143	0.0000
548.0270	-0.1131	-0.9858	-2.2192	-2.3225	6.2342	-2.5309	-0.0000	-0.0000	-0.0000	0.0000	0.0000	0.0000	0.2843	-0.1133	4.2989	0.3018	-0.3091	0.0940	0.0000	-0.3152	4.2229	0.2125	-0.0571	0.0000	0.0000	-3.7743	41.5474	2.2876	-0.6143	0.0000
548.0390	-0.1131	-0.9858	-2.2192	-2.3225	6.2341	-2.5309	-0.0000	-0.0000	-0.0000	0.0000	0.0000	0.0000	0.3578	-0.1045	4.3270	0.2668	-0.3021	0.1044	0.0000	-0.3152	4.2229	0.2126	-0.0571	0.0000	0.0000	-3.7751	41.5474	2.2877	-0.6143	0.0000
548.0490	-0.1131	-0.9858	-2.2192	-2.3225	6.2341	-2.5310	-0.0000	-0.0000	-0.0000	0.0000	0.0000	0.0000	0.2111	-0.1933	4.3423	0.2907	-0.2945	0.1142	-0.0000	-0.3150	4.2229	0.2125	-0.0571	0.0000	-0.0000	-3.7728	41.5472	2.2876	-0.6143	0.0000
548.0590	-0.1131	-0.9858	-2.2192	-2.3225	6.2342	-2.5310	-0.0000	-0.0000	-0.0000	0.0000	0.0000	0.0000	0.2621	-0.1380	4.2967	0.2953	-0.2854	0.1087	0.0000	-0.3152	4.2229	0.2125	-0.0571	0.0000	0.0000	-3.7744	41.5473	2.2876	-0.6143	0.0000
548.0710	-0.1131	-0.9858	-2.2192	-2.3225	6.2342	-2.5309	-0.0000	-0.0000	-0.0000	0.0000	0.0000	0.0000	0.2027	-0.0877	4.2896	0.3157	-0.2838	0.0835	-0.0000	-0.3152	4.2229	0.2125	-0.0571	0.0000	-0.0000	-3.7744	41.5473	2.2876	-0.6143	0.0000
548.0810	-0.1131	-0.9858	-2.2192	-2.3226	6.2342	-2.5310	-0.0000	-0.0000	-0.0000	0.0000	0.0000	0.0000	0.2021	-0.1358	4.3095	0.2770	-0.3019	0.0871	-0.0000	-0.3151	4.2229	0.2125	-0.0571	0.0000	-0.0000	-3.7736	41.5473	2.2876	-0.6143	0.0000
548.0910	-0.1131	-0.9858	-2.2192	-2.3226	6.2342	-2.5310	-0.0000	-0.0000	-0.0000	0.0000	0.0000	0.0000	0.2916	-0.1501	4.3067	0.2789	-0.3047	0.0924	-0.0000	-0.3152	4.2229	0.2125	-0.0571	0.0000	-0.0000	-3.7752	41.5473	2.2876	-0.6143	0.0000
548.1010	-0.1130	-0.9858	-2.2192	-2.3225	6.2342	-2.5310	-0.0000	-0.0000	-0.0000	0.0000	0.0000	0.0000	0.3097	-0.1211	4.2890	0.2767	-0.2703	0.1068	0.0000	-0.3152	4.2229	0.2125	-0.0571	0.0000	0.0000	-3.7744	41.5473	2.2876	-0.6143	0.0000
548.1110	-0.1130	-0.9858	-2.2192	-2.3225	6.2342	-2.5310	-0.0000	-0.0000	-0.0000	0.0000	0.0000	0.0000	0.3121	-0.1298	4.3138	0.2950	-0.2750	0.0998	-0.0000	-0.3153	4.2229	0.2125	-0.0571	0.0000	-0.0000	-3.7759	41.5474	2.2876	-0.6143	0.0000
548.1210	-0.1130	-0.9858	-2.2192	-2.3225	6.2342	-2.5309	-0.0000	-0.0000	-0.0000	0.0000	0.0000	0.0000	0.1522	-0.1285	4.2629	0.2912	-0.2874	0.0917	-0.0000	-0.3153	4.2229	0.2126	-0.0571	0.0000	-0.0000	-3.7764	41.5477	2.2878	-0.6143	0.0000
548.1310	-0.1130	-0.9857	-2.2192	-2.3226	6.2342	-2.5309	-0.0000	-0.0000	-0.0000	0.0000	0.0000	0.0000	0.2892	-0.1024	4.2965	0.2899	-0.2996	0.0924	-0.0000	-0.3152	4.2229	0.2125	-0.0571	0.0000	-0.0000	-3.7744	41.5473	2.2876	-0.6143	0.0000
548.1430	-0.1130	-0.9858	-2.2192	-2.3226	6.2342	-2.5310	-0.0000	-0.0000	-0.0000	0.0000	0.0000	0.0000	0.2628	-0.1137	4.3147	0.2766	-0.3137	0.1024	0.0000	-0.3152	4.2229	0.2125	-0.0571	0.0000	0.0000	-3.7745	41.5472	2.2876	-0.6143	0.0000
548.1530	-0.1130	-0.9857	-2.2192	-2.3226	6.2342	-2.5310	-0.0000	-0.0000	-0.0000	0.0000	0.0000	0.0000	0.2339	-0.1960	4.3072	0.2608	-0.3075	0.0947	0.0000	-0.3152	4.2229	0.2125	-0.0571	0.0000	0.0000	-3.7751	41.5474	2.2876	-0.6143	0.0000
548.1630	-0.1130	-0.9858	-2.2192	-2.3225	6.2341	-2.5309	-0.0000	-0.0000	-0.0000	0.0000	0.0000	0.0000	0.3118	-0.1279	4.2648	0.2902	-0.3016	0.0868	-0.0000	-0.3150	4.2229	0.2125	-0.0571	0.0000	-0.0000	-3.7720	41.5472	2.2876	-0.6143	0.0000
548.1730	-0.1131	-0.9858	-2.2192	-2.3225	6.2342	-2.5310	-0.0000	-0.0000	-0.0000	0.0000	0.0000	0.0000	0.3001	-0.1628	4.3300	0.3261	-0.2887	0.0974	-0.0000	-0.3154	4.2229	0.2126	-0.0571	0.0000	-0.0000	-3.7767	41.5475	2.2877	-0.6143	0.0000
548.1830	-0.1130	-0.9858	-2.2192	-2.3225	6.2342	-2.5310	-0.0000	-0.0000	-0.0000	0.0000	0.0000	0.0000	0.3255	-0.1346	4.3288	0.2820	-0.2830	0.0927	-0.0000	-0.3150	4.2229	0.2125	-0.0571	0.0000	-0.0000	-3.7728	41.5472	2.2876	-0.6143	0.0000
548.1930	-0.1130	-0.9858	-2.2192	-2.3225	6.2342	-2.5310	-0.0000	-0.0000	-0.0000	0.0000	0.0000	0.0000	0.2627	-0.0300	4.3219	0.3013	-0.3099	0.0864	-0.0000	-0.3153	4.2229	0.2126	-0.0571	0.0000	-0.0000	-3.7766	41.5476	2.2878	-0.6143	0.0000
548.2030	-0.1130	-0.9858	-2.2192	-2.3225	6.2342	-2.5310	-0.0000	-0.0000	-0.0000	0.0000	0.0000	0.0000	0.3130	-0.2037	4.2514	0.3096	-0.3207	0.0877	0.0000	-0.3150	4.2229	0.2125	-0.0571	0.0000	0.0000	-3.7727	41.5473	2.2877	-0.6143	0.0000
548.2130	-0.1131	-0.9858	-2.2192	-2.3225	6.2342	-2.5309	-0.0000	-0.0000	-0.0000	0.0000	0.0000	0.0000	0.2165	-0.1542	4.3296	0.2818	-0.2929	0.1042	0.0000	-0.3151	4.2229	0.2125	-0.0571	0.0000	0.0000	-3.7736	41.5473	2.2876	-0.6143	0.0000
548.2250	-0.1131	-0.9858	-2.2192	-2.3225	6.2342	-2.5310	-0.0000	-0.0000	-0.0000	0.0000	0.0000	0.0000	0.2749	-0.1951	4.2940	0.3024	-0.3165	0.0948	-0.0000	-0.3153	4.2229	0.2126	-0.0571	0.0000	-0.0000	-3.7757	41.5476	2.2878	-0.6143	0.0000
548.2350	-0.1131	-0.9858	-2.2192	-2.3225	6.2341	-2.5310	-0.0000	-0.0000	-0.0000	0.0000	0.0000	0.0000	0.3897	-0.0796	4.3260	0.2747	-0.2821	0.0969	-0.0000	-0.3151	4.2229	0.2125	-0.0571	0.0000	-0.0000	-3.7737	41.5472	2.2876	-0.6143	0.0000
548.2450	-0.1131	-0.9858	-2.2192	-2.3225	6.2342	-2.5310	-0.0000	-0.0000	-0.0000	0.0000	0.0000	0.0000	0.2458	-0.1885	4.2880	0.2737	-0.2800	0.1027	-0.0000	-0.3151	4.2229	0.2125	-0.0571	0.0000	-0.0000	-3.7730	41.5470	2.2875	-0.6142	0.0000
548.2570	-0.1130	-0.9858	-2.2192	-2.3226	6.2342	-2.5309	-0.0000	-0.0000	-0.0000	0.0000	0.0000	0.0000	0.3172	-0.2251	4.2525	0.2961	-0.2997	0.0712	-0.0000	-0.3151	4.2229	0.2125	-0.0571	0.0000	-0.0000	-3.7737	41.5472	2.2876	-0.6143	0.0000
548.2670	-0.1131	-0.9858	-2.2192	-2.3225	6.2342	-2.5310	-0.0000	-0.0000	-0.0000	0.0000	0.0000	0.0000	0.2918	-0.0970	4.2820	0.3036	-0.2940	0.0713	0.0000	-0.3152	4.2229	0.2126	-0.0571	0.0000	0.0000	-3.7744	41.5473	2.2877	-0.6143	0.0000
548.2770	-0.1131	-0.9858	-2.2192	-2.3225	6.2341	-2.5310	-0.0000	-0.0000	-0.0000	0.0000	0.0000	0.0000	0.3802	-0.2295	4.2835	0.2953	-0.3011	0.1005	0.0000	-0.3151	4.2229	0.2125	-0.0571	0.0000	0.0000	-3.7736	41.5473	2.2875	-0.6143	0.0000
548.2890	-0.1130	-0.9858	-2.2192	-2.3226	6.2342	-2.5310	-0.0000	-0.0000	-0.0000	0.0000	0.0000	0.0000	0.3039	-0.1412	4.2713	0.2844	-0.3097	0.0964	0.0000	-0.3152	4.2229	0.2126	-0.0571	0.0000	0.0000	-3.7750	41.5475	2.2877	-0.6143	0.0000
548.2990	-0.1130	-0.9858	-2.2192	-2.3225	6.2341	-2.5309	-0.0000	-0.0000	-0.0000	0.0000	0.0000	0.0000	0.3725	-0.2017	4.2791	0.3120	-0.3075	0.0981	0.0000	-0.3152	4.2229	0.2126	-0.0571	0.0000	0.0000	-3.7750	41.5475	2.2877	-0.6143	0.0000
548.3090	-0.1130	-0.9858	-2.2192	-2.3225	6.2342	-2.5310	-0.0000	-0.0000	-0.0000	0.0000	0.0000	0.0000	0.3336	-0.0775	4.2604	0.3114	-0.2777	0.1038	0.0000	-0.3150	4.2229	0.2125	-0.0571	0.0000	0.0000	-3.7729	41.5471	2.2875	-0.6143	0.0000
548.3210	-0.1130	-0.9858	-2.2192	-2.3225	6.2342	-2.5309	-0.0000	-0.0000	-0.0000	0.0000	0.0000	0.0000	0.2793	-0.1190	4.2767	0.2816	-0.3219	0.0901	0.0000	-0.3152	4.2229	0.2125	-0.0571	0.0000	0.0000	-3.7744	41.5473	2.2876	-0.6143	0.0000
548.3310	-0.1130	-0.9858	-2.2192	-2.3226	6.2341	-2.5309	-0.0000	-0.0000	-0.0000	0.0000	0.0000	0.0000	0.3521	-0.1507	4.2727	0.2717	-0.2783	0.1083	-0.0000	-0.3152	4.2229	0.2126	-0.0571	0.0000	-0.0000	-3.7751	41.5475	2.2877	-0.6143	0.0000
548.3410	-0.1131	-0.9858	-2.2192	-2.3226	6.2341	-2.5309	-0.0000	-0.0000	-0.0000	0.0000	0.0000	0.0000	0.2491	-0.0980	4.2816	0.2724	-0.3212	0.0986	0.0000	-0.3152	4.2229	0.2125	-0.0571	0.0000	0.0000	-3.7744	41.5473	2.2876	-0.6143	0.0000
548.3510	-0.1130	-0.9857	-2.2192	-2.3225	6.2342	-2.5310	-0.0000	-0.0000	-0.0000	0.0000	0.0000	0.0000	0.2440	-0.0879	4.2865	0.2941	-0.2744	0.0964	0.0000	-0.3152	4.2229	0.2126	-0.0571	0.0000	0.0000	-3.7750	41.5475	2.2877	-0.6143	0.0000
548.3610	-0.1131	-0.9858	-2.2192	-2.3225	6.2342	-2.5309	-0.0000	-0.0000	-0.0000	0.0000	0.0000	0.0000	0.1977	-0.1330	4.2676	0.2920	-0.2852	0.0935	0.0000	-0.3152	4.2229	0.2125	-0.0571	0.0000	0.0000	-3.7751	41.5474	2.2877	-0.6143	0.0000
548.3730	-0.1130	-0.9858	-2.2192	-2.3225	6.2342	-2.5310	-0.0000	-0.0000	-0.0000	0.0000	0.0000	0.0000	0.2000	0.0046	4.3085	0.2899	-0.2703	0.1049	-0.0000	-0.3153	4.2229	0.2126	-0.0571	0.0000	-0.0000	-3.7765	41.5476	2.2878	-0.6143	0.0000
548.3830	-0.1131	-0.9858	-2.2192	-2.3226	6.2342	-2.5309	-0.0000	-0.0000	-0.0000	0.0000	0.0000	0.0000	0.2496	-0.0991	4.2655	0.2955	-0.2918	0.0938	0.0000	-0.3151	4.2229	0.2125	-0.0571	0.0000	0.0000	-3.7737	41.5472	2.2876	-0.6143	0.0000
548.3930	-0.1130	-0.9858	-2.2192	-2.3225	6.2342	-2.5310	-0.0000	-0.0000	-0.0000	0.0000	0.0000	0.0000	0.2157	-0.1058	4.2875	0.2959	-0.2879	0.0950	-0.0000	-0.3153	4.2229	0.2126	-0.0571	0.0000	-0.0000	-3.7759	41.5474	2.2877	-0.6143	0.0000
548.4030	-0.1130	-0.9857	-2.2192	-2.3225	6.2342	-2.5309	-0.0000	-0.0000	-0.0000	0.0000	0.0000	0.0000	0.2376	-0.1541	4.2509	0.2988	-0.2877	0.0924	0.0000	-0.3152	4.2229	0.2126	-0.0571	0.0000	0.0000	-3.7750	41.5475	2.2877	-0.6143	0.0000
548.4130	-0.1130	-0.9857	-2.2192	-2.3225	6.2342	-2.5310	-0.0000	-0.0000	-0.0000	0.0000	0.0000	0.0000	0.2039	-0.1048	4.2914	0.2952	-0.2779	0.0768	0.0000	-0.3152	4.2229	0.2126	-0.0571	0.0000	0.0000	-3.7743	41.5474	2.2877	-0.6143	0.0000
548.4230	-0.1130	-0.9858	-2.2192	-2.3225	6.2341	-2.5309	-0.0000	-0.0000	-0.0000	0.0000	0.0000	0.0000	0.2237	-0.0691	4.2859	0.2720	-0.3035	0.0875	0.0000	-0.3152	4.2229	0.2126	-0.0571	0.0000	0.0000	-3.7743	41.5474	2.2877	-0.6143	0.0000
548.4330	-0.1130	-0.9858	-2.2192	-2.3226	6.2341	-2.5310	-0.0000	-0.0000	-0.0000	0.0000	0.0000	0.0000	0.2129	-0.1709	4.3346	0.2958	-0.2754	0.0937	0.0000	-0.3152	4.2229	0.2125	-0.0571	0.0000	0.0000	-3.7752	41.5473	2.2876	-0.6143	0.0000
548.4450	-0.1131	-0.9858	-2.2192	-2.3225	6.2342	-2.5310	-0.0000	-0.0000	-0.0000	0.0000	0.0000	0.0000	0.2714	-0.1088	4.2609	0.2907	-0.2947	0.1347	-0.0000	-0.3151	4.2229	0.2125	-0.0571	0.0000	-0.0000	-3.7735	41.5474	2.2877	-0.6143	0.0000
548.4550	-0.1130	-0.9858	-2.2192	-2.3226	6.2342	-2.5309	-0.0000	-0.0000	-0.0000	0.0000	0.0000	0.0000	0.2998	-0.0653	4.3253	0.2828	-0.2871	0.0583	0.0000	-0.3152	4.2229	0.2125	-0.0571	0.0000	0.0000	-3.7752	41.5473	2.2876	-0.6143	0.0000
548.4650	-0.1130	-0.9858	-2.2192	-2.3226	6.2342	-2.5310	-0.0000	-0.0000	-0.0000	0.0000	0.0000	0.0000	0.2901	-0.0476	4.2905	0.2966	-0.3094	0.0879	0.0000	-0.3152	4.2229	0.2126	-0.0571	0.0000	0.0000	-3.7751	41.5474	2.2877	-0.6143	0.0000
548.4750	-0.1131	-0.9858	-2.2192	-2.3225	6.2342	-2.5310	-0.0000	-0.0000	-0.0000	0.0000	0.0000	0.0000	0.3818	-0.1092	4.2578	0.2792	-0.3030	0.1099	0.0000	-0.3153	4.2229	0.2126	-0.0571	0.0000	0.0000	-3.7758	41.5475	2.2877	-0.6143	0.0000
548.4870	-0.1131	-0.9858	-2.2192	-2.3225	6.2341	-2.5310	-0.0000	-0.0000	-0.0000	0.0000	0.0000	0.0000	0.3173	-0.2233	4.3088	0.2982	-0.2715	0.1139	-0.0000	-0.3153	4.2229	0.2126	-0.0571	0.0000	-0.0000	-3.7765	41.5476	2.2878	-0.6143	0.0000
548.4970	-0.1130	-0.9858	-2.2192	-2.3225	6.2342	-2.5310	-0.0000	-0.0000	-0.0000	0.0000	0.0000	0.0000	0.2672	-0.1009	4.2738	0.2899	-0.2563	0.0983	0.0000	-0.3152	4.2229	0.2126	-0.0571	0.0000	0.0000	-3.7751	41.5474	2.2877	-0.6143	0.0000
548.5070	-0.1131	-0.9858	-2.2192	-2.3225	6.2342	-2.5309	-0.0000	-0.0000	-0.0000	0.0000	0.0000	0.0000	0.2674	-0.1082	4.2608	0.2891	-0.2733	0.1093	0.0000	-0.3153	4.2229	0.2126	-0.0571	0.0000	0.0000	-3.7758	41.5475	2.2877	-0.6143	0.0000
548.5170	-0.1130	-0.9858	-2.2192	-2.3225	6.2342	-2.5310	-0.0000	-0.0000	-0.0000	0.0000	0.0000	0.0000	0.3178	-0.0280	4.3023	0.3111	-0.2866	0.0922	0.0000	-0.3150	4.2229	0.2125	-0.0571	0.0000	0.0000	-3.7728	41.5473	2.2876	-0.6143	0.0000
548.5290	-0.1130	-0.9858	-2.2192	-2.3225	6.2342	-2.5309	-0.0000	-0.0000	-0.0000	0.0000	0.0000	0.0000	0.2487	-0.0673	4.3130	0.2900	-0.2776	0.0781	0.0000	-0.3153	4.2229	0.2126	-0.0571	0.0000	0.0000	-3.7758	41.5475	2.2877	-0.6143	0.0000
548.5390	-0.1131	-0.9858	-2.2192	-2.3225	6.2342	-2.5310	-0.0000	-0.0000	-0.0000	0.0000	0.0000	0.0000	0.2557	-0.0607	4.3123	0.3263	-0.2974	0.0873	0.0000	-0.3152	4.2229	0.2126	-0.0571	0.0000	0.0000	-3.7750	41.5475	2.2877	-0.6143	0.0000
548.5490	-0.1130	-0.9858	-2.2192	-2.3225	6.2342	-2.5310	-0.0000	-0.0000	-0.0000	0.0000	0.0000	0.0000	0.2617	-0.1313	4.2812	0.3228	-0.3118	0.1033	0.0000	-0.3152	4.2229	0.2125	-0.0571	0.0000	0.0000	-3.7752	41.5473	2.2876	-0.6143	0.0000
548.5590	-0.1130	-0.9857	-2.2192	-2.3226	6.2341	-2.5310	-0.0000	-0.0000	-0.0000	0.0000	0.0000	0.0000	0.3699	-0.1501	4.2887	0.2983	-0.3197	0.0893	0.0000	-0.3153	4.2229	0.2126	-0.0571	0.0000	0.0000	-3.7764	41.5477	2.2878	-0.6143	0.0000
548.5690	-0.1130	-0.9858	-2.2192	-2.3225	6.2342	-2.5309	-0.0000	-0.0000	-0.0000	0.0000	0.0000	0.0000	0.2879	-0.1223	4.3554	0.2979	-0.3026	0.1237	-0.0000	-0.3152	4.2229	0.2125	-0.0571	0.0000	-0.0000	-3.7743	41.5474	2.2876	-0.6143	0.0000
548.5790	-0.1130	-0.9858	-2.2192	-2.3225	6.2342	-2.5310	-0.0000	-0.0000	-0.0000	0.0000	0.0000	0.0000	0.3269	-0.1449	4.2694	0.3000	-0.2904	0.1128	-0.0000	-0.3153	4.2229	0.2126	-0.0571	0.0000	-0.0000	-3.7765	41.5476	2.2878	-0.6143	0.0000
548.5890	-0.1130	-0.9858	-2.2192	-2.3225	6.2342	-2.5310	-0.0000	-0.0000	-0.0000	0.0000	0.0000	0.0000	0.2385	-0.1017	4.2260	0.2872	-0.2606	0.0838	0.0000	-0.3153	4.2229	0.2126	-0.0571	0.0000	0.0000	-3.7758	41.5475	2.2877	-0.6143	0.0000
548.6010	-0.1130	-0.9858	-2.2192	-2.3225	6.2342	-2.5309	-0.0000	-0.0000	-0.0000	0.0000	0.0000	0.0000	0.2316	-0.2480	4.2929	0.3148	-0.2970	0.0931	-0.0000	-0.3152	4.2229	0.2125	-0.0571	0.0000	-0.0000	-3.7752	41.5473	2.2876	-0.6143	0.0000
548.6110	-0.1131	-0.9858	-2.2192	-2.3226	6.2342	-2.5310	-0.0000	-0.0000	-0.0000	0.0000	0.0000	0.0000	0.2164	-0.0712	4.2965	0.2984	-0.2974	0.1283	-0.0000	-0.3153	4.2229	0.2126	-0.0571	0.0000	-0.0000	-3.7758	41.5475	2.2877	-0.6143	0.0000
548.6210	-0.1130	-0.9858	-2.2192	-2.3226	6.2342	-2.5310	-0.0000	-0.0000	-0.0000	0.0000	0.0000	0.0000	0.2434	-0.1199	4.2539	0.3117	-0.3107	0.1053	0.0000	-0.3153	4.2229	0.2126	-0.0571	0.0000	0.0000	-3.7759	41.5475	2.2877	-0.6143	0.0000
548.6310	-0.1130	-0.9858	-2.2192	-2.3226	6.2342	-2.5310	-0.0000	-0.0000	-0.0000	0.0000	0.0000	0.0000	0.3096	-0.0464	4.2984	0.3045	-0.2830	0.1111	-0.0000	-0.3151	4.2229	0.2125	-0.0571	0.0000	-0.0000	-3.7736	41.5472	2.2875	-0.6143	0.0000
548.6410	-0.1131	-0.9857	-2.2192	-2.3225	6.2342	-2.5310	-0.0000	-0.0000	-0.0000	0.0000	0.0000	0.0000	0.2536	-0.1222	4.2710	0.2950	-0.3027	0.1123	-0.0000	-0.3152	4.2229	0.2126	-0.0571	0.0000	-0.0000	-3.7751	41.5474	2.2877	-0.6143	0.0000
548.6530	-0.1130	-0.9858	-2.2192	-2.3225	6.2342	-2.5310	-0.0000	-0.0000	-0.0000	0.0000	0.0000	0.0000	0.2923	-0.0756	4.2795	0.2829	-0.2937	0.1073	0.0000	-0.3152	4.2229	0.2126	-0.0571	0.0000	0.0000	-3.7750	41.5475	2.2877	-0.6143	0.0000
548.6630	-0.1131	-0.9858	-2.2192	-2.3225	6.2342	-2.5310	-0.0000	-0.0000	-0.0000	0.0000	0.0000	0.0000	0.2931	-0.1957	4.3261	0.2879	-0.2772	0.0918	-0.0000	-0.3152	4.2229	0.2125	-0.0571	0.0000	-0.0000	-3.7751	41.5474	2.2876	-0.6143	0.0000
548.6750	-0.1130	-0.9858	-2.2192	-2.3226	6.2342	-2.5309	-0.0000	-0.0000	-0.0000	0.0000	0.0000	0.0000	0.2794	-0.0180	4.2751	0.2906	-0.3034	0.1098	-0.0000	-0.3152	4.2229	0.2126	-0.0571	0.0000	-0.0000	-3.7751	41.5474	2.2877	-0.6143	0.0000
548.6850	-0.1130	-0.9858	-2.2192	-2.3226	6.2342	-2.5309	-0.0000	-0.0000	-0.0000	0.0000	0.0000	0.0000	0.3328	-0.1085	4.2708	0.3065	-0.2911	0.0965	0.0000	-0.3153	4.2229	0.2126	-0.0571	0.0000	0.0000	-3.7764	41.5477	2.2878	-0.6143	0.0000
548.6950	-0.1131	-0.9858	-2.2192	-2.3226	6.2342	-2.5309	-0.0000	-0.0000	-0.0000	0.0000	0.0000	0.0000	0.2940	-0.0560	4.2979	0.2997	-0.2795	0.0911	0.0000	-0.3151	4.2229	0.2125	-0.0571	0.0000	0.0000	-3.7736	41.5472	2.2876	-0.6143	0.0000
548.7070	-0.1130	-0.9858	-2.2192	-2.3225	6.2342	-2.5310	-0.0000	-0.0000	-0.0000	0.0000	0.0000	0.0000	0.2302	-0.0862	4.2602	0.2702	-0.2916	0.0989	0.0000	-0.3153	4.2229	0.2126	-0.0571	0.0000	0.0000	-3.7758	41.5475	2.2877	-0.6143	0.0000
548.7170	-0.1130	-0.9858	-2.2192	-2.3226	6.2342	-2.5310	-0.0000	-0.0000	-0.0000	0.0000	0.0000	0.0000	0.3083	-0.1948	4.3102	0.2899	-0.3120	0.1194	-0.0000	-0.3152	4.2229	0.2126	-0.0571	0.0000	-0.0000	-3.7751	41.5474	2.2877	-0.6143	0.0000
548.7270	-0.1131	-0.9858	-2.2192	-2.3226	6.2342	-2.5310	-0.0000	-0.0000	-0.0000	0.0000	0.0000	0.0000	0.2240	-0.0877	4.3142	0.3119	-0.2973	0.1150	0.0000	-0.3151	4.2229	0.2125	-0.0571	0.0000	0.0000	-3.7735	41.5473	2.2876	-0.6143	0.0000
548.7370	-0.1131	-0.9858	-2.2192	-2.3225	6.2342	-2.5310	-0.0000	-0.0000	-0.0000	0.0000	0.0000	0.0000	0.2323	-0.0801	4.2848	0.2932	-0.2882	0.1002	-0.0000	-0.3152	4.2229	0.2125	-0.0571	0.0000	-0.0000	-3.7751	41.5474	2.2877	-0.6143	0.0000
548.7470	-0.1131	-0.9858	-2.2192	-2.3225	6.2342	-2.5310	-0.0000	-0.0000	-0.0000	0.0000	0.0000	0.0000	0.2892	-0.0785	4.2578	0.3074	-0.2923	0.0986	-0.0000	-0.3152	4.2229	0.2125	-0.0571	0.0000	-0.0000	-3.7752	41.5473	2.2876	-0.6143	0.0000
548.7570	-0.1130	-0.9858	-2.2192	-2.3225	6.2342	-2.5310	-0.0000	-0.0000	-0.0000	0.0000	0.0000	0.0000	0.3057	-0.0367	4.2885	0.3103	-0.2739	0.1199	0.0000	-0.3152	4.2229	0.2126	-0.0571	0.0000	0.0000	-3.7750	41.5475	2.2877	-0.6143	0.0000
548.7670	-0.1131	-0.9858	-2.2192	-2.3225	6.2342	-2.5310	-0.0000	-0.0000	-0.0000	0.0000	0.0000	0.0000	0.3555	-0.1063	4.2468	0.2795	-0.2791	0.0894	-0.0000	-0.3153	4.2229	0.2126	-0.0571	0.0000	-0.0000	-3.7758	41.5475	2.2877	-0.6143	0.0000
548.7790	-0.1131	-0.9858	-2.2192	-2.3226	6.2341	-2.5309	-0.0000	-0.0000	-0.0000	0.0000	0.0000	0.0000	0.3122	-0.0867	4.2974	0.2927	-0.3135	0.1112	0.0000	-0.3150	4.2229	0.2125	-0.0571	0.0000	0.0000	-3.7727	41.5473	2.2876	-0.6143	0.0000
548.7890	-0.1130	-0.9858	-2.2192	-2.3225	6.2342	-2.5309	-0.0000	-0.0000	-0.0000	0.0000	0.0000	0.0000	0.3200	-0.0852	4.2449	0.2905	-0.2830	0.1156	-0.0000	-0.3152	4.2229	0.2125	-0.0571	0.0000	-0.0000	-3.7751	41.5474	2.2877	-0.6143	0.0000
548.7990	-0.1131	-0.9857	-2.2192	-2.3225	6.2342	-2.5310	-0.0000	-0.0000	-0.0000	0.0000	0.0000	0.0000	0.2703	-0.0658	4.2994	0.3042	-0.2708	0.1104	0.0000	-0.3152	4.2229	0.2126	-0.0571	0.0000	0.0000	-3.7742	41.5475	2.2877	-0.6143	0.0000
548.8090	-0.1130	-0.9858	-2.2192	-2.3225	6.2342	-2.5309	-0.0000	-0.0000	-0.0000	0.0000	0.0000	0.0000	0.2905	-0.0714	4.2965	0.3024	-0.2913	0.0966	-0.0000	-0.3154	4.2229	0.2126	-0.0571	0.0000	-0.0000	-3.7767	41.5474	2.2877	-0.6143	0.0000
548.8190	-0.1130	-0.9857	-2.2192	-2.3225	6.2342	-2.5310	-0.0000	-0.0000	-0.0000	0.0000	0.0000	0.0000	0.3052	-0.0307	4.3033	0.3140	-0.3114	0.0969	0.0000	-0.3151	4.2229	0.2125	-0.0571	0.0000	0.0000	-3.7736	41.5473	2.2876	-0.6143	0.0000
548.8290	-0.1130	-0.9858	-2.2192	-2.3225	6.2342	-2.5310	-0.0000	-0.0000	-0.0000	0.0000	0.0000	0.0000	0.3244	-0.0848	4.3045	0.3022	-0.3033	0.0932	0.0000	-0.3152	4.2229	0.2126	-0.0571	0.0000	0.0000	-3.7750	41.5475	2.2877	-0.6143	0.0000
548.8410	-0.1131	-0.9858	-2.2192	-2.3225	6.2342	-2.5310	-0.0000	-0.0000	-0.0000	0.0000	0.0000	0.0000	0.2784	-0.1046	4.2762	0.2968	-0.2970	0.1231	-0.0000	-0.3151	4.2229	0.2125	-0.0571	0.0000	-0.0000	-3.7737	41.5472	2.2875	-0.6143	0.0000
548.8510	-0.1130	-0.9857	-2.2192	-2.3225	6.2341	-2.5310	-0.0000	-0.0000	-0.0000	0.0000	0.0000	0.0000	0.2869	-0.1347	4.2851	0.2862	-0.2812	0.0898	-0.0000	-0.3155	4.2229	0.2126	-0.0571	0.0000	-0.0000	-3.7782	41.5475	2.2877	-0.6143	0.0000
548.8610	-0.1130	-0.9858	-2.2192	-2.3226	6.2342	-2.5309	-0.0000	-0.0000	-0.0000	0.0000	0.0000	0.0000	0.2959	-0.1948	4.2886	0.3171	-0.2880	0.1220	0.0000	-0.3150	4.2229	0.2125	-0.0571	0.0000	0.0000	-3.7728	41.5472	2.2876	-0.6143	0.0000
548.8730	-0.1131	-0.9858	-2.2192	-2.3225	6.2341	-2.5310	-0.0000	-0.0000	-0.0000	0.0000	0.0000	0.0000	0.2700	-0.1406	4.2999	0.3147	-0.2901	0.0713	-0.0000	-0.3153	4.2229	0.2126	-0.0571	0.0000	-0.0000	-3.7757	41.5476	2.2878	-0.6143	0.0000
548.8830	-0.1130	-0.9858	-2.2192	-2.3225	6.2342	-2.5310	-0.0000	-0.0000	-0.0000	0.0000	0.0000	0.0000	0.2778	-0.2140	4.2803	0.3070	-0.3161	0.0909	-0.0000	-0.3153	4.2229	0.2126	-0.0571	0.0000	-0.0000	-3.7756	41.5477	2.2878	-0.6143	0.0000
548.8930	-0.1131	-0.9858	-2.2192	-2.3226	6.2342	-2.5309	-0.0000	-0.0000	-0.0000	0.0000	0.0000	0.0000	0.2387	-0.1199	4.3078	0.3016	-0.2886	0.0950	0.0000	-0.3153	4.2229	0.2125	-0.0571	0.0000	0.0000	-3.7759	41.5474	2.2876	-0.6143	0.0000
548.9030	-0.1130	-0.9858	-2.2192	-2.3226	6.2342	-2.5310	-0.0000	-0.0000	-0.0000	0.0000	0.0000	0.0000	0.2464	-0.1859	4.3239	0.3215	-0.2996	0.0986	0.0000	-0.3153	4.2229	0.2125	-0.0571	0.0000	0.0000	-3.7759	41.5474	2.2877	-0.6143	0.0000
548.9130	-0.1131	-0.9858	-2.2192	-2.3225	6.2342	-2.5310	-0.0000	-0.0000	-0.0000	0.0000	0.0000	0.0000	0.2655	-0.0497	4.3322	0.2913	-0.2911	0.1185	0.0000	-0.3152	4.2229	0.2126	-0.0571	0.0000	0.0000	-3.7751	41.5474	2.2877	-0.6143	0.0000
548.9230	-0.1130	-0.9858	-2.2192	-2.3225	6.2342	-2.5310	-0.0000	-0.0000	-0.0000	0.0000	0.0000	0.0000	0.3480	-0.0689	4.2621	0.3012	-0.3048	0.0880	-0.0000	-0.3152	4.2229	0.2125	-0.0571	0.0000	-0.0000	-3.7743	41.5474	2.2877	-0.6143	0.0000
548.9350	-0.1130	-0.9858	-2.2192	-2.3225	6.2342	-2.5310	-0.0000	-0.0000	-0.0000	0.0000	0.0000	0.0000	0.1653	-0.0685	4.3523	0.2885	-0.2815	0.0856	0.0000	-0.3153	4.2229	0.2126	-0.0571	0.0000	0.0000	-3.7759	41.5474	2.2877	-0.6143	0.0000
548.9450	-0.1130	-0.9858	-2.2192	-2.3226	6.2342	-2.5309	-0.0000	-0.0000	-0.0000	0.0000	0.0000	0.0000	0.2876	-0.0879	4.3036	0.2906	-0.2688	0.0815	-0.0000	-0.3153	4.2229	0.2125	-0.0571	0.0000	-0.0000	-3.7759	41.5474	2.2876	-0.6143	0.0000
548.9550	-0.1130	-0.9858	-2.2192	-2.3225	6.2342	-2.5310	-0.0000	-0.0000	-0.0000	0.0000	0.0000	0.0000	0.2841	-0.1510	4.2701	0.2991	-0.3083	0.0885	-0.0000	-0.3151	4.2229	0.2125	-0.0571	0.0000	-0.0000	-3.7735	41.5473	2.2876	-0.6143	0.0000
548.9650	-0.1130	-0.9858	-2.2192	-2.3225	6.2342	-2.5310	-0.0000	-0.0000	-0.0000	0.0000	0.0000	0.0000	0.2020	-0.0623	4.3056	0.3022	-0.2907	0.1096	0.0000	-0.3153	4.2229	0.2126	-0.0571	0.0000	0.0000	-3.7757	41.5476	2.2878	-0.6143	0.0000
548.9750	-0.1130	-0.9858	-2.2192	-2.3225	6.2342	-2.5310	-0.0000	-0.0000	-0.0000	0.0000	0.0000	0.0000	0.1850	-0.1089	4.3251	0.3194	-0.2912	0.1055	0.0000	-0.3152	4.2229	0.2125	-0.0571	0.0000	0.0000	-3.7744	41.5473	2.2876	-0.6143	0.0000
548.9850	-0.1130	-0.9858	-2.2192	-2.3226	6.2342	-2.5310	-0.0000	-0.0000	-0.0000	0.0000	0.0000	0.0000	0.2094	-0.0810	4.2914	0.3156	-0.2841	0.0798	0.0000	-0.3153	4.2229	0.2126	-0.0571	0.0000	0.0000	-3.7758	41.5475	2.2877	-0.6143	0.0000
548.9970	-0.1131	-0.9857	-2.2192	-2.3225	6.2342	-2.5309	-0.0000	-0.0000	-0.0000	0.0000	0.0000	0.0000	0.2807	-0.1841	4.2937	0.2926	-0.2814	0.1025	0.0000	-0.3152	4.2229	0.2126	-0.0571	0.0000	0.0000	-3.7750	41.5475	2.2878	-0.6143	0.0000
549.0070	-0.1130	-0.9858	-2.2192	-2.3225	6.2342	-2.5310	-0.0000	-0.0000	-0.0000	0.0000	0.0000	0.0000	0.2496	-0.0976	4.2929	0.3026	-0.2810	0.1100	0.0000	-0.3152	4.2229	0.2125	-0.0571	0.0000	0.0000	-3.7752	41.5473	2.2876	-0.6143	0.0000
549.0170	-0.1130	-0.9857	-2.2192	-2.3225	6.2342	-2.5310	-0.0000	-0.0000	-0.0000	0.0000	0.0000	0.0000	0.2114	-0.0774	4.2716	0.3097	-0.2772	0.1024	0.0000	-0.3153	4.2229	0.2125	-0.0571	0.0000	0.0000	-3.7759	41.5474	2.2876	-0.6143	0.0000
549.0290	-0.1130	-0.9858	-2.2192	-2.3225	6.2342	-2.5309	-0.0000	-0.0000	-0.0000	0.0000	0.0000	0.0000	0.3103	-0.1852	4.3011	0.2776	-0.2856	0.0869	0.0000	-0.3153	4.2229	0.2126	-0.0571	0.0000	0.0000	-3.7765	41.5476	2.2878	-0.6143	0.0000
549.0390	-0.1130	-0.9858	-2.2192	-2.3226	6.2342	-2.5310	-0.0000	-0.0000	-0.0000	0.0000	0.0000	0.0000	0.2822	-0.0543	4.2803	0.3153	-0.3153	0.0991	0.0000	-0.3153	4.2229	0.2126	-0.0571	0.0000	0.0000	-3.7758	41.5475	2.2877	-0.6143	0.0000
549.0510	-0.1130	-0.9858	-2.2192	-2.3225	6.2342	-2.5310	-0.0000	-0.0000	-0.0000	0.0000	0.0000	0.0000	0.3279	-0.1051	4.2687	0.2842	-0.3045	0.1106	-0.0000	-0.3154	4.2229	0.2126	-0.0571	0.0000	-0.0000	-3.7772	41.5477	2.2878	-0.6143	0.0000
549.0610	-0.1131	-0.9858	-2.2192	-2.3226	6.2342	-2.5309	-0.0000	-0.0000	-0.0000	0.0000	0.0000	0.0000	0.2674	-0.0886	4.3228	0.2991	-0.3166	0.1279	-0.0000	-0.3151	4.2229	0.2125	-0.0571	0.0000	-0.0000	-3.7736	41.5473	2.2876	-0.6143	0.0000
549.0710	-0.1130	-0.9858	-2.2192	-2.3225	6.2342	-2.5310	-0.0000	-0.0000	-0.0000	0.0000	0.0000	0.0000	0.2521	-0.0575	4.3095	0.3124	-0.2774	0.0929	0.0000	-0.3153	4.2229	0.2125	-0.0571	0.0000	0.0000	-3.7759	41.5474	2.2876	-0.6143	0.0000
549.0830	-0.1130	-0.9858	-2.2192	-2.3225	6.2342	-2.5310	-0.0000	-0.0000	-0.0000	0.0000	0.0000	0.0000	0.2739	-0.1124	4.2780	0.2865	-0.3127	0.0950	-0.0000	-0.3151	4.2229	0.2126	-0.0571	0.0000	-0.0000	-3.7735	41.5474	2.2877	-0.6143	0.0000
549.0930	-0.1130	-0.9858	-2.2192	-2.3226	6.2341	-2.5310	-0.0000	-0.0000	-0.0000	0.0000	0.0000	0.0000	0.1934	-0.0796	4.3054	0.3252	-0.3057	0.1142	0.0000	-0.3153	4.2229	0.2126	-0.0571	0.0000	0.0000	-3.7758	41.5475	2.2877	-0.6143	0.0000
549.1050	-0.1130	-0.9858	-2.2192	-2.3226	6.2341	-2.5310	-0.0000	-0.0000	-0.0000	0.0000	0.0000	0.0000	0.1965	0.0071	4.3111	0.2847	-0.3202	0.1212	0.0000	-0.3152	4.2229	0.2126	-0.0571	0.0000	0.0000	-3.7750	41.5475	2.2877	-0.6143	0.0000
549.1150	-0.1131	-0.9858	-2.2192	-2.3225	6.2342	-2.5309	-0.0000	-0.0000	-0.0000	0.0000	0.0000	0.0000	0.2975	0.0138	4.3089	0.2923	-0.2843	0.1142	0.0000	-0.3152	4.2229	0.2126	-0.0571	0.0000	0.0000	-3.7750	41.5475	2.2878	-0.6143	0.0000
549.1270	-0.1130	-0.9858	-2.2192	-2.3225	6.2342	-2.5309	-0.0000	-0.0000	-0.0000	0.0000	0.0000	0.0000	0.2553	-0.1084	4.2567	0.2858	-0.2948	0.0919	0.0000	-0.3152	4.2229	0.2126	-0.0571	0.0000	0.0000	-3.7750	41.5475	2.2877	-0.6143	0.0000
549.1370	-0.1130	-0.9858	-2.2192	-2.3225	6.2342	-2.5309	-0.0000	-0.0000	-0.0000	0.0000	0.0000	0.0000	0.2124	-0.1482	4.3044	0.3117	-0.3027	0.0943	-0.0000	-0.3152	4.2229	0.2125	-0.0571	0.0000	-0.0000	-3.7744	41.5473	2.2876	-0.6143	0.0000
549.1470	-0.1130	-0.9858	-2.2192	-2.3226	6.2342	-2.5309	-0.0000	-0.0000	-0.0000	0.0000	0.0000	0.0000	0.1910	-0.0816	4.2707	0.3054	-0.2829	0.1023	0.0000	-0.3153	4.2229	0.2126	-0.0571	0.0000	0.0000	-3.7758	41.5475	2.2877	-0.6143	0.0000
549.1590	-0.1131	-0.9858	-2.2192	-2.3225	6.2341	-2.5310	-0.0000	-0.0000	-0.0000	0.0000	0.0000	0.0000	0.2385	-0.0878	4.3140	0.3017	-0.2835	0.0970	-0.0000	-0.3153	4.2229	0.2126	-0.0571	0.0000	-0.0000	-3.7766	41.5475	2.2877	-0.6143	0.0000
549.1690	-0.1131	-0.9858	-2.2192	-2.3225	6.2342	-2.5310	-0.0000	-0.0000	-0.0000	0.0000	0.0000	0.0000	0.2268	-0.0997	4.2935	0.2836	-0.2887	0.0808	0.0000	-0.3152	4.2229	0.2126	-0.0571	0.0000	0.0000	-3.7750	41.5475	2.2877	-0.6143	0.0000
549.1810	-0.1130	-0.9858	-2.2192	-2.3225	6.2342	-2.5310	-0.0000	-0.0000	-0.0000	0.0000	0.0000	0.0000	0.2242	-0.1245	4.3079	0.2979	-0.2928	0.1085	0.0000	-0.3152	4.2229	0.2125	-0.0571	0.0000	0.0000	-3.7752	41.5473	2.2876	-0.6143	0.0000
549.1910	-0.1131	-0.9858	-2.2192	-2.3226	6.2341	-2.5309	-0.0000	-0.0000	-0.0000	0.0000	0.0000	0.0000	0.3453	-0.0881	4.2872	0.2732	-0.2956	0.0908	0.0000	-0.3154	4.2229	0.2125	-0.0571	0.0000	0.0000	-3.7767	41.5475	2.2877	-0.6143	0.0000
549.2010	-0.1130	-0.9858	-2.2192	-2.3225	6.2342	-2.5310	-0.0000	-0.0000	-0.0000	0.0000	0.0000	0.0000	0.2829	-0.1121	4.2694	0.2664	-0.2989	0.0847	-0.0000	-0.3153	4.2229	0.2126	-0.0571	0.0000	-0.0000	-3.7758	41.5475	2.2877	-0.6143	0.0000
549.2130	-0.1130	-0.9858	-2.2192	-2.3226	6.2342	-2.5309	-0.0000	-0.0000	-0.0000	0.0000	0.0000	0.0000	0.2354	-0.1694	4.3201	0.2916	-0.2911	0.1003	0.0000	-0.3152	4.2229	0.2125	-0.0571	0.0000	0.0000	-3.7751	41.5474	2.2877	-0.6143	0.0000
549.2230	-0.1131	-0.9858	-2.2192	-2.3225	6.2342	-2.5310	-0.0000	-0.0000	-0.0000	0.0000	0.0000	0.0000	0.2177	-0.1298	4.2804	0.2966	-0.2915	0.1077	0.0000	-0.3153	4.2229	0.2126	-0.0571	0.0000	0.0000	-3.7758	41.5475	2.2878	-0.6143	0.0000
549.2350	-0.1131	-0.9858	-2.2192	-2.3225	6.2342	-2.5309	-0.0000	-0.0000	-0.0000	0.0000	0.0000	0.0000	0.2720	-0.0501	4.3278	0.2528	-0.3098	0.0908	0.0000	-0.3152	4.2229	0.2125	-0.0571	0.0000	0.0000	-3.7744	41.5473	2.2876	-0.6143	0.0000
549.2450	-0.1130	-0.9858	-2.2192	-2.3225	6.2341	-2.5310	-0.0000	-0.0000	-0.0000	0.0000	0.0000	0.0000	0.2317	-0.0864	4.3192	0.2785	-0.2887	0.0870	0.0000	-0.3152	4.2229	0.2125	-0.0571	0.0000	0.0000	-3.7745	41.5472	2.2876	-0.6143	0.0000
549.2570	-0.1130	-0.9858	-2.2192	-2.3225	6.2342	-2.5310	-0.0000	-0.0000	-0.0000	0.0000	0.0000	0.0000	0.2485	-0.1262	4.3153	0.2891	-0.3063	0.0724	0.0000	-0.3152	4.2229	0.2126	-0.0571	0.0000	0.0000	-3.7742	41.5475	2.2877	-0.6143	0.0000
549.2670	-0.1130	-0.9858	-2.2192	-2.3225	6.2342	-2.5309	-0.0000	-0.0000	-0.0000	0.0000	0.0000	0.0000	0.2832	-0.1021	4.3285	0.2726	-0.3064	0.0886	-0.0000	-0.3150	4.2229	0.2125	-0.0571	0.0000	-0.0000	-3.7728	41.5472	2.2876	-0.6143	0.0000
549.2770	-0.1130	-0.9858	-2.2192	-2.3226	6.2342	-2.5309	-0.0000	-0.0000	-0.0000	0.0000	0.0000	0.0000	0.2992	-0.1183	4.3276	0.2797	-0.2912	0.0717	-0.0000	-0.3152	4.2229	0.2126	-0.0571	0.0000	-0.0000	-3.7750	41.5475	2.2877	-0.6143	0.0000
549.2890	-0.1131	-0.9857	-2.2192	-2.3225	6.2342	-2.5309	-0.0000	-0.0000	-0.0000	0.0000	0.0000	0.0000	0.2830	-0.1589	4.2864	0.2569	-0.3125	0.0861	0.0000	-0.3153	4.2229	0.2126	-0.0571	0.0000	0.0000	-3.7757	41.5476	2.2878	-0.6143	0.0000
549.2990	-0.1130	-0.9858	-2.2192	-2.3225	6.2342	-2.5310	-0.0000	-0.0000	-0.0000	0.0000	0.0000	0.0000	0.2227	-0.1325	4.2782	0.2692	-0.2850	0.0970	0.0000	-0.3152	4.2229	0.2125	-0.0571	0.0000	0.0000	-3.7752	41.5473	2.2876	-0.6143	0.0000
549.3110	-0.1131	-0.9858	-2.2192	-2.3225	6.2342	-2.5310	-0.0000	-0.0000	-0.0000	0.0000	0.0000	0.0000	0.3163	-0.0756	4.3146	0.3116	-0.3127	0.0945	-0.0000	-0.3152	4.2229	0.2125	-0.0571	0.0000	-0.0000	-3.7751	41.5474	2.2876	-0.6143	0.0000
549.3210	-0.1130	-0.9858	-2.2192	-2.3226	6.2342	-2.5309	-0.0000	-0.0000	-0.0000	0.0000	0.0000	0.0000	0.2298	-0.1815	4.2866	0.2881	-0.2753	0.0808	0.0000	-0.3152	4.2229	0.2125	-0.0571	0.0000	0.0000	-3.7752	41.5473	2.2876	-0.6143	0.0000
549.3310	-0.1130	-0.9858	-2.2192	-2.3225	6.2342	-2.5310	-0.0000	-0.0000	-0.0000	0.0000	0.0000	0.0000	0.2759	-0.1293	4.3109	0.2690	-0.2874	0.0994	0.0000	-0.3152	4.2229	0.2125	-0.0571	0.0000	0.0000	-3.7752	41.5473	2.2876	-0.6143	0.0000
549.3430	-0.1130	-0.9858	-2.2192	-2.3226	6.2342	-2.5309	-0.0000	-0.0000	-0.0000	0.0000	0.0000	0.0000	0.2422	-0.1053	4.3284	0.2912	-0.2896	0.0707	0.0000	-0.3152	4.2229	0.2125	-0.0571	0.0000	0.0000	-3.7752	41.5473	2.2876	-0.6143	0.0000
549.3530	-0.1130	-0.9858	-2.2192	-2.3225	6.2342	-2.5309	-0.0000	-0.0000	-0.0000	0.0000	0.0000	0.0000	0.2454	-0.1076	4.2949	0.2557	-0.2735	0.0785	-0.0000	-0.3154	4.2229	0.2126	-0.0571	0.0000	-0.0000	-3.7774	41.5476	2.2877	-0.6143	0.0000
549.3650	-0.1131	-0.9858	-2.2192	-2.3225	6.2342	-2.5309	-0.0000	-0.0000	-0.0000	0.0000	0.0000	0.0000	0.2110	-0.1261	4.2666	0.2789	-0.2928	0.0941	-0.0000	-0.3151	4.2229	0.2125	-0.0571	0.0000	-0.0000	-3.7736	41.5472	2.2876	-0.6143	0.0000
549.3750	-0.1130	-0.9857	-2.2192	-2.3225	6.2342	-2.5310	-0.0000	-0.0000	-0.0000	0.0000	0.0000	0.0000	0.3107	-0.0757	4.2593	0.2724	-0.2639	0.0692	0.0000	-0.3153	4.2229	0.2126	-0.0571	0.0000	0.0000	-3.7758	41.5475	2.2877	-0.6143	0.0000
549.3850	-0.1130	-0.9858	-2.2192	-2.3225	6.2342	-2.5309	-0.0000	-0.0000	-0.0000	0.0000	0.0000	0.0000	0.3313	-0.1019	4.2811	0.2992	-0.3051	0.0771	0.0000	-0.3152	4.2229	0.2125	-0.0571	0.0000	0.0000	-3.7752	41.5473	2.2876	-0.6143	0.0000
549.3970	-0.1130	-0.9858	-2.2192	-2.3225	6.2342	-2.5309	-0.0000	-0.0000	-0.0000	0.0000	0.0000	0.0000	0.1903	-0.1268	4.3254	0.2935	-0.2922	0.0605	-0.0000	-0.3152	4.2229	0.2125	-0.0571	0.0000	-0.0000	-3.7744	41.5473	2.2876	-0.6143	0.0000
549.4070	-0.1130	-0.9858	-2.2192	-2.3225	6.2342	-2.5310	-0.0000	-0.0000	-0.0000	0.0000	0.0000	0.0000	0.2054	-0.1487	4.3179	0.2470	-0.3077	0.0910	-0.0000	-0.3154	4.2229	0.2126	-0.0571	0.0000	-0.0000	-3.7766	41.5475	2.2877	-0.6143	0.0000
549.4190	-0.1130	-0.9858	-2.2192	-2.3226	6.2342	-2.5309	-0.0000	-0.0000	-0.0000	0.0000	0.0000	0.0000	0.2568	-0.1407	4.3025	0.3024	-0.2859	0.0786	0.0000	-0.3152	4.2229	0.2125	-0.0571	0.0000	0.0000	-3.7751	41.5474	2.2877	-0.6143	0.0000
549.4290	-0.1131	-0.9857	-2.2192	-2.3225	6.2341	-2.5309	-0.0000	-0.0000	-0.0000	0.0000	0.0000	0.0000	0.2011	-0.1579	4.2722	0.2801	-0.3129	0.0827	0.0000	-0.3152	4.2229	0.2126	-0.0571	0.0000	0.0000	-3.7743	41.5474	2.2877	-0.6143	0.0000
549.4410	-0.1130	-0.9858	-2.2192	-2.3225	6.2342	-2.5309	-0.0000	-0.0000	-0.0000	0.0000	0.0000	0.0000	0.1734	-0.0542	4.3098	0.2659	-0.2617	0.0729	-0.0000	-0.3153	4.2229	0.2125	-0.0571	0.0000	-0.0000	-3.7760	41.5473	2.2876	-0.6143	0.0000
549.4510	-0.1130	-0.9858	-2.2192	-2.3225	6.2342	-2.5309	-0.0000	-0.0000	-0.0000	0.0000	0.0000	0.0000	0.2305	-0.0347	4.2832	0.2836	-0.2772	0.0558	-0.0000	-0.3151	4.2229	0.2126	-0.0571	0.0000	-0.0000	-3.7734	41.5474	2.2877	-0.6143	0.0000
549.4630	-0.1130	-0.9858	-2.2192	-2.3225	6.2342	-2.5309	-0.0000	-0.0000	-0.0000	0.0000	0.0000	0.0000	0.2319	-0.0505	4.2982	0.2830	-0.2988	0.0582	0.0000	-0.3152	4.2229	0.2125	-0.0571	0.0000	0.0000	-3.7744	41.5473	2.2876	-0.6143	0.0000
549.4730	-0.1130	-0.9858	-2.2192	-2.3226	6.2342	-2.5309	-0.0000	-0.0000	-0.0000	0.0000	0.0000	0.0000	0.2772	-0.1678	4.2965	0.2937	-0.2916	0.0662	0.0000	-0.3152	4.2229	0.2125	-0.0571	0.0000	0.0000	-3.7752	41.5474	2.2876	-0.6143	0.0000
549.4830	-0.1130	-0.9858	-2.2192	-2.3225	6.2342	-2.5309	-0.0000	-0.0000	-0.0000	0.0000	0.0000	0.0000	0.1898	-0.1689	4.3090	0.2676	-0.2873	0.0688	-0.0000	-0.3152	4.2229	0.2125	-0.0571	0.0000	-0.0000	-3.7744	41.5473	2.2876	-0.6143	0.0000
549.4950	-0.1131	-0.9858	-2.2192	-2.3225	6.2341	-2.5310	-0.0000	-0.0000	-0.0000	0.0000	0.0000	0.0000	0.2333	-0.1084	4.2819	0.2735	-0.2941	0.0748	-0.0000	-0.3152	4.2229	0.2125	-0.0571	0.0000	-0.0000	-3.7753	41.5472	2.2875	-0.6143	0.0000
549.5050	-0.1130	-0.9858	-2.2192	-2.3225	6.2342	-2.5309	-0.0000	-0.0000	-0.0000	0.0000	0.0000	0.0000	0.1536	-0.0480	4.3390	0.2596	-0.2986	0.0677	-0.0000	-0.3152	4.2229	0.2126	-0.0571	0.0000	-0.0000	-3.7751	41.5474	2.2877	-0.6143	0.0000
549.5170	-0.1130	-0.9858	-2.2192	-2.3226	6.2342	-2.5310	-0.0000	-0.0000	-0.0000	0.0000	0.0000	0.0000	0.3237	-0.1132	4.2809	0.2866	-0.2753	0.0666	-0.0000	-0.3152	4.2229	0.2126	-0.0571	0.0000	-0.0000	-3.7749	41.5476	2.2878	-0.6143	0.0000
549.5270	-0.1130	-0.9858	-2.2192	-2.3225	6.2342	-2.5309	-0.0000	-0.0000	-0.0000	0.0000	0.0000	0.0000	0.2687	-0.0929	4.3286	0.2415	-0.2925	0.0642	0.0000	-0.3152	4.2229	0.2126	-0.0571	0.0000	0.0000	-3.7743	41.5474	2.2877	-0.6143	0.0000
549.5370	-0.1131	-0.9858	-2.2192	-2.3225	6.2341	-2.5309	-0.0000	-0.0000	-0.0000	0.0000	0.0000	0.0000	0.1838	-0.0079	4.3163	0.2920	-0.2813	0.0835	0.0000	-0.3152	4.2229	0.2126	-0.0571	0.0000	0.0000	-3.7750	41.5475	2.2878	-0.6143	0.0000
549.5470	-0.1130	-0.9858	-2.2192	-2.3225	6.2342	-2.5309	-0.0000	-0.0000	-0.0000	0.0000	0.0000	0.0000	0.1642	-0.0996	4.2995	0.2802	-0.2647	0.0509	0.0000	-0.3151	4.2229	0.2126	-0.0571	0.0000	0.0000	-3.7742	41.5475	2.2878	-0.6143	0.0000
549.5590	-0.1130	-0.9858	-2.2192	-2.3226	6.2342	-2.5309	-0.0000	-0.0000	-0.0000	0.0000	0.0000	0.0000	0.1793	-0.1233	4.3039	0.2747	-0.3034	0.0751	-0.0000	-0.3153	4.2229	0.2126	-0.0571	0.0000	-0.0000	-3.7759	41.5474	2.2877	-0.6143	0.0000
549.5690	-0.1130	-0.9858	-2.2192	-2.3225	6.2342	-2.5310	-0.0000	-0.0000	-0.0000	0.0000	0.0000	0.0000	0.1885	-0.1111	4.3105	0.2731	-0.2940	0.0879	0.0000	-0.3153	4.2229	0.2126	-0.0571	0.0000	0.0000	-3.7759	41.5475	2.2877	-0.6143	0.0000
549.5790	-0.1130	-0.9858	-2.2192	-2.3226	6.2342	-2.5309	-0.0000	-0.0000	-0.0000	0.0000	0.0000	0.0000	0.2200	-0.1169	4.2693	0.2991	-0.2950	0.0706	-0.0000	-0.3153	4.2229	0.2126	-0.0571	0.0000	-0.0000	-3.7759	41.5474	2.2877	-0.6143	0.0000
549.5890	-0.1131	-0.9858	-2.2192	-2.3225	6.2341	-2.5309	-0.0000	-0.0000	-0.0000	0.0000	0.0000	0.0000	0.1971	-0.1230	4.3112	0.2749	-0.3156	0.0368	-0.0000	-0.3151	4.2229	0.2126	-0.0571	0.0000	-0.0000	-3.7734	41.5475	2.2877	-0.6143	0.0000
549.5990	-0.1131	-0.9858	-2.2192	-2.3225	6.2342	-2.5309	-0.0000	-0.0000	-0.0000	0.0000	0.0000	0.0000	0.1897	-0.1431	4.3174	0.2573	-0.2913	0.0908	-0.0000	-0.3154	4.2229	0.2126	-0.0571	0.0000	-0.0000	-3.7766	41.5475	2.2877	-0.6143	0.0000
549.6090	-0.1130	-0.9858	-2.2192	-2.3225	6.2342	-2.5310	-0.0000	-0.0000	-0.0000	0.0000	0.0000	0.0000	0.1615	-0.1687	4.3131	0.2451	-0.2637	0.0489	0.0000	-0.3150	4.2229	0.2125	-0.0571	0.0000	0.0000	-3.7729	41.5471	2.2876	-0.6143	0.0000
549.6190	-0.1131	-0.9858	-2.2192	-2.3226	6.2342	-2.5309	-0.0000	-0.0000	-0.0000	0.0000	0.0000	0.0000	0.2573	-0.1495	4.2863	0.2466	-0.3104	0.0516	-0.0000	-0.3153	4.2229	0.2126	-0.0571	0.0000	-0.0000	-3.7757	41.5476	2.2878	-0.6143	0.0000
549.6290	-0.1130	-0.9858	-2.2192	-2.3225	6.2341	-2.5309	-0.0000	-0.0000	-0.0000	0.0000	0.0000	0.0000	0.3168	-0.0898	4.3245	0.2671	-0.3140	0.0595	-0.0000	-0.3154	4.2229	0.2126	-0.0571	0.0000	-0.0000	-3.7766	41.5475	2.2877	-0.6143	0.0000
549.6410	-0.1130	-0.9858	-2.2193	-2.3225	6.2341	-2.5309	-0.0000	-0.0000	-0.0000	0.0000	0.0000	0.0000	0.2093	-0.1273	4.3021	0.2447	-0.2886	0.0748	-0.0000	-0.3154	4.2229	0.2126	-0.0571	0.0000	-0.0000	-3.7766	41.5475	2.2877	-0.6143	0.0000
549.6510	-0.1130	-0.9857	-2.2192	-2.3226	6.2342	-2.5309	-0.0000	-0.0000	-0.0000	0.0000	0.0000	0.0000	0.2018	-0.1317	4.3334	0.2805	-0.2935	0.0713	0.0000	-0.3151	4.2229	0.2126	-0.0571	0.0000	0.0000	-3.7742	41.5475	2.2878	-0.6143	0.0000
549.6610	-0.1130	-0.9858	-2.2192	-2.3225	6.2342	-2.5309	-0.0000	-0.0000	-0.0000	0.0000	0.0000	0.0000	0.2306	-0.1140	4.3071	0.2606	-0.2762	0.0608	-0.0000	-0.3152	4.2229	0.2125	-0.0571	0.0000	-0.0000	-3.7744	41.5473	2.2876	-0.6143	0.0000
549.6710	-0.1131	-0.9858	-2.2192	-2.3225	6.2342	-2.5309	-0.0000	-0.0000	-0.0000	0.0000	0.0000	0.0000	0.1866	-0.1172	4.3346	0.2987	-0.2926	0.0366	0.0000	-0.3152	4.2229	0.2125	-0.0571	0.0000	0.0000	-3.7752	41.5473	2.2876	-0.6143	0.0000
549.6810	-0.1131	-0.9858	-2.2192	-2.3226	6.2341	-2.5309	-0.0000	-0.0000	-0.0000	0.0000	0.0000	0.0000	0.2427	-0.1529	4.3185	0.2885	-0.2919	0.0420	0.0000	-0.3153	4.2229	0.2126	-0.0571	0.0000	0.0000	-3.7758	41.5475	2.2877	-0.6143	0.0000
549.6910	-0.1131	-0.9857	-2.2192	-2.3226	6.2342	-2.5309	-0.0000	-0.0000	-0.0000	0.0000	0.0000	0.0000	0.2456	-0.1548	4.3239	0.2616	-0.2896	0.0537	0.0000	-0.3152	4.2229	0.2125	-0.0571	0.0000	0.0000	-3.7744	41.5473	2.2876	-0.6143	0.0000
549.7030	-0.1130	-0.9858	-2.2192	-2.3226	6.2342	-2.5309	-0.0000	-0.0000	-0.0000	0.0000	0.0000	0.0000	0.1789	-0.0671	4.3566	0.2625	-0.2874	0.0782	-0.0000	-0.3150	4.2229	0.2125	-0.0571	0.0000	-0.0000	-3.7727	41.5473	2.2876	-0.6143	0.0000
549.7130	-0.1131	-0.9858	-2.2192	-2.3225	6.2342	-2.5309	-0.0000	-0.0000	-0.0000	0.0000	0.0000	0.0000	0.2333	-0.1401	4.2791	0.2657	-0.2750	0.0593	0.0000	-0.3153	4.2229	0.2126	-0.0571	0.0000	0.0000	-3.7766	41.5475	2.2877	-0.6143	0.0000
549.7230	-0.1130	-0.9858	-2.2192	-2.3225	6.2342	-2.5309	-0.0000	-0.0000	-0.0000	0.0000	0.0000	0.0000	0.2525	-0.2000	4.2725	0.2718	-0.3025	0.0593	0.0000	-0.3152	4.2229	0.2126	-0.0571	0.0000	0.0000	-3.7750	41.5475	2.2877	-0.6143	0.0000
549.7330	-0.1131	-0.9858	-2.2192	-2.3225	6.2342	-2.5309	-0.0000	-0.0000	-0.0000	0.0000	0.0000	0.0000	0.2281	-0.1333	4.2600	0.2619	-0.2874	0.0697	0.0000	-0.3152	4.2229	0.2125	-0.0571	0.0000	0.0000	-3.7751	41.5474	2.2876	-0.6143	0.0000
549.7450	-0.1130	-0.9858	-2.2192	-2.3226	6.2342	-2.5309	-0.0000	-0.0000	-0.0000	0.0000	0.0000	0.0000	0.2455	-0.1014	4.3134	0.2614	-0.2957	0.0888	0.0000	-0.3150	4.2229	0.2125	-0.0571	0.0000	0.0000	-3.7728	41.5473	2.2876	-0.6143	0.0000
549.7550	-0.1130	-0.9858	-2.2192	-2.3226	6.2342	-2.5309	-0.0000	-0.0000	-0.0000	0.0000	0.0000	0.0000	0.2430	-0.1028	4.3069	0.2690	-0.3117	0.0847	0.0000	-0.3153	4.2229	0.2126	-0.0571	0.0000	0.0000	-3.7758	41.5475	2.2877	-0.6143	0.0000
549.7650	-0.1130	-0.9858	-2.2192	-2.3225	6.2342	-2.5309	-0.0000	-0.0000	-0.0000	0.0000	0.0000	0.0000	0.1850	-0.1499	4.2799	0.2716	-0.2822	0.0745	-0.0000	-0.3154	4.2229	0.2126	-0.0571	0.0000	-0.0000	-3.7767	41.5475	2.2877	-0.6143	0.0000
549.7770	-0.1130	-0.9857	-2.2192	-2.3225	6.2341	-2.5309	-0.0000	-0.0000	-0.0000	0.0000	0.0000	0.0000	0.2536	-0.1094	4.2936	0.2459	-0.2981	0.0391	-0.0000	-0.3154	4.2229	0.2125	-0.0571	0.0000	-0.0000	-3.7768	41.5473	2.2876	-0.6143	0.0000
549.7870	-0.1130	-0.9858	-2.2192	-2.3226	6.2342	-2.5309	-0.0000	-0.0000	-0.0000	0.0000	0.0000	0.0000	0.1651	-0.1215	4.3118	0.2866	-0.3015	0.0478	-0.0000	-0.3153	4.2229	0.2126	-0.0571	0.0000	-0.0000	-3.7766	41.5475	2.2878	-0.6143	0.0000
549.7970	-0.1131	-0.9858	-2.2192	-2.3225	6.2342	-2.5309	-0.0000	-0.0000	-0.0000	0.0000	0.0000	0.0000	0.2590	-0.1425	4.2893	0.2626	-0.2958	0.0688	0.0000	-0.3152	4.2229	0.2126	-0.0571	0.0000	0.0000	-3.7751	41.5474	2.2877	-0.6143	0.0000
549.8070	-0.1131	-0.9858	-2.2192	-2.3225	6.2342	-2.5310	-0.0000	-0.0000	-0.0000	0.0000	0.0000	0.0000	0.2134	-0.1865	4.3193	0.2466	-0.2856	0.0487	0.0000	-0.3152	4.2229	0.2126	-0.0571	0.0000	0.0000	-3.7743	41.5474	2.2877	-0.6143	0.0000
549.8190	-0.1130	-0.9858	-2.2192	-2.3225	6.2341	-2.5309	-0.0000	-0.0000	-0.0000	0.0000	0.0000	0.0000	0.2436	-0.1684	4.3396	0.2440	-0.3063	0.0548	-0.0000	-0.3151	4.2229	0.2125	-0.0571	0.0000	-0.0000	-3.7736	41.5472	2.2876	-0.6143	0.0000
549.8290	-0.1130	-0.9858	-2.2192	-2.3225	6.2342	-2.5310	-0.0000	-0.0000	-0.0000	0.0000	0.0000	0.0000	0.2141	-0.1598	4.3372	0.2866	-0.2748	0.0797	0.0000	-0.3153	4.2229	0.2125	-0.0571	0.0000	0.0000	-3.7759	41.5474	2.2876	-0.6143	0.0000
549.8390	-0.1130	-0.9857	-2.2192	-2.3225	6.2342	-2.5310	-0.0000	-0.0000	-0.0000	0.0000	0.0000	0.0000	0.2006	-0.1979	4.2833	0.2442	-0.2892	0.0483	0.0000	-0.3153	4.2229	0.2126	-0.0571	0.0000	0.0000	-3.7759	41.5474	2.2877	-0.6143	0.0000
549.8490	-0.1130	-0.9858	-2.2192	-2.3225	6.2342	-2.5310	-0.0000	-0.0000	-0.0000	0.0000	0.0000	0.0000	0.2308	-0.1704	4.3254	0.2722	-0.2971	0.0702	0.0000	-0.3153	4.2229	0.2126	-0.0571	0.0000	0.0000	-3.7758	41.5475	2.2877	-0.6143	0.0000
549.8590	-0.1131	-0.9858	-2.2192	-2.3225	6.2342	-2.5309	-0.0000	-0.0000	-0.0000	0.0000	0.0000	0.0000	0.2372	-0.1822	4.2927	0.2474	-0.3016	0.0669	0.0000	-0.3153	4.2229	0.2126	-0.0571	0.0000	0.0000	-3.7758	41.5475	2.2877	-0.6143	0.0000
549.8690	-0.1130	-0.9858	-2.2192	-2.3225	6.2342	-2.5310	-0.0000	-0.0000	-0.0000	0.0000	0.0000	0.0000	0.2912	-0.1293	4.2440	0.2504	-0.3062	0.0632	0.0000	-0.3153	4.2229	0.2126	-0.0571	0.0000	0.0000	-3.7758	41.5475	2.2877	-0.6143	0.0000
549.8790	-0.1130	-0.9858	-2.2192	-2.3225	6.2341	-2.5309	-0.0000	-0.0000	-0.0000	0.0000	0.0000	0.0000	0.2050	-0.1238	4.3176	0.2441	-0.2595	0.0682	-0.0000	-0.3151	4.2229	0.2125	-0.0571	0.0000	-0.0000	-3.7738	41.5471	2.2875	-0.6143	0.0000
549.8910	-0.1130	-0.9858	-2.2192	-2.3225	6.2342	-2.5310	-0.0000	-0.0000	-0.0000	0.0000	0.0000	0.0000	0.1530	-0.1114	4.3093	0.2474	-0.2947	0.0753	-0.0000	-0.3152	4.2229	0.2125	-0.0571	0.0000	-0.0000	-3.7744	41.5473	2.2876	-0.6143	0.0000
549.9010	-0.1130	-0.9858	-2.2193	-2.3226	6.2342	-2.5309	-0.0000	-0.0000	-0.0000	0.0000	0.0000	0.0000	0.2055	-0.1478	4.2692	0.2531	-0.3329	0.0670	0.0000	-0.3152	4.2229	0.2126	-0.0571	0.0000	0.0000	-3.7751	41.5474	2.2877	-0.6143	0.0000
549.9110	-0.1130	-0.9858	-2.2192	-2.3226	6.2342	-2.5309	-0.0000	-0.0000	-0.0000	0.0000	0.0000	0.0000	0.2816	-0.0794	4.3020	0.2462	-0.3277	0.0863	0.0000	-0.3152	4.2229	0.2126	-0.0571	0.0000	0.0000	-3.7750	41.5475	2.2877	-0.6143	0.0000
549.9210	-0.1130	-0.9857	-2.2192	-2.3226	6.2341	-2.5309	-0.0000	-0.0000	-0.0000	0.0000	0.0000	0.0000	0.2378	-0.1007	4.3092	0.2540	-0.2782	0.0676	0.0000	-0.3152	4.2229	0.2125	-0.0571	0.0000	0.0000	-3.7745	41.5472	2.2876	-0.6143	0.0000
549.9310	-0.1130	-0.9857	-2.2192	-2.3225	6.2342	-2.5309	-0.0000	-0.0000	-0.0000	0.0000	0.0000	0.0000	0.3025	-0.1678	4.3179	0.2673	-0.2748	0.0800	0.0000	-0.3152	4.2229	0.2125	-0.0571	0.0000	0.0000	-3.7744	41.5473	2.2876	-0.6143	0.0000
549.9430	-0.1131	-0.9858	-2.2192	-2.3225	6.2341	-2.5309	-0.0000	-0.0000	-0.0000	0.0000	0.0000	0.0000	0.2297	-0.2147	4.2918	0.2432	-0.2773	0.0687	0.0000	-0.3153	4.2229	0.2126	-0.0571	0.0000	0.0000	-3.7758	41.5475	2.2877	-0.6143	0.0000
549.9530	-0.1131	-0.9857	-2.2192	-2.3225	6.2341	-2.5310	-0.0000	-0.0000	-0.0000	0.0000	0.0000	0.0000	0.1877	-0.1594	4.3116	0.2501	-0.3013	0.0688	-0.0000	-0.3153	4.2229	0.2126	-0.0571	0.0000	-0.0000	-3.7759	41.5474	2.2877	-0.6143	0.0000
549.9650	-0.1130	-0.9858	-2.2192	-2.3225	6.2342	-2.5309	-0.0000	-0.0000	-0.0000	0.0000	0.0000	0.0000	0.2811	-0.2365	4.2999	0.2244	-0.2975	0.0682	0.0000	-0.3153	4.2229	0.2126	-0.0571	0.0000	0.0000	-3.7758	41.5475	2.2877	-0.6143	0.0000
549.9750	-0.1130	-0.9858	-2.2192	-2.3225	6.2341	-2.5309	-0.0000	-0.0000	-0.0000	0.0000	0.0000	0.0000	0.2812	-0.1517	4.3225	0.2535	-0.2953	0.0580	-0.0000	-0.3151	4.2229	0.2125	-0.0571	0.0000	-0.0000	-3.7736	41.5472	2.2876	-0.6143	0.0000
549.9850	-0.1131	-0.9858	-2.2192	-2.3225	6.2342	-2.5309	-0.0000	-0.0000	-0.0000	0.0000	0.0000	0.0000	0.2897	-0.1319	4.3047	0.2518	-0.2839	0.1002	0.0000	-0.3153	4.2229	0.2126	-0.0571	0.0000	0.0000	-3.7759	41.5474	2.2877	-0.6143	0.0000
549.9950	-0.1130	-0.9858	-2.2192	-2.3225	6.2342	-2.5309	-0.0000	-0.0000	-0.0000	0.0000	0.0000	0.0000	0.2686	-0.2193	4.3120	0.2589	-0.3038	0.0694	-0.0000	-0.3155	4.2229	0.2126	-0.0571	0.0000	-0.0000	-3.7781	41.5477	2.2878	-0.6143	0.0000
550.0050	-0.1130	-0.9858	-2.2192	-2.3225	6.2341	-2.5309	-0.0000	-0.0000	-0.0000	0.0000	0.0000	0.0000	0.2266	-0.1024	4.3517	0.2592	-0.3058	0.0738	-0.0000	-0.3154	4.2229	0.2126	-0.0571	0.0000	-0.0000	-3.7773	41.5476	2.2878	-0.6143	0.0000
550.0170	-0.1130	-0.9858	-2.2192	-2.3225	6.2342	-2.5309	-0.0000	-0.0000	-0.0000	0.0000	0.0000	0.0000	0.3298	-0.1396	4.3379	0.2569	-0.3075	0.0613	0.0000	-0.3152	4.2229	0.2125	-0.0571	0.0000	0.0000	-3.7752	41.5473	2.2876	-0.6143	0.0000
550.0270	-0.1130	-0.9858	-2.2192	-2.3225	6.2342	-2.5309	-0.0000	-0.0000	-0.0000	0.0000	0.0000	0.0000	0.1552	-0.1456	4.2984	0.2561	-0.2891	0.0626	0.0000	-0.3152	4.2229	0.2126	-0.0571	0.0000	0.0000	-3.7751	41.5475	2.2877	-0.6143	0.0000
550.0370	-0.1131	-0.9858	-2.2192	-2.3225	6.2342	-2.5309	-0.0000	-0.0000	-0.0000	0.0000	0.0000	0.0000	0.2840	-0.2409	4.3156	0.2309	-0.2604	0.0598	0.0000	-0.3153	4.2229	0.2126	-0.0571	0.0000	0.0000	-3.7758	41.5475	2.2877	-0.6143	0.0000
550.0470	-0.1131	-0.9858	-2.2192	-2.3226	6.2342	-2.5309	-0.0000	-0.0000	-0.0000	0.0000	0.0000	0.0000	0.2321	-0.1086	4.3209	0.2531	-0.2874	0.0627	0.0000	-0.3153	4.2229	0.2126	-0.0571	0.0000	0.0000	-3.7757	41.5476	2.2878	-0.6143	0.0000
550.0570	-0.1130	-0.9858	-2.2192	-2.3225	6.2342	-2.5309	-0.0000	-0.0000	-0.0000	0.0000	0.0000	0.0000	0.2965	-0.2152	4.2798	0.2437	-0.2915	0.0609	0.0000	-0.3154	4.2229	0.2125	-0.0571	0.0000	0.0000	-3.7767	41.5474	2.2876	-0.6143	0.0000
550.0670	-0.1131	-0.9858	-2.2192	-2.3226	6.2342	-2.5309	-0.0000	-0.0000	-0.0000	0.0000	0.0000	0.0000	0.2534	-0.1674	4.3343	0.2511	-0.3196	0.0685	-0.0000	-0.3154	4.2229	0.2126	-0.0571	0.0000	-0.0000	-3.7774	41.5475	2.2877	-0.6143	0.0000
550.0790	-0.1131	-0.9858	-2.2192	-2.3225	6.2342	-2.5309	-0.0000	-0.0000	-0.0000	0.0000	0.0000	0.0000	0.3132	-0.1918	4.3259	0.2236	-0.2944	0.0596	0.0000	-0.3152	4.2229	0.2126	-0.0571	0.0000	0.0000	-3.7750	41.5475	2.2877	-0.6143	0.0000
550.0890	-0.1131	-0.9858	-2.2192	-2.3225	6.2341	-2.5310	-0.0000	-0.0000	-0.0000	0.0000	0.0000	0.0000	0.3077	-0.2752	4.3475	0.2386	-0.3196	0.0734	-0.0000	-0.3152	4.2229	0.2126	-0.0571	0.0000	-0.0000	-3.7751	41.5474	2.2877	-0.6143	0.0000
550.0990	-0.1131	-0.9857	-2.2192	-2.3225	6.2342	-2.5309	-0.0000	-0.0000	-0.0000	0.0000	0.0000	0.0000	0.3177	-0.1878	4.3043	0.2445	-0.2707	0.0643	-0.0000	-0.3151	4.2229	0.2126	-0.0571	0.0000	-0.0000	-3.7734	41.5475	2.2877	-0.6143	0.0000
550.1090	-0.1130	-0.9858	-2.2192	-2.3226	6.2341	-2.5310	-0.0000	-0.0000	-0.0000	0.0000	0.0000	0.0000	0.2586	-0.1527	4.3224	0.2454	-0.2634	0.0791	0.0000	-0.3152	4.2229	0.2126	-0.0571	0.0000	0.0000	-3.7743	41.5474	2.2877	-0.6143	0.0000
550.1190	-0.1131	-0.9857	-2.2192	-2.3225	6.2342	-2.5309	-0.0000	-0.0000	-0.0000	0.0000	0.0000	0.0000	0.2536	-0.2246	4.2976	0.2275	-0.2748	0.0754	0.0000	-0.3152	4.2229	0.2125	-0.0571	0.0000	0.0000	-3.7744	41.5473	2.2876	-0.6143	0.0000
550.1310	-0.1130	-0.9858	-2.2192	-2.3225	6.2341	-2.5309	-0.0000	-0.0000	-0.0000	0.0000	0.0000	0.0000	0.3186	-0.1677	4.3048	0.2694	-0.2908	0.0751	-0.0000	-0.3152	4.2229	0.2126	-0.0571	0.0000	-0.0000	-3.7751	41.5474	2.2877	-0.6143	0.0000
550.1410	-0.1130	-0.9858	-2.2192	-2.3225	6.2342	-2.5309	-0.0000	-0.0000	-0.0000	0.0000	0.0000	0.0000	0.2336	-0.2153	4.3192	0.2234	-0.2964	0.0772	0.0000	-0.3151	4.2229	0.2126	-0.0571	0.0000	0.0000	-3.7742	41.5475	2.2877	-0.6143	0.0000
550.1510	-0.1130	-0.9858	-2.2192	-2.3225	6.2342	-2.5310	-0.0000	-0.0000	-0.0000	0.0000	0.0000	0.0000	0.3395	-0.1685	4.2885	0.2110	-0.2863	0.0620	0.0000	-0.3152	4.2229	0.2126	-0.0571	0.0000	0.0000	-3.7751	41.5475	2.2878	-0.6143	0.0000
550.1630	-0.1131	-0.9858	-2.2192	-2.3225	6.2342	-2.5309	-0.0000	-0.0000	-0.0000	0.0000	0.0000	0.0000	0.3014	-0.2148	4.3390	0.2526	-0.3019	0.0757	0.0000	-0.3152	4.2229	0.2125	-0.0571	0.0000	0.0000	-3.7751	41.5474	2.2876	-0.6143	0.0000
550.1730	-0.1131	-0.9858	-2.2192	-2.3225	6.2342	-2.5309	-0.0000	-0.0000	-0.0000	0.0000	0.0000	0.0000	0.2904	-0.2959	4.3352	0.2168	-0.2822	0.0463	-0.0000	-0.3154	4.2229	0.2126	-0.0571	0.0000	-0.0000	-3.7773	41.5477	2.2878	-0.6143	0.0000
550.1830	-0.1131	-0.9858	-2.2192	-2.3226	6.2342	-2.5309	-0.0000	-0.0000	-0.0000	0.0000	0.0000	0.0000	0.2858	-0.1351	4.3287	0.2723	-0.2964	0.0750	0.0000	-0.3153	4.2229	0.2125	-0.0571	0.0000	0.0000	-3.7759	41.5474	2.2876	-0.6143	0.0000
550.1930	-0.1130	-0.9857	-2.2192	-2.3225	6.2342	-2.5309	-0.0000	-0.0000	-0.0000	0.0000	0.0000	0.0000	0.2566	-0.2171	4.2300	0.2358	-0.3266	0.0701	0.0000	-0.3150	4.2229	0.2125	-0.0571	0.0000	0.0000	-3.7729	41.5472	2.2875	-0.6143	0.0000
550.2030	-0.1131	-0.9857	-2.2192	-2.3225	6.2341	-2.5309	-0.0000	-0.0000	-0.0000	0.0000	0.0000	0.0000	0.2917	-0.2281	4.3153	0.2212	-0.3028	0.0560	-0.0000	-0.3152	4.2229	0.2125	-0.0571	0.0000	-0.0000	-3.7746	41.5471	2.2875	-0.6143	0.0000
550.2130	-0.1130	-0.9858	-2.2192	-2.3225	6.2342	-2.5310	-0.0000	-0.0000	-0.0000	0.0000	0.0000	0.0000	0.4068	-0.2526	4.3197	0.2262	-0.2981	0.0457	-0.0000	-0.3154	4.2229	0.2126	-0.0571	0.0000	-0.0000	-3.7773	41.5476	2.2877	-0.6143	0.0000
550.2230	-0.1130	-0.9858	-2.2192	-2.3225	6.2342	-2.5309	-0.0000	-0.0000	-0.0000	0.0000	0.0000	0.0000	0.4031	-0.2072	4.2917	0.2546	-0.3040	0.0936	0.0000	-0.3152	4.2229	0.2125	-0.0571	0.0000	0.0000	-3.7752	41.5473	2.2876	-0.6143	0.0000
550.2350	-0.1131	-0.9857	-2.2192	-2.3225	6.2342	-2.5309	-0.0000	-0.0000	-0.0000	0.0000	0.0000	0.0000	0.3227	-0.2040	4.3228	0.2584	-0.3000	0.0533	0.0000	-0.3152	4.2229	0.2125	-0.0571	0.0000	0.0000	-3.7752	41.5473	2.2876	-0.6143	0.0000
550.2450	-0.1130	-0.9858	-2.2192	-2.3225	6.2341	-2.5309	-0.0000	-0.0000	-0.0000	0.0000	0.0000	0.0000	0.2713	-0.2546	4.3301	0.2230	-0.3181	0.0914	0.0000	-0.3153	4.2229	0.2126	-0.0571	0.0000	0.0000	-3.7759	41.5474	2.2877	-0.6143	0.0000
550.2550	-0.1131	-0.9857	-2.2192	-2.3225	6.2342	-2.5310	-0.0000	-0.0000	-0.0000	0.0000	0.0000	0.0000	0.3179	-0.2011	4.3027	0.2043	-0.2770	0.0903	-0.0000	-0.3152	4.2229	0.2126	-0.0571	0.0000	-0.0000	-3.7751	41.5474	2.2877	-0.6143	0.0000
550.2650	-0.1130	-0.9857	-2.2192	-2.3226	6.2341	-2.5310	-0.0000	-0.0000	-0.0000	0.0000	0.0000	0.0000	0.3078	-0.2097	4.2540	0.2359	-0.2745	0.0566	0.0000	-0.3152	4.2229	0.2126	-0.0571	0.0000	0.0000	-3.7750	41.5475	2.2878	-0.6143	0.0000
550.2750	-0.1130	-0.9858	-2.2192	-2.3225	6.2341	-2.5309	-0.0000	-0.0000	-0.0000	0.0000	0.0000	0.0000	0.3573	-0.2142	4.3050	0.2427	-0.2976	0.0762	0.0000	-0.3153	4.2229	0.2125	-0.0571	0.0000	0.0000	-3.7760	41.5473	2.2876	-0.6143	0.0000
550.2850	-0.1130	-0.9858	-2.2192	-2.3226	6.2342	-2.5310	-0.0000	-0.0000	-0.0000	0.0000	0.0000	0.0000	0.3135	-0.2127	4.3035	0.2308	-0.2855	0.0714	0.0000	-0.3153	4.2229	0.2126	-0.0571	0.0000	0.0000	-3.7759	41.5474	2.2877	-0.6143	0.0000
550.2970	-0.1130	-0.9858	-2.2192	-2.3225	6.2342	-2.5309	-0.0000	-0.0000	-0.0000	0.0000	0.0000	0.0000	0.3334	-0.2092	4.3108	0.2378	-0.2999	0.1212	-0.0000	-0.3154	4.2229	0.2125	-0.0571	0.0000	-0.0000	-3.7768	41.5474	2.2876	-0.6143	0.0000
550.3070	-0.1131	-0.9858	-2.2192	-2.3225	6.2342	-2.5309	-0.0000	-0.0000	-0.0000	0.0000	0.0000	0.0000	0.2579	-0.2151	4.2829	0.2667	-0.2833	0.0917	-0.0000	-0.3153	4.2229	0.2125	-0.0571	0.0000	-0.0000	-3.7759	41.5474	2.2876	-0.6143	0.0000
550.3170	-0.1130	-0.9858	-2.2192	-2.3225	6.2342	-2.5309	-0.0000	-0.0000	-0.0000	0.0000	0.0000	0.0000	0.2823	-0.1440	4.2984	0.2140	-0.3178	0.1019	-0.0000	-0.3152	4.2229	0.2126	-0.0571	0.0000	-0.0000	-3.7751	41.5475	2.2877	-0.6143	0.0000
550.3290	-0.1131	-0.9858	-2.2192	-2.3225	6.2341	-2.5309	-0.0000	-0.0000	-0.0000	0.0000	0.0000	0.0000	0.1863	-0.1936	4.3168	0.2124	-0.2937	0.0863	-0.0000	-0.3153	4.2229	0.2125	-0.0571	0.0000	-0.0000	-3.7760	41.5473	2.2875	-0.6143	0.0000
550.3390	-0.1131	-0.9857	-2.2192	-2.3225	6.2342	-2.5309	-0.0000	-0.0000	-0.0000	0.0000	0.0000	0.0000	0.4085	-0.2259	4.2738	0.2562	-0.2787	0.0954	0.0000	-0.3154	4.2229	0.2125	-0.0571	0.0000	0.0000	-3.7767	41.5475	2.2877	-0.6143	0.0000
550.3510	-0.1131	-0.9858	-2.2192	-2.3225	6.2342	-2.5309	-0.0000	-0.0000	-0.0000	0.0000	0.0000	0.0000	0.2538	-0.2382	4.3460	0.2451	-0.3043	0.0981	0.0000	-0.3153	4.2229	0.2126	-0.0571	0.0000	0.0000	-3.7757	41.5476	2.2878	-0.6143	0.0000
550.3610	-0.1130	-0.9858	-2.2192	-2.3225	6.2342	-2.5309	-0.0000	-0.0000	-0.0000	0.0000	0.0000	0.0000	0.3434	-0.1636	4.2863	0.2006	-0.2762	0.1133	-0.0000	-0.3151	4.2229	0.2126	-0.0571	0.0000	-0.0000	-3.7742	41.5475	2.2877	-0.6143	0.0000
550.3710	-0.1130	-0.9858	-2.2192	-2.3225	6.2342	-2.5310	-0.0000	-0.0000	-0.0000	0.0000	0.0000	0.0000	0.3019	-0.2690	4.2922	0.2480	-0.2923	0.0953	-0.0000	-0.3152	4.2229	0.2126	-0.0571	0.0000	-0.0000	-3.7752	41.5473	2.2877	-0.6143	0.0000
550.3810	-0.1130	-0.9858	-2.2192	-2.3225	6.2342	-2.5309	-0.0000	-0.0000	-0.0000	0.0000	0.0000	0.0000	0.2025	-0.1953	4.3038	0.2216	-0.2833	0.0971	0.0000	-0.3152	4.2229	0.2125	-0.0571	0.0000	0.0000	-3.7752	41.5473	2.2877	-0.6143	0.0000
550.3910	-0.1130	-0.9858	-2.2192	-2.3225	6.2342	-2.5310	-0.0000	-0.0000	-0.0000	0.0000	0.0000	0.0000	0.3317	-0.2351	4.3293	0.2480	-0.3150	0.0931	0.0000	-0.3153	4.2229	0.2126	-0.0571	0.0000	0.0000	-3.7758	41.5475	2.2877	-0.6143	0.0000
550.4010	-0.1130	-0.9858	-2.2192	-2.3225	6.2341	-2.5310	-0.0000	-0.0000	-0.0000	0.0000	0.0000	0.0000	0.3016	-0.2075	4.2961	0.2233	-0.2985	0.0849	0.0000	-0.3152	4.2229	0.2126	-0.0571	0.0000	0.0000	-3.7749	41.5476	2.2878	-0.6143	0.0000
550.4110	-0.1131	-0.9858	-2.2192	-2.3225	6.2342	-2.5309	-0.0000	-0.0000	-0.0000	0.0000	0.0000	0.0000	0.3777	-0.2790	4.2874	0.2496	-0.2900	0.1091	-0.0000	-0.3153	4.2229	0.2126	-0.0571	0.0000	-0.0000	-3.7766	41.5476	2.2877	-0.6143	0.0000
550.4230	-0.1131	-0.9858	-2.2192	-2.3225	6.2342	-2.5309	-0.0000	-0.0000	-0.0000	0.0000	0.0000	0.0000	0.3386	-0.1960	4.2973	0.2179	-0.3122	0.0854	0.0000	-0.3152	4.2229	0.2125	-0.0571	0.0000	0.0000	-3.7743	41.5474	2.2876	-0.6143	0.0000
550.4330	-0.1131	-0.9858	-2.2192	-2.3225	6.2342	-2.5309	-0.0000	-0.0000	-0.0000	0.0000	0.0000	0.0000	0.2751	-0.2010	4.2737	0.2401	-0.2863	0.1238	0.0000	-0.3151	4.2229	0.2125	-0.0571	0.0000	0.0000	-3.7735	41.5473	2.2877	-0.6143	0.0000
550.4430	-0.1130	-0.9858	-2.2192	-2.3225	6.2342	-2.5309	-0.0000	-0.0000	-0.0000	0.0000	0.0000	0.0000	0.2550	-0.2044	4.3103	0.2534	-0.3037	0.1126	0.0000	-0.3152	4.2229	0.2126	-0.0571	0.0000	0.0000	-3.7750	41.5475	2.2877	-0.6143	0.0000
550.4530	-0.1131	-0.9858	-2.2192	-2.3225	6.2342	-2.5310	-0.0000	-0.0000	-0.0000	0.0000	0.0000	0.0000	0.3209	-0.3088	4.3110	0.2310	-0.2835	0.1014	0.0000	-0.3152	4.2229	0.2126	-0.0571	0.0000	0.0000	-3.7751	41.5474	2.2877	-0.6143	0.0000
550.4630	-0.1130	-0.9857	-2.2192	-2.3226	6.2342	-2.5309	-0.0000	-0.0000	-0.0000	0.0000	0.0000	0.0000	0.2362	-0.2188	4.3208	0.2336	-0.2990	0.1114	-0.0000	-0.3153	4.2229	0.2126	-0.0571	0.0000	-0.0000	-3.7765	41.5476	2.2878	-0.6143	0.0000
550.4730	-0.1130	-0.9858	-2.2192	-2.3225	6.2342	-2.5309	-0.0000	-0.0000	-0.0000	0.0000	0.0000	0.0000	0.3458	-0.2289	4.2878	0.2601	-0.2950	0.1398	-0.0000	-0.3152	4.2229	0.2125	-0.0571	0.0000	-0.0000	-3.7751	41.5474	2.2877	-0.6143	0.0000
550.4850	-0.1130	-0.9858	-2.2192	-2.3225	6.2341	-2.5309	-0.0000	-0.0000	-0.0000	0.0000	0.0000	0.0000	0.2242	-0.1916	4.3024	0.2215	-0.3002	0.1200	0.0000	-0.3153	4.2229	0.2126	-0.0571	0.0000	0.0000	-3.7758	41.5475	2.2877	-0.6143	0.0000
550.4950	-0.1131	-0.9858	-2.2192	-2.3226	6.2341	-2.5309	-0.0000	-0.0000	-0.0000	0.0000	0.0000	0.0000	0.3128	-0.2076	4.3017	0.2381	-0.2785	0.1095	-0.0000	-0.3154	4.2229	0.2126	-0.0571	0.0000	-0.0000	-3.7774	41.5475	2.2877	-0.6143	0.0000
550.5070	-0.1130	-0.9858	-2.2192	-2.3225	6.2341	-2.5309	-0.0000	-0.0000	-0.0000	0.0000	0.0000	0.0000	0.3461	-0.1776	4.3681	0.2361	-0.2922	0.1245	0.0000	-0.3153	4.2229	0.2125	-0.0571	0.0000	0.0000	-3.7759	41.5474	2.2877	-0.6143	0.0000
550.5170	-0.1130	-0.9857	-2.2192	-2.3225	6.2341	-2.5310	-0.0000	-0.0000	-0.0000	0.0000	0.0000	0.0000	0.3473	-0.2312	4.3422	0.2481	-0.3064	0.1207	0.0000	-0.3151	4.2229	0.2125	-0.0571	0.0000	0.0000	-3.7736	41.5473	2.2876	-0.6143	0.0000
550.5270	-0.1130	-0.9858	-2.2192	-2.3226	6.2341	-2.5309	-0.0000	-0.0000	-0.0000	0.0000	0.0000	0.0000	0.3395	-0.2327	4.3107	0.2014	-0.2963	0.1200	0.0000	-0.3153	4.2229	0.2126	-0.0571	0.0000	0.0000	-3.7759	41.5475	2.2877	-0.6143	0.0000
550.5390	-0.1131	-0.9858	-2.2192	-2.3225	6.2342	-2.5310	-0.0000	-0.0000	-0.0000	0.0000	0.0000	0.0000	0.3297	-0.3211	4.3306	0.2479	-0.2778	0.1232	-0.0000	-0.3154	4.2229	0.2125	-0.0571	0.0000	-0.0000	-3.7767	41.5474	2.2876	-0.6143	0.0000
550.5490	-0.1130	-0.9858	-2.2192	-2.3225	6.2342	-2.5310	-0.0000	-0.0000	-0.0000	0.0000	0.0000	0.0000	0.3501	-0.2317	4.3145	0.2146	-0.3071	0.1323	0.0000	-0.3153	4.2229	0.2125	-0.0571	0.0000	0.0000	-3.7759	41.5474	2.2877	-0.6143	0.0000
550.5610	-0.1131	-0.9858	-2.2192	-2.3225	6.2342	-2.5309	-0.0000	-0.0000	-0.0000	0.0000	0.0000	0.0000	0.3187	-0.2416	4.2817	0.2277	-0.2967	0.1042	0.0000	-0.3151	4.2229	0.2125	-0.0571	0.0000	0.0000	-3.7735	41.5473	2.2876	-0.6143	0.0000
550.5710	-0.1130	-0.9858	-2.2192	-2.3225	6.2342	-2.5309	-0.0000	-0.0000	-0.0000	0.0000	0.0000	0.0000	0.2618	-0.2872	4.3153	0.2487	-0.2675	0.1114	0.0000	-0.3152	4.2229	0.2126	-0.0571	0.0000	0.0000	-3.7751	41.5474	2.2877	-0.6143	0.0000
550.5810	-0.1130	-0.9858	-2.2192	-2.3225	6.2342	-2.5310	-0.0000	-0.0000	-0.0000	0.0000	0.0000	0.0000	0.2626	-0.1620	4.3329	0.2170	-0.2726	0.1242	-0.0000	-0.3154	4.2229	0.2126	-0.0571	0.0000	-0.0000	-3.7773	41.5476	2.2878	-0.6143	0.0000
550.5930	-0.1131	-0.9858	-2.2192	-2.3225	6.2342	-2.5310	-0.0000	-0.0000	-0.0000	0.0000	0.0000	0.0000	0.3650	-0.2616	4.3487	0.2325	-0.2724	0.1293	-0.0000	-0.3151	4.2229	0.2125	-0.0571	0.0000	-0.0000	-3.7736	41.5473	2.2876	-0.6143	0.0000
550.6030	-0.1130	-0.9858	-2.2192	-2.3225	6.2342	-2.5309	-0.0000	-0.0000	-0.0000	0.0000	0.0000	0.0000	0.1641	-0.1724	4.2838	0.2232	-0.2827	0.1211	0.0000	-0.3152	4.2229	0.2125	-0.0571	0.0000	0.0000	-3.7751	41.5474	2.2877	-0.6143	0.0000
550.6150	-0.1130	-0.9857	-2.2192	-2.3226	6.2341	-2.5309	-0.0000	-0.0000	-0.0000	0.0000	0.0000	0.0000	0.2664	-0.2495	4.3761	0.2268	-0.2604	0.1233	0.0000	-0.3152	4.2229	0.2125	-0.0571	0.0000	0.0000	-3.7752	41.5473	2.2876	-0.6143	0.0000
550.6250	-0.1130	-0.9858	-2.2192	-2.3225	6.2342	-2.5310	-0.0000	-0.0000	-0.0000	0.0000	0.0000	0.0000	0.2889	-0.2251	4.3123	0.2134	-0.2844	0.1158	0.0000	-0.3152	4.2229	0.2126	-0.0571	0.0000	0.0000	-3.7742	41.5475	2.2877	-0.6143	0.0000
550.6350	-0.1131	-0.9858	-2.2192	-2.3225	6.2342	-2.5310	-0.0000	-0.0000	-0.0000	0.0000	0.0000	0.0000	0.3359	-0.2432	4.2898	0.2099	-0.2939	0.1152	0.0000	-0.3151	4.2229	0.2125	-0.0571	0.0000	0.0000	-3.7736	41.5473	2.2876	-0.6143	0.0000
550.6470	-0.1130	-0.9858	-2.2192	-2.3225	6.2341	-2.5309	-0.0000	-0.0000	-0.0000	0.0000	0.0000	0.0000	0.2274	-0.2938	4.3080	0.2446	-0.2937	0.1214	-0.0000	-0.3152	4.2229	0.2126	-0.0571	0.0000	-0.0000	-3.7751	41.5474	2.2877	-0.6143	0.0000
550.6570	-0.1131	-0.9858	-2.2192	-2.3226	6.2342	-2.5310	-0.0000	-0.0000	-0.0000	0.0000	0.0000	0.0000	0.3135	-0.2488	4.3225	0.2261	-0.3115	0.1375	-0.0000	-0.3153	4.2229	0.2125	-0.0571	0.0000	-0.0000	-3.7759	41.5474	2.2877	-0.6143	0.0000
550.6690	-0.1130	-0.9858	-2.2192	-2.3225	6.2342	-2.5309	-0.0000	-0.0000	-0.0000	0.0000	0.0000	0.0000	0.3318	-0.1720	4.3136	0.2429	-0.3008	0.1070	0.0000	-0.3152	4.2229	0.2126	-0.0571	0.0000	0.0000	-3.7750	41.5475	2.2877	-0.6143	0.0000
550.6790	-0.1130	-0.9858	-2.2192	-2.3226	6.2342	-2.5309	-0.0000	-0.0000	-0.0000	0.0000	0.0000	0.0000	0.3629	-0.1811	4.3588	0.2399	-0.2897	0.1328	0.0000	-0.3152	4.2229	0.2126	-0.0571	0.0000	0.0000	-3.7750	41.5475	2.2877	-0.6143	0.0000
550.6910	-0.1131	-0.9858	-2.2192	-2.3225	6.2342	-2.5310	-0.0000	-0.0000	-0.0000	0.0000	0.0000	0.0000	0.2995	-0.2458	4.3078	0.2377	-0.2698	0.1272	-0.0000	-0.3151	4.2229	0.2126	-0.0571	0.0000	-0.0000	-3.7735	41.5473	2.2877	-0.6143	0.0000
550.7010	-0.1130	-0.9858	-2.2192	-2.3225	6.2341	-2.5310	-0.0000	-0.0000	-0.0000	0.0000	0.0000	0.0000	0.2934	-0.2311	4.3356	0.1932	-0.2795	0.1105	-0.0000	-0.3151	4.2229	0.2125	-0.0571	0.0000	-0.0000	-3.7735	41.5473	2.2876	-0.6143	0.0000
550.7110	-0.1130	-0.9858	-2.2192	-2.3225	6.2342	-2.5309	-0.0000	-0.0000	-0.0000	0.0000	0.0000	0.0000	0.2625	-0.3181	4.3118	0.1947	-0.2993	0.1249	0.0000	-0.3152	4.2229	0.2125	-0.0571	0.0000	0.0000	-3.7743	41.5474	2.2877	-0.6143	0.0000
550.7230	-0.1131	-0.9858	-2.2192	-2.3226	6.2342	-2.5309	-0.0000	-0.0000	-0.0000	0.0000	0.0000	0.0000	0.2850	-0.2016	4.2923	0.2169	-0.2795	0.1237	0.0000	-0.3152	4.2229	0.2126	-0.0571	0.0000	0.0000	-3.7749	41.5476	2.2878	-0.6143	0.0000
550.7330	-0.1130	-0.9858	-2.2192	-2.3225	6.2342	-2.5310	-0.0000	-0.0000	-0.0000	0.0000	0.0000	0.0000	0.2324	-0.1209	4.3098	0.2376	-0.2993	0.1293	-0.0000	-0.3152	4.2229	0.2125	-0.0571	0.0000	-0.0000	-3.7743	41.5474	2.2876	-0.6143	0.0000
550.7450	-0.1131	-0.9858	-2.2192	-2.3225	6.2342	-2.5310	-0.0000	-0.0000	-0.0000	0.0000	0.0000	0.0000	0.3023	-0.1860	4.3195	0.1968	-0.3056	0.1450	-0.0000	-0.3152	4.2229	0.2125	-0.0571	0.0000	-0.0000	-3.7752	41.5474	2.2876	-0.6143	0.0000
550.7550	-0.1130	-0.9858	-2.2192	-2.3225	6.2342	-2.5309	-0.0000	-0.0000	-0.0000	0.0000	0.0000	0.0000	0.2765	-0.2456	4.3059	0.2260	-0.2750	0.1182	0.0000	-0.3153	4.2229	0.2126	-0.0571	0.0000	0.0000	-3.7757	41.5476	2.2878	-0.6143	0.0000
550.7650	-0.1131	-0.9858	-2.2192	-2.3225	6.2342	-2.5310	-0.0000	-0.0000	-0.0000	0.0000	0.0000	0.0000	0.2426	-0.2380	4.3262	0.2346	-0.2951	0.1352	0.0000	-0.3152	4.2229	0.2125	-0.0571	0.0000	0.0000	-3.7753	41.5472	2.2875	-0.6143	0.0000
550.7770	-0.1130	-0.9858	-2.2192	-2.3225	6.2342	-2.5309	-0.0000	-0.0000	-0.0000	0.0000	0.0000	0.0000	0.2887	-0.2187	4.2849	0.2431	-0.2688	0.1501	0.0000	-0.3154	4.2229	0.2126	-0.0571	0.0000	0.0000	-3.7766	41.5475	2.2877	-0.6143	0.0000
550.7870	-0.1130	-0.9858	-2.2192	-2.3226	6.2342	-2.5309	-0.0000	-0.0000	-0.0000	0.0000	0.0000	0.0000	0.2795	-0.2629	4.3133	0.1965	-0.2909	0.1349	-0.0000	-0.3154	4.2229	0.2125	-0.0571	0.0000	-0.0000	-3.7767	41.5474	2.2876	-0.6143	0.0000
550.7990	-0.1130	-0.9858	-2.2192	-2.3225	6.2342	-2.5310	-0.0000	-0.0000	-0.0000	0.0000	0.0000	0.0000	0.2160	-0.2388	4.3127	0.2283	-0.2878	0.1541	-0.0000	-0.3152	4.2229	0.2125	-0.0571	0.0000	-0.0000	-3.7752	41.5474	2.2876	-0.6143	0.0000
550.8090	-0.1130	-0.9857	-2.2192	-2.3225	6.2341	-2.5309	-0.0000	-0.0000	-0.0000	0.0000	0.0000	0.0000	0.3077	-0.1319	4.3341	0.2152	-0.3046	0.1325	0.0000	-0.3152	4.2229	0.2125	-0.0571	0.0000	0.0000	-3.7751	41.5475	2.2877	-0.6143	0.0000
550.8210	-0.1130	-0.9858	-2.2192	-2.3226	6.2341	-2.5309	-0.0000	-0.0000	-0.0000	0.0000	0.0000	0.0000	0.1807	-0.2173	4.3176	0.2201	-0.2812	0.1319	0.0000	-0.3152	4.2229	0.2126	-0.0571	0.0000	0.0000	-3.7750	41.5475	2.2877	-0.6143	0.0000
550.8310	-0.1130	-0.9858	-2.2192	-2.3225	6.2342	-2.5309	-0.0000	-0.0000	-0.0000	0.0000	0.0000	0.0000	0.1887	-0.1953	4.3171	0.2455	-0.2808	0.1428	0.0000	-0.3152	4.2229	0.2125	-0.0571	0.0000	0.0000	-3.7745	41.5472	2.2875	-0.6143	0.0000
550.8410	-0.1131	-0.9858	-2.2192	-2.3225	6.2342	-2.5310	-0.0000	-0.0000	-0.0000	0.0000	0.0000	0.0000	0.3015	-0.2256	4.3131	0.2366	-0.2596	0.1372	-0.0000	-0.3152	4.2229	0.2126	-0.0571	0.0000	-0.0000	-3.7743	41.5474	2.2877	-0.6143	0.0000
550.8530	-0.1131	-0.9857	-2.2192	-2.3225	6.2342	-2.5310	-0.0000	-0.0000	-0.0000	0.0000	0.0000	0.0000	0.2552	-0.2048	4.3083	0.2271	-0.3082	0.1499	-0.0000	-0.3153	4.2229	0.2126	-0.0571	0.0000	-0.0000	-3.7758	41.5475	2.2877	-0.6143	0.0000
550.8630	-0.1131	-0.9858	-2.2192	-2.3225	6.2342	-2.5310	-0.0000	-0.0000	-0.0000	0.0000	0.0000	0.0000	0.1911	-0.2708	4.3271	0.2109	-0.3019	0.1594	-0.0000	-0.3153	4.2229	0.2126	-0.0571	0.0000	-0.0000	-3.7766	41.5476	2.2877	-0.6143	0.0000
550.8750	-0.1131	-0.9857	-2.2192	-2.3225	6.2342	-2.5309	-0.0000	-0.0000	-0.0000	0.0000	0.0000	0.0000	0.2274	-0.1896	4.3047	0.2293	-0.3224	0.1545	0.0000	-0.3153	4.2229	0.2126	-0.0571	0.0000	0.0000	-3.7758	41.5475	2.2877	-0.6143	0.0000
550.8850	-0.1130	-0.9858	-2.2192	-2.3225	6.2342	-2.5309	-0.0000	-0.0000	-0.0000	0.0000	0.0000	0.0000	0.2275	-0.2167	4.3027	0.2321	-0.3217	0.1406	0.0000	-0.3152	4.2229	0.2125	-0.0571	0.0000	0.0000	-3.7744	41.5473	2.2876	-0.6143	0.0000
550.8950	-0.1130	-0.9858	-2.2192	-2.3226	6.2342	-2.5309	-0.0000	-0.0000	-0.0000	0.0000	0.0000	0.0000	0.2433	-0.2446	4.3284	0.2263	-0.3074	0.1473	-0.0000	-0.3150	4.2229	0.2125	-0.0571	0.0000	-0.0000	-3.7721	41.5471	2.2875	-0.6142	0.0000
550.9070	-0.1131	-0.9858	-2.2192	-2.3225	6.2342	-2.5310	-0.0000	-0.0000	-0.0000	0.0000	0.0000	0.0000	0.1701	-0.1052	4.2928	0.2377	-0.3037	0.1282	0.0000	-0.3153	4.2229	0.2125	-0.0571	0.0000	0.0000	-3.7760	41.5473	2.2876	-0.6143	0.0000
550.9170	-0.1131	-0.9858	-2.2192	-2.3225	6.2342	-2.5310	-0.0000	-0.0000	-0.0000	0.0000	0.0000	0.0000	0.3201	-0.2668	4.3276	0.2231	-0.2860	0.1785	0.0000	-0.3152	4.2229	0.2126	-0.0571	0.0000	0.0000	-3.7750	41.5475	2.2877	-0.6143	0.0000
550.9290	-0.1131	-0.9858	-2.2192	-2.3226	6.2342	-2.5309	-0.0000	-0.0000	-0.0000	0.0000	0.0000	0.0000	0.2873	-0.2190	4.3429	0.2293	-0.2905	0.1611	-0.0000	-0.3154	4.2229	0.2126	-0.0571	0.0000	-0.0000	-3.7766	41.5475	2.2877	-0.6143	0.0000
550.9390	-0.1130	-0.9858	-2.2192	-2.3225	6.2342	-2.5310	-0.0000	-0.0000	-0.0000	0.0000	0.0000	0.0000	0.2280	-0.2326	4.3391	0.2044	-0.3196	0.1426	0.0000	-0.3152	4.2229	0.2126	-0.0571	0.0000	0.0000	-3.7751	41.5474	2.2877	-0.6143	0.0000
550.9510	-0.1130	-0.9857	-2.2192	-2.3225	6.2342	-2.5309	-0.0000	-0.0000	-0.0000	0.0000	0.0000	0.0000	0.3063	-0.2144	4.3400	0.2565	-0.2705	0.1399	0.0000	-0.3153	4.2229	0.2126	-0.0571	0.0000	0.0000	-3.7764	41.5477	2.2879	-0.6143	0.0000
550.9610	-0.1130	-0.9858	-2.2192	-2.3225	6.2342	-2.5310	-0.0000	-0.0000	-0.0000	0.0000	0.0000	0.0000	0.2410	-0.2839	4.3146	0.1981	-0.3073	0.1608	0.0000	-0.3152	4.2229	0.2125	-0.0571	0.0000	0.0000	-3.7744	41.5473	2.2876	-0.6143	0.0000
550.9710	-0.1131	-0.9857	-2.2192	-2.3225	6.2342	-2.5309	-0.0000	-0.0000	-0.0000	0.0000	0.0000	0.0000	0.2432	-0.1810	4.3118	0.2375	-0.3075	0.1422	0.0000	-0.3152	4.2229	0.2125	-0.0571	0.0000	0.0000	-3.7751	41.5474	2.2877	-0.6143	0.0000
550.9830	-0.1130	-0.9857	-2.2192	-2.3226	6.2342	-2.5310	-0.0000	-0.0000	-0.0000	0.0000	0.0000	0.0000	0.2466	-0.2435	4.2925	0.2168	-0.2893	0.1320	0.0000	-0.3154	4.2229	0.2126	-0.0571	0.0000	0.0000	-3.7766	41.5475	2.2877	-0.6143	0.0000
550.9930	-0.1130	-0.9857	-2.2192	-2.3225	6.2342	-2.5310	-0.0000	-0.0000	-0.0000	0.0000	0.0000	0.0000	0.2642	-0.2466	4.2837	0.2231	-0.3089	0.1535	0.0000	-0.3152	4.2229	0.2125	-0.0571	0.0000	0.0000	-3.7752	41.5473	2.2875	-0.6143	0.0000
551.0050	-0.1130	-0.9858	-2.2192	-2.3225	6.2342	-2.5309	-0.0000	-0.0000	-0.0000	0.0000	0.0000	0.0000	0.1962	-0.2451	4.3273	0.2250	-0.2904	0.1378	0.0000	-0.3150	4.2229	0.2125	-0.0571	0.0000	0.0000	-3.7727	41.5473	2.2876	-0.6143	0.0000
551.0150	-0.1130	-0.9858	-2.2192	-2.3225	6.2342	-2.5310	-0.0000	-0.0000	-0.0000	0.0000	0.0000	0.0000	0.3407	-0.2593	4.2975	0.2005	-0.3186	0.1286	-0.0000	-0.3152	4.2229	0.2125	-0.0571	0.0000	-0.0000	-3.7753	41.5472	2.2875	-0.6143	0.0000
551.0250	-0.1130	-0.9858	-2.2192	-2.3225	6.2342	-2.5309	-0.0000	-0.0000	-0.0000	0.0000	0.0000	0.0000	0.2271	-0.2909	4.3433	0.2421	-0.2921	0.1545	-0.0000	-0.3152	4.2229	0.2125	-0.0571	0.0000	-0.0000	-3.7745	41.5473	2.2876	-0.6143	0.0000
551.0350	-0.1131	-0.9858	-2.2192	-2.3226	6.2342	-2.5310	-0.0000	-0.0000	-0.0000	0.0000	0.0000	0.0000	0.1415	-0.2842	4.3768	0.2465	-0.2904	0.1515	-0.0000	-0.3151	4.2229	0.2125	-0.0571	0.0000	-0.0000	-3.7736	41.5472	2.2875	-0.6143	0.0000
551.0450	-0.1130	-0.9858	-2.2192	-2.3225	6.2342	-2.5310	-0.0000	-0.0000	-0.0000	0.0000	0.0000	0.0000	0.2716	-0.2731	4.3429	0.2029	-0.2989	0.1454	0.0000	-0.3153	4.2229	0.2126	-0.0571	0.0000	0.0000	-3.7757	41.5476	2.2878	-0.6143	0.0000
551.0550	-0.1130	-0.9858	-2.2192	-2.3225	6.2341	-2.5309	-0.0000	-0.0000	-0.0000	0.0000	0.0000	0.0000	0.2158	-0.2208	4.2986	0.2428	-0.3086	0.1570	-0.0000	-0.3154	4.2229	0.2126	-0.0571	0.0000	-0.0000	-3.7774	41.5475	2.2877	-0.6143	0.0000
551.0650	-0.1131	-0.9858	-2.2192	-2.3225	6.2342	-2.5310	-0.0000	-0.0000	-0.0000	0.0000	0.0000	0.0000	0.2675	-0.1949	4.3262	0.2004	-0.3001	0.1390	-0.0000	-0.3152	4.2229	0.2126	-0.0571	0.0000	-0.0000	-3.7751	41.5474	2.2877	-0.6143	0.0000
551.0750	-0.1131	-0.9858	-2.2192	-2.3225	6.2342	-2.5310	-0.0000	-0.0000	-0.0000	0.0000	0.0000	0.0000	0.1540	-0.2093	4.2994	0.2035	-0.2624	0.1716	0.0000	-0.3152	4.2229	0.2125	-0.0571	0.0000	0.0000	-3.7752	41.5473	2.2876	-0.6143	0.0000
551.0870	-0.1130	-0.9858	-2.2192	-2.3225	6.2342	-2.5310	-0.0000	-0.0000	-0.0000	0.0000	0.0000	0.0000	0.2628	-0.1846	4.3246	0.2144	-0.2699	0.1409	0.0000	-0.3152	4.2229	0.2125	-0.0571	0.0000	0.0000	-3.7751	41.5474	2.2877	-0.6143	0.0000
551.0970	-0.1130	-0.9858	-2.2192	-2.3226	6.2342	-2.5310	-0.0000	-0.0000	-0.0000	0.0000	0.0000	0.0000	0.1859	-0.2805	4.3109	0.2082	-0.2649	0.1528	0.0000	-0.3152	4.2229	0.2126	-0.0571	0.0000	0.0000	-3.7750	41.5475	2.2877	-0.6143	0.0000
551.1070	-0.1131	-0.9858	-2.2192	-2.3225	6.2342	-2.5310	-0.0000	-0.0000	-0.0000	0.0000	0.0000	0.0000	0.2803	-0.2507	4.3140	0.2237	-0.2856	0.1375	0.0000	-0.3152	4.2229	0.2126	-0.0571	0.0000	0.0000	-3.7751	41.5474	2.2877	-0.6143	0.0000
551.1170	-0.1130	-0.9858	-2.2192	-2.3225	6.2342	-2.5310	-0.0000	-0.0000	-0.0000	0.0000	0.0000	0.0000	0.1568	-0.3172	4.3127	0.2146	-0.2805	0.1488	0.0000	-0.3152	4.2229	0.2126	-0.0571	0.0000	0.0000	-3.7751	41.5474	2.2877	-0.6143	0.0000
551.1270	-0.1130	-0.9857	-2.2192	-2.3225	6.2342	-2.5309	-0.0000	-0.0000	-0.0000	0.0000	0.0000	0.0000	0.2644	-0.2473	4.3284	0.2420	-0.3229	0.1651	-0.0000	-0.3153	4.2229	0.2126	-0.0571	0.0000	-0.0000	-3.7759	41.5474	2.2877	-0.6143	0.0000
551.1370	-0.1131	-0.9858	-2.2192	-2.3225	6.2342	-2.5310	-0.0000	-0.0000	-0.0000	0.0000	0.0000	0.0000	0.2221	-0.2764	4.3077	0.2126	-0.2900	0.1470	-0.0000	-0.3150	4.2229	0.2125	-0.0571	0.0000	-0.0000	-3.7728	41.5472	2.2876	-0.6143	0.0000
551.1470	-0.1130	-0.9858	-2.2192	-2.3225	6.2342	-2.5310	-0.0000	-0.0000	-0.0000	0.0000	0.0000	0.0000	0.1960	-0.2675	4.3620	0.2229	-0.3111	0.1441	0.0000	-0.3152	4.2229	0.2125	-0.0571	0.0000	0.0000	-3.7751	41.5474	2.2877	-0.6143	0.0000
551.1570	-0.1131	-0.9858	-2.2192	-2.3226	6.2342	-2.5309	-0.0000	-0.0000	-0.0000	0.0000	0.0000	0.0002	0.1726	-0.1997	4.3231	0.2446	-0.3061	0.1496	0.0000	-0.3152	4.2229	0.2125	-0.0571	0.0000	0.0000	-3.7752	41.5474	2.2877	-0.6143	0.0000
551.1690	-0.1131	-0.9858	-2.2192	-2.3225	6.2342	-2.5309	-0.0000	-0.0000	-0.0000	0.0000	0.0000	0.0000	0.2780	-0.1610	4.3588	0.2156	-0.3278	0.1450	-0.0000	-0.3152	4.2229	0.2125	-0.0571	0.0000	-0.0000	-3.7743	41.5474	2.2877	-0.6143	0.0000
551.1790	-0.1130	-0.9858	-2.2192	-2.3225	6.2342	-2.5309	-0.0000	-0.0000	-0.0000	0.0000	0.0000	0.0000	0.2028	-0.2418	4.3244	0.2469	-0.3174	0.1514	-0.0000	-0.3153	4.2229	0.2126	-0.0571	0.0000	-0.0000	-3.7764	41.5477	2.2878	-0.6143	0.0000
551.1890	-0.1131	-0.9857	-2.2192	-2.3225	6.2342	-2.5309	-0.0000	-0.0000	-0.0000	0.0000	0.0000	0.0000	0.2343	-0.1736	4.3637	0.1985	-0.2853	0.1538	0.0000	-0.3150	4.2229	0.2125	-0.0571	0.0000	0.0000	-3.7728	41.5472	2.2876	-0.6143	0.0000
551.1990	-0.1130	-0.9857	-2.2192	-2.3225	6.2342	-2.5310	-0.0000	-0.0000	-0.0000	0.0000	0.0000	0.0000	0.1527	-0.1971	4.3460	0.2357	-0.2836	0.1344	0.0000	-0.3153	4.2229	0.2125	-0.0571	0.0000	0.0000	-3.7759	41.5474	2.2876	-0.6143	0.0000
551.2090	-0.1130	-0.9858	-2.2192	-2.3225	6.2342	-2.5309	-0.0000	-0.0000	-0.0000	0.0000	0.0000	0.0000	0.2184	-0.2317	4.3005	0.2359	-0.2907	0.1557	-0.0000	-0.3154	4.2229	0.2126	-0.0571	0.0000	-0.0000	-3.7775	41.5474	2.2877	-0.6143	0.0000
551.2210	-0.1130	-0.9858	-2.2192	-2.3226	6.2342	-2.5309	-0.0000	-0.0000	-0.0000	0.0000	0.0000	0.0000	0.2231	-0.2935	4.3356	0.2165	-0.2933	0.1403	0.0000	-0.3151	4.2229	0.2126	-0.0571	0.0000	0.0000	-3.7735	41.5474	2.2877	-0.6143	0.0000
551.2310	-0.1130	-0.9858	-2.2192	-2.3225	6.2341	-2.5309	-0.0000	-0.0000	-0.0000	0.0000	0.0000	0.0000	0.1819	-0.2155	4.3227	0.1911	-0.3102	0.1509	0.0000	-0.3152	4.2229	0.2126	-0.0571	0.0000	0.0000	-3.7750	41.5475	2.2877	-0.6143	0.0000
551.2410	-0.1130	-0.9858	-2.2192	-2.3225	6.2342	-2.5310	-0.0000	-0.0000	-0.0000	0.0000	0.0000	0.0000	0.2011	-0.2101	4.3108	0.2178	-0.3242	0.1671	0.0000	-0.3152	4.2229	0.2125	-0.0571	0.0000	0.0000	-3.7753	41.5473	2.2876	-0.6143	0.0000
551.2530	-0.1131	-0.9858	-2.2192	-2.3225	6.2342	-2.5309	-0.0000	-0.0000	-0.0000	0.0000	0.0000	0.0000	0.1979	-0.1696	4.3205	0.2049	-0.2694	0.1538	0.0000	-0.3152	4.2229	0.2125	-0.0571	0.0000	0.0000	-3.7744	41.5473	2.2876	-0.6143	0.0000
551.2630	-0.1130	-0.9858	-2.2192	-2.3225	6.2342	-2.5309	-0.0000	-0.0000	-0.0000	0.0000	0.0000	0.0000	0.1958	-0.2209	4.3040	0.2293	-0.2863	0.1354	0.0000	-0.3154	4.2229	0.2125	-0.0571	0.0000	0.0000	-3.7767	41.5474	2.2876	-0.6143	0.0000
551.2730	-0.1130	-0.9858	-2.2192	-2.3225	6.2342	-2.5309	-0.0000	-0.0000	-0.0000	0.0000	0.0000	0.0000	0.1502	-0.2403	4.3141	0.1976	-0.2789	0.1641	-0.0000	-0.3151	4.2229	0.2125	-0.0571	0.0000	-0.0000	-3.7736	41.5472	2.2876	-0.6143	0.0000
551.2850	-0.1130	-0.9858	-2.2192	-2.3225	6.2342	-2.5309	-0.0000	-0.0000	-0.0000	0.0000	0.0000	0.0000	0.1002	-0.2412	4.3712	0.2203	-0.3088	0.1624	-0.0000	-0.3154	4.2229	0.2126	-0.0571	0.0000	-0.0000	-3.7775	41.5474	2.2877	-0.6143	0.0000
551.2950	-0.1131	-0.9858	-2.2192	-2.3225	6.2341	-2.5310	-0.0000	-0.0000	-0.0000	0.0000	0.0000	0.0000	0.1828	-0.2682	4.3082	0.2421	-0.2663	0.1304	0.0000	-0.3153	4.2229	0.2126	-0.0571	0.0000	0.0000	-3.7759	41.5474	2.2877	-0.6143	0.0000
551.3050	-0.1130	-0.9858	-2.2192	-2.3225	6.2342	-2.5310	-0.0000	-0.0000	-0.0000	0.0000	0.0000	0.0000	0.1675	-0.2773	4.2943	0.2428	-0.3058	0.1425	0.0000	-0.3152	4.2229	0.2125	-0.0571	0.0000	0.0000	-3.7753	41.5472	2.2876	-0.6143	0.0000
551.3150	-0.1130	-0.9858	-2.2192	-2.3225	6.2342	-2.5310	-0.0000	-0.0000	-0.0000	0.0000	0.0000	0.0000	0.1951	-0.1839	4.3029	0.2135	-0.3062	0.1468	0.0000	-0.3152	4.2229	0.2126	-0.0571	0.0000	0.0000	-3.7750	41.5475	2.2877	-0.6143	0.0000
551.3250	-0.1130	-0.9858	-2.2192	-2.3226	6.2342	-2.5309	-0.0000	-0.0000	-0.0000	0.0000	0.0000	0.0000	0.2432	-0.1774	4.3560	0.2463	-0.3040	0.1422	0.0000	-0.3152	4.2229	0.2125	-0.0571	0.0000	0.0000	-3.7744	41.5473	2.2876	-0.6143	0.0000
551.3350	-0.1130	-0.9858	-2.2192	-2.3226	6.2341	-2.5310	-0.0000	-0.0000	-0.0000	0.0000	0.0000	0.0000	0.2059	-0.2077	4.2962	0.1934	-0.3057	0.1243	0.0000	-0.3152	4.2229	0.2126	-0.0571	0.0000	0.0000	-3.7743	41.5474	2.2877	-0.6143	0.0000
551.3470	-0.1130	-0.9858	-2.2192	-2.3226	6.2342	-2.5310	-0.0000	-0.0000	-0.0000	0.0000	0.0000	0.0000	0.2678	-0.1887	4.3174	0.2073	-0.3125	0.1424	0.0000	-0.3153	4.2229	0.2126	-0.0571	0.0000	0.0000	-3.7759	41.5475	2.2877	-0.6143	0.0000
551.3570	-0.1131	-0.9858	-2.2192	-2.3225	6.2342	-2.5309	-0.0000	-0.0000	-0.0000	0.0000	0.0000	0.0000	0.1865	-0.3136	4.3193	0.1968	-0.2752	0.1190	0.0000	-0.3152	4.2229	0.2125	-0.0571	0.0000	0.0000	-3.7746	41.5471	2.2875	-0.6143	0.0000
551.3670	-0.1131	-0.9858	-2.2192	-2.3226	6.2341	-2.5310	-0.0000	-0.0000	-0.0000	0.0000	0.0000	0.0000	0.1624	-0.2921	4.3498	0.2032	-0.3150	0.1487	0.0000	-0.3152	4.2229	0.2125	-0.0571	0.0000	0.0000	-3.7744	41.5473	2.2877	-0.6143	0.0000
551.3770	-0.1131	-0.9858	-2.2192	-2.3225	6.2342	-2.5310	-0.0000	-0.0000	-0.0000	0.0000	0.0000	0.0000	0.1569	-0.2386	4.2913	0.2359	-0.2844	0.1363	0.0000	-0.3154	4.2229	0.2126	-0.0571	0.0000	0.0000	-3.7766	41.5475	2.2877	-0.6143	0.0000
551.3890	-0.1130	-0.9857	-2.2192	-2.3225	6.2341	-2.5309	-0.0000	-0.0000	-0.0000	0.0000	0.0000	0.0000	0.1717	-0.2597	4.3509	0.2105	-0.3127	0.1568	0.0000	-0.3152	4.2229	0.2126	-0.0571	0.0000	0.0000	-3.7743	41.5474	2.2877	-0.6143	0.0000
551.3990	-0.1130	-0.9858	-2.2192	-2.3225	6.2342	-2.5310	-0.0000	-0.0000	-0.0000	0.0000	0.0000	0.0000	0.1049	-0.2893	4.3551	0.2442	-0.3031	0.1167	0.0000	-0.3153	4.2229	0.2126	-0.0571	0.0000	0.0000	-3.7759	41.5474	2.2877	-0.6143	0.0000
551.4090	-0.1131	-0.9858	-2.2192	-2.3225	6.2342	-2.5310	-0.0000	-0.0000	-0.0000	0.0000	0.0000	0.0000	0.1844	-0.2655	4.3384	0.2125	-0.2774	0.1260	0.0000	-0.3154	4.2229	0.2126	-0.0571	0.0000	0.0000	-3.7766	41.5475	2.2877	-0.6143	0.0000
551.4210	-0.1131	-0.9858	-2.2192	-2.3226	6.2341	-2.5310	-0.0000	-0.0000	-0.0000	0.0000	0.0000	0.0000	0.2189	-0.2014	4.3290	0.2170	-0.2711	0.1530	0.0000	-0.3153	4.2229	0.2126	-0.0571	0.0000	0.0000	-3.7758	41.5475	2.2877	-0.6143	0.0000
551.4310	-0.1130	-0.9858	-2.2192	-2.3225	6.2342	-2.5310	-0.0000	-0.0000	-0.0000	0.0000	0.0000	0.0000	0.0971	-0.2013	4.3294	0.2054	-0.2874	0.1352	0.0000	-0.3152	4.2229	0.2126	-0.0571	0.0000	0.0000	-3.7743	41.5474	2.2877	-0.6143	0.0000
551.4410	-0.1130	-0.9857	-2.2192	-2.3225	6.2342	-2.5310	-0.0000	-0.0000	-0.0000	0.0000	0.0000	0.0000	0.2303	-0.2552	4.3565	0.2470	-0.2977	0.1069	0.0000	-0.3154	4.2229	0.2126	-0.0571	0.0000	0.0000	-3.7766	41.5475	2.2877	-0.6143	0.0000
551.4530	-0.1130	-0.9858	-2.2192	-2.3225	6.2342	-2.5310	-0.0000	-0.0000	-0.0000	0.0000	0.0000	0.0000	0.1092	-0.2074	4.3423	0.2150	-0.2930	0.1123	-0.0000	-0.3154	4.2229	0.2126	-0.0571	0.0000	-0.0000	-3.7767	41.5474	2.2877	-0.6143	0.0000
551.4630	-0.1130	-0.9858	-2.2192	-2.3226	6.2341	-2.5310	-0.0000	-0.0000	-0.0000	0.0000	0.0000	0.0000	0.2718	-0.2149	4.3312	0.2179	-0.2903	0.1172	0.0000	-0.3150	4.2229	0.2125	-0.0571	0.0000	0.0000	-3.7729	41.5471	2.2875	-0.6143	0.0000
551.4730	-0.1130	-0.9858	-2.2192	-2.3225	6.2342	-2.5309	-0.0000	-0.0000	-0.0000	0.0000	0.0000	0.0000	0.1916	-0.1934	4.3589	0.1968	-0.2870	0.1034	-0.0000	-0.3152	4.2229	0.2125	-0.0571	0.0000	-0.0000	-3.7751	41.5474	2.2877	-0.6143	0.0000
551.4830	-0.1130	-0.9858	-2.2192	-2.3225	6.2342	-2.5309	-0.0000	-0.0000	-0.0000	0.0000	0.0000	0.0000	0.1213	-0.1833	4.3710	0.2214	-0.3046	0.1558	0.0000	-0.3153	4.2229	0.2126	-0.0571	0.0000	0.0000	-3.7765	41.5476	2.2877	-0.6143	0.0000
551.4930	-0.1131	-0.9858	-2.2192	-2.3225	6.2342	-2.5310	-0.0000	-0.0000	-0.0000	0.0000	0.0000	0.0000	0.1164	-0.3056	4.3518	0.1941	-0.2999	0.1145	0.0000	-0.3152	4.2229	0.2125	-0.0571	0.0000	0.0000	-3.7752	41.5474	2.2876	-0.6143	0.0000
551.5030	-0.1131	-0.9858	-2.2192	-2.3225	6.2342	-2.5309	-0.0000	-0.0000	-0.0000	0.0000	0.0000	0.0000	0.2233	-0.2186	4.3371	0.2057	-0.2841	0.1492	-0.0000	-0.3154	4.2229	0.2126	-0.0571	0.0000	-0.0000	-3.7774	41.5475	2.2877	-0.6143	0.0000
551.5130	-0.1130	-0.9858	-2.2192	-2.3225	6.2342	-2.5309	-0.0000	-0.0000	-0.0000	0.0000	0.0000	0.0000	0.0945	-0.2725	4.3303	0.2307	-0.2977	0.1224	0.0000	-0.3153	4.2229	0.2125	-0.0571	0.0000	0.0000	-3.7759	41.5474	2.2876	-0.6143	0.0000
551.5250	-0.1131	-0.9858	-2.2192	-2.3225	6.2342	-2.5309	-0.0000	-0.0000	-0.0000	0.0000	0.0000	0.0000	0.2036	-0.2514	4.3187	0.1917	-0.2851	0.1443	-0.0000	-0.3154	4.2229	0.2126	-0.0571	0.0000	-0.0000	-3.7766	41.5475	2.2877	-0.6143	0.0000
551.5350	-0.1130	-0.9858	-2.2192	-2.3226	6.2341	-2.5309	-0.0000	-0.0000	-0.0000	0.0000	0.0000	0.0000	0.2079	-0.1965	4.3311	0.1977	-0.2858	0.1365	-0.0000	-0.3154	4.2229	0.2126	-0.0571	0.0000	-0.0000	-3.7772	41.5477	2.2878	-0.6143	0.0000
551.5450	-0.1130	-0.9858	-2.2192	-2.3225	6.2342	-2.5309	-0.0000	-0.0000	-0.0000	0.0000	0.0000	0.0000	0.1585	-0.2280	4.3116	0.2123	-0.2848	0.1308	0.0000	-0.3152	4.2229	0.2125	-0.0571	0.0000	0.0000	-3.7744	41.5473	2.2876	-0.6143	0.0000
551.5550	-0.1131	-0.9858	-2.2192	-2.3226	6.2342	-2.5310	-0.0000	-0.0000	-0.0000	0.0000	0.0000	0.0000	0.1412	-0.1955	4.3256	0.2234	-0.3241	0.1235	-0.0000	-0.3151	4.2229	0.2125	-0.0571	0.0000	-0.0000	-3.7736	41.5472	2.2876	-0.6143	0.0000
551.5650	-0.1130	-0.9858	-2.2192	-2.3226	6.2342	-2.5309	-0.0000	-0.0000	-0.0000	0.0000	0.0000	0.0000	0.1575	-0.1835	4.3473	0.2216	-0.2971	0.0990	-0.0000	-0.3151	4.2229	0.2125	-0.0571	0.0000	-0.0000	-3.7736	41.5473	2.2876	-0.6143	0.0000
551.5750	-0.1131	-0.9858	-2.2192	-2.3226	6.2342	-2.5310	-0.0000	-0.0000	-0.0000	0.0000	0.0000	0.0000	0.0816	-0.2470	4.3066	0.2537	-0.2941	0.1275	0.0000	-0.3152	4.2229	0.2126	-0.0571	0.0000	0.0000	-3.7750	41.5475	2.2877	-0.6143	0.0000
551.5870	-0.1131	-0.9858	-2.2192	-2.3225	6.2342	-2.5310	-0.0000	-0.0000	-0.0000	0.0000	0.0000	0.0000	0.1774	-0.2916	4.3062	0.2215	-0.3189	0.1244	-0.0000	-0.3150	4.2229	0.2125	-0.0571	0.0000	-0.0000	-3.7729	41.5471	2.2875	-0.6143	0.0000
551.5970	-0.1131	-0.9858	-2.2192	-2.3226	6.2342	-2.5310	-0.0000	-0.0000	-0.0000	0.0000	0.0000	0.0000	0.1177	-0.1481	4.3203	0.2148	-0.3053	0.0976	0.0000	-0.3150	4.2229	0.2125	-0.0571	0.0000	0.0000	-3.7729	41.5472	2.2875	-0.6143	0.0000
551.6070	-0.1130	-0.9858	-2.2192	-2.3226	6.2342	-2.5310	-0.0000	-0.0000	-0.0000	0.0000	0.0000	0.0000	0.1392	-0.2125	4.3516	0.1940	-0.2939	0.1174	0.0000	-0.3154	4.2229	0.2126	-0.0571	0.0000	0.0000	-3.7766	41.5475	2.2877	-0.6143	0.0000
551.6190	-0.1130	-0.9857	-2.2192	-2.3225	6.2342	-2.5310	-0.0000	-0.0000	-0.0000	0.0000	0.0000	0.0000	0.1970	-0.2143	4.3232	0.2094	-0.2948	0.1116	-0.0000	-0.3154	4.2229	0.2126	-0.0571	0.0000	-0.0000	-3.7766	41.5475	2.2877	-0.6143	0.0000
551.6290	-0.1130	-0.9858	-2.2192	-2.3226	6.2342	-2.5310	-0.0000	-0.0000	-0.0000	0.0000	0.0000	0.0000	0.1144	-0.1565	4.3197	0.2127	-0.2915	0.1223	-0.0000	-0.3150	4.2229	0.2125	-0.0571	0.0000	-0.0000	-3.7730	41.5471	2.2875	-0.6142	0.0000
551.6410	-0.1131	-0.9858	-2.2192	-2.3226	6.2342	-2.5310	-0.0000	-0.0000	-0.0000	0.0000	0.0000	0.0000	0.1296	-0.2358	4.3331	0.2119	-0.2856	0.1236	-0.0000	-0.3151	4.2229	0.2125	-0.0571	0.0000	-0.0000	-3.7735	41.5473	2.2876	-0.6143	0.0000
551.6510	-0.1130	-0.9858	-2.2192	-2.3225	6.2342	-2.5309	-0.0000	-0.0000	-0.0000	0.0000	0.0000	0.0000	0.1636	-0.2457	4.2782	0.1830	-0.2998	0.1171	0.0000	-0.3153	4.2229	0.2126	-0.0571	0.0000	0.0000	-3.7758	41.5475	2.2877	-0.6143	0.0000
551.6610	-0.1131	-0.9857	-2.2192	-2.3226	6.2341	-2.5309	-0.0000	-0.0000	-0.0000	0.0000	0.0000	0.0000	0.1297	-0.2645	4.3124	0.1957	-0.2832	0.1132	-0.0000	-0.3152	4.2229	0.2125	-0.0571	0.0000	-0.0000	-3.7752	41.5473	2.2876	-0.6143	0.0000
551.6710	-0.1130	-0.9858	-2.2192	-2.3225	6.2342	-2.5310	-0.0000	-0.0000	-0.0000	0.0000	0.0000	0.0000	0.1468	-0.2441	4.3315	0.2027	-0.3267	0.1064	-0.0000	-0.3153	4.2229	0.2126	-0.0571	0.0000	-0.0000	-3.7766	41.5475	2.2877	-0.6143	0.0000
551.6810	-0.1130	-0.9858	-2.2192	-2.3225	6.2342	-2.5310	-0.0000	-0.0000	-0.0000	0.0000	0.0000	0.0000	0.1113	-0.3003	4.3483	0.1828	-0.2655	0.1403	0.0000	-0.3152	4.2229	0.2125	-0.0571	0.0000	0.0000	-3.7752	41.5474	2.2877	-0.6143	0.0000
551.6910	-0.1130	-0.9858	-2.2192	-2.3226	6.2342	-2.5310	-0.0000	-0.0000	-0.0000	0.0000	0.0000	0.0000	0.1592	-0.2258	4.3204	0.1961	-0.2971	0.1189	0.0000	-0.3153	4.2229	0.2126	-0.0571	0.0000	0.0000	-3.7757	41.5476	2.2878	-0.6143	0.0000
551.7010	-0.1130	-0.9858	-2.2192	-2.3225	6.2342	-2.5309	-0.0000	-0.0000	-0.0000	0.0000	0.0000	0.0000	0.0821	-0.1724	4.3567	0.2043	-0.3046	0.1259	0.0000	-0.3152	4.2229	0.2125	-0.0571	0.0000	0.0000	-3.7751	41.5474	2.2876	-0.6143	0.0000
551.7130	-0.1130	-0.9858	-2.2192	-2.3226	6.2342	-2.5310	-0.0000	-0.0000	-0.0000	0.0000	0.0000	0.0000	0.1112	-0.2221	4.2995	0.1819	-0.2986	0.1066	0.0000	-0.3152	4.2229	0.2126	-0.0571	0.0000	0.0000	-3.7750	41.5475	2.2877	-0.6143	0.0000
551.7230	-0.1130	-0.9858	-2.2192	-2.3226	6.2342	-2.5310	-0.0000	-0.0000	-0.0000	0.0000	0.0000	0.0000	0.1138	-0.2182	4.3161	0.2164	-0.3028	0.1171	0.0000	-0.3151	4.2229	0.2125	-0.0571	0.0000	0.0000	-3.7737	41.5472	2.2876	-0.6143	0.0000
551.7330	-0.1130	-0.9858	-2.2192	-2.3226	6.2341	-2.5310	-0.0000	-0.0000	-0.0000	0.0000	0.0000	0.0000	0.2024	-0.2296	4.3591	0.2324	-0.2949	0.1370	-0.0000	-0.3155	4.2229	0.2126	-0.0571	0.0000	-0.0000	-3.7781	41.5477	2.2878	-0.6143	0.0000
551.7430	-0.1131	-0.9858	-2.2192	-2.3225	6.2342	-2.5310	-0.0000	-0.0000	-0.0000	0.0000	0.0000	0.0000	0.1073	-0.3126	4.3469	0.2266	-0.3006	0.0852	0.0000	-0.3152	4.2229	0.2125	-0.0571	0.0000	0.0000	-3.7752	41.5473	2.2876	-0.6143	0.0000
551.7530	-0.1130	-0.9857	-2.2192	-2.3225	6.2341	-2.5309	-0.0000	-0.0000	-0.0000	0.0000	0.0000	0.0000	0.0985	-0.2774	4.3089	0.1724	-0.3067	0.1080	0.0000	-0.3152	4.2229	0.2125	-0.0571	0.0000	0.0000	-3.7745	41.5472	2.2876	-0.6143	0.0000
551.7630	-0.1131	-0.9858	-2.2192	-2.3225	6.2341	-2.5310	-0.0000	-0.0000	-0.0000	0.0000	0.0000	0.0000	0.1297	-0.2909	4.3135	0.2407	-0.3057	0.1103	-0.0000	-0.3152	4.2229	0.2125	-0.0571	0.0000	-0.0000	-3.7751	41.5474	2.2876	-0.6143	0.0000
551.7750	-0.1130	-0.9858	-2.2192	-2.3226	6.2342	-2.5310	-0.0000	-0.0000	-0.0000	0.0000	0.0000	0.0000	0.1847	-0.1790	4.2904	0.2091	-0.3057	0.0999	0.0000	-0.3155	4.2229	0.2126	-0.0571	0.0000	0.0000	-3.7789	41.5477	2.2878	-0.6143	0.0000
551.7850	-0.1130	-0.9858	-2.2192	-2.3226	6.2341	-2.5310	-0.0000	-0.0000	-0.0000	0.0000	0.0000	0.0000	0.1203	-0.0953	4.3218	0.2134	-0.2887	0.1215	-0.0000	-0.3152	4.2229	0.2125	-0.0571	0.0000	-0.0000	-3.7745	41.5473	2.2876	-0.6143	0.0000
551.7950	-0.1130	-0.9858	-2.2192	-2.3226	6.2342	-2.5310	-0.0000	-0.0000	-0.0000	0.0000	0.0000	0.0000	0.2214	-0.1416	4.2936	0.2069	-0.2926	0.0920	0.0000	-0.3153	4.2229	0.2125	-0.0571	0.0000	0.0000	-3.7759	41.5474	2.2876	-0.6143	0.0000
551.8070	-0.1130	-0.9857	-2.2192	-2.3226	6.2342	-2.5310	-0.0000	-0.0000	-0.0000	0.0000	0.0000	0.0000	0.2645	-0.2439	4.3445	0.1915	-0.2748	0.0907	0.0000	-0.3152	4.2229	0.2126	-0.0571	0.0000	0.0000	-3.7751	41.5475	2.2877	-0.6143	0.0000
551.8170	-0.1130	-0.9858	-2.2192	-2.3226	6.2341	-2.5310	-0.0000	-0.0000	-0.0000	0.0000	0.0000	0.0000	0.2687	-0.2515	4.3352	0.2123	-0.2975	0.0900	-0.0000	-0.3150	4.2229	0.2125	-0.0571	0.0000	-0.0000	-3.7728	41.5472	2.2876	-0.6143	0.0000
551.8270	-0.1130	-0.9858	-2.2192	-2.3226	6.2342	-2.5309	-0.0000	-0.0000	-0.0000	0.0000	0.0000	0.0000	0.1395	-0.2607	4.3251	0.2254	-0.3127	0.1177	-0.0000	-0.3153	4.2229	0.2125	-0.0571	0.0000	-0.0000	-3.7759	41.5474	2.2876	-0.6143	0.0000
551.8370	-0.1131	-0.9858	-2.2192	-2.3225	6.2342	-2.5309	-0.0000	-0.0000	-0.0000	0.0000	0.0000	0.0000	0.0907	-0.1873	4.2946	0.2317	-0.3087	0.1195	0.0000	-0.3153	4.2229	0.2126	-0.0571	0.0000	0.0000	-3.7758	41.5475	2.2877	-0.6143	0.0000
551.8470	-0.1130	-0.9858	-2.2192	-2.3225	6.2342	-2.5310	-0.0000	-0.0000	-0.0000	0.0000	0.0000	0.0000	0.1530	-0.2470	4.2986	0.2023	-0.2661	0.0504	0.0000	-0.3151	4.2229	0.2125	-0.0571	0.0000	0.0000	-3.7736	41.5472	2.2876	-0.6143	0.0000
551.8570	-0.1130	-0.9858	-2.2192	-2.3225	6.2342	-2.5309	-0.0000	-0.0000	-0.0000	0.0000	0.0000	0.0000	0.1546	-0.2427	4.3108	0.2003	-0.3218	0.0996	-0.0000	-0.3152	4.2229	0.2125	-0.0571	0.0000	-0.0000	-3.7752	41.5474	2.2876	-0.6143	0.0000
551.8690	-0.1131	-0.9858	-2.2192	-2.3225	6.2342	-2.5310	-0.0000	-0.0000	-0.0000	0.0000	0.0000	0.0000	0.1470	-0.1331	4.3187	0.2297	-0.3032	0.1090	0.0000	-0.3151	4.2229	0.2125	-0.0571	0.0000	0.0000	-3.7735	41.5473	2.2876	-0.6143	0.0000
551.8790	-0.1130	-0.9858	-2.2192	-2.3225	6.2342	-2.5310	-0.0000	-0.0000	-0.0000	0.0000	0.0000	0.0000	0.1829	-0.2196	4.2885	0.1878	-0.2667	0.1103	-0.0000	-0.3152	4.2229	0.2126	-0.0571	0.0000	-0.0000	-3.7751	41.5474	2.2877	-0.6143	0.0000
551.8890	-0.1130	-0.9857	-2.2192	-2.3226	6.2341	-2.5309	-0.0000	-0.0000	-0.0000	0.0000	0.0000	0.0000	0.2547	-0.2687	4.3324	0.2316	-0.3096	0.0830	0.0000	-0.3152	4.2229	0.2125	-0.0571	0.0000	0.0000	-3.7753	41.5472	2.2875	-0.6143	0.0000
551.8990	-0.1131	-0.9858	-2.2192	-2.3226	6.2341	-2.5309	-0.0000	-0.0000	-0.0000	0.0000	0.0000	0.0000	0.1548	-0.2275	4.3069	0.2089	-0.2941	0.0729	0.0000	-0.3152	4.2229	0.2125	-0.0571	0.0000	0.0000	-3.7751	41.5474	2.2876	-0.6143	0.0000
551.9090	-0.1130	-0.9858	-2.2192	-2.3226	6.2342	-2.5309	-0.0000	-0.0000	-0.0000	0.0000	0.0000	0.0000	0.1310	-0.2604	4.3408	0.2024	-0.2942	0.0958	-0.0000	-0.3154	4.2229	0.2125	-0.0571	0.0000	-0.0000	-3.7766	41.5475	2.2876	-0.6143	0.0000
551.9190	-0.1131	-0.9858	-2.2192	-2.3226	6.2341	-2.5310	-0.0000	-0.0000	-0.0000	0.0000	0.0000	0.0000	0.2247	-0.2295	4.2635	0.2061	-0.2993	0.0975	-0.0000	-0.3154	4.2229	0.2126	-0.0571	0.0000	-0.0000	-3.7774	41.5475	2.2877	-0.6143	0.0000
551.9290	-0.1130	-0.9857	-2.2192	-2.3226	6.2342	-2.5310	-0.0000	-0.0000	-0.0000	0.0000	0.0000	0.0000	0.2001	-0.2040	4.3661	0.2242	-0.3179	0.0942	0.0000	-0.3152	4.2229	0.2125	-0.0571	0.0000	0.0000	-3.7752	41.5473	2.2876	-0.6143	0.0000
551.9410	-0.1130	-0.9858	-2.2192	-2.3225	6.2342	-2.5310	-0.0000	-0.0000	-0.0000	0.0000	0.0000	0.0000	0.2055	-0.2874	4.3103	0.2162	-0.3048	0.1129	-0.0000	-0.3154	4.2229	0.2126	-0.0571	0.0000	-0.0000	-3.7774	41.5476	2.2877	-0.6143	0.0000
551.9510	-0.1130	-0.9858	-2.2192	-2.3225	6.2342	-2.5310	-0.0000	-0.0000	-0.0000	0.0000	0.0000	0.0000	0.1801	-0.1829	4.3013	0.2063	-0.2937	0.0732	-0.0000	-0.3154	4.2229	0.2126	-0.0571	0.0000	-0.0000	-3.7766	41.5475	2.2877	-0.6143	0.0000
551.9630	-0.1130	-0.9858	-2.2192	-2.3225	6.2342	-2.5309	-0.0000	-0.0000	-0.0000	0.0000	0.0000	0.0000	0.1401	-0.3109	4.3181	0.2222	-0.2847	0.0878	-0.0000	-0.3154	4.2229	0.2126	-0.0571	0.0000	-0.0000	-3.7772	41.5477	2.2879	-0.6143	0.0000
551.9730	-0.1130	-0.9858	-2.2192	-2.3226	6.2342	-2.5310	-0.0000	-0.0000	-0.0000	0.0000	0.0000	0.0000	0.1906	-0.2845	4.3330	0.2040	-0.2927	0.0930	0.0000	-0.3152	4.2229	0.2125	-0.0571	0.0000	0.0000	-3.7744	41.5473	2.2876	-0.6143	0.0000
551.9830	-0.1130	-0.9857	-2.2192	-2.3225	6.2341	-2.5309	-0.0000	-0.0000	-0.0000	0.0000	0.0000	0.0000	0.1924	-0.3482	4.2995	0.2188	-0.2880	0.0908	0.0000	-0.3152	4.2229	0.2125	-0.0571	0.0000	0.0000	-3.7752	41.5473	2.2876	-0.6143	0.0000
551.9950	-0.1130	-0.9857	-2.2192	-2.3225	6.2342	-2.5309	-0.0000	-0.0000	-0.0000	0.0000	0.0000	0.0000	0.2194	-0.2283	4.2903	0.2184	-0.2972	0.0917	-0.0000	-0.3152	4.2229	0.2126	-0.0571	0.0000	-0.0000	-3.7751	41.5474	2.2877	-0.6143	0.0000
552.0050	-0.1131	-0.9857	-2.2192	-2.3226	6.2342	-2.5309	-0.0000	-0.0000	-0.0000	0.0000	0.0000	0.0000	0.2914	-0.1721	4.3255	0.1917	-0.3208	0.0833	-0.0000	-0.3152	4.2229	0.2126	-0.0571	0.0000	-0.0000	-3.7743	41.5474	2.2877	-0.6143	0.0000
552.0170	-0.1131	-0.9858	-2.2192	-2.3225	6.2341	-2.5310	-0.0000	-0.0000	-0.0000	0.0000	0.0000	0.0000	0.1105	-0.1535	4.3391	0.1822	-0.3089	0.0672	-0.0000	-0.3153	4.2229	0.2126	-0.0571	0.0000	-0.0000	-3.7765	41.5477	2.2878	-0.6143	0.0000
552.0270	-0.1131	-0.9858	-2.2192	-2.3225	6.2342	-2.5310	-0.0000	-0.0000	-0.0000	0.0000	0.0000	0.0000	0.1567	-0.2533	4.2868	0.1887	-0.2879	0.0917	-0.0000	-0.3152	4.2229	0.2125	-0.0571	0.0000	-0.0000	-3.7753	41.5472	2.2875	-0.6143	0.0000
552.0370	-0.1130	-0.9858	-2.2192	-2.3225	6.2342	-2.5309	-0.0000	-0.0000	-0.0000	0.0000	0.0000	0.0000	0.1640	-0.2150	4.3255	0.1885	-0.2967	0.0886	-0.0000	-0.3152	4.2229	0.2125	-0.0571	0.0000	-0.0000	-3.7745	41.5473	2.2876	-0.6143	0.0000
552.0490	-0.1130	-0.9857	-2.2192	-2.3225	6.2342	-2.5310	-0.0000	-0.0000	-0.0000	0.0000	0.0000	0.0000	0.1183	-0.3027	4.2963	0.1679	-0.3028	0.0808	0.0000	-0.3154	4.2229	0.2126	-0.0571	0.0000	0.0000	-3.7767	41.5475	2.2877	-0.6143	0.0000
552.0590	-0.1130	-0.9858	-2.2192	-2.3226	6.2342	-2.5310	-0.0000	-0.0000	-0.0000	0.0000	0.0000	0.0000	0.1443	-0.2590	4.3216	0.1877	-0.2804	0.0948	0.0000	-0.3152	4.2229	0.2125	-0.0571	0.0000	0.0000	-3.7744	41.5473	2.2876	-0.6143	0.0000
552.0710	-0.1130	-0.9858	-2.2192	-2.3226	6.2342	-2.5310	-0.0000	-0.0000	-0.0000	0.0000	0.0000	0.0000	0.1873	-0.2357	4.3210	0.1897	-0.3063	0.1017	0.0000	-0.3152	4.2229	0.2125	-0.0571	0.0000	0.0000	-3.7742	41.5475	2.2877	-0.6143	0.0000
552.0810	-0.1130	-0.9858	-2.2192	-2.3225	6.2341	-2.5309	-0.0000	-0.0000	-0.0000	0.0000	0.0000	0.0000	0.1104	-0.2144	4.3100	0.1990	-0.2793	0.0951	-0.0000	-0.3153	4.2229	0.2126	-0.0571	0.0000	-0.0000	-3.7758	41.5475	2.2877	-0.6143	0.0000
552.0910	-0.1131	-0.9858	-2.2192	-2.3225	6.2342	-2.5309	-0.0000	-0.0000	-0.0000	0.0000	0.0000	0.0000	0.1238	-0.2686	4.3095	0.1814	-0.2983	0.1057	0.0000	-0.3152	4.2229	0.2126	-0.0571	0.0000	0.0000	-3.7750	41.5475	2.2877	-0.6143	0.0000
552.1030	-0.1131	-0.9858	-2.2192	-2.3225	6.2342	-2.5310	-0.0000	-0.0000	-0.0000	0.0000	0.0000	0.0000	0.1526	-0.2311	4.3175	0.1817	-0.2945	0.1072	0.0000	-0.3152	4.2229	0.2126	-0.0571	0.0000	0.0000	-3.7750	41.5475	2.2877	-0.6143	0.0000
552.1130	-0.1131	-0.9858	-2.2192	-2.3226	6.2342	-2.5309	-0.0000	-0.0000	-0.0000	0.0000	0.0000	0.0000	0.0861	-0.2019	4.3770	0.1902	-0.3032	0.0949	-0.0000	-0.3150	4.2229	0.2125	-0.0571	0.0000	-0.0000	-3.7720	41.5473	2.2876	-0.6143	0.0000
552.1250	-0.1130	-0.9858	-2.2192	-2.3225	6.2342	-2.5309	-0.0000	-0.0000	-0.0000	0.0000	0.0000	0.0000	0.1538	-0.1984	4.3121	0.1860	-0.2901	0.0901	0.0000	-0.3153	4.2229	0.2125	-0.0571	0.0000	0.0000	-3.7760	41.5473	2.2876	-0.6143	0.0000
552.1350	-0.1131	-0.9858	-2.2192	-2.3225	6.2342	-2.5309	-0.0000	-0.0000	-0.0000	0.0000	0.0000	0.0000	0.2701	-0.2602	4.2783	0.2049	-0.3158	0.0907	-0.0000	-0.3153	4.2229	0.2125	-0.0571	0.0000	-0.0000	-3.7760	41.5473	2.2876	-0.6143	0.0000
552.1470	-0.1130	-0.9857	-2.2192	-2.3225	6.2342	-2.5310	-0.0000	-0.0000	-0.0000	0.0000	0.0000	0.0000	0.1157	-0.2509	4.3071	0.1932	-0.2852	0.0869	0.0000	-0.3151	4.2229	0.2125	-0.0571	0.0000	0.0000	-3.7735	41.5473	2.2876	-0.6143	0.0000
552.1570	-0.1131	-0.9858	-2.2192	-2.3225	6.2342	-2.5309	-0.0000	-0.0000	-0.0000	0.0000	0.0000	0.0000	0.1924	-0.2312	4.2733	0.1871	-0.3030	0.0792	-0.0000	-0.3153	4.2229	0.2126	-0.0571	0.0000	-0.0000	-3.7765	41.5476	2.2878	-0.6143	0.0000
552.1670	-0.1131	-0.9858	-2.2192	-2.3225	6.2342	-2.5310	-0.0000	-0.0000	-0.0000	0.0000	0.0000	0.0000	0.1003	-0.2484	4.3002	0.1793	-0.3092	0.0989	0.0000	-0.3153	4.2229	0.2126	-0.0571	0.0000	0.0000	-3.7758	41.5475	2.2877	-0.6143	0.0000
552.1790	-0.1131	-0.9858	-2.2192	-2.3225	6.2341	-2.5309	-0.0000	-0.0000	-0.0000	0.0000	0.0000	0.0000	0.0978	-0.3381	4.3416	0.1903	-0.3117	0.0722	0.0000	-0.3152	4.2229	0.2126	-0.0571	0.0000	0.0000	-3.7743	41.5474	2.2877	-0.6143	0.0000
552.1890	-0.1131	-0.9858	-2.2192	-2.3225	6.2342	-2.5309	-0.0000	-0.0000	-0.0000	0.0000	0.0000	0.0000	0.1048	-0.2974	4.3004	0.1774	-0.2858	0.0870	-0.0000	-0.3152	4.2229	0.2125	-0.0571	0.0000	-0.0000	-3.7752	41.5473	2.2876	-0.6143	0.0000
552.2010	-0.1130	-0.9858	-2.2192	-2.3226	6.2341	-2.5310	-0.0000	-0.0000	-0.0000	0.0000	0.0000	0.0000	0.2254	-0.2474	4.3207	0.2052	-0.3079	0.0929	-0.0000	-0.3154	4.2229	0.2126	-0.0571	0.0000	-0.0000	-3.7766	41.5475	2.2877	-0.6143	0.0000
552.2110	-0.1130	-0.9858	-2.2192	-2.3225	6.2342	-2.5309	-0.0000	-0.0000	-0.0000	0.0000	0.0000	0.0000	0.1749	-0.2430	4.2977	0.1824	-0.3120	0.0886	0.0000	-0.3152	4.2229	0.2126	-0.0571	0.0000	0.0000	-3.7750	41.5475	2.2877	-0.6143	0.0000
552.2210	-0.1131	-0.9858	-2.2192	-2.3226	6.2342	-2.5309	-0.0000	-0.0000	-0.0000	0.0000	0.0000	0.0000	0.2123	-0.3343	4.3064	0.1933	-0.3317	0.0497	-0.0000	-0.3151	4.2229	0.2125	-0.0571	0.0000	-0.0000	-3.7737	41.5472	2.2875	-0.6143	0.0000
552.2330	-0.1131	-0.9858	-2.2192	-2.3225	6.2342	-2.5310	-0.0000	-0.0000	-0.0000	0.0000	0.0000	-0.0000	0.2153	-0.2129	4.3295	0.2000	-0.2895	0.0953	0.0000	-0.3151	4.2229	0.2125	-0.0571	0.0000	0.0000	-3.7738	41.5471	2.2875	-0.6143	0.0000
552.2430	-0.1130	-0.9858	-2.2192	-2.3226	6.2342	-2.5310	-0.0000	-0.0000	-0.0000	0.0000	0.0000	-0.0000	0.1449	-0.2913	4.3446	0.1935	-0.3035	0.0858	0.0000	-0.3154	4.2229	0.2126	-0.0571	0.0000	0.0000	-3.7766	41.5475	2.2877	-0.6143	0.0000
552.2550	-0.1130	-0.9858	-2.2192	-2.3225	6.2342	-2.5310	-0.0000	-0.0000	-0.0000	0.0000	0.0000	-0.0000	0.1486	-0.2842	4.3138	0.2000	-0.2913	0.0771	0.0000	-0.3154	4.2229	0.2125	-0.0571	0.0000	0.0000	-3.7767	41.5475	2.2877	-0.6143	0.0000
552.2650	-0.1130	-0.9857	-2.2192	-2.3226	6.2341	-2.5310	-0.0000	-0.0000	-0.0000	0.0000	0.0000	0.0002	0.1277	-0.2260	4.3086	0.1742	-0.2980	0.0763	-0.0000	-0.3151	4.2229	0.2125	-0.0571	0.0000	-0.0000	-3.7736	41.5473	2.2876	-0.6143	0.0000
552.2750	-0.1131	-0.9858	-2.2192	-2.3225	6.2341	-2.5310	-0.0000	-0.0000	-0.0000	0.0000	0.0000	0.0000	0.1536	-0.3042	4.3191	0.1867	-0.3219	0.0939	0.0000	-0.3154	4.2229	0.2125	-0.0571	0.0000	0.0000	-3.7767	41.5474	2.2876	-0.6143	0.0000
552.2870	-0.1130	-0.9857	-2.2192	-2.3226	6.2342	-2.5310	-0.0000	-0.0000	-0.0000	0.0000	0.0000	0.0000	0.0854	-0.2830	4.3054	0.1981	-0.2786	0.0786	-0.0000	-0.3151	4.2229	0.2125	-0.0571	0.0000	-0.0000	-3.7735	41.5473	2.2876	-0.6143	0.0000
552.2970	-0.1131	-0.9858	-2.2192	-2.3226	6.2342	-2.5310	-0.0000	-0.0000	-0.0000	0.0000	0.0000	0.0000	0.1483	-0.2676	4.3098	0.1793	-0.3064	0.0755	0.0000	-0.3153	4.2229	0.2126	-0.0571	0.0000	0.0000	-3.7759	41.5475	2.2877	-0.6143	0.0000
552.3090	-0.1130	-0.9858	-2.2192	-2.3226	6.2342	-2.5310	-0.0000	-0.0000	-0.0000	0.0000	0.0000	0.0000	0.1345	-0.2263	4.2877	0.1926	-0.3067	0.1069	-0.0000	-0.3153	4.2229	0.2126	-0.0571	0.0000	-0.0000	-3.7757	41.5476	2.2878	-0.6143	0.0000
552.3190	-0.1130	-0.9858	-2.2192	-2.3226	6.2342	-2.5310	-0.0000	-0.0000	-0.0000	0.0000	0.0000	0.0000	0.1224	-0.1968	4.3220	0.1929	-0.3115	0.0657	-0.0000	-0.3154	4.2229	0.2126	-0.0571	0.0000	-0.0000	-3.7767	41.5474	2.2877	-0.6143	0.0000
552.3310	-0.1130	-0.9858	-2.2192	-2.3226	6.2342	-2.5310	-0.0000	-0.0000	-0.0000	0.0000	0.0000	0.0000	0.1196	-0.2217	4.3060	0.1930	-0.2753	0.0736	0.0000	-0.3150	4.2229	0.2125	-0.0571	0.0000	0.0000	-3.7728	41.5473	2.2876	-0.6143	0.0000
552.3410	-0.1130	-0.9858	-2.2192	-2.3225	6.2342	-2.5310	-0.0000	-0.0000	-0.0000	0.0000	0.0000	0.0000	0.0120	-0.2833	4.3400	0.1993	-0.2784	0.0945	0.0000	-0.3154	4.2229	0.2125	-0.0571	0.0000	0.0000	-3.7767	41.5474	2.2876	-0.6143	0.0000
552.3510	-0.1131	-0.9857	-2.2192	-2.3225	6.2342	-2.5310	-0.0000	-0.0000	-0.0000	0.0000	0.0000	0.0000	0.0806	-0.3136	4.2831	0.1929	-0.3156	0.0953	0.0000	-0.3153	4.2229	0.2126	-0.0571	0.0000	0.0000	-3.7758	41.5475	2.2877	-0.6143	0.0000
552.3630	-0.1131	-0.9858	-2.2192	-2.3225	6.2341	-2.5310	-0.0000	-0.0000	-0.0000	0.0000	0.0000	0.0000	0.1296	-0.3359	4.2946	0.1862	-0.2815	0.1117	-0.0000	-0.3154	4.2229	0.2125	-0.0571	0.0000	-0.0000	-3.7768	41.5474	2.2876	-0.6143	0.0000
552.3730	-0.1130	-0.9858	-2.2192	-2.3225	6.2342	-2.5309	-0.0000	-0.0000	-0.0000	0.0000	0.0000	0.0000	0.1648	-0.2318	4.2935	0.1558	-0.3040	0.0956	0.0000	-0.3152	4.2229	0.2125	-0.0571	0.0000	0.0000	-3.7752	41.5473	2.2876	-0.6143	0.0000
552.3850	-0.1130	-0.9858	-2.2192	-2.3225	6.2342	-2.5309	-0.0000	-0.0000	-0.0000	0.0000	0.0000	0.0000	0.0259	-0.2821	4.3245	0.2035	-0.3087	0.0706	-0.0000	-0.3154	4.2229	0.2126	-0.0571	0.0000	-0.0000	-3.7774	41.5475	2.2877	-0.6143	0.0000
552.3950	-0.1130	-0.9858	-2.2192	-2.3225	6.2342	-2.5309	-0.0000	-0.0000	-0.0000	0.0000	0.0000	0.0000	0.0605	-0.2842	4.3185	0.1917	-0.2962	0.0751	-0.0000	-0.3152	4.2229	0.2125	-0.0571	0.0000	-0.0000	-3.7752	41.5473	2.2876	-0.6143	0.0000
552.4070	-0.1130	-0.9858	-2.2192	-2.3225	6.2342	-2.5309	-0.0000	-0.0000	-0.0000	0.0000	0.0000	0.0000	0.1059	-0.2145	4.3402	0.1831	-0.3061	0.0936	0.0000	-0.3153	4.2229	0.2125	-0.0571	0.0000	0.0000	-3.7760	41.5473	2.2876	-0.6143	0.0000
552.4170	-0.1131	-0.9858	-2.2192	-2.3225	6.2342	-2.5309	-0.0000	-0.0000	-0.0000	0.0000	0.0000	0.0000	0.0568	-0.3539	4.3149	0.2114	-0.3175	0.0797	0.0000	-0.3152	4.2229	0.2126	-0.0571	0.0000	0.0000	-3.7749	41.5476	2.2878	-0.6143	0.0000
552.4270	-0.1131	-0.9858	-2.2192	-2.3226	6.2342	-2.5309	-0.0000	-0.0000	-0.0000	0.0000	0.0000	0.0000	0.2000	-0.2290	4.3115	0.1775	-0.2931	0.0922	0.0000	-0.3152	4.2229	0.2126	-0.0571	0.0000	0.0000	-3.7750	41.5475	2.2877	-0.6143	0.0000
552.4390	-0.1131	-0.9857	-2.2192	-2.3226	6.2342	-2.5310	-0.0000	-0.0000	-0.0000	0.0000	0.0000	0.0000	0.1231	-0.3111	4.2803	0.1945	-0.2797	0.0863	-0.0000	-0.3153	4.2229	0.2126	-0.0571	0.0000	-0.0000	-3.7758	41.5475	2.2877	-0.6143	0.0000
552.4490	-0.1131	-0.9857	-2.2192	-2.3225	6.2342	-2.5309	-0.0000	-0.0000	-0.0000	0.0000	0.0000	0.0000	0.1302	-0.2221	4.3493	0.2161	-0.2979	0.0732	0.0000	-0.3152	4.2229	0.2125	-0.0571	0.0000	0.0000	-3.7744	41.5473	2.2876	-0.6143	0.0000
552.4610	-0.1130	-0.9858	-2.2192	-2.3225	6.2342	-2.5310	-0.0000	-0.0000	-0.0000	0.0000	0.0000	0.0000	0.1994	-0.2261	4.3403	0.2150	-0.2633	0.0858	-0.0000	-0.3151	4.2229	0.2125	-0.0571	0.0000	-0.0000	-3.7736	41.5472	2.2875	-0.6143	0.0000
552.4710	-0.1130	-0.9858	-2.2192	-2.3225	6.2342	-2.5310	-0.0000	-0.0000	-0.0000	0.0000	0.0000	0.0000	0.0974	-0.2869	4.2882	0.1917	-0.3188	0.1011	-0.0000	-0.3152	4.2229	0.2125	-0.0571	0.0000	-0.0000	-3.7753	41.5472	2.2875	-0.6143	0.0000
552.4810	-0.1131	-0.9858	-2.2192	-2.3225	6.2342	-2.5310	-0.0000	-0.0000	-0.0000	0.0000	0.0000	0.0000	0.0664	-0.2071	4.2887	0.2132	-0.3233	0.0894	-0.0000	-0.3151	4.2229	0.2125	-0.0571	0.0000	-0.0000	-3.7736	41.5472	2.2875	-0.6143	0.0000
552.4910	-0.1130	-0.9858	-2.2192	-2.3226	6.2341	-2.5309	-0.0000	-0.0000	-0.0000	0.0000	0.0000	0.0000	0.0887	-0.2645	4.3312	0.1992	-0.3278	0.0809	0.0000	-0.3151	4.2229	0.2125	-0.0571	0.0000	0.0000	-3.7735	41.5473	2.2876	-0.6143	0.0000
552.5030	-0.1131	-0.9858	-2.2192	-2.3225	6.2342	-2.5309	-0.0000	-0.0000	-0.0000	0.0000	0.0000	0.0000	0.0530	-0.2546	4.3214	0.1943	-0.3108	0.0798	-0.0000	-0.3153	4.2229	0.2126	-0.0571	0.0000	-0.0000	-3.7766	41.5475	2.2877	-0.6143	0.0000
552.5130	-0.1130	-0.9858	-2.2192	-2.3226	6.2342	-2.5310	-0.0000	-0.0000	-0.0000	0.0000	0.0000	0.0000	0.0814	-0.2081	4.3102	0.1770	-0.3074	0.0724	-0.0000	-0.3154	4.2229	0.2126	-0.0571	0.0000	-0.0000	-3.7773	41.5476	2.2878	-0.6143	0.0000
552.5230	-0.1131	-0.9858	-2.2192	-2.3225	6.2342	-2.5310	-0.0000	-0.0000	-0.0000	0.0000	0.0000	0.0000	0.1805	-0.2440	4.3495	0.1802	-0.3097	0.0763	0.0000	-0.3152	4.2229	0.2125	-0.0571	0.0000	0.0000	-3.7744	41.5473	2.2876	-0.6143	0.0000
552.5330	-0.1130	-0.9858	-2.2192	-2.3225	6.2342	-2.5310	-0.0000	-0.0000	-0.0000	0.0000	0.0000	0.0000	0.0698	-0.3204	4.3078	0.1789	-0.3018	0.0763	0.0000	-0.3152	4.2229	0.2125	-0.0571	0.0000	0.0000	-3.7753	41.5473	2.2876	-0.6143	0.0000
552.5430	-0.1131	-0.9858	-2.2192	-2.3226	6.2342	-2.5310	-0.0000	-0.0000	-0.0000	0.0000	0.0000	0.0000	0.0694	-0.2365	4.3203	0.2218	-0.3165	0.0972	-0.0000	-0.3153	4.2229	0.2125	-0.0571	0.0000	-0.0000	-3.7759	41.5474	2.2877	-0.6143	0.0000
552.5530	-0.1131	-0.9858	-2.2192	-2.3225	6.2342	-2.5310	-0.0000	-0.0000	-0.0000	0.0000	0.0000	0.0000	0.1139	-0.3342	4.2753	0.2090	-0.2927	0.0986	0.0000	-0.3152	4.2229	0.2125	-0.0571	0.0000	0.0000	-3.7743	41.5474	2.2877	-0.6143	0.0000
552.5630	-0.1131	-0.9858	-2.2192	-2.3225	6.2342	-2.5309	-0.0000	-0.0000	-0.0000	0.0000	0.0000	0.0000	0.0404	-0.2831	4.2972	0.2100	-0.3079	0.0647	-0.0000	-0.3152	4.2229	0.2125	-0.0571	0.0000	-0.0000	-3.7751	41.5474	2.2877	-0.6143	0.0000
552.5730	-0.1130	-0.9858	-2.2192	-2.3226	6.2342	-2.5310	-0.0000	-0.0000	-0.0000	0.0000	0.0000	0.0000	0.0765	-0.2584	4.3450	0.1487	-0.3001	0.1050	0.0000	-0.3152	4.2229	0.2125	-0.0571	0.0000	0.0000	-3.7752	41.5473	2.2876	-0.6143	0.0000
552.5850	-0.1130	-0.9858	-2.2192	-2.3226	6.2342	-2.5310	-0.0000	-0.0000	-0.0000	0.0000	0.0000	0.0000	0.1369	-0.2590	4.3018	0.2037	-0.3127	0.0845	0.0000	-0.3152	4.2229	0.2125	-0.0571	0.0000	0.0000	-3.7753	41.5473	2.2876	-0.6143	0.0000
552.5950	-0.1130	-0.9858	-2.2192	-2.3225	6.2341	-2.5310	-0.0000	-0.0000	-0.0000	0.0000	0.0000	0.0000	0.1020	-0.3218	4.2891	0.1722	-0.3060	0.0950	-0.0000	-0.3152	4.2229	0.2125	-0.0571	0.0000	-0.0000	-3.7753	41.5472	2.2876	-0.6143	0.0000
552.6050	-0.1131	-0.9858	-2.2192	-2.3226	6.2342	-2.5310	-0.0000	-0.0000	-0.0000	0.0000	0.0000	0.0000	0.0724	-0.1956	4.2851	0.1940	-0.3060	0.0763	0.0000	-0.3152	4.2229	0.2126	-0.0571	0.0000	0.0000	-3.7750	41.5475	2.2877	-0.6143	0.0000
552.6150	-0.1131	-0.9858	-2.2192	-2.3225	6.2341	-2.5310	-0.0000	-0.0000	-0.0000	0.0000	0.0000	0.0000	0.0962	-0.2607	4.3332	0.1666	-0.2979	0.1115	-0.0000	-0.3153	4.2229	0.2125	-0.0571	0.0000	-0.0000	-3.7759	41.5474	2.2876	-0.6143	0.0000
552.6250	-0.1131	-0.9858	-2.2192	-2.3226	6.2342	-2.5309	-0.0000	-0.0000	-0.0000	0.0000	0.0000	0.0000	0.2510	-0.2001	4.3167	0.1655	-0.3234	0.0857	0.0000	-0.3153	4.2229	0.2126	-0.0571	0.0000	0.0000	-3.7758	41.5475	2.2877	-0.6143	0.0000
552.6350	-0.1130	-0.9858	-2.2192	-2.3225	6.2342	-2.5310	-0.0000	-0.0000	-0.0000	0.0000	0.0000	0.0000	0.1454	-0.3052	4.3303	0.1721	-0.3054	0.0921	0.0000	-0.3152	4.2229	0.2125	-0.0571	0.0000	0.0000	-3.7751	41.5474	2.2876	-0.6143	0.0000
552.6470	-0.1130	-0.9858	-2.2192	-2.3226	6.2342	-2.5310	-0.0000	-0.0000	-0.0000	0.0000	0.0000	0.0000	0.1855	-0.3350	4.2610	0.1478	-0.3138	0.0775	0.0000	-0.3152	4.2229	0.2126	-0.0571	0.0000	0.0000	-3.7742	41.5475	2.2877	-0.6143	0.0000
552.6570	-0.1130	-0.9857	-2.2192	-2.3225	6.2342	-2.5310	-0.0000	-0.0000	-0.0000	0.0000	0.0000	0.0000	0.1393	-0.2352	4.3400	0.1932	-0.3005	0.0934	-0.0000	-0.3152	4.2229	0.2126	-0.0571	0.0000	-0.0000	-3.7751	41.5474	2.2877	-0.6143	0.0000
552.6670	-0.1130	-0.9858	-2.2192	-2.3225	6.2342	-2.5309	-0.0000	-0.0000	-0.0000	0.0000	0.0000	0.0000	0.1777	-0.2603	4.3431	0.1725	-0.2971	0.1113	-0.0000	-0.3152	4.2229	0.2125	-0.0571	0.0000	-0.0000	-3.7744	41.5473	2.2876	-0.6143	0.0000
552.6770	-0.1130	-0.9858	-2.2192	-2.3225	6.2342	-2.5310	-0.0000	-0.0000	-0.0000	0.0000	0.0000	0.0000	0.2276	-0.2435	4.3244	0.2104	-0.2898	0.0862	-0.0000	-0.3152	4.2229	0.2125	-0.0571	0.0000	-0.0000	-3.7743	41.5474	2.2876	-0.6143	0.0000
552.6870	-0.1131	-0.9858	-2.2192	-2.3226	6.2341	-2.5309	-0.0000	-0.0000	-0.0000	0.0000	0.0000	0.0000	0.1287	-0.2283	4.3000	0.2179	-0.2856	0.0709	0.0000	-0.3151	4.2229	0.2125	-0.0571	0.0000	0.0000	-3.7735	41.5474	2.2876	-0.6143	0.0000
552.6990	-0.1130	-0.9858	-2.2192	-2.3226	6.2342	-2.5310	-0.0000	-0.0000	-0.0000	0.0000	0.0000	0.0000	0.1726	-0.2773	4.2949	0.1943	-0.3151	0.0805	0.0000	-0.3152	4.2229	0.2126	-0.0571	0.0000	0.0000	-3.7750	41.5476	2.2878	-0.6143	0.0000
552.7090	-0.1130	-0.9858	-2.2192	-2.3225	6.2342	-2.5309	-0.0000	-0.0000	-0.0000	0.0000	0.0000	0.0000	0.1314	-0.2498	4.2946	0.1745	-0.2937	0.0987	0.0000	-0.3152	4.2229	0.2126	-0.0571	0.0000	0.0000	-3.7750	41.5476	2.2878	-0.6143	0.0000
552.7190	-0.1131	-0.9858	-2.2192	-2.3225	6.2341	-2.5309	-0.0000	-0.0000	-0.0000	0.0000	0.0000	0.0000	0.2043	-0.2601	4.3255	0.2051	-0.2964	0.0996	0.0000	-0.3153	4.2229	0.2126	-0.0571	0.0000	0.0000	-3.7758	41.5475	2.2877	-0.6143	0.0000
552.7310	-0.1130	-0.9858	-2.2192	-2.3225	6.2342	-2.5310	-0.0000	-0.0000	-0.0000	0.0000	0.0000	0.0000	0.1752	-0.2220	4.2952	0.1686	-0.3020	0.0553	0.0000	-0.3151	4.2229	0.2125	-0.0571	0.0000	0.0000	-3.7736	41.5472	2.2875	-0.6143	0.0000
552.7410	-0.1131	-0.9858	-2.2192	-2.3226	6.2342	-2.5310	-0.0000	-0.0000	-0.0000	0.0000	0.0000	0.0000	0.2695	-0.1654	4.2894	0.1759	-0.3066	0.0678	-0.0000	-0.3151	4.2229	0.2125	-0.0571	0.0000	-0.0000	-3.7737	41.5472	2.2875	-0.6143	0.0000
552.7510	-0.1130	-0.9858	-2.2192	-2.3226	6.2342	-2.5310	-0.0000	-0.0000	-0.0000	0.0000	0.0000	0.0000	0.2023	-0.2768	4.3345	0.1929	-0.3053	0.0856	-0.0000	-0.3152	4.2229	0.2126	-0.0571	0.0000	-0.0000	-3.7751	41.5475	2.2877	-0.6143	0.0000
552.7610	-0.1130	-0.9857	-2.2192	-2.3225	6.2342	-2.5310	-0.0000	-0.0000	-0.0000	0.0000	0.0000	0.0000	0.1756	-0.2187	4.3105	0.1725	-0.2996	0.0853	-0.0000	-0.3154	4.2229	0.2126	-0.0571	0.0000	-0.0000	-3.7767	41.5474	2.2877	-0.6143	0.0000
552.7710	-0.1131	-0.9858	-2.2192	-2.3225	6.2342	-2.5309	-0.0000	-0.0000	-0.0000	0.0000	0.0000	0.0000	0.1405	-0.2614	4.2858	0.1805	-0.3240	0.0870	-0.0000	-0.3154	4.2229	0.2126	-0.0571	0.0000	-0.0000	-3.7771	41.5478	2.2879	-0.6144	0.0000
552.7830	-0.1130	-0.9858	-2.2192	-2.3225	6.2342	-2.5310	-0.0000	-0.0000	-0.0000	0.0000	0.0000	0.0000	0.1493	-0.2241	4.3054	0.1677	-0.2855	0.0945	0.0000	-0.3152	4.2229	0.2125	-0.0571	0.0000	0.0000	-3.7752	41.5473	2.2876	-0.6143	0.0000
552.7930	-0.1130	-0.9858	-2.2192	-2.3226	6.2341	-2.5309	-0.0000	-0.0000	-0.0000	0.0000	0.0000	0.0000	0.2066	-0.2246	4.3315	0.1902	-0.3011	0.1031	-0.0000	-0.3153	4.2229	0.2126	-0.0571	0.0000	-0.0000	-3.7757	41.5476	2.2877	-0.6143	0.0000
552.8030	-0.1131	-0.9858	-2.2192	-2.3225	6.2342	-2.5309	-0.0000	-0.0000	-0.0000	0.0000	0.0000	0.0000	0.1783	-0.3332	4.3339	0.1793	-0.2964	0.0942	-0.0000	-0.3155	4.2229	0.2126	-0.0571	0.0000	-0.0000	-3.7779	41.5478	2.2879	-0.6143	0.0000
552.8130	-0.1131	-0.9858	-2.2192	-2.3226	6.2342	-2.5309	-0.0000	-0.0000	-0.0000	0.0000	0.0000	0.0000	0.1530	-0.2162	4.2604	0.1864	-0.2934	0.0655	0.0000	-0.3152	4.2229	0.2125	-0.0571	0.0000	0.0000	-3.7744	41.5473	2.2876	-0.6143	0.0000
552.8230	-0.1131	-0.9857	-2.2192	-2.3225	6.2342	-2.5309	-0.0000	-0.0000	-0.0000	0.0000	0.0000	0.0000	0.1664	-0.2285	4.3426	0.1773	-0.2963	0.0798	0.0000	-0.3152	4.2229	0.2125	-0.0571	0.0000	0.0000	-3.7746	41.5471	2.2875	-0.6142	0.0000
552.8330	-0.1130	-0.9858	-2.2192	-2.3225	6.2342	-2.5309	-0.0000	-0.0000	-0.0000	0.0000	0.0000	0.0000	0.1869	-0.2823	4.3514	0.1814	-0.3074	0.0965	0.0000	-0.3152	4.2229	0.2125	-0.0571	0.0000	0.0000	-3.7743	41.5474	2.2877	-0.6143	0.0000
552.8430	-0.1131	-0.9858	-2.2192	-2.3225	6.2342	-2.5309	-0.0000	-0.0000	-0.0000	0.0000	0.0000	0.0000	0.2396	-0.2719	4.3247	0.1612	-0.2901	0.0720	0.0000	-0.3152	4.2229	0.2126	-0.0571	0.0000	0.0000	-3.7750	41.5475	2.2877	-0.6143	0.0000
552.8550	-0.1131	-0.9858	-2.2192	-2.3225	6.2341	-2.5310	-0.0000	-0.0000	-0.0000	0.0000	0.0000	0.0000	0.2273	-0.2028	4.2876	0.1824	-0.3184	0.1084	0.0000	-0.3153	4.2229	0.2126	-0.0571	0.0000	0.0000	-3.7758	41.5475	2.2877	-0.6143	0.0000
552.8650	-0.1131	-0.9858	-2.2192	-2.3225	6.2341	-2.5309	-0.0000	-0.0000	-0.0000	0.0000	0.0000	0.0000	0.1682	-0.2986	4.3093	0.1621	-0.3109	0.0763	-0.0000	-0.3152	4.2229	0.2125	-0.0571	0.0000	-0.0000	-3.7744	41.5473	2.2876	-0.6143	0.0000
552.8750	-0.1130	-0.9858	-2.2192	-2.3226	6.2341	-2.5310	-0.0000	-0.0000	-0.0000	0.0000	0.0000	0.0000	0.1124	-0.2407	4.2585	0.1985	-0.3102	0.0997	0.0000	-0.3152	4.2229	0.2125	-0.0571	0.0000	0.0000	-3.7744	41.5474	2.2876	-0.6143	0.0000
552.8850	-0.1130	-0.9858	-2.2192	-2.3226	6.2342	-2.5309	-0.0000	-0.0000	-0.0000	0.0000	0.0000	0.0000	0.1077	-0.2474	4.3058	0.1749	-0.2921	0.0899	-0.0000	-0.3152	4.2229	0.2126	-0.0571	0.0000	-0.0000	-3.7743	41.5474	2.2877	-0.6143	0.0000
552.8970	-0.1130	-0.9858	-2.2192	-2.3225	6.2342	-2.5310	-0.0000	-0.0000	-0.0000	0.0000	0.0000	0.0000	0.2427	-0.2122	4.2846	0.1865	-0.2910	0.0728	-0.0000	-0.3154	4.2229	0.2126	-0.0571	0.0000	-0.0000	-3.7773	41.5476	2.2878	-0.6143	0.0000
552.9070	-0.1131	-0.9858	-2.2192	-2.3225	6.2342	-2.5310	-0.0000	-0.0000	-0.0000	0.0000	0.0000	0.0000	0.1999	-0.2677	4.3264	0.1598	-0.3072	0.0784	-0.0000	-0.3153	4.2229	0.2125	-0.0571	0.0000	-0.0000	-3.7759	41.5474	2.2876	-0.6143	0.0000
552.9190	-0.1130	-0.9858	-2.2192	-2.3225	6.2342	-2.5310	-0.0000	-0.0000	-0.0000	0.0000	0.0000	0.0000	0.1975	-0.3298	4.3132	0.1803	-0.2990	0.1008	0.0000	-0.3152	4.2229	0.2126	-0.0571	0.0000	0.0000	-3.7742	41.5475	2.2877	-0.6143	0.0000
552.9290	-0.1131	-0.9858	-2.2192	-2.3226	6.2341	-2.5310	-0.0000	-0.0000	-0.0000	0.0000	0.0000	0.0000	0.2147	-0.2575	4.3009	0.1914	-0.3069	0.1014	-0.0000	-0.3154	4.2229	0.2126	-0.0571	0.0000	-0.0000	-3.7767	41.5475	2.2877	-0.6143	0.0000
552.9390	-0.1130	-0.9858	-2.2192	-2.3226	6.2342	-2.5310	-0.0000	-0.0000	-0.0000	0.0000	0.0000	0.0000	0.2159	-0.3208	4.2807	0.1821	-0.3052	0.1095	-0.0000	-0.3155	4.2229	0.2126	-0.0571	0.0000	-0.0000	-3.7782	41.5476	2.2877	-0.6143	0.0000
552.9490	-0.1130	-0.9858	-2.2192	-2.3226	6.2342	-2.5309	-0.0000	-0.0000	-0.0000	-0.0000	0.0000	0.0000	0.1612	-0.2377	4.3427	0.1844	-0.3269	0.1035	0.0000	-0.3152	4.2229	0.2126	-0.0571	0.0000	0.0000	-3.7750	41.5475	2.2877	-0.6143	0.0000
552.9590	-0.1130	-0.9858	-2.2192	-2.3226	6.2342	-2.5310	-0.0000	-0.0000	-0.0000	-0.0000	0.0000	0.0000	0.2267	-0.2521	4.3175	0.2045	-0.2956	0.1158	-0.0000	-0.3153	4.2229	0.2125	-0.0571	0.0000	-0.0000	-3.7759	41.5474	2.2876	-0.6143	0.0000
552.9710	-0.1130	-0.9858	-2.2192	-2.3225	6.2342	-2.5310	-0.0000	-0.0000	-0.0000	-0.0000	0.0000	0.0000	0.1314	-0.3124	4.3414	0.1854	-0.3121	0.1116	-0.0000	-0.3154	4.2229	0.2126	-0.0571	0.0000	-0.0000	-3.7766	41.5475	2.2877	-0.6143	0.0000
552.9810	-0.1131	-0.9858	-2.2192	-2.3226	6.2341	-2.5309	-0.0000	-0.0000	-0.0000	0.0000	0.0000	0.0000	0.2784	-0.2202	4.3222	0.1613	-0.3135	0.1054	0.0000	-0.3152	4.2229	0.2125	-0.0571	0.0000	0.0000	-3.7751	41.5474	2.2877	-0.6143	0.0000
552.9910	-0.1130	-0.9858	-2.2192	-2.3225	6.2342	-2.5310	-0.0000	-0.0000	-0.0000	0.0000	0.0000	0.0000	0.2793	-0.1558	4.3299	0.2087	-0.3122	0.0800	-0.0000	-0.3154	4.2229	0.2126	-0.0571	0.0000	-0.0000	-3.7775	41.5474	2.2877	-0.6143	0.0000
553.0010	-0.1131	-0.9858	-2.2192	-2.3225	6.2342	-2.5310	-0.0000	-0.0000	-0.0000	0.0000	0.0000	0.0000	0.2659	-0.3275	4.3147	0.2075	-0.3141	0.0727	0.0000	-0.3152	4.2229	0.2126	-0.0571	0.0000	0.0000	-3.7742	41.5475	2.2877	-0.6143	0.0000
553.0110	-0.1131	-0.9858	-2.2192	-2.3225	6.2342	-2.5310	-0.0000	-0.0000	-0.0000	0.0000	0.0000	0.0000	0.2741	-0.2352	4.3260	0.1720	-0.2783	0.0816	-0.0000	-0.3151	4.2229	0.2125	-0.0571	0.0000	-0.0000	-3.7737	41.5472	2.2875	-0.6143	0.0000
553.0210	-0.1131	-0.9858	-2.2192	-2.3226	6.2341	-2.5310	-0.0000	-0.0000	-0.0000	0.0000	0.0000	0.0000	0.2786	-0.2243	4.3162	0.1535	-0.2693	0.0864	-0.0000	-0.3154	4.2229	0.2125	-0.0571	0.0000	-0.0000	-3.7767	41.5474	2.2876	-0.6143	0.0000
553.0310	-0.1131	-0.9857	-2.2192	-2.3225	6.2342	-2.5309	-0.0000	-0.0000	-0.0000	0.0000	0.0000	0.0000	0.2124	-0.1906	4.2801	0.1556	-0.3011	0.1094	-0.0000	-0.3153	4.2229	0.2126	-0.0571	0.0000	-0.0000	-3.7765	41.5476	2.2878	-0.6143	0.0000
553.0430	-0.1130	-0.9858	-2.2192	-2.3225	6.2342	-2.5310	-0.0000	-0.0000	-0.0000	0.0000	0.0000	0.0000	0.2376	-0.3051	4.3281	0.1720	-0.3135	0.1042	0.0000	-0.3153	4.2229	0.2126	-0.0571	0.0000	0.0000	-3.7758	41.5475	2.2877	-0.6143	0.0000
553.0530	-0.1131	-0.9858	-2.2192	-2.3226	6.2342	-2.5310	-0.0000	-0.0000	-0.0000	0.0000	0.0000	0.0000	0.1670	-0.2845	4.3099	0.1877	-0.3213	0.0958	-0.0000	-0.3154	4.2229	0.2126	-0.0571	0.0000	-0.0000	-3.7766	41.5475	2.2877	-0.6143	0.0000
553.0630	-0.1130	-0.9858	-2.2192	-2.3225	6.2342	-2.5309	-0.0000	-0.0000	-0.0000	0.0000	0.0000	0.0000	0.2081	-0.3921	4.3164	0.1726	-0.3311	0.0859	0.0000	-0.3154	4.2229	0.2126	-0.0571	0.0000	0.0000	-3.7766	41.5475	2.2877	-0.6143	0.0000
553.0730	-0.1130	-0.9857	-2.2192	-2.3225	6.2341	-2.5309	-0.0000	-0.0000	-0.0000	0.0000	0.0000	0.0000	0.2060	-0.3171	4.3195	0.1699	-0.3268	0.0910	0.0000	-0.3153	4.2229	0.2126	-0.0571	0.0000	0.0000	-3.7758	41.5475	2.2877	-0.6143	0.0000
553.0850	-0.1130	-0.9858	-2.2192	-2.3225	6.2342	-2.5310	-0.0000	-0.0000	-0.0000	0.0000	0.0000	0.0000	0.2832	-0.3240	4.3056	0.1644	-0.2991	0.1020	0.0000	-0.3152	4.2229	0.2125	-0.0571	0.0000	0.0000	-3.7745	41.5472	2.2876	-0.6143	0.0000
553.0950	-0.1130	-0.9858	-2.2192	-2.3225	6.2342	-2.5310	-0.0000	-0.0000	-0.0000	0.0000	0.0000	0.0000	0.2565	-0.2473	4.3205	0.1741	-0.2950	0.0751	0.0000	-0.3153	4.2229	0.2126	-0.0571	0.0000	0.0000	-3.7757	41.5476	2.2878	-0.6143	0.0000
553.1050	-0.1131	-0.9857	-2.2192	-2.3226	6.2342	-2.5310	-0.0000	-0.0000	-0.0000	0.0000	0.0000	0.0000	0.1416	-0.2391	4.3387	0.1769	-0.2920	0.0731	-0.0000	-0.3152	4.2229	0.2125	-0.0571	0.0000	-0.0000	-3.7744	41.5473	2.2876	-0.6143	0.0000
553.1170	-0.1131	-0.9858	-2.2192	-2.3226	6.2341	-2.5310	-0.0000	-0.0000	-0.0000	0.0000	0.0000	0.0000	0.2628	-0.3187	4.3056	0.1740	-0.3023	0.1059	0.0000	-0.3153	4.2229	0.2126	-0.0571	0.0000	0.0000	-3.7757	41.5476	2.2878	-0.6143	0.0000
553.1270	-0.1130	-0.9858	-2.2192	-2.3225	6.2342	-2.5310	-0.0000	-0.0000	-0.0000	0.0000	0.0000	0.0000	0.1359	-0.2340	4.3261	0.1891	-0.3044	0.0694	0.0000	-0.3152	4.2229	0.2125	-0.0571	0.0000	0.0000	-3.7753	41.5472	2.2876	-0.6143	0.0000
553.1370	-0.1130	-0.9857	-2.2192	-2.3225	6.2341	-2.5309	-0.0000	-0.0000	-0.0000	0.0000	0.0000	0.0000	0.1033	-0.2732	4.3353	0.1400	-0.3056	0.1018	0.0000	-0.3152	4.2229	0.2126	-0.0571	0.0000	0.0000	-3.7751	41.5474	2.2877	-0.6143	0.0000
553.1470	-0.1130	-0.9858	-2.2192	-2.3226	6.2342	-2.5309	-0.0000	-0.0000	-0.0000	0.0000	0.0000	0.0000	0.1442	-0.3185	4.3463	0.1684	-0.3221	0.0888	0.0000	-0.3153	4.2229	0.2125	-0.0571	0.0000	0.0000	-3.7758	41.5475	2.2877	-0.6143	0.0000
553.1570	-0.1131	-0.9858	-2.2192	-2.3226	6.2342	-2.5310	-0.0000	-0.0000	-0.0000	0.0000	0.0000	0.0000	0.2061	-0.2720	4.2867	0.1639	-0.2958	0.0811	-0.0000	-0.3153	4.2229	0.2126	-0.0571	0.0000	-0.0000	-3.7766	41.5476	2.2877	-0.6143	0.0000
553.1670	-0.1130	-0.9858	-2.2192	-2.3225	6.2342	-2.5309	-0.0000	-0.0000	-0.0000	0.0000	0.0000	0.0000	0.1684	-0.2888	4.3418	0.1743	-0.2992	0.0858	-0.0000	-0.3153	4.2229	0.2125	-0.0571	0.0000	-0.0000	-3.7760	41.5474	2.2876	-0.6143	0.0000
553.1770	-0.1131	-0.9858	-2.2192	-2.3225	6.2341	-2.5309	-0.0000	-0.0000	-0.0000	0.0000	0.0000	0.0000	0.1632	-0.2589	4.2812	0.1766	-0.2998	0.0746	-0.0000	-0.3154	4.2229	0.2126	-0.0571	0.0000	-0.0000	-3.7767	41.5475	2.2877	-0.6143	0.0000
553.1890	-0.1130	-0.9858	-2.2192	-2.3226	6.2342	-2.5309	-0.0000	-0.0000	-0.0000	0.0000	0.0000	0.0000	0.0687	-0.2878	4.3595	0.1742	-0.3140	0.0844	-0.0000	-0.3151	4.2229	0.2125	-0.0571	0.0000	-0.0000	-3.7736	41.5473	2.2876	-0.6143	0.0000
553.1990	-0.1130	-0.9858	-2.2192	-2.3225	6.2341	-2.5310	-0.0000	-0.0000	-0.0000	0.0000	0.0000	0.0000	0.1488	-0.2042	4.3093	0.1611	-0.3125	0.1059	0.0000	-0.3154	4.2229	0.2125	-0.0571	0.0000	0.0000	-3.7767	41.5474	2.2876	-0.6143	0.0000
553.2090	-0.1131	-0.9858	-2.2192	-2.3225	6.2342	-2.5310	-0.0000	-0.0000	-0.0000	0.0000	0.0000	0.0000	0.1299	-0.2537	4.3472	0.1799	-0.3087	0.1173	0.0000	-0.3152	4.2229	0.2125	-0.0571	0.0000	0.0000	-3.7745	41.5472	2.2875	-0.6143	0.0000
553.2190	-0.1131	-0.9858	-2.2192	-2.3225	6.2342	-2.5310	-0.0000	-0.0000	-0.0000	0.0000	0.0000	0.0000	0.2281	-0.2665	4.2836	0.1787	-0.3017	0.0958	0.0000	-0.3152	4.2229	0.2125	-0.0571	0.0000	0.0000	-3.7743	41.5474	2.2876	-0.6143	0.0000
553.2290	-0.1131	-0.9858	-2.2192	-2.3225	6.2342	-2.5309	-0.0000	-0.0000	-0.0000	0.0000	0.0000	0.0000	0.1995	-0.2287	4.3485	0.1903	-0.3160	0.0889	0.0000	-0.3154	4.2229	0.2126	-0.0571	0.0000	0.0000	-3.7766	41.5475	2.2877	-0.6143	0.0000
553.2410	-0.1130	-0.9858	-2.2192	-2.3226	6.2342	-2.5310	-0.0000	-0.0000	-0.0000	0.0000	0.0000	0.0000	0.2259	-0.3035	4.3136	0.2023	-0.2857	0.1217	0.0000	-0.3152	4.2229	0.2126	-0.0571	0.0000	0.0000	-3.7750	41.5475	2.2877	-0.6143	0.0000
553.2510	-0.1130	-0.9858	-2.2192	-2.3225	6.2342	-2.5310	-0.0000	-0.0000	-0.0000	0.0000	0.0000	0.0000	0.2021	-0.2878	4.3245	0.1639	-0.2899	0.1159	0.0000	-0.3152	4.2229	0.2125	-0.0571	0.0000	0.0000	-3.7744	41.5473	2.2876	-0.6143	0.0000
553.2610	-0.1130	-0.9858	-2.2192	-2.3226	6.2341	-2.5310	-0.0000	-0.0000	-0.0000	0.0000	0.0000	0.0000	0.1580	-0.2445	4.3180	0.1607	-0.2956	0.0912	0.0000	-0.3152	4.2229	0.2126	-0.0571	0.0000	0.0000	-3.7750	41.5476	2.2878	-0.6143	0.0000
553.2730	-0.1130	-0.9858	-2.2192	-2.3225	6.2342	-2.5309	-0.0000	-0.0000	-0.0000	0.0000	0.0000	0.0000	0.1145	-0.3294	4.3602	0.1873	-0.2922	0.1078	0.0000	-0.3152	4.2229	0.2125	-0.0571	0.0000	0.0000	-3.7745	41.5472	2.2875	-0.6143	0.0000
553.2830	-0.1131	-0.9858	-2.2192	-2.3225	6.2342	-2.5309	-0.0000	-0.0000	-0.0000	0.0000	0.0000	0.0000	0.0504	-0.2327	4.3228	0.1540	-0.2797	0.0962	0.0000	-0.3151	4.2229	0.2125	-0.0571	0.0000	0.0000	-3.7735	41.5473	2.2876	-0.6143	0.0000
553.2930	-0.1130	-0.9858	-2.2192	-2.3226	6.2342	-2.5309	-0.0000	-0.0000	-0.0000	0.0000	0.0000	0.0000	0.1178	-0.3493	4.2942	0.1630	-0.3169	0.0966	0.0000	-0.3152	4.2229	0.2125	-0.0571	0.0000	0.0000	-3.7744	41.5473	2.2876	-0.6143	0.0000
553.3030	-0.1131	-0.9858	-2.2192	-2.3226	6.2342	-2.5309	-0.0000	-0.0000	-0.0000	0.0000	0.0000	0.0000	0.1383	-0.3064	4.3050	0.1862	-0.3161	0.0962	0.0000	-0.3152	4.2229	0.2125	-0.0571	0.0000	0.0000	-3.7745	41.5472	2.2876	-0.6143	0.0000
553.3150	-0.1130	-0.9858	-2.2192	-2.3225	6.2342	-2.5309	-0.0000	-0.0000	-0.0000	0.0000	0.0000	0.0000	0.1681	-0.2132	4.3230	0.1951	-0.3034	0.0859	-0.0000	-0.3151	4.2229	0.2125	-0.0571	0.0000	-0.0000	-3.7737	41.5472	2.2875	-0.6143	0.0000
553.3250	-0.1131	-0.9857	-2.2192	-2.3226	6.2342	-2.5310	-0.0000	-0.0000	-0.0000	0.0000	0.0000	0.0000	0.1813	-0.3068	4.3512	0.2001	-0.2817	0.0773	-0.0000	-0.3153	4.2229	0.2125	-0.0571	0.0000	-0.0000	-3.7760	41.5473	2.2876	-0.6143	0.0000
553.3350	-0.1130	-0.9858	-2.2192	-2.3226	6.2342	-2.5310	-0.0000	-0.0000	-0.0000	0.0000	0.0000	0.0000	0.1864	-0.2701	4.3290	0.1728	-0.3260	0.0934	-0.0000	-0.3152	4.2229	0.2125	-0.0571	0.0000	-0.0000	-3.7744	41.5473	2.2876	-0.6143	0.0000
553.3450	-0.1131	-0.9858	-2.2192	-2.3225	6.2342	-2.5309	-0.0000	-0.0000	-0.0000	0.0000	0.0000	0.0000	0.2797	-0.2709	4.3112	0.1738	-0.3149	0.0906	0.0000	-0.3153	4.2229	0.2126	-0.0571	0.0000	0.0000	-3.7758	41.5475	2.2877	-0.6143	0.0000
553.3550	-0.1130	-0.9858	-2.2192	-2.3226	6.2342	-2.5310	-0.0000	-0.0000	-0.0000	0.0000	0.0000	0.0000	0.2072	-0.3216	4.3264	0.1737	-0.3227	0.0814	-0.0000	-0.3154	4.2229	0.2125	-0.0571	0.0000	-0.0000	-3.7767	41.5474	2.2877	-0.6143	0.0000
553.3650	-0.1131	-0.9858	-2.2192	-2.3226	6.2342	-2.5310	-0.0000	-0.0000	-0.0000	0.0000	0.0000	0.0000	0.2054	-0.2420	4.3231	0.1792	-0.3309	0.1069	0.0000	-0.3152	4.2229	0.2126	-0.0571	0.0000	0.0000	-3.7743	41.5474	2.2877	-0.6143	0.0000
553.3750	-0.1130	-0.9858	-2.2192	-2.3226	6.2342	-2.5310	-0.0000	-0.0000	-0.0000	0.0000	0.0000	0.0000	0.2501	-0.2865	4.3193	0.1702	-0.2894	0.0659	-0.0000	-0.3151	4.2229	0.2125	-0.0571	0.0000	-0.0000	-3.7736	41.5473	2.2876	-0.6143	0.0000
553.3870	-0.1130	-0.9858	-2.2192	-2.3225	6.2342	-2.5310	-0.0000	-0.0000	-0.0000	0.0000	0.0000	0.0000	0.0942	-0.2871	4.2815	0.1671	-0.3139	0.0868	0.0000	-0.3152	4.2229	0.2126	-0.0571	0.0000	0.0000	-3.7751	41.5474	2.2877	-0.6143	0.0000
553.3970	-0.1130	-0.9858	-2.2192	-2.3225	6.2342	-2.5309	-0.0000	-0.0000	-0.0000	0.0000	0.0000	0.0000	0.0849	-0.2520	4.3130	0.1939	-0.2930	0.0657	0.0000	-0.3153	4.2229	0.2126	-0.0571	0.0000	0.0000	-3.7758	41.5475	2.2877	-0.6143	0.0000
553.4070	-0.1131	-0.9858	-2.2192	-2.3226	6.2342	-2.5309	-0.0000	-0.0000	-0.0000	0.0000	0.0000	0.0000	0.1926	-0.2420	4.3166	0.1737	-0.3420	0.1005	-0.0000	-0.3154	4.2229	0.2126	-0.0571	0.0000	-0.0000	-3.7774	41.5475	2.2877	-0.6143	0.0000
553.4170	-0.1130	-0.9858	-2.2192	-2.3225	6.2342	-2.5310	-0.0000	-0.0000	-0.0000	0.0000	0.0000	0.0000	0.2704	-0.3545	4.3130	0.1998	-0.3063	0.0804	-0.0000	-0.3153	4.2229	0.2125	-0.0571	0.0000	-0.0000	-3.7759	41.5474	2.2877	-0.6143	0.0000
553.4270	-0.1131	-0.9858	-2.2192	-2.3226	6.2342	-2.5310	-0.0000	-0.0000	-0.0000	0.0000	0.0000	0.0000	0.1846	-0.2136	4.3457	0.1744	-0.3292	0.0853	-0.0000	-0.3151	4.2229	0.2126	-0.0571	0.0000	-0.0000	-3.7734	41.5475	2.2877	-0.6143	0.0000
553.4390	-0.1130	-0.9858	-2.2192	-2.3225	6.2342	-2.5310	-0.0000	-0.0000	-0.0000	0.0000	0.0000	0.0000	0.2361	-0.2238	4.2696	0.2008	-0.3107	0.1239	0.0000	-0.3152	4.2229	0.2125	-0.0571	0.0000	0.0000	-3.7745	41.5472	2.2876	-0.6143	0.0000
553.4490	-0.1130	-0.9858	-2.2192	-2.3225	6.2342	-2.5309	-0.0000	-0.0000	-0.0000	0.0000	0.0000	0.0000	0.1189	-0.2734	4.2797	0.1734	-0.2973	0.0956	-0.0000	-0.3152	4.2229	0.2125	-0.0571	0.0000	-0.0000	-3.7751	41.5474	2.2876	-0.6143	0.0000
553.4610	-0.1131	-0.9858	-2.2192	-2.3225	6.2341	-2.5309	-0.0000	-0.0000	-0.0000	0.0000	0.0000	0.0000	0.1337	-0.2947	4.3109	0.1988	-0.3126	0.0829	0.0000	-0.3153	4.2229	0.2126	-0.0571	0.0000	0.0000	-3.7758	41.5475	2.2877	-0.6143	0.0000
553.4710	-0.1130	-0.9858	-2.2192	-2.3225	6.2342	-2.5310	-0.0000	-0.0000	-0.0000	0.0000	0.0000	0.0000	0.1640	-0.2702	4.2946	0.1850	-0.2878	0.0993	-0.0000	-0.3153	4.2229	0.2125	-0.0571	0.0000	-0.0000	-3.7759	41.5474	2.2876	-0.6143	0.0000
553.4830	-0.1130	-0.9858	-2.2192	-2.3226	6.2342	-2.5310	-0.0000	-0.0000	-0.0000	0.0000	0.0000	0.0000	0.2637	-0.2481	4.3114	0.1682	-0.2985	0.0904	0.0000	-0.3152	4.2229	0.2125	-0.0571	0.0000	0.0000	-3.7752	41.5473	2.2876	-0.6143	0.0000
553.4930	-0.1130	-0.9857	-2.2192	-2.3226	6.2342	-2.5309	-0.0000	-0.0000	-0.0000	0.0000	0.0000	0.0000	0.1847	-0.3787	4.3037	0.1918	-0.3018	0.0832	0.0000	-0.3152	4.2229	0.2125	-0.0571	0.0000	0.0000	-3.7752	41.5473	2.2876	-0.6143	0.0000
553.5030	-0.1131	-0.9858	-2.2192	-2.3226	6.2341	-2.5310	-0.0000	-0.0000	-0.0000	0.0000	0.0000	0.0000	0.1836	-0.3397	4.3030	0.1737	-0.3042	0.0938	-0.0000	-0.3154	4.2229	0.2126	-0.0571	0.0000	-0.0000	-3.7773	41.5476	2.2878	-0.6143	0.0000
553.5150	-0.1131	-0.9858	-2.2192	-2.3225	6.2341	-2.5310	-0.0000	-0.0000	-0.0000	0.0000	0.0000	0.0000	0.1847	-0.2844	4.3310	0.2123	-0.3208	0.0944	0.0000	-0.3152	4.2229	0.2126	-0.0571	0.0000	0.0000	-3.7742	41.5475	2.2877	-0.6143	0.0000
553.5250	-0.1131	-0.9858	-2.2192	-2.3225	6.2342	-2.5309	-0.0000	-0.0000	-0.0000	0.0000	0.0000	0.0000	0.1932	-0.2640	4.3370	0.1893	-0.3139	0.0694	0.0000	-0.3152	4.2229	0.2126	-0.0571	0.0000	0.0000	-3.7743	41.5475	2.2877	-0.6143	0.0000
553.5370	-0.1131	-0.9858	-2.2192	-2.3226	6.2342	-2.5309	-0.0000	-0.0000	-0.0000	0.0000	0.0000	0.0000	0.1630	-0.2796	4.3137	0.1739	-0.3147	0.0731	-0.0000	-0.3152	4.2229	0.2126	-0.0571	0.0000	-0.0000	-3.7751	41.5474	2.2877	-0.6143	0.0000
553.5470	-0.1130	-0.9858	-2.2192	-2.3225	6.2342	-2.5309	-0.0000	-0.0000	-0.0000	0.0000	0.0000	0.0000	0.3442	-0.2830	4.3120	0.1980	-0.3039	0.0930	0.0000	-0.3150	4.2229	0.2125	-0.0571	0.0000	0.0000	-3.7728	41.5473	2.2876	-0.6143	0.0000
553.5570	-0.1130	-0.9858	-2.2192	-2.3225	6.2342	-2.5310	-0.0000	-0.0000	-0.0000	0.0000	0.0000	0.0000	0.2685	-0.1730	4.3178	0.1839	-0.3088	0.0928	0.0000	-0.3153	4.2229	0.2126	-0.0571	0.0000	0.0000	-3.7766	41.5475	2.2877	-0.6143	0.0000
553.5690	-0.1130	-0.9858	-2.2192	-2.3226	6.2342	-2.5310	-0.0000	-0.0000	-0.0000	0.0000	0.0000	0.0000	0.2844	-0.2203	4.2846	0.1606	-0.3059	0.0694	0.0000	-0.3150	4.2229	0.2125	-0.0571	0.0000	0.0000	-3.7728	41.5472	2.2875	-0.6143	0.0000
553.5790	-0.1130	-0.9858	-2.2192	-2.3225	6.2342	-2.5309	-0.0000	-0.0000	-0.0000	0.0000	0.0000	0.0000	0.2208	-0.1972	4.3159	0.1737	-0.3162	0.0969	0.0000	-0.3152	4.2229	0.2125	-0.0571	0.0000	0.0000	-3.7746	41.5471	2.2874	-0.6142	0.0000
553.5910	-0.1131	-0.9857	-2.2192	-2.3225	6.2342	-2.5309	-0.0000	-0.0000	-0.0000	0.0000	0.0000	0.0000	0.2554	-0.3082	4.3623	0.1943	-0.3052	0.1140	-0.0000	-0.3152	4.2229	0.2126	-0.0571	0.0000	-0.0000	-3.7749	41.5476	2.2878	-0.6143	0.0000
553.6010	-0.1131	-0.9858	-2.2192	-2.3225	6.2342	-2.5309	-0.0000	-0.0000	-0.0000	0.0000	0.0000	0.0000	0.2323	-0.2998	4.2979	0.1657	-0.3047	0.0647	0.0000	-0.3152	4.2229	0.2126	-0.0571	0.0000	0.0000	-3.7750	41.5475	2.2877	-0.6143	0.0000
553.6110	-0.1130	-0.9858	-2.2192	-2.3226	6.2342	-2.5309	-0.0000	-0.0000	-0.0000	0.0000	0.0000	0.0000	0.2422	-0.2876	4.2965	0.1908	-0.2948	0.0842	0.0000	-0.3152	4.2229	0.2125	-0.0571	0.0000	0.0000	-3.7746	41.5471	2.2875	-0.6142	0.0000
553.6230	-0.1131	-0.9858	-2.2192	-2.3225	6.2341	-2.5310	-0.0000	-0.0000	-0.0000	0.0000	0.0000	0.0000	0.3088	-0.2310	4.3224	0.1985	-0.3400	0.1076	-0.0000	-0.3151	4.2229	0.2125	-0.0571	0.0000	-0.0000	-3.7736	41.5472	2.2876	-0.6143	0.0000
553.6330	-0.1130	-0.9858	-2.2192	-2.3225	6.2342	-2.5310	-0.0000	-0.0000	-0.0000	0.0000	0.0000	0.0000	0.1604	-0.2624	4.3689	0.1668	-0.3227	0.0808	0.0000	-0.3153	4.2229	0.2125	-0.0571	0.0000	0.0000	-3.7760	41.5473	2.2876	-0.6143	0.0000
553.6450	-0.1130	-0.9858	-2.2192	-2.3225	6.2342	-2.5309	-0.0000	-0.0000	-0.0000	0.0000	0.0000	0.0000	0.2457	-0.2001	4.2899	0.1687	-0.3192	0.0891	0.0000	-0.3152	4.2229	0.2126	-0.0571	0.0000	0.0000	-3.7743	41.5474	2.2877	-0.6143	0.0000
553.6550	-0.1131	-0.9858	-2.2192	-2.3226	6.2342	-2.5310	-0.0000	-0.0000	-0.0000	0.0000	0.0000	0.0000	0.2985	-0.2595	4.2848	0.1699	-0.3124	0.0870	-0.0000	-0.3151	4.2229	0.2125	-0.0571	0.0000	-0.0000	-3.7736	41.5473	2.2876	-0.6143	0.0000
553.6650	-0.1130	-0.9858	-2.2192	-2.3225	6.2342	-2.5310	-0.0000	-0.0000	-0.0000	0.0000	0.0000	0.0000	0.2012	-0.2756	4.3541	0.1928	-0.3206	0.0871	-0.0000	-0.3153	4.2229	0.2125	-0.0571	0.0000	-0.0000	-3.7760	41.5473	2.2876	-0.6143	0.0000
553.6770	-0.1130	-0.9858	-2.2192	-2.3226	6.2342	-2.5310	-0.0000	-0.0000	-0.0000	0.0000	0.0000	0.0000	0.3480	-0.2465	4.2801	0.1797	-0.2933	0.0864	-0.0000	-0.3153	4.2229	0.2125	-0.0571	0.0000	-0.0000	-3.7759	41.5474	2.2876	-0.6143	0.0000
553.6870	-0.1130	-0.9858	-2.2192	-2.3225	6.2342	-2.5309	-0.0000	-0.0000	-0.0000	0.0000	0.0000	0.0000	0.1616	-0.2779	4.3289	0.2019	-0.3151	0.0856	-0.0000	-0.3151	4.2229	0.2125	-0.0571	0.0000	-0.0000	-3.7735	41.5474	2.2876	-0.6143	0.0000
553.6990	-0.1131	-0.9858	-2.2192	-2.3225	6.2342	-2.5309	-0.0000	-0.0000	-0.0000	0.0000	0.0000	0.0000	0.3846	-0.2425	4.3116	0.1967	-0.3232	0.0779	0.0000	-0.3154	4.2229	0.2126	-0.0571	0.0000	0.0000	-3.7766	41.5475	2.2877	-0.6143	0.0000
553.7090	-0.1130	-0.9858	-2.2192	-2.3225	6.2341	-2.5310	-0.0000	-0.0000	-0.0000	0.0000	0.0000	0.0000	0.2616	-0.2260	4.3317	0.1754	-0.2960	0.0788	-0.0000	-0.3154	4.2229	0.2126	-0.0571	0.0000	-0.0000	-3.7774	41.5476	2.2878	-0.6143	0.0000
553.7210	-0.1130	-0.9858	-2.2192	-2.3225	6.2342	-2.5310	-0.0000	-0.0000	-0.0000	0.0000	0.0000	0.0000	0.2718	-0.2267	4.2996	0.1671	-0.2746	0.1045	-0.0000	-0.3153	4.2229	0.2125	-0.0571	0.0000	-0.0000	-3.7759	41.5474	2.2877	-0.6143	0.0000
553.7310	-0.1131	-0.9858	-2.2192	-2.3225	6.2341	-2.5310	-0.0000	-0.0000	-0.0000	0.0000	0.0000	0.0000	0.2092	-0.2872	4.3079	0.1865	-0.2756	0.0888	0.0000	-0.3152	4.2229	0.2125	-0.0571	0.0000	0.0000	-3.7743	41.5474	2.2876	-0.6143	0.0000
553.7410	-0.1130	-0.9858	-2.2192	-2.3225	6.2342	-2.5310	-0.0000	-0.0000	-0.0000	0.0000	0.0000	0.0000	0.2856	-0.2748	4.3239	0.1909	-0.3109	0.0745	-0.0000	-0.3152	4.2229	0.2125	-0.0571	0.0000	-0.0000	-3.7752	41.5473	2.2876	-0.6143	0.0000
553.7530	-0.1131	-0.9858	-2.2192	-2.3226	6.2342	-2.5309	-0.0000	-0.0000	-0.0000	0.0000	0.0000	0.0000	0.2040	-0.3585	4.2773	0.1939	-0.3574	0.0913	0.0000	-0.3152	4.2229	0.2125	-0.0571	0.0000	0.0000	-3.7752	41.5473	2.2876	-0.6143	0.0000
553.7630	-0.1131	-0.9858	-2.2192	-2.3225	6.2342	-2.5309	-0.0000	-0.0000	-0.0000	0.0000	0.0000	0.0000	0.2394	-0.2865	4.3092	0.1697	-0.3273	0.0589	-0.0000	-0.3154	4.2229	0.2125	-0.0571	0.0000	-0.0000	-3.7767	41.5474	2.2877	-0.6143	0.0000
553.7750	-0.1130	-0.9858	-2.2192	-2.3225	6.2342	-2.5309	-0.0000	-0.0000	-0.0000	0.0000	0.0000	0.0000	0.1892	-0.2255	4.2860	0.1758	-0.3071	0.0839	-0.0000	-0.3154	4.2229	0.2126	-0.0571	0.0000	-0.0000	-3.7766	41.5475	2.2877	-0.6143	0.0000
553.7850	-0.1130	-0.9857	-2.2192	-2.3226	6.2342	-2.5310	-0.0000	-0.0000	-0.0000	0.0000	0.0000	0.0000	0.2691	-0.2204	4.3329	0.1668	-0.3239	0.0780	0.0000	-0.3152	4.2229	0.2125	-0.0571	0.0000	0.0000	-3.7752	41.5474	2.2876	-0.6143	0.0000
553.7950	-0.1131	-0.9858	-2.2192	-2.3226	6.2341	-2.5310	-0.0000	-0.0000	-0.0000	0.0000	0.0000	0.0000	0.2020	-0.2415	4.2965	0.2006	-0.3096	0.0825	-0.0000	-0.3154	4.2229	0.2125	-0.0571	0.0000	-0.0000	-3.7766	41.5475	2.2876	-0.6143	0.0000
553.8070	-0.1130	-0.9858	-2.2192	-2.3226	6.2342	-2.5310	-0.0000	-0.0000	-0.0000	0.0000	0.0000	0.0000	0.2398	-0.2614	4.2480	0.1791	-0.3454	0.0854	0.0000	-0.3153	4.2229	0.2126	-0.0571	0.0000	0.0000	-3.7759	41.5474	2.2877	-0.6143	0.0000
553.8170	-0.1130	-0.9858	-2.2192	-2.3225	6.2342	-2.5310	-0.0000	-0.0000	-0.0000	0.0000	0.0000	0.0000	0.2734	-0.2685	4.2903	0.1832	-0.3293	0.0912	0.0000	-0.3153	4.2229	0.2126	-0.0571	0.0000	0.0000	-3.7759	41.5474	2.2877	-0.6143	0.0000
553.8290	-0.1131	-0.9858	-2.2192	-2.3226	6.2342	-2.5310	-0.0000	-0.0000	-0.0000	0.0000	0.0000	0.0000	0.2452	-0.2693	4.2886	0.1612	-0.3155	0.1008	0.0000	-0.3152	4.2229	0.2126	-0.0571	0.0000	0.0000	-3.7750	41.5475	2.2877	-0.6143	0.0000
553.8390	-0.1130	-0.9858	-2.2192	-2.3225	6.2341	-2.5310	-0.0000	-0.0000	-0.0000	0.0000	0.0000	0.0000	0.2084	-0.2917	4.3005	0.1900	-0.3347	0.0492	0.0000	-0.3152	4.2229	0.2125	-0.0571	0.0000	0.0000	-3.7752	41.5473	2.2876	-0.6143	0.0000
553.8510	-0.1130	-0.9857	-2.2192	-2.3225	6.2342	-2.5309	-0.0000	-0.0000	-0.0000	0.0000	0.0000	0.0000	0.1977	-0.1178	4.2874	0.1737	-0.3011	0.0829	-0.0000	-0.3152	4.2229	0.2125	-0.0571	0.0000	-0.0000	-3.7744	41.5473	2.2876	-0.6143	0.0000
553.8610	-0.1131	-0.9857	-2.2192	-2.3225	6.2342	-2.5309	-0.0000	-0.0000	-0.0000	0.0000	0.0000	0.0000	0.2021	-0.3003	4.3236	0.1813	-0.3019	0.0596	-0.0000	-0.3152	4.2229	0.2125	-0.0571	0.0000	-0.0000	-3.7752	41.5473	2.2876	-0.6143	0.0000
553.8710	-0.1130	-0.9858	-2.2192	-2.3225	6.2342	-2.5309	-0.0000	-0.0000	-0.0000	0.0000	0.0000	0.0000	0.1992	-0.2705	4.2982	0.1911	-0.2860	0.1008	-0.0000	-0.3154	4.2229	0.2125	-0.0571	0.0000	-0.0000	-3.7767	41.5474	2.2876	-0.6143	0.0000
553.8830	-0.1130	-0.9858	-2.2192	-2.3225	6.2342	-2.5309	-0.0000	-0.0000	-0.0000	0.0000	0.0000	0.0000	0.2594	-0.2679	4.3025	0.1830	-0.3005	0.0788	-0.0000	-0.3151	4.2229	0.2125	-0.0571	0.0000	-0.0000	-3.7737	41.5472	2.2875	-0.6143	0.0000
553.8930	-0.1131	-0.9857	-2.2192	-2.3226	6.2342	-2.5310	-0.0000	-0.0000	-0.0000	0.0000	0.0000	0.0000	0.1778	-0.2354	4.2936	0.1931	-0.2878	0.1073	-0.0000	-0.3151	4.2229	0.2125	-0.0571	0.0000	-0.0000	-3.7736	41.5473	2.2876	-0.6143	0.0000
553.9050	-0.1130	-0.9857	-2.2192	-2.3226	6.2342	-2.5310	-0.0000	-0.0000	-0.0000	0.0000	0.0000	0.0000	0.1626	-0.2299	4.2777	0.1906	-0.3146	0.0863	0.0000	-0.3152	4.2229	0.2125	-0.0571	0.0000	0.0000	-3.7752	41.5473	2.2876	-0.6143	0.0000
553.9150	-0.1131	-0.9858	-2.2192	-2.3225	6.2342	-2.5310	-0.0000	-0.0000	-0.0000	0.0000	0.0000	0.0000	0.2344	-0.2965	4.3130	0.2040	-0.3259	0.0904	-0.0000	-0.3154	4.2229	0.2126	-0.0571	0.0000	-0.0000	-3.7774	41.5475	2.2877	-0.6143	0.0000
553.9250	-0.1130	-0.9858	-2.2192	-2.3225	6.2342	-2.5310	-0.0000	-0.0000	-0.0000	0.0000	0.0000	0.0000	0.2630	-0.2805	4.3243	0.1777	-0.3450	0.0801	0.0000	-0.3152	4.2229	0.2126	-0.0571	0.0000	0.0000	-3.7743	41.5474	2.2877	-0.6143	0.0000
553.9370	-0.1130	-0.9858	-2.2192	-2.3226	6.2342	-2.5309	-0.0000	-0.0000	-0.0000	0.0000	0.0000	0.0000	0.1889	-0.2543	4.3280	0.2007	-0.3208	0.0968	-0.0000	-0.3154	4.2229	0.2126	-0.0571	0.0000	-0.0000	-3.7766	41.5475	2.2877	-0.6143	0.0000
553.9470	-0.1130	-0.9858	-2.2192	-2.3225	6.2341	-2.5310	-0.0000	-0.0000	-0.0000	0.0000	0.0000	0.0000	0.2429	-0.2965	4.3325	0.2011	-0.3259	0.1093	-0.0000	-0.3154	4.2229	0.2126	-0.0571	0.0000	-0.0000	-3.7766	41.5475	2.2877	-0.6143	0.0000
553.9570	-0.1130	-0.9858	-2.2192	-2.3226	6.2342	-2.5310	-0.0000	-0.0000	-0.0000	0.0000	0.0000	0.0000	0.1493	-0.2343	4.3498	0.1824	-0.3116	0.0798	-0.0000	-0.3154	4.2229	0.2126	-0.0571	0.0000	-0.0000	-3.7766	41.5475	2.2877	-0.6143	0.0000
553.9670	-0.1130	-0.9858	-2.2192	-2.3225	6.2342	-2.5310	-0.0000	-0.0000	-0.0000	0.0000	0.0000	0.0000	0.1970	-0.3010	4.2713	0.1796	-0.3153	0.0701	-0.0000	-0.3153	4.2229	0.2126	-0.0571	0.0000	-0.0000	-3.7766	41.5475	2.2878	-0.6143	0.0000
553.9790	-0.1131	-0.9858	-2.2192	-2.3225	6.2342	-2.5310	-0.0000	-0.0000	-0.0000	0.0000	0.0000	0.0000	0.2833	-0.3329	4.2785	0.1846	-0.3144	0.1080	0.0000	-0.3152	4.2229	0.2126	-0.0571	0.0000	0.0000	-3.7750	41.5475	2.2877	-0.6143	0.0000
553.9890	-0.1130	-0.9858	-2.2192	-2.3226	6.2341	-2.5310	-0.0000	-0.0000	-0.0000	0.0000	0.0000	0.0000	0.1482	-0.2410	4.2928	0.2094	-0.3300	0.0894	-0.0000	-0.3152	4.2229	0.2125	-0.0571	0.0000	-0.0000	-3.7750	41.5475	2.2876	-0.6143	0.0000
553.9990	-0.1130	-0.9858	-2.2192	-2.3225	6.2342	-2.5310	-0.0000	-0.0000	-0.0000	0.0000	0.0000	0.0000	0.1227	-0.2317	4.2545	0.2000	-0.3050	0.1006	-0.0000	-0.3152	4.2229	0.2125	-0.0571	0.0000	-0.0000	-3.7752	41.5474	2.2876	-0.6143	0.0000
554.0090	-0.1131	-0.9858	-2.2192	-2.3225	6.2342	-2.5310	-0.0000	-0.0000	-0.0000	0.0000	0.0000	0.0000	0.2983	-0.2256	4.3565	0.1838	-0.3010	0.0922	0.0000	-0.3150	4.2229	0.2125	-0.0571	0.0000	0.0000	-3.7728	41.5472	2.2876	-0.6143	0.0000
554.0190	-0.1131	-0.9858	-2.2192	-2.3225	6.2342	-2.5309	-0.0000	-0.0000	-0.0000	0.0000	0.0000	0.0000	0.2593	-0.2239	4.3052	0.1697	-0.2949	0.1058	0.0000	-0.3152	4.2229	0.2126	-0.0571	0.0000	0.0000	-3.7750	41.5475	2.2877	-0.6143	0.0000
554.0290	-0.1130	-0.9857	-2.2192	-2.3225	6.2341	-2.5309	-0.0000	-0.0000	-0.0000	0.0000	0.0000	0.0000	0.2942	-0.2095	4.3214	0.1838	-0.2966	0.0818	0.0000	-0.3153	4.2229	0.2126	-0.0571	0.0000	0.0000	-3.7758	41.5475	2.2877	-0.6143	0.0000
554.0390	-0.1130	-0.9858	-2.2192	-2.3225	6.2342	-2.5309	-0.0000	-0.0000	-0.0000	0.0000	0.0000	0.0000	0.1798	-0.3845	4.3458	0.2004	-0.3045	0.1153	-0.0000	-0.3154	4.2229	0.2126	-0.0571	0.0000	-0.0000	-3.7766	41.5475	2.2877	-0.6143	0.0000
554.0490	-0.1131	-0.9858	-2.2192	-2.3225	6.2342	-2.5310	-0.0000	-0.0000	-0.0000	0.0000	0.0000	0.0000	0.1374	-0.1964	4.3055	0.1901	-0.2983	0.0853	0.0000	-0.3152	4.2229	0.2126	-0.0571	0.0000	0.0000	-3.7751	41.5474	2.2877	-0.6143	0.0000
554.0610	-0.1130	-0.9858	-2.2192	-2.3225	6.2342	-2.5309	-0.0000	-0.0000	-0.0000	0.0000	0.0000	0.0000	0.1944	-0.2596	4.3326	0.1792	-0.3183	0.0832	-0.0000	-0.3152	4.2229	0.2125	-0.0571	0.0000	-0.0000	-3.7744	41.5473	2.2876	-0.6143	0.0000
554.0710	-0.1131	-0.9858	-2.2192	-2.3225	6.2342	-2.5310	-0.0000	-0.0000	-0.0000	0.0000	0.0000	0.0000	0.1337	-0.2945	4.3137	0.1976	-0.3231	0.0896	-0.0000	-0.3152	4.2229	0.2125	-0.0571	0.0000	-0.0000	-3.7751	41.5474	2.2877	-0.6143	0.0000
554.0810	-0.1130	-0.9858	-2.2192	-2.3226	6.2342	-2.5310	-0.0000	-0.0000	-0.0000	0.0000	0.0000	0.0000	0.2011	-0.2610	4.2940	0.1711	-0.3073	0.0652	-0.0000	-0.3150	4.2229	0.2125	-0.0571	0.0000	-0.0000	-3.7730	41.5471	2.2875	-0.6142	0.0000
554.0910	-0.1130	-0.9858	-2.2192	-2.3225	6.2342	-2.5310	-0.0000	-0.0000	-0.0000	0.0000	0.0000	0.0000	0.2641	-0.2658	4.2726	0.1725	-0.2924	0.0965	-0.0000	-0.3152	4.2229	0.2126	-0.0571	0.0000	-0.0000	-3.7751	41.5474	2.2877	-0.6143	0.0000
554.1010	-0.1130	-0.9858	-2.2192	-2.3225	6.2342	-2.5309	-0.0000	-0.0000	-0.0000	0.0000	0.0000	0.0000	0.2143	-0.2232	4.2941	0.1574	-0.2989	0.0817	-0.0000	-0.3151	4.2229	0.2125	-0.0571	0.0000	-0.0000	-3.7736	41.5472	2.2876	-0.6143	0.0000
554.1110	-0.1131	-0.9858	-2.2192	-2.3226	6.2341	-2.5310	-0.0000	-0.0000	-0.0000	0.0000	0.0000	0.0000	0.1933	-0.1984	4.2976	0.1723	-0.3182	0.0881	-0.0000	-0.3151	4.2229	0.2125	-0.0571	0.0000	-0.0000	-3.7736	41.5473	2.2876	-0.6143	0.0000
554.1230	-0.1130	-0.9858	-2.2192	-2.3225	6.2342	-2.5309	-0.0000	-0.0000	-0.0000	0.0000	0.0000	0.0000	0.1323	-0.3112	4.3095	0.1896	-0.3145	0.0492	0.0000	-0.3151	4.2229	0.2125	-0.0571	0.0000	0.0000	-3.7735	41.5473	2.2876	-0.6143	0.0000
554.1330	-0.1130	-0.9857	-2.2192	-2.3225	6.2342	-2.5310	-0.0000	-0.0000	-0.0000	0.0000	0.0000	0.0000	0.1610	-0.3132	4.2984	0.1643	-0.3019	0.0785	0.0000	-0.3152	4.2229	0.2125	-0.0571	0.0000	0.0000	-3.7752	41.5473	2.2876	-0.6143	0.0000
554.1430	-0.1131	-0.9858	-2.2192	-2.3225	6.2342	-2.5310	-0.0000	-0.0000	-0.0000	0.0000	0.0000	0.0000	0.3053	-0.4078	4.3068	0.1916	-0.3229	0.0634	0.0000	-0.3151	4.2229	0.2125	-0.0571	0.0000	0.0000	-3.7737	41.5471	2.2875	-0.6143	0.0000
554.1530	-0.1130	-0.9857	-2.2192	-2.3226	6.2342	-2.5309	-0.0000	-0.0000	-0.0000	0.0000	0.0000	0.0000	0.2659	-0.2592	4.3383	0.1684	-0.3202	0.0788	-0.0000	-0.3152	4.2229	0.2125	-0.0571	0.0000	-0.0000	-3.7744	41.5473	2.2876	-0.6143	0.0000
554.1630	-0.1130	-0.9858	-2.2192	-2.3225	6.2342	-2.5310	-0.0000	-0.0000	-0.0000	0.0000	0.0000	0.0000	0.2630	-0.2688	4.2986	0.1502	-0.3056	0.0811	0.0000	-0.3152	4.2229	0.2126	-0.0571	0.0000	0.0000	-3.7751	41.5474	2.2877	-0.6143	0.0000
554.1750	-0.1130	-0.9858	-2.2192	-2.3225	6.2342	-2.5309	-0.0000	-0.0000	-0.0000	0.0000	0.0000	0.0000	0.2905	-0.2656	4.3393	0.1802	-0.3045	0.0760	-0.0000	-0.3154	4.2229	0.2125	-0.0571	0.0000	-0.0000	-3.7776	41.5473	2.2876	-0.6143	0.0000
554.1850	-0.1130	-0.9858	-2.2192	-2.3225	6.2342	-2.5309	-0.0000	-0.0000	-0.0000	0.0000	0.0000	0.0000	0.1958	-0.3040	4.3132	0.1992	-0.3137	0.0845	0.0000	-0.3152	4.2229	0.2125	-0.0571	0.0000	0.0000	-3.7744	41.5473	2.2876	-0.6143	0.0000
554.1970	-0.1130	-0.9858	-2.2192	-2.3225	6.2341	-2.5309	-0.0000	-0.0000	-0.0000	0.0000	0.0000	0.0000	0.2552	-0.2931	4.3043	0.1801	-0.3162	0.0924	0.0000	-0.3152	4.2229	0.2125	-0.0571	0.0000	0.0000	-3.7745	41.5472	2.2876	-0.6143	0.0000
554.2070	-0.1130	-0.9858	-2.2192	-2.3225	6.2342	-2.5310	-0.0000	-0.0000	-0.0000	0.0000	0.0000	0.0000	0.1953	-0.3056	4.2736	0.1812	-0.3006	0.0956	-0.0000	-0.3152	4.2229	0.2126	-0.0571	0.0000	-0.0000	-3.7751	41.5474	2.2877	-0.6143	0.0000
554.2170	-0.1131	-0.9858	-2.2192	-2.3225	6.2342	-2.5310	-0.0000	-0.0000	-0.0000	0.0000	0.0000	0.0000	0.2707	-0.1882	4.3344	0.1848	-0.2979	0.1048	0.0000	-0.3152	4.2229	0.2125	-0.0571	0.0000	0.0000	-3.7751	41.5474	2.2876	-0.6143	0.0000
554.2270	-0.1130	-0.9858	-2.2192	-2.3225	6.2342	-2.5310	-0.0000	-0.0000	-0.0000	0.0000	0.0000	0.0000	0.2170	-0.2623	4.3162	0.1587	-0.3112	0.0665	0.0000	-0.3154	4.2229	0.2126	-0.0571	0.0000	0.0000	-3.7766	41.5475	2.2877	-0.6143	0.0000
554.2390	-0.1130	-0.9858	-2.2192	-2.3225	6.2342	-2.5310	-0.0000	-0.0000	-0.0000	0.0000	0.0000	0.0000	0.1728	-0.3020	4.2423	0.1679	-0.3148	0.0804	0.0000	-0.3151	4.2229	0.2126	-0.0571	0.0000	0.0000	-3.7741	41.5476	2.2878	-0.6143	0.0000
554.2490	-0.1130	-0.9858	-2.2192	-2.3225	6.2341	-2.5310	-0.0000	-0.0000	-0.0000	0.0000	0.0000	0.0000	0.2042	-0.2773	4.3181	0.1997	-0.3116	0.0903	0.0000	-0.3152	4.2229	0.2126	-0.0571	0.0000	0.0000	-3.7743	41.5474	2.2877	-0.6143	0.0000
554.2590	-0.1130	-0.9858	-2.2192	-2.3225	6.2342	-2.5310	-0.0000	-0.0000	-0.0000	0.0000	0.0000	0.0000	0.1333	-0.2078	4.3339	0.1757	-0.3039	0.0957	0.0000	-0.3154	4.2229	0.2126	-0.0571	0.0000	0.0000	-3.7766	41.5475	2.2877	-0.6143	0.0000
554.2690	-0.1130	-0.9858	-2.2192	-2.3225	6.2342	-2.5310	-0.0000	-0.0000	-0.0000	0.0000	0.0000	0.0000	0.1577	-0.3420	4.2541	0.1736	-0.3375	0.0785	-0.0000	-0.3150	4.2229	0.2125	-0.0571	0.0000	-0.0000	-3.7720	41.5472	2.2876	-0.6143	0.0000
554.2790	-0.1131	-0.9858	-2.2192	-2.3225	6.2341	-2.5309	-0.0000	-0.0000	-0.0000	0.0000	0.0000	0.0000	0.1728	-0.2229	4.2733	0.2084	-0.3024	0.0925	-0.0000	-0.3154	4.2229	0.2125	-0.0571	0.0000	-0.0000	-3.7767	41.5475	2.2876	-0.6143	0.0000
554.2890	-0.1130	-0.9858	-2.2192	-2.3226	6.2342	-2.5309	-0.0000	-0.0000	-0.0000	0.0000	0.0000	0.0000	0.1558	-0.2567	4.3010	0.1952	-0.2995	0.0873	-0.0000	-0.3151	4.2229	0.2125	-0.0571	0.0000	-0.0000	-3.7736	41.5473	2.2876	-0.6143	0.0000
554.2990	-0.1130	-0.9858	-2.2192	-2.3225	6.2342	-2.5309	-0.0000	-0.0000	-0.0000	0.0000	0.0000	0.0000	0.2153	-0.3238	4.2945	0.1907	-0.3077	0.1117	-0.0000	-0.3154	4.2229	0.2126	-0.0571	0.0000	-0.0000	-3.7775	41.5475	2.2877	-0.6143	0.0000
554.3110	-0.1131	-0.9858	-2.2192	-2.3225	6.2342	-2.5310	-0.0000	-0.0000	-0.0000	0.0000	0.0000	0.0000	0.2510	-0.2235	4.3479	0.1716	-0.3274	0.0903	-0.0000	-0.3151	4.2229	0.2125	-0.0571	0.0000	-0.0000	-3.7735	41.5473	2.2877	-0.6143	0.0000
554.3210	-0.1130	-0.9858	-2.2192	-2.3225	6.2341	-2.5309	-0.0000	-0.0000	-0.0000	0.0000	0.0000	0.0000	0.1936	-0.3385	4.3369	0.1790	-0.2952	0.0946	-0.0000	-0.3152	4.2229	0.2125	-0.0571	0.0000	-0.0000	-3.7752	41.5473	2.2876	-0.6143	0.0000
554.3310	-0.1130	-0.9858	-2.2192	-2.3225	6.2342	-2.5310	-0.0000	-0.0000	-0.0000	0.0000	0.0000	0.0000	0.1187	-0.2839	4.2783	0.1873	-0.3097	0.1024	0.0000	-0.3152	4.2229	0.2126	-0.0571	0.0000	0.0000	-3.7743	41.5474	2.2877	-0.6143	0.0000
554.3410	-0.1131	-0.9858	-2.2192	-2.3226	6.2342	-2.5309	-0.0000	-0.0000	-0.0000	0.0000	0.0000	0.0000	0.2050	-0.3444	4.3085	0.1927	-0.2965	0.0985	0.0000	-0.3152	4.2229	0.2125	-0.0571	0.0000	0.0000	-3.7753	41.5473	2.2875	-0.6143	0.0000
554.3510	-0.1131	-0.9858	-2.2192	-2.3225	6.2342	-2.5310	-0.0000	-0.0000	-0.0000	0.0000	0.0000	0.0000	0.2385	-0.2765	4.3062	0.2044	-0.3275	0.1068	-0.0000	-0.3150	4.2229	0.2125	-0.0571	0.0000	-0.0000	-3.7729	41.5472	2.2875	-0.6143	0.0000
554.3630	-0.1130	-0.9858	-2.2192	-2.3225	6.2342	-2.5309	-0.0000	-0.0000	-0.0000	0.0000	0.0000	0.0000	0.2938	-0.2747	4.3242	0.1646	-0.3022	0.0859	0.0000	-0.3152	4.2229	0.2125	-0.0571	0.0000	0.0000	-3.7752	41.5474	2.2876	-0.6143	0.0000
554.3730	-0.1131	-0.9858	-2.2192	-2.3225	6.2341	-2.5310	-0.0000	-0.0000	-0.0000	0.0000	0.0000	0.0000	0.2700	-0.3198	4.3392	0.1701	-0.3017	0.0918	0.0000	-0.3152	4.2229	0.2125	-0.0571	0.0000	0.0000	-3.7745	41.5472	2.2876	-0.6143	0.0000
554.3830	-0.1130	-0.9857	-2.2192	-2.3225	6.2342	-2.5309	-0.0000	-0.0000	-0.0000	0.0000	0.0000	0.0000	0.1139	-0.3504	4.3272	0.1702	-0.3196	0.0705	0.0000	-0.3153	4.2229	0.2126	-0.0571	0.0000	0.0000	-3.7757	41.5476	2.2877	-0.6143	0.0000
554.3950	-0.1131	-0.9858	-2.2192	-2.3225	6.2342	-2.5310	-0.0000	-0.0000	-0.0000	0.0000	0.0000	0.0000	0.1656	-0.1868	4.3177	0.1868	-0.2995	0.0893	-0.0000	-0.3152	4.2229	0.2126	-0.0571	0.0000	-0.0000	-3.7743	41.5474	2.2877	-0.6143	0.0000
554.4050	-0.1131	-0.9858	-2.2192	-2.3226	6.2342	-2.5310	-0.0000	-0.0000	-0.0000	0.0000	0.0000	0.0000	0.2330	-0.2895	4.2903	0.1949	-0.2933	0.0823	0.0000	-0.3154	4.2229	0.2125	-0.0571	0.0000	0.0000	-3.7767	41.5474	2.2876	-0.6143	0.0000
554.4150	-0.1130	-0.9858	-2.2192	-2.3225	6.2341	-2.5309	-0.0000	-0.0000	-0.0000	0.0000	0.0000	0.0000	0.2482	-0.2759	4.2854	0.1779	-0.2981	0.1001	0.0000	-0.3152	4.2229	0.2125	-0.0571	0.0000	0.0000	-3.7751	41.5474	2.2876	-0.6143	0.0000
554.4250	-0.1130	-0.9858	-2.2192	-2.3226	6.2342	-2.5309	-0.0000	-0.0000	-0.0000	0.0000	0.0000	0.0000	0.1438	-0.2552	4.3165	0.1942	-0.3155	0.0887	0.0000	-0.3152	4.2229	0.2126	-0.0571	0.0000	0.0000	-3.7750	41.5475	2.2877	-0.6143	0.0000
554.4350	-0.1130	-0.9858	-2.2192	-2.3225	6.2342	-2.5309	-0.0000	-0.0000	-0.0000	0.0000	0.0000	0.0000	0.1655	-0.2987	4.2799	0.1910	-0.3317	0.1130	0.0000	-0.3152	4.2229	0.2126	-0.0571	0.0000	0.0000	-3.7751	41.5475	2.2877	-0.6143	0.0000
554.4450	-0.1130	-0.9858	-2.2192	-2.3225	6.2342	-2.5309	-0.0000	-0.0000	-0.0000	0.0000	0.0000	0.0000	0.1362	-0.2373	4.3004	0.1802	-0.3228	0.1069	0.0000	-0.3152	4.2229	0.2125	-0.0571	0.0000	0.0000	-3.7751	41.5474	2.2876	-0.6143	0.0000
554.4550	-0.1131	-0.9858	-2.2192	-2.3225	6.2342	-2.5309	-0.0000	-0.0000	-0.0000	0.0000	0.0000	0.0000	0.2335	-0.2681	4.3098	0.1940	-0.3126	0.0737	0.0000	-0.3152	4.2229	0.2126	-0.0571	0.0000	0.0000	-3.7743	41.5474	2.2877	-0.6143	0.0000
554.4670	-0.1131	-0.9858	-2.2192	-2.3225	6.2342	-2.5309	-0.0000	-0.0000	-0.0000	0.0000	0.0000	0.0000	0.1251	-0.2862	4.3111	0.1916	-0.3315	0.1001	-0.0000	-0.3151	4.2229	0.2125	-0.0571	0.0000	-0.0000	-3.7736	41.5473	2.2876	-0.6143	0.0000
554.4770	-0.1131	-0.9858	-2.2192	-2.3225	6.2342	-2.5309	-0.0000	-0.0000	-0.0000	0.0000	0.0000	0.0000	0.2626	-0.2603	4.3244	0.1739	-0.3132	0.1080	-0.0000	-0.3152	4.2229	0.2125	-0.0571	0.0000	-0.0000	-3.7753	41.5472	2.2875	-0.6143	0.0000
554.4870	-0.1131	-0.9858	-2.2192	-2.3225	6.2341	-2.5309	-0.0000	-0.0000	-0.0000	0.0000	0.0000	0.0000	0.2396	-0.2484	4.2800	0.1925	-0.3092	0.0880	0.0000	-0.3152	4.2229	0.2125	-0.0571	0.0000	0.0000	-3.7751	41.5474	2.2877	-0.6143	0.0000
554.4970	-0.1130	-0.9858	-2.2192	-2.3225	6.2341	-2.5310	-0.0000	-0.0000	-0.0000	0.0000	0.0000	0.0000	0.1526	-0.3461	4.3138	0.1949	-0.3030	0.0709	0.0000	-0.3153	4.2229	0.2126	-0.0571	0.0000	0.0000	-3.7758	41.5475	2.2877	-0.6143	0.0000
554.5070	-0.1131	-0.9857	-2.2192	-2.3225	6.2341	-2.5310	-0.0000	-0.0000	-0.0000	0.0000	0.0000	0.0000	0.1125	-0.2060	4.3054	0.2275	-0.3194	0.0928	0.0000	-0.3152	4.2229	0.2125	-0.0571	0.0000	0.0000	-3.7751	41.5474	2.2876	-0.6143	0.0000
554.5170	-0.1130	-0.9858	-2.2192	-2.3226	6.2341	-2.5310	-0.0000	-0.0000	-0.0000	0.0000	0.0000	0.0000	0.2303	-0.2779	4.3234	0.1855	-0.3004	0.0960	0.0000	-0.3154	4.2229	0.2125	-0.0571	0.0000	0.0000	-3.7767	41.5474	2.2876	-0.6143	0.0000
554.5290	-0.1130	-0.9858	-2.2192	-2.3226	6.2341	-2.5310	-0.0000	-0.0000	-0.0000	0.0000	0.0000	0.0000	0.0984	-0.3493	4.3609	0.1896	-0.3284	0.0611	-0.0000	-0.3152	4.2229	0.2126	-0.0571	0.0000	-0.0000	-3.7751	41.5474	2.2877	-0.6143	0.0000
554.5390	-0.1130	-0.9858	-2.2192	-2.3225	6.2342	-2.5310	-0.0000	-0.0000	-0.0000	0.0000	0.0000	0.0000	0.1678	-0.2743	4.3339	0.2278	-0.3176	0.0814	-0.0000	-0.3152	4.2229	0.2125	-0.0571	0.0000	-0.0000	-3.7744	41.5473	2.2876	-0.6143	0.0000
554.5490	-0.1130	-0.9858	-2.2192	-2.3225	6.2341	-2.5309	-0.0000	-0.0000	-0.0000	0.0000	0.0000	0.0000	0.2223	-0.2761	4.2730	0.1419	-0.3230	0.0843	-0.0000	-0.3152	4.2229	0.2125	-0.0571	0.0000	-0.0000	-3.7743	41.5474	2.2876	-0.6143	0.0000
554.5610	-0.1130	-0.9858	-2.2192	-2.3226	6.2342	-2.5309	-0.0000	-0.0000	-0.0000	0.0000	0.0000	0.0000	0.1881	-0.3489	4.3105	0.1694	-0.3231	0.0945	-0.0000	-0.3150	4.2229	0.2125	-0.0571	0.0000	-0.0000	-3.7720	41.5473	2.2876	-0.6143	0.0000
554.5710	-0.1130	-0.9858	-2.2192	-2.3226	6.2342	-2.5310	-0.0000	-0.0000	-0.0000	0.0000	0.0000	0.0000	0.1801	-0.2651	4.3133	0.1899	-0.2986	0.1005	0.0000	-0.3152	4.2229	0.2125	-0.0571	0.0000	0.0000	-3.7752	41.5473	2.2876	-0.6143	0.0000
554.5810	-0.1131	-0.9858	-2.2192	-2.3226	6.2342	-2.5310	-0.0000	-0.0000	-0.0000	0.0000	0.0000	0.0000	0.1653	-0.2478	4.2680	0.1881	-0.3399	0.0973	0.0000	-0.3152	4.2229	0.2125	-0.0571	0.0000	0.0000	-3.7744	41.5473	2.2876	-0.6143	0.0000
554.5930	-0.1130	-0.9858	-2.2192	-2.3225	6.2342	-2.5309	-0.0000	-0.0000	-0.0000	0.0000	0.0000	0.0000	0.1839	-0.2479	4.2957	0.1698	-0.3167	0.0877	-0.0000	-0.3153	4.2229	0.2126	-0.0571	0.0000	-0.0000	-3.7759	41.5474	2.2877	-0.6143	0.0000
554.6030	-0.1131	-0.9858	-2.2192	-2.3225	6.2342	-2.5309	-0.0000	-0.0000	-0.0000	0.0000	0.0000	0.0000	0.1767	-0.2565	4.2708	0.1985	-0.2814	0.1123	0.0000	-0.3152	4.2229	0.2125	-0.0571	0.0000	0.0000	-3.7744	41.5473	2.2876	-0.6143	0.0000
554.6130	-0.1131	-0.9858	-2.2192	-2.3225	6.2342	-2.5310	-0.0000	-0.0000	-0.0000	0.0000	0.0000	0.0000	0.1847	-0.2202	4.2958	0.1949	-0.3116	0.1043	-0.0000	-0.3152	4.2229	0.2125	-0.0571	0.0000	-0.0000	-3.7752	41.5473	2.2876	-0.6143	0.0000
554.6230	-0.1131	-0.9858	-2.2192	-2.3225	6.2342	-2.5309	-0.0000	-0.0000	-0.0000	0.0000	0.0000	0.0000	0.0608	-0.2817	4.3232	0.1722	-0.3082	0.0808	0.0000	-0.3153	4.2229	0.2126	-0.0571	0.0000	0.0000	-3.7758	41.5475	2.2877	-0.6143	0.0000
554.6330	-0.1130	-0.9858	-2.2192	-2.3226	6.2342	-2.5310	-0.0000	-0.0000	-0.0000	0.0000	0.0000	0.0000	0.1497	-0.3364	4.3906	0.1871	-0.3139	0.0887	-0.0000	-0.3152	4.2229	0.2125	-0.0571	0.0000	-0.0000	-3.7744	41.5473	2.2876	-0.6143	0.0000
554.6430	-0.1130	-0.9858	-2.2192	-2.3225	6.2342	-2.5310	-0.0000	-0.0000	-0.0000	0.0000	0.0000	0.0000	0.1532	-0.2758	4.3095	0.2031	-0.2923	0.1033	-0.0000	-0.3152	4.2229	0.2125	-0.0571	0.0000	-0.0000	-3.7753	41.5473	2.2875	-0.6143	0.0000
554.6530	-0.1131	-0.9858	-2.2192	-2.3226	6.2342	-2.5310	-0.0000	-0.0000	-0.0000	0.0000	0.0000	0.0000	0.1535	-0.2881	4.3498	0.2178	-0.3212	0.0882	0.0000	-0.3152	4.2229	0.2126	-0.0571	0.0000	0.0000	-3.7750	41.5476	2.2878	-0.6143	0.0000
554.6650	-0.1130	-0.9858	-2.2192	-2.3225	6.2342	-2.5310	-0.0000	-0.0000	-0.0000	0.0000	0.0000	0.0000	0.1870	-0.2953	4.3013	0.1878	-0.3207	0.0935	0.0000	-0.3152	4.2229	0.2125	-0.0571	0.0000	0.0000	-3.7744	41.5473	2.2876	-0.6143	0.0000
554.6750	-0.1130	-0.9858	-2.2192	-2.3225	6.2342	-2.5310	-0.0000	-0.0000	-0.0000	0.0000	0.0000	0.0000	0.2114	-0.2224	4.3041	0.2014	-0.3266	0.1002	-0.0000	-0.3152	4.2229	0.2126	-0.0571	0.0000	-0.0000	-3.7751	41.5474	2.2877	-0.6143	0.0000
554.6850	-0.1131	-0.9858	-2.2192	-2.3225	6.2342	-2.5310	-0.0000	-0.0000	-0.0000	0.0000	0.0000	0.0000	0.1920	-0.2689	4.3113	0.1879	-0.3290	0.1016	0.0000	-0.3152	4.2229	0.2125	-0.0571	0.0000	0.0000	-3.7745	41.5472	2.2876	-0.6143	0.0000
554.6950	-0.1131	-0.9858	-2.2192	-2.3225	6.2342	-2.5309	-0.0000	-0.0000	-0.0000	0.0000	0.0000	0.0000	0.1858	-0.2497	4.2778	0.1948	-0.3243	0.0847	0.0000	-0.3151	4.2229	0.2126	-0.0571	0.0000	0.0000	-3.7733	41.5475	2.2877	-0.6143	0.0000
554.7050	-0.1130	-0.9858	-2.2192	-2.3225	6.2341	-2.5309	-0.0000	-0.0000	-0.0000	0.0000	0.0000	0.0000	0.1332	-0.2453	4.2493	0.1841	-0.3242	0.1024	-0.0000	-0.3152	4.2229	0.2125	-0.0571	0.0000	-0.0000	-3.7752	41.5473	2.2876	-0.6143	0.0000
554.7150	-0.1130	-0.9858	-2.2192	-2.3225	6.2342	-2.5309	-0.0000	-0.0000	-0.0000	0.0000	0.0000	0.0000	0.2059	-0.2025	4.2998	0.2032	-0.3375	0.0823	0.0000	-0.3152	4.2229	0.2125	-0.0571	0.0000	0.0000	-3.7752	41.5474	2.2876	-0.6143	0.0000
554.7270	-0.1130	-0.9858	-2.2192	-2.3225	6.2342	-2.5309	-0.0000	-0.0000	-0.0000	0.0000	0.0000	0.0000	0.2492	-0.2673	4.2873	0.1788	-0.3417	0.1230	-0.0000	-0.3154	4.2229	0.2126	-0.0571	0.0000	-0.0000	-3.7773	41.5476	2.2878	-0.6143	0.0000
554.7370	-0.1131	-0.9857	-2.2192	-2.3225	6.2342	-2.5310	-0.0000	-0.0000	-0.0000	0.0000	0.0000	0.0000	0.2102	-0.3354	4.2774	0.2192	-0.3313	0.0970	-0.0000	-0.3152	4.2229	0.2126	-0.0571	0.0000	-0.0000	-3.7751	41.5474	2.2877	-0.6143	0.0000
554.7470	-0.1131	-0.9858	-2.2192	-2.3225	6.2342	-2.5309	-0.0000	-0.0000	-0.0000	0.0000	0.0000	0.0000	0.2113	-0.2738	4.3207	0.1825	-0.3234	0.1041	-0.0000	-0.3153	4.2229	0.2125	-0.0571	0.0000	-0.0000	-3.7759	41.5474	2.2877	-0.6143	0.0000
554.7590	-0.1130	-0.9858	-2.2192	-2.3225	6.2342	-2.5310	-0.0000	-0.0000	-0.0000	0.0000	0.0000	0.0000	0.2150	-0.3024	4.3048	0.2064	-0.3372	0.1023	0.0000	-0.3152	4.2229	0.2126	-0.0571	0.0000	0.0000	-3.7751	41.5474	2.2877	-0.6143	0.0000
554.7690	-0.1130	-0.9857	-2.2192	-2.3226	6.2342	-2.5309	-0.0000	-0.0000	-0.0000	0.0000	0.0000	0.0000	0.2324	-0.2863	4.3196	0.2151	-0.3521	0.1064	0.0000	-0.3151	4.2229	0.2125	-0.0571	0.0000	0.0000	-3.7736	41.5473	2.2876	-0.6143	0.0000
554.7790	-0.1130	-0.9858	-2.2192	-2.3226	6.2341	-2.5310	-0.0000	-0.0000	-0.0000	0.0000	0.0000	0.0000	0.2991	-0.3421	4.2454	0.1876	-0.3200	0.0787	0.0000	-0.3150	4.2229	0.2125	-0.0571	0.0000	0.0000	-3.7729	41.5472	2.2876	-0.6143	0.0000
554.7890	-0.1130	-0.9858	-2.2192	-2.3225	6.2342	-2.5309	-0.0000	-0.0000	-0.0000	0.0000	0.0000	0.0000	0.2328	-0.2585	4.3148	0.2010	-0.3164	0.1079	0.0000	-0.3153	4.2229	0.2126	-0.0571	0.0000	0.0000	-3.7758	41.5475	2.2877	-0.6143	0.0000
554.7990	-0.1131	-0.9858	-2.2192	-2.3225	6.2342	-2.5310	-0.0000	-0.0000	-0.0000	0.0000	0.0000	0.0000	0.2668	-0.3437	4.3244	0.1922	-0.2913	0.0817	-0.0000	-0.3153	4.2229	0.2125	-0.0571	0.0000	-0.0000	-3.7759	41.5474	2.2876	-0.6143	0.0000
554.8090	-0.1130	-0.9858	-2.2192	-2.3225	6.2342	-2.5309	-0.0000	-0.0000	-0.0000	0.0000	0.0000	0.0000	0.1605	-0.2825	4.3177	0.1927	-0.3228	0.0703	-0.0000	-0.3153	4.2229	0.2126	-0.0571	0.0000	-0.0000	-3.7758	41.5475	2.2877	-0.6143	0.0000
554.8210	-0.1130	-0.9858	-2.2192	-2.3225	6.2342	-2.5309	-0.0000	-0.0000	-0.0000	0.0000	0.0000	0.0000	0.2461	-0.2722	4.3068	0.1970	-0.3326	0.0743	0.0000	-0.3152	4.2229	0.2125	-0.0571	0.0000	0.0000	-3.7744	41.5473	2.2876	-0.6143	0.0000
554.8310	-0.1131	-0.9858	-2.2192	-2.3226	6.2341	-2.5309	-0.0000	-0.0000	-0.0000	0.0000	0.0000	0.0000	0.0926	-0.1907	4.2729	0.1797	-0.3417	0.0815	0.0000	-0.3150	4.2229	0.2125	-0.0571	0.0000	0.0000	-3.7727	41.5473	2.2876	-0.6143	0.0000
554.8410	-0.1131	-0.9858	-2.2192	-2.3225	6.2342	-2.5310	-0.0000	-0.0000	-0.0000	0.0000	0.0000	0.0000	0.2623	-0.2614	4.3208	0.2083	-0.3192	0.0954	-0.0000	-0.3152	4.2229	0.2125	-0.0571	0.0000	-0.0000	-3.7744	41.5473	2.2876	-0.6143	0.0000
554.8510	-0.1130	-0.9858	-2.2192	-2.3225	6.2342	-2.5310	-0.0000	-0.0000	-0.0000	0.0000	0.0000	0.0000	0.2222	-0.3152	4.3068	0.1840	-0.3157	0.0960	-0.0000	-0.3154	4.2229	0.2126	-0.0571	0.0000	-0.0000	-3.7766	41.5475	2.2877	-0.6143	0.0000
554.8610	-0.1130	-0.9858	-2.2192	-2.3226	6.2341	-2.5310	-0.0000	-0.0000	-0.0000	0.0000	0.0000	0.0000	0.2409	-0.3103	4.2964	0.2152	-0.3228	0.0900	-0.0000	-0.3152	4.2229	0.2125	-0.0571	0.0000	-0.0000	-3.7752	41.5474	2.2876	-0.6143	0.0000
554.8730	-0.1131	-0.9858	-2.2192	-2.3226	6.2342	-2.5310	-0.0000	-0.0000	-0.0000	0.0000	0.0000	0.0000	0.1338	-0.2201	4.3074	0.1853	-0.3207	0.0688	-0.0000	-0.3151	4.2229	0.2125	-0.0571	0.0000	-0.0000	-3.7737	41.5472	2.2875	-0.6143	0.0000
554.8830	-0.1131	-0.9857	-2.2192	-2.3225	6.2341	-2.5310	-0.0000	-0.0000	-0.0000	0.0000	0.0000	0.0000	0.1532	-0.1845	4.2662	0.2127	-0.3037	0.0980	0.0000	-0.3153	4.2229	0.2125	-0.0571	0.0000	0.0000	-3.7760	41.5473	2.2876	-0.6143	0.0000
554.8930	-0.1130	-0.9858	-2.2192	-2.3225	6.2342	-2.5310	-0.0000	-0.0000	-0.0000	0.0000	0.0000	0.0000	0.2481	-0.2729	4.2654	0.1935	-0.3212	0.1098	0.0000	-0.3152	4.2229	0.2125	-0.0571	0.0000	0.0000	-3.7752	41.5473	2.2876	-0.6143	0.0000
554.9050	-0.1131	-0.9857	-2.2192	-2.3225	6.2342	-2.5309	-0.0000	-0.0000	-0.0000	0.0000	0.0000	0.0000	0.2083	-0.3204	4.2826	0.2268	-0.3099	0.1022	0.0000	-0.3151	4.2229	0.2125	-0.0571	0.0000	0.0000	-3.7735	41.5474	2.2876	-0.6143	0.0000
554.9150	-0.1130	-0.9858	-2.2192	-2.3225	6.2342	-2.5310	-0.0000	-0.0000	-0.0000	0.0000	0.0000	0.0000	0.1569	-0.3641	4.2557	0.2090	-0.3499	0.0976	0.0000	-0.3152	4.2229	0.2125	-0.0571	0.0000	0.0000	-3.7753	41.5473	2.2876	-0.6143	0.0000
554.9250	-0.1130	-0.9858	-2.2192	-2.3225	6.2341	-2.5310	-0.0000	-0.0000	-0.0000	0.0000	0.0000	0.0000	0.1863	-0.2858	4.3222	0.2035	-0.3101	0.0948	-0.0000	-0.3152	4.2229	0.2125	-0.0571	0.0000	-0.0000	-3.7752	41.5474	2.2876	-0.6143	0.0000
554.9370	-0.1130	-0.9857	-2.2192	-2.3225	6.2342	-2.5309	-0.0000	-0.0000	-0.0000	0.0000	0.0000	0.0000	0.2855	-0.2645	4.2980	0.2055	-0.3403	0.0870	0.0000	-0.3152	4.2229	0.2125	-0.0571	0.0000	0.0000	-3.7752	41.5474	2.2877	-0.6143	0.0000
554.9470	-0.1130	-0.9857	-2.2192	-2.3226	6.2342	-2.5310	-0.0000	-0.0000	-0.0000	0.0000	0.0000	0.0000	0.1391	-0.2392	4.3410	0.2013	-0.3082	0.0899	0.0000	-0.3153	4.2229	0.2126	-0.0571	0.0000	0.0000	-3.7758	41.5475	2.2877	-0.6143	0.0000
554.9590	-0.1130	-0.9858	-2.2192	-2.3226	6.2342	-2.5310	-0.0000	-0.0000	-0.0000	0.0000	0.0000	0.0000	0.1995	-0.2795	4.2725	0.2111	-0.3137	0.0786	-0.0000	-0.3153	4.2229	0.2126	-0.0571	0.0000	-0.0000	-3.7759	41.5474	2.2877	-0.6143	0.0000
554.9690	-0.1130	-0.9858	-2.2192	-2.3225	6.2342	-2.5310	-0.0000	-0.0000	-0.0000	0.0000	0.0000	0.0000	0.1905	-0.2502	4.2722	0.2106	-0.3347	0.1051	0.0000	-0.3150	4.2229	0.2125	-0.0571	0.0000	0.0000	-3.7729	41.5471	2.2876	-0.6143	0.0000
554.9810	-0.1130	-0.9858	-2.2192	-2.3225	6.2342	-2.5309	-0.0000	-0.0000	-0.0000	0.0000	0.0000	0.0000	0.1832	-0.2424	4.2781	0.2077	-0.3363	0.0826	-0.0000	-0.3151	4.2229	0.2125	-0.0571	0.0000	-0.0000	-3.7735	41.5473	2.2876	-0.6143	0.0000
554.9910	-0.1130	-0.9858	-2.2192	-2.3226	6.2341	-2.5310	-0.0000	-0.0000	-0.0000	0.0000	0.0000	0.0000	0.1212	-0.3772	4.2674	0.2104	-0.3262	0.0680	0.0000	-0.3152	4.2229	0.2125	-0.0571	0.0000	0.0000	-3.7751	41.5474	2.2877	-0.6143	0.0000
555.0010	-0.1131	-0.9858	-2.2192	-2.3225	6.2342	-2.5309	-0.0000	-0.0000	-0.0000	0.0000	0.0000	0.0000	0.1146	-0.2766	4.2841	0.2147	-0.3420	0.0899	-0.0000	-0.3151	4.2229	0.2125	-0.0571	0.0000	-0.0000	-3.7736	41.5473	2.2876	-0.6143	0.0000
555.0130	-0.1130	-0.9858	-2.2192	-2.3225	6.2342	-2.5310	-0.0000	-0.0000	-0.0000	0.0000	0.0000	0.0000	0.1664	-0.2550	4.2898	0.2219	-0.3274	0.0935	-0.0000	-0.3151	4.2229	0.2125	-0.0571	0.0000	-0.0000	-3.7736	41.5473	2.2876	-0.6143	0.0000
555.0230	-0.1131	-0.9858	-2.2192	-2.3226	6.2342	-2.5309	-0.0000	-0.0000	-0.0000	0.0000	0.0000	0.0000	0.2119	-0.2934	4.3346	0.2351	-0.3252	0.1145	0.0000	-0.3153	4.2229	0.2126	-0.0571	0.0000	0.0000	-3.7759	41.5474	2.2877	-0.6143	0.0000
555.0350	-0.1131	-0.9857	-2.2192	-2.3226	6.2342	-2.5310	-0.0000	-0.0000	-0.0000	0.0000	0.0000	0.0000	0.0977	-0.3492	4.3382	0.2211	-0.3326	0.0794	0.0000	-0.3152	4.2229	0.2125	-0.0571	0.0000	0.0000	-3.7745	41.5472	2.2876	-0.6143	0.0000
555.0450	-0.1130	-0.9858	-2.2192	-2.3226	6.2342	-2.5309	-0.0000	-0.0000	-0.0000	0.0000	0.0000	0.0000	0.1681	-0.3008	4.3229	0.2289	-0.3169	0.0986	-0.0000	-0.3153	4.2229	0.2126	-0.0571	0.0000	-0.0000	-3.7766	41.5476	2.2878	-0.6143	0.0000
555.0550	-0.1130	-0.9857	-2.2192	-2.3226	6.2342	-2.5310	-0.0000	-0.0000	-0.0000	0.0000	0.0000	0.0000	0.1600	-0.2160	4.3095	0.1996	-0.3242	0.0753	0.0000	-0.3152	4.2229	0.2125	-0.0571	0.0000	0.0000	-3.7751	41.5474	2.2877	-0.6143	0.0000
555.0670	-0.1130	-0.9858	-2.2192	-2.3226	6.2342	-2.5310	-0.0000	-0.0000	-0.0000	0.0000	0.0000	0.0000	0.0760	-0.3886	4.2915	0.2335	-0.3301	0.0925	-0.0000	-0.3151	4.2229	0.2126	-0.0571	0.0000	-0.0000	-3.7734	41.5474	2.2877	-0.6143	0.0000
555.0770	-0.1131	-0.9858	-2.2192	-2.3225	6.2342	-2.5309	-0.0000	-0.0000	-0.0000	0.0000	0.0000	0.0000	0.1447	-0.2172	4.3155	0.2333	-0.3069	0.0971	-0.0000	-0.3154	4.2229	0.2126	-0.0571	0.0000	-0.0000	-3.7774	41.5476	2.2878	-0.6143	0.0000
555.0890	-0.1130	-0.9857	-2.2192	-2.3226	6.2342	-2.5309	-0.0000	-0.0000	-0.0000	0.0000	0.0000	0.0000	0.0436	-0.2779	4.3208	0.2109	-0.3439	0.0753	-0.0000	-0.3151	4.2229	0.2125	-0.0571	0.0000	-0.0000	-3.7737	41.5471	2.2876	-0.6143	0.0000
555.0990	-0.1130	-0.9858	-2.2192	-2.3226	6.2342	-2.5310	-0.0000	-0.0000	-0.0000	0.0000	0.0000	0.0000	0.1815	-0.3418	4.3412	0.2353	-0.3401	0.1097	0.0000	-0.3152	4.2229	0.2125	-0.0571	0.0000	0.0000	-3.7753	41.5472	2.2876	-0.6143	0.0000
555.1110	-0.1130	-0.9858	-2.2192	-2.3225	6.2342	-2.5309	-0.0000	-0.0000	-0.0000	0.0000	0.0000	0.0000	0.1053	-0.3158	4.3417	0.2265	-0.3313	0.0983	0.0000	-0.3152	4.2229	0.2125	-0.0571	0.0000	0.0000	-3.7744	41.5473	2.2876	-0.6143	0.0000
555.1210	-0.1131	-0.9858	-2.2192	-2.3225	6.2342	-2.5310	-0.0000	-0.0000	-0.0000	0.0000	0.0000	0.0000	0.1730	-0.2452	4.3126	0.2428	-0.3016	0.0859	-0.0000	-0.3154	4.2229	0.2125	-0.0571	0.0000	-0.0000	-3.7767	41.5474	2.2876	-0.6143	0.0000
555.1310	-0.1131	-0.9857	-2.2192	-2.3225	6.2341	-2.5310	-0.0000	-0.0000	-0.0000	0.0000	0.0000	0.0000	0.1144	-0.2691	4.3008	0.2405	-0.3261	0.0641	0.0000	-0.3152	4.2229	0.2125	-0.0571	0.0000	0.0000	-3.7752	41.5474	2.2877	-0.6143	0.0000
555.1430	-0.1130	-0.9858	-2.2192	-2.3225	6.2342	-2.5310	-0.0000	-0.0000	-0.0000	0.0000	0.0000	0.0000	0.1865	-0.3632	4.2709	0.2306	-0.3214	0.0721	-0.0000	-0.3154	4.2229	0.2125	-0.0571	0.0000	-0.0000	-3.7767	41.5474	2.2876	-0.6143	0.0000
555.1530	-0.1131	-0.9858	-2.2192	-2.3226	6.2342	-2.5309	-0.0000	-0.0000	-0.0000	0.0000	0.0000	0.0000	0.1314	-0.2392	4.3132	0.2266	-0.3291	0.0866	-0.0000	-0.3152	4.2229	0.2125	-0.0571	0.0000	-0.0000	-3.7743	41.5474	2.2877	-0.6143	0.0000
555.1650	-0.1130	-0.9858	-2.2192	-2.3226	6.2342	-2.5310	-0.0000	-0.0000	-0.0000	0.0000	0.0000	0.0000	0.1180	-0.2311	4.2957	0.2358	-0.3360	0.0694	0.0000	-0.3153	4.2229	0.2126	-0.0571	0.0000	0.0000	-3.7758	41.5475	2.2877	-0.6143	0.0000
555.1750	-0.1131	-0.9858	-2.2192	-2.3226	6.2341	-2.5309	-0.0000	-0.0000	-0.0000	0.0000	0.0000	0.0000	0.0972	-0.4116	4.2463	0.2516	-0.3439	0.0892	0.0000	-0.3152	4.2229	0.2125	-0.0571	0.0000	0.0000	-3.7745	41.5472	2.2876	-0.6143	0.0000
555.1850	-0.1131	-0.9858	-2.2192	-2.3226	6.2341	-2.5309	-0.0000	-0.0000	-0.0000	0.0000	0.0000	0.0000	0.0895	-0.3409	4.3239	0.2202	-0.3353	0.0789	-0.0000	-0.3152	4.2229	0.2126	-0.0571	0.0000	-0.0000	-3.7751	41.5475	2.2877	-0.6143	0.0000
555.1970	-0.1130	-0.9857	-2.2192	-2.3226	6.2342	-2.5310	-0.0000	-0.0000	-0.0000	0.0000	0.0000	0.0000	0.2088	-0.2593	4.3025	0.2291	-0.3161	0.0852	-0.0000	-0.3152	4.2229	0.2126	-0.0571	0.0000	-0.0000	-3.7750	41.5475	2.2877	-0.6143	0.0000
555.2070	-0.1131	-0.9858	-2.2192	-2.3225	6.2342	-2.5310	-0.0000	-0.0000	-0.0000	0.0000	0.0000	0.0000	0.0956	-0.3079	4.2968	0.2433	-0.3181	0.0832	-0.0000	-0.3154	4.2229	0.2126	-0.0571	0.0000	-0.0000	-3.7774	41.5475	2.2877	-0.6143	0.0000
555.2190	-0.1130	-0.9858	-2.2192	-2.3225	6.2342	-2.5310	-0.0000	-0.0000	-0.0000	0.0000	0.0000	0.0000	0.1748	-0.3231	4.2941	0.2109	-0.3119	0.0874	0.0000	-0.3151	4.2229	0.2125	-0.0571	0.0000	0.0000	-3.7736	41.5473	2.2876	-0.6143	0.0000
555.2290	-0.1131	-0.9857	-2.2192	-2.3225	6.2342	-2.5310	-0.0000	-0.0000	-0.0000	0.0000	0.0000	0.0000	0.1175	-0.2641	4.3119	0.2250	-0.3284	0.0631	0.0000	-0.3153	4.2229	0.2126	-0.0571	0.0000	0.0000	-3.7758	41.5475	2.2877	-0.6143	0.0000
555.2390	-0.1130	-0.9858	-2.2192	-2.3225	6.2342	-2.5309	-0.0000	-0.0000	-0.0000	0.0000	0.0000	0.0000	0.1571	-0.2745	4.3163	0.2368	-0.2913	0.0817	-0.0000	-0.3152	4.2229	0.2125	-0.0571	0.0000	-0.0000	-3.7751	41.5474	2.2876	-0.6143	0.0000
555.2510	-0.1130	-0.9858	-2.2192	-2.3225	6.2342	-2.5309	-0.0000	-0.0000	-0.0000	0.0000	0.0000	0.0000	0.1825	-0.3288	4.2978	0.2438	-0.3034	0.0740	0.0000	-0.3153	4.2229	0.2126	-0.0571	0.0000	0.0000	-3.7757	41.5476	2.2877	-0.6143	0.0000
555.2610	-0.1130	-0.9858	-2.2192	-2.3225	6.2342	-2.5309	-0.0000	-0.0000	-0.0000	0.0000	0.0000	0.0000	0.2211	-0.3485	4.2788	0.2430	-0.3336	0.0891	-0.0000	-0.3151	4.2229	0.2126	-0.0571	0.0000	-0.0000	-3.7734	41.5475	2.2877	-0.6143	0.0000
555.2730	-0.1130	-0.9858	-2.2192	-2.3225	6.2342	-2.5310	-0.0000	-0.0000	-0.0000	0.0000	0.0000	0.0000	0.1240	-0.2982	4.2928	0.2336	-0.3384	0.0614	-0.0000	-0.3153	4.2229	0.2125	-0.0571	0.0000	-0.0000	-3.7759	41.5474	2.2877	-0.6143	0.0000
555.2830	-0.1130	-0.9857	-2.2192	-2.3225	6.2342	-2.5309	-0.0000	-0.0000	-0.0000	0.0000	0.0000	0.0000	0.1340	-0.3194	4.3183	0.2354	-0.3126	0.0711	0.0000	-0.3152	4.2229	0.2125	-0.0571	0.0000	0.0000	-3.7752	41.5474	2.2876	-0.6143	0.0000
555.2930	-0.1130	-0.9857	-2.2192	-2.3226	6.2342	-2.5309	-0.0000	-0.0000	-0.0000	0.0000	0.0000	0.0000	0.1463	-0.2818	4.2952	0.2379	-0.3285	0.0758	0.0000	-0.3152	4.2229	0.2125	-0.0571	0.0000	0.0000	-3.7744	41.5473	2.2876	-0.6143	0.0000
555.3050	-0.1130	-0.9858	-2.2192	-2.3225	6.2341	-2.5310	-0.0000	-0.0000	-0.0000	0.0000	0.0000	0.0000	0.1207	-0.2450	4.3127	0.2279	-0.3178	0.0735	-0.0000	-0.3151	4.2229	0.2125	-0.0571	0.0000	-0.0000	-3.7736	41.5472	2.2875	-0.6143	0.0000
555.3150	-0.1131	-0.9858	-2.2192	-2.3225	6.2342	-2.5310	-0.0000	-0.0000	-0.0000	0.0000	0.0000	0.0000	0.0552	-0.3181	4.2825	0.2404	-0.3104	0.0671	-0.0000	-0.3153	4.2229	0.2126	-0.0571	0.0000	-0.0000	-3.7765	41.5476	2.2878	-0.6143	0.0000
555.3270	-0.1130	-0.9858	-2.2192	-2.3226	6.2342	-2.5310	-0.0000	-0.0000	-0.0000	0.0000	0.0000	0.0000	0.0982	-0.3452	4.2718	0.2284	-0.3388	0.0634	0.0000	-0.3152	4.2229	0.2125	-0.0571	0.0000	0.0000	-3.7752	41.5473	2.2876	-0.6143	0.0000
555.3370	-0.1130	-0.9858	-2.2192	-2.3225	6.2342	-2.5309	-0.0000	-0.0000	-0.0000	0.0000	0.0000	0.0000	0.1182	-0.3432	4.2825	0.2560	-0.3159	0.0742	0.0000	-0.3151	4.2229	0.2125	-0.0571	0.0000	0.0000	-3.7737	41.5472	2.2875	-0.6143	0.0000
555.3490	-0.1130	-0.9858	-2.2192	-2.3226	6.2342	-2.5310	-0.0000	-0.0000	-0.0000	0.0000	0.0000	0.0000	0.0942	-0.3844	4.2778	0.2218	-0.3383	0.0684	0.0000	-0.3153	4.2229	0.2126	-0.0571	0.0000	0.0000	-3.7758	41.5475	2.2877	-0.6143	0.0000
555.3590	-0.1130	-0.9858	-2.2192	-2.3225	6.2342	-2.5310	-0.0000	-0.0000	-0.0000	0.0000	0.0000	0.0000	0.1946	-0.2621	4.3005	0.2612	-0.3332	0.0864	0.0000	-0.3152	4.2229	0.2125	-0.0571	0.0000	0.0000	-3.7744	41.5473	2.2876	-0.6143	0.0000
555.3710	-0.1130	-0.9858	-2.2192	-2.3225	6.2342	-2.5310	-0.0000	-0.0000	-0.0000	0.0000	0.0000	0.0000	0.1270	-0.3053	4.3211	0.2510	-0.3489	0.0880	0.0000	-0.3151	4.2229	0.2126	-0.0571	0.0000	0.0000	-3.7742	41.5475	2.2877	-0.6143	0.0000
555.3810	-0.1131	-0.9858	-2.2192	-2.3225	6.2342	-2.5309	-0.0000	-0.0000	-0.0000	0.0000	0.0000	0.0000	0.0872	-0.3217	4.2789	0.2428	-0.3140	0.0733	0.0000	-0.3153	4.2229	0.2126	-0.0571	0.0000	0.0000	-3.7757	41.5476	2.2878	-0.6143	0.0000
555.3910	-0.1131	-0.9858	-2.2192	-2.3225	6.2342	-2.5310	-0.0000	-0.0000	-0.0000	0.0000	0.0000	0.0000	0.0901	-0.2414	4.3276	0.2270	-0.3203	0.0589	-0.0000	-0.3151	4.2229	0.2125	-0.0571	0.0000	-0.0000	-3.7736	41.5472	2.2876	-0.6143	0.0000
555.4030	-0.1130	-0.9858	-2.2192	-2.3225	6.2342	-2.5309	-0.0000	-0.0000	-0.0000	0.0000	0.0000	0.0000	0.0758	-0.3147	4.2784	0.2624	-0.3192	0.0642	0.0000	-0.3152	4.2229	0.2125	-0.0571	0.0000	0.0000	-3.7746	41.5471	2.2875	-0.6142	0.0000
555.4130	-0.1131	-0.9858	-2.2192	-2.3226	6.2342	-2.5310	-0.0000	-0.0000	-0.0000	0.0000	0.0000	0.0000	0.0507	-0.3204	4.3138	0.2543	-0.3307	0.0647	-0.0000	-0.3153	4.2229	0.2126	-0.0571	0.0000	-0.0000	-3.7766	41.5475	2.2878	-0.6143	0.0000
555.4230	-0.1131	-0.9857	-2.2192	-2.3225	6.2342	-2.5309	-0.0000	-0.0000	-0.0000	0.0000	0.0000	0.0000	0.0298	-0.3370	4.2948	0.2610	-0.3354	0.0631	0.0000	-0.3152	4.2229	0.2125	-0.0571	0.0000	0.0000	-3.7752	41.5473	2.2876	-0.6143	0.0000
555.4350	-0.1130	-0.9858	-2.2192	-2.3226	6.2341	-2.5310	-0.0000	-0.0000	-0.0000	0.0000	0.0000	0.0000	0.0293	-0.3545	4.3108	0.2413	-0.3339	0.0698	0.0000	-0.3153	4.2229	0.2126	-0.0571	0.0000	0.0000	-3.7758	41.5475	2.2877	-0.6143	0.0000
555.4450	-0.1131	-0.9858	-2.2192	-2.3225	6.2342	-2.5310	-0.0000	-0.0000	-0.0000	0.0000	0.0000	0.0000	0.0805	-0.3082	4.2779	0.2520	-0.3281	0.0666	-0.0000	-0.3154	4.2229	0.2126	-0.0571	0.0000	-0.0000	-3.7773	41.5476	2.2878	-0.6143	0.0000
555.4550	-0.1130	-0.9858	-2.2192	-2.3226	6.2342	-2.5309	-0.0000	-0.0000	-0.0000	0.0000	0.0000	0.0000	0.1199	-0.3719	4.3186	0.2363	-0.3382	0.0894	-0.0000	-0.3150	4.2229	0.2125	-0.0571	0.0000	-0.0000	-3.7728	41.5472	2.2876	-0.6143	0.0000
555.4650	-0.1130	-0.9858	-2.2192	-2.3225	6.2342	-2.5309	-0.0000	-0.0000	-0.0000	0.0000	0.0000	0.0000	0.1553	-0.2370	4.3014	0.2578	-0.3405	0.0619	0.0000	-0.3150	4.2229	0.2125	-0.0571	0.0000	0.0000	-3.7720	41.5472	2.2876	-0.6143	0.0000
555.4750	-0.1130	-0.9858	-2.2192	-2.3226	6.2342	-2.5309	-0.0000	-0.0000	-0.0000	0.0000	0.0000	0.0000	0.1308	-0.2659	4.2987	0.2303	-0.3283	0.0594	-0.0000	-0.3154	4.2229	0.2125	-0.0571	0.0000	-0.0000	-3.7767	41.5474	2.2876	-0.6143	0.0000
555.4850	-0.1130	-0.9858	-2.2192	-2.3226	6.2342	-2.5310	-0.0000	-0.0000	-0.0000	0.0000	0.0000	0.0000	0.1317	-0.3330	4.2828	0.2575	-0.3113	0.0570	0.0000	-0.3152	4.2229	0.2126	-0.0571	0.0000	0.0000	-3.7751	41.5474	2.2877	-0.6143	0.0000
555.4950	-0.1130	-0.9857	-2.2192	-2.3226	6.2341	-2.5310	-0.0000	-0.0000	-0.0000	0.0000	0.0000	0.0000	0.0254	-0.3153	4.3300	0.2707	-0.3381	0.0564	0.0000	-0.3152	4.2229	0.2125	-0.0571	0.0000	0.0000	-3.7752	41.5473	2.2876	-0.6143	0.0000
555.5070	-0.1131	-0.9857	-2.2192	-2.3226	6.2342	-2.5309	-0.0000	-0.0000	-0.0000	0.0000	0.0000	0.0000	0.0704	-0.3383	4.2563	0.2502	-0.3485	0.0640	-0.0000	-0.3153	4.2229	0.2125	-0.0571	0.0000	-0.0000	-3.7759	41.5474	2.2876	-0.6143	0.0000
555.5170	-0.1130	-0.9858	-2.2192	-2.3226	6.2342	-2.5309	-0.0000	-0.0000	-0.0000	0.0000	0.0000	0.0000	0.0827	-0.2362	4.2946	0.2676	-0.3266	0.0381	-0.0000	-0.3154	4.2229	0.2126	-0.0571	0.0000	-0.0000	-3.7772	41.5477	2.2878	-0.6143	0.0000
555.5270	-0.1130	-0.9857	-2.2192	-2.3225	6.2342	-2.5309	-0.0000	-0.0000	-0.0000	0.0000	0.0000	0.0000	0.0482	-0.3622	4.3067	0.2722	-0.3264	0.0714	0.0000	-0.3153	4.2229	0.2126	-0.0571	0.0000	0.0000	-3.7758	41.5475	2.2877	-0.6143	0.0000
555.5370	-0.1130	-0.9858	-2.2192	-2.3225	6.2342	-2.5310	-0.0000	-0.0000	-0.0000	0.0000	0.0000	0.0000	0.1061	-0.3242	4.3011	0.2651	-0.3338	0.0686	0.0000	-0.3152	4.2229	0.2126	-0.0571	0.0000	0.0000	-3.7750	41.5475	2.2877	-0.6143	0.0000
555.5470	-0.1131	-0.9858	-2.2192	-2.3226	6.2342	-2.5309	-0.0000	-0.0000	-0.0000	0.0000	0.0000	0.0000	-0.0124	-0.3451	4.3289	0.2500	-0.3366	0.0856	-0.0000	-0.3152	4.2229	0.2126	-0.0571	0.0000	-0.0000	-3.7752	41.5474	2.2877	-0.6143	0.0000
555.5570	-0.1130	-0.9857	-2.2192	-2.3225	6.2342	-2.5309	-0.0000	-0.0000	-0.0000	0.0000	0.0000	0.0000	0.1170	-0.2576	4.3264	0.2441	-0.3426	0.0520	0.0000	-0.3152	4.2229	0.2125	-0.0571	0.0000	0.0000	-3.7744	41.5473	2.2876	-0.6143	0.0000
555.5670	-0.1130	-0.9857	-2.2192	-2.3226	6.2342	-2.5310	-0.0000	-0.0000	-0.0000	0.0000	0.0000	0.0000	0.0981	-0.4464	4.2711	0.2741	-0.3302	0.0744	0.0000	-0.3152	4.2229	0.2125	-0.0571	0.0000	0.0000	-3.7744	41.5473	2.2876	-0.6143	0.0000
555.5790	-0.1130	-0.9858	-2.2192	-2.3225	6.2342	-2.5309	-0.0000	-0.0000	-0.0000	0.0000	0.0000	0.0000	0.1929	-0.3688	4.3111	0.2447	-0.3222	0.0669	0.0000	-0.3152	4.2229	0.2126	-0.0571	0.0000	0.0000	-3.7749	41.5476	2.2878	-0.6143	0.0000
555.5890	-0.1131	-0.9858	-2.2192	-2.3225	6.2342	-2.5310	-0.0000	-0.0000	-0.0000	0.0000	0.0000	0.0000	0.0965	-0.4053	4.3256	0.2483	-0.3610	0.0886	0.0000	-0.3153	4.2229	0.2126	-0.0571	0.0000	0.0000	-3.7758	41.5475	2.2877	-0.6143	0.0000
555.5990	-0.1131	-0.9858	-2.2192	-2.3225	6.2341	-2.5309	-0.0000	-0.0000	-0.0000	0.0000	0.0000	0.0000	0.1144	-0.3547	4.3127	0.2640	-0.3303	0.0823	0.0000	-0.3153	4.2229	0.2126	-0.0571	0.0000	0.0000	-3.7758	41.5475	2.2877	-0.6143	0.0000
555.6090	-0.1131	-0.9858	-2.2192	-2.3225	6.2342	-2.5309	-0.0000	-0.0000	-0.0000	0.0000	0.0000	0.0000	0.0737	-0.3830	4.2809	0.2659	-0.3419	0.0492	-0.0000	-0.3153	4.2229	0.2126	-0.0571	0.0000	-0.0000	-3.7766	41.5476	2.2877	-0.6143	0.0000
555.6190	-0.1131	-0.9858	-2.2192	-2.3226	6.2342	-2.5309	-0.0000	-0.0000	-0.0000	0.0000	0.0000	0.0000	0.0603	-0.2856	4.3368	0.2767	-0.3094	0.0509	0.0000	-0.3152	4.2229	0.2125	-0.0571	0.0000	0.0000	-3.7744	41.5473	2.2876	-0.6143	0.0000
555.6310	-0.1131	-0.9857	-2.2192	-2.3226	6.2342	-2.5309	-0.0000	-0.0000	-0.0000	0.0000	0.0000	0.0000	0.1093	-0.2706	4.3037	0.2528	-0.3359	0.0587	-0.0000	-0.3151	4.2229	0.2125	-0.0571	0.0000	-0.0000	-3.7735	41.5473	2.2876	-0.6143	0.0000
555.6410	-0.1130	-0.9858	-2.2192	-2.3226	6.2342	-2.5309	-0.0000	-0.0000	-0.0000	0.0000	0.0000	0.0000	0.1027	-0.3439	4.3052	0.2821	-0.3303	0.0601	0.0000	-0.3152	4.2229	0.2126	-0.0571	0.0000	0.0000	-3.7750	41.5475	2.2877	-0.6143	0.0000
555.6510	-0.1130	-0.9858	-2.2192	-2.3226	6.2342	-2.5310	-0.0000	-0.0000	-0.0000	0.0000	0.0000	0.0000	0.1609	-0.3312	4.2673	0.2625	-0.3407	0.0632	0.0000	-0.3153	4.2229	0.2126	-0.0571	0.0000	0.0000	-3.7765	41.5476	2.2878	-0.6143	0.0000
555.6630	-0.1130	-0.9858	-2.2192	-2.3225	6.2342	-2.5309	-0.0000	-0.0000	-0.0000	0.0000	0.0000	0.0000	0.0441	-0.2886	4.3018	0.2584	-0.3523	0.0650	0.0000	-0.3152	4.2229	0.2125	-0.0571	0.0000	0.0000	-3.7743	41.5474	2.2876	-0.6143	0.0000
555.6730	-0.1131	-0.9858	-2.2192	-2.3226	6.2342	-2.5309	-0.0000	-0.0000	-0.0000	0.0000	0.0000	0.0000	0.1647	-0.3008	4.2349	0.2728	-0.3513	0.0488	0.0000	-0.3152	4.2229	0.2125	-0.0571	0.0000	0.0000	-3.7743	41.5474	2.2876	-0.6143	0.0000
555.6830	-0.1130	-0.9858	-2.2192	-2.3226	6.2342	-2.5309	-0.0000	-0.0000	-0.0000	0.0000	0.0000	0.0000	0.3043	-0.4470	4.2884	0.2565	-0.3489	0.0496	0.0000	-0.3152	4.2229	0.2126	-0.0571	0.0000	0.0000	-3.7750	41.5475	2.2877	-0.6143	0.0000
555.6950	-0.1130	-0.9857	-2.2192	-2.3226	6.2342	-2.5310	-0.0000	-0.0000	-0.0000	0.0000	0.0000	0.0000	0.0270	-0.3666	4.2886	0.2701	-0.3438	0.0445	0.0000	-0.3152	4.2229	0.2125	-0.0571	0.0000	0.0000	-3.7744	41.5473	2.2876	-0.6143	0.0000
555.7050	-0.1130	-0.9858	-2.2192	-2.3226	6.2342	-2.5309	-0.0000	-0.0000	-0.0000	0.0000	0.0000	0.0000	0.2033	-0.3970	4.3163	0.2738	-0.3376	0.0425	-0.0000	-0.3154	4.2229	0.2125	-0.0571	0.0000	-0.0000	-3.7775	41.5474	2.2877	-0.6143	0.0000
555.7150	-0.1131	-0.9858	-2.2192	-2.3225	6.2341	-2.5309	-0.0000	-0.0000	-0.0000	0.0000	0.0000	0.0000	0.1580	-0.3421	4.2699	0.2577	-0.3209	0.0433	0.0000	-0.3153	4.2229	0.2125	-0.0571	0.0000	0.0000	-3.7759	41.5474	2.2876	-0.6143	0.0000
555.7250	-0.1130	-0.9858	-2.2192	-2.3225	6.2342	-2.5309	-0.0000	-0.0000	-0.0000	0.0000	0.0000	0.0000	0.1004	-0.3734	4.2944	0.3070	-0.3396	0.0433	0.0000	-0.3153	4.2229	0.2126	-0.0571	0.0000	0.0000	-3.7758	41.5475	2.2877	-0.6143	0.0000
555.7350	-0.1131	-0.9858	-2.2192	-2.3226	6.2342	-2.5309	-0.0000	-0.0000	-0.0000	0.0000	0.0000	0.0000	0.1178	-0.3605	4.2860	0.2609	-0.3308	0.0660	-0.0000	-0.3150	4.2229	0.2125	-0.0571	0.0000	-0.0000	-3.7728	41.5472	2.2875	-0.6143	0.0000
555.7450	-0.1130	-0.9858	-2.2192	-2.3225	6.2342	-2.5309	-0.0000	-0.0000	-0.0000	0.0000	0.0000	0.0000	0.1615	-0.3673	4.3032	0.2984	-0.3407	0.0562	0.0000	-0.3152	4.2229	0.2125	-0.0571	0.0000	0.0000	-3.7751	41.5474	2.2877	-0.6143	0.0000
555.7570	-0.1131	-0.9858	-2.2192	-2.3226	6.2342	-2.5309	-0.0000	-0.0000	-0.0000	0.0000	0.0000	0.0000	0.0651	-0.3853	4.2766	0.2470	-0.3385	0.0531	-0.0000	-0.3152	4.2229	0.2126	-0.0571	0.0000	-0.0000	-3.7751	41.5474	2.2877	-0.6143	0.0000
555.7670	-0.1130	-0.9858	-2.2192	-2.3226	6.2341	-2.5309	-0.0000	-0.0000	-0.0000	0.0000	0.0000	0.0000	0.1680	-0.3510	4.2727	0.2939	-0.3472	0.0562	-0.0000	-0.3151	4.2229	0.2125	-0.0571	0.0000	-0.0000	-3.7737	41.5472	2.2875	-0.6143	0.0000
555.7770	-0.1131	-0.9858	-2.2192	-2.3225	6.2342	-2.5309	-0.0000	-0.0000	-0.0000	0.0000	0.0000	0.0000	0.1198	-0.3542	4.2674	0.2857	-0.3418	0.0502	-0.0000	-0.3152	4.2229	0.2125	-0.0571	0.0000	-0.0000	-3.7751	41.5474	2.2876	-0.6143	0.0000
555.7870	-0.1130	-0.9858	-2.2192	-2.3225	6.2342	-2.5309	-0.0000	-0.0000	-0.0000	0.0000	0.0000	0.0000	0.1458	-0.3038	4.3222	0.2706	-0.3275	0.0578	0.0000	-0.3153	4.2229	0.2126	-0.0571	0.0000	0.0000	-3.7758	41.5475	2.2877	-0.6143	0.0000
555.7970	-0.1130	-0.9858	-2.2192	-2.3225	6.2342	-2.5309	-0.0000	-0.0000	-0.0000	0.0000	0.0000	0.0000	0.2215	-0.4509	4.3145	0.2773	-0.3444	0.0599	0.0000	-0.3152	4.2229	0.2126	-0.0571	0.0000	0.0000	-3.7751	41.5474	2.2877	-0.6143	0.0000
555.8070	-0.1130	-0.9858	-2.2192	-2.3226	6.2342	-2.5309	-0.0000	-0.0000	-0.0000	0.0000	0.0000	0.0000	0.1512	-0.3084	4.3261	0.2785	-0.3410	0.0370	-0.0000	-0.3153	4.2229	0.2126	-0.0571	0.0000	-0.0000	-3.7759	41.5474	2.2877	-0.6143	0.0000
555.8190	-0.1130	-0.9857	-2.2192	-2.3225	6.2342	-2.5310	-0.0000	-0.0000	-0.0000	0.0000	0.0000	0.0000	0.0791	-0.3304	4.2984	0.2424	-0.3388	0.0670	0.0000	-0.3150	4.2229	0.2125	-0.0571	0.0000	0.0000	-3.7721	41.5471	2.2875	-0.6143	0.0000
555.8290	-0.1130	-0.9858	-2.2192	-2.3225	6.2342	-2.5310	-0.0000	-0.0000	-0.0000	0.0000	0.0000	0.0000	0.0652	-0.3549	4.2812	0.2917	-0.3264	0.0500	-0.0000	-0.3153	4.2229	0.2125	-0.0571	0.0000	-0.0000	-3.7760	41.5473	2.2876	-0.6143	0.0000
555.8390	-0.1130	-0.9858	-2.2192	-2.3226	6.2342	-2.5309	-0.0000	-0.0000	-0.0000	0.0000	0.0000	0.0000	0.0771	-0.3923	4.2895	0.2711	-0.3383	0.0626	0.0000	-0.3152	4.2229	0.2125	-0.0571	0.0000	0.0000	-3.7743	41.5474	2.2876	-0.6143	0.0000
555.8510	-0.1130	-0.9858	-2.2192	-2.3226	6.2342	-2.5309	-0.0000	-0.0000	-0.0000	0.0000	0.0000	0.0000	0.2363	-0.2646	4.2621	0.2616	-0.2920	0.0737	0.0000	-0.3150	4.2229	0.2125	-0.0571	0.0000	0.0000	-3.7728	41.5472	2.2876	-0.6143	0.0000
555.8610	-0.1131	-0.9858	-2.2192	-2.3225	6.2342	-2.5310	-0.0000	-0.0000	-0.0000	0.0000	0.0000	0.0000	-0.0334	-0.3556	4.3039	0.2710	-0.3388	0.0560	0.0000	-0.3152	4.2229	0.2126	-0.0571	0.0000	0.0000	-3.7750	41.5476	2.2878	-0.6143	0.0000
555.8710	-0.1130	-0.9858	-2.2192	-2.3226	6.2342	-2.5310	-0.0000	-0.0000	-0.0000	0.0000	0.0000	0.0000	0.0360	-0.3139	4.3389	0.2602	-0.3449	0.0537	0.0000	-0.3153	4.2229	0.2126	-0.0571	0.0000	0.0000	-3.7758	41.5475	2.2877	-0.6143	0.0000
555.8830	-0.1130	-0.9858	-2.2192	-2.3226	6.2342	-2.5309	-0.0000	-0.0000	-0.0000	0.0000	0.0000	0.0000	0.1743	-0.3644	4.2837	0.2659	-0.3654	0.0566	-0.0000	-0.3152	4.2229	0.2125	-0.0571	0.0000	-0.0000	-3.7744	41.5473	2.2876	-0.6143	0.0000
555.8930	-0.1130	-0.9858	-2.2192	-2.3226	6.2342	-2.5309	-0.0000	-0.0000	-0.0000	0.0000	0.0000	0.0000	0.1297	-0.3877	4.3001	0.2639	-0.3476	0.0730	-0.0000	-0.3152	4.2229	0.2125	-0.0571	0.0000	-0.0000	-3.7744	41.5473	2.2876	-0.6143	0.0000
555.9030	-0.1130	-0.9858	-2.2192	-2.3225	6.2342	-2.5309	-0.0000	-0.0000	-0.0000	0.0000	0.0000	0.0000	0.1420	-0.3796	4.3234	0.2963	-0.3483	0.0561	-0.0000	-0.3155	4.2229	0.2126	-0.0571	0.0000	-0.0000	-3.7782	41.5476	2.2877	-0.6143	0.0000
555.9130	-0.1130	-0.9858	-2.2192	-2.3226	6.2342	-2.5309	-0.0000	-0.0000	-0.0000	0.0000	0.0000	0.0000	0.0677	-0.2814	4.3011	0.2948	-0.3430	0.0363	0.0000	-0.3153	4.2229	0.2126	-0.0571	0.0000	0.0000	-3.7759	41.5474	2.2877	-0.6143	0.0000
555.9230	-0.1131	-0.9858	-2.2192	-2.3225	6.2342	-2.5309	-0.0000	-0.0000	-0.0000	0.0000	0.0000	0.0000	0.1049	-0.3528	4.3131	0.2972	-0.3246	0.0416	-0.0000	-0.3152	4.2229	0.2125	-0.0571	0.0000	-0.0000	-3.7745	41.5472	2.2876	-0.6143	0.0000
555.9330	-0.1131	-0.9858	-2.2192	-2.3226	6.2342	-2.5310	-0.0000	-0.0000	-0.0000	0.0000	0.0000	0.0000	0.1768	-0.3350	4.3352	0.2505	-0.3292	0.0570	0.0000	-0.3152	4.2229	0.2125	-0.0571	0.0000	0.0000	-3.7744	41.5473	2.2876	-0.6143	0.0000
555.9430	-0.1130	-0.9858	-2.2192	-2.3226	6.2342	-2.5310	-0.0000	-0.0000	-0.0000	0.0000	0.0000	0.0000	0.1663	-0.3029	4.2661	0.2870	-0.3608	0.0726	-0.0000	-0.3153	4.2229	0.2126	-0.0571	0.0000	-0.0000	-3.7759	41.5474	2.2877	-0.6143	0.0000
555.9550	-0.1131	-0.9858	-2.2192	-2.3225	6.2342	-2.5309	-0.0000	-0.0000	-0.0000	0.0000	0.0000	0.0000	0.0790	-0.3853	4.2950	0.2641	-0.3465	0.0607	0.0000	-0.3153	4.2229	0.2126	-0.0571	0.0000	0.0000	-3.7758	41.5475	2.2877	-0.6143	0.0000
555.9650	-0.1130	-0.9858	-2.2192	-2.3225	6.2342	-2.5309	-0.0000	-0.0000	-0.0000	0.0000	0.0000	0.0000	0.0949	-0.4083	4.3200	0.2742	-0.3526	0.0698	0.0000	-0.3152	4.2229	0.2125	-0.0571	0.0000	0.0000	-3.7752	41.5473	2.2876	-0.6143	0.0000
555.9750	-0.1130	-0.9858	-2.2192	-2.3226	6.2342	-2.5309	-0.0000	-0.0000	-0.0000	0.0000	0.0000	0.0000	0.0876	-0.4091	4.3105	0.2772	-0.3421	0.0804	0.0000	-0.3152	4.2229	0.2125	-0.0571	0.0000	0.0000	-3.7752	41.5473	2.2876	-0.6143	0.0000
555.9850	-0.1130	-0.9858	-2.2192	-2.3225	6.2342	-2.5310	-0.0000	-0.0000	-0.0000	0.0000	0.0000	0.0000	0.1584	-0.3993	4.3250	0.2735	-0.3595	0.0576	0.0000	-0.3152	4.2229	0.2125	-0.0571	0.0000	0.0000	-3.7745	41.5473	2.2876	-0.6143	0.0000
555.9950	-0.1130	-0.9858	-2.2192	-2.3225	6.2341	-2.5309	-0.0000	-0.0000	-0.0000	0.0000	0.0000	0.0000	0.1429	-0.4012	4.3097	0.2866	-0.3437	0.0845	-0.0000	-0.3150	4.2229	0.2125	-0.0571	0.0000	-0.0000	-3.7720	41.5472	2.2876	-0.6143	0.0000
556.0070	-0.1130	-0.9858	-2.2192	-2.3225	6.2342	-2.5309	-0.0000	-0.0000	-0.0000	0.0000	0.0000	0.0000	0.0512	-0.3516	4.3641	0.2522	-0.3395	0.0559	-0.0000	-0.3153	4.2229	0.2126	-0.0571	0.0000	-0.0000	-3.7765	41.5476	2.2878	-0.6143	0.0000
556.0170	-0.1131	-0.9858	-2.2192	-2.3226	6.2342	-2.5309	-0.0000	-0.0000	-0.0000	0.0000	0.0000	0.0000	0.0698	-0.2816	4.2658	0.2899	-0.3354	0.0694	0.0000	-0.3153	4.2229	0.2126	-0.0571	0.0000	0.0000	-3.7759	41.5474	2.2877	-0.6143	0.0000
556.0270	-0.1130	-0.9858	-2.2192	-2.3225	6.2341	-2.5309	-0.0000	-0.0000	-0.0000	0.0000	0.0000	0.0000	0.1359	-0.3309	4.2881	0.2686	-0.3374	0.0877	0.0000	-0.3153	4.2229	0.2125	-0.0571	0.0000	0.0000	-3.7759	41.5474	2.2877	-0.6143	0.0000
556.0390	-0.1131	-0.9858	-2.2192	-2.3225	6.2341	-2.5309	-0.0000	-0.0000	-0.0000	0.0000	0.0000	0.0000	0.0951	-0.3247	4.3054	0.2950	-0.3362	0.0581	0.0000	-0.3152	4.2229	0.2126	-0.0571	0.0000	0.0000	-3.7751	41.5475	2.2877	-0.6143	0.0000
556.0490	-0.1130	-0.9858	-2.2192	-2.3225	6.2342	-2.5309	-0.0000	-0.0000	-0.0000	0.0000	0.0000	0.0000	0.1005	-0.4211	4.2823	0.2714	-0.3547	0.0495	0.0000	-0.3153	4.2229	0.2126	-0.0571	0.0000	0.0000	-3.7766	41.5476	2.2878	-0.6143	0.0000
556.0590	-0.1131	-0.9857	-2.2192	-2.3225	6.2342	-2.5309	-0.0000	-0.0000	-0.0000	0.0000	0.0000	0.0000	0.0274	-0.3043	4.3247	0.2927	-0.3481	0.0586	-0.0000	-0.3153	4.2229	0.2126	-0.0571	0.0000	-0.0000	-3.7757	41.5476	2.2878	-0.6143	0.0000
556.0690	-0.1130	-0.9857	-2.2192	-2.3225	6.2342	-2.5310	-0.0000	-0.0000	-0.0000	0.0000	0.0000	0.0000	0.1602	-0.4396	4.3211	0.2628	-0.3200	0.0616	0.0000	-0.3153	4.2229	0.2126	-0.0571	0.0000	0.0000	-3.7758	41.5475	2.2877	-0.6143	0.0000
556.0790	-0.1131	-0.9858	-2.2192	-2.3226	6.2342	-2.5309	-0.0000	-0.0000	-0.0000	0.0000	0.0000	0.0000	0.0754	-0.3616	4.3312	0.2633	-0.3428	0.1000	-0.0000	-0.3154	4.2229	0.2126	-0.0571	0.0000	-0.0000	-3.7766	41.5475	2.2877	-0.6143	0.0000
556.0890	-0.1131	-0.9857	-2.2192	-2.3225	6.2341	-2.5309	-0.0000	-0.0000	-0.0000	0.0000	0.0000	0.0000	0.1484	-0.2931	4.2743	0.2600	-0.3285	0.0889	-0.0000	-0.3152	4.2229	0.2125	-0.0571	0.0000	-0.0000	-3.7743	41.5474	2.2877	-0.6143	0.0000
556.1010	-0.1131	-0.9858	-2.2192	-2.3225	6.2341	-2.5309	-0.0000	-0.0000	-0.0000	0.0000	0.0000	0.0000	0.0771	-0.3639	4.2890	0.2871	-0.3361	0.1027	-0.0000	-0.3154	4.2229	0.2126	-0.0571	0.0000	-0.0000	-3.7772	41.5478	2.2878	-0.6143	0.0000
556.1110	-0.1131	-0.9858	-2.2192	-2.3225	6.2342	-2.5309	-0.0000	-0.0000	-0.0000	0.0000	0.0000	0.0000	0.1288	-0.3492	4.3184	0.2610	-0.3250	0.0702	0.0000	-0.3152	4.2229	0.2125	-0.0571	0.0000	0.0000	-3.7752	41.5473	2.2876	-0.6143	0.0000
556.1210	-0.1130	-0.9858	-2.2192	-2.3225	6.2341	-2.5309	-0.0000	-0.0000	-0.0000	0.0000	0.0000	0.0000	0.0975	-0.3524	4.2972	0.2653	-0.3389	0.0886	0.0000	-0.3152	4.2229	0.2126	-0.0571	0.0000	0.0000	-3.7749	41.5476	2.2878	-0.6143	0.0000
556.1310	-0.1130	-0.9858	-2.2192	-2.3225	6.2341	-2.5309	-0.0000	-0.0000	-0.0000	0.0000	0.0000	0.0000	0.0962	-0.3363	4.3072	0.2703	-0.3295	0.0687	-0.0000	-0.3152	4.2229	0.2125	-0.0571	0.0000	-0.0000	-3.7751	41.5474	2.2877	-0.6143	0.0000
556.1410	-0.1130	-0.9858	-2.2192	-2.3225	6.2342	-2.5309	-0.0000	-0.0000	-0.0000	0.0000	0.0000	0.0000	0.1445	-0.3811	4.3201	0.2795	-0.3244	0.1003	0.0000	-0.3152	4.2229	0.2125	-0.0571	0.0000	0.0000	-3.7744	41.5473	2.2876	-0.6143	0.0000
556.1530	-0.1130	-0.9858	-2.2192	-2.3225	6.2342	-2.5309	-0.0000	-0.0000	-0.0000	0.0000	0.0000	0.0000	0.0773	-0.3278	4.3380	0.2679	-0.3518	0.0609	0.0000	-0.3154	4.2229	0.2126	-0.0571	0.0000	0.0000	-3.7766	41.5475	2.2877	-0.6143	0.0000
