# Supplementary material for: Practical Aspects of Model-Based Collision Detection
Source: Front Robot AI. 2020 Nov 23;7:571574. doi: 10.3389/frobt.2020.571574 (PMC7805958; doi:10.3389/frobt.2020.571574)
Supplement: Supplementary file 1 [file Data_Sheet_1.ZIP › validation_data/ur-20_01_17-p7.csv]

645.4150	-0.9374	-2.5548	2.2132	-1.2304	4.7275	-4.1073	0.0000	-0.0000	-0.0000	0.0000	0.0000	0.0000	0.0424	2.6968	-3.9835	-0.3020	0.0080	0.0253	0.0000	2.3370	-4.1018	-0.3057	0.0013	0.0000	0.0000	27.9872	-40.3563	-3.2903	0.0135	0.0000
645.4250	-0.9374	-2.5548	2.2133	-1.2303	4.7275	-4.1073	0.0000	-0.0000	-0.0000	0.0000	0.0000	0.0000	-0.0389	2.6979	-4.0443	-0.3103	-0.0080	0.0107	0.0000	2.3369	-4.1019	-0.3057	0.0013	0.0000	0.0000	27.9867	-40.3567	-3.2902	0.0135	0.0000
645.4370	-0.9374	-2.5548	2.2132	-1.2303	4.7275	-4.1073	0.0000	-0.0000	-0.0000	0.0000	0.0000	0.0000	0.0063	2.6681	-3.9955	-0.2786	0.0128	0.0110	0.0000	2.3371	-4.1018	-0.3057	0.0013	0.0000	0.0000	27.9884	-40.3562	-3.2903	0.0135	0.0000
645.4470	-0.9374	-2.5548	2.2132	-1.2303	4.7274	-4.1073	0.0000	-0.0000	-0.0000	0.0000	0.0000	0.0000	0.0711	2.6695	-3.9961	-0.3096	-0.0089	0.0135	0.0000	2.3371	-4.1018	-0.3057	0.0013	0.0000	0.0000	27.9893	-40.3558	-3.2902	0.0135	0.0000
645.4590	-0.9373	-2.5548	2.2132	-1.2303	4.7274	-4.1073	0.0000	-0.0000	-0.0000	0.0000	0.0000	0.0000	-0.1054	2.6162	-3.9962	-0.2945	-0.0137	0.0142	-0.0000	2.3367	-4.1019	-0.3057	0.0013	0.0000	-0.0000	27.9846	-40.3567	-3.2902	0.0135	0.0000
645.4690	-0.9374	-2.5548	2.2132	-1.2304	4.7275	-4.1073	0.0000	-0.0000	-0.0000	0.0000	0.0000	0.0000	-0.1042	2.6693	-3.9933	-0.2993	-0.0005	-0.0192	-0.0000	2.3369	-4.1018	-0.3057	0.0013	0.0000	-0.0000	27.9870	-40.3560	-3.2902	0.0135	0.0000
645.4790	-0.9373	-2.5548	2.2132	-1.2303	4.7275	-4.1073	0.0000	-0.0000	-0.0000	0.0000	0.0000	0.0000	-0.0659	2.5798	-3.9951	-0.3020	-0.0100	0.0015	0.0000	2.3369	-4.1018	-0.3057	0.0013	0.0000	0.0000	27.9867	-40.3563	-3.2902	0.0135	0.0000
645.4890	-0.9373	-2.5548	2.2132	-1.2303	4.7275	-4.1073	0.0000	-0.0000	-0.0000	0.0000	0.0000	0.0000	-0.0010	2.6405	-4.0328	-0.3133	0.0033	0.0130	0.0000	2.3369	-4.1019	-0.3057	0.0013	0.0000	0.0000	27.9862	-40.3567	-3.2902	0.0135	0.0000
645.4990	-0.9374	-2.5548	2.2132	-1.2304	4.7275	-4.1073	0.0000	-0.0000	-0.0000	0.0000	0.0000	0.0000	0.0403	2.6366	-4.0262	-0.3062	0.0094	0.0182	0.0000	2.3370	-4.1018	-0.3057	0.0013	0.0000	0.0000	27.9871	-40.3564	-3.2902	0.0135	0.0000
645.5090	-0.9373	-2.5548	2.2132	-1.2303	4.7274	-4.1073	0.0000	-0.0000	-0.0000	0.0000	0.0000	0.0000	-0.0991	2.6989	-4.0053	-0.2912	0.0051	0.0210	0.0000	2.3368	-4.1019	-0.3057	0.0013	0.0000	0.0000	27.9851	-40.3567	-3.2902	0.0135	0.0000
645.5210	-0.9373	-2.5548	2.2132	-1.2304	4.7275	-4.1073	0.0000	-0.0000	-0.0000	0.0000	0.0000	0.0000	0.0055	2.6370	-4.0457	-0.3135	-0.0001	-0.0037	0.0000	2.3371	-4.1018	-0.3057	0.0013	0.0000	0.0000	27.9886	-40.3560	-3.2902	0.0135	0.0000
645.5310	-0.9373	-2.5548	2.2132	-1.2303	4.7274	-4.1073	0.0000	-0.0000	-0.0000	0.0000	0.0000	0.0000	-0.0201	2.6881	-3.9971	-0.2861	0.0046	0.0226	-0.0000	2.3369	-4.1019	-0.3057	0.0013	0.0000	-0.0000	27.9859	-40.3564	-3.2902	0.0135	0.0000
645.5410	-0.9374	-2.5548	2.2132	-1.2303	4.7275	-4.1073	0.0000	-0.0000	-0.0000	0.0000	0.0000	0.0000	0.0671	2.7457	-4.0187	-0.2896	0.0231	-0.0099	0.0000	2.3369	-4.1019	-0.3057	0.0013	0.0000	0.0000	27.9870	-40.3564	-3.2902	0.0135	0.0000
645.5510	-0.9374	-2.5548	2.2132	-1.2303	4.7275	-4.1073	0.0000	-0.0000	-0.0000	0.0000	0.0000	0.0000	0.0295	2.6449	-4.0156	-0.2929	0.0150	-0.0036	0.0000	2.3370	-4.1018	-0.3057	0.0013	0.0000	0.0000	27.9882	-40.3558	-3.2902	0.0135	0.0000
645.5630	-0.9374	-2.5548	2.2132	-1.2303	4.7275	-4.1073	0.0000	-0.0000	-0.0000	0.0000	0.0000	0.0000	0.0010	2.5747	-4.0496	-0.2979	0.0289	0.0171	0.0000	2.3370	-4.1018	-0.3057	0.0013	0.0000	0.0000	27.9879	-40.3561	-3.2902	0.0135	0.0000
645.5730	-0.9373	-2.5548	2.2132	-1.2303	4.7275	-4.1073	0.0000	-0.0000	-0.0000	0.0000	0.0000	0.0000	0.0455	2.7046	-4.0241	-0.2949	-0.0015	-0.0109	0.0000	2.3371	-4.1018	-0.3057	0.0013	0.0000	0.0000	27.9889	-40.3557	-3.2903	0.0135	0.0000
645.5830	-0.9374	-2.5548	2.2132	-1.2303	4.7275	-4.1073	0.0000	-0.0000	-0.0000	0.0000	0.0000	0.0000	0.0547	2.6354	-4.0360	-0.3200	0.0083	0.0090	0.0000	2.3370	-4.1018	-0.3057	0.0013	0.0000	0.0000	27.9872	-40.3563	-3.2902	0.0135	0.0000
645.5950	-0.9374	-2.5548	2.2132	-1.2303	4.7275	-4.1073	0.0000	-0.0000	-0.0000	0.0000	0.0000	0.0000	0.0058	2.6283	-4.0278	-0.3356	0.0007	0.0199	0.0000	2.3369	-4.1019	-0.3057	0.0013	0.0000	0.0000	27.9870	-40.3565	-3.2902	0.0135	0.0000
645.6050	-0.9373	-2.5548	2.2132	-1.2303	4.7275	-4.1073	0.0000	-0.0000	-0.0000	0.0000	0.0000	0.0000	0.0133	2.5523	-3.9997	-0.3135	0.0046	0.0104	0.0000	2.3371	-4.1018	-0.3057	0.0013	0.0000	0.0000	27.9889	-40.3557	-3.2903	0.0135	0.0000
645.6170	-0.9373	-2.5548	2.2133	-1.2303	4.7274	-4.1073	0.0000	-0.0000	-0.0000	0.0000	0.0000	0.0000	0.0455	2.6939	-4.0270	-0.3038	-0.0152	0.0184	0.0000	2.3371	-4.1018	-0.3057	0.0013	0.0000	0.0000	27.9887	-40.3558	-3.2903	0.0135	0.0000
645.6270	-0.9373	-2.5548	2.2132	-1.2303	4.7275	-4.1073	0.0000	-0.0000	-0.0000	0.0000	0.0000	0.0000	0.0318	2.6971	-3.9787	-0.2967	0.0061	-0.0001	0.0000	2.3370	-4.1018	-0.3057	0.0013	0.0000	0.0000	27.9882	-40.3558	-3.2902	0.0135	0.0000
645.6390	-0.9373	-2.5548	2.2132	-1.2304	4.7275	-4.1073	0.0000	-0.0000	-0.0000	0.0000	0.0000	0.0000	-0.0077	2.6803	-4.0701	-0.3024	0.0181	0.0036	0.0000	2.3368	-4.1019	-0.3057	0.0013	0.0000	0.0000	27.9858	-40.3566	-3.2902	0.0135	0.0000
645.6490	-0.9373	-2.5548	2.2132	-1.2303	4.7274	-4.1073	0.0000	-0.0000	-0.0000	0.0000	0.0000	0.0000	-0.0341	2.6110	-3.9771	-0.3073	0.0013	0.0092	0.0000	2.3369	-4.1018	-0.3057	0.0013	0.0000	0.0000	27.9869	-40.3560	-3.2903	0.0135	0.0000
645.6590	-0.9374	-2.5548	2.2132	-1.2303	4.7275	-4.1073	0.0000	-0.0000	-0.0000	0.0000	0.0000	0.0000	0.0447	2.6143	-4.0363	-0.3130	-0.0323	0.0070	0.0000	2.3370	-4.1018	-0.3057	0.0013	0.0000	0.0000	27.9873	-40.3561	-3.2902	0.0135	0.0000
645.6690	-0.9373	-2.5548	2.2132	-1.2303	4.7275	-4.1073	0.0000	-0.0000	-0.0000	0.0000	0.0000	0.0000	0.0052	2.5650	-4.0092	-0.3118	0.0082	-0.0072	0.0000	2.3370	-4.1018	-0.3057	0.0013	0.0000	0.0000	27.9876	-40.3558	-3.2903	0.0135	0.0000
645.6790	-0.9373	-2.5548	2.2132	-1.2303	4.7275	-4.1073	0.0000	-0.0000	-0.0000	0.0000	0.0000	0.0000	0.0787	2.6992	-4.0297	-0.3018	0.0114	0.0113	0.0000	2.3370	-4.1018	-0.3057	0.0013	0.0000	0.0000	27.9872	-40.3563	-3.2902	0.0135	0.0000
645.6890	-0.9373	-2.5548	2.2132	-1.2303	4.7275	-4.1073	0.0000	-0.0000	-0.0000	0.0000	0.0000	0.0000	-0.0673	2.5396	-4.0076	-0.2920	0.0156	-0.0014	0.0000	2.3370	-4.1018	-0.3057	0.0013	0.0000	0.0000	27.9872	-40.3563	-3.2902	0.0135	0.0000
645.7010	-0.9373	-2.5548	2.2132	-1.2304	4.7275	-4.1073	0.0000	-0.0000	0.0000	0.0000	0.0000	0.0000	-0.0012	2.6910	-4.0136	-0.3049	0.0143	0.0173	0.0000	2.3369	-4.1018	-0.3057	0.0013	0.0000	0.0000	27.9869	-40.3560	-3.2903	0.0135	0.0000
645.7110	-0.9373	-2.5548	2.2132	-1.2303	4.7275	-4.1073	0.0000	-0.0000	0.0000	0.0000	0.0000	0.0000	0.0691	2.6782	-4.0344	-0.3259	0.0018	0.0009	-0.0000	2.3368	-4.1019	-0.3057	0.0013	0.0000	-0.0000	27.9858	-40.3566	-3.2902	0.0135	0.0000
645.7210	-0.9373	-2.5548	2.2132	-1.2304	4.7275	-4.1073	0.0000	-0.0000	0.0000	0.0000	0.0000	0.0000	0.1166	2.7221	-4.0146	-0.3150	0.0106	0.0001	-0.0000	2.3368	-4.1019	-0.3057	0.0013	0.0000	-0.0000	27.9858	-40.3566	-3.2902	0.0135	0.0000
645.7310	-0.9374	-2.5548	2.2132	-1.2304	4.7275	-4.1073	0.0000	-0.0000	0.0000	0.0000	0.0000	0.0000	0.0173	2.6490	-3.9944	-0.3097	-0.0010	0.0075	0.0000	2.3370	-4.1018	-0.3057	0.0013	0.0000	0.0000	27.9876	-40.3558	-3.2903	0.0135	0.0000
645.7430	-0.9374	-2.5548	2.2132	-1.2304	4.7275	-4.1073	0.0000	-0.0000	-0.0000	0.0000	0.0000	0.0000	-0.0395	2.6119	-4.0166	-0.3073	0.0046	0.0226	-0.0000	2.3369	-4.1019	-0.3057	0.0013	0.0000	-0.0000	27.9860	-40.3564	-3.2902	0.0135	0.0000
645.7530	-0.9373	-2.5548	2.2132	-1.2304	4.7275	-4.1073	0.0000	-0.0000	-0.0000	0.0000	0.0000	0.0000	-0.0276	2.7065	-3.9914	-0.3307	0.0086	-0.0030	0.0000	2.3370	-4.1018	-0.3057	0.0013	0.0000	0.0000	27.9875	-40.3560	-3.2902	0.0135	0.0000
645.7650	-0.9373	-2.5548	2.2132	-1.2303	4.7275	-4.1073	0.0000	-0.0000	-0.0000	0.0000	0.0000	0.0000	0.0261	2.6480	-3.9667	-0.3207	-0.0089	0.0134	0.0000	2.3370	-4.1018	-0.3057	0.0013	0.0000	0.0000	27.9873	-40.3561	-3.2902	0.0135	0.0000
645.7750	-0.9374	-2.5548	2.2132	-1.2303	4.7274	-4.1073	0.0000	-0.0000	-0.0000	0.0000	0.0000	0.0000	0.1175	2.6646	-4.0035	-0.3375	0.0045	-0.0059	0.0000	2.3369	-4.1019	-0.3057	0.0013	0.0000	0.0000	27.9865	-40.3564	-3.2902	0.0135	0.0000
645.7870	-0.9374	-2.5548	2.2131	-1.2303	4.7274	-4.1073	0.0000	-0.0000	-0.0000	0.0000	0.0000	0.0000	0.1251	2.6408	-4.0346	-0.2873	0.0040	-0.0139	0.0000	2.3370	-4.1018	-0.3057	0.0013	0.0000	0.0000	27.9873	-40.3561	-3.2902	0.0135	0.0000
645.7970	-0.9373	-2.5548	2.2132	-1.2304	4.7275	-4.1073	0.0000	-0.0000	-0.0000	0.0000	0.0000	0.0000	-0.0124	2.6939	-4.0280	-0.2714	0.0032	-0.0032	0.0000	2.3370	-4.1018	-0.3057	0.0013	0.0000	0.0000	27.9872	-40.3563	-3.2902	0.0135	0.0000
645.8070	-0.9374	-2.5548	2.2132	-1.2304	4.7274	-4.1073	0.0000	-0.0000	-0.0000	0.0000	0.0000	0.0000	0.1151	2.6527	-4.0432	-0.3053	0.0053	-0.0031	0.0000	2.3370	-4.1018	-0.3057	0.0013	0.0000	0.0000	27.9875	-40.3560	-3.2902	0.0135	0.0000
645.8190	-0.9373	-2.5548	2.2132	-1.2304	4.7275	-4.1073	0.0000	-0.0000	-0.0000	0.0000	0.0000	0.0000	-0.0199	2.6277	-4.0530	-0.3276	0.0066	0.0123	-0.0000	2.3369	-4.1019	-0.3057	0.0013	0.0000	-0.0000	27.9860	-40.3564	-3.2902	0.0135	0.0000
645.8290	-0.9374	-2.5548	2.2132	-1.2304	4.7275	-4.1073	0.0000	-0.0000	-0.0000	0.0000	0.0000	0.0000	0.0507	2.6202	-4.0004	-0.3143	-0.0108	-0.0043	0.0000	2.3367	-4.1019	-0.3057	0.0013	0.0000	0.0000	27.9843	-40.3570	-3.2902	0.0135	0.0000
645.8390	-0.9373	-2.5548	2.2132	-1.2304	4.7275	-4.1073	0.0000	-0.0000	-0.0000	0.0000	0.0000	0.0000	0.1179	2.6736	-3.9973	-0.2888	0.0131	0.0229	0.0000	2.3369	-4.1018	-0.3057	0.0013	0.0000	0.0000	27.9868	-40.3562	-3.2902	0.0135	0.0000
645.8490	-0.9373	-2.5549	2.2132	-1.2304	4.7275	-4.1073	0.0000	-0.0000	-0.0000	0.0000	0.0000	0.0000	0.1055	2.7557	-4.0044	-0.2934	-0.0061	-0.0153	-0.0000	2.3370	-4.1018	-0.3057	0.0013	0.0000	-0.0000	27.9872	-40.3563	-3.2902	0.0135	0.0000
645.8610	-0.9374	-2.5548	2.2132	-1.2303	4.7275	-4.1073	0.0000	-0.0000	-0.0000	0.0000	0.0000	0.0000	0.1268	2.6936	-4.0375	-0.2863	-0.0016	0.0094	0.0000	2.3371	-4.1018	-0.3057	0.0013	0.0000	0.0000	27.9889	-40.3557	-3.2903	0.0136	0.0000
645.8710	-0.9373	-2.5548	2.2132	-1.2303	4.7275	-4.1073	0.0000	-0.0000	-0.0000	0.0000	0.0000	0.0000	0.0956	2.7052	-4.0045	-0.3260	-0.0103	0.0226	0.0000	2.3371	-4.1018	-0.3057	0.0013	0.0000	0.0000	27.9887	-40.3559	-3.2903	0.0135	0.0000
645.8810	-0.9373	-2.5548	2.2132	-1.2304	4.7275	-4.1073	0.0000	-0.0000	-0.0000	0.0000	0.0000	0.0000	0.0006	2.6440	-4.0188	-0.3181	-0.0073	0.0018	-0.0000	2.3369	-4.1018	-0.3057	0.0013	0.0000	-0.0000	27.9861	-40.3563	-3.2902	0.0135	0.0000
645.8910	-0.9373	-2.5548	2.2132	-1.2304	4.7274	-4.1073	0.0000	-0.0000	-0.0000	0.0000	0.0000	0.0000	0.1457	2.6269	-4.0198	-0.2993	-0.0095	-0.0070	0.0000	2.3372	-4.1018	-0.3057	0.0013	0.0000	0.0000	27.9895	-40.3556	-3.2903	0.0135	0.0000
645.9010	-0.9373	-2.5548	2.2132	-1.2304	4.7275	-4.1073	0.0000	-0.0000	-0.0000	0.0000	0.0000	0.0000	0.0466	2.6262	-4.0462	-0.3217	0.0126	0.0163	0.0000	2.3369	-4.1018	-0.3057	0.0013	0.0000	0.0000	27.9865	-40.3564	-3.2902	0.0135	0.0000
645.9130	-0.9373	-2.5548	2.2132	-1.2303	4.7275	-4.1073	0.0000	-0.0000	-0.0000	0.0000	0.0000	0.0000	0.1186	2.7134	-4.0066	-0.3210	0.0066	0.0100	0.0000	2.3370	-4.1018	-0.3057	0.0013	0.0000	0.0000	27.9881	-40.3559	-3.2903	0.0135	0.0000
645.9230	-0.9373	-2.5548	2.2132	-1.2303	4.7275	-4.1073	0.0000	-0.0000	-0.0000	0.0000	0.0000	0.0000	0.1511	2.7290	-4.0080	-0.3317	0.0255	0.0035	0.0000	2.3370	-4.1018	-0.3057	0.0013	0.0000	0.0000	27.9879	-40.3561	-3.2902	0.0135	0.0000
645.9330	-0.9373	-2.5548	2.2132	-1.2303	4.7274	-4.1073	0.0000	-0.0000	-0.0000	0.0000	0.0000	0.0000	0.1005	2.6112	-4.0423	-0.2714	-0.0025	0.0219	0.0000	2.3369	-4.1019	-0.3057	0.0013	0.0000	0.0000	27.9865	-40.3564	-3.2902	0.0135	0.0000
645.9450	-0.9373	-2.5548	2.2132	-1.2304	4.7274	-4.1073	0.0000	-0.0000	-0.0000	0.0000	0.0000	0.0000	0.0483	2.6328	-3.9741	-0.3089	-0.0009	0.0106	0.0000	2.3369	-4.1018	-0.3057	0.0013	0.0000	0.0000	27.9866	-40.3563	-3.2902	0.0135	0.0000
645.9550	-0.9374	-2.5548	2.2133	-1.2303	4.7275	-4.1073	0.0000	-0.0000	-0.0000	0.0000	0.0000	0.0000	0.0374	2.7391	-3.9927	-0.2947	-0.0083	0.0143	0.0000	2.3372	-4.1018	-0.3057	0.0013	0.0000	0.0000	27.9896	-40.3555	-3.2903	0.0135	0.0000
645.9670	-0.9373	-2.5548	2.2132	-1.2303	4.7275	-4.1073	0.0000	-0.0000	-0.0000	0.0000	0.0000	0.0000	0.0927	2.6960	-4.0533	-0.3200	0.0344	0.0456	0.0000	2.3371	-4.1018	-0.3057	0.0013	0.0000	0.0000	27.9888	-40.3558	-3.2902	0.0135	0.0000
645.9770	-0.9373	-2.5548	2.2132	-1.2303	4.7274	-4.1073	0.0000	-0.0000	-0.0000	0.0000	0.0000	0.0000	0.2102	2.6259	-4.0308	-0.3233	0.0032	-0.0012	0.0000	2.3369	-4.1018	-0.3057	0.0013	0.0000	0.0000	27.9870	-40.3560	-3.2902	0.0135	0.0000
645.9870	-0.9374	-2.5548	2.2132	-1.2303	4.7274	-4.1073	0.0000	-0.0000	-0.0000	0.0000	0.0000	0.0000	0.1374	2.5893	-4.0699	-0.3450	0.0192	-0.0090	0.0000	2.3370	-4.1018	-0.3057	0.0013	0.0000	0.0000	27.9876	-40.3559	-3.2903	0.0135	0.0000
645.9990	-0.9373	-2.5548	2.2132	-1.2303	4.7275	-4.1073	0.0000	-0.0000	-0.0000	0.0000	0.0000	0.0000	0.1131	2.6902	-4.0309	-0.2735	0.0005	0.0291	0.0000	2.3372	-4.1018	-0.3057	0.0013	0.0000	0.0000	27.9898	-40.3558	-3.2903	0.0135	0.0000
646.0090	-0.9373	-2.5548	2.2132	-1.2304	4.7274	-4.1073	0.0000	-0.0000	-0.0000	0.0000	0.0000	0.0000	0.1983	2.6703	-4.0178	-0.2784	0.0092	0.0213	0.0000	2.3370	-4.1018	-0.3057	0.0013	0.0000	0.0000	27.9875	-40.3560	-3.2902	0.0135	0.0000
646.0210	-0.9374	-2.5548	2.2132	-1.2303	4.7275	-4.1073	0.0000	-0.0000	-0.0000	0.0000	0.0000	0.0000	0.1984	2.5890	-4.0234	-0.2950	0.0133	0.0186	0.0000	2.3369	-4.1018	-0.3057	0.0013	0.0000	0.0000	27.9866	-40.3563	-3.2902	0.0135	0.0000
646.0310	-0.9374	-2.5548	2.2132	-1.2303	4.7275	-4.1073	0.0000	-0.0000	-0.0000	0.0000	0.0000	0.0000	0.0377	2.5780	-3.9982	-0.2940	0.0096	0.0183	0.0000	2.3370	-4.1018	-0.3057	0.0013	0.0000	0.0000	27.9872	-40.3563	-3.2902	0.0135	0.0000
646.0410	-0.9373	-2.5548	2.2132	-1.2303	4.7275	-4.1073	0.0000	-0.0000	-0.0000	0.0000	0.0000	0.0000	0.0523	2.6463	-4.0078	-0.2744	0.0254	0.0243	0.0000	2.3369	-4.1018	-0.3057	0.0013	0.0000	0.0000	27.9867	-40.3562	-3.2903	0.0135	0.0000
646.0510	-0.9374	-2.5548	2.2132	-1.2303	4.7275	-4.1073	0.0000	-0.0000	-0.0000	0.0000	0.0000	0.0000	0.1068	2.6762	-3.9659	-0.3128	0.0014	0.0288	-0.0000	2.3372	-4.1018	-0.3057	0.0013	0.0000	-0.0000	27.9896	-40.3555	-3.2903	0.0135	0.0000
646.0610	-0.9373	-2.5548	2.2132	-1.2303	4.7275	-4.1073	0.0000	-0.0000	-0.0000	0.0000	0.0000	0.0000	0.2054	2.6535	-4.0318	-0.2692	-0.0058	-0.0044	-0.0000	2.3371	-4.1018	-0.3057	0.0013	0.0000	-0.0000	27.9891	-40.3555	-3.2903	0.0135	0.0000
646.0710	-0.9374	-2.5548	2.2132	-1.2304	4.7275	-4.1073	0.0000	-0.0000	-0.0000	0.0000	0.0000	0.0000	0.1609	2.6788	-4.0104	-0.3228	-0.0248	0.0057	0.0000	2.3370	-4.1018	-0.3057	0.0013	0.0000	0.0000	27.9882	-40.3558	-3.2902	0.0135	0.0000
646.0830	-0.9374	-2.5548	2.2132	-1.2304	4.7275	-4.1073	0.0000	-0.0000	-0.0000	0.0000	0.0000	0.0000	0.0808	2.6302	-4.0333	-0.2865	-0.0031	-0.0122	-0.0000	2.3370	-4.1018	-0.3057	0.0013	0.0000	-0.0000	27.9880	-40.3560	-3.2902	0.0136	0.0000
646.0930	-0.9374	-2.5548	2.2132	-1.2304	4.7275	-4.1073	0.0000	-0.0000	-0.0000	0.0000	0.0000	0.0000	0.1214	2.6791	-4.0066	-0.2783	-0.0044	0.0125	0.0000	2.3370	-4.1018	-0.3057	0.0013	0.0000	0.0000	27.9872	-40.3563	-3.2902	0.0135	0.0000
646.1030	-0.9373	-2.5548	2.2132	-1.2303	4.7275	-4.1073	0.0000	-0.0000	-0.0000	0.0000	0.0000	0.0000	0.1137	2.6614	-4.0318	-0.3204	0.0245	0.0030	0.0000	2.3370	-4.1018	-0.3057	0.0013	0.0000	0.0000	27.9872	-40.3563	-3.2902	0.0135	0.0000
646.1130	-0.9373	-2.5548	2.2132	-1.2303	4.7275	-4.1073	0.0000	-0.0000	-0.0000	0.0000	0.0000	0.0000	0.0897	2.6708	-3.9959	-0.3370	0.0080	0.0177	-0.0000	2.3369	-4.1019	-0.3057	0.0013	0.0000	-0.0000	27.9860	-40.3564	-3.2902	0.0135	0.0000
646.1250	-0.9374	-2.5548	2.2132	-1.2304	4.7275	-4.1073	0.0000	-0.0000	-0.0000	0.0000	0.0000	0.0000	0.1196	2.6718	-3.9826	-0.3308	0.0256	0.0075	0.0000	2.3371	-4.1018	-0.3057	0.0013	0.0000	0.0000	27.9883	-40.3563	-3.2902	0.0135	0.0000
646.1350	-0.9373	-2.5548	2.2132	-1.2303	4.7275	-4.1073	0.0000	-0.0000	-0.0000	0.0000	0.0000	0.0000	0.1574	2.7310	-4.0244	-0.3087	0.0166	0.0125	0.0000	2.3371	-4.1018	-0.3057	0.0013	0.0000	0.0000	27.9888	-40.3558	-3.2902	0.0135	0.0000
646.1450	-0.9373	-2.5548	2.2132	-1.2303	4.7275	-4.1073	0.0000	-0.0000	-0.0000	0.0000	0.0000	0.0000	0.1653	2.6724	-4.0776	-0.2937	0.0198	-0.0073	0.0000	2.3369	-4.1018	-0.3057	0.0013	0.0000	0.0000	27.9870	-40.3560	-3.2902	0.0135	0.0000
646.1570	-0.9373	-2.5548	2.2133	-1.2303	4.7275	-4.1073	0.0000	-0.0000	-0.0000	0.0000	0.0000	0.0000	0.0457	2.6484	-4.0052	-0.2946	0.0302	0.0230	0.0000	2.3370	-4.1018	-0.3057	0.0013	0.0000	0.0000	27.9880	-40.3560	-3.2903	0.0135	0.0000
646.1670	-0.9373	-2.5548	2.2132	-1.2303	4.7275	-4.1073	0.0000	-0.0000	-0.0000	0.0000	0.0000	0.0000	0.0592	2.7101	-4.0174	-0.3186	0.0089	-0.0018	0.0000	2.3370	-4.1018	-0.3057	0.0013	0.0000	0.0000	27.9872	-40.3563	-3.2902	0.0135	0.0000
646.1790	-0.9373	-2.5548	2.2132	-1.2303	4.7275	-4.1073	0.0000	-0.0000	-0.0000	0.0000	0.0000	0.0000	0.1132	2.6786	-3.9972	-0.3011	0.0195	0.0031	0.0000	2.3369	-4.1019	-0.3057	0.0013	0.0000	0.0000	27.9863	-40.3566	-3.2902	0.0135	0.0000
646.1890	-0.9374	-2.5548	2.2132	-1.2304	4.7275	-4.1073	0.0000	-0.0000	-0.0000	0.0000	0.0000	0.0000	0.0523	2.6499	-4.0074	-0.3175	0.0213	-0.0061	0.0000	2.3368	-4.1019	-0.3057	0.0013	0.0000	0.0000	27.9851	-40.3567	-3.2902	0.0135	0.0000
646.2010	-0.9373	-2.5548	2.2132	-1.2304	4.7275	-4.1073	0.0000	-0.0000	-0.0000	0.0000	0.0000	0.0000	0.0590	2.6374	-4.0790	-0.3053	0.0189	0.0233	0.0000	2.3371	-4.1018	-0.3057	0.0013	0.0000	0.0000	27.9889	-40.3557	-3.2903	0.0135	0.0000
646.2110	-0.9373	-2.5548	2.2132	-1.2303	4.7275	-4.1073	0.0000	-0.0000	-0.0000	0.0000	0.0000	0.0000	0.0949	2.5646	-4.0125	-0.2988	-0.0023	0.0294	0.0000	2.3371	-4.1018	-0.3057	0.0013	0.0000	0.0000	27.9883	-40.3557	-3.2903	0.0135	0.0000
646.2210	-0.9373	-2.5548	2.2132	-1.2303	4.7275	-4.1073	0.0000	-0.0000	-0.0000	0.0000	0.0000	0.0000	-0.0180	2.7275	-3.9932	-0.2934	0.0414	-0.0100	0.0000	2.3368	-4.1019	-0.3057	0.0013	0.0000	0.0000	27.9853	-40.3566	-3.2902	0.0135	0.0000
646.2310	-0.9373	-2.5548	2.2132	-1.2303	4.7275	-4.1073	0.0000	-0.0000	-0.0000	0.0000	0.0000	0.0000	0.0154	2.7025	-4.0044	-0.2982	0.0151	-0.0012	0.0000	2.3371	-4.1018	-0.3057	0.0013	0.0000	0.0000	27.9883	-40.3557	-3.2903	0.0135	0.0000
646.2430	-0.9373	-2.5548	2.2132	-1.2303	4.7274	-4.1073	0.0000	-0.0000	-0.0000	0.0000	0.0000	0.0000	0.0631	2.6852	-4.0529	-0.3119	0.0138	-0.0022	0.0000	2.3370	-4.1018	-0.3057	0.0013	0.0000	0.0000	27.9877	-40.3558	-3.2902	0.0136	0.0000
646.2530	-0.9373	-2.5548	2.2132	-1.2304	4.7274	-4.1073	0.0000	-0.0000	-0.0000	0.0000	0.0000	0.0000	0.1306	2.7279	-3.9671	-0.3102	0.0296	0.0192	0.0000	2.3370	-4.1018	-0.3057	0.0013	0.0000	0.0000	27.9875	-40.3560	-3.2902	0.0135	0.0000
646.2650	-0.9373	-2.5548	2.2132	-1.2303	4.7275	-4.1073	0.0000	-0.0000	-0.0000	0.0000	0.0000	0.0000	0.0219	2.7004	-4.0272	-0.3313	-0.0035	-0.0062	0.0000	2.3370	-4.1018	-0.3057	0.0013	0.0000	0.0000	27.9875	-40.3560	-3.2902	0.0135	0.0000
646.2750	-0.9374	-2.5548	2.2132	-1.2304	4.7275	-4.1073	0.0000	-0.0000	-0.0000	0.0000	0.0000	0.0000	0.0047	2.6786	-3.9970	-0.3385	-0.0083	0.0110	0.0000	2.3370	-4.1018	-0.3057	0.0013	0.0000	0.0000	27.9882	-40.3558	-3.2903	0.0135	0.0000
646.2850	-0.9373	-2.5548	2.2132	-1.2304	4.7275	-4.1073	0.0000	-0.0000	-0.0000	0.0000	0.0000	0.0000	0.0990	2.6314	-4.0189	-0.3142	-0.0081	-0.0034	0.0000	2.3370	-4.1018	-0.3057	0.0013	0.0000	0.0000	27.9877	-40.3558	-3.2902	0.0135	0.0000
646.2970	-0.9374	-2.5548	2.2132	-1.2304	4.7275	-4.1073	0.0000	-0.0000	-0.0000	0.0000	0.0000	0.0000	0.0775	2.5775	-3.9932	-0.3050	0.0375	-0.0073	0.0000	2.3370	-4.1018	-0.3057	0.0013	0.0000	0.0000	27.9877	-40.3563	-3.2902	0.0135	0.0000
646.3070	-0.9373	-2.5548	2.2132	-1.2303	4.7275	-4.1073	0.0000	-0.0000	-0.0000	0.0000	0.0000	0.0000	-0.0153	2.6960	-3.9802	-0.3245	0.0203	0.0265	0.0000	2.3370	-4.1018	-0.3057	0.0013	0.0000	0.0000	27.9882	-40.3558	-3.2903	0.0135	0.0000
646.3190	-0.9373	-2.5548	2.2132	-1.2303	4.7275	-4.1073	0.0000	-0.0000	-0.0000	0.0000	0.0000	0.0000	0.0882	2.6453	-4.0197	-0.3303	0.0072	0.0185	0.0000	2.3370	-4.1018	-0.3057	0.0013	0.0000	0.0000	27.9874	-40.3561	-3.2902	0.0135	0.0000
646.3290	-0.9373	-2.5548	2.2132	-1.2303	4.7275	-4.1073	0.0000	-0.0000	-0.0000	0.0000	0.0000	0.0000	0.0676	2.7373	-4.0499	-0.3008	0.0238	-0.0088	0.0000	2.3370	-4.1018	-0.3057	0.0013	0.0000	0.0000	27.9879	-40.3561	-3.2902	0.0135	0.0000
646.3410	-0.9374	-2.5548	2.2132	-1.2304	4.7274	-4.1073	-0.0000	-0.0000	-0.0000	0.0000	0.0000	0.0000	0.0215	2.6909	-3.9967	-0.3237	0.0165	0.0252	0.0000	2.3370	-4.1018	-0.3057	0.0013	0.0000	0.0000	27.9874	-40.3561	-3.2902	0.0135	0.0000
646.3510	-0.9373	-2.5548	2.2132	-1.2304	4.7275	-4.1073	-0.0000	-0.0000	-0.0000	0.0000	0.0000	0.0000	0.0445	2.6571	-4.0841	-0.3415	0.0095	0.0255	0.0000	2.3369	-4.1018	-0.3057	0.0013	0.0000	0.0000	27.9867	-40.3563	-3.2902	0.0135	0.0000
646.3610	-0.9373	-2.5548	2.2132	-1.2303	4.7275	-4.1073	-0.0000	-0.0000	-0.0000	0.0000	0.0000	0.0000	0.1523	2.6392	-4.0305	-0.3176	-0.0038	0.0033	0.0000	2.3371	-4.1018	-0.3057	0.0013	0.0000	0.0000	27.9889	-40.3557	-3.2903	0.0135	0.0000
646.3730	-0.9374	-2.5548	2.2132	-1.2304	4.7275	-4.1073	-0.0000	-0.0000	-0.0000	0.0000	0.0000	0.0000	-0.0281	2.6672	-4.0689	-0.3031	0.0161	0.0153	0.0000	2.3370	-4.1018	-0.3057	0.0013	0.0000	0.0000	27.9880	-40.3560	-3.2902	0.0135	0.0000
646.3830	-0.9373	-2.5548	2.2132	-1.2303	4.7275	-4.1073	-0.0000	-0.0000	-0.0000	0.0000	0.0000	0.0000	-0.0028	2.6639	-4.0451	-0.3370	0.0090	-0.0120	0.0000	2.3370	-4.1018	-0.3057	0.0013	0.0000	0.0000	27.9872	-40.3563	-3.2902	0.0135	0.0000
646.3950	-0.9374	-2.5548	2.2132	-1.2303	4.7275	-4.1073	-0.0000	-0.0000	-0.0000	0.0000	0.0000	0.0000	0.0154	2.6833	-4.0355	-0.3167	0.0169	0.0025	0.0000	2.3370	-4.1018	-0.3057	0.0013	0.0000	0.0000	27.9880	-40.3560	-3.2902	0.0135	0.0000
646.4050	-0.9374	-2.5548	2.2132	-1.2303	4.7275	-4.1073	-0.0000	-0.0000	-0.0000	0.0000	0.0000	0.0000	0.0816	2.6362	-4.0552	-0.3121	0.0219	0.0195	0.0000	2.3370	-4.1018	-0.3057	0.0013	0.0000	0.0000	27.9874	-40.3561	-3.2902	0.0135	0.0000
646.4170	-0.9373	-2.5548	2.2132	-1.2303	4.7275	-4.1073	-0.0000	-0.0000	-0.0000	0.0000	0.0000	0.0000	0.0268	2.6915	-4.0731	-0.3185	0.0310	-0.0068	-0.0000	2.3368	-4.1019	-0.3057	0.0013	0.0000	-0.0000	27.9858	-40.3566	-3.2902	0.0135	0.0000
646.4270	-0.9374	-2.5548	2.2132	-1.2304	4.7275	-4.1073	-0.0000	-0.0000	-0.0000	0.0000	0.0000	0.0000	0.0649	2.6711	-3.9970	-0.3365	0.0060	0.0091	-0.0000	2.3369	-4.1018	-0.3057	0.0013	0.0000	-0.0000	27.9868	-40.3562	-3.2903	0.0135	0.0000
646.4370	-0.9374	-2.5548	2.2132	-1.2303	4.7275	-4.1073	-0.0000	-0.0000	-0.0000	0.0000	0.0000	0.0000	-0.0514	2.6343	-4.0099	-0.3054	0.0280	0.0005	0.0000	2.3370	-4.1018	-0.3057	0.0013	0.0000	0.0000	27.9872	-40.3563	-3.2902	0.0135	0.0000
646.4490	-0.9374	-2.5548	2.2132	-1.2304	4.7275	-4.1073	-0.0000	-0.0000	-0.0000	0.0000	0.0000	0.0000	0.0712	2.6525	-3.9683	-0.3502	-0.0010	-0.0191	0.0000	2.3369	-4.1019	-0.3057	0.0013	0.0000	0.0000	27.9863	-40.3566	-3.2902	0.0135	0.0000
646.4590	-0.9374	-2.5548	2.2132	-1.2304	4.7275	-4.1073	-0.0000	-0.0000	-0.0000	0.0000	0.0000	0.0000	-0.0372	2.6397	-4.0337	-0.3234	0.0085	-0.0008	0.0000	2.3370	-4.1018	-0.3057	0.0013	0.0000	0.0000	27.9877	-40.3563	-3.2902	0.0135	0.0000
646.4710	-0.9373	-2.5548	2.2133	-1.2303	4.7275	-4.1073	-0.0000	-0.0000	-0.0000	0.0000	0.0000	0.0000	-0.0157	2.6661	-4.0143	-0.3054	0.0022	0.0021	0.0000	2.3371	-4.1018	-0.3057	0.0013	0.0000	0.0000	27.9883	-40.3557	-3.2903	0.0135	0.0000
646.4810	-0.9373	-2.5548	2.2132	-1.2304	4.7275	-4.1073	-0.0000	-0.0000	-0.0000	0.0000	0.0000	0.0000	-0.0697	2.7410	-3.9986	-0.3051	0.0239	-0.0065	0.0000	2.3370	-4.1018	-0.3057	0.0013	0.0000	0.0000	27.9878	-40.3557	-3.2903	0.0135	0.0000
646.4910	-0.9373	-2.5548	2.2132	-1.2303	4.7274	-4.1073	-0.0000	-0.0000	-0.0000	0.0000	0.0000	0.0000	0.0949	2.7007	-4.0464	-0.3345	0.0234	0.0019	-0.0000	2.3368	-4.1019	-0.3057	0.0013	0.0000	-0.0000	27.9856	-40.3568	-3.2902	0.0135	0.0000
646.5030	-0.9373	-2.5548	2.2132	-1.2303	4.7275	-4.1073	-0.0000	-0.0000	-0.0000	0.0000	0.0000	0.0000	0.0589	2.6773	-4.0215	-0.3204	0.0136	0.0093	0.0000	2.3371	-4.1018	-0.3057	0.0013	0.0000	0.0000	27.9894	-40.3557	-3.2903	0.0135	0.0000
646.5130	-0.9374	-2.5548	2.2132	-1.2303	4.7275	-4.1073	-0.0000	-0.0000	-0.0000	0.0000	0.0000	0.0000	0.0844	2.6069	-3.9839	-0.3277	0.0148	0.0104	0.0000	2.3369	-4.1018	-0.3057	0.0013	0.0000	0.0000	27.9869	-40.3560	-3.2903	0.0135	0.0000
646.5250	-0.9373	-2.5548	2.2132	-1.2303	4.7274	-4.1073	-0.0000	-0.0000	-0.0000	0.0000	0.0000	0.0000	-0.0278	2.7375	-4.0127	-0.3136	0.0209	0.0066	-0.0000	2.3369	-4.1018	-0.3057	0.0013	0.0000	-0.0000	27.9870	-40.3560	-3.2902	0.0135	0.0000
646.5350	-0.9373	-2.5548	2.2132	-1.2303	4.7275	-4.1073	-0.0000	-0.0000	-0.0000	0.0000	0.0000	0.0000	0.0191	2.6949	-4.0221	-0.3087	0.0108	0.0178	0.0000	2.3370	-4.1018	-0.3057	0.0013	0.0000	0.0000	27.9879	-40.3561	-3.2902	0.0135	0.0000
646.5470	-0.9373	-2.5548	2.2132	-1.2303	4.7275	-4.1073	-0.0000	-0.0000	-0.0000	0.0000	0.0000	0.0000	-0.0628	2.6799	-4.0276	-0.3276	0.0189	0.0088	0.0000	2.3370	-4.1018	-0.3057	0.0013	0.0000	0.0000	27.9875	-40.3560	-3.2902	0.0135	0.0000
646.5570	-0.9373	-2.5548	2.2132	-1.2303	4.7275	-4.1073	-0.0000	-0.0000	-0.0000	0.0000	0.0000	0.0000	0.0113	2.6152	-4.0215	-0.3402	0.0149	0.0141	0.0000	2.3370	-4.1018	-0.3057	0.0013	0.0000	0.0000	27.9877	-40.3563	-3.2902	0.0135	0.0000
646.5670	-0.9373	-2.5548	2.2132	-1.2304	4.7275	-4.1073	-0.0000	-0.0000	-0.0000	0.0000	0.0000	0.0000	0.0076	2.6608	-4.0042	-0.3156	0.0404	0.0106	-0.0000	2.3369	-4.1019	-0.3057	0.0013	0.0000	-0.0000	27.9865	-40.3564	-3.2902	0.0135	0.0000
646.5790	-0.9374	-2.5548	2.2132	-1.2304	4.7275	-4.1073	-0.0000	-0.0000	-0.0000	0.0000	0.0000	0.0000	-0.1288	2.6354	-4.0622	-0.3198	0.0068	0.0020	0.0000	2.3369	-4.1018	-0.3057	0.0013	0.0000	0.0000	27.9869	-40.3560	-3.2903	0.0135	0.0000
646.5890	-0.9373	-2.5548	2.2132	-1.2303	4.7275	-4.1073	-0.0000	-0.0000	-0.0000	0.0000	0.0000	0.0000	-0.0365	2.7087	-4.0560	-0.2977	0.0109	0.0206	0.0000	2.3369	-4.1019	-0.3057	0.0013	0.0000	0.0000	27.9870	-40.3565	-3.2902	0.0135	0.0000
646.6010	-0.9373	-2.5548	2.2132	-1.2303	4.7274	-4.1073	-0.0000	-0.0000	-0.0000	0.0000	0.0000	0.0000	0.0241	2.6504	-3.9984	-0.3299	0.0513	-0.0053	0.0000	2.3370	-4.1018	-0.3057	0.0013	0.0000	0.0000	27.9880	-40.3560	-3.2902	0.0135	0.0000
646.6110	-0.9374	-2.5548	2.2132	-1.2303	4.7275	-4.1073	-0.0000	-0.0000	-0.0000	0.0000	0.0000	0.0000	-0.0004	2.7437	-4.0695	-0.3201	0.0167	0.0002	-0.0000	2.3368	-4.1019	-0.3057	0.0013	0.0000	-0.0000	27.9856	-40.3567	-3.2902	0.0135	0.0000
646.6210	-0.9373	-2.5548	2.2132	-1.2304	4.7274	-4.1073	-0.0000	-0.0000	-0.0000	0.0000	0.0000	0.0000	0.0163	2.7189	-4.0176	-0.3201	-0.0027	-0.0015	-0.0000	2.3371	-4.1018	-0.3057	0.0013	0.0000	-0.0000	27.9888	-40.3558	-3.2902	0.0136	0.0000
646.6330	-0.9373	-2.5548	2.2132	-1.2303	4.7275	-4.1073	-0.0000	-0.0000	-0.0000	0.0000	0.0000	0.0000	0.0207	2.7254	-4.0142	-0.3363	-0.0053	0.0366	0.0000	2.3369	-4.1019	-0.3057	0.0013	0.0000	0.0000	27.9863	-40.3566	-3.2902	0.0135	0.0000
646.6430	-0.9373	-2.5548	2.2132	-1.2304	4.7275	-4.1073	-0.0000	-0.0000	-0.0000	0.0000	0.0000	0.0000	-0.1625	2.6938	-4.0192	-0.3420	0.0247	-0.0013	0.0000	2.3369	-4.1019	-0.3057	0.0013	0.0000	0.0000	27.9858	-40.3565	-3.2902	0.0135	0.0000
646.6550	-0.9373	-2.5548	2.2132	-1.2303	4.7275	-4.1073	-0.0000	-0.0000	-0.0000	0.0000	0.0000	0.0000	-0.0372	2.7676	-4.0027	-0.2957	0.0225	-0.0097	0.0000	2.3371	-4.1018	-0.3057	0.0013	0.0000	0.0000	27.9888	-40.3558	-3.2902	0.0135	0.0000
646.6650	-0.9374	-2.5548	2.2132	-1.2304	4.7275	-4.1073	-0.0000	-0.0000	-0.0000	0.0000	0.0000	0.0000	0.0287	2.6211	-4.0154	-0.3371	0.0258	0.0194	0.0000	2.3370	-4.1018	-0.3057	0.0013	0.0000	0.0000	27.9877	-40.3563	-3.2902	0.0136	0.0000
646.6750	-0.9373	-2.5548	2.2132	-1.2303	4.7275	-4.1073	-0.0000	-0.0000	-0.0000	0.0000	0.0000	0.0000	-0.0429	2.6826	-4.0415	-0.3231	0.0071	0.0104	0.0000	2.3370	-4.1018	-0.3057	0.0013	0.0000	0.0000	27.9880	-40.3560	-3.2903	0.0135	0.0000
646.6850	-0.9373	-2.5548	2.2132	-1.2303	4.7275	-4.1073	-0.0000	-0.0000	-0.0000	0.0000	0.0000	0.0000	-0.0853	2.6881	-3.9965	-0.3285	0.0151	0.0116	0.0000	2.3370	-4.1018	-0.3057	0.0013	0.0000	0.0000	27.9873	-40.3561	-3.2902	0.0135	0.0000
646.6950	-0.9374	-2.5548	2.2132	-1.2303	4.7275	-4.1073	-0.0000	-0.0000	-0.0000	0.0000	0.0000	0.0000	0.0005	2.6750	-4.0333	-0.3234	0.0243	0.0089	-0.0000	2.3369	-4.1018	-0.3057	0.0013	0.0000	-0.0000	27.9868	-40.3562	-3.2903	0.0135	0.0000
646.7070	-0.9373	-2.5548	2.2132	-1.2304	4.7275	-4.1073	-0.0000	-0.0000	-0.0000	0.0000	0.0000	0.0000	0.0345	2.6768	-4.0392	-0.3009	0.0143	0.0150	0.0000	2.3370	-4.1018	-0.3057	0.0013	0.0000	0.0000	27.9880	-40.3560	-3.2903	0.0135	0.0000
646.7170	-0.9373	-2.5548	2.2132	-1.2303	4.7275	-4.1073	-0.0000	-0.0000	-0.0000	0.0000	0.0000	0.0000	-0.0319	2.7118	-3.9808	-0.3166	0.0281	0.0091	0.0000	2.3370	-4.1018	-0.3057	0.0013	0.0000	0.0000	27.9873	-40.3561	-3.2902	0.0135	0.0000
646.7270	-0.9373	-2.5548	2.2132	-1.2304	4.7275	-4.1073	-0.0000	-0.0000	-0.0000	0.0000	0.0000	0.0000	-0.0121	2.6874	-4.0104	-0.3008	0.0088	0.0247	0.0000	2.3369	-4.1018	-0.3057	0.0013	0.0000	0.0000	27.9870	-40.3560	-3.2902	0.0135	0.0000
646.7370	-0.9374	-2.5548	2.2132	-1.2303	4.7275	-4.1073	-0.0000	-0.0000	-0.0000	0.0000	0.0000	0.0000	0.0189	2.6747	-4.0216	-0.3032	0.0239	0.0037	0.0000	2.3369	-4.1019	-0.3057	0.0013	0.0000	0.0000	27.9865	-40.3564	-3.2902	0.0135	0.0000
646.7470	-0.9373	-2.5548	2.2132	-1.2303	4.7275	-4.1073	-0.0000	-0.0000	-0.0000	0.0000	0.0000	0.0000	-0.0909	2.5959	-3.9927	-0.3389	0.0262	0.0120	-0.0000	2.3369	-4.1018	-0.3057	0.0013	0.0000	-0.0000	27.9868	-40.3562	-3.2903	0.0135	0.0000
646.7570	-0.9374	-2.5548	2.2132	-1.2304	4.7274	-4.1073	-0.0000	-0.0000	-0.0000	0.0000	0.0000	0.0000	0.0026	2.6576	-4.0158	-0.2935	0.0135	-0.0043	0.0000	2.3371	-4.1018	-0.3057	0.0013	0.0000	0.0000	27.9886	-40.3560	-3.2903	0.0135	0.0000
646.7670	-0.9374	-2.5548	2.2132	-1.2303	4.7274	-4.1073	-0.0000	-0.0000	-0.0000	0.0000	0.0000	0.0000	0.0554	2.6715	-3.9740	-0.2921	0.0188	0.0224	0.0000	2.3369	-4.1018	-0.3057	0.0013	0.0000	0.0000	27.9865	-40.3564	-3.2902	0.0135	0.0000
646.7790	-0.9373	-2.5548	2.2132	-1.2304	4.7274	-4.1073	-0.0000	-0.0000	-0.0000	0.0000	0.0000	0.0000	-0.0352	2.6559	-4.0189	-0.3164	0.0355	-0.0042	0.0000	2.3370	-4.1018	-0.3057	0.0013	0.0000	0.0000	27.9873	-40.3561	-3.2902	0.0135	0.0000
646.7890	-0.9373	-2.5548	2.2132	-1.2304	4.7275	-4.1073	-0.0000	-0.0000	-0.0000	0.0000	0.0000	0.0000	-0.0397	2.6596	-4.0298	-0.3323	0.0151	0.0202	0.0000	2.3371	-4.1018	-0.3057	0.0013	0.0000	0.0000	27.9883	-40.3557	-3.2903	0.0135	0.0000
646.7990	-0.9373	-2.5548	2.2132	-1.2304	4.7275	-4.1073	-0.0000	-0.0000	-0.0000	0.0000	0.0000	0.0000	-0.0327	2.6224	-4.0237	-0.2938	0.0077	0.0048	0.0000	2.3371	-4.1018	-0.3057	0.0013	0.0000	0.0000	27.9893	-40.3558	-3.2902	0.0135	0.0000
646.8090	-0.9374	-2.5548	2.2132	-1.2303	4.7275	-4.1073	-0.0000	-0.0000	-0.0000	0.0000	0.0000	0.0000	-0.0625	2.6456	-4.0327	-0.3150	0.0291	-0.0180	0.0000	2.3371	-4.1018	-0.3057	0.0013	0.0000	0.0000	27.9894	-40.3557	-3.2903	0.0135	0.0000
646.8190	-0.9374	-2.5548	2.2132	-1.2303	4.7275	-4.1073	-0.0000	-0.0000	-0.0000	0.0000	0.0000	0.0000	0.0003	2.6954	-4.0127	-0.3065	0.0099	-0.0109	0.0000	2.3370	-4.1018	-0.3057	0.0013	0.0000	0.0000	27.9872	-40.3563	-3.2902	0.0135	0.0000
646.8290	-0.9374	-2.5548	2.2132	-1.2303	4.7275	-4.1073	-0.0000	-0.0000	-0.0000	0.0000	0.0000	0.0000	-0.0840	2.6729	-3.9936	-0.3200	0.0243	-0.0014	0.0000	2.3370	-4.1018	-0.3057	0.0013	0.0000	0.0000	27.9875	-40.3560	-3.2903	0.0135	0.0000
646.8410	-0.9373	-2.5548	2.2132	-1.2303	4.7275	-4.1073	-0.0000	-0.0000	-0.0000	0.0000	0.0000	0.0000	-0.0380	2.6263	-3.9956	-0.3272	0.0211	-0.0048	0.0000	2.3370	-4.1018	-0.3057	0.0013	0.0000	0.0000	27.9876	-40.3559	-3.2903	0.0135	0.0000
646.8510	-0.9373	-2.5548	2.2132	-1.2303	4.7274	-4.1073	-0.0000	-0.0000	-0.0000	0.0000	0.0000	0.0000	-0.0562	2.7217	-4.0205	-0.3270	0.0173	0.0135	0.0000	2.3371	-4.1018	-0.3057	0.0013	0.0000	0.0000	27.9894	-40.3557	-3.2903	0.0135	0.0000
646.8630	-0.9374	-2.5548	2.2132	-1.2304	4.7275	-4.1073	-0.0000	-0.0000	-0.0000	0.0000	0.0000	0.0000	0.0015	2.5975	-4.0216	-0.3319	0.0083	-0.0115	-0.0000	2.3370	-4.1018	-0.3057	0.0013	0.0000	-0.0000	27.9873	-40.3561	-3.2902	0.0136	0.0000
646.8730	-0.9373	-2.5548	2.2132	-1.2303	4.7275	-4.1073	-0.0000	-0.0000	-0.0000	0.0000	0.0000	0.0000	0.0382	2.6410	-3.9962	-0.2849	0.0083	-0.0007	0.0000	2.3372	-4.1017	-0.3057	0.0013	0.0000	0.0000	27.9899	-40.3552	-3.2903	0.0135	0.0000
646.8830	-0.9374	-2.5548	2.2132	-1.2303	4.7275	-4.1073	-0.0000	-0.0000	-0.0000	0.0000	0.0000	0.0000	-0.0279	2.6899	-4.0074	-0.3092	0.0194	0.0002	0.0000	2.3369	-4.1019	-0.3057	0.0013	0.0000	0.0000	27.9870	-40.3565	-3.2903	0.0135	0.0000
646.8950	-0.9374	-2.5548	2.2132	-1.2303	4.7275	-4.1073	-0.0000	-0.0000	-0.0000	0.0000	0.0000	0.0000	-0.0390	2.6592	-4.0221	-0.3394	0.0030	0.0220	0.0000	2.3370	-4.1018	-0.3057	0.0013	0.0000	0.0000	27.9873	-40.3561	-3.2902	0.0135	0.0000
646.9050	-0.9373	-2.5548	2.2132	-1.2304	4.7275	-4.1073	-0.0000	-0.0000	-0.0000	0.0000	0.0000	0.0000	-0.0466	2.5986	-4.0290	-0.2993	0.0198	0.0035	-0.0000	2.3370	-4.1018	-0.3057	0.0013	0.0000	-0.0000	27.9880	-40.3560	-3.2903	0.0135	0.0000
646.9170	-0.9374	-2.5548	2.2132	-1.2303	4.7275	-4.1073	-0.0000	-0.0000	-0.0000	0.0000	0.0000	0.0000	0.0006	2.5757	-4.0064	-0.3030	0.0131	0.0020	0.0000	2.3370	-4.1018	-0.3057	0.0013	0.0000	0.0000	27.9876	-40.3558	-3.2903	0.0135	0.0000
646.9270	-0.9373	-2.5548	2.2132	-1.2304	4.7275	-4.1073	-0.0000	-0.0000	-0.0000	0.0000	0.0000	0.0000	0.0632	2.6543	-4.0220	-0.3016	0.0199	-0.0039	-0.0000	2.3369	-4.1018	-0.3057	0.0013	0.0000	-0.0000	27.9861	-40.3563	-3.2902	0.0135	0.0000
646.9370	-0.9374	-2.5548	2.2132	-1.2303	4.7274	-4.1073	-0.0000	-0.0000	-0.0000	0.0000	0.0000	0.0000	0.0866	2.6197	-3.9829	-0.3104	0.0180	-0.0025	0.0000	2.3370	-4.1018	-0.3057	0.0013	0.0000	0.0000	27.9873	-40.3561	-3.2902	0.0135	0.0000
646.9490	-0.9373	-2.5548	2.2132	-1.2303	4.7275	-4.1073	-0.0000	-0.0000	-0.0000	0.0000	0.0000	0.0000	0.0565	2.6485	-4.0382	-0.3266	0.0160	0.0142	0.0000	2.3369	-4.1019	-0.3057	0.0013	0.0000	0.0000	27.9864	-40.3566	-3.2902	0.0135	0.0000
646.9590	-0.9373	-2.5548	2.2132	-1.2304	4.7275	-4.1073	-0.0000	-0.0000	-0.0000	0.0000	0.0000	0.0000	-0.0646	2.6648	-4.0119	-0.3280	0.0336	0.0090	-0.0000	2.3369	-4.1018	-0.3057	0.0013	0.0000	-0.0000	27.9861	-40.3563	-3.2902	0.0135	0.0000
646.9690	-0.9373	-2.5548	2.2132	-1.2303	4.7275	-4.1073	-0.0000	-0.0000	-0.0000	0.0000	0.0000	0.0000	0.0878	2.6260	-3.9857	-0.2988	0.0190	-0.0081	0.0000	2.3369	-4.1018	-0.3057	0.0013	0.0000	0.0000	27.9867	-40.3563	-3.2902	0.0135	0.0000
646.9790	-0.9373	-2.5548	2.2132	-1.2304	4.7275	-4.1073	-0.0000	-0.0000	-0.0000	0.0000	0.0000	0.0000	-0.0089	2.6307	-4.0489	-0.3239	0.0250	0.0077	0.0000	2.3370	-4.1018	-0.3057	0.0013	0.0000	0.0000	27.9875	-40.3560	-3.2903	0.0135	0.0000
646.9890	-0.9374	-2.5548	2.2132	-1.2304	4.7275	-4.1073	-0.0000	-0.0000	-0.0000	0.0000	0.0000	0.0000	0.0546	2.7259	-4.0294	-0.3080	0.0243	0.0020	0.0000	2.3369	-4.1018	-0.3057	0.0013	0.0000	0.0000	27.9866	-40.3563	-3.2902	0.0135	0.0000
647.0010	-0.9373	-2.5548	2.2132	-1.2304	4.7274	-4.1073	-0.0000	-0.0000	-0.0000	0.0000	0.0000	0.0000	-0.0067	2.6593	-4.0430	-0.3431	0.0389	-0.0083	0.0000	2.3370	-4.1018	-0.3057	0.0013	0.0000	0.0000	27.9877	-40.3563	-3.2902	0.0135	0.0000
647.0110	-0.9373	-2.5548	2.2132	-1.2304	4.7275	-4.1073	-0.0000	-0.0000	-0.0000	0.0000	0.0000	0.0000	0.1385	2.6410	-4.0034	-0.3165	0.0065	0.0029	0.0000	2.3369	-4.1019	-0.3057	0.0013	0.0000	0.0000	27.9870	-40.3564	-3.2902	0.0135	0.0000
647.0210	-0.9373	-2.5548	2.2133	-1.2303	4.7275	-4.1073	-0.0000	-0.0000	-0.0000	0.0000	0.0000	0.0000	0.0262	2.6857	-4.0069	-0.3074	0.0212	0.0200	0.0000	2.3371	-4.1018	-0.3057	0.0013	0.0000	0.0000	27.9883	-40.3557	-3.2903	0.0135	0.0000
647.0310	-0.9374	-2.5548	2.2132	-1.2304	4.7275	-4.1073	-0.0000	-0.0000	-0.0000	0.0000	0.0000	0.0000	0.0347	2.6647	-4.0750	-0.2824	-0.0058	0.0295	0.0000	2.3370	-4.1018	-0.3057	0.0013	0.0000	0.0000	27.9872	-40.3563	-3.2902	0.0136	0.0000
647.0410	-0.9373	-2.5548	2.2132	-1.2303	4.7275	-4.1073	-0.0000	-0.0000	-0.0000	0.0000	0.0000	0.0000	0.0729	2.6200	-4.0073	-0.3193	0.0343	0.0076	0.0000	2.3372	-4.1018	-0.3057	0.0013	0.0000	0.0000	27.9895	-40.3556	-3.2903	0.0135	0.0000
647.0530	-0.9373	-2.5548	2.2132	-1.2303	4.7275	-4.1073	-0.0000	-0.0000	-0.0000	0.0000	0.0000	0.0000	0.0510	2.6793	-4.0609	-0.3077	-0.0251	0.0161	-0.0000	2.3369	-4.1018	-0.3057	0.0013	0.0000	-0.0000	27.9868	-40.3562	-3.2902	0.0135	0.0000
647.0630	-0.9374	-2.5548	2.2133	-1.2303	4.7274	-4.1073	-0.0000	-0.0000	-0.0000	0.0000	0.0000	0.0000	0.0085	2.6961	-4.0199	-0.3047	0.0193	-0.0098	0.0000	2.3369	-4.1019	-0.3057	0.0013	0.0000	0.0000	27.9863	-40.3566	-3.2902	0.0135	0.0000
647.0750	-0.9374	-2.5548	2.2132	-1.2304	4.7275	-4.1073	-0.0000	-0.0000	-0.0000	0.0000	0.0000	0.0000	0.0195	2.6483	-4.0150	-0.3025	0.0112	-0.0055	0.0000	2.3369	-4.1019	-0.3057	0.0013	0.0000	0.0000	27.9862	-40.3567	-3.2902	0.0135	0.0000
647.0850	-0.9373	-2.5548	2.2132	-1.2304	4.7275	-4.1073	-0.0000	-0.0000	-0.0000	0.0000	0.0000	0.0000	-0.0262	2.6254	-4.0593	-0.3100	0.0112	-0.0235	0.0000	2.3371	-4.1018	-0.3057	0.0013	0.0000	0.0000	27.9887	-40.3558	-3.2903	0.0135	0.0000
647.0970	-0.9373	-2.5548	2.2132	-1.2303	4.7275	-4.1073	-0.0000	-0.0000	-0.0000	0.0000	0.0000	0.0000	0.0284	2.5593	-4.0203	-0.2920	0.0402	0.0095	-0.0000	2.3368	-4.1019	-0.3057	0.0013	0.0000	-0.0000	27.9856	-40.3567	-3.2902	0.0135	0.0000
647.1070	-0.9373	-2.5548	2.2132	-1.2303	4.7275	-4.1073	-0.0000	-0.0000	-0.0000	0.0000	0.0000	0.0000	-0.0150	2.7296	-4.0503	-0.2995	0.0367	0.0233	0.0000	2.3370	-4.1018	-0.3057	0.0013	0.0000	0.0000	27.9877	-40.3563	-3.2902	0.0135	0.0000
647.1190	-0.9374	-2.5548	2.2132	-1.2304	4.7275	-4.1073	-0.0000	-0.0000	-0.0000	0.0000	0.0000	0.0000	-0.0154	2.6307	-4.0024	-0.3014	0.0243	0.0017	-0.0000	2.3369	-4.1019	-0.3057	0.0013	0.0000	-0.0000	27.9860	-40.3564	-3.2902	0.0135	0.0000
647.1290	-0.9374	-2.5548	2.2132	-1.2303	4.7275	-4.1073	-0.0000	-0.0000	-0.0000	0.0000	0.0000	0.0000	-0.0225	2.6018	-4.0199	-0.3318	0.0024	-0.0087	0.0000	2.3370	-4.1018	-0.3057	0.0013	0.0000	0.0000	27.9873	-40.3561	-3.2902	0.0135	0.0000
647.1390	-0.9373	-2.5548	2.2132	-1.2303	4.7275	-4.1073	-0.0000	-0.0000	-0.0000	0.0000	0.0000	0.0000	-0.0561	2.6487	-4.0468	-0.3018	0.0065	0.0041	0.0000	2.3368	-4.1019	-0.3057	0.0013	0.0000	0.0000	27.9853	-40.3566	-3.2902	0.0135	0.0000
647.1490	-0.9373	-2.5548	2.2132	-1.2303	4.7275	-4.1073	-0.0000	-0.0000	-0.0000	0.0000	0.0000	0.0000	0.0332	2.6412	-4.0238	-0.2894	0.0065	0.0262	0.0000	2.3370	-4.1018	-0.3057	0.0013	0.0000	0.0000	27.9880	-40.3560	-3.2902	0.0135	0.0000
647.1590	-0.9373	-2.5548	2.2132	-1.2303	4.7275	-4.1073	-0.0000	-0.0000	-0.0000	0.0000	0.0000	0.0000	0.0064	2.6930	-4.0611	-0.3032	0.0197	0.0073	0.0000	2.3372	-4.1018	-0.3057	0.0013	0.0000	0.0000	27.9900	-40.3557	-3.2903	0.0135	0.0000
647.1710	-0.9373	-2.5548	2.2132	-1.2304	4.7274	-4.1073	-0.0000	-0.0000	-0.0000	0.0000	0.0000	0.0000	0.0716	2.6262	-4.0235	-0.3097	0.0062	0.0145	-0.0000	2.3369	-4.1018	-0.3057	0.0013	0.0000	-0.0000	27.9861	-40.3563	-3.2902	0.0135	0.0000
647.1810	-0.9373	-2.5548	2.2132	-1.2303	4.7275	-4.1073	-0.0000	-0.0000	-0.0000	0.0000	0.0000	0.0000	-0.0016	2.7056	-4.0672	-0.3113	-0.0066	0.0074	0.0000	2.3371	-4.1018	-0.3057	0.0013	0.0000	0.0000	27.9884	-40.3562	-3.2902	0.0135	0.0000
647.1910	-0.9373	-2.5548	2.2132	-1.2303	4.7275	-4.1073	-0.0000	-0.0000	-0.0000	0.0000	0.0000	0.0000	-0.0122	2.6428	-4.0496	-0.3361	0.0093	0.0010	0.0000	2.3369	-4.1018	-0.3057	0.0013	0.0000	0.0000	27.9870	-40.3560	-3.2902	0.0135	0.0000
647.2010	-0.9373	-2.5548	2.2133	-1.2304	4.7275	-4.1073	-0.0000	-0.0000	-0.0000	0.0000	0.0000	0.0000	-0.0100	2.6681	-4.0470	-0.3102	0.0076	0.0143	0.0000	2.3370	-4.1018	-0.3057	0.0013	0.0000	0.0000	27.9880	-40.3560	-3.2903	0.0135	0.0000
647.2110	-0.9373	-2.5548	2.2132	-1.2303	4.7274	-4.1073	-0.0000	-0.0000	-0.0000	0.0000	0.0000	0.0000	-0.0035	2.6475	-4.0541	-0.3247	0.0277	0.0082	0.0000	2.3370	-4.1018	-0.3057	0.0013	0.0000	0.0000	27.9879	-40.3561	-3.2902	0.0135	0.0000
647.2210	-0.9373	-2.5548	2.2132	-1.2304	4.7275	-4.1073	-0.0000	-0.0000	-0.0000	0.0000	0.0000	0.0000	-0.0001	2.6988	-4.0188	-0.3156	0.0114	-0.0026	0.0000	2.3371	-4.1018	-0.3057	0.0013	0.0000	0.0000	27.9883	-40.3557	-3.2903	0.0135	0.0000
647.2330	-0.9373	-2.5548	2.2132	-1.2303	4.7275	-4.1073	-0.0000	-0.0000	-0.0000	0.0000	0.0000	0.0000	-0.0587	2.7016	-4.0092	-0.3180	0.0383	0.0098	0.0000	2.3369	-4.1018	-0.3057	0.0013	0.0000	0.0000	27.9870	-40.3560	-3.2902	0.0135	0.0000
647.2430	-0.9373	-2.5548	2.2132	-1.2304	4.7275	-4.1073	-0.0000	-0.0000	-0.0000	0.0000	0.0000	0.0000	0.0183	2.6273	-4.0239	-0.3030	-0.0005	0.0337	0.0000	2.3370	-4.1018	-0.3057	0.0013	0.0000	0.0000	27.9876	-40.3558	-3.2903	0.0135	0.0000
647.2550	-0.9374	-2.5548	2.2132	-1.2303	4.7275	-4.1073	-0.0000	-0.0000	-0.0000	0.0000	0.0000	0.0000	-0.0352	2.7005	-4.0306	-0.3495	0.0186	-0.0103	0.0000	2.3370	-4.1018	-0.3057	0.0013	0.0000	0.0000	27.9879	-40.3561	-3.2902	0.0135	0.0000
647.2650	-0.9373	-2.5548	2.2132	-1.2303	4.7275	-4.1073	-0.0000	-0.0000	-0.0000	0.0000	0.0000	0.0000	-0.1001	2.7081	-4.0183	-0.3353	0.0104	-0.0055	0.0000	2.3370	-4.1018	-0.3057	0.0013	0.0000	0.0000	27.9873	-40.3562	-3.2903	0.0135	0.0000
647.2750	-0.9373	-2.5548	2.2133	-1.2303	4.7275	-4.1073	-0.0000	-0.0000	-0.0000	0.0000	0.0000	0.0000	-0.1278	2.6777	-4.0040	-0.3429	0.0049	0.0259	0.0000	2.3370	-4.1018	-0.3057	0.0013	0.0000	0.0000	27.9873	-40.3561	-3.2902	0.0135	0.0000
647.2870	-0.9374	-2.5548	2.2132	-1.2303	4.7275	-4.1073	-0.0000	-0.0000	-0.0000	0.0000	0.0000	0.0000	-0.0623	2.6718	-3.9848	-0.3206	0.0157	0.0083	-0.0000	2.3369	-4.1018	-0.3057	0.0013	0.0000	-0.0000	27.9861	-40.3563	-3.2902	0.0135	0.0000
647.2970	-0.9373	-2.5548	2.2132	-1.2304	4.7275	-4.1073	-0.0000	-0.0000	-0.0000	0.0000	0.0000	0.0000	-0.1286	2.6622	-4.0279	-0.3318	0.0189	0.0043	0.0000	2.3372	-4.1018	-0.3057	0.0013	0.0000	0.0000	27.9901	-40.3555	-3.2903	0.0135	0.0000
647.3090	-0.9374	-2.5548	2.2132	-1.2303	4.7275	-4.1073	-0.0000	-0.0000	-0.0000	0.0000	0.0000	0.0000	-0.0297	2.5936	-4.0751	-0.3302	0.0055	-0.0056	0.0000	2.3370	-4.1018	-0.3057	0.0013	0.0000	0.0000	27.9875	-40.3560	-3.2902	0.0135	0.0000
647.3190	-0.9373	-2.5548	2.2132	-1.2304	4.7275	-4.1073	-0.0000	-0.0000	-0.0000	0.0000	0.0000	0.0000	-0.0359	2.5902	-4.0318	-0.3218	0.0250	-0.0220	0.0000	2.3369	-4.1019	-0.3057	0.0013	0.0000	0.0000	27.9863	-40.3566	-3.2902	0.0135	0.0000
647.3290	-0.9374	-2.5548	2.2132	-1.2303	4.7275	-4.1073	-0.0000	-0.0000	-0.0000	0.0000	0.0000	0.0000	-0.0636	2.6676	-4.0732	-0.3485	0.0084	-0.0006	0.0000	2.3371	-4.1018	-0.3057	0.0013	0.0000	0.0000	27.9884	-40.3561	-3.2902	0.0135	0.0000
647.3390	-0.9373	-2.5548	2.2132	-1.2303	4.7275	-4.1073	-0.0000	-0.0000	-0.0000	0.0000	0.0000	0.0000	-0.0597	2.6191	-3.9756	-0.3348	0.0072	0.0073	0.0000	2.3369	-4.1018	-0.3057	0.0013	0.0000	0.0000	27.9867	-40.3563	-3.2902	0.0135	0.0000
647.3490	-0.9374	-2.5548	2.2132	-1.2304	4.7275	-4.1073	-0.0000	-0.0000	-0.0000	0.0000	0.0000	0.0000	-0.1192	2.6834	-4.0112	-0.3447	0.0324	0.0068	-0.0000	2.3369	-4.1018	-0.3057	0.0013	0.0000	-0.0000	27.9863	-40.3561	-3.2902	0.0135	0.0000
647.3610	-0.9373	-2.5548	2.2132	-1.2303	4.7274	-4.1073	-0.0000	-0.0000	-0.0000	0.0000	0.0000	0.0000	-0.0592	2.6560	-4.0411	-0.3400	-0.0139	0.0048	0.0000	2.3370	-4.1018	-0.3057	0.0013	0.0000	0.0000	27.9872	-40.3563	-3.2902	0.0135	0.0000
647.3710	-0.9373	-2.5548	2.2132	-1.2304	4.7275	-4.1073	-0.0000	-0.0000	-0.0000	0.0000	0.0000	0.0000	-0.0287	2.6654	-4.0335	-0.3411	0.0241	-0.0043	-0.0000	2.3369	-4.1018	-0.3057	0.0013	0.0000	-0.0000	27.9868	-40.3561	-3.2902	0.0135	0.0000
647.3810	-0.9373	-2.5548	2.2132	-1.2303	4.7274	-4.1073	-0.0000	-0.0000	-0.0000	0.0000	0.0000	0.0000	-0.0457	2.6377	-3.9920	-0.3483	0.0111	0.0116	0.0000	2.3370	-4.1018	-0.3057	0.0013	0.0000	0.0000	27.9880	-40.3560	-3.2903	0.0135	0.0000
647.3910	-0.9373	-2.5548	2.2132	-1.2304	4.7275	-4.1073	-0.0000	-0.0000	-0.0000	0.0000	0.0000	0.0000	0.0275	2.6518	-4.0585	-0.3316	-0.0079	0.0169	0.0000	2.3371	-4.1018	-0.3057	0.0013	0.0000	0.0000	27.9886	-40.3560	-3.2903	0.0135	0.0000
647.4010	-0.9374	-2.5548	2.2132	-1.2304	4.7275	-4.1073	-0.0000	-0.0000	-0.0000	0.0000	0.0000	0.0000	-0.0995	2.5885	-4.0316	-0.3175	-0.0034	0.0086	0.0000	2.3370	-4.1018	-0.3057	0.0013	0.0000	0.0000	27.9882	-40.3559	-3.2903	0.0135	0.0000
647.4130	-0.9374	-2.5548	2.2132	-1.2303	4.7275	-4.1073	-0.0000	-0.0000	-0.0000	0.0000	0.0000	0.0000	-0.1145	2.5819	-4.0428	-0.3099	0.0118	0.0143	0.0000	2.3370	-4.1018	-0.3057	0.0013	0.0000	0.0000	27.9873	-40.3561	-3.2902	0.0135	0.0000
647.4230	-0.9373	-2.5548	2.2132	-1.2303	4.7275	-4.1073	-0.0000	-0.0000	-0.0000	0.0000	0.0000	0.0000	-0.0784	2.6779	-4.0202	-0.3336	0.0039	-0.0179	0.0000	2.3370	-4.1018	-0.3057	0.0013	0.0000	0.0000	27.9872	-40.3563	-3.2902	0.0135	0.0000
647.4330	-0.9373	-2.5548	2.2132	-1.2304	4.7275	-4.1073	-0.0000	-0.0000	-0.0000	0.0000	0.0000	0.0000	-0.0525	2.5949	-4.0563	-0.3191	0.0155	-0.0064	-0.0000	2.3368	-4.1019	-0.3057	0.0013	0.0000	-0.0000	27.9856	-40.3567	-3.2902	0.0135	0.0000
647.4450	-0.9373	-2.5548	2.2132	-1.2303	4.7275	-4.1073	-0.0000	-0.0000	-0.0000	0.0000	0.0000	0.0000	-0.0804	2.6449	-4.0464	-0.3247	0.0214	-0.0161	0.0000	2.3370	-4.1018	-0.3057	0.0013	0.0000	0.0000	27.9879	-40.3561	-3.2902	0.0135	0.0000
647.4550	-0.9373	-2.5548	2.2132	-1.2304	4.7275	-4.1073	-0.0000	-0.0000	-0.0000	0.0000	0.0000	0.0000	-0.1049	2.5936	-3.9631	-0.3363	0.0084	-0.0042	0.0000	2.3371	-4.1017	-0.3057	0.0013	0.0000	0.0000	27.9886	-40.3554	-3.2903	0.0135	0.0000
647.4670	-0.9373	-2.5548	2.2132	-1.2304	4.7275	-4.1073	-0.0000	-0.0000	-0.0000	0.0000	0.0000	0.0000	-0.1623	2.5891	-4.0275	-0.3193	0.0119	0.0012	0.0000	2.3370	-4.1018	-0.3057	0.0013	0.0000	0.0000	27.9880	-40.3560	-3.2903	0.0135	0.0000
647.4770	-0.9373	-2.5548	2.2132	-1.2304	4.7275	-4.1073	-0.0000	-0.0000	-0.0000	0.0000	0.0000	0.0000	-0.1331	2.6602	-4.0427	-0.3355	0.0276	-0.0143	0.0000	2.3369	-4.1018	-0.3057	0.0013	0.0000	0.0000	27.9868	-40.3561	-3.2902	0.0135	0.0000
647.4890	-0.9374	-2.5548	2.2132	-1.2303	4.7275	-4.1073	-0.0000	-0.0000	-0.0000	0.0000	0.0000	0.0000	-0.0005	2.5998	-4.0067	-0.3174	0.0147	0.0224	0.0000	2.3371	-4.1018	-0.3057	0.0013	0.0000	0.0000	27.9889	-40.3557	-3.2903	0.0135	0.0000
647.4990	-0.9373	-2.5548	2.2132	-1.2303	4.7275	-4.1073	-0.0000	-0.0000	-0.0000	0.0000	0.0000	0.0000	-0.1316	2.6497	-4.0352	-0.3326	0.0076	0.0008	0.0000	2.3370	-4.1018	-0.3057	0.0013	0.0000	0.0000	27.9873	-40.3561	-3.2902	0.0135	0.0000
647.5090	-0.9374	-2.5548	2.2132	-1.2303	4.7275	-4.1073	-0.0000	-0.0000	-0.0000	0.0000	0.0000	0.0000	-0.0817	2.5866	-4.0153	-0.3633	0.0032	0.0184	0.0000	2.3370	-4.1018	-0.3057	0.0013	0.0000	0.0000	27.9879	-40.3561	-3.2902	0.0135	0.0000
647.5190	-0.9374	-2.5548	2.2132	-1.2303	4.7275	-4.1073	-0.0000	-0.0000	-0.0000	0.0000	0.0000	0.0000	-0.1317	2.6060	-4.0329	-0.3314	0.0152	0.0139	0.0000	2.3369	-4.1018	-0.3057	0.0013	0.0000	0.0000	27.9860	-40.3564	-3.2902	0.0135	0.0000
647.5290	-0.9373	-2.5548	2.2132	-1.2303	4.7275	-4.1073	-0.0000	-0.0000	-0.0000	0.0000	0.0000	0.0000	-0.1282	2.6254	-3.9687	-0.3232	0.0223	-0.0235	0.0000	2.3369	-4.1019	-0.3057	0.0013	0.0000	0.0000	27.9869	-40.3566	-3.2902	0.0135	0.0000
647.5390	-0.9374	-2.5548	2.2132	-1.2304	4.7275	-4.1073	-0.0000	-0.0000	-0.0000	0.0000	0.0000	0.0000	-0.0538	2.6749	-4.0066	-0.3252	0.0247	-0.0001	0.0000	2.3369	-4.1019	-0.3057	0.0013	0.0000	0.0000	27.9865	-40.3565	-3.2902	0.0135	0.0000
647.5510	-0.9374	-2.5548	2.2132	-1.2303	4.7275	-4.1073	-0.0000	-0.0000	-0.0000	0.0000	0.0000	0.0000	-0.0794	2.6100	-3.9920	-0.3487	0.0256	0.0030	0.0000	2.3371	-4.1018	-0.3057	0.0013	0.0000	0.0000	27.9889	-40.3557	-3.2903	0.0135	0.0000
647.5610	-0.9373	-2.5548	2.2132	-1.2303	4.7275	-4.1073	-0.0000	-0.0000	-0.0000	0.0000	0.0000	0.0000	-0.1603	2.6604	-3.9967	-0.3168	0.0090	-0.0029	0.0000	2.3369	-4.1019	-0.3057	0.0013	0.0000	0.0000	27.9863	-40.3566	-3.2902	0.0135	0.0000
647.5710	-0.9374	-2.5548	2.2132	-1.2303	4.7275	-4.1073	-0.0000	-0.0000	-0.0000	0.0000	0.0000	0.0000	-0.1374	2.7335	-4.0295	-0.3114	-0.0000	0.0204	0.0000	2.3370	-4.1018	-0.3057	0.0013	0.0000	0.0000	27.9882	-40.3558	-3.2902	0.0135	0.0000
647.5810	-0.9373	-2.5548	2.2132	-1.2303	4.7275	-4.1073	-0.0000	-0.0000	-0.0000	0.0000	0.0000	0.0000	-0.1905	2.6498	-4.0298	-0.3220	0.0084	0.0062	0.0000	2.3370	-4.1019	-0.3057	0.0013	0.0000	0.0000	27.9871	-40.3564	-3.2902	0.0135	0.0000
647.5930	-0.9374	-2.5548	2.2132	-1.2304	4.7275	-4.1073	-0.0000	-0.0000	-0.0000	0.0000	0.0000	0.0000	-0.0535	2.6113	-4.0185	-0.3167	0.0126	-0.0314	0.0000	2.3371	-4.1018	-0.3057	0.0013	0.0000	0.0000	27.9893	-40.3558	-3.2902	0.0135	0.0000
647.6030	-0.9374	-2.5548	2.2132	-1.2304	4.7275	-4.1073	-0.0000	-0.0000	-0.0000	0.0000	0.0000	0.0000	-0.0568	2.6963	-4.0500	-0.3159	-0.0006	0.0070	-0.0000	2.3368	-4.1019	-0.3057	0.0013	0.0000	-0.0000	27.9858	-40.3566	-3.2902	0.0135	0.0000
647.6130	-0.9374	-2.5548	2.2132	-1.2304	4.7275	-4.1073	-0.0000	-0.0000	-0.0000	0.0000	0.0000	0.0000	-0.0929	2.6502	-4.0413	-0.3429	-0.0013	-0.0063	0.0000	2.3369	-4.1018	-0.3057	0.0013	0.0000	0.0000	27.9869	-40.3560	-3.2903	0.0135	0.0000
647.6250	-0.9373	-2.5548	2.2133	-1.2303	4.7275	-4.1073	-0.0000	-0.0000	-0.0000	0.0000	0.0000	0.0000	-0.0889	2.6484	-4.0098	-0.3099	0.0218	-0.0120	0.0000	2.3370	-4.1018	-0.3057	0.0013	0.0000	0.0000	27.9872	-40.3563	-3.2902	0.0135	0.0000
647.6350	-0.9374	-2.5548	2.2132	-1.2303	4.7275	-4.1073	-0.0000	-0.0000	-0.0000	0.0000	0.0000	0.0000	-0.1788	2.6731	-4.0391	-0.3202	0.0262	-0.0306	0.0000	2.3371	-4.1018	-0.3057	0.0013	0.0000	0.0000	27.9888	-40.3558	-3.2902	0.0135	0.0000
647.6470	-0.9373	-2.5548	2.2132	-1.2303	4.7275	-4.1073	-0.0000	-0.0000	-0.0000	0.0000	0.0000	0.0000	-0.0744	2.6222	-4.0084	-0.3152	0.0066	-0.0135	0.0000	2.3370	-4.1018	-0.3057	0.0013	0.0000	0.0000	27.9879	-40.3561	-3.2902	0.0135	0.0000
647.6570	-0.9373	-2.5548	2.2132	-1.2303	4.7275	-4.1073	-0.0000	-0.0000	-0.0000	0.0000	0.0000	0.0000	-0.0713	2.6301	-4.0289	-0.3292	-0.0260	0.0203	0.0000	2.3370	-4.1018	-0.3057	0.0013	0.0000	0.0000	27.9872	-40.3563	-3.2902	0.0135	0.0000
647.6690	-0.9373	-2.5548	2.2132	-1.2303	4.7275	-4.1073	-0.0000	-0.0000	-0.0000	0.0000	0.0000	0.0000	-0.1458	2.6721	-4.0502	-0.3407	0.0124	-0.0167	0.0000	2.3369	-4.1018	-0.3057	0.0013	0.0000	0.0000	27.9866	-40.3563	-3.2902	0.0135	0.0000
647.6790	-0.9373	-2.5548	2.2132	-1.2303	4.7275	-4.1073	-0.0000	-0.0000	-0.0000	0.0000	0.0000	0.0000	-0.1145	2.6529	-3.9845	-0.3244	0.0074	-0.0135	0.0000	2.3368	-4.1019	-0.3057	0.0013	0.0000	0.0000	27.9854	-40.3564	-3.2902	0.0135	0.0000
647.6910	-0.9373	-2.5548	2.2132	-1.2304	4.7275	-4.1073	-0.0000	-0.0000	-0.0000	0.0000	0.0000	0.0000	-0.1194	2.6086	-4.0840	-0.3270	0.0001	0.0258	0.0000	2.3370	-4.1018	-0.3057	0.0013	0.0000	0.0000	27.9880	-40.3560	-3.2902	0.0135	0.0000
647.7010	-0.9373	-2.5548	2.2132	-1.2303	4.7274	-4.1073	-0.0000	-0.0000	-0.0000	0.0000	0.0000	0.0000	-0.2046	2.7100	-4.0158	-0.3125	0.0148	0.0069	0.0000	2.3371	-4.1018	-0.3057	0.0013	0.0000	0.0000	27.9890	-40.3556	-3.2903	0.0135	0.0000
647.7110	-0.9373	-2.5548	2.2132	-1.2304	4.7275	-4.1073	-0.0000	-0.0000	-0.0000	0.0000	0.0000	0.0000	-0.1247	2.5706	-4.0481	-0.3397	0.0080	-0.0050	0.0000	2.3370	-4.1018	-0.3057	0.0013	0.0000	0.0000	27.9872	-40.3563	-3.2902	0.0135	0.0000
647.7230	-0.9373	-2.5548	2.2132	-1.2304	4.7275	-4.1073	-0.0000	-0.0000	-0.0000	0.0000	0.0000	0.0000	-0.1220	2.6597	-3.9888	-0.3743	-0.0096	-0.0071	0.0000	2.3372	-4.1018	-0.3057	0.0013	0.0000	0.0000	27.9895	-40.3556	-3.2903	0.0135	0.0000
647.7330	-0.9373	-2.5548	2.2132	-1.2303	4.7274	-4.1073	-0.0000	-0.0000	-0.0000	0.0000	0.0000	0.0000	-0.1730	2.6195	-3.9880	-0.3294	-0.0164	0.0143	0.0000	2.3368	-4.1019	-0.3057	0.0013	0.0000	0.0000	27.9853	-40.3565	-3.2902	0.0135	0.0000
647.7450	-0.9373	-2.5548	2.2132	-1.2304	4.7275	-4.1073	-0.0000	-0.0000	-0.0000	0.0000	0.0000	0.0000	-0.1627	2.6820	-4.0362	-0.3467	-0.0061	-0.0067	0.0000	2.3370	-4.1018	-0.3057	0.0013	0.0000	0.0000	27.9877	-40.3563	-3.2902	0.0135	0.0000
647.7550	-0.9373	-2.5548	2.2132	-1.2303	4.7275	-4.1073	-0.0000	-0.0000	-0.0000	0.0000	0.0000	0.0000	-0.1282	2.6644	-3.9902	-0.3386	0.0178	-0.0021	0.0000	2.3371	-4.1018	-0.3057	0.0013	0.0000	0.0000	27.9884	-40.3562	-3.2903	0.0135	0.0000
647.7670	-0.9373	-2.5548	2.2132	-1.2303	4.7274	-4.1073	-0.0000	-0.0000	-0.0000	0.0000	0.0000	0.0000	-0.2326	2.6889	-4.0172	-0.3473	0.0012	0.0084	-0.0000	2.3369	-4.1018	-0.3057	0.0013	0.0000	-0.0000	27.9861	-40.3563	-3.2902	0.0135	0.0000
647.7770	-0.9374	-2.5548	2.2132	-1.2303	4.7275	-4.1073	-0.0000	-0.0000	-0.0000	0.0000	0.0000	0.0000	-0.1740	2.6650	-4.0131	-0.3235	0.0360	0.0216	0.0000	2.3369	-4.1019	-0.3057	0.0013	0.0000	0.0000	27.9864	-40.3566	-3.2902	0.0135	0.0000
647.7870	-0.9374	-2.5548	2.2132	-1.2303	4.7275	-4.1073	-0.0000	-0.0000	-0.0000	0.0000	0.0000	0.0000	-0.2308	2.5960	-3.9911	-0.3415	0.0104	-0.0117	0.0000	2.3370	-4.1018	-0.3057	0.0013	0.0000	0.0000	27.9874	-40.3561	-3.2902	0.0135	0.0000
647.7990	-0.9374	-2.5548	2.2132	-1.2303	4.7274	-4.1073	-0.0000	-0.0000	-0.0000	0.0000	0.0000	0.0000	-0.0686	2.6166	-4.0510	-0.3161	-0.0196	-0.0114	0.0000	2.3369	-4.1019	-0.3057	0.0013	0.0000	0.0000	27.9865	-40.3564	-3.2902	0.0135	0.0000
647.8090	-0.9373	-2.5548	2.2132	-1.2304	4.7274	-4.1073	-0.0000	-0.0000	-0.0000	0.0000	0.0000	0.0000	-0.1240	2.7220	-4.0422	-0.3406	-0.0199	-0.0089	0.0000	2.3369	-4.1019	-0.3057	0.0013	0.0000	0.0000	27.9869	-40.3566	-3.2902	0.0135	0.0000
647.8210	-0.9373	-2.5548	2.2132	-1.2303	4.7274	-4.1073	-0.0000	-0.0000	-0.0000	0.0000	0.0000	0.0000	-0.2197	2.6761	-4.0490	-0.3314	0.0149	0.0161	0.0000	2.3370	-4.1018	-0.3057	0.0013	0.0000	0.0000	27.9873	-40.3561	-3.2902	0.0135	0.0000
647.8310	-0.9373	-2.5548	2.2132	-1.2303	4.7275	-4.1073	-0.0000	-0.0000	-0.0000	0.0000	0.0000	0.0000	-0.0860	2.6902	-4.0306	-0.3672	-0.0042	0.0272	0.0000	2.3370	-4.1018	-0.3057	0.0013	0.0000	0.0000	27.9880	-40.3560	-3.2903	0.0135	0.0000
647.8430	-0.9373	-2.5548	2.2132	-1.2303	4.7275	-4.1073	-0.0000	-0.0000	-0.0000	0.0000	0.0000	0.0000	-0.1902	2.6536	-4.0351	-0.3608	0.0149	0.0121	-0.0000	2.3370	-4.1018	-0.3057	0.0013	0.0000	-0.0000	27.9875	-40.3560	-3.2902	0.0135	0.0000
647.8530	-0.9373	-2.5548	2.2132	-1.2304	4.7275	-4.1073	-0.0000	-0.0000	-0.0000	0.0000	0.0000	0.0000	-0.0653	2.6068	-4.0143	-0.3378	0.0237	-0.0213	0.0000	2.3370	-4.1018	-0.3057	0.0013	0.0000	0.0000	27.9881	-40.3559	-3.2903	0.0135	0.0000
647.8630	-0.9373	-2.5548	2.2132	-1.2304	4.7275	-4.1073	-0.0000	-0.0000	-0.0000	0.0000	0.0000	0.0000	-0.0940	2.6305	-4.0419	-0.3169	0.0079	-0.0056	0.0000	2.3369	-4.1019	-0.3057	0.0013	0.0000	0.0000	27.9864	-40.3566	-3.2902	0.0135	0.0000
647.8750	-0.9373	-2.5548	2.2132	-1.2304	4.7275	-4.1073	-0.0000	-0.0000	-0.0000	0.0000	0.0000	0.0000	-0.1471	2.6010	-4.0432	-0.3425	0.0255	0.0200	-0.0000	2.3369	-4.1019	-0.3057	0.0013	0.0000	-0.0000	27.9865	-40.3564	-3.2902	0.0135	0.0000
647.8850	-0.9374	-2.5548	2.2132	-1.2303	4.7275	-4.1073	-0.0000	-0.0000	-0.0000	0.0000	0.0000	0.0000	-0.1559	2.6416	-4.0347	-0.3324	0.0132	-0.0084	0.0000	2.3370	-4.1018	-0.3057	0.0013	0.0000	0.0000	27.9874	-40.3561	-3.2902	0.0135	0.0000
647.8970	-0.9373	-2.5548	2.2132	-1.2304	4.7274	-4.1073	-0.0000	-0.0000	-0.0000	0.0000	0.0000	0.0000	-0.1644	2.6779	-4.0299	-0.3176	-0.0063	0.0275	0.0000	2.3368	-4.1019	-0.3057	0.0013	0.0000	0.0000	27.9850	-40.3569	-3.2902	0.0135	0.0000
647.9070	-0.9373	-2.5548	2.2132	-1.2303	4.7275	-4.1073	-0.0000	-0.0000	-0.0000	0.0000	0.0000	0.0000	-0.2399	2.6781	-4.0085	-0.3220	0.0170	0.0076	-0.0000	2.3369	-4.1018	-0.3057	0.0013	0.0000	-0.0000	27.9861	-40.3563	-3.2902	0.0135	0.0000
647.9190	-0.9373	-2.5548	2.2132	-1.2303	4.7275	-4.1073	-0.0000	-0.0000	-0.0000	0.0000	0.0000	0.0000	-0.1492	2.6172	-4.0339	-0.3423	-0.0053	0.0200	0.0000	2.3371	-4.1018	-0.3057	0.0013	0.0000	0.0000	27.9889	-40.3557	-3.2903	0.0135	0.0000
647.9290	-0.9374	-2.5548	2.2132	-1.2304	4.7275	-4.1073	-0.0000	-0.0000	-0.0000	0.0000	0.0000	0.0000	-0.1551	2.5269	-4.0407	-0.3195	0.0001	0.0094	0.0000	2.3370	-4.1018	-0.3057	0.0013	0.0000	0.0000	27.9876	-40.3558	-3.2903	0.0136	0.0000
647.9410	-0.9373	-2.5548	2.2132	-1.2303	4.7275	-4.1073	-0.0000	-0.0000	-0.0000	0.0000	0.0000	0.0000	-0.0875	2.6738	-4.0153	-0.3354	0.0211	0.0289	-0.0000	2.3370	-4.1018	-0.3057	0.0013	0.0000	-0.0000	27.9873	-40.3561	-3.2902	0.0136	0.0000
647.9510	-0.9374	-2.5548	2.2133	-1.2303	4.7275	-4.1073	-0.0000	-0.0000	-0.0000	0.0000	0.0000	0.0000	-0.2572	2.6379	-4.0139	-0.3177	0.0316	-0.0184	0.0000	2.3369	-4.1019	-0.3057	0.0013	0.0000	0.0000	27.9863	-40.3566	-3.2902	0.0135	0.0000
647.9610	-0.9373	-2.5548	2.2132	-1.2303	4.7275	-4.1073	-0.0000	-0.0000	-0.0000	0.0000	0.0000	0.0000	-0.1375	2.5650	-3.9998	-0.3461	0.0130	0.0075	0.0000	2.3369	-4.1018	-0.3057	0.0013	0.0000	0.0000	27.9866	-40.3563	-3.2902	0.0135	0.0000
647.9730	-0.9373	-2.5548	2.2132	-1.2303	4.7275	-4.1073	-0.0000	-0.0000	-0.0000	0.0000	0.0000	0.0000	-0.1392	2.5782	-4.0076	-0.3310	0.0028	-0.0016	0.0000	2.3371	-4.1018	-0.3057	0.0013	0.0000	0.0000	27.9888	-40.3558	-3.2902	0.0135	0.0000
647.9830	-0.9374	-2.5548	2.2132	-1.2303	4.7275	-4.1073	-0.0000	-0.0000	-0.0000	0.0000	0.0000	0.0000	-0.1546	2.5900	-4.0223	-0.3504	0.0154	-0.0067	0.0000	2.3369	-4.1018	-0.3057	0.0013	0.0000	0.0000	27.9868	-40.3562	-3.2902	0.0135	0.0000
647.9950	-0.9373	-2.5548	2.2132	-1.2304	4.7275	-4.1073	-0.0000	-0.0000	-0.0000	0.0000	0.0000	0.0000	-0.1660	2.5816	-4.0484	-0.3078	-0.0046	-0.0092	0.0000	2.3370	-4.1018	-0.3057	0.0013	0.0000	0.0000	27.9882	-40.3558	-3.2903	0.0135	0.0000
648.0050	-0.9374	-2.5548	2.2132	-1.2303	4.7275	-4.1073	-0.0000	-0.0000	-0.0000	0.0000	0.0000	0.0000	-0.1122	2.6092	-4.0172	-0.3325	-0.0045	-0.0083	0.0000	2.3370	-4.1018	-0.3057	0.0013	0.0000	0.0000	27.9882	-40.3559	-3.2903	0.0135	0.0000
648.0170	-0.9373	-2.5548	2.2132	-1.2304	4.7275	-4.1072	-0.0000	-0.0000	-0.0000	0.0000	0.0000	0.0000	-0.0390	2.5287	-4.0029	-0.3409	0.0183	0.0022	0.0000	2.3371	-4.1018	-0.3057	0.0013	0.0000	0.0000	27.9886	-40.3560	-3.2902	0.0135	0.0000
648.0270	-0.9373	-2.5548	2.2133	-1.2303	4.7275	-4.1073	-0.0000	-0.0000	-0.0000	0.0000	0.0000	0.0000	-0.1620	2.5716	-4.0235	-0.3295	0.0029	0.0026	-0.0000	2.3368	-4.1019	-0.3057	0.0013	0.0000	-0.0000	27.9858	-40.3566	-3.2902	0.0135	0.0000
648.0390	-0.9373	-2.5548	2.2132	-1.2303	4.7275	-4.1073	-0.0000	-0.0000	-0.0000	0.0000	0.0000	0.0000	-0.2103	2.6029	-4.0226	-0.3329	0.0052	0.0216	0.0000	2.3370	-4.1018	-0.3057	0.0013	0.0000	0.0000	27.9873	-40.3561	-3.2902	0.0135	0.0000
648.0490	-0.9373	-2.5548	2.2132	-1.2304	4.7275	-4.1073	-0.0000	-0.0000	-0.0000	0.0000	0.0000	0.0000	-0.2513	2.6219	-4.0452	-0.3176	-0.0032	-0.0077	0.0000	2.3370	-4.1018	-0.3057	0.0013	0.0000	0.0000	27.9880	-40.3560	-3.2902	0.0135	0.0000
648.0590	-0.9373	-2.5548	2.2132	-1.2304	4.7275	-4.1073	-0.0000	-0.0000	-0.0000	0.0000	0.0000	0.0000	-0.1656	2.6064	-4.0559	-0.3211	-0.0062	0.0019	0.0000	2.3371	-4.1018	-0.3057	0.0013	0.0000	0.0000	27.9887	-40.3558	-3.2903	0.0135	0.0000
648.0710	-0.9374	-2.5548	2.2132	-1.2303	4.7275	-4.1073	-0.0000	-0.0000	-0.0000	0.0000	0.0000	0.0000	-0.1043	2.5891	-4.0660	-0.3371	-0.0102	0.0046	0.0000	2.3371	-4.1018	-0.3057	0.0013	0.0000	0.0000	27.9891	-40.3555	-3.2903	0.0135	0.0000
648.0810	-0.9373	-2.5548	2.2132	-1.2304	4.7275	-4.1073	-0.0000	-0.0000	-0.0000	0.0000	0.0000	0.0000	-0.0228	2.5992	-4.0216	-0.3505	0.0044	0.0067	0.0000	2.3371	-4.1018	-0.3057	0.0013	0.0000	0.0000	27.9889	-40.3557	-3.2903	0.0135	0.0000
648.0930	-0.9373	-2.5548	2.2132	-1.2304	4.7275	-4.1073	-0.0000	-0.0000	-0.0000	0.0000	0.0000	0.0000	-0.0826	2.6451	-4.0431	-0.3314	0.0244	0.0097	0.0000	2.3371	-4.1018	-0.3057	0.0013	0.0000	0.0000	27.9883	-40.3557	-3.2903	0.0135	0.0000
648.1030	-0.9373	-2.5548	2.2132	-1.2304	4.7275	-4.1073	-0.0000	-0.0000	-0.0000	0.0000	0.0000	0.0000	-0.0379	2.6748	-4.0469	-0.3324	0.0020	0.0071	0.0000	2.3371	-4.1018	-0.3057	0.0013	0.0000	0.0000	27.9884	-40.3561	-3.2902	0.0135	0.0000
648.1150	-0.9373	-2.5548	2.2132	-1.2303	4.7275	-4.1073	-0.0000	-0.0000	-0.0000	0.0000	0.0000	0.0000	-0.1731	2.5569	-4.0612	-0.3266	0.0019	-0.0227	0.0000	2.3369	-4.1018	-0.3057	0.0013	0.0000	0.0000	27.9866	-40.3563	-3.2902	0.0135	0.0000
648.1250	-0.9373	-2.5548	2.2132	-1.2303	4.7275	-4.1073	-0.0000	-0.0000	-0.0000	0.0000	0.0000	0.0000	-0.1510	2.5677	-4.0403	-0.3143	-0.0014	0.0141	0.0000	2.3368	-4.1019	-0.3057	0.0013	0.0000	0.0000	27.9856	-40.3568	-3.2902	0.0135	0.0000
648.1350	-0.9373	-2.5548	2.2132	-1.2303	4.7275	-4.1073	-0.0000	-0.0000	-0.0000	0.0000	0.0000	0.0000	-0.1165	2.6382	-4.0098	-0.3382	0.0041	-0.0035	0.0000	2.3371	-4.1018	-0.3057	0.0013	0.0000	0.0000	27.9893	-40.3558	-3.2903	0.0135	0.0000
648.1470	-0.9374	-2.5548	2.2133	-1.2303	4.7274	-4.1073	-0.0000	-0.0000	-0.0000	0.0000	0.0000	0.0000	-0.1287	2.6408	-4.0421	-0.3516	0.0112	-0.0165	0.0000	2.3370	-4.1018	-0.3057	0.0013	0.0000	0.0000	27.9872	-40.3563	-3.2902	0.0135	0.0000
648.1570	-0.9373	-2.5548	2.2132	-1.2304	4.7275	-4.1073	-0.0000	-0.0000	-0.0000	0.0000	0.0000	0.0000	-0.0563	2.6800	-4.0218	-0.3448	-0.0000	0.0026	0.0000	2.3369	-4.1019	-0.3057	0.0013	0.0000	0.0000	27.9865	-40.3564	-3.2902	0.0135	0.0000
648.1690	-0.9374	-2.5548	2.2132	-1.2303	4.7275	-4.1073	-0.0000	-0.0000	-0.0000	0.0000	0.0000	0.0000	-0.1265	2.6689	-3.9592	-0.3402	-0.0232	-0.0012	0.0000	2.3371	-4.1018	-0.3057	0.0013	0.0000	0.0000	27.9883	-40.3557	-3.2903	0.0135	0.0000
648.1790	-0.9373	-2.5548	2.2132	-1.2304	4.7275	-4.1073	-0.0000	-0.0000	-0.0000	0.0000	0.0000	0.0000	-0.1008	2.6856	-4.0382	-0.3322	0.0031	0.0015	0.0000	2.3371	-4.1018	-0.3057	0.0013	0.0000	0.0000	27.9886	-40.3560	-3.2903	0.0135	0.0000
648.1890	-0.9373	-2.5548	2.2132	-1.2304	4.7274	-4.1073	-0.0000	-0.0000	-0.0000	0.0000	0.0000	0.0000	-0.0486	2.6844	-4.0161	-0.3373	0.0095	0.0184	0.0000	2.3370	-4.1018	-0.3057	0.0013	0.0000	0.0000	27.9873	-40.3561	-3.2902	0.0135	0.0000
648.2010	-0.9373	-2.5548	2.2132	-1.2304	4.7275	-4.1073	-0.0000	-0.0000	-0.0000	0.0000	0.0000	0.0000	-0.0220	2.6888	-4.0260	-0.3419	-0.0003	0.0015	0.0000	2.3371	-4.1018	-0.3057	0.0013	0.0000	0.0000	27.9886	-40.3560	-3.2902	0.0135	0.0000
648.2110	-0.9374	-2.5548	2.2132	-1.2303	4.7275	-4.1073	-0.0000	-0.0000	-0.0000	0.0000	0.0000	0.0000	-0.0800	2.6831	-4.0549	-0.3441	0.0224	-0.0145	0.0000	2.3370	-4.1018	-0.3057	0.0013	0.0000	0.0000	27.9872	-40.3563	-3.2902	0.0135	0.0000
648.2210	-0.9374	-2.5548	2.2132	-1.2304	4.7275	-4.1073	-0.0000	-0.0000	-0.0000	0.0000	0.0000	0.0000	-0.0779	2.6488	-4.0568	-0.3469	0.0156	0.0032	0.0000	2.3371	-4.1018	-0.3057	0.0013	0.0000	0.0000	27.9893	-40.3558	-3.2903	0.0135	0.0000
648.2310	-0.9373	-2.5548	2.2132	-1.2303	4.7275	-4.1073	-0.0000	-0.0000	-0.0000	0.0000	0.0000	0.0000	-0.0366	2.5432	-4.0398	-0.3213	-0.0109	0.0176	0.0000	2.3368	-4.1019	-0.3057	0.0013	0.0000	0.0000	27.9853	-40.3566	-3.2902	0.0135	0.0000
648.2410	-0.9374	-2.5548	2.2132	-1.2303	4.7275	-4.1073	-0.0000	-0.0000	-0.0000	0.0000	0.0000	0.0000	-0.1186	2.6479	-4.0160	-0.3200	-0.0006	0.0047	0.0000	2.3371	-4.1018	-0.3057	0.0013	0.0000	0.0000	27.9887	-40.3559	-3.2903	0.0135	0.0000
648.2510	-0.9373	-2.5548	2.2132	-1.2303	4.7275	-4.1073	-0.0000	-0.0000	-0.0000	0.0000	0.0000	0.0000	-0.0364	2.5909	-4.0034	-0.3376	0.0138	-0.0051	0.0000	2.3370	-4.1018	-0.3057	0.0013	0.0000	0.0000	27.9876	-40.3558	-3.2903	0.0135	0.0000
648.2610	-0.9373	-2.5548	2.2132	-1.2304	4.7275	-4.1073	-0.0000	-0.0000	-0.0000	0.0000	0.0000	0.0000	-0.1327	2.6808	-3.9871	-0.3389	0.0071	0.0120	0.0000	2.3369	-4.1018	-0.3057	0.0013	0.0000	0.0000	27.9863	-40.3561	-3.2902	0.0135	0.0000
648.2730	-0.9373	-2.5548	2.2132	-1.2304	4.7275	-4.1073	-0.0000	-0.0000	-0.0000	0.0000	0.0000	0.0000	-0.2004	2.6078	-4.0392	-0.3456	0.0116	-0.0011	-0.0000	2.3369	-4.1018	-0.3057	0.0013	0.0000	-0.0000	27.9866	-40.3563	-3.2903	0.0135	0.0000
648.2830	-0.9373	-2.5548	2.2132	-1.2303	4.7274	-4.1073	-0.0000	-0.0000	-0.0000	0.0000	0.0000	0.0000	-0.1014	2.6471	-3.9877	-0.3517	0.0170	0.0119	0.0000	2.3369	-4.1018	-0.3057	0.0013	0.0000	0.0000	27.9867	-40.3563	-3.2902	0.0135	0.0000
648.2930	-0.9373	-2.5548	2.2132	-1.2304	4.7275	-4.1073	-0.0000	-0.0000	-0.0000	0.0000	0.0000	0.0000	-0.1716	2.6151	-4.0182	-0.3143	-0.0087	-0.0112	0.0000	2.3370	-4.1018	-0.3057	0.0013	0.0000	0.0000	27.9879	-40.3561	-3.2902	0.0135	0.0000
648.3030	-0.9374	-2.5548	2.2132	-1.2303	4.7275	-4.1073	-0.0000	-0.0000	-0.0000	0.0000	0.0000	0.0000	-0.1184	2.6731	-3.9786	-0.3222	-0.0029	0.0016	0.0000	2.3370	-4.1018	-0.3057	0.0013	0.0000	0.0000	27.9880	-40.3560	-3.2903	0.0135	0.0000
648.3130	-0.9373	-2.5548	2.2132	-1.2303	4.7275	-4.1073	-0.0000	-0.0000	-0.0000	0.0000	0.0000	0.0000	-0.2121	2.6076	-4.0302	-0.3304	0.0075	-0.0046	0.0000	2.3368	-4.1018	-0.3057	0.0013	0.0000	0.0000	27.9856	-40.3563	-3.2902	0.0135	0.0000
648.3250	-0.9373	-2.5548	2.2132	-1.2303	4.7275	-4.1073	-0.0000	-0.0000	-0.0000	0.0000	0.0000	0.0000	-0.1727	2.5704	-3.9627	-0.3183	-0.0135	0.0186	-0.0000	2.3369	-4.1018	-0.3057	0.0013	0.0000	-0.0000	27.9866	-40.3563	-3.2902	0.0135	0.0000
648.3350	-0.9373	-2.5548	2.2132	-1.2303	4.7274	-4.1073	-0.0000	-0.0000	-0.0000	0.0000	0.0000	0.0000	-0.1567	2.6071	-3.9993	-0.3597	0.0182	-0.0118	0.0000	2.3370	-4.1018	-0.3057	0.0013	0.0000	0.0000	27.9882	-40.3559	-3.2903	0.0135	0.0000
648.3450	-0.9373	-2.5548	2.2132	-1.2303	4.7275	-4.1073	-0.0000	-0.0000	-0.0000	0.0000	0.0000	0.0000	-0.1679	2.6439	-3.9998	-0.3242	0.0064	-0.0002	-0.0000	2.3370	-4.1018	-0.3057	0.0013	0.0000	-0.0000	27.9873	-40.3561	-3.2902	0.0136	0.0000
648.3570	-0.9374	-2.5549	2.2132	-1.2303	4.7274	-4.1073	-0.0000	-0.0000	-0.0000	0.0000	0.0000	0.0000	-0.1486	2.6156	-4.0125	-0.3327	-0.0097	0.0071	0.0000	2.3370	-4.1018	-0.3057	0.0013	0.0000	0.0000	27.9877	-40.3563	-3.2902	0.0135	0.0000
648.3670	-0.9373	-2.5548	2.2132	-1.2304	4.7275	-4.1073	-0.0000	-0.0000	-0.0000	0.0000	0.0000	0.0000	-0.1858	2.5886	-4.0273	-0.3269	0.0272	-0.0125	0.0000	2.3370	-4.1018	-0.3057	0.0013	0.0000	0.0000	27.9878	-40.3563	-3.2902	0.0135	0.0000
648.3790	-0.9373	-2.5548	2.2132	-1.2303	4.7275	-4.1073	-0.0000	-0.0000	-0.0000	0.0000	0.0000	0.0000	-0.1725	2.6053	-3.9895	-0.3505	0.0045	0.0088	0.0000	2.3369	-4.1018	-0.3057	0.0013	0.0000	0.0000	27.9867	-40.3562	-3.2902	0.0135	0.0000
648.3890	-0.9373	-2.5548	2.2132	-1.2303	4.7275	-4.1073	-0.0000	-0.0000	-0.0000	0.0000	0.0000	0.0000	-0.1493	2.6789	-4.0311	-0.3032	0.0067	0.0115	0.0000	2.3370	-4.1019	-0.3057	0.0013	0.0000	0.0000	27.9871	-40.3564	-3.2902	0.0135	0.0000
648.4010	-0.9374	-2.5548	2.2132	-1.2304	4.7274	-4.1073	-0.0000	-0.0000	-0.0000	0.0000	0.0000	0.0000	-0.1140	2.6367	-4.0439	-0.3300	-0.0218	0.0091	0.0000	2.3369	-4.1019	-0.3057	0.0013	0.0000	0.0000	27.9865	-40.3565	-3.2902	0.0135	0.0000
648.4110	-0.9374	-2.5548	2.2132	-1.2303	4.7275	-4.1073	-0.0000	-0.0000	-0.0000	0.0000	0.0000	0.0000	-0.1912	2.6873	-4.0599	-0.3184	0.0148	-0.0045	0.0000	2.3371	-4.1018	-0.3057	0.0013	0.0000	0.0000	27.9888	-40.3558	-3.2902	0.0135	0.0000
648.4230	-0.9373	-2.5548	2.2132	-1.2304	4.7274	-4.1073	-0.0000	-0.0000	-0.0000	0.0000	0.0000	0.0000	-0.1640	2.6638	-4.0276	-0.3286	0.0219	0.0014	0.0000	2.3370	-4.1018	-0.3057	0.0013	0.0000	0.0000	27.9875	-40.3560	-3.2903	0.0135	0.0000
648.4330	-0.9374	-2.5548	2.2132	-1.2303	4.7275	-4.1073	-0.0000	-0.0000	-0.0000	0.0000	0.0000	0.0000	-0.1855	2.5836	-4.0243	-0.3377	0.0024	0.0172	0.0000	2.3370	-4.1018	-0.3057	0.0013	0.0000	0.0000	27.9873	-40.3561	-3.2902	0.0135	0.0000
648.4430	-0.9373	-2.5548	2.2132	-1.2303	4.7275	-4.1073	-0.0000	-0.0000	-0.0000	0.0000	0.0000	0.0000	-0.0491	2.5740	-4.0232	-0.3175	0.0122	-0.0116	0.0000	2.3370	-4.1018	-0.3057	0.0013	0.0000	0.0000	27.9873	-40.3561	-3.2902	0.0135	0.0000
648.4530	-0.9373	-2.5548	2.2132	-1.2304	4.7275	-4.1073	-0.0000	-0.0000	-0.0000	0.0000	0.0000	0.0000	-0.1234	2.5894	-4.0302	-0.3373	0.0201	-0.0068	0.0000	2.3368	-4.1019	-0.3057	0.0013	0.0000	0.0000	27.9854	-40.3564	-3.2902	0.0135	0.0000
648.4630	-0.9373	-2.5548	2.2132	-1.2303	4.7275	-4.1073	-0.0000	-0.0000	-0.0000	0.0000	0.0000	0.0000	-0.1809	2.5557	-4.0440	-0.3308	0.0103	-0.0042	0.0000	2.3371	-4.1018	-0.3057	0.0013	0.0000	0.0000	27.9889	-40.3557	-3.2902	0.0135	0.0000
648.4730	-0.9374	-2.5548	2.2132	-1.2303	4.7275	-4.1073	-0.0000	-0.0000	-0.0000	0.0000	0.0000	0.0000	-0.1737	2.5738	-4.0096	-0.3239	0.0203	0.0040	0.0000	2.3370	-4.1018	-0.3057	0.0013	0.0000	0.0000	27.9876	-40.3558	-3.2903	0.0135	0.0000
648.4850	-0.9373	-2.5548	2.2132	-1.2304	4.7274	-4.1073	-0.0000	-0.0000	-0.0000	0.0000	0.0000	0.0000	-0.1422	2.6421	-4.0527	-0.3545	0.0057	0.0080	0.0000	2.3371	-4.1018	-0.3057	0.0013	0.0000	0.0000	27.9891	-40.3555	-3.2903	0.0135	0.0000
648.4950	-0.9374	-2.5548	2.2132	-1.2303	4.7274	-4.1073	-0.0000	-0.0000	-0.0000	0.0000	0.0000	0.0000	-0.1313	2.5392	-4.0387	-0.3103	0.0090	-0.0049	0.0000	2.3370	-4.1018	-0.3057	0.0013	0.0000	0.0000	27.9873	-40.3561	-3.2902	0.0135	0.0000
648.5050	-0.9374	-2.5548	2.2132	-1.2304	4.7274	-4.1073	-0.0000	-0.0000	-0.0000	0.0000	0.0000	0.0000	-0.1454	2.6068	-4.0489	-0.3417	0.0012	0.0281	0.0000	2.3370	-4.1018	-0.3057	0.0013	0.0000	0.0000	27.9872	-40.3563	-3.2902	0.0135	0.0000
648.5150	-0.9373	-2.5548	2.2132	-1.2303	4.7275	-4.1073	-0.0000	-0.0000	-0.0000	0.0000	0.0000	0.0000	-0.0767	2.6545	-4.0112	-0.3128	0.0363	-0.0122	0.0000	2.3371	-4.1018	-0.3057	0.0013	0.0000	0.0000	27.9891	-40.3555	-3.2903	0.0135	0.0000
648.5250	-0.9374	-2.5548	2.2132	-1.2303	4.7275	-4.1073	-0.0000	-0.0000	-0.0000	0.0000	0.0000	0.0000	-0.1449	2.5901	-4.0458	-0.3230	-0.0015	-0.0052	0.0000	2.3371	-4.1017	-0.3057	0.0013	0.0000	0.0000	27.9886	-40.3554	-3.2903	0.0135	0.0000
648.5370	-0.9373	-2.5548	2.2132	-1.2303	4.7275	-4.1073	-0.0000	-0.0000	-0.0000	0.0000	0.0000	0.0000	-0.1566	2.4895	-4.0239	-0.3314	0.0163	-0.0002	0.0000	2.3371	-4.1018	-0.3057	0.0013	0.0000	0.0000	27.9889	-40.3557	-3.2902	0.0135	0.0000
648.5470	-0.9373	-2.5548	2.2132	-1.2303	4.7275	-4.1073	-0.0000	-0.0000	-0.0000	0.0000	0.0000	0.0000	-0.1947	2.6086	-4.0229	-0.3104	0.0193	0.0168	-0.0000	2.3369	-4.1018	-0.3057	0.0013	0.0000	-0.0000	27.9870	-40.3560	-3.2902	0.0135	0.0000
648.5590	-0.9374	-2.5548	2.2132	-1.2303	4.7275	-4.1073	-0.0000	-0.0000	-0.0000	0.0000	0.0000	0.0000	-0.1670	2.6255	-4.0421	-0.3535	0.0332	0.0072	0.0000	2.3371	-4.1018	-0.3057	0.0013	0.0000	0.0000	27.9894	-40.3557	-3.2903	0.0135	0.0000
648.5690	-0.9373	-2.5548	2.2132	-1.2304	4.7275	-4.1073	-0.0000	-0.0000	-0.0000	0.0000	0.0000	0.0000	-0.1259	2.5549	-4.0247	-0.3234	0.0269	-0.0022	0.0000	2.3370	-4.1018	-0.3057	0.0013	0.0000	0.0000	27.9875	-40.3560	-3.2902	0.0135	0.0000
648.5790	-0.9374	-2.5548	2.2132	-1.2303	4.7275	-4.1073	-0.0000	-0.0000	-0.0000	0.0000	0.0000	0.0000	-0.1467	2.5755	-4.0367	-0.3430	-0.0016	0.0035	0.0000	2.3370	-4.1018	-0.3057	0.0013	0.0000	0.0000	27.9875	-40.3560	-3.2902	0.0135	0.0000
648.5910	-0.9373	-2.5548	2.2132	-1.2303	4.7275	-4.1073	-0.0000	-0.0000	-0.0000	0.0000	0.0000	0.0000	-0.1169	2.6041	-4.0614	-0.3323	0.0486	0.0103	0.0000	2.3370	-4.1018	-0.3057	0.0013	0.0000	0.0000	27.9875	-40.3560	-3.2903	0.0135	0.0000
648.6030	-0.9373	-2.5548	2.2132	-1.2303	4.7275	-4.1072	-0.0000	-0.0000	-0.0000	0.0000	0.0000	0.0000	-0.1151	2.6053	-4.0719	-0.3354	0.0054	0.0153	0.0000	2.3370	-4.1018	-0.3057	0.0013	0.0000	0.0000	27.9874	-40.3561	-3.2902	0.0135	0.0000
648.6130	-0.9373	-2.5548	2.2132	-1.2303	4.7275	-4.1073	-0.0000	-0.0000	-0.0000	0.0000	0.0000	0.0000	-0.1249	2.5338	-4.0231	-0.3410	0.0344	0.0081	0.0000	2.3372	-4.1017	-0.3057	0.0013	0.0000	0.0000	27.9897	-40.3554	-3.2903	0.0135	0.0000
648.6230	-0.9374	-2.5548	2.2132	-1.2303	4.7275	-4.1073	-0.0000	-0.0000	-0.0000	0.0000	0.0000	0.0000	-0.1022	2.6042	-4.0567	-0.3201	0.0004	0.0204	0.0000	2.3369	-4.1018	-0.3057	0.0013	0.0000	0.0000	27.9866	-40.3563	-3.2902	0.0135	0.0000
648.6330	-0.9374	-2.5548	2.2132	-1.2303	4.7275	-4.1073	-0.0000	-0.0000	-0.0000	0.0000	0.0000	0.0000	-0.0269	2.5886	-4.0279	-0.3653	0.0103	0.0228	0.0000	2.3371	-4.1018	-0.3057	0.0013	0.0000	0.0000	27.9890	-40.3555	-3.2903	0.0135	0.0000
648.6450	-0.9373	-2.5548	2.2132	-1.2303	4.7275	-4.1073	-0.0000	-0.0000	-0.0000	0.0000	0.0000	0.0000	-0.1114	2.5853	-4.0528	-0.3198	0.0151	-0.0054	0.0000	2.3370	-4.1018	-0.3057	0.0013	0.0000	0.0000	27.9878	-40.3557	-3.2903	0.0135	0.0000
648.6550	-0.9373	-2.5548	2.2132	-1.2303	4.7275	-4.1073	-0.0000	-0.0000	-0.0000	0.0000	0.0000	0.0000	-0.0978	2.6091	-4.0017	-0.3249	0.0367	0.0069	0.0000	2.3369	-4.1018	-0.3057	0.0013	0.0000	0.0000	27.9866	-40.3563	-3.2902	0.0135	0.0000
648.6650	-0.9373	-2.5548	2.2132	-1.2303	4.7274	-4.1073	-0.0000	-0.0000	-0.0000	0.0000	0.0000	0.0000	-0.0469	2.5072	-4.0338	-0.3046	0.0230	0.0153	0.0000	2.3370	-4.1018	-0.3057	0.0013	0.0000	0.0000	27.9880	-40.3560	-3.2902	0.0135	0.0000
648.6750	-0.9373	-2.5548	2.2132	-1.2303	4.7275	-4.1073	-0.0000	-0.0000	-0.0000	0.0000	0.0000	0.0000	0.0348	2.5740	-4.0176	-0.3409	0.0154	0.0366	0.0000	2.3370	-4.1018	-0.3057	0.0013	0.0000	0.0000	27.9875	-40.3560	-3.2903	0.0135	0.0000
648.6850	-0.9374	-2.5548	2.2132	-1.2303	4.7275	-4.1073	-0.0000	-0.0000	-0.0000	0.0000	0.0000	0.0000	-0.1160	2.5634	-4.0323	-0.3343	0.0144	0.0270	0.0000	2.3369	-4.1018	-0.3057	0.0013	0.0000	0.0000	27.9870	-40.3560	-3.2902	0.0135	0.0000
648.6950	-0.9373	-2.5548	2.2132	-1.2304	4.7275	-4.1073	-0.0000	-0.0000	-0.0000	0.0000	0.0000	0.0000	-0.1321	2.5052	-4.0426	-0.3329	0.0256	-0.0064	0.0000	2.3372	-4.1018	-0.3057	0.0013	0.0000	0.0000	27.9900	-40.3557	-3.2903	0.0135	0.0000
648.7070	-0.9373	-2.5548	2.2132	-1.2304	4.7275	-4.1073	-0.0000	-0.0000	-0.0000	0.0000	0.0000	0.0000	-0.1080	2.6022	-4.0527	-0.3590	0.0426	0.0301	0.0000	2.3369	-4.1018	-0.3057	0.0013	0.0000	0.0000	27.9868	-40.3561	-3.2902	0.0135	0.0000
648.7170	-0.9373	-2.5548	2.2132	-1.2303	4.7275	-4.1073	-0.0000	-0.0000	-0.0000	0.0000	0.0000	0.0000	-0.0962	2.5337	-4.0259	-0.3064	0.0258	-0.0030	0.0000	2.3368	-4.1019	-0.3057	0.0013	0.0000	0.0000	27.9858	-40.3566	-3.2902	0.0135	0.0000
648.7270	-0.9373	-2.5548	2.2132	-1.2303	4.7275	-4.1073	-0.0000	-0.0000	-0.0000	0.0000	0.0000	0.0000	-0.1493	2.6463	-4.0709	-0.3280	0.0363	0.0110	0.0000	2.3371	-4.1018	-0.3057	0.0013	0.0000	0.0000	27.9891	-40.3560	-3.2903	0.0135	0.0000
648.7390	-0.9374	-2.5548	2.2132	-1.2303	4.7275	-4.1073	-0.0000	-0.0000	-0.0000	0.0000	0.0000	0.0000	-0.0607	2.6109	-4.0114	-0.3384	0.0239	0.0262	0.0000	2.3370	-4.1018	-0.3057	0.0013	0.0000	0.0000	27.9873	-40.3561	-3.2902	0.0135	0.0000
648.7490	-0.9373	-2.5548	2.2132	-1.2304	4.7275	-4.1073	-0.0000	-0.0000	-0.0000	0.0000	0.0000	0.0000	-0.0744	2.5997	-4.0121	-0.3563	-0.0032	0.0246	0.0000	2.3371	-4.1018	-0.3057	0.0013	0.0000	0.0000	27.9884	-40.3562	-3.2902	0.0135	0.0000
648.7610	-0.9373	-2.5548	2.2132	-1.2303	4.7275	-4.1073	-0.0000	-0.0000	-0.0000	0.0000	0.0000	0.0000	-0.0760	2.5482	-4.0466	-0.3370	0.0256	-0.0071	0.0000	2.3371	-4.1018	-0.3057	0.0013	0.0000	0.0000	27.9883	-40.3557	-3.2903	0.0135	0.0000
648.7710	-0.9374	-2.5548	2.2132	-1.2303	4.7275	-4.1073	-0.0000	-0.0000	-0.0000	0.0000	0.0000	0.0000	-0.0156	2.5368	-4.0148	-0.3124	0.0185	0.0068	0.0000	2.3369	-4.1019	-0.3057	0.0013	0.0000	0.0000	27.9865	-40.3564	-3.2902	0.0135	0.0000
648.7810	-0.9373	-2.5548	2.2132	-1.2303	4.7274	-4.1073	-0.0000	-0.0000	-0.0000	0.0000	0.0000	0.0000	-0.2121	2.5869	-4.0251	-0.3497	0.0177	-0.0023	0.0000	2.3369	-4.1018	-0.3057	0.0013	0.0000	0.0000	27.9869	-40.3560	-3.2903	0.0135	0.0000
648.7930	-0.9373	-2.5548	2.2132	-1.2304	4.7275	-4.1073	-0.0000	-0.0000	-0.0000	0.0000	0.0000	0.0000	-0.0661	2.5878	-4.0086	-0.3300	-0.0005	0.0160	0.0000	2.3371	-4.1018	-0.3057	0.0013	0.0000	0.0000	27.9891	-40.3555	-3.2903	0.0135	0.0000
648.8030	-0.9373	-2.5548	2.2132	-1.2304	4.7275	-4.1073	-0.0000	-0.0000	-0.0000	0.0000	0.0000	0.0000	-0.0797	2.5864	-4.0079	-0.3317	0.0094	0.0368	0.0000	2.3370	-4.1018	-0.3057	0.0013	0.0000	0.0000	27.9882	-40.3558	-3.2902	0.0135	0.0000
648.8130	-0.9374	-2.5548	2.2132	-1.2304	4.7275	-4.1073	-0.0000	-0.0000	-0.0000	0.0000	0.0000	0.0000	-0.1824	2.4789	-4.0075	-0.3410	0.0008	0.0083	0.0000	2.3370	-4.1018	-0.3057	0.0013	0.0000	0.0000	27.9876	-40.3559	-3.2903	0.0135	0.0000
648.8230	-0.9374	-2.5548	2.2132	-1.2304	4.7275	-4.1073	-0.0000	-0.0000	-0.0000	0.0000	0.0000	0.0000	-0.0266	2.5315	-4.0565	-0.3570	0.0159	0.0120	0.0000	2.3370	-4.1018	-0.3057	0.0013	0.0000	0.0000	27.9877	-40.3563	-3.2902	0.0135	0.0000
648.8330	-0.9373	-2.5548	2.2132	-1.2304	4.7275	-4.1073	-0.0000	-0.0000	-0.0000	0.0000	0.0000	0.0000	-0.0542	2.5205	-3.9977	-0.3645	0.0066	0.0372	0.0000	2.3369	-4.1018	-0.3057	0.0013	0.0000	0.0000	27.9866	-40.3563	-3.2902	0.0135	0.0000
648.8450	-0.9374	-2.5548	2.2132	-1.2304	4.7275	-4.1073	-0.0000	-0.0000	-0.0000	0.0000	0.0000	0.0000	-0.0969	2.4991	-4.0226	-0.3074	0.0070	0.0299	0.0000	2.3371	-4.1018	-0.3057	0.0013	0.0000	0.0000	27.9883	-40.3557	-3.2903	0.0135	0.0000
648.8550	-0.9374	-2.5548	2.2132	-1.2303	4.7275	-4.1073	-0.0000	-0.0000	-0.0000	0.0000	0.0000	0.0000	-0.1399	2.5536	-4.0350	-0.3367	0.0006	0.0109	-0.0000	2.3369	-4.1018	-0.3057	0.0013	0.0000	-0.0000	27.9863	-40.3561	-3.2902	0.0135	0.0000
648.8650	-0.9373	-2.5548	2.2132	-1.2304	4.7275	-4.1073	-0.0000	-0.0000	-0.0000	0.0000	0.0000	0.0000	-0.1682	2.6404	-4.0177	-0.3354	0.0118	0.0135	0.0000	2.3369	-4.1018	-0.3057	0.0013	0.0000	0.0000	27.9866	-40.3563	-3.2902	0.0135	0.0000
648.8750	-0.9373	-2.5548	2.2132	-1.2304	4.7275	-4.1073	-0.0000	-0.0000	-0.0000	0.0000	0.0000	0.0000	-0.0986	2.5364	-4.0598	-0.3522	-0.0019	0.0390	-0.0000	2.3368	-4.1019	-0.3057	0.0013	0.0000	-0.0000	27.9857	-40.3567	-3.2902	0.0135	0.0000
648.8850	-0.9374	-2.5548	2.2132	-1.2303	4.7275	-4.1073	-0.0000	-0.0000	-0.0000	0.0000	0.0000	0.0000	-0.1041	2.4883	-3.9949	-0.3579	-0.0110	0.0144	0.0000	2.3368	-4.1018	-0.3057	0.0013	0.0000	0.0000	27.9856	-40.3563	-3.2902	0.0135	0.0000
648.8970	-0.9373	-2.5548	2.2132	-1.2303	4.7275	-4.1073	-0.0000	-0.0000	-0.0000	0.0000	0.0000	0.0000	-0.1126	2.5674	-4.0346	-0.3543	0.0114	0.0113	0.0000	2.3371	-4.1018	-0.3057	0.0013	0.0000	0.0000	27.9883	-40.3557	-3.2903	0.0135	0.0000
648.9070	-0.9373	-2.5548	2.2132	-1.2303	4.7275	-4.1073	-0.0000	-0.0000	-0.0000	0.0000	0.0000	0.0000	-0.0786	2.4675	-4.0385	-0.3307	0.0162	0.0423	0.0000	2.3368	-4.1019	-0.3057	0.0013	0.0000	0.0000	27.9848	-40.3570	-3.2902	0.0135	0.0000
648.9170	-0.9374	-2.5548	2.2132	-1.2304	4.7274	-4.1073	-0.0000	-0.0000	-0.0000	0.0000	0.0000	0.0000	-0.1153	2.4659	-3.9697	-0.3309	-0.0163	0.0222	0.0000	2.3369	-4.1019	-0.3057	0.0013	0.0000	0.0000	27.9862	-40.3567	-3.2902	0.0135	0.0000
648.9290	-0.9374	-2.5548	2.2132	-1.2303	4.7275	-4.1073	-0.0000	-0.0000	-0.0000	0.0000	0.0000	0.0000	-0.1014	2.5017	-4.0676	-0.3196	-0.0016	0.0204	0.0000	2.3369	-4.1018	-0.3057	0.0013	0.0000	0.0000	27.9861	-40.3563	-3.2902	0.0135	0.0000
648.9390	-0.9373	-2.5548	2.2132	-1.2304	4.7275	-4.1073	-0.0000	-0.0000	-0.0000	0.0000	0.0000	0.0000	-0.0597	2.5616	-3.9890	-0.3410	-0.0018	0.0094	-0.0000	2.3369	-4.1018	-0.3057	0.0013	0.0000	-0.0000	27.9868	-40.3561	-3.2902	0.0135	0.0000
648.9510	-0.9374	-2.5548	2.2133	-1.2304	4.7275	-4.1073	-0.0000	-0.0000	-0.0000	0.0000	0.0000	0.0000	-0.0899	2.5466	-4.0411	-0.3266	0.0013	0.0056	-0.0000	2.3370	-4.1018	-0.3057	0.0013	0.0000	-0.0000	27.9874	-40.3560	-3.2903	0.0135	0.0000
648.9610	-0.9374	-2.5548	2.2132	-1.2303	4.7275	-4.1073	-0.0000	-0.0000	-0.0000	0.0000	0.0000	0.0000	-0.0700	2.5485	-4.0241	-0.3273	0.0057	0.0006	0.0000	2.3369	-4.1018	-0.3057	0.0013	0.0000	0.0000	27.9866	-40.3563	-3.2902	0.0135	0.0000
648.9710	-0.9374	-2.5548	2.2132	-1.2303	4.7275	-4.1073	-0.0000	-0.0000	-0.0000	0.0000	0.0000	0.0000	-0.0628	2.5166	-4.0951	-0.3421	0.0158	0.0207	0.0000	2.3369	-4.1018	-0.3057	0.0013	0.0000	0.0000	27.9867	-40.3563	-3.2902	0.0135	0.0000
648.9830	-0.9374	-2.5548	2.2133	-1.2303	4.7275	-4.1073	-0.0000	-0.0000	-0.0000	0.0000	0.0000	0.0000	-0.1068	2.4847	-3.9997	-0.3196	0.0145	0.0208	0.0000	2.3370	-4.1018	-0.3057	0.0013	0.0000	0.0000	27.9877	-40.3558	-3.2902	0.0135	0.0000
648.9930	-0.9373	-2.5548	2.2132	-1.2303	4.7275	-4.1073	-0.0000	-0.0000	-0.0000	0.0000	0.0000	0.0000	-0.1465	2.4654	-4.0948	-0.3215	0.0096	0.0096	0.0000	2.3371	-4.1018	-0.3057	0.0013	0.0000	0.0000	27.9891	-40.3555	-3.2903	0.0135	0.0000
649.0030	-0.9373	-2.5548	2.2132	-1.2304	4.7274	-4.1073	-0.0000	-0.0000	-0.0000	0.0000	0.0000	0.0000	-0.0737	2.5079	-4.0507	-0.3652	-0.0133	0.0096	0.0000	2.3369	-4.1019	-0.3057	0.0013	0.0000	0.0000	27.9865	-40.3564	-3.2902	0.0135	0.0000
649.0130	-0.9373	-2.5548	2.2132	-1.2303	4.7275	-4.1073	-0.0000	-0.0000	-0.0000	0.0000	0.0000	0.0000	-0.1452	2.4914	-4.0354	-0.3182	0.0075	-0.0101	-0.0000	2.3369	-4.1019	-0.3057	0.0013	0.0000	-0.0000	27.9859	-40.3564	-3.2902	0.0135	0.0000
649.0230	-0.9373	-2.5548	2.2132	-1.2303	4.7274	-4.1073	-0.0000	-0.0000	-0.0000	0.0000	0.0000	0.0000	-0.1493	2.4964	-4.0657	-0.3328	0.0236	0.0372	0.0000	2.3370	-4.1018	-0.3057	0.0013	0.0000	0.0000	27.9880	-40.3560	-3.2903	0.0135	0.0000
649.0330	-0.9374	-2.5548	2.2132	-1.2304	4.7275	-4.1073	-0.0000	-0.0000	-0.0000	0.0000	0.0000	0.0000	-0.0591	2.4346	-4.0436	-0.3343	0.0157	0.0242	0.0000	2.3371	-4.1018	-0.3057	0.0013	0.0000	0.0000	27.9883	-40.3557	-3.2903	0.0135	0.0000
649.0430	-0.9373	-2.5548	2.2132	-1.2303	4.7275	-4.1073	-0.0000	-0.0000	-0.0000	0.0000	0.0000	0.0000	-0.0568	2.4672	-4.0298	-0.3245	0.0249	0.0122	-0.0000	2.3369	-4.1018	-0.3057	0.0013	0.0000	-0.0000	27.9868	-40.3561	-3.2902	0.0135	0.0000
649.0550	-0.9374	-2.5548	2.2132	-1.2303	4.7275	-4.1073	-0.0000	-0.0000	-0.0000	0.0000	0.0000	0.0000	-0.1784	2.5283	-4.0483	-0.3541	0.0006	-0.0058	0.0000	2.3371	-4.1018	-0.3057	0.0013	0.0000	0.0000	27.9886	-40.3560	-3.2903	0.0135	0.0000
649.0650	-0.9374	-2.5548	2.2132	-1.2303	4.7275	-4.1073	-0.0000	-0.0000	-0.0000	0.0000	0.0000	0.0000	-0.2122	2.5530	-4.0228	-0.3486	-0.0003	0.0166	0.0000	2.3369	-4.1019	-0.3057	0.0013	0.0000	0.0000	27.9865	-40.3564	-3.2902	0.0135	0.0000
649.0750	-0.9373	-2.5548	2.2132	-1.2304	4.7275	-4.1073	-0.0000	-0.0000	-0.0000	0.0000	0.0000	0.0000	-0.1961	2.5641	-3.9951	-0.3506	0.0254	0.0166	0.0000	2.3370	-4.1018	-0.3057	0.0013	0.0000	0.0000	27.9882	-40.3558	-3.2902	0.0135	0.0000
649.0870	-0.9373	-2.5548	2.2132	-1.2303	4.7275	-4.1073	-0.0000	-0.0000	-0.0000	0.0000	0.0000	0.0000	-0.1763	2.5091	-4.0126	-0.3339	0.0069	0.0061	0.0000	2.3369	-4.1018	-0.3057	0.0013	0.0000	0.0000	27.9868	-40.3562	-3.2902	0.0135	0.0000
649.0970	-0.9374	-2.5548	2.2132	-1.2303	4.7275	-4.1073	-0.0000	-0.0000	-0.0000	0.0000	0.0000	0.0000	-0.1956	2.4680	-4.0231	-0.3372	0.0086	0.0255	0.0000	2.3370	-4.1018	-0.3057	0.0013	0.0000	0.0000	27.9875	-40.3560	-3.2903	0.0135	0.0000
649.1070	-0.9373	-2.5548	2.2132	-1.2304	4.7274	-4.1073	-0.0000	-0.0000	-0.0000	0.0000	0.0000	0.0000	-0.1750	2.5791	-4.0878	-0.3102	-0.0088	0.0245	0.0000	2.3370	-4.1018	-0.3057	0.0013	0.0000	0.0000	27.9872	-40.3563	-3.2902	0.0135	0.0000
649.1190	-0.9373	-2.5548	2.2132	-1.2304	4.7275	-4.1073	-0.0000	-0.0000	-0.0000	0.0000	0.0000	0.0000	-0.1282	2.5712	-4.0226	-0.3427	0.0142	0.0230	0.0000	2.3369	-4.1019	-0.3057	0.0013	0.0000	0.0000	27.9865	-40.3564	-3.2902	0.0135	0.0000
649.1290	-0.9374	-2.5548	2.2133	-1.2303	4.7275	-4.1073	-0.0000	-0.0000	-0.0000	0.0000	0.0000	0.0000	-0.1721	2.4668	-4.0336	-0.3306	0.0044	0.0044	0.0000	2.3368	-4.1019	-0.3057	0.0013	0.0000	0.0000	27.9853	-40.3566	-3.2902	0.0135	0.0000
649.1410	-0.9374	-2.5548	2.2132	-1.2303	4.7274	-4.1073	-0.0000	-0.0000	-0.0000	0.0000	0.0000	0.0000	-0.1256	2.5348	-4.0296	-0.3410	0.0002	0.0276	0.0000	2.3369	-4.1018	-0.3057	0.0013	0.0000	0.0000	27.9867	-40.3563	-3.2902	0.0135	0.0000
649.1510	-0.9373	-2.5548	2.2132	-1.2304	4.7275	-4.1073	-0.0000	-0.0000	-0.0000	0.0000	0.0000	0.0000	-0.1326	2.5584	-4.0390	-0.3236	0.0266	0.0273	-0.0000	2.3369	-4.1019	-0.3057	0.0013	0.0000	-0.0000	27.9859	-40.3564	-3.2902	0.0135	0.0000
649.1630	-0.9373	-2.5548	2.2132	-1.2303	4.7274	-4.1073	-0.0000	-0.0000	-0.0000	0.0000	0.0000	0.0000	-0.1741	2.5131	-4.0453	-0.3410	-0.0180	0.0248	0.0000	2.3370	-4.1018	-0.3057	0.0013	0.0000	0.0000	27.9876	-40.3564	-3.2902	0.0135	0.0000
649.1730	-0.9373	-2.5548	2.2132	-1.2303	4.7275	-4.1073	-0.0000	-0.0000	-0.0000	0.0000	0.0000	0.0000	-0.2260	2.4984	-4.0638	-0.3513	0.0198	0.0167	0.0000	2.3369	-4.1018	-0.3057	0.0013	0.0000	0.0000	27.9866	-40.3563	-3.2902	0.0136	0.0000
649.1830	-0.9373	-2.5548	2.2132	-1.2303	4.7275	-4.1073	-0.0000	-0.0000	-0.0000	0.0000	0.0000	0.0000	-0.2575	2.4698	-4.0610	-0.3215	-0.0033	0.0097	0.0000	2.3370	-4.1018	-0.3057	0.0013	0.0000	0.0000	27.9879	-40.3561	-3.2902	0.0135	0.0000
649.1950	-0.9373	-2.5548	2.2132	-1.2303	4.7275	-4.1073	-0.0000	-0.0000	-0.0000	0.0000	0.0000	0.0000	-0.0952	2.4205	-4.0425	-0.3223	-0.0070	0.0013	0.0000	2.3370	-4.1018	-0.3057	0.0013	0.0000	0.0000	27.9872	-40.3563	-3.2902	0.0135	0.0000
649.2050	-0.9373	-2.5548	2.2132	-1.2303	4.7274	-4.1073	-0.0000	-0.0000	-0.0000	0.0000	0.0000	0.0000	-0.1269	2.5368	-4.0012	-0.3247	0.0060	0.0407	0.0000	2.3370	-4.1018	-0.3057	0.0013	0.0000	0.0000	27.9877	-40.3563	-3.2902	0.0135	0.0000
649.2170	-0.9373	-2.5548	2.2132	-1.2304	4.7275	-4.1073	-0.0000	-0.0000	-0.0000	0.0000	0.0000	0.0000	-0.1320	2.4568	-4.0408	-0.3504	0.0146	0.0071	0.0000	2.3369	-4.1018	-0.3057	0.0013	0.0000	0.0000	27.9861	-40.3563	-3.2902	0.0135	0.0000
649.2270	-0.9373	-2.5548	2.2132	-1.2303	4.7274	-4.1073	-0.0000	-0.0000	-0.0000	0.0000	0.0000	0.0000	-0.2304	2.5035	-4.0042	-0.3441	0.0099	0.0394	0.0000	2.3370	-4.1018	-0.3057	0.0013	0.0000	0.0000	27.9877	-40.3558	-3.2902	0.0135	0.0000
649.2390	-0.9374	-2.5548	2.2132	-1.2304	4.7275	-4.1073	-0.0000	-0.0000	-0.0000	0.0000	0.0000	0.0000	-0.1023	2.5157	-4.0892	-0.3178	-0.0060	0.0029	0.0000	2.3370	-4.1018	-0.3057	0.0013	0.0000	0.0000	27.9872	-40.3563	-3.2902	0.0135	0.0000
649.2490	-0.9373	-2.5548	2.2132	-1.2303	4.7275	-4.1073	-0.0000	-0.0000	-0.0000	0.0000	0.0000	0.0000	-0.1378	2.4950	-3.9932	-0.3208	0.0049	0.0237	0.0000	2.3371	-4.1018	-0.3057	0.0013	0.0000	0.0000	27.9889	-40.3557	-3.2903	0.0135	0.0000
649.2610	-0.9373	-2.5548	2.2132	-1.2303	4.7275	-4.1073	-0.0000	-0.0000	-0.0000	0.0000	0.0000	0.0000	-0.0502	2.4839	-4.0265	-0.3611	-0.0052	0.0284	0.0000	2.3369	-4.1018	-0.3057	0.0013	0.0000	0.0000	27.9868	-40.3561	-3.2902	0.0135	0.0000
649.2710	-0.9374	-2.5548	2.2132	-1.2303	4.7275	-4.1073	-0.0000	-0.0000	-0.0000	0.0000	0.0000	0.0000	-0.1757	2.5043	-4.0295	-0.3071	0.0018	0.0165	0.0000	2.3371	-4.1018	-0.3057	0.0013	0.0000	0.0000	27.9889	-40.3557	-3.2903	0.0135	0.0000
649.2810	-0.9374	-2.5548	2.2132	-1.2303	4.7275	-4.1073	-0.0000	-0.0000	-0.0000	0.0000	0.0000	0.0000	-0.0695	2.5565	-4.0170	-0.3079	0.0040	0.0187	0.0000	2.3371	-4.1018	-0.3057	0.0013	0.0000	0.0000	27.9890	-40.3555	-3.2903	0.0135	0.0000
649.2930	-0.9374	-2.5548	2.2132	-1.2303	4.7275	-4.1073	-0.0000	-0.0000	-0.0000	0.0000	0.0000	0.0000	-0.1488	2.5510	-4.0152	-0.3246	-0.0028	0.0388	0.0000	2.3371	-4.1018	-0.3057	0.0013	0.0000	0.0000	27.9885	-40.3555	-3.2903	0.0135	0.0000
649.3030	-0.9373	-2.5548	2.2132	-1.2303	4.7275	-4.1073	-0.0000	-0.0000	-0.0000	0.0000	0.0000	0.0000	-0.1793	2.5413	-4.0131	-0.3145	-0.0168	0.0412	0.0000	2.3370	-4.1018	-0.3057	0.0013	0.0000	0.0000	27.9873	-40.3561	-3.2902	0.0135	0.0000
649.3150	-0.9374	-2.5548	2.2132	-1.2304	4.7275	-4.1073	-0.0000	-0.0000	-0.0000	0.0000	0.0000	0.0000	-0.1470	2.4804	-4.0195	-0.3628	-0.0124	0.0082	0.0000	2.3371	-4.1018	-0.3057	0.0013	0.0000	0.0000	27.9889	-40.3557	-3.2903	0.0135	0.0000
649.3250	-0.9373	-2.5548	2.2132	-1.2303	4.7275	-4.1073	-0.0000	-0.0000	-0.0000	0.0000	0.0000	0.0000	-0.0901	2.6345	-4.0531	-0.3447	0.0048	0.0210	0.0000	2.3370	-4.1018	-0.3057	0.0013	0.0000	0.0000	27.9877	-40.3563	-3.2902	0.0135	0.0000
649.3370	-0.9373	-2.5548	2.2132	-1.2304	4.7274	-4.1073	-0.0000	-0.0000	-0.0000	0.0000	0.0000	0.0000	-0.0750	2.5128	-4.0578	-0.3521	0.0252	0.0286	-0.0000	2.3368	-4.1019	-0.3057	0.0013	0.0000	-0.0000	27.9857	-40.3567	-3.2902	0.0135	0.0000
649.3470	-0.9373	-2.5548	2.2132	-1.2304	4.7275	-4.1073	-0.0000	-0.0000	-0.0000	0.0000	0.0000	0.0000	-0.0807	2.5091	-4.0502	-0.3264	-0.0027	0.0364	0.0000	2.3369	-4.1019	-0.3057	0.0013	0.0000	0.0000	27.9870	-40.3565	-3.2903	0.0135	0.0000
649.3570	-0.9373	-2.5548	2.2132	-1.2304	4.7274	-4.1073	-0.0000	-0.0000	-0.0000	0.0000	0.0000	0.0000	-0.1274	2.6118	-4.0194	-0.3316	0.0248	0.0222	0.0000	2.3369	-4.1018	-0.3057	0.0013	0.0000	0.0000	27.9870	-40.3560	-3.2902	0.0135	0.0000
649.3690	-0.9373	-2.5548	2.2132	-1.2303	4.7275	-4.1073	-0.0000	-0.0000	-0.0000	0.0000	0.0000	0.0000	-0.1583	2.5269	-3.9892	-0.3177	0.0160	0.0307	0.0000	2.3370	-4.1018	-0.3057	0.0013	0.0000	0.0000	27.9882	-40.3559	-3.2903	0.0135	0.0000
649.3790	-0.9373	-2.5548	2.2132	-1.2303	4.7274	-4.1073	-0.0000	-0.0000	-0.0000	0.0000	0.0000	0.0000	-0.1356	2.5585	-4.0310	-0.3187	-0.0140	0.0263	0.0000	2.3370	-4.1018	-0.3057	0.0013	0.0000	0.0000	27.9873	-40.3561	-3.2902	0.0135	0.0000
649.3910	-0.9373	-2.5548	2.2132	-1.2303	4.7275	-4.1073	-0.0000	-0.0000	-0.0000	0.0000	0.0000	0.0000	-0.1147	2.5792	-4.0126	-0.3273	0.0086	0.0394	-0.0000	2.3369	-4.1019	-0.3057	0.0013	0.0000	-0.0000	27.9858	-40.3565	-3.2902	0.0135	0.0000
649.4010	-0.9373	-2.5548	2.2132	-1.2303	4.7275	-4.1073	-0.0000	-0.0000	-0.0000	0.0000	0.0000	0.0000	-0.1853	2.5714	-4.0800	-0.3401	-0.0016	0.0253	0.0000	2.3370	-4.1018	-0.3057	0.0013	0.0000	0.0000	27.9872	-40.3563	-3.2902	0.0135	0.0000
649.4130	-0.9373	-2.5548	2.2132	-1.2303	4.7275	-4.1073	-0.0000	-0.0000	-0.0000	0.0000	0.0000	0.0000	-0.1173	2.4733	-4.0163	-0.3412	-0.0021	0.0227	0.0000	2.3370	-4.1018	-0.3057	0.0013	0.0000	0.0000	27.9876	-40.3558	-3.2903	0.0135	0.0000
649.4230	-0.9373	-2.5548	2.2132	-1.2303	4.7275	-4.1073	-0.0000	-0.0000	-0.0000	0.0000	0.0000	0.0000	-0.0963	2.5359	-4.0525	-0.3131	0.0057	0.0088	0.0000	2.3369	-4.1018	-0.3057	0.0013	0.0000	0.0000	27.9869	-40.3560	-3.2903	0.0135	0.0000
649.4350	-0.9374	-2.5548	2.2132	-1.2303	4.7275	-4.1073	-0.0000	-0.0000	-0.0000	0.0000	0.0000	0.0000	-0.1773	2.4866	-3.9967	-0.3442	-0.0288	0.0443	0.0000	2.3372	-4.1018	-0.3057	0.0013	0.0000	0.0000	27.9896	-40.3555	-3.2903	0.0135	0.0000
649.4450	-0.9373	-2.5548	2.2132	-1.2304	4.7275	-4.1073	-0.0000	-0.0000	-0.0000	0.0000	0.0000	0.0000	-0.1950	2.5460	-4.0038	-0.3422	-0.0033	0.0738	0.0000	2.3370	-4.1018	-0.3057	0.0013	0.0000	0.0000	27.9879	-40.3561	-3.2902	0.0135	0.0000
649.4550	-0.9373	-2.5548	2.2132	-1.2303	4.7275	-4.1073	-0.0000	-0.0000	-0.0000	0.0000	0.0000	0.0000	-0.1242	2.4454	-4.0629	-0.3410	0.0106	0.0314	0.0000	2.3370	-4.1018	-0.3057	0.0013	0.0000	0.0000	27.9880	-40.3560	-3.2902	0.0135	0.0000
649.4670	-0.9374	-2.5548	2.2132	-1.2304	4.7275	-4.1073	-0.0000	-0.0000	-0.0000	0.0000	0.0000	0.0000	-0.1509	2.4954	-4.0073	-0.3447	-0.0029	0.0363	0.0000	2.3370	-4.1018	-0.3057	0.0013	0.0000	0.0000	27.9873	-40.3561	-3.2902	0.0135	0.0000
649.4770	-0.9374	-2.5548	2.2132	-1.2304	4.7275	-4.1073	-0.0000	-0.0000	-0.0000	0.0000	0.0000	0.0000	-0.1366	2.5657	-4.0382	-0.3614	-0.0054	0.0291	0.0000	2.3369	-4.1019	-0.3057	0.0013	0.0000	0.0000	27.9863	-40.3566	-3.2902	0.0135	0.0000
649.4890	-0.9373	-2.5548	2.2132	-1.2303	4.7275	-4.1073	-0.0000	-0.0000	-0.0000	0.0000	0.0000	0.0000	-0.0873	2.5524	-4.0699	-0.3068	0.0064	0.0225	-0.0000	2.3368	-4.1019	-0.3057	0.0013	0.0000	-0.0000	27.9858	-40.3566	-3.2902	0.0135	0.0000
649.4990	-0.9374	-2.5548	2.2132	-1.2303	4.7275	-4.1073	-0.0000	-0.0000	-0.0000	0.0000	0.0000	0.0000	-0.1942	2.5762	-4.0209	-0.3214	0.0279	0.0300	0.0000	2.3369	-4.1019	-0.3057	0.0013	0.0000	0.0000	27.9870	-40.3565	-3.2902	0.0135	0.0000
649.5110	-0.9373	-2.5548	2.2132	-1.2304	4.7275	-4.1073	-0.0000	-0.0000	-0.0000	0.0000	0.0000	0.0000	-0.1790	2.5566	-4.0243	-0.3449	0.0144	0.0364	0.0000	2.3370	-4.1018	-0.3057	0.0013	0.0000	0.0000	27.9875	-40.3560	-3.2902	0.0135	0.0000
649.5210	-0.9374	-2.5548	2.2132	-1.2303	4.7275	-4.1074	-0.0000	-0.0000	-0.0000	0.0000	0.0000	0.0000	-0.1671	2.5915	-4.0147	-0.3385	-0.0087	0.0242	0.0000	2.3370	-4.1018	-0.3057	0.0013	0.0000	0.0000	27.9880	-40.3560	-3.2902	0.0135	0.0000
649.5310	-0.9373	-2.5548	2.2133	-1.2303	4.7274	-4.1073	-0.0000	-0.0000	-0.0000	0.0000	0.0000	0.0000	-0.1201	2.6108	-4.0664	-0.3438	-0.0052	0.0352	0.0000	2.3370	-4.1019	-0.3057	0.0013	0.0000	0.0000	27.9870	-40.3564	-3.2902	0.0135	0.0000
649.5430	-0.9374	-2.5548	2.2132	-1.2304	4.7274	-4.1073	-0.0000	-0.0000	-0.0000	0.0000	0.0000	0.0000	-0.1373	2.5524	-3.9981	-0.3298	0.0345	0.0351	0.0000	2.3370	-4.1018	-0.3057	0.0013	0.0000	0.0000	27.9881	-40.3559	-3.2902	0.0135	0.0000
649.5530	-0.9374	-2.5548	2.2132	-1.2303	4.7275	-4.1073	-0.0000	-0.0000	-0.0000	0.0000	0.0000	0.0000	-0.1684	2.6118	-3.9807	-0.3349	-0.0175	0.0134	0.0000	2.3370	-4.1018	-0.3057	0.0013	0.0000	0.0000	27.9879	-40.3561	-3.2902	0.0135	0.0000
649.5650	-0.9374	-2.5548	2.2132	-1.2303	4.7275	-4.1073	-0.0000	-0.0000	-0.0000	0.0000	0.0000	0.0000	-0.1332	2.5250	-4.0155	-0.3502	0.0017	0.0356	0.0000	2.3369	-4.1018	-0.3057	0.0013	0.0000	0.0000	27.9866	-40.3563	-3.2902	0.0135	0.0000
649.5750	-0.9373	-2.5548	2.2132	-1.2304	4.7275	-4.1073	-0.0000	-0.0000	-0.0000	0.0000	0.0000	0.0000	-0.0895	2.5437	-4.0572	-0.3214	0.0197	0.0189	0.0000	2.3371	-4.1018	-0.3057	0.0013	0.0000	0.0000	27.9887	-40.3558	-3.2903	0.0135	0.0000
649.5850	-0.9374	-2.5548	2.2132	-1.2303	4.7275	-4.1073	-0.0000	-0.0000	-0.0000	0.0000	0.0000	0.0000	-0.0789	2.5517	-3.9825	-0.3275	0.0078	0.0263	0.0000	2.3370	-4.1018	-0.3057	0.0013	0.0000	0.0000	27.9874	-40.3560	-3.2903	0.0135	0.0000
649.5970	-0.9373	-2.5548	2.2132	-1.2303	4.7275	-4.1073	-0.0000	-0.0000	-0.0000	0.0000	0.0000	0.0000	-0.1774	2.5467	-4.0661	-0.3358	0.0031	0.0281	0.0000	2.3368	-4.1018	-0.3057	0.0013	0.0000	0.0000	27.9854	-40.3564	-3.2902	0.0135	0.0000
649.6070	-0.9373	-2.5548	2.2132	-1.2303	4.7275	-4.1073	-0.0000	-0.0000	-0.0000	0.0000	0.0000	0.0000	-0.1213	2.5843	-4.0268	-0.3675	-0.0193	0.0309	0.0000	2.3371	-4.1018	-0.3057	0.0013	0.0000	0.0000	27.9884	-40.3557	-3.2902	0.0135	0.0000
649.6190	-0.9374	-2.5548	2.2133	-1.2304	4.7274	-4.1073	-0.0000	-0.0000	-0.0000	0.0000	0.0000	0.0000	-0.1557	2.5852	-4.0474	-0.3319	-0.0066	0.0271	0.0000	2.3370	-4.1018	-0.3057	0.0013	0.0000	0.0000	27.9880	-40.3560	-3.2902	0.0135	0.0000
649.6290	-0.9373	-2.5548	2.2132	-1.2303	4.7275	-4.1073	-0.0000	-0.0000	-0.0000	0.0000	0.0000	0.0000	-0.0357	2.5402	-4.0012	-0.3438	-0.0023	0.0272	-0.0000	2.3369	-4.1018	-0.3057	0.0013	0.0000	-0.0000	27.9861	-40.3563	-3.2902	0.0135	0.0000
649.6410	-0.9373	-2.5548	2.2132	-1.2304	4.7275	-4.1073	-0.0000	-0.0000	-0.0000	0.0000	0.0000	0.0000	-0.1451	2.4716	-4.0504	-0.3421	-0.0039	0.0293	0.0000	2.3369	-4.1018	-0.3057	0.0013	0.0000	0.0000	27.9869	-40.3560	-3.2903	0.0136	0.0000
649.6510	-0.9373	-2.5548	2.2132	-1.2303	4.7275	-4.1073	-0.0000	-0.0000	-0.0000	0.0000	0.0000	0.0000	-0.1735	2.5487	-4.0360	-0.3944	-0.0190	0.0353	0.0000	2.3371	-4.1018	-0.3057	0.0013	0.0000	0.0000	27.9885	-40.3561	-3.2902	0.0135	0.0000
649.6630	-0.9374	-2.5548	2.2132	-1.2303	4.7275	-4.1073	-0.0000	-0.0000	-0.0000	0.0000	0.0000	0.0000	-0.1651	2.4884	-4.0489	-0.3365	0.0078	0.0086	-0.0000	2.3370	-4.1018	-0.3057	0.0013	0.0000	-0.0000	27.9882	-40.3558	-3.2903	0.0135	0.0000
649.6730	-0.9373	-2.5548	2.2132	-1.2304	4.7275	-4.1073	-0.0000	-0.0000	-0.0000	0.0000	0.0000	0.0000	-0.1500	2.5144	-4.0173	-0.3602	0.0156	0.0482	0.0000	2.3370	-4.1018	-0.3057	0.0013	0.0000	0.0000	27.9872	-40.3563	-3.2902	0.0135	0.0000
649.6830	-0.9374	-2.5548	2.2132	-1.2303	4.7275	-4.1073	-0.0000	-0.0000	-0.0000	0.0000	0.0000	0.0000	-0.0934	2.5733	-4.0080	-0.3245	0.0070	0.0341	0.0000	2.3371	-4.1018	-0.3057	0.0013	0.0000	0.0000	27.9889	-40.3557	-3.2902	0.0135	0.0000
649.6950	-0.9373	-2.5548	2.2132	-1.2304	4.7275	-4.1073	-0.0000	-0.0000	-0.0000	0.0000	0.0000	0.0000	-0.1495	2.5325	-4.0580	-0.3438	0.0005	0.0306	0.0000	2.3370	-4.1018	-0.3057	0.0013	0.0000	0.0000	27.9876	-40.3558	-3.2903	0.0135	0.0000
649.7050	-0.9373	-2.5548	2.2132	-1.2303	4.7274	-4.1073	-0.0000	-0.0000	-0.0000	0.0000	0.0000	0.0000	-0.1930	2.4832	-4.0526	-0.3365	-0.0107	0.0552	0.0000	2.3371	-4.1018	-0.3057	0.0013	0.0000	0.0000	27.9894	-40.3557	-3.2903	0.0135	0.0000
649.7150	-0.9373	-2.5548	2.2132	-1.2304	4.7275	-4.1073	-0.0000	-0.0000	-0.0000	0.0000	0.0000	0.0000	-0.2146	2.5191	-4.0669	-0.3477	0.0152	0.0351	-0.0000	2.3369	-4.1018	-0.3057	0.0013	0.0000	-0.0000	27.9863	-40.3561	-3.2902	0.0135	0.0000
649.7250	-0.9374	-2.5548	2.2132	-1.2303	4.7275	-4.1073	-0.0000	-0.0000	-0.0000	0.0000	0.0000	0.0000	-0.2332	2.5057	-3.9993	-0.3638	-0.0178	0.0272	0.0000	2.3369	-4.1018	-0.3057	0.0013	0.0000	0.0000	27.9864	-40.3560	-3.2902	0.0135	0.0000
649.7350	-0.9373	-2.5548	2.2132	-1.2304	4.7275	-4.1073	-0.0000	-0.0000	-0.0000	0.0000	0.0000	0.0000	-0.1212	2.4833	-4.0542	-0.3478	-0.0057	0.0334	0.0000	2.3370	-4.1018	-0.3057	0.0013	0.0000	0.0000	27.9877	-40.3558	-3.2902	0.0135	0.0000
649.7450	-0.9374	-2.5548	2.2132	-1.2304	4.7274	-4.1073	-0.0000	-0.0000	-0.0000	0.0000	0.0000	0.0000	-0.1636	2.5912	-4.0377	-0.3435	0.0130	0.0282	0.0000	2.3370	-4.1018	-0.3057	0.0013	0.0000	0.0000	27.9875	-40.3560	-3.2902	0.0135	0.0000
649.7570	-0.9373	-2.5548	2.2132	-1.2303	4.7274	-4.1073	-0.0000	-0.0000	-0.0000	0.0000	0.0000	0.0000	-0.1859	2.5041	-4.0485	-0.3422	-0.0094	0.0241	0.0000	2.3369	-4.1018	-0.3057	0.0013	0.0000	0.0000	27.9866	-40.3563	-3.2902	0.0135	0.0000
649.7670	-0.9374	-2.5548	2.2132	-1.2303	4.7275	-4.1073	-0.0000	-0.0000	-0.0000	0.0000	0.0000	0.0000	-0.2736	2.4936	-4.0777	-0.3364	-0.0121	0.0321	-0.0000	2.3368	-4.1019	-0.3057	0.0013	0.0000	-0.0000	27.9857	-40.3567	-3.2902	0.0135	0.0000
649.7770	-0.9373	-2.5548	2.2132	-1.2303	4.7275	-4.1073	-0.0000	-0.0000	-0.0000	0.0000	0.0000	0.0000	-0.2033	2.5693	-3.9825	-0.3519	0.0122	0.0270	0.0000	2.3369	-4.1018	-0.3057	0.0013	0.0000	0.0000	27.9868	-40.3562	-3.2902	0.0135	0.0000
649.7870	-0.9373	-2.5548	2.2132	-1.2304	4.7275	-4.1073	-0.0000	-0.0000	-0.0000	0.0000	0.0000	0.0000	-0.1561	2.6116	-4.0167	-0.3405	-0.0082	0.0200	-0.0000	2.3369	-4.1018	-0.3057	0.0013	0.0000	-0.0000	27.9861	-40.3563	-3.2902	0.0135	0.0000
649.7970	-0.9374	-2.5548	2.2132	-1.2303	4.7275	-4.1073	-0.0000	-0.0000	-0.0000	0.0000	0.0000	0.0000	-0.1956	2.5229	-4.0337	-0.3151	0.0008	0.0406	-0.0000	2.3369	-4.1018	-0.3057	0.0013	0.0000	-0.0000	27.9861	-40.3562	-3.2902	0.0135	0.0000
649.8090	-0.9373	-2.5548	2.2132	-1.2303	4.7275	-4.1073	-0.0000	-0.0000	-0.0000	0.0000	0.0000	0.0000	-0.1108	2.5578	-4.0525	-0.3376	-0.0354	0.0343	0.0000	2.3371	-4.1018	-0.3057	0.0013	0.0000	0.0000	27.9886	-40.3560	-3.2902	0.0135	0.0000
649.8190	-0.9374	-2.5548	2.2132	-1.2304	4.7275	-4.1073	-0.0000	-0.0000	-0.0000	0.0000	0.0000	0.0000	-0.0423	2.6375	-4.0623	-0.3316	-0.0186	0.0279	0.0000	2.3370	-4.1018	-0.3057	0.0013	0.0000	0.0000	27.9877	-40.3558	-3.2902	0.0136	0.0000
649.8310	-0.9374	-2.5548	2.2132	-1.2303	4.7275	-4.1073	-0.0000	-0.0000	-0.0000	0.0000	0.0000	0.0000	-0.1624	2.5926	-4.0570	-0.3459	-0.0152	0.0287	0.0000	2.3370	-4.1018	-0.3057	0.0013	0.0000	0.0000	27.9877	-40.3563	-3.2902	0.0135	0.0000
649.8410	-0.9373	-2.5548	2.2132	-1.2303	4.7275	-4.1073	-0.0000	-0.0000	-0.0000	0.0000	0.0000	0.0000	-0.2769	2.5988	-4.0563	-0.3170	-0.0242	0.0212	0.0000	2.3370	-4.1018	-0.3057	0.0013	0.0000	0.0000	27.9875	-40.3560	-3.2903	0.0135	0.0000
649.8510	-0.9374	-2.5548	2.2132	-1.2304	4.7275	-4.1073	-0.0000	-0.0000	-0.0000	0.0000	0.0000	0.0000	-0.1908	2.5993	-4.0222	-0.3563	-0.0052	0.0271	0.0000	2.3369	-4.1019	-0.3057	0.0013	0.0000	0.0000	27.9860	-40.3564	-3.2902	0.0135	0.0000
649.8630	-0.9374	-2.5548	2.2132	-1.2303	4.7275	-4.1073	-0.0000	-0.0000	-0.0000	0.0000	0.0000	0.0000	-0.1965	2.5323	-4.0450	-0.3362	-0.0338	0.0368	0.0000	2.3370	-4.1018	-0.3057	0.0013	0.0000	0.0000	27.9882	-40.3558	-3.2903	0.0135	0.0000
649.8730	-0.9373	-2.5548	2.2132	-1.2303	4.7275	-4.1073	-0.0000	-0.0000	-0.0000	0.0000	0.0000	0.0000	-0.1527	2.5891	-4.0556	-0.3545	-0.0179	0.0276	0.0000	2.3370	-4.1018	-0.3057	0.0013	0.0000	0.0000	27.9872	-40.3563	-3.2902	0.0135	0.0000
649.8850	-0.9374	-2.5548	2.2132	-1.2303	4.7275	-4.1073	-0.0000	-0.0000	-0.0000	0.0000	0.0000	0.0000	-0.1756	2.5552	-4.0324	-0.3432	0.0106	0.0503	0.0000	2.3370	-4.1018	-0.3057	0.0013	0.0000	0.0000	27.9873	-40.3561	-3.2902	0.0135	0.0000
649.8950	-0.9373	-2.5548	2.2132	-1.2304	4.7275	-4.1073	-0.0000	-0.0000	-0.0000	0.0000	0.0000	0.0000	-0.2797	2.5712	-4.0577	-0.3370	-0.0359	0.0208	0.0000	2.3370	-4.1018	-0.3057	0.0013	0.0000	0.0000	27.9875	-40.3560	-3.2903	0.0135	0.0000
649.9070	-0.9373	-2.5548	2.2132	-1.2303	4.7275	-4.1073	-0.0000	-0.0000	-0.0000	0.0000	0.0000	0.0000	-0.0951	2.6042	-4.0406	-0.3358	-0.0245	0.0432	0.0000	2.3370	-4.1019	-0.3057	0.0013	0.0000	0.0000	27.9871	-40.3564	-3.2902	0.0135	0.0000
649.9170	-0.9373	-2.5548	2.2132	-1.2304	4.7275	-4.1073	-0.0000	-0.0000	-0.0000	0.0000	0.0000	0.0000	-0.1893	2.4171	-3.9954	-0.3424	-0.0072	0.0126	0.0000	2.3369	-4.1019	-0.3057	0.0013	0.0000	0.0000	27.9869	-40.3566	-3.2902	0.0135	0.0000
649.9270	-0.9374	-2.5548	2.2132	-1.2303	4.7275	-4.1073	-0.0000	-0.0000	-0.0000	0.0000	0.0000	0.0000	-0.1077	2.5641	-4.0067	-0.3555	0.0024	0.0225	0.0000	2.3369	-4.1019	-0.3057	0.0013	0.0000	0.0000	27.9865	-40.3564	-3.2902	0.0135	0.0000
649.9370	-0.9374	-2.5548	2.2132	-1.2304	4.7275	-4.1073	-0.0000	-0.0000	-0.0000	0.0000	0.0000	0.0000	-0.2558	2.5777	-4.0479	-0.3696	-0.0320	0.0103	0.0000	2.3371	-4.1018	-0.3057	0.0013	0.0000	0.0000	27.9886	-40.3560	-3.2902	0.0135	0.0000
649.9470	-0.9374	-2.5548	2.2132	-1.2304	4.7275	-4.1073	-0.0000	-0.0000	-0.0000	0.0000	0.0000	0.0000	-0.1136	2.5948	-4.0794	-0.3714	0.0176	0.0184	-0.0000	2.3371	-4.1018	-0.3057	0.0013	0.0000	-0.0000	27.9886	-40.3560	-3.2903	0.0135	0.0000
649.9570	-0.9373	-2.5548	2.2132	-1.2303	4.7275	-4.1073	-0.0000	-0.0000	-0.0000	0.0000	0.0000	0.0000	-0.2844	2.5550	-4.0790	-0.3430	-0.0052	0.0362	0.0000	2.3369	-4.1019	-0.3057	0.0013	0.0000	0.0000	27.9865	-40.3564	-3.2902	0.0135	0.0000
649.9690	-0.9374	-2.5548	2.2132	-1.2303	4.7275	-4.1073	-0.0000	-0.0000	-0.0000	0.0000	0.0000	0.0000	-0.0830	2.5789	-4.0396	-0.3459	0.0165	0.0260	0.0000	2.3370	-4.1019	-0.3057	0.0013	0.0000	0.0000	27.9871	-40.3564	-3.2902	0.0135	0.0000
649.9790	-0.9373	-2.5548	2.2132	-1.2304	4.7275	-4.1073	-0.0000	-0.0000	-0.0000	0.0000	0.0000	0.0000	-0.2547	2.5632	-4.0593	-0.3513	-0.0206	0.0190	0.0000	2.3370	-4.1018	-0.3057	0.0013	0.0000	0.0000	27.9873	-40.3561	-3.2902	0.0136	0.0000
649.9890	-0.9373	-2.5548	2.2132	-1.2304	4.7275	-4.1073	-0.0000	-0.0000	-0.0000	0.0000	0.0000	0.0000	-0.1552	2.6148	-4.0255	-0.3520	-0.0320	0.0355	0.0000	2.3371	-4.1018	-0.3057	0.0013	0.0000	0.0000	27.9883	-40.3557	-3.2903	0.0135	0.0000
649.9990	-0.9373	-2.5548	2.2132	-1.2303	4.7275	-4.1073	-0.0000	-0.0000	-0.0000	0.0000	0.0000	0.0000	-0.0962	2.5719	-4.0255	-0.3165	-0.0063	0.0085	0.0000	2.3370	-4.1018	-0.3057	0.0013	0.0000	0.0000	27.9875	-40.3560	-3.2902	0.0135	0.0000
650.0090	-0.9374	-2.5548	2.2132	-1.2303	4.7275	-4.1073	-0.0000	-0.0000	-0.0000	0.0000	0.0000	0.0000	-0.2085	2.5476	-4.0444	-0.3568	-0.0127	0.0305	0.0000	2.3370	-4.1018	-0.3057	0.0013	0.0000	0.0000	27.9876	-40.3558	-3.2903	0.0135	0.0000
650.0190	-0.9374	-2.5548	2.2132	-1.2304	4.7275	-4.1073	-0.0000	-0.0000	-0.0000	0.0000	0.0000	0.0000	-0.1835	2.5661	-3.9999	-0.3710	-0.0066	0.0466	-0.0000	2.3369	-4.1019	-0.3057	0.0013	0.0000	-0.0000	27.9862	-40.3567	-3.2902	0.0135	0.0000
650.0310	-0.9374	-2.5548	2.2132	-1.2303	4.7275	-4.1073	-0.0000	-0.0000	-0.0000	0.0000	0.0000	0.0000	-0.2303	2.5615	-4.0089	-0.3521	-0.0085	0.0318	0.0000	2.3368	-4.1018	-0.3057	0.0013	0.0000	0.0000	27.9857	-40.3561	-3.2902	0.0135	0.0000
650.0410	-0.9373	-2.5548	2.2132	-1.2303	4.7275	-4.1073	-0.0000	-0.0000	-0.0000	0.0000	0.0000	0.0000	-0.2319	2.6240	-4.0251	-0.3406	0.0274	0.0336	0.0000	2.3371	-4.1018	-0.3057	0.0013	0.0000	0.0000	27.9894	-40.3557	-3.2903	0.0135	0.0000
650.0530	-0.9374	-2.5548	2.2132	-1.2303	4.7275	-4.1073	-0.0000	-0.0000	-0.0000	0.0000	0.0000	0.0000	-0.2560	2.5642	-4.0231	-0.3504	-0.0345	0.0546	0.0000	2.3372	-4.1018	-0.3057	0.0013	0.0000	0.0000	27.9895	-40.3556	-3.2903	0.0135	0.0000
650.0630	-0.9374	-2.5548	2.2132	-1.2303	4.7275	-4.1073	-0.0000	-0.0000	-0.0000	0.0000	0.0000	0.0000	-0.1543	2.6193	-4.0468	-0.3506	0.0007	0.0316	0.0000	2.3371	-4.1018	-0.3057	0.0013	0.0000	0.0000	27.9889	-40.3557	-3.2903	0.0135	0.0000
650.0750	-0.9373	-2.5548	2.2132	-1.2303	4.7275	-4.1073	-0.0000	-0.0000	-0.0000	0.0000	0.0000	0.0000	-0.1276	2.6241	-4.0399	-0.3581	0.0070	0.0101	0.0000	2.3370	-4.1018	-0.3057	0.0013	0.0000	0.0000	27.9879	-40.3561	-3.2902	0.0135	0.0000
650.0850	-0.9373	-2.5548	2.2132	-1.2304	4.7275	-4.1073	-0.0000	-0.0000	-0.0000	0.0000	0.0000	0.0000	-0.1739	2.5441	-4.0335	-0.3329	-0.0070	0.0279	0.0000	2.3370	-4.1018	-0.3057	0.0013	0.0000	0.0000	27.9877	-40.3563	-3.2902	0.0135	0.0000
650.0970	-0.9373	-2.5548	2.2132	-1.2304	4.7275	-4.1073	-0.0000	-0.0000	-0.0000	0.0000	0.0000	0.0000	-0.1599	2.5778	-4.0283	-0.3414	-0.0092	-0.0022	-0.0000	2.3369	-4.1019	-0.3057	0.0013	0.0000	-0.0000	27.9860	-40.3564	-3.2902	0.0135	0.0000
650.1070	-0.9374	-2.5548	2.2132	-1.2303	4.7275	-4.1073	-0.0000	-0.0000	-0.0000	0.0000	0.0000	0.0000	-0.1259	2.5406	-4.0314	-0.3536	-0.0139	0.0458	-0.0000	2.3371	-4.1018	-0.3057	0.0013	0.0000	-0.0000	27.9885	-40.3561	-3.2902	0.0135	0.0000
650.1170	-0.9373	-2.5548	2.2132	-1.2303	4.7275	-4.1073	-0.0000	-0.0000	-0.0000	0.0000	0.0000	0.0000	-0.1410	2.6401	-4.0539	-0.3262	-0.0531	0.0340	0.0000	2.3370	-4.1019	-0.3057	0.0013	0.0000	0.0000	27.9874	-40.3566	-3.2902	0.0135	0.0000
650.1270	-0.9374	-2.5548	2.2132	-1.2304	4.7275	-4.1073	-0.0000	-0.0000	-0.0000	0.0000	0.0000	0.0000	-0.1546	2.5969	-4.0387	-0.3749	0.0037	0.0257	0.0000	2.3371	-4.1018	-0.3057	0.0013	0.0000	0.0000	27.9893	-40.3558	-3.2903	0.0135	0.0000
650.1370	-0.9374	-2.5548	2.2132	-1.2303	4.7275	-4.1073	-0.0000	-0.0000	-0.0000	0.0000	0.0000	0.0000	-0.2120	2.6331	-4.0450	-0.3536	0.0138	0.0286	0.0000	2.3370	-4.1018	-0.3057	0.0013	0.0000	0.0000	27.9876	-40.3558	-3.2903	0.0135	0.0000
650.1490	-0.9374	-2.5548	2.2132	-1.2304	4.7275	-4.1073	-0.0000	-0.0000	-0.0000	0.0000	0.0000	0.0000	-0.1731	2.6640	-4.0136	-0.3341	0.0001	0.0033	0.0000	2.3370	-4.1018	-0.3057	0.0013	0.0000	0.0000	27.9876	-40.3558	-3.2903	0.0135	0.0000
650.1590	-0.9374	-2.5548	2.2132	-1.2303	4.7275	-4.1073	-0.0000	-0.0000	-0.0000	0.0000	0.0000	0.0000	-0.1427	2.4997	-3.9974	-0.3391	0.0179	0.0458	0.0000	2.3371	-4.1018	-0.3057	0.0013	0.0000	0.0000	27.9888	-40.3558	-3.2902	0.0135	0.0000
650.1690	-0.9373	-2.5548	2.2132	-1.2304	4.7275	-4.1073	-0.0000	-0.0000	-0.0000	0.0000	0.0000	0.0000	-0.1415	2.6221	-4.0845	-0.3275	-0.0101	0.0354	0.0000	2.3370	-4.1018	-0.3057	0.0013	0.0000	0.0000	27.9877	-40.3563	-3.2902	0.0135	0.0000
650.1790	-0.9373	-2.5548	2.2132	-1.2304	4.7275	-4.1073	-0.0000	-0.0000	-0.0000	0.0000	0.0000	0.0000	-0.0765	2.5684	-4.0154	-0.3667	0.0072	0.0133	0.0000	2.3369	-4.1018	-0.3057	0.0013	0.0000	0.0000	27.9869	-40.3560	-3.2903	0.0135	0.0000
650.1890	-0.9373	-2.5548	2.2132	-1.2304	4.7275	-4.1073	-0.0000	-0.0000	-0.0000	0.0000	0.0000	0.0000	-0.2082	2.5333	-4.0644	-0.3206	-0.0067	0.0339	0.0000	2.3369	-4.1018	-0.3057	0.0013	0.0000	0.0000	27.9868	-40.3561	-3.2902	0.0135	0.0000
650.1990	-0.9374	-2.5548	2.2132	-1.2303	4.7275	-4.1073	-0.0000	-0.0000	-0.0000	0.0000	0.0000	0.0000	-0.1475	2.5969	-4.0651	-0.3751	0.0014	0.0133	0.0000	2.3369	-4.1019	-0.3057	0.0013	0.0000	0.0000	27.9865	-40.3564	-3.2902	0.0135	0.0000
650.2110	-0.9373	-2.5549	2.2132	-1.2303	4.7275	-4.1073	-0.0000	-0.0000	-0.0000	0.0000	0.0000	0.0000	-0.0948	2.5900	-4.0068	-0.3789	0.0203	0.0135	-0.0000	2.3371	-4.1018	-0.3057	0.0013	0.0000	-0.0000	27.9884	-40.3557	-3.2902	0.0135	0.0000
650.2210	-0.9374	-2.5548	2.2132	-1.2303	4.7275	-4.1073	-0.0000	-0.0000	-0.0000	0.0000	0.0000	0.0000	-0.0474	2.5677	-4.0074	-0.3621	-0.0011	0.0252	0.0000	2.3370	-4.1018	-0.3057	0.0013	0.0000	0.0000	27.9882	-40.3559	-3.2903	0.0135	0.0000
650.2330	-0.9374	-2.5548	2.2133	-1.2303	4.7275	-4.1073	-0.0000	-0.0000	-0.0000	0.0000	0.0000	0.0000	-0.1112	2.6070	-4.0595	-0.3498	-0.0163	0.0243	0.0000	2.3370	-4.1018	-0.3057	0.0013	0.0000	0.0000	27.9879	-40.3561	-3.2902	0.0135	0.0000
650.2430	-0.9373	-2.5548	2.2132	-1.2303	4.7275	-4.1073	-0.0000	-0.0000	-0.0000	0.0000	0.0000	0.0000	-0.1006	2.5483	-4.0554	-0.3555	-0.0243	0.0286	-0.0000	2.3369	-4.1018	-0.3057	0.0013	0.0000	-0.0000	27.9860	-40.3564	-3.2902	0.0135	0.0000
650.2550	-0.9373	-2.5548	2.2132	-1.2303	4.7275	-4.1073	-0.0000	-0.0000	-0.0000	0.0000	0.0000	0.0000	-0.1256	2.5856	-4.0157	-0.3400	-0.0128	0.0411	0.0000	2.3371	-4.1018	-0.3057	0.0013	0.0000	0.0000	27.9888	-40.3558	-3.2902	0.0135	0.0000
650.2650	-0.9374	-2.5548	2.2132	-1.2303	4.7275	-4.1073	-0.0000	-0.0000	-0.0000	0.0000	0.0000	0.0000	-0.1393	2.6661	-4.0577	-0.3353	0.0055	0.0347	0.0000	2.3371	-4.1018	-0.3057	0.0013	0.0000	0.0000	27.9894	-40.3557	-3.2903	0.0135	0.0000
650.2750	-0.9374	-2.5548	2.2132	-1.2303	4.7275	-4.1073	-0.0000	-0.0000	-0.0000	0.0000	0.0000	0.0000	-0.1739	2.6051	-4.0739	-0.3627	0.0074	0.0485	0.0000	2.3370	-4.1018	-0.3057	0.0013	0.0000	0.0000	27.9880	-40.3560	-3.2902	0.0135	0.0000
650.2870	-0.9373	-2.5548	2.2132	-1.2304	4.7275	-4.1073	-0.0000	-0.0000	-0.0000	0.0000	0.0000	0.0000	-0.1389	2.6129	-4.0491	-0.3217	0.0141	0.0103	0.0000	2.3370	-4.1018	-0.3057	0.0013	0.0000	0.0000	27.9873	-40.3561	-3.2902	0.0135	0.0000
650.2970	-0.9374	-2.5548	2.2132	-1.2304	4.7275	-4.1073	-0.0000	-0.0000	-0.0000	0.0000	0.0000	0.0000	-0.2151	2.6524	-4.1021	-0.3743	-0.0131	0.0171	0.0000	2.3370	-4.1018	-0.3057	0.0013	0.0000	0.0000	27.9877	-40.3563	-3.2902	0.0135	0.0000
650.3070	-0.9374	-2.5548	2.2132	-1.2304	4.7274	-4.1073	-0.0000	-0.0000	-0.0000	0.0000	0.0000	0.0000	-0.1520	2.6100	-4.0080	-0.3241	-0.0173	0.0273	-0.0000	2.3369	-4.1018	-0.3057	0.0013	0.0000	-0.0000	27.9861	-40.3563	-3.2902	0.0135	0.0000
650.3170	-0.9374	-2.5548	2.2132	-1.2303	4.7275	-4.1073	-0.0000	-0.0000	-0.0000	0.0000	0.0000	0.0000	-0.1410	2.6214	-4.0255	-0.3508	-0.0163	0.0090	0.0000	2.3371	-4.1018	-0.3057	0.0013	0.0000	0.0000	27.9893	-40.3558	-3.2902	0.0135	0.0000
650.3270	-0.9373	-2.5548	2.2132	-1.2303	4.7275	-4.1073	-0.0000	-0.0000	-0.0000	0.0000	0.0000	0.0000	-0.0789	2.6694	-4.0453	-0.3400	0.0104	0.0414	0.0000	2.3371	-4.1018	-0.3057	0.0013	0.0000	0.0000	27.9886	-40.3560	-3.2902	0.0135	0.0000
650.3370	-0.9374	-2.5548	2.2132	-1.2304	4.7275	-4.1073	-0.0000	-0.0000	-0.0000	0.0000	0.0000	0.0000	-0.1054	2.6346	-3.9984	-0.3408	-0.0193	0.0155	0.0000	2.3370	-4.1018	-0.3057	0.0013	0.0000	0.0000	27.9872	-40.3563	-3.2902	0.0135	0.0000
650.3490	-0.9374	-2.5548	2.2132	-1.2304	4.7275	-4.1073	-0.0000	-0.0000	-0.0000	0.0000	0.0000	0.0000	-0.1462	2.6571	-4.0459	-0.3357	0.0347	0.0257	0.0000	2.3370	-4.1018	-0.3057	0.0013	0.0000	0.0000	27.9882	-40.3559	-3.2903	0.0135	0.0000
650.3590	-0.9373	-2.5548	2.2132	-1.2304	4.7275	-4.1073	-0.0000	-0.0000	-0.0000	0.0000	0.0000	0.0000	-0.0826	2.6041	-4.0558	-0.3521	-0.0116	0.0203	-0.0000	2.3370	-4.1019	-0.3057	0.0013	0.0000	-0.0000	27.9876	-40.3564	-3.2902	0.0135	0.0000
650.3690	-0.9373	-2.5548	2.2132	-1.2303	4.7275	-4.1073	-0.0000	-0.0000	-0.0000	0.0000	0.0000	0.0000	-0.1196	2.6222	-4.0234	-0.3320	-0.0159	0.0082	0.0000	2.3370	-4.1018	-0.3057	0.0013	0.0000	0.0000	27.9873	-40.3561	-3.2902	0.0135	0.0000
650.3790	-0.9373	-2.5548	2.2132	-1.2303	4.7275	-4.1073	-0.0000	-0.0000	-0.0000	0.0000	0.0000	0.0000	-0.1144	2.6652	-4.0677	-0.3473	0.0025	0.0372	0.0000	2.3370	-4.1018	-0.3057	0.0013	0.0000	0.0000	27.9872	-40.3563	-3.2902	0.0135	0.0000
650.3910	-0.9374	-2.5548	2.2132	-1.2303	4.7275	-4.1073	-0.0000	-0.0000	-0.0000	0.0000	0.0000	0.0000	-0.0686	2.5620	-4.0690	-0.3430	-0.0024	0.0303	0.0000	2.3371	-4.1018	-0.3057	0.0013	0.0000	0.0000	27.9891	-40.3560	-3.2903	0.0135	0.0000
650.4010	-0.9374	-2.5549	2.2132	-1.2303	4.7275	-4.1073	-0.0000	-0.0000	-0.0000	0.0000	0.0000	0.0000	-0.0638	2.6442	-4.0633	-0.3410	0.0119	0.0262	0.0000	2.3369	-4.1018	-0.3057	0.0013	0.0000	0.0000	27.9868	-40.3561	-3.2902	0.0135	0.0000
650.4130	-0.9374	-2.5548	2.2132	-1.2304	4.7275	-4.1073	-0.0000	-0.0000	-0.0000	0.0000	0.0000	0.0000	-0.0784	2.5978	-4.0547	-0.3331	-0.0139	0.0278	-0.0000	2.3368	-4.1019	-0.3057	0.0013	0.0000	-0.0000	27.9856	-40.3567	-3.2902	0.0135	0.0000
650.4230	-0.9374	-2.5548	2.2132	-1.2303	4.7275	-4.1073	-0.0000	-0.0000	-0.0000	0.0000	0.0000	0.0000	-0.1140	2.6884	-4.0513	-0.3530	-0.0033	0.0223	-0.0000	2.3368	-4.1019	-0.3057	0.0013	0.0000	-0.0000	27.9857	-40.3567	-3.2902	0.0135	0.0000
650.4330	-0.9374	-2.5548	2.2132	-1.2304	4.7275	-4.1073	-0.0000	-0.0000	-0.0000	0.0000	0.0000	0.0000	-0.1353	2.5719	-4.0476	-0.3361	-0.0010	0.0305	0.0000	2.3369	-4.1019	-0.3057	0.0013	0.0000	0.0000	27.9865	-40.3564	-3.2902	0.0135	0.0000
650.4450	-0.9373	-2.5548	2.2132	-1.2304	4.7275	-4.1073	-0.0000	-0.0000	-0.0000	0.0000	0.0000	0.0000	-0.0841	2.6245	-4.0672	-0.3292	-0.0105	0.0160	-0.0000	2.3368	-4.1019	-0.3057	0.0013	0.0000	-0.0000	27.9857	-40.3567	-3.2902	0.0135	0.0000
650.4550	-0.9373	-2.5548	2.2132	-1.2304	4.7275	-4.1073	-0.0000	-0.0000	-0.0000	0.0000	0.0000	0.0000	-0.1083	2.6642	-4.0676	-0.3394	-0.0199	0.0079	-0.0000	2.3369	-4.1018	-0.3057	0.0013	0.0000	-0.0000	27.9868	-40.3561	-3.2902	0.0135	0.0000
650.4650	-0.9373	-2.5548	2.2132	-1.2304	4.7275	-4.1073	-0.0000	-0.0000	-0.0000	0.0000	0.0000	0.0000	-0.2272	2.6210	-4.0471	-0.3201	-0.0112	0.0313	0.0000	2.3369	-4.1019	-0.3057	0.0013	0.0000	0.0000	27.9869	-40.3566	-3.2902	0.0135	0.0000
650.4770	-0.9373	-2.5548	2.2132	-1.2304	4.7275	-4.1073	-0.0000	-0.0000	-0.0000	0.0000	0.0000	0.0000	-0.1736	2.7083	-4.0436	-0.3293	-0.0120	0.0046	0.0000	2.3370	-4.1018	-0.3057	0.0013	0.0000	0.0000	27.9875	-40.3560	-3.2903	0.0135	0.0000
650.4870	-0.9373	-2.5548	2.2132	-1.2303	4.7275	-4.1073	-0.0000	-0.0000	-0.0000	0.0000	0.0000	0.0000	-0.1957	2.6749	-4.0471	-0.3637	-0.0016	0.0249	-0.0000	2.3368	-4.1019	-0.3057	0.0013	0.0000	-0.0000	27.9858	-40.3566	-3.2902	0.0135	0.0000
650.4970	-0.9373	-2.5548	2.2132	-1.2303	4.7275	-4.1073	-0.0000	-0.0000	-0.0000	0.0000	0.0000	0.0000	-0.1255	2.6417	-4.0571	-0.3415	-0.0086	0.0023	-0.0000	2.3369	-4.1018	-0.3057	0.0013	0.0000	-0.0000	27.9870	-40.3560	-3.2902	0.0135	0.0000
650.5070	-0.9374	-2.5548	2.2132	-1.2303	4.7275	-4.1073	-0.0000	-0.0000	-0.0000	0.0000	0.0000	0.0000	-0.1730	2.6265	-3.9845	-0.3104	-0.0171	0.0145	0.0000	2.3370	-4.1018	-0.3057	0.0013	0.0000	0.0000	27.9872	-40.3563	-3.2902	0.0135	0.0000
650.5170	-0.9373	-2.5548	2.2133	-1.2303	4.7274	-4.1073	-0.0000	-0.0000	-0.0000	0.0000	0.0000	0.0000	-0.1733	2.6024	-4.0481	-0.3587	0.0273	0.0143	-0.0000	2.3370	-4.1018	-0.3057	0.0013	0.0000	-0.0000	27.9879	-40.3561	-3.2902	0.0135	0.0000
650.5270	-0.9373	-2.5548	2.2132	-1.2303	4.7275	-4.1073	-0.0000	-0.0000	-0.0000	0.0000	0.0000	0.0000	-0.1222	2.6624	-4.0409	-0.3543	0.0058	0.0250	0.0000	2.3370	-4.1018	-0.3057	0.0013	0.0000	0.0000	27.9882	-40.3558	-3.2902	0.0135	0.0000
650.5390	-0.9374	-2.5548	2.2132	-1.2303	4.7275	-4.1073	-0.0000	-0.0000	-0.0000	0.0000	0.0000	0.0000	-0.1328	2.6913	-4.0674	-0.3726	-0.0225	0.0078	0.0000	2.3370	-4.1018	-0.3057	0.0013	0.0000	0.0000	27.9879	-40.3561	-3.2902	0.0135	0.0000
650.5490	-0.9374	-2.5548	2.2132	-1.2303	4.7275	-4.1073	-0.0000	-0.0000	-0.0000	0.0000	0.0000	0.0000	-0.1546	2.7418	-4.0983	-0.3418	-0.0017	0.0168	0.0000	2.3370	-4.1018	-0.3057	0.0013	0.0000	0.0000	27.9872	-40.3563	-3.2902	0.0135	0.0000
650.5590	-0.9373	-2.5548	2.2132	-1.2303	4.7275	-4.1073	-0.0000	-0.0000	-0.0000	0.0000	0.0000	0.0000	-0.1819	2.6776	-4.0452	-0.3142	-0.0485	0.0092	0.0000	2.3369	-4.1018	-0.3057	0.0013	0.0000	0.0000	27.9867	-40.3562	-3.2903	0.0135	0.0000
650.5710	-0.9374	-2.5548	2.2132	-1.2303	4.7275	-4.1073	-0.0000	-0.0000	-0.0000	0.0000	0.0000	0.0000	-0.1503	2.6890	-4.0360	-0.3506	-0.0185	0.0150	0.0000	2.3369	-4.1018	-0.3057	0.0013	0.0000	0.0000	27.9868	-40.3561	-3.2902	0.0135	0.0000
650.5810	-0.9374	-2.5548	2.2132	-1.2304	4.7275	-4.1073	-0.0000	-0.0000	-0.0000	0.0000	0.0000	0.0000	-0.1571	2.6422	-4.0221	-0.3235	-0.0015	0.0111	-0.0000	2.3368	-4.1019	-0.3057	0.0013	0.0000	-0.0000	27.9858	-40.3566	-3.2902	0.0135	0.0000
650.5910	-0.9374	-2.5548	2.2132	-1.2304	4.7275	-4.1073	-0.0000	-0.0000	-0.0000	0.0000	0.0000	0.0000	-0.1503	2.6119	-4.0507	-0.3260	0.0046	0.0058	0.0000	2.3369	-4.1018	-0.3057	0.0013	0.0000	0.0000	27.9867	-40.3563	-3.2902	0.0135	0.0000
650.6030	-0.9373	-2.5548	2.2132	-1.2303	4.7274	-4.1073	-0.0000	-0.0000	-0.0000	0.0000	0.0000	0.0000	-0.1438	2.5963	-4.0583	-0.3187	0.0142	0.0443	0.0000	2.3369	-4.1018	-0.3057	0.0013	0.0000	0.0000	27.9868	-40.3561	-3.2902	0.0135	0.0000
650.6130	-0.9373	-2.5548	2.2132	-1.2304	4.7275	-4.1073	-0.0000	-0.0000	-0.0000	0.0000	0.0000	0.0000	-0.2145	2.6142	-4.0487	-0.3477	-0.0087	0.0090	0.0000	2.3370	-4.1018	-0.3057	0.0013	0.0000	0.0000	27.9875	-40.3560	-3.2902	0.0135	0.0000
650.6250	-0.9374	-2.5548	2.2132	-1.2304	4.7275	-4.1073	-0.0000	-0.0000	-0.0000	0.0000	0.0000	0.0000	-0.1479	2.5718	-4.0594	-0.3421	-0.0167	0.0076	-0.0000	2.3369	-4.1019	-0.3057	0.0013	0.0000	-0.0000	27.9860	-40.3564	-3.2902	0.0135	0.0000
650.6350	-0.9373	-2.5548	2.2132	-1.2304	4.7275	-4.1073	-0.0000	-0.0000	-0.0000	0.0000	0.0000	0.0000	-0.1432	2.6650	-4.0424	-0.3545	-0.0004	0.0368	0.0000	2.3370	-4.1018	-0.3057	0.0013	0.0000	0.0000	27.9877	-40.3563	-3.2902	0.0135	0.0000
650.6470	-0.9373	-2.5548	2.2132	-1.2304	4.7275	-4.1073	-0.0000	-0.0000	-0.0000	0.0000	0.0000	0.0000	-0.2001	2.6502	-4.0748	-0.3510	-0.0175	0.0227	0.0000	2.3369	-4.1019	-0.3057	0.0013	0.0000	0.0000	27.9864	-40.3566	-3.2902	0.0135	0.0000
650.6570	-0.9373	-2.5548	2.2132	-1.2304	4.7275	-4.1073	-0.0000	-0.0000	-0.0000	0.0000	0.0000	0.0000	-0.1619	2.6152	-4.0383	-0.3256	0.0042	0.0358	0.0000	2.3369	-4.1019	-0.3057	0.0013	0.0000	0.0000	27.9862	-40.3567	-3.2902	0.0135	0.0000
650.6670	-0.9373	-2.5548	2.2132	-1.2304	4.7275	-4.1073	-0.0000	-0.0000	-0.0000	0.0000	0.0000	0.0000	-0.1910	2.6284	-4.0243	-0.3332	-0.0255	-0.0052	0.0000	2.3371	-4.1018	-0.3057	0.0013	0.0000	0.0000	27.9889	-40.3557	-3.2903	0.0135	0.0000
650.6790	-0.9373	-2.5548	2.2132	-1.2304	4.7275	-4.1073	-0.0000	-0.0000	-0.0000	0.0000	0.0000	0.0000	-0.0813	2.7095	-4.0367	-0.3508	0.0147	-0.0070	0.0000	2.3370	-4.1018	-0.3057	0.0013	0.0000	0.0000	27.9874	-40.3561	-3.2902	0.0135	0.0000
650.6890	-0.9374	-2.5548	2.2132	-1.2304	4.7275	-4.1073	-0.0000	-0.0000	-0.0000	0.0000	0.0000	0.0000	-0.2576	2.7188	-4.0021	-0.3284	0.0090	0.0288	0.0000	2.3370	-4.1018	-0.3057	0.0013	0.0000	0.0000	27.9873	-40.3561	-3.2902	0.0135	0.0000
650.7010	-0.9374	-2.5548	2.2132	-1.2303	4.7275	-4.1073	-0.0000	-0.0000	-0.0000	0.0000	0.0000	0.0000	-0.1721	2.7051	-4.0436	-0.3371	-0.0136	0.0291	-0.0000	2.3368	-4.1019	-0.3057	0.0013	0.0000	-0.0000	27.9857	-40.3567	-3.2902	0.0135	0.0000
650.7110	-0.9373	-2.5548	2.2132	-1.2303	4.7275	-4.1073	-0.0000	-0.0000	-0.0000	0.0000	0.0000	0.0000	-0.1607	2.6411	-4.0852	-0.3487	0.0069	0.0197	0.0000	2.3370	-4.1018	-0.3057	0.0013	0.0000	0.0000	27.9872	-40.3563	-3.2902	0.0135	0.0000
650.7230	-0.9373	-2.5548	2.2132	-1.2303	4.7275	-4.1073	-0.0000	-0.0000	-0.0000	0.0000	0.0000	0.0000	-0.2122	2.7293	-4.0454	-0.3642	0.0023	-0.0067	-0.0000	2.3368	-4.1019	-0.3057	0.0013	0.0000	-0.0000	27.9858	-40.3566	-3.2902	0.0135	0.0000
650.7330	-0.9374	-2.5548	2.2132	-1.2303	4.7274	-4.1073	-0.0000	-0.0000	-0.0000	0.0000	0.0000	0.0000	-0.1730	2.6440	-4.0319	-0.3314	-0.0098	0.0055	0.0000	2.3370	-4.1018	-0.3057	0.0013	0.0000	0.0000	27.9873	-40.3561	-3.2902	0.0135	0.0000
650.7430	-0.9374	-2.5548	2.2132	-1.2303	4.7274	-4.1073	-0.0000	-0.0000	-0.0000	0.0000	0.0000	0.0000	-0.1705	2.6131	-4.0602	-0.3492	-0.0181	0.0098	0.0000	2.3370	-4.1018	-0.3057	0.0013	0.0000	0.0000	27.9873	-40.3561	-3.2902	0.0135	0.0000
650.7550	-0.9373	-2.5548	2.2132	-1.2303	4.7275	-4.1073	-0.0000	-0.0000	-0.0000	0.0000	0.0000	0.0000	-0.1306	2.6713	-4.0658	-0.3293	-0.0003	-0.0049	0.0000	2.3369	-4.1018	-0.3057	0.0013	0.0000	0.0000	27.9870	-40.3560	-3.2902	0.0135	0.0000
650.7650	-0.9373	-2.5548	2.2132	-1.2304	4.7275	-4.1073	-0.0000	-0.0000	-0.0000	0.0000	0.0000	0.0000	-0.1091	2.6244	-4.0732	-0.3401	-0.0192	0.0212	0.0000	2.3369	-4.1018	-0.3057	0.0013	0.0000	0.0000	27.9869	-40.3560	-3.2903	0.0135	0.0000
650.7770	-0.9373	-2.5548	2.2132	-1.2303	4.7275	-4.1073	-0.0000	-0.0000	-0.0000	0.0000	0.0000	0.0000	-0.1341	2.6444	-4.0468	-0.3561	0.0096	0.0163	0.0000	2.3371	-4.1018	-0.3057	0.0013	0.0000	0.0000	27.9888	-40.3558	-3.2902	0.0135	0.0000
650.7870	-0.9373	-2.5548	2.2132	-1.2303	4.7275	-4.1073	-0.0000	-0.0000	-0.0000	0.0000	0.0000	0.0000	-0.2225	2.6465	-4.0532	-0.3464	-0.0138	0.0195	0.0000	2.3369	-4.1018	-0.3057	0.0013	0.0000	0.0000	27.9868	-40.3562	-3.2902	0.0135	0.0000
650.7990	-0.9373	-2.5548	2.2132	-1.2303	4.7275	-4.1073	-0.0000	-0.0000	-0.0000	0.0000	0.0000	0.0000	-0.1792	2.6633	-4.0250	-0.3737	-0.0014	0.0057	0.0000	2.3371	-4.1018	-0.3057	0.0013	0.0000	0.0000	27.9884	-40.3562	-3.2903	0.0135	0.0000
650.8090	-0.9373	-2.5548	2.2132	-1.2303	4.7275	-4.1073	-0.0000	-0.0000	-0.0000	0.0000	0.0000	0.0000	-0.1991	2.7325	-4.0670	-0.3435	0.0132	0.0257	0.0000	2.3370	-4.1018	-0.3057	0.0013	0.0000	0.0000	27.9873	-40.3562	-3.2903	0.0135	0.0000
650.8210	-0.9373	-2.5548	2.2132	-1.2304	4.7275	-4.1073	-0.0000	-0.0000	-0.0000	0.0000	0.0000	0.0000	-0.1454	2.6323	-4.0440	-0.3492	-0.0108	0.0241	0.0000	2.3369	-4.1019	-0.3057	0.0013	0.0000	0.0000	27.9858	-40.3565	-3.2902	0.0135	0.0000
650.8310	-0.9374	-2.5548	2.2132	-1.2303	4.7275	-4.1073	-0.0000	-0.0000	-0.0000	0.0000	0.0000	0.0000	-0.1879	2.6428	-4.0742	-0.3656	-0.0124	0.0190	0.0000	2.3370	-4.1019	-0.3057	0.0013	0.0000	0.0000	27.9870	-40.3564	-3.2902	0.0135	0.0000
650.8410	-0.9373	-2.5548	2.2132	-1.2303	4.7275	-4.1073	-0.0000	-0.0000	-0.0000	0.0000	0.0000	0.0000	-0.1712	2.6649	-4.0437	-0.3368	-0.0308	0.0336	0.0000	2.3369	-4.1019	-0.3057	0.0013	0.0000	0.0000	27.9869	-40.3566	-3.2902	0.0135	0.0000
650.8530	-0.9374	-2.5548	2.2132	-1.2304	4.7275	-4.1073	-0.0000	-0.0000	-0.0000	0.0000	0.0000	0.0000	-0.1330	2.6834	-4.0227	-0.3613	-0.0092	0.0182	0.0000	2.3368	-4.1018	-0.3057	0.0013	0.0000	0.0000	27.9856	-40.3563	-3.2902	0.0135	0.0000
650.8630	-0.9373	-2.5548	2.2132	-1.2303	4.7275	-4.1073	-0.0000	-0.0000	-0.0000	0.0000	0.0000	0.0000	-0.1479	2.6988	-4.0460	-0.3456	-0.0117	0.0211	0.0000	2.3369	-4.1018	-0.3057	0.0013	0.0000	0.0000	27.9866	-40.3563	-3.2902	0.0135	0.0000
650.8750	-0.9373	-2.5548	2.2132	-1.2303	4.7275	-4.1073	-0.0000	-0.0000	-0.0000	0.0000	0.0000	0.0000	-0.1572	2.7239	-4.0423	-0.3533	-0.0283	0.0316	0.0000	2.3370	-4.1018	-0.3057	0.0013	0.0000	0.0000	27.9873	-40.3561	-3.2902	0.0135	0.0000
650.8850	-0.9373	-2.5548	2.2132	-1.2304	4.7275	-4.1073	-0.0000	-0.0000	-0.0000	0.0000	0.0000	0.0000	-0.1578	2.6477	-4.0305	-0.3546	-0.0141	-0.0008	0.0000	2.3370	-4.1018	-0.3057	0.0013	0.0000	0.0000	27.9873	-40.3562	-3.2903	0.0135	0.0000
650.8970	-0.9373	-2.5548	2.2132	-1.2303	4.7275	-4.1073	-0.0000	-0.0000	-0.0000	0.0000	0.0000	0.0000	-0.1133	2.6981	-4.0245	-0.3447	-0.0221	0.0068	0.0000	2.3369	-4.1018	-0.3057	0.0013	0.0000	0.0000	27.9870	-40.3560	-3.2902	0.0135	0.0000
650.9070	-0.9374	-2.5548	2.2132	-1.2304	4.7275	-4.1073	-0.0000	-0.0000	-0.0000	0.0000	0.0000	0.0000	-0.0491	2.6252	-4.0389	-0.3555	-0.0022	0.0103	0.0000	2.3371	-4.1018	-0.3057	0.0013	0.0000	0.0000	27.9890	-40.3555	-3.2903	0.0135	0.0000
650.9170	-0.9373	-2.5548	2.2132	-1.2303	4.7274	-4.1073	-0.0000	-0.0000	-0.0000	0.0000	0.0000	0.0000	-0.1464	2.6222	-4.0303	-0.3616	-0.0026	0.0125	0.0000	2.3368	-4.1018	-0.3057	0.0013	0.0000	0.0000	27.9856	-40.3562	-3.2902	0.0135	0.0000
650.9290	-0.9374	-2.5548	2.2132	-1.2303	4.7275	-4.1073	-0.0000	-0.0000	-0.0000	0.0000	0.0000	0.0000	-0.1397	2.6162	-4.0241	-0.3360	-0.0285	0.0111	0.0000	2.3371	-4.1018	-0.3057	0.0013	0.0000	0.0000	27.9887	-40.3559	-3.2903	0.0135	0.0000
650.9390	-0.9373	-2.5548	2.2132	-1.2304	4.7275	-4.1073	-0.0000	-0.0000	-0.0000	0.0000	0.0000	0.0000	-0.1576	2.7005	-4.0526	-0.3564	0.0030	0.0261	-0.0000	2.3370	-4.1018	-0.3057	0.0013	0.0000	-0.0000	27.9882	-40.3558	-3.2903	0.0135	0.0000
650.9510	-0.9374	-2.5548	2.2132	-1.2303	4.7275	-4.1073	-0.0000	-0.0000	-0.0000	0.0000	0.0000	0.0000	-0.1098	2.7720	-4.0634	-0.3376	-0.0415	0.0198	0.0000	2.3371	-4.1018	-0.3057	0.0013	0.0000	0.0000	27.9894	-40.3557	-3.2903	0.0135	0.0000
650.9610	-0.9373	-2.5548	2.2132	-1.2303	4.7275	-4.1073	-0.0000	-0.0000	-0.0000	0.0000	0.0000	0.0000	-0.1149	2.7286	-4.0657	-0.3650	0.0025	-0.0089	0.0000	2.3370	-4.1018	-0.3057	0.0013	0.0000	0.0000	27.9879	-40.3561	-3.2902	0.0135	0.0000
650.9730	-0.9374	-2.5549	2.2132	-1.2303	4.7275	-4.1073	-0.0000	-0.0000	-0.0000	0.0000	0.0000	0.0000	-0.0679	2.6064	-4.0019	-0.3419	-0.0215	0.0149	0.0000	2.3370	-4.1018	-0.3057	0.0013	0.0000	0.0000	27.9877	-40.3558	-3.2902	0.0135	0.0000
650.9830	-0.9373	-2.5548	2.2132	-1.2303	4.7275	-4.1073	-0.0000	-0.0000	-0.0000	0.0000	0.0000	0.0000	-0.1020	2.6211	-4.0659	-0.3303	-0.0103	0.0068	0.0000	2.3370	-4.1018	-0.3057	0.0013	0.0000	0.0000	27.9879	-40.3561	-3.2902	0.0135	0.0000
650.9950	-0.9373	-2.5548	2.2132	-1.2303	4.7275	-4.1073	-0.0000	-0.0000	-0.0000	0.0000	0.0000	0.0000	-0.1482	2.7367	-4.0766	-0.3312	-0.0188	0.0071	0.0000	2.3369	-4.1019	-0.3057	0.0013	0.0000	0.0000	27.9865	-40.3564	-3.2902	0.0135	0.0000
651.0050	-0.9373	-2.5548	2.2132	-1.2303	4.7275	-4.1073	-0.0000	-0.0000	-0.0000	0.0000	0.0000	0.0000	-0.1089	2.6719	-3.9912	-0.3431	0.0092	-0.0114	0.0000	2.3370	-4.1018	-0.3057	0.0013	0.0000	0.0000	27.9877	-40.3563	-3.2902	0.0135	0.0000
651.0150	-0.9374	-2.5548	2.2132	-1.2303	4.7275	-4.1073	-0.0000	-0.0000	-0.0000	0.0000	0.0000	0.0000	-0.0512	2.6291	-4.0526	-0.3434	0.0027	0.0041	0.0000	2.3370	-4.1018	-0.3057	0.0013	0.0000	0.0000	27.9873	-40.3561	-3.2902	0.0135	0.0000
651.0270	-0.9374	-2.5548	2.2132	-1.2303	4.7275	-4.1073	-0.0000	-0.0000	-0.0000	0.0000	0.0000	0.0000	-0.0993	2.6727	-4.0931	-0.3315	-0.0140	-0.0019	0.0000	2.3370	-4.1018	-0.3057	0.0013	0.0000	0.0000	27.9880	-40.3560	-3.2902	0.0135	0.0000
651.0370	-0.9374	-2.5548	2.2132	-1.2303	4.7275	-4.1073	-0.0000	-0.0000	-0.0000	0.0000	0.0000	0.0000	-0.1384	2.6980	-4.0161	-0.3368	-0.0303	-0.0030	0.0000	2.3371	-4.1018	-0.3057	0.0013	0.0000	0.0000	27.9889	-40.3557	-3.2903	0.0135	0.0000
651.0490	-0.9373	-2.5548	2.2132	-1.2303	4.7275	-4.1073	-0.0000	-0.0000	-0.0000	0.0000	0.0000	0.0000	-0.0939	2.6929	-4.0670	-0.3422	0.0213	0.0125	-0.0000	2.3371	-4.1018	-0.3057	0.0013	0.0000	-0.0000	27.9888	-40.3558	-3.2902	0.0136	0.0000
651.0590	-0.9374	-2.5548	2.2132	-1.2303	4.7275	-4.1073	-0.0000	-0.0000	-0.0000	0.0000	0.0000	0.0000	-0.1068	2.6998	-4.0536	-0.3553	-0.0017	0.0067	0.0000	2.3370	-4.1018	-0.3057	0.0013	0.0000	0.0000	27.9873	-40.3561	-3.2902	0.0135	0.0000
651.0710	-0.9373	-2.5548	2.2132	-1.2303	4.7274	-4.1073	-0.0000	-0.0000	-0.0000	0.0000	0.0000	0.0000	-0.0522	2.7264	-4.0392	-0.3644	-0.0064	-0.0056	-0.0000	2.3368	-4.1019	-0.3057	0.0013	0.0000	-0.0000	27.9856	-40.3568	-3.2902	0.0135	0.0000
651.0810	-0.9373	-2.5548	2.2132	-1.2303	4.7275	-4.1073	-0.0000	-0.0000	-0.0000	0.0000	0.0000	0.0000	-0.0684	2.6870	-4.0592	-0.3689	0.0108	0.0124	0.0000	2.3370	-4.1018	-0.3057	0.0013	0.0000	0.0000	27.9877	-40.3563	-3.2902	0.0135	0.0000
651.0910	-0.9373	-2.5548	2.2132	-1.2303	4.7275	-4.1073	-0.0000	-0.0000	-0.0000	0.0000	0.0000	0.0000	-0.1751	2.6106	-4.0666	-0.3331	0.0032	-0.0034	0.0000	2.3370	-4.1018	-0.3057	0.0013	0.0000	0.0000	27.9882	-40.3558	-3.2902	0.0135	0.0000
651.1030	-0.9373	-2.5548	2.2132	-1.2303	4.7275	-4.1073	-0.0000	-0.0000	-0.0000	0.0000	0.0000	0.0000	-0.1725	2.6278	-4.0994	-0.3524	-0.0086	0.0147	0.0000	2.3370	-4.1018	-0.3057	0.0013	0.0000	0.0000	27.9873	-40.3561	-3.2902	0.0135	0.0000
651.1130	-0.9374	-2.5548	2.2133	-1.2303	4.7275	-4.1073	-0.0000	-0.0000	-0.0000	0.0000	0.0000	0.0000	-0.1395	2.7105	-4.0750	-0.3642	-0.0076	-0.0003	0.0000	2.3370	-4.1018	-0.3057	0.0013	0.0000	0.0000	27.9875	-40.3560	-3.2902	0.0135	0.0000
651.1250	-0.9374	-2.5548	2.2132	-1.2304	4.7275	-4.1073	-0.0000	-0.0000	-0.0000	0.0000	0.0000	0.0000	-0.1951	2.6507	-4.0135	-0.3620	-0.0270	0.0041	-0.0000	2.3369	-4.1019	-0.3057	0.0013	0.0000	-0.0000	27.9860	-40.3564	-3.2902	0.0135	0.0000
651.1350	-0.9373	-2.5548	2.2132	-1.2304	4.7275	-4.1073	-0.0000	-0.0000	-0.0000	0.0000	0.0000	0.0000	-0.0515	2.7131	-4.0474	-0.3196	-0.0032	-0.0327	0.0000	2.3369	-4.1018	-0.3057	0.0013	0.0000	0.0000	27.9868	-40.3561	-3.2902	0.0135	0.0000
651.1450	-0.9374	-2.5548	2.2132	-1.2303	4.7275	-4.1073	-0.0000	-0.0000	-0.0000	0.0000	0.0000	0.0000	-0.0773	2.5973	-4.0787	-0.3456	0.0127	0.0064	0.0000	2.3370	-4.1018	-0.3057	0.0013	0.0000	0.0000	27.9873	-40.3561	-3.2902	0.0135	0.0000
651.1570	-0.9374	-2.5548	2.2132	-1.2304	4.7275	-4.1073	-0.0000	-0.0000	-0.0000	0.0000	0.0000	0.0000	-0.1551	2.7201	-4.0745	-0.3394	-0.0009	0.0386	0.0000	2.3370	-4.1018	-0.3057	0.0013	0.0000	0.0000	27.9880	-40.3560	-3.2902	0.0135	0.0000
651.1670	-0.9374	-2.5548	2.2132	-1.2304	4.7275	-4.1073	-0.0000	-0.0000	-0.0000	0.0000	0.0000	0.0000	-0.1389	2.6594	-4.0934	-0.3695	-0.0011	-0.0009	0.0000	2.3372	-4.1017	-0.3057	0.0013	0.0000	0.0000	27.9903	-40.3554	-3.2903	0.0135	0.0000
651.1770	-0.9374	-2.5548	2.2132	-1.2303	4.7274	-4.1073	-0.0000	-0.0000	-0.0000	0.0000	0.0000	0.0000	-0.1381	2.6914	-4.0675	-0.3330	-0.0025	0.0137	0.0000	2.3372	-4.1018	-0.3057	0.0013	0.0000	0.0000	27.9895	-40.3556	-3.2903	0.0135	0.0000
651.1870	-0.9373	-2.5548	2.2132	-1.2303	4.7275	-4.1073	-0.0000	-0.0000	-0.0000	0.0000	0.0000	0.0000	-0.0973	2.6558	-4.0555	-0.3297	-0.0058	-0.0067	0.0000	2.3371	-4.1018	-0.3057	0.0013	0.0000	0.0000	27.9886	-40.3560	-3.2902	0.0135	0.0000
651.1970	-0.9374	-2.5548	2.2132	-1.2304	4.7275	-4.1073	-0.0000	-0.0000	-0.0000	0.0000	0.0000	0.0000	-0.0888	2.6402	-4.0089	-0.3758	-0.0217	-0.0051	-0.0000	2.3369	-4.1019	-0.3057	0.0013	0.0000	-0.0000	27.9865	-40.3565	-3.2903	0.0135	0.0000
651.2070	-0.9373	-2.5548	2.2132	-1.2303	4.7275	-4.1073	-0.0000	-0.0000	-0.0000	0.0000	0.0000	0.0000	-0.1610	2.6928	-4.0756	-0.3486	0.0029	-0.0049	0.0000	2.3370	-4.1018	-0.3057	0.0013	0.0000	0.0000	27.9880	-40.3560	-3.2903	0.0135	0.0000
651.2190	-0.9374	-2.5548	2.2132	-1.2303	4.7275	-4.1073	-0.0000	-0.0000	-0.0000	0.0000	0.0000	0.0000	-0.1102	2.7375	-4.0176	-0.3723	-0.0058	0.0045	0.0000	2.3370	-4.1018	-0.3057	0.0013	0.0000	0.0000	27.9875	-40.3560	-3.2902	0.0135	0.0000
651.2290	-0.9373	-2.5548	2.2132	-1.2303	4.7275	-4.1073	-0.0000	-0.0000	-0.0000	0.0000	0.0000	0.0000	-0.1011	2.6705	-4.0348	-0.3302	-0.0203	-0.0009	0.0000	2.3370	-4.1019	-0.3057	0.0013	0.0000	0.0000	27.9876	-40.3564	-3.2902	0.0135	0.0000
651.2390	-0.9373	-2.5548	2.2132	-1.2303	4.7275	-4.1073	-0.0000	-0.0000	-0.0000	0.0000	0.0000	0.0000	-0.1093	2.6949	-4.0112	-0.3372	-0.0133	0.0026	0.0000	2.3370	-4.1018	-0.3057	0.0013	0.0000	0.0000	27.9877	-40.3563	-3.2902	0.0135	0.0000
651.2490	-0.9373	-2.5548	2.2132	-1.2303	4.7275	-4.1073	-0.0000	-0.0000	-0.0000	0.0000	0.0000	0.0000	-0.0739	2.6961	-4.0871	-0.3693	0.0148	-0.0147	0.0000	2.3369	-4.1018	-0.3057	0.0013	0.0000	0.0000	27.9860	-40.3564	-3.2902	0.0135	0.0000
651.2590	-0.9373	-2.5548	2.2132	-1.2303	4.7275	-4.1073	-0.0000	-0.0000	-0.0000	0.0000	0.0000	0.0000	-0.0512	2.6926	-4.0703	-0.3389	-0.0064	-0.0241	0.0000	2.3371	-4.1018	-0.3057	0.0013	0.0000	0.0000	27.9886	-40.3560	-3.2903	0.0135	0.0000
651.2690	-0.9374	-2.5548	2.2132	-1.2304	4.7275	-4.1073	-0.0000	-0.0000	-0.0000	0.0000	0.0000	0.0000	-0.0982	2.6552	-4.1024	-0.3705	-0.0081	-0.0108	0.0000	2.3372	-4.1018	-0.3057	0.0013	0.0000	0.0000	27.9898	-40.3558	-3.2902	0.0135	0.0000
651.2810	-0.9373	-2.5548	2.2132	-1.2304	4.7275	-4.1073	-0.0000	-0.0000	-0.0000	0.0000	0.0000	0.0000	-0.1727	2.7090	-4.0890	-0.3157	-0.0199	-0.0043	-0.0000	2.3369	-4.1019	-0.3057	0.0013	0.0000	-0.0000	27.9860	-40.3564	-3.2902	0.0135	0.0000
651.2910	-0.9374	-2.5548	2.2132	-1.2303	4.7275	-4.1073	-0.0000	-0.0000	-0.0000	0.0000	0.0000	0.0000	-0.1549	2.7071	-4.0574	-0.3674	-0.0148	0.0001	0.0000	2.3370	-4.1018	-0.3057	0.0013	0.0000	0.0000	27.9882	-40.3558	-3.2903	0.0135	0.0000
651.3010	-0.9373	-2.5548	2.2132	-1.2303	4.7275	-4.1073	-0.0000	-0.0000	-0.0000	0.0000	0.0000	0.0000	-0.0392	2.6281	-4.0593	-0.3371	-0.0045	0.0193	-0.0000	2.3368	-4.1019	-0.3057	0.0013	0.0000	-0.0000	27.9857	-40.3567	-3.2902	0.0135	0.0000
651.3130	-0.9373	-2.5548	2.2132	-1.2303	4.7275	-4.1073	-0.0000	-0.0000	-0.0000	0.0000	0.0000	0.0000	-0.1185	2.7062	-4.0293	-0.3352	-0.0053	-0.0222	0.0000	2.3371	-4.1018	-0.3057	0.0013	0.0000	0.0000	27.9889	-40.3557	-3.2903	0.0135	0.0000
651.3230	-0.9373	-2.5548	2.2132	-1.2303	4.7274	-4.1073	-0.0000	-0.0000	-0.0000	0.0000	0.0000	0.0000	-0.1440	2.6887	-4.0795	-0.3427	-0.0055	-0.0048	0.0000	2.3370	-4.1019	-0.3057	0.0013	0.0000	0.0000	27.9870	-40.3564	-3.2902	0.0135	0.0000
651.3350	-0.9374	-2.5548	2.2132	-1.2304	4.7275	-4.1073	-0.0000	-0.0000	-0.0000	0.0000	0.0000	0.0000	-0.0678	2.6718	-4.0666	-0.3316	-0.0000	0.0126	0.0000	2.3369	-4.1019	-0.3057	0.0013	0.0000	0.0000	27.9862	-40.3567	-3.2902	0.0135	0.0000
651.3450	-0.9373	-2.5548	2.2132	-1.2304	4.7275	-4.1073	-0.0000	-0.0000	-0.0000	0.0000	0.0000	0.0000	-0.0957	2.6112	-4.0342	-0.3769	-0.0116	0.0109	0.0000	2.3370	-4.1018	-0.3057	0.0013	0.0000	0.0000	27.9880	-40.3560	-3.2902	0.0135	0.0000
651.3570	-0.9373	-2.5548	2.2132	-1.2303	4.7274	-4.1073	-0.0000	-0.0000	-0.0000	0.0000	0.0000	0.0000	-0.1699	2.6740	-4.0566	-0.3499	-0.0140	-0.0009	-0.0000	2.3370	-4.1018	-0.3057	0.0013	0.0000	-0.0000	27.9876	-40.3559	-3.2903	0.0135	0.0000
651.3670	-0.9373	-2.5548	2.2132	-1.2303	4.7274	-4.1073	-0.0000	-0.0000	-0.0000	0.0000	0.0000	0.0000	-0.0594	2.6480	-4.0452	-0.3535	-0.0046	0.0062	0.0000	2.3370	-4.1018	-0.3057	0.0013	0.0000	0.0000	27.9880	-40.3560	-3.2902	0.0135	0.0000
651.3790	-0.9374	-2.5548	2.2132	-1.2303	4.7275	-4.1073	-0.0000	-0.0000	-0.0000	0.0000	0.0000	0.0000	-0.0686	2.6009	-4.0238	-0.3651	-0.0106	0.0111	-0.0000	2.3370	-4.1018	-0.3057	0.0013	0.0000	-0.0000	27.9879	-40.3561	-3.2902	0.0135	0.0000
651.3890	-0.9373	-2.5548	2.2132	-1.2304	4.7275	-4.1073	-0.0000	-0.0000	-0.0000	0.0000	0.0000	0.0000	-0.0635	2.6807	-4.0417	-0.3273	-0.0104	0.0047	0.0000	2.3370	-4.1018	-0.3057	0.0013	0.0000	0.0000	27.9872	-40.3563	-3.2902	0.0135	0.0000
651.3990	-0.9373	-2.5548	2.2132	-1.2303	4.7274	-4.1073	-0.0000	-0.0000	-0.0000	0.0000	0.0000	0.0000	0.0043	2.6355	-4.0481	-0.3530	0.0036	-0.0003	0.0000	2.3370	-4.1018	-0.3057	0.0013	0.0000	0.0000	27.9879	-40.3561	-3.2902	0.0135	0.0000
651.4110	-0.9373	-2.5548	2.2132	-1.2303	4.7275	-4.1073	-0.0000	-0.0000	-0.0000	0.0000	0.0000	0.0000	-0.0076	2.7087	-4.0428	-0.3240	-0.0106	-0.0154	0.0000	2.3369	-4.1018	-0.3057	0.0013	0.0000	0.0000	27.9866	-40.3563	-3.2902	0.0135	0.0000
651.4210	-0.9374	-2.5548	2.2132	-1.2303	4.7275	-4.1073	-0.0000	-0.0000	-0.0000	0.0000	0.0000	0.0000	0.0133	2.6487	-4.0595	-0.3378	0.0012	0.0221	0.0000	2.3370	-4.1019	-0.3057	0.0013	0.0000	0.0000	27.9870	-40.3564	-3.2902	0.0135	0.0000
651.4310	-0.9373	-2.5548	2.2132	-1.2304	4.7275	-4.1073	-0.0000	-0.0000	-0.0000	0.0000	0.0000	0.0000	-0.0706	2.6359	-4.0687	-0.3278	0.0181	-0.0021	0.0000	2.3370	-4.1018	-0.3057	0.0013	0.0000	0.0000	27.9872	-40.3563	-3.2902	0.0135	0.0000
651.4410	-0.9374	-2.5548	2.2132	-1.2303	4.7274	-4.1073	-0.0000	-0.0000	-0.0000	0.0000	0.0000	0.0000	-0.1070	2.6601	-4.0495	-0.3722	0.0050	0.0019	0.0000	2.3369	-4.1019	-0.3057	0.0013	0.0000	0.0000	27.9862	-40.3567	-3.2902	0.0135	0.0000
651.4510	-0.9373	-2.5548	2.2132	-1.2304	4.7274	-4.1073	-0.0000	-0.0000	-0.0000	0.0000	0.0000	0.0000	-0.1058	2.6763	-4.0797	-0.3248	0.0005	0.0213	-0.0000	2.3371	-4.1018	-0.3057	0.0013	0.0000	-0.0000	27.9889	-40.3557	-3.2903	0.0135	0.0000
651.4610	-0.9373	-2.5548	2.2132	-1.2303	4.7275	-4.1073	-0.0000	-0.0000	-0.0000	0.0000	0.0000	0.0000	-0.0435	2.7253	-4.0497	-0.3438	0.0108	-0.0012	0.0000	2.3371	-4.1018	-0.3057	0.0013	0.0000	0.0000	27.9886	-40.3560	-3.2902	0.0135	0.0000
651.4710	-0.9373	-2.5548	2.2132	-1.2304	4.7275	-4.1073	-0.0000	-0.0000	-0.0000	0.0000	0.0000	0.0000	-0.0867	2.6647	-4.0636	-0.3610	-0.0235	0.0001	0.0000	2.3371	-4.1018	-0.3057	0.0013	0.0000	0.0000	27.9891	-40.3560	-3.2902	0.0135	0.0000
651.4830	-0.9374	-2.5548	2.2132	-1.2303	4.7274	-4.1073	-0.0000	-0.0000	-0.0000	0.0000	0.0000	0.0000	-0.0679	2.6863	-4.0804	-0.3564	0.0025	0.0079	0.0000	2.3370	-4.1018	-0.3057	0.0013	0.0000	0.0000	27.9872	-40.3563	-3.2902	0.0135	0.0000
651.4930	-0.9374	-2.5548	2.2132	-1.2303	4.7275	-4.1073	-0.0000	-0.0000	-0.0000	0.0000	0.0000	0.0000	-0.1104	2.7668	-4.0736	-0.3564	-0.0039	-0.0035	0.0000	2.3371	-4.1018	-0.3057	0.0013	0.0000	0.0000	27.9891	-40.3560	-3.2902	0.0135	0.0000
651.5050	-0.9373	-2.5548	2.2132	-1.2303	4.7274	-4.1073	-0.0000	-0.0000	-0.0000	0.0000	0.0000	0.0000	-0.0673	2.6536	-4.0324	-0.3116	-0.0087	0.0102	0.0000	2.3370	-4.1018	-0.3057	0.0013	0.0000	0.0000	27.9872	-40.3563	-3.2902	0.0135	0.0000
651.5150	-0.9374	-2.5548	2.2132	-1.2304	4.7274	-4.1073	-0.0000	-0.0000	-0.0000	0.0000	0.0000	0.0000	-0.1548	2.6752	-4.0524	-0.3460	-0.0021	-0.0096	0.0000	2.3371	-4.1018	-0.3057	0.0013	0.0000	0.0000	27.9886	-40.3560	-3.2902	0.0135	0.0000
651.5250	-0.9373	-2.5548	2.2132	-1.2304	4.7275	-4.1073	-0.0000	-0.0000	-0.0000	0.0000	0.0000	0.0000	-0.1029	2.6819	-4.0567	-0.3635	0.0277	-0.0130	0.0000	2.3370	-4.1018	-0.3057	0.0013	0.0000	0.0000	27.9874	-40.3561	-3.2902	0.0135	0.0000
651.5370	-0.9373	-2.5548	2.2132	-1.2303	4.7274	-4.1073	-0.0000	-0.0000	-0.0000	0.0000	0.0000	0.0000	0.0048	2.6934	-4.0758	-0.3347	-0.0104	-0.0085	0.0000	2.3370	-4.1018	-0.3057	0.0013	0.0000	0.0000	27.9872	-40.3563	-3.2902	0.0135	0.0000
651.5470	-0.9373	-2.5548	2.2132	-1.2304	4.7274	-4.1073	-0.0000	-0.0000	-0.0000	0.0000	0.0000	0.0000	-0.0655	2.6791	-4.0559	-0.3539	0.0163	0.0025	0.0000	2.3369	-4.1018	-0.3057	0.0013	0.0000	0.0000	27.9863	-40.3561	-3.2902	0.0135	0.0000
651.5590	-0.9373	-2.5548	2.2132	-1.2303	4.7275	-4.1073	-0.0000	-0.0000	-0.0000	0.0000	0.0000	0.0000	-0.0051	2.7271	-4.0303	-0.3451	-0.0113	-0.0061	0.0000	2.3368	-4.1019	-0.3057	0.0013	0.0000	0.0000	27.9858	-40.3566	-3.2902	0.0135	0.0000
651.5690	-0.9373	-2.5548	2.2132	-1.2304	4.7275	-4.1073	-0.0000	-0.0000	-0.0000	0.0000	0.0000	0.0000	-0.0772	2.5834	-4.0372	-0.3310	0.0007	0.0164	0.0000	2.3368	-4.1019	-0.3057	0.0013	0.0000	0.0000	27.9851	-40.3567	-3.2902	0.0135	0.0000
651.5790	-0.9373	-2.5548	2.2132	-1.2304	4.7275	-4.1073	-0.0000	-0.0000	-0.0000	0.0000	0.0000	0.0000	0.0587	2.6908	-4.0366	-0.3414	0.0124	-0.0066	-0.0000	2.3368	-4.1019	-0.3057	0.0013	0.0000	-0.0000	27.9858	-40.3566	-3.2902	0.0135	0.0000
651.5890	-0.9373	-2.5548	2.2132	-1.2303	4.7275	-4.1073	-0.0000	-0.0000	-0.0000	0.0000	0.0000	0.0000	-0.0407	2.7318	-4.0511	-0.3525	-0.0324	0.0075	0.0000	2.3370	-4.1018	-0.3057	0.0013	0.0000	0.0000	27.9875	-40.3560	-3.2902	0.0135	0.0000
651.6010	-0.9373	-2.5548	2.2132	-1.2304	4.7275	-4.1073	-0.0000	-0.0000	-0.0000	0.0000	0.0000	0.0000	-0.1046	2.6824	-4.0460	-0.3275	-0.0148	0.0063	0.0000	2.3369	-4.1018	-0.3057	0.0013	0.0000	0.0000	27.9868	-40.3562	-3.2902	0.0135	0.0000
651.6110	-0.9373	-2.5548	2.2132	-1.2304	4.7275	-4.1073	-0.0000	-0.0000	-0.0000	0.0000	0.0000	0.0000	-0.0464	2.6776	-4.0414	-0.3517	0.0050	0.0061	-0.0000	2.3369	-4.1018	-0.3057	0.0013	0.0000	-0.0000	27.9870	-40.3560	-3.2902	0.0135	0.0000
651.6210	-0.9374	-2.5548	2.2132	-1.2303	4.7274	-4.1073	-0.0000	-0.0000	-0.0000	0.0000	0.0000	0.0000	-0.0349	2.6481	-4.0609	-0.3194	0.0108	-0.0094	-0.0000	2.3368	-4.1019	-0.3057	0.0013	0.0000	-0.0000	27.9858	-40.3566	-3.2902	0.0136	0.0000
651.6310	-0.9373	-2.5548	2.2132	-1.2303	4.7275	-4.1073	-0.0000	-0.0000	-0.0000	0.0000	0.0000	0.0000	-0.0755	2.6794	-4.0805	-0.3349	0.0070	-0.0022	0.0000	2.3371	-4.1018	-0.3057	0.0013	0.0000	0.0000	27.9887	-40.3558	-3.2903	0.0135	0.0000
651.6410	-0.9374	-2.5548	2.2132	-1.2303	4.7275	-4.1073	-0.0000	-0.0000	-0.0000	0.0000	0.0000	0.0000	-0.0562	2.7236	-4.0797	-0.3354	0.0097	-0.0058	0.0000	2.3369	-4.1019	-0.3057	0.0013	0.0000	0.0000	27.9869	-40.3566	-3.2902	0.0135	0.0000
651.6510	-0.9374	-2.5548	2.2132	-1.2303	4.7275	-4.1073	-0.0000	-0.0000	-0.0000	0.0000	0.0000	0.0000	-0.0487	2.6365	-4.0749	-0.3157	-0.0053	-0.0131	-0.0000	2.3369	-4.1019	-0.3057	0.0013	0.0000	-0.0000	27.9859	-40.3564	-3.2902	0.0135	0.0000
651.6630	-0.9374	-2.5548	2.2132	-1.2303	4.7275	-4.1073	-0.0000	-0.0000	-0.0000	0.0000	0.0000	0.0000	-0.0446	2.6135	-4.0436	-0.3487	0.0115	-0.0039	0.0000	2.3370	-4.1018	-0.3057	0.0013	0.0000	0.0000	27.9872	-40.3563	-3.2902	0.0135	0.0000
651.6730	-0.9374	-2.5548	2.2132	-1.2304	4.7275	-4.1073	-0.0000	-0.0000	-0.0000	0.0000	0.0000	0.0000	0.0142	2.6711	-4.0266	-0.3072	-0.0039	0.0077	0.0000	2.3371	-4.1018	-0.3057	0.0013	0.0000	0.0000	27.9883	-40.3557	-3.2903	0.0135	0.0000
651.6830	-0.9373	-2.5548	2.2132	-1.2303	4.7275	-4.1073	-0.0000	-0.0000	-0.0000	0.0000	0.0000	0.0000	0.0330	2.6096	-4.0026	-0.3177	0.0131	-0.0021	0.0000	2.3370	-4.1018	-0.3057	0.0013	0.0000	0.0000	27.9880	-40.3560	-3.2902	0.0135	0.0000
651.6950	-0.9374	-2.5548	2.2132	-1.2303	4.7275	-4.1073	-0.0000	-0.0000	-0.0000	0.0000	0.0000	0.0000	0.0179	2.6391	-4.0554	-0.3484	0.0041	-0.0081	0.0000	2.3371	-4.1018	-0.3057	0.0013	0.0000	0.0000	27.9891	-40.3560	-3.2903	0.0135	0.0000
651.7050	-0.9373	-2.5548	2.2132	-1.2303	4.7274	-4.1073	-0.0000	-0.0000	-0.0000	0.0000	0.0000	0.0000	0.0014	2.7092	-4.0269	-0.3258	0.0006	0.0032	0.0000	2.3370	-4.1018	-0.3057	0.0013	0.0000	0.0000	27.9880	-40.3560	-3.2902	0.0135	0.0000
651.7170	-0.9374	-2.5548	2.2132	-1.2303	4.7275	-4.1073	-0.0000	-0.0000	-0.0000	0.0000	0.0000	0.0000	0.1015	2.6864	-4.0607	-0.3206	0.0062	-0.0205	0.0000	2.3371	-4.1018	-0.3057	0.0013	0.0000	0.0000	27.9884	-40.3561	-3.2902	0.0135	0.0000
651.7270	-0.9374	-2.5548	2.2132	-1.2303	4.7274	-4.1073	-0.0000	-0.0000	-0.0000	0.0000	0.0000	0.0000	-0.0155	2.6947	-4.0460	-0.3471	-0.0055	0.0160	0.0000	2.3370	-4.1018	-0.3057	0.0013	0.0000	0.0000	27.9882	-40.3558	-3.2902	0.0135	0.0000
651.7390	-0.9373	-2.5548	2.2132	-1.2303	4.7275	-4.1073	-0.0000	-0.0000	-0.0000	0.0000	0.0000	0.0000	0.0415	2.7133	-4.0388	-0.3049	-0.0017	-0.0157	0.0000	2.3371	-4.1018	-0.3057	0.0013	0.0000	0.0000	27.9883	-40.3557	-3.2903	0.0135	0.0000
651.7490	-0.9373	-2.5548	2.2132	-1.2304	4.7275	-4.1073	-0.0000	-0.0000	-0.0000	0.0000	0.0000	0.0000	0.0964	2.6719	-4.0436	-0.3106	-0.0011	0.0106	0.0000	2.3371	-4.1018	-0.3057	0.0013	0.0000	0.0000	27.9887	-40.3558	-3.2903	0.0135	0.0000
651.7590	-0.9373	-2.5548	2.2132	-1.2303	4.7275	-4.1073	-0.0000	-0.0000	-0.0000	0.0000	0.0000	0.0000	0.0156	2.7106	-4.0229	-0.3202	0.0142	-0.0120	0.0000	2.3370	-4.1018	-0.3057	0.0013	0.0000	0.0000	27.9879	-40.3561	-3.2902	0.0135	0.0000
651.7710	-0.9373	-2.5548	2.2132	-1.2304	4.7275	-4.1073	-0.0000	-0.0000	-0.0000	0.0000	0.0000	0.0000	-0.0269	2.5901	-4.0314	-0.3238	-0.0192	-0.0104	0.0000	2.3371	-4.1018	-0.3057	0.0013	0.0000	0.0000	27.9883	-40.3557	-3.2903	0.0135	0.0000
651.7810	-0.9373	-2.5548	2.2132	-1.2304	4.7275	-4.1073	-0.0000	-0.0000	-0.0000	0.0000	0.0000	0.0000	0.0173	2.6452	-4.0632	-0.3355	-0.0197	-0.0034	0.0000	2.3368	-4.1019	-0.3057	0.0013	0.0000	0.0000	27.9849	-40.3569	-3.2902	0.0135	0.0000
651.7910	-0.9373	-2.5548	2.2132	-1.2303	4.7275	-4.1073	-0.0000	-0.0000	-0.0000	0.0000	0.0000	0.0000	-0.0886	2.6443	-4.0665	-0.3039	0.0128	-0.0219	0.0000	2.3369	-4.1018	-0.3057	0.0013	0.0000	0.0000	27.9868	-40.3561	-3.2902	0.0135	0.0000
651.8010	-0.9374	-2.5548	2.2132	-1.2303	4.7275	-4.1073	-0.0000	-0.0000	-0.0000	0.0000	0.0000	0.0000	0.0765	2.6536	-4.0425	-0.3005	-0.0401	-0.0009	0.0000	2.3370	-4.1018	-0.3057	0.0013	0.0000	0.0000	27.9873	-40.3561	-3.2902	0.0135	0.0000
651.8110	-0.9374	-2.5548	2.2132	-1.2303	4.7275	-4.1073	-0.0000	-0.0000	-0.0000	0.0000	0.0000	0.0000	0.0881	2.6530	-4.0698	-0.3334	0.0067	-0.0051	-0.0000	2.3368	-4.1019	-0.3057	0.0013	0.0000	-0.0000	27.9857	-40.3567	-3.2902	0.0135	0.0000
651.8210	-0.9373	-2.5548	2.2132	-1.2304	4.7275	-4.1073	-0.0000	-0.0000	-0.0000	0.0000	0.0000	0.0000	-0.0251	2.6715	-4.0736	-0.3395	0.0003	0.0054	0.0000	2.3369	-4.1019	-0.3057	0.0013	0.0000	0.0000	27.9863	-40.3566	-3.2902	0.0135	0.0000
651.8330	-0.9373	-2.5548	2.2132	-1.2303	4.7275	-4.1073	-0.0000	-0.0000	-0.0000	0.0000	0.0000	0.0000	0.0007	2.6955	-4.0328	-0.3141	0.0074	-0.0348	0.0000	2.3370	-4.1018	-0.3057	0.0013	0.0000	0.0000	27.9873	-40.3561	-3.2902	0.0135	0.0000
651.8430	-0.9373	-2.5548	2.2132	-1.2303	4.7275	-4.1073	-0.0000	-0.0000	-0.0000	0.0000	0.0000	0.0000	-0.0491	2.7450	-4.0401	-0.3304	-0.0165	-0.0247	0.0000	2.3372	-4.1017	-0.3057	0.0013	0.0000	0.0000	27.9897	-40.3554	-3.2903	0.0135	0.0000
651.8530	-0.9373	-2.5548	2.2132	-1.2303	4.7275	-4.1073	-0.0000	-0.0000	-0.0000	0.0000	0.0000	0.0000	0.0382	2.6064	-4.0558	-0.3423	0.0047	0.0176	0.0000	2.3368	-4.1019	-0.3057	0.0013	0.0000	0.0000	27.9854	-40.3564	-3.2902	0.0135	0.0000
651.8630	-0.9374	-2.5548	2.2132	-1.2304	4.7275	-4.1073	-0.0000	-0.0000	-0.0000	0.0000	0.0000	0.0000	0.1107	2.7014	-4.0437	-0.3253	-0.0151	0.0025	-0.0000	2.3370	-4.1018	-0.3057	0.0013	0.0000	-0.0000	27.9875	-40.3560	-3.2902	0.0135	0.0000
651.8750	-0.9374	-2.5548	2.2132	-1.2303	4.7275	-4.1073	-0.0000	-0.0000	-0.0000	0.0000	0.0000	0.0000	0.1053	2.6313	-4.0400	-0.3441	-0.0142	-0.0295	0.0000	2.3370	-4.1018	-0.3057	0.0013	0.0000	0.0000	27.9877	-40.3563	-3.2902	0.0135	0.0000
651.8850	-0.9373	-2.5548	2.2132	-1.2304	4.7275	-4.1073	-0.0000	-0.0000	-0.0000	0.0000	0.0000	0.0000	0.0960	2.7507	-4.0490	-0.3044	0.0151	-0.0135	0.0000	2.3368	-4.1019	-0.3057	0.0013	0.0000	0.0000	27.9851	-40.3567	-3.2902	0.0135	0.0000
651.8970	-0.9373	-2.5548	2.2132	-1.2303	4.7275	-4.1073	-0.0000	-0.0000	-0.0000	0.0000	0.0000	0.0000	0.1062	2.6856	-4.0673	-0.3010	-0.0146	0.0076	0.0000	2.3370	-4.1018	-0.3057	0.0013	0.0000	0.0000	27.9877	-40.3563	-3.2902	0.0135	0.0000
651.9070	-0.9373	-2.5548	2.2132	-1.2304	4.7275	-4.1073	-0.0000	-0.0000	-0.0000	0.0000	0.0000	0.0000	0.0782	2.7027	-4.0606	-0.3405	-0.0098	-0.0076	0.0000	2.3370	-4.1018	-0.3057	0.0013	0.0000	0.0000	27.9877	-40.3563	-3.2902	0.0135	0.0000
651.9190	-0.9373	-2.5548	2.2132	-1.2304	4.7275	-4.1073	-0.0000	-0.0000	-0.0000	0.0000	0.0000	0.0000	0.0325	2.6883	-4.0735	-0.3211	-0.0318	-0.0162	0.0000	2.3371	-4.1018	-0.3057	0.0013	0.0000	0.0000	27.9887	-40.3558	-3.2903	0.0135	0.0000
651.9290	-0.9373	-2.5548	2.2132	-1.2303	4.7275	-4.1073	-0.0000	-0.0000	-0.0000	0.0000	0.0000	0.0000	0.0577	2.6797	-4.0585	-0.3212	-0.0285	-0.0111	0.0000	2.3372	-4.1018	-0.3057	0.0013	0.0000	0.0000	27.9901	-40.3555	-3.2903	0.0135	0.0000
651.9410	-0.9374	-2.5548	2.2132	-1.2303	4.7275	-4.1073	-0.0000	-0.0000	-0.0000	0.0000	0.0000	0.0000	-0.0047	2.6522	-4.0725	-0.3108	-0.0127	0.0033	0.0000	2.3371	-4.1018	-0.3057	0.0013	0.0000	0.0000	27.9890	-40.3555	-3.2903	0.0135	0.0000
651.9510	-0.9373	-2.5548	2.2132	-1.2304	4.7275	-4.1073	-0.0000	-0.0000	-0.0000	0.0000	0.0000	0.0000	-0.0081	2.7050	-4.0313	-0.3079	-0.0241	-0.0217	0.0000	2.3371	-4.1018	-0.3057	0.0013	0.0000	0.0000	27.9883	-40.3557	-3.2903	0.0135	0.0000
651.9610	-0.9373	-2.5548	2.2132	-1.2303	4.7275	-4.1073	-0.0000	-0.0000	-0.0000	0.0000	0.0000	0.0000	-0.0181	2.6477	-4.0456	-0.2923	-0.0010	0.0052	0.0000	2.3369	-4.1019	-0.3057	0.0013	0.0000	0.0000	27.9862	-40.3567	-3.2902	0.0135	0.0000
651.9710	-0.9373	-2.5548	2.2133	-1.2303	4.7275	-4.1073	-0.0000	-0.0000	-0.0000	0.0000	0.0000	0.0000	-0.0036	2.6617	-4.0167	-0.3399	0.0034	-0.0027	0.0000	2.3369	-4.1018	-0.3057	0.0013	0.0000	0.0000	27.9863	-40.3561	-3.2902	0.0135	0.0000
651.9810	-0.9374	-2.5548	2.2132	-1.2303	4.7275	-4.1073	-0.0000	-0.0000	-0.0000	0.0000	0.0000	0.0000	0.1086	2.6522	-4.0729	-0.3148	-0.0163	-0.0117	0.0000	2.3369	-4.1018	-0.3057	0.0013	0.0000	0.0000	27.9870	-40.3560	-3.2902	0.0136	0.0000
651.9910	-0.9373	-2.5548	2.2132	-1.2304	4.7274	-4.1073	-0.0000	-0.0000	-0.0000	0.0000	0.0000	0.0000	0.1191	2.7110	-4.0725	-0.3265	-0.0138	-0.0071	0.0000	2.3370	-4.1018	-0.3057	0.0013	0.0000	0.0000	27.9882	-40.3559	-3.2903	0.0135	0.0000
652.0030	-0.9373	-2.5548	2.2132	-1.2304	4.7275	-4.1073	-0.0000	-0.0000	-0.0000	0.0000	0.0000	0.0000	0.1696	2.6464	-4.0300	-0.3113	-0.0183	0.0028	0.0000	2.3369	-4.1019	-0.3057	0.0013	0.0000	0.0000	27.9862	-40.3567	-3.2902	0.0135	0.0000
652.0130	-0.9373	-2.5548	2.2132	-1.2303	4.7274	-4.1073	-0.0000	-0.0000	-0.0000	0.0000	0.0000	0.0000	0.1569	2.6178	-4.0481	-0.3092	-0.0218	-0.0111	0.0000	2.3367	-4.1019	-0.3057	0.0013	0.0000	0.0000	27.9843	-40.3570	-3.2902	0.0135	0.0000
652.0230	-0.9374	-2.5548	2.2132	-1.2303	4.7275	-4.1073	-0.0000	-0.0000	-0.0000	0.0000	0.0000	0.0000	0.1471	2.6737	-4.0439	-0.3158	0.0067	-0.0144	-0.0000	2.3369	-4.1018	-0.3057	0.0013	0.0000	-0.0000	27.9863	-40.3561	-3.2902	0.0135	0.0000
652.0330	-0.9373	-2.5548	2.2132	-1.2303	4.7275	-4.1073	-0.0000	-0.0000	-0.0000	0.0000	0.0000	0.0000	0.1609	2.6488	-4.0541	-0.3345	-0.0068	-0.0142	-0.0000	2.3369	-4.1018	-0.3057	0.0013	0.0000	-0.0000	27.9860	-40.3564	-3.2902	0.0135	0.0000
652.0430	-0.9373	-2.5548	2.2132	-1.2304	4.7275	-4.1073	-0.0000	-0.0000	-0.0000	0.0000	0.0000	0.0000	0.0273	2.6520	-4.0620	-0.3445	-0.0313	-0.0072	0.0000	2.3369	-4.1019	-0.3057	0.0013	0.0000	0.0000	27.9865	-40.3564	-3.2902	0.0135	0.0000
652.0550	-0.9373	-2.5548	2.2132	-1.2303	4.7275	-4.1073	-0.0000	-0.0000	-0.0000	0.0000	0.0000	0.0000	0.0985	2.6888	-4.0674	-0.3026	-0.0122	0.0024	0.0000	2.3369	-4.1018	-0.3057	0.0013	0.0000	0.0000	27.9868	-40.3561	-3.2902	0.0135	0.0000
652.0650	-0.9373	-2.5548	2.2132	-1.2303	4.7275	-4.1073	-0.0000	-0.0000	-0.0000	0.0000	0.0000	0.0000	-0.0158	2.6795	-4.0605	-0.3074	0.0008	-0.0214	0.0000	2.3370	-4.1018	-0.3057	0.0013	0.0000	0.0000	27.9876	-40.3558	-3.2903	0.0135	0.0000
652.0770	-0.9373	-2.5549	2.2133	-1.2303	4.7274	-4.1073	-0.0000	-0.0000	-0.0000	0.0000	0.0000	0.0000	0.1394	2.6472	-4.0543	-0.3147	0.0032	-0.0057	0.0000	2.3368	-4.1019	-0.3057	0.0013	0.0000	0.0000	27.9854	-40.3564	-3.2902	0.0135	0.0000
652.0870	-0.9373	-2.5548	2.2132	-1.2304	4.7275	-4.1073	-0.0000	-0.0000	-0.0000	0.0000	0.0000	0.0000	0.0202	2.6443	-4.0229	-0.3154	0.0162	0.0101	0.0000	2.3370	-4.1018	-0.3057	0.0013	0.0000	0.0000	27.9875	-40.3560	-3.2902	0.0135	0.0000
652.0990	-0.9373	-2.5548	2.2133	-1.2303	4.7274	-4.1073	-0.0000	-0.0000	-0.0000	0.0000	0.0000	0.0000	0.0992	2.6755	-4.0599	-0.2995	-0.0090	-0.0195	0.0000	2.3371	-4.1018	-0.3057	0.0013	0.0000	0.0000	27.9889	-40.3557	-3.2903	0.0135	0.0000
652.1090	-0.9373	-2.5548	2.2132	-1.2303	4.7275	-4.1073	-0.0000	-0.0000	-0.0000	0.0000	0.0000	0.0000	0.1189	2.7346	-4.0562	-0.3117	0.0086	0.0085	0.0000	2.3370	-4.1018	-0.3057	0.0013	0.0000	0.0000	27.9875	-40.3560	-3.2902	0.0135	0.0000
652.1210	-0.9374	-2.5548	2.2132	-1.2304	4.7275	-4.1073	-0.0000	-0.0000	-0.0000	0.0000	0.0000	0.0000	0.0374	2.6981	-4.1056	-0.3431	0.0191	-0.0020	0.0000	2.3371	-4.1018	-0.3057	0.0013	0.0000	0.0000	27.9888	-40.3558	-3.2902	0.0135	0.0000
652.1310	-0.9374	-2.5548	2.2132	-1.2304	4.7275	-4.1073	-0.0000	-0.0000	-0.0000	0.0000	0.0000	0.0000	0.1389	2.7243	-4.0377	-0.3183	-0.0007	-0.0040	0.0000	2.3371	-4.1018	-0.3057	0.0013	0.0000	0.0000	27.9884	-40.3561	-3.2902	0.0135	0.0000
652.1410	-0.9374	-2.5548	2.2132	-1.2304	4.7275	-4.1073	-0.0000	-0.0000	-0.0000	0.0000	0.0000	0.0000	0.0500	2.6231	-4.0588	-0.3069	-0.0032	-0.0137	0.0000	2.3370	-4.1018	-0.3057	0.0013	0.0000	0.0000	27.9879	-40.3561	-3.2903	0.0135	0.0000
652.1530	-0.9373	-2.5548	2.2132	-1.2303	4.7274	-4.1073	-0.0000	-0.0000	-0.0000	0.0000	0.0000	0.0000	0.0717	2.7126	-4.0308	-0.3403	-0.0230	-0.0158	0.0000	2.3369	-4.1018	-0.3057	0.0013	0.0000	0.0000	27.9868	-40.3561	-3.2902	0.0135	0.0000
652.1630	-0.9374	-2.5548	2.2132	-1.2303	4.7275	-4.1073	-0.0000	-0.0000	-0.0000	0.0000	0.0000	0.0000	0.1069	2.6635	-4.0592	-0.3023	0.0069	-0.0018	-0.0000	2.3369	-4.1018	-0.3057	0.0013	0.0000	-0.0000	27.9868	-40.3562	-3.2903	0.0135	0.0000
652.1750	-0.9374	-2.5548	2.2132	-1.2303	4.7275	-4.1073	-0.0000	-0.0000	-0.0000	0.0000	0.0000	0.0000	0.1034	2.6753	-4.0918	-0.3344	-0.0006	-0.0180	0.0000	2.3371	-4.1018	-0.3057	0.0013	0.0000	0.0000	27.9889	-40.3557	-3.2902	0.0135	0.0000
652.1850	-0.9374	-2.5548	2.2132	-1.2303	4.7275	-4.1073	-0.0000	-0.0000	-0.0000	0.0000	0.0000	0.0000	0.0604	2.6558	-4.0773	-0.2959	-0.0066	-0.0180	0.0000	2.3371	-4.1018	-0.3057	0.0013	0.0000	0.0000	27.9886	-40.3560	-3.2903	0.0135	0.0000
652.1970	-0.9373	-2.5548	2.2132	-1.2304	4.7275	-4.1073	-0.0000	-0.0000	-0.0000	0.0000	0.0000	0.0000	0.0806	2.6827	-4.0904	-0.3163	-0.0004	-0.0219	0.0000	2.3371	-4.1018	-0.3057	0.0013	0.0000	0.0000	27.9889	-40.3557	-3.2903	0.0135	0.0000
652.2070	-0.9373	-2.5548	2.2132	-1.2303	4.7275	-4.1073	-0.0000	-0.0000	-0.0000	0.0000	0.0000	0.0000	0.0951	2.7711	-4.0350	-0.3017	-0.0068	-0.0277	0.0000	2.3369	-4.1018	-0.3057	0.0013	0.0000	0.0000	27.9870	-40.3560	-3.2902	0.0135	0.0000
652.2170	-0.9373	-2.5548	2.2132	-1.2303	4.7275	-4.1073	-0.0000	-0.0000	-0.0000	0.0000	0.0000	0.0000	0.1037	2.6932	-4.0643	-0.3098	-0.0049	0.0054	0.0000	2.3370	-4.1018	-0.3057	0.0013	0.0000	0.0000	27.9874	-40.3560	-3.2903	0.0135	0.0000
652.2290	-0.9374	-2.5548	2.2132	-1.2303	4.7275	-4.1072	-0.0000	-0.0000	-0.0000	0.0000	0.0000	0.0000	0.0667	2.6922	-4.0589	-0.3296	-0.0206	-0.0240	-0.0000	2.3368	-4.1019	-0.3057	0.0013	0.0000	-0.0000	27.9858	-40.3566	-3.2902	0.0135	0.0000
652.2390	-0.9373	-2.5548	2.2132	-1.2303	4.7275	-4.1073	-0.0000	-0.0000	-0.0000	0.0000	0.0000	0.0000	-0.0350	2.6735	-4.0897	-0.2837	-0.0158	-0.0145	0.0000	2.3371	-4.1018	-0.3057	0.0013	0.0000	0.0000	27.9889	-40.3557	-3.2903	0.0135	0.0000
652.2510	-0.9374	-2.5548	2.2132	-1.2304	4.7275	-4.1073	-0.0000	-0.0000	-0.0000	-0.0000	0.0000	0.0000	0.0793	2.7269	-4.0778	-0.2995	-0.0402	-0.0069	0.0000	2.3369	-4.1018	-0.3057	0.0013	0.0000	0.0000	27.9869	-40.3560	-3.2903	0.0135	0.0000
652.2610	-0.9373	-2.5548	2.2132	-1.2304	4.7275	-4.1073	-0.0000	-0.0000	-0.0000	-0.0000	0.0000	0.0000	-0.0024	2.7315	-4.0624	-0.3198	-0.0078	-0.0172	0.0000	2.3372	-4.1017	-0.3057	0.0013	0.0000	0.0000	27.9897	-40.3554	-3.2903	0.0135	0.0000
652.2730	-0.9373	-2.5548	2.2132	-1.2303	4.7275	-4.1073	-0.0000	-0.0000	-0.0000	-0.0000	0.0000	0.0000	0.0561	2.6497	-4.0552	-0.3226	0.0051	-0.0148	0.0000	2.3371	-4.1018	-0.3057	0.0013	0.0000	0.0000	27.9891	-40.3555	-3.2903	0.0135	0.0000
652.2830	-0.9374	-2.5548	2.2132	-1.2304	4.7275	-4.1073	-0.0000	-0.0000	-0.0000	-0.0000	0.0000	0.0000	0.0172	2.5799	-4.0246	-0.3185	0.0072	-0.0300	0.0000	2.3370	-4.1018	-0.3057	0.0013	0.0000	0.0000	27.9882	-40.3558	-3.2902	0.0135	0.0000
652.2950	-0.9373	-2.5548	2.2132	-1.2304	4.7275	-4.1073	-0.0000	-0.0000	-0.0000	0.0000	0.0000	0.0000	0.0346	2.7600	-4.0504	-0.3275	-0.0177	-0.0315	0.0000	2.3369	-4.1018	-0.3057	0.0013	0.0000	0.0000	27.9863	-40.3561	-3.2902	0.0135	0.0000
652.3050	-0.9373	-2.5548	2.2132	-1.2304	4.7275	-4.1073	-0.0000	-0.0000	-0.0000	0.0000	0.0000	0.0000	0.0504	2.6681	-4.0553	-0.3096	-0.0118	-0.0399	-0.0000	2.3368	-4.1019	-0.3057	0.0013	0.0000	-0.0000	27.9855	-40.3569	-3.2902	0.0135	0.0000
652.3170	-0.9373	-2.5548	2.2132	-1.2304	4.7275	-4.1073	-0.0000	-0.0000	-0.0000	0.0000	0.0000	0.0000	0.0940	2.6242	-4.0697	-0.3096	-0.0204	-0.0046	0.0000	2.3369	-4.1019	-0.3057	0.0013	0.0000	0.0000	27.9863	-40.3566	-3.2902	0.0135	0.0000
652.3270	-0.9373	-2.5548	2.2132	-1.2304	4.7275	-4.1073	-0.0000	-0.0000	-0.0000	0.0000	0.0000	0.0000	-0.0369	2.6818	-4.0306	-0.2924	0.0150	-0.0054	0.0000	2.3370	-4.1018	-0.3057	0.0013	0.0000	0.0000	27.9880	-40.3560	-3.2902	0.0135	0.0000
652.3390	-0.9373	-2.5548	2.2132	-1.2303	4.7274	-4.1073	-0.0000	-0.0000	-0.0000	0.0000	0.0000	-0.0000	0.1184	2.6679	-4.0577	-0.3284	-0.0168	-0.0274	0.0000	2.3372	-4.1018	-0.3057	0.0013	0.0000	0.0000	27.9900	-40.3557	-3.2902	0.0135	0.0000
652.3490	-0.9373	-2.5548	2.2132	-1.2303	4.7275	-4.1073	-0.0000	-0.0000	-0.0000	0.0000	0.0000	0.0001	0.0731	2.6790	-4.0391	-0.3053	-0.0078	-0.0183	0.0000	2.3370	-4.1019	-0.3057	0.0013	0.0000	0.0000	27.9876	-40.3564	-3.2902	0.0135	0.0000
652.3590	-0.9374	-2.5548	2.2132	-1.2303	4.7275	-4.1073	-0.0000	-0.0000	-0.0000	0.0000	0.0000	0.0000	0.0112	2.6955	-4.0467	-0.3201	-0.0312	-0.0033	0.0000	2.3371	-4.1018	-0.3057	0.0013	0.0000	0.0000	27.9884	-40.3562	-3.2903	0.0135	0.0000
652.3710	-0.9374	-2.5548	2.2132	-1.2304	4.7275	-4.1073	-0.0000	-0.0000	-0.0000	0.0000	0.0000	0.0000	0.0510	2.7130	-4.0491	-0.2781	-0.0073	-0.0010	0.0000	2.3370	-4.1018	-0.3057	0.0013	0.0000	0.0000	27.9877	-40.3558	-3.2902	0.0135	0.0000
652.3810	-0.9373	-2.5548	2.2132	-1.2303	4.7274	-4.1073	-0.0000	-0.0000	-0.0000	0.0000	0.0000	0.0000	0.0678	2.7075	-4.0449	-0.2937	-0.0191	-0.0086	0.0000	2.3370	-4.1018	-0.3057	0.0013	0.0000	0.0000	27.9873	-40.3562	-3.2903	0.0135	0.0000
652.3930	-0.9373	-2.5548	2.2132	-1.2303	4.7275	-4.1073	-0.0000	-0.0000	-0.0000	0.0000	0.0000	0.0000	0.0419	2.7002	-4.0497	-0.3348	-0.0008	-0.0156	0.0000	2.3370	-4.1018	-0.3057	0.0013	0.0000	0.0000	27.9875	-40.3560	-3.2902	0.0135	0.0000
652.4030	-0.9373	-2.5549	2.2133	-1.2304	4.7275	-4.1073	-0.0000	-0.0000	-0.0000	0.0000	0.0000	0.0000	0.0455	2.7172	-4.0074	-0.2928	0.0110	-0.0177	0.0000	2.3368	-4.1019	-0.3057	0.0013	0.0000	0.0000	27.9852	-40.3566	-3.2902	0.0135	0.0000
652.4150	-0.9374	-2.5548	2.2132	-1.2303	4.7275	-4.1073	-0.0000	-0.0000	-0.0000	0.0000	0.0000	0.0000	0.0178	2.7264	-4.0875	-0.3070	-0.0074	0.0142	0.0000	2.3369	-4.1018	-0.3057	0.0013	0.0000	0.0000	27.9866	-40.3563	-3.2902	0.0135	0.0000
652.4250	-0.9373	-2.5548	2.2132	-1.2303	4.7275	-4.1073	-0.0000	-0.0000	-0.0000	0.0000	0.0000	0.0000	0.0960	2.7170	-4.0620	-0.2867	-0.0175	0.0033	0.0000	2.3371	-4.1018	-0.3057	0.0013	0.0000	0.0000	27.9886	-40.3560	-3.2903	0.0135	0.0000
652.4350	-0.9373	-2.5548	2.2132	-1.2303	4.7275	-4.1073	-0.0000	-0.0000	-0.0000	0.0000	0.0000	0.0000	0.0935	2.7066	-4.0792	-0.2916	-0.0251	-0.0321	0.0000	2.3369	-4.1018	-0.3057	0.0013	0.0000	0.0000	27.9868	-40.3561	-3.2902	0.0135	0.0000
652.4470	-0.9374	-2.5548	2.2132	-1.2303	4.7275	-4.1073	-0.0000	-0.0000	-0.0000	0.0000	0.0000	0.0000	0.0172	2.7070	-4.0774	-0.3223	-0.0223	-0.0331	0.0000	2.3370	-4.1018	-0.3057	0.0013	0.0000	0.0000	27.9873	-40.3561	-3.2902	0.0135	0.0000
652.4570	-0.9374	-2.5548	2.2132	-1.2303	4.7274	-4.1073	-0.0000	-0.0000	-0.0000	0.0000	0.0000	0.0000	0.0995	2.7123	-4.0510	-0.2924	-0.0387	-0.0199	0.0000	2.3369	-4.1018	-0.3057	0.0013	0.0000	0.0000	27.9868	-40.3562	-3.2902	0.0135	0.0000
652.4690	-0.9373	-2.5548	2.2132	-1.2303	4.7275	-4.1073	-0.0000	-0.0000	-0.0000	0.0000	0.0000	0.0000	0.0661	2.6836	-4.0874	-0.3080	-0.0256	-0.0188	0.0000	2.3369	-4.1018	-0.3057	0.0013	0.0000	0.0000	27.9866	-40.3563	-3.2902	0.0135	0.0000
652.4790	-0.9374	-2.5548	2.2132	-1.2304	4.7275	-4.1073	-0.0000	-0.0000	-0.0000	0.0000	0.0000	0.0000	0.0706	2.7114	-4.0328	-0.3141	-0.0153	0.0013	0.0000	2.3370	-4.1018	-0.3057	0.0013	0.0000	0.0000	27.9881	-40.3559	-3.2903	0.0135	0.0000
652.4910	-0.9374	-2.5548	2.2132	-1.2304	4.7275	-4.1073	-0.0000	-0.0000	-0.0000	0.0000	0.0000	0.0002	-0.0343	2.7520	-4.0158	-0.3095	-0.0087	-0.0118	0.0000	2.3370	-4.1018	-0.3057	0.0013	0.0000	0.0000	27.9882	-40.3558	-3.2903	0.0135	0.0000
652.5010	-0.9373	-2.5548	2.2132	-1.2304	4.7274	-4.1073	-0.0000	-0.0000	-0.0000	0.0000	0.0000	0.0001	0.0202	2.7320	-4.0582	-0.2913	-0.0275	-0.0134	0.0000	2.3370	-4.1018	-0.3057	0.0013	0.0000	0.0000	27.9873	-40.3561	-3.2902	0.0135	0.0000
652.5110	-0.9373	-2.5548	2.2132	-1.2304	4.7275	-4.1073	-0.0000	-0.0000	-0.0000	0.0000	0.0000	0.0001	0.0497	2.6782	-4.0512	-0.2851	-0.0036	-0.0110	0.0000	2.3371	-4.1018	-0.3057	0.0013	0.0000	0.0000	27.9886	-40.3560	-3.2902	0.0135	0.0000
652.5230	-0.9373	-2.5548	2.2132	-1.2304	4.7275	-4.1073	-0.0000	-0.0000	-0.0000	0.0000	0.0000	0.0001	0.0940	2.6357	-4.0727	-0.3135	-0.0163	-0.0026	0.0000	2.3369	-4.1018	-0.3057	0.0013	0.0000	0.0000	27.9861	-40.3563	-3.2902	0.0135	0.0000
652.5330	-0.9373	-2.5548	2.2132	-1.2303	4.7275	-4.1073	-0.0000	-0.0000	-0.0000	0.0000	0.0000	0.0001	0.1015	2.7293	-4.0322	-0.3129	-0.0124	-0.0058	0.0000	2.3369	-4.1018	-0.3057	0.0013	0.0000	0.0000	27.9869	-40.3560	-3.2903	0.0135	0.0000
652.5450	-0.9374	-2.5548	2.2132	-1.2304	4.7275	-4.1073	-0.0000	-0.0000	-0.0000	0.0000	0.0000	0.0000	0.1124	2.7092	-4.0625	-0.2972	0.0041	-0.0025	-0.0000	2.3368	-4.1019	-0.3057	0.0013	0.0000	-0.0000	27.9856	-40.3567	-3.2902	0.0135	0.0000
652.5550	-0.9374	-2.5548	2.2132	-1.2304	4.7274	-4.1073	-0.0000	-0.0000	-0.0000	0.0000	0.0000	0.0000	0.1183	2.7333	-3.9901	-0.3155	-0.0131	-0.0133	0.0000	2.3370	-4.1018	-0.3057	0.0013	0.0000	0.0000	27.9873	-40.3561	-3.2902	0.0135	0.0000
652.5650	-0.9373	-2.5548	2.2132	-1.2303	4.7275	-4.1073	-0.0000	-0.0000	-0.0000	0.0000	0.0000	0.0000	0.1040	2.7375	-4.0556	-0.3186	-0.0265	-0.0180	0.0000	2.3370	-4.1018	-0.3057	0.0013	0.0000	0.0000	27.9882	-40.3558	-3.2902	0.0135	0.0000
652.5770	-0.9373	-2.5548	2.2132	-1.2303	4.7275	-4.1073	-0.0000	-0.0000	-0.0000	0.0000	0.0000	0.0001	-0.0034	2.7483	-4.0539	-0.2979	-0.0125	-0.0107	0.0000	2.3371	-4.1018	-0.3057	0.0013	0.0000	0.0000	27.9886	-40.3560	-3.2902	0.0135	0.0000
652.5870	-0.9373	-2.5548	2.2132	-1.2303	4.7275	-4.1073	-0.0000	-0.0000	-0.0000	0.0000	0.0000	0.0000	0.1710	2.6213	-4.0601	-0.2796	-0.0323	-0.0175	0.0000	2.3369	-4.1019	-0.3057	0.0013	0.0000	0.0000	27.9863	-40.3566	-3.2902	0.0135	0.0000
652.5990	-0.9373	-2.5548	2.2132	-1.2304	4.7275	-4.1073	-0.0000	-0.0000	-0.0000	0.0000	0.0000	0.0001	0.0696	2.7291	-4.0180	-0.2989	-0.0085	-0.0127	0.0000	2.3369	-4.1019	-0.3057	0.0013	0.0000	0.0000	27.9869	-40.3566	-3.2902	0.0135	0.0000
652.6090	-0.9373	-2.5548	2.2132	-1.2303	4.7275	-4.1073	-0.0000	-0.0000	-0.0000	0.0000	0.0000	0.0000	-0.0318	2.7083	-4.0591	-0.2952	-0.0089	0.0047	0.0000	2.3371	-4.1018	-0.3057	0.0013	0.0000	0.0000	27.9887	-40.3558	-3.2903	0.0135	0.0000
652.6210	-0.9373	-2.5548	2.2132	-1.2304	4.7275	-4.1073	-0.0000	-0.0000	-0.0000	0.0000	0.0000	0.0000	-0.1122	2.7355	-4.0310	-0.2985	-0.0201	-0.0102	0.0000	2.3370	-4.1018	-0.3057	0.0013	0.0000	0.0000	27.9873	-40.3561	-3.2902	0.0135	0.0000
652.6310	-0.9373	-2.5548	2.2132	-1.2304	4.7275	-4.1073	-0.0000	-0.0000	-0.0000	0.0000	0.0000	0.0000	0.0451	2.7622	-4.0764	-0.2884	-0.0261	-0.0110	0.0000	2.3370	-4.1018	-0.3057	0.0013	0.0000	0.0000	27.9880	-40.3560	-3.2903	0.0135	0.0000
652.6410	-0.9373	-2.5548	2.2132	-1.2303	4.7274	-4.1073	-0.0000	-0.0000	-0.0000	0.0000	0.0000	0.0000	0.0040	2.7331	-3.9724	-0.2888	-0.0315	-0.0231	0.0000	2.3371	-4.1018	-0.3057	0.0013	0.0000	0.0000	27.9887	-40.3558	-3.2903	0.0135	0.0000
652.6510	-0.9373	-2.5548	2.2132	-1.2304	4.7275	-4.1073	-0.0000	-0.0000	-0.0000	0.0000	0.0000	0.0000	-0.0282	2.7028	-4.0858	-0.2944	-0.0221	0.0188	0.0000	2.3369	-4.1019	-0.3057	0.0013	0.0000	0.0000	27.9869	-40.3566	-3.2902	0.0135	0.0000
652.6610	-0.9373	-2.5548	2.2132	-1.2304	4.7275	-4.1073	-0.0000	-0.0000	-0.0000	0.0000	0.0000	0.0000	-0.0151	2.7313	-4.0783	-0.3216	-0.0114	-0.0203	0.0000	2.3370	-4.1018	-0.3057	0.0013	0.0000	0.0000	27.9882	-40.3559	-3.2903	0.0135	0.0000
652.6730	-0.9373	-2.5548	2.2132	-1.2304	4.7275	-4.1073	-0.0000	-0.0000	-0.0000	0.0000	0.0000	0.0000	0.0978	2.7695	-4.0442	-0.2973	-0.0311	-0.0079	0.0000	2.3370	-4.1018	-0.3057	0.0013	0.0000	0.0000	27.9875	-40.3560	-3.2902	0.0135	0.0000
652.6830	-0.9374	-2.5548	2.2133	-1.2303	4.7275	-4.1073	-0.0000	-0.0000	-0.0000	0.0000	0.0000	0.0000	0.0702	2.7800	-4.0347	-0.3035	-0.0107	-0.0011	0.0000	2.3368	-4.1019	-0.3057	0.0013	0.0000	0.0000	27.9851	-40.3567	-3.2902	0.0135	0.0000
652.6930	-0.9373	-2.5548	2.2132	-1.2303	4.7275	-4.1073	-0.0000	-0.0000	-0.0000	0.0000	0.0000	0.0000	0.0503	2.7265	-4.0537	-0.2918	-0.0282	-0.0087	0.0000	2.3369	-4.1018	-0.3057	0.0013	0.0000	0.0000	27.9867	-40.3563	-3.2902	0.0135	0.0000
652.7030	-0.9373	-2.5549	2.2132	-1.2304	4.7275	-4.1073	-0.0000	-0.0000	-0.0000	0.0000	0.0000	0.0000	0.0562	2.6836	-4.0323	-0.3146	0.0056	-0.0139	-0.0000	2.3370	-4.1018	-0.3057	0.0013	0.0000	-0.0000	27.9879	-40.3561	-3.2902	0.0135	0.0000
652.7130	-0.9374	-2.5548	2.2132	-1.2303	4.7275	-4.1073	-0.0000	-0.0000	-0.0000	0.0000	0.0000	0.0000	0.1119	2.6433	-4.0558	-0.2928	-0.0331	-0.0064	0.0000	2.3370	-4.1018	-0.3057	0.0013	0.0000	0.0000	27.9874	-40.3561	-3.2902	0.0135	0.0000
652.7230	-0.9373	-2.5548	2.2132	-1.2303	4.7275	-4.1074	-0.0000	-0.0000	-0.0000	0.0000	0.0000	0.0000	0.0990	2.7418	-4.0797	-0.2882	-0.0001	-0.0057	0.0000	2.3370	-4.1018	-0.3057	0.0013	0.0000	0.0000	27.9873	-40.3561	-3.2902	0.0135	0.0000
652.7330	-0.9374	-2.5548	2.2132	-1.2304	4.7275	-4.1073	-0.0000	-0.0000	-0.0000	0.0000	0.0000	0.0000	0.0372	2.6811	-4.0580	-0.3071	-0.0382	-0.0269	0.0000	2.3370	-4.1018	-0.3057	0.0013	0.0000	0.0000	27.9873	-40.3561	-3.2902	0.0135	0.0000
652.7450	-0.9374	-2.5548	2.2132	-1.2303	4.7275	-4.1073	-0.0000	-0.0000	-0.0000	0.0000	0.0000	0.0000	0.2025	2.6600	-4.0861	-0.3444	-0.0107	0.0251	-0.0000	2.3369	-4.1018	-0.3057	0.0013	0.0000	-0.0000	27.9868	-40.3561	-3.2902	0.0135	0.0000
652.7550	-0.9374	-2.5548	2.2132	-1.2304	4.7275	-4.1073	-0.0000	-0.0000	-0.0000	0.0000	0.0000	0.0000	0.1321	2.6678	-4.0469	-0.3048	-0.0094	-0.0140	0.0000	2.3369	-4.1019	-0.3057	0.0013	0.0000	0.0000	27.9862	-40.3567	-3.2902	0.0135	0.0000
652.7650	-0.9374	-2.5548	2.2132	-1.2304	4.7275	-4.1073	-0.0000	-0.0000	-0.0000	0.0000	0.0000	0.0000	0.1074	2.6647	-4.0702	-0.3026	-0.0218	-0.0187	0.0000	2.3370	-4.1018	-0.3057	0.0013	0.0000	0.0000	27.9872	-40.3563	-3.2902	0.0135	0.0000
652.7770	-0.9374	-2.5548	2.2132	-1.2303	4.7275	-4.1073	-0.0000	-0.0000	-0.0000	0.0000	0.0000	0.0000	0.1702	2.7965	-4.0825	-0.3459	-0.0351	-0.0091	-0.0000	2.3370	-4.1018	-0.3057	0.0013	0.0000	-0.0000	27.9872	-40.3563	-3.2902	0.0135	0.0000
652.7870	-0.9373	-2.5548	2.2132	-1.2304	4.7275	-4.1073	-0.0000	-0.0000	-0.0000	0.0000	0.0000	0.0000	0.1123	2.7395	-4.0670	-0.3075	-0.0145	0.0054	-0.0000	2.3369	-4.1018	-0.3057	0.0013	0.0000	-0.0000	27.9870	-40.3560	-3.2902	0.0135	0.0000
652.7970	-0.9374	-2.5548	2.2132	-1.2303	4.7275	-4.1073	-0.0000	-0.0000	-0.0000	0.0000	0.0000	0.0000	0.0868	2.7731	-4.0689	-0.2964	-0.0299	0.0059	0.0000	2.3370	-4.1018	-0.3057	0.0013	0.0000	0.0000	27.9873	-40.3561	-3.2902	0.0135	0.0000
652.8090	-0.9374	-2.5548	2.2132	-1.2303	4.7275	-4.1073	-0.0000	-0.0000	-0.0000	0.0000	0.0000	0.0000	0.0740	2.6480	-4.0353	-0.3198	-0.0268	-0.0204	0.0000	2.3371	-4.1018	-0.3057	0.0013	0.0000	0.0000	27.9883	-40.3557	-3.2903	0.0135	0.0000
652.8190	-0.9373	-2.5548	2.2132	-1.2303	4.7275	-4.1073	-0.0000	-0.0000	-0.0000	0.0000	0.0000	0.0000	0.1401	2.7264	-4.0335	-0.3046	-0.0173	-0.0081	0.0000	2.3369	-4.1018	-0.3057	0.0013	0.0000	0.0000	27.9868	-40.3561	-3.2902	0.0135	0.0000
652.8290	-0.9373	-2.5548	2.2132	-1.2304	4.7275	-4.1073	-0.0000	-0.0000	-0.0000	0.0000	0.0000	0.0000	0.1012	2.7442	-4.0281	-0.3017	-0.0171	-0.0132	0.0000	2.3368	-4.1018	-0.3057	0.0013	0.0000	0.0000	27.9856	-40.3563	-3.2902	0.0135	0.0000
652.8410	-0.9374	-2.5548	2.2132	-1.2303	4.7275	-4.1073	-0.0000	-0.0000	-0.0000	0.0000	0.0000	0.0000	0.1183	2.7298	-4.0684	-0.3337	-0.0138	0.0109	0.0000	2.3370	-4.1018	-0.3057	0.0013	0.0000	0.0000	27.9879	-40.3561	-3.2902	0.0135	0.0000
652.8510	-0.9373	-2.5548	2.2132	-1.2303	4.7275	-4.1073	-0.0000	-0.0000	-0.0000	0.0000	0.0000	0.0000	0.1108	2.8367	-4.0646	-0.3217	-0.0047	-0.0187	0.0000	2.3370	-4.1018	-0.3057	0.0013	0.0000	0.0000	27.9879	-40.3561	-3.2902	0.0135	0.0000
652.8630	-0.9373	-2.5548	2.2132	-1.2304	4.7275	-4.1073	-0.0000	-0.0000	-0.0000	0.0000	0.0000	0.0000	0.0697	2.7481	-4.0557	-0.2893	-0.0117	-0.0200	0.0000	2.3371	-4.1018	-0.3057	0.0013	0.0000	0.0000	27.9894	-40.3557	-3.2903	0.0135	0.0000
652.8730	-0.9373	-2.5548	2.2132	-1.2303	4.7275	-4.1073	-0.0000	-0.0000	-0.0000	0.0000	0.0000	0.0000	0.1203	2.6038	-4.0982	-0.3111	-0.0115	-0.0048	0.0000	2.3368	-4.1019	-0.3057	0.0013	0.0000	0.0000	27.9853	-40.3566	-3.2902	0.0135	0.0000
652.8850	-0.9373	-2.5548	2.2132	-1.2303	4.7275	-4.1073	-0.0000	-0.0000	-0.0000	0.0000	0.0000	0.0000	0.0904	2.6816	-4.0380	-0.2906	-0.0266	-0.0261	0.0000	2.3370	-4.1018	-0.3057	0.0013	0.0000	0.0000	27.9880	-40.3560	-3.2903	0.0135	0.0000
652.8950	-0.9373	-2.5548	2.2132	-1.2304	4.7275	-4.1073	-0.0000	-0.0000	-0.0000	0.0000	0.0000	0.0000	0.1062	2.6971	-4.0932	-0.3084	0.0065	-0.0076	0.0000	2.3370	-4.1018	-0.3057	0.0013	0.0000	0.0000	27.9880	-40.3560	-3.2903	0.0135	0.0000
652.9050	-0.9373	-2.5548	2.2132	-1.2303	4.7275	-4.1073	-0.0000	-0.0000	-0.0000	0.0000	0.0000	0.0000	0.1540	2.7098	-4.0865	-0.3065	-0.0059	0.0017	0.0000	2.3368	-4.1019	-0.3057	0.0013	0.0000	0.0000	27.9854	-40.3564	-3.2902	0.0135	0.0000
652.9150	-0.9374	-2.5548	2.2132	-1.2304	4.7275	-4.1073	-0.0000	-0.0000	-0.0000	0.0000	0.0000	0.0000	0.1863	2.6985	-4.0664	-0.3255	-0.0157	0.0030	0.0000	2.3371	-4.1018	-0.3057	0.0013	0.0000	0.0000	27.9888	-40.3558	-3.2902	0.0135	0.0000
652.9250	-0.9374	-2.5548	2.2132	-1.2304	4.7275	-4.1073	-0.0000	-0.0000	-0.0000	0.0000	0.0000	0.0000	0.1505	2.7039	-4.0893	-0.3094	-0.0025	-0.0091	0.0000	2.3370	-4.1018	-0.3057	0.0013	0.0000	0.0000	27.9875	-40.3560	-3.2902	0.0135	0.0000
652.9350	-0.9373	-2.5548	2.2132	-1.2303	4.7274	-4.1073	-0.0000	-0.0000	-0.0000	0.0000	0.0000	0.0000	0.0409	2.7605	-4.0875	-0.3214	-0.0107	0.0261	0.0000	2.3369	-4.1019	-0.3057	0.0013	0.0000	0.0000	27.9860	-40.3564	-3.2902	0.0135	0.0000
652.9470	-0.9373	-2.5548	2.2132	-1.2304	4.7275	-4.1073	-0.0000	-0.0000	-0.0000	0.0000	0.0000	0.0000	0.1047	2.7119	-4.1360	-0.2811	-0.0298	0.0205	-0.0000	2.3371	-4.1018	-0.3057	0.0013	0.0000	-0.0000	27.9887	-40.3559	-3.2903	0.0135	0.0000
652.9570	-0.9374	-2.5548	2.2132	-1.2304	4.7275	-4.1073	-0.0000	-0.0000	-0.0000	0.0000	0.0000	0.0000	0.0904	2.7098	-4.1008	-0.3044	-0.0057	0.0107	0.0000	2.3370	-4.1018	-0.3057	0.0013	0.0000	0.0000	27.9880	-40.3560	-3.2903	0.0135	0.0000
652.9670	-0.9374	-2.5549	2.2132	-1.2303	4.7275	-4.1073	-0.0000	-0.0000	-0.0000	0.0000	0.0000	0.0000	0.1670	2.6817	-4.0489	-0.3079	-0.0148	0.0014	0.0000	2.3369	-4.1019	-0.3057	0.0013	0.0000	0.0000	27.9864	-40.3566	-3.2902	0.0135	0.0000
652.9770	-0.9373	-2.5548	2.2132	-1.2303	4.7275	-4.1073	-0.0000	-0.0000	-0.0000	0.0000	0.0000	0.0000	0.0953	2.6808	-4.0236	-0.3224	0.0033	-0.0062	0.0000	2.3370	-4.1018	-0.3057	0.0013	0.0000	0.0000	27.9877	-40.3563	-3.2902	0.0135	0.0000
652.9890	-0.9373	-2.5548	2.2132	-1.2303	4.7275	-4.1073	-0.0000	-0.0000	-0.0000	0.0000	0.0000	0.0000	0.2002	2.7419	-4.0538	-0.3223	0.0043	-0.0018	0.0000	2.3371	-4.1018	-0.3057	0.0013	0.0000	0.0000	27.9892	-40.3559	-3.2903	0.0135	0.0000
652.9990	-0.9374	-2.5548	2.2132	-1.2303	4.7275	-4.1073	-0.0000	-0.0000	-0.0000	0.0000	0.0000	0.0000	0.1424	2.6928	-4.0788	-0.2882	-0.0103	-0.0062	-0.0000	2.3370	-4.1018	-0.3057	0.0013	0.0000	-0.0000	27.9875	-40.3560	-3.2902	0.0135	0.0000
653.0110	-0.9373	-2.5548	2.2132	-1.2303	4.7275	-4.1073	-0.0000	-0.0000	-0.0000	0.0000	0.0000	0.0000	0.2324	2.7373	-4.0616	-0.3244	-0.0341	-0.0089	0.0000	2.3370	-4.1018	-0.3057	0.0013	0.0000	0.0000	27.9873	-40.3562	-3.2903	0.0135	0.0000
653.0210	-0.9373	-2.5548	2.2132	-1.2303	4.7275	-4.1073	-0.0000	-0.0000	-0.0000	0.0000	0.0000	0.0000	0.2168	2.7489	-4.0540	-0.3269	-0.0198	-0.0191	0.0000	2.3370	-4.1018	-0.3057	0.0013	0.0000	0.0000	27.9873	-40.3561	-3.2902	0.0135	0.0000
653.0310	-0.9373	-2.5548	2.2132	-1.2303	4.7274	-4.1073	-0.0000	-0.0000	-0.0000	0.0000	0.0000	0.0000	0.2037	2.6543	-4.0527	-0.3160	-0.0106	-0.0049	-0.0000	2.3368	-4.1019	-0.3057	0.0013	0.0000	-0.0000	27.9856	-40.3568	-3.2902	0.0135	0.0000
653.0430	-0.9373	-2.5548	2.2132	-1.2304	4.7275	-4.1073	-0.0000	-0.0000	-0.0000	0.0000	0.0000	0.0000	0.1025	2.7060	-4.1006	-0.3001	-0.0116	0.0008	0.0000	2.3371	-4.1018	-0.3057	0.0013	0.0000	0.0000	27.9886	-40.3560	-3.2902	0.0135	0.0000
653.0530	-0.9373	-2.5548	2.2132	-1.2304	4.7275	-4.1073	-0.0000	-0.0000	-0.0000	0.0000	0.0000	0.0000	0.0619	2.7920	-4.0592	-0.3126	0.0295	0.0204	0.0000	2.3368	-4.1019	-0.3057	0.0013	0.0000	0.0000	27.9853	-40.3566	-3.2902	0.0135	0.0000
653.0630	-0.9373	-2.5548	2.2132	-1.2304	4.7275	-4.1073	-0.0000	-0.0000	-0.0000	0.0000	0.0000	0.0000	0.0914	2.6901	-4.0626	-0.2810	-0.0312	0.0081	0.0000	2.3371	-4.1018	-0.3057	0.0013	0.0000	0.0000	27.9885	-40.3555	-3.2903	0.0135	0.0000
653.0750	-0.9374	-2.5548	2.2132	-1.2303	4.7275	-4.1073	-0.0000	-0.0000	-0.0000	0.0000	0.0000	0.0000	0.1046	2.7235	-4.0788	-0.3182	-0.0068	0.0030	0.0000	2.3370	-4.1018	-0.3057	0.0013	0.0000	0.0000	27.9872	-40.3563	-3.2902	0.0135	0.0000
653.0850	-0.9373	-2.5549	2.2132	-1.2303	4.7275	-4.1073	-0.0000	-0.0000	-0.0000	0.0000	0.0000	0.0000	0.1241	2.7749	-4.0471	-0.2857	-0.0213	0.0093	0.0000	2.3370	-4.1018	-0.3057	0.0013	0.0000	0.0000	27.9875	-40.3560	-3.2902	0.0135	0.0000
653.0950	-0.9373	-2.5548	2.2132	-1.2304	4.7275	-4.1073	-0.0000	-0.0000	-0.0000	0.0000	0.0000	0.0000	0.1390	2.8233	-4.0581	-0.3069	-0.0359	0.0097	0.0000	2.3370	-4.1018	-0.3057	0.0013	0.0000	0.0000	27.9873	-40.3562	-3.2903	0.0135	0.0000
653.1050	-0.9373	-2.5548	2.2132	-1.2303	4.7275	-4.1073	-0.0000	-0.0000	-0.0000	0.0000	0.0000	0.0000	0.1047	2.7128	-4.0675	-0.3062	-0.0010	0.0060	0.0000	2.3370	-4.1018	-0.3057	0.0013	0.0000	0.0000	27.9875	-40.3560	-3.2902	0.0135	0.0000
653.1150	-0.9373	-2.5548	2.2132	-1.2303	4.7275	-4.1073	-0.0000	-0.0000	-0.0000	0.0000	0.0000	0.0000	0.0728	2.7024	-4.0736	-0.3228	-0.0154	0.0021	0.0000	2.3370	-4.1018	-0.3057	0.0013	0.0000	0.0000	27.9873	-40.3561	-3.2902	0.0135	0.0000
653.1250	-0.9373	-2.5548	2.2132	-1.2303	4.7275	-4.1073	-0.0000	-0.0000	-0.0000	0.0000	0.0000	0.0000	0.0899	2.7119	-4.0674	-0.3243	-0.0188	-0.0301	0.0000	2.3370	-4.1018	-0.3057	0.0013	0.0000	0.0000	27.9881	-40.3559	-3.2903	0.0135	0.0000
653.1370	-0.9374	-2.5548	2.2133	-1.2304	4.7275	-4.1073	-0.0000	-0.0000	-0.0000	0.0000	0.0000	0.0000	0.0977	2.6903	-4.0640	-0.3153	-0.0067	0.0020	0.0000	2.3370	-4.1019	-0.3057	0.0013	0.0000	0.0000	27.9874	-40.3566	-3.2902	0.0135	0.0000
653.1470	-0.9374	-2.5548	2.2132	-1.2304	4.7275	-4.1073	-0.0000	-0.0000	-0.0000	0.0000	0.0000	0.0000	0.1207	2.7020	-4.0937	-0.2962	0.0100	-0.0082	0.0000	2.3370	-4.1019	-0.3057	0.0013	0.0000	0.0000	27.9871	-40.3564	-3.2902	0.0135	0.0000
653.1570	-0.9373	-2.5548	2.2132	-1.2303	4.7275	-4.1073	-0.0000	-0.0000	-0.0000	0.0000	0.0000	0.0000	0.2202	2.7337	-4.0222	-0.3049	0.0037	-0.0172	0.0000	2.3371	-4.1018	-0.3057	0.0013	0.0000	0.0000	27.9883	-40.3563	-3.2902	0.0135	0.0000
653.1690	-0.9374	-2.5548	2.2132	-1.2304	4.7275	-4.1073	-0.0000	-0.0000	-0.0000	0.0000	0.0000	0.0000	0.1465	2.6580	-4.0918	-0.2982	-0.0135	-0.0060	0.0000	2.3370	-4.1018	-0.3057	0.0013	0.0000	0.0000	27.9873	-40.3561	-3.2902	0.0135	0.0000
653.1790	-0.9373	-2.5548	2.2132	-1.2303	4.7275	-4.1073	-0.0000	-0.0000	-0.0000	0.0000	0.0000	0.0000	0.0917	2.7209	-4.0709	-0.3217	-0.0009	0.0097	-0.0000	2.3372	-4.1018	-0.3057	0.0013	0.0000	-0.0000	27.9901	-40.3556	-3.2903	0.0135	0.0000
653.1910	-0.9373	-2.5548	2.2132	-1.2304	4.7275	-4.1073	-0.0000	-0.0000	-0.0000	0.0000	0.0000	0.0000	0.0907	2.6743	-4.0912	-0.2867	-0.0237	-0.0054	0.0000	2.3370	-4.1019	-0.3057	0.0013	0.0000	0.0000	27.9870	-40.3564	-3.2902	0.0136	0.0000
653.2010	-0.9374	-2.5548	2.2132	-1.2303	4.7275	-4.1073	-0.0000	-0.0000	-0.0000	0.0000	0.0000	0.0000	0.0849	2.7077	-4.0643	-0.3154	0.0056	0.0013	0.0000	2.3371	-4.1018	-0.3057	0.0013	0.0000	0.0000	27.9883	-40.3557	-3.2903	0.0136	0.0000
653.2110	-0.9374	-2.5548	2.2132	-1.2303	4.7275	-4.1073	-0.0000	-0.0000	-0.0000	0.0000	0.0000	0.0000	0.1302	2.7986	-4.0558	-0.3012	-0.0203	0.0142	0.0000	2.3370	-4.1018	-0.3057	0.0013	0.0000	0.0000	27.9871	-40.3559	-3.2903	0.0135	0.0000
653.2230	-0.9374	-2.5548	2.2132	-1.2303	4.7275	-4.1073	-0.0000	-0.0000	-0.0000	0.0000	0.0000	0.0000	0.1036	2.7635	-4.0463	-0.2930	-0.0118	0.0091	0.0000	2.3370	-4.1018	-0.3057	0.0013	0.0000	0.0000	27.9879	-40.3561	-3.2902	0.0135	0.0000
653.2330	-0.9374	-2.5548	2.2132	-1.2304	4.7275	-4.1073	-0.0000	-0.0000	-0.0000	0.0000	0.0000	0.0000	0.1328	2.8250	-4.1008	-0.2965	-0.0261	-0.0019	0.0000	2.3370	-4.1018	-0.3057	0.0013	0.0000	0.0000	27.9873	-40.3561	-3.2902	0.0135	0.0000
653.2430	-0.9374	-2.5548	2.2132	-1.2303	4.7275	-4.1073	-0.0000	-0.0000	-0.0000	0.0000	0.0000	0.0000	0.1505	2.7627	-4.0681	-0.3135	-0.0084	0.0120	0.0000	2.3370	-4.1019	-0.3057	0.0013	0.0000	0.0000	27.9870	-40.3564	-3.2902	0.0135	0.0000
653.2550	-0.9374	-2.5548	2.2132	-1.2304	4.7275	-4.1073	-0.0000	-0.0000	-0.0000	0.0000	0.0000	0.0000	0.0532	2.8220	-4.0630	-0.3385	-0.0013	-0.0040	0.0000	2.3370	-4.1019	-0.3057	0.0013	0.0000	0.0000	27.9870	-40.3564	-3.2902	0.0135	0.0000
653.2650	-0.9373	-2.5548	2.2132	-1.2304	4.7275	-4.1073	-0.0000	-0.0000	-0.0000	0.0000	0.0000	0.0000	0.0196	2.7656	-4.0816	-0.3114	-0.0274	0.0086	0.0000	2.3370	-4.1018	-0.3057	0.0013	0.0000	0.0000	27.9879	-40.3561	-3.2902	0.0135	0.0000
653.2750	-0.9374	-2.5548	2.2132	-1.2304	4.7275	-4.1073	-0.0000	-0.0000	-0.0000	0.0000	0.0000	0.0000	0.1094	2.7152	-4.0601	-0.2845	-0.0051	-0.0010	0.0000	2.3370	-4.1018	-0.3057	0.0013	0.0000	0.0000	27.9880	-40.3560	-3.2903	0.0135	0.0000
653.2850	-0.9373	-2.5548	2.2132	-1.2304	4.7275	-4.1073	-0.0000	-0.0000	-0.0000	0.0000	0.0000	0.0000	0.1173	2.7341	-4.0780	-0.2944	-0.0046	-0.0031	0.0000	2.3371	-4.1018	-0.3057	0.0013	0.0000	0.0000	27.9883	-40.3557	-3.2903	0.0135	0.0000
653.2950	-0.9374	-2.5548	2.2132	-1.2304	4.7274	-4.1073	-0.0000	-0.0000	-0.0000	0.0000	0.0000	0.0000	-0.0186	2.7115	-4.0612	-0.2949	0.0122	0.0113	0.0000	2.3369	-4.1019	-0.3057	0.0013	0.0000	0.0000	27.9863	-40.3566	-3.2902	0.0135	0.0000
653.3050	-0.9374	-2.5548	2.2132	-1.2303	4.7274	-4.1073	-0.0000	-0.0000	-0.0000	0.0000	0.0000	0.0000	0.0530	2.7413	-4.0419	-0.3172	-0.0049	0.0119	0.0000	2.3370	-4.1018	-0.3057	0.0013	0.0000	0.0000	27.9875	-40.3560	-3.2903	0.0135	0.0000
653.3170	-0.9373	-2.5548	2.2132	-1.2304	4.7275	-4.1073	-0.0000	-0.0000	-0.0000	0.0000	0.0000	0.0000	-0.0114	2.6503	-4.0373	-0.3066	-0.0317	-0.0040	0.0000	2.3369	-4.1019	-0.3057	0.0013	0.0000	0.0000	27.9864	-40.3566	-3.2902	0.0135	0.0000
653.3270	-0.9373	-2.5548	2.2132	-1.2303	4.7275	-4.1073	-0.0000	-0.0000	-0.0000	0.0000	0.0000	0.0000	0.1377	2.7351	-4.0288	-0.3358	-0.0153	-0.0001	0.0000	2.3370	-4.1019	-0.3057	0.0013	0.0000	0.0000	27.9870	-40.3564	-3.2902	0.0135	0.0000
653.3370	-0.9374	-2.5548	2.2132	-1.2304	4.7275	-4.1073	-0.0000	-0.0000	-0.0000	0.0000	0.0000	0.0000	0.0773	2.6286	-4.0977	-0.3084	-0.0051	-0.0184	0.0000	2.3371	-4.1018	-0.3057	0.0013	0.0000	0.0000	27.9886	-40.3560	-3.2903	0.0135	0.0000
653.3490	-0.9374	-2.5548	2.2132	-1.2303	4.7275	-4.1073	-0.0000	-0.0000	-0.0000	0.0000	0.0000	0.0000	0.0433	2.7169	-4.0624	-0.2716	0.0078	-0.0050	0.0000	2.3369	-4.1018	-0.3057	0.0013	0.0000	0.0000	27.9866	-40.3563	-3.2902	0.0135	0.0000
653.3590	-0.9374	-2.5548	2.2132	-1.2304	4.7275	-4.1073	-0.0000	-0.0000	-0.0000	0.0000	0.0000	0.0000	0.1901	2.7240	-4.1038	-0.3260	-0.0336	0.0086	0.0000	2.3370	-4.1018	-0.3057	0.0013	0.0000	0.0000	27.9877	-40.3563	-3.2902	0.0135	0.0000
653.3690	-0.9374	-2.5548	2.2132	-1.2303	4.7275	-4.1073	-0.0000	-0.0000	-0.0000	0.0000	0.0000	0.0000	0.0965	2.7184	-4.0922	-0.2984	-0.0041	0.0039	0.0000	2.3371	-4.1018	-0.3057	0.0013	0.0000	0.0000	27.9886	-40.3560	-3.2902	0.0135	0.0000
653.3810	-0.9373	-2.5548	2.2133	-1.2303	4.7275	-4.1073	-0.0000	-0.0000	-0.0000	0.0000	0.0000	0.0000	0.1347	2.6708	-4.0662	-0.3199	-0.0072	-0.0075	0.0000	2.3369	-4.1018	-0.3057	0.0013	0.0000	0.0000	27.9868	-40.3561	-3.2902	0.0135	0.0000
653.3910	-0.9373	-2.5548	2.2132	-1.2303	4.7275	-4.1073	-0.0000	-0.0000	-0.0000	0.0000	0.0000	0.0000	0.0856	2.6060	-4.0700	-0.3085	-0.0053	0.0072	0.0000	2.3370	-4.1018	-0.3057	0.0013	0.0000	0.0000	27.9872	-40.3563	-3.2903	0.0135	0.0000
653.4030	-0.9373	-2.5548	2.2132	-1.2304	4.7275	-4.1073	-0.0000	-0.0000	-0.0000	0.0000	0.0000	0.0000	0.1842	2.7170	-4.0850	-0.3101	0.0153	-0.0045	0.0000	2.3370	-4.1018	-0.3057	0.0013	0.0000	0.0000	27.9877	-40.3563	-3.2902	0.0136	0.0000
653.4130	-0.9373	-2.5548	2.2132	-1.2303	4.7275	-4.1073	-0.0000	-0.0000	-0.0000	0.0000	0.0000	0.0000	0.0689	2.8546	-4.0384	-0.2948	-0.0276	-0.0066	-0.0000	2.3371	-4.1018	-0.3057	0.0013	0.0000	-0.0000	27.9891	-40.3555	-3.2903	0.0136	0.0000
653.4250	-0.9374	-2.5548	2.2132	-1.2303	4.7275	-4.1073	-0.0000	-0.0000	-0.0000	0.0000	0.0000	0.0000	0.0887	2.7253	-4.0908	-0.3072	-0.0015	0.0040	0.0000	2.3370	-4.1018	-0.3057	0.0013	0.0000	0.0000	27.9881	-40.3559	-3.2903	0.0135	0.0000
653.4350	-0.9373	-2.5548	2.2132	-1.2303	4.7275	-4.1073	-0.0000	-0.0000	-0.0000	0.0000	0.0000	0.0000	0.0471	2.7363	-4.0872	-0.3179	-0.0326	0.0227	0.0000	2.3370	-4.1018	-0.3057	0.0013	0.0000	0.0000	27.9872	-40.3563	-3.2903	0.0135	0.0000
653.4450	-0.9374	-2.5548	2.2132	-1.2304	4.7275	-4.1073	-0.0000	-0.0000	-0.0000	0.0000	0.0000	0.0000	0.1304	2.6919	-4.0797	-0.3264	-0.0160	0.0046	0.0000	2.3368	-4.1019	-0.3057	0.0013	0.0000	0.0000	27.9848	-40.3570	-3.2902	0.0135	0.0000
653.4550	-0.9373	-2.5548	2.2132	-1.2303	4.7275	-4.1073	-0.0000	-0.0000	-0.0000	0.0000	0.0000	0.0000	0.0388	2.6486	-4.0553	-0.3206	-0.0192	-0.0009	0.0000	2.3370	-4.1018	-0.3057	0.0013	0.0000	0.0000	27.9877	-40.3558	-3.2902	0.0135	0.0000
653.4670	-0.9373	-2.5548	2.2132	-1.2304	4.7275	-4.1073	-0.0000	-0.0000	-0.0000	0.0000	0.0000	0.0000	0.1328	2.7161	-4.0655	-0.2911	-0.0274	-0.0066	0.0000	2.3370	-4.1018	-0.3057	0.0013	0.0000	0.0000	27.9873	-40.3561	-3.2902	0.0135	0.0000
653.4770	-0.9374	-2.5548	2.2132	-1.2303	4.7274	-4.1073	-0.0000	-0.0000	-0.0000	0.0000	0.0000	0.0000	0.1052	2.7374	-4.0729	-0.3106	-0.0045	0.0173	0.0000	2.3370	-4.1018	-0.3057	0.0013	0.0000	0.0000	27.9880	-40.3560	-3.2902	0.0135	0.0000
653.4870	-0.9373	-2.5548	2.2132	-1.2304	4.7274	-4.1073	-0.0000	-0.0000	-0.0000	0.0000	0.0000	0.0000	0.0898	2.6653	-4.0444	-0.3255	-0.0097	0.0119	0.0000	2.3370	-4.1018	-0.3057	0.0013	0.0000	0.0000	27.9882	-40.3558	-3.2903	0.0135	0.0000
653.4970	-0.9373	-2.5548	2.2132	-1.2303	4.7275	-4.1073	-0.0000	-0.0000	-0.0000	0.0000	0.0000	0.0000	0.0343	2.7301	-4.0826	-0.3143	-0.0165	0.0091	0.0000	2.3371	-4.1018	-0.3057	0.0013	0.0000	0.0000	27.9890	-40.3555	-3.2903	0.0135	0.0000
653.5070	-0.9374	-2.5548	2.2132	-1.2303	4.7275	-4.1073	-0.0000	-0.0000	-0.0000	0.0000	0.0000	0.0000	0.0839	2.7460	-4.0804	-0.3363	-0.0158	0.0158	-0.0000	2.3369	-4.1019	-0.3057	0.0013	0.0000	-0.0000	27.9865	-40.3564	-3.2902	0.0135	0.0000
653.5170	-0.9374	-2.5548	2.2132	-1.2304	4.7275	-4.1073	-0.0000	-0.0000	-0.0000	0.0000	0.0000	0.0000	0.0392	2.8004	-4.1295	-0.3042	-0.0141	-0.0145	0.0000	2.3370	-4.1018	-0.3057	0.0013	0.0000	0.0000	27.9876	-40.3558	-3.2903	0.0135	0.0000
653.5290	-0.9374	-2.5548	2.2132	-1.2303	4.7275	-4.1073	-0.0000	-0.0000	-0.0000	0.0000	0.0000	0.0000	0.1888	2.7675	-4.0732	-0.3208	0.0028	0.0321	0.0000	2.3371	-4.1018	-0.3057	0.0013	0.0000	0.0000	27.9883	-40.3563	-3.2902	0.0135	0.0000
653.5390	-0.9373	-2.5548	2.2132	-1.2303	4.7275	-4.1073	-0.0000	-0.0000	-0.0000	0.0000	0.0000	0.0000	0.0686	2.7373	-4.0403	-0.2952	0.0017	-0.0042	-0.0000	2.3369	-4.1019	-0.3057	0.0013	0.0000	-0.0000	27.9860	-40.3564	-3.2902	0.0135	0.0000
653.5510	-0.9373	-2.5548	2.2132	-1.2304	4.7275	-4.1073	-0.0000	-0.0000	-0.0000	0.0000	0.0000	0.0000	0.1424	2.7015	-4.0453	-0.3248	-0.0294	0.0206	0.0000	2.3370	-4.1018	-0.3057	0.0013	0.0000	0.0000	27.9872	-40.3563	-3.2902	0.0135	0.0000
653.5610	-0.9373	-2.5548	2.2132	-1.2303	4.7275	-4.1073	-0.0000	-0.0000	-0.0000	0.0000	0.0000	0.0000	0.0605	2.7856	-4.0443	-0.2962	-0.0201	-0.0026	0.0000	2.3371	-4.1018	-0.3057	0.0013	0.0000	0.0000	27.9884	-40.3562	-3.2903	0.0135	0.0000
653.5730	-0.9374	-2.5549	2.2132	-1.2303	4.7275	-4.1073	-0.0000	-0.0000	-0.0000	0.0000	0.0000	0.0000	0.1380	2.7218	-4.0883	-0.2855	-0.0147	0.0030	0.0000	2.3370	-4.1018	-0.3057	0.0013	0.0000	0.0000	27.9877	-40.3563	-3.2902	0.0135	0.0000
653.5830	-0.9374	-2.5548	2.2132	-1.2304	4.7275	-4.1073	-0.0000	-0.0000	-0.0000	0.0000	0.0000	0.0000	0.0707	2.8077	-4.0696	-0.2988	0.0187	0.0149	0.0000	2.3370	-4.1018	-0.3057	0.0013	0.0000	0.0000	27.9882	-40.3558	-3.2902	0.0135	0.0000
653.5930	-0.9373	-2.5548	2.2132	-1.2303	4.7275	-4.1073	-0.0000	-0.0000	-0.0000	0.0000	0.0000	0.0000	0.0750	2.7243	-4.0885	-0.2838	-0.0055	0.0025	0.0000	2.3371	-4.1018	-0.3057	0.0013	0.0000	0.0000	27.9883	-40.3557	-3.2903	0.0135	0.0000
653.6050	-0.9373	-2.5548	2.2132	-1.2303	4.7275	-4.1073	-0.0000	-0.0000	-0.0000	0.0000	0.0000	0.0000	0.0576	2.7539	-4.0913	-0.3159	-0.0231	-0.0083	0.0000	2.3371	-4.1018	-0.3057	0.0013	0.0000	0.0000	27.9889	-40.3557	-3.2902	0.0135	0.0000
653.6150	-0.9374	-2.5548	2.2132	-1.2303	4.7275	-4.1073	-0.0000	-0.0000	-0.0000	0.0000	0.0000	0.0000	0.1001	2.7376	-4.0257	-0.2976	-0.0238	-0.0116	0.0000	2.3370	-4.1018	-0.3057	0.0013	0.0000	0.0000	27.9882	-40.3559	-3.2903	0.0135	0.0000
653.6270	-0.9374	-2.5548	2.2132	-1.2303	4.7275	-4.1073	-0.0000	-0.0000	-0.0000	0.0000	0.0000	0.0000	0.0096	2.7035	-4.0873	-0.3059	0.0064	-0.0059	-0.0000	2.3369	-4.1018	-0.3057	0.0013	0.0000	-0.0000	27.9870	-40.3560	-3.2902	0.0135	0.0000
653.6370	-0.9374	-2.5548	2.2132	-1.2303	4.7274	-4.1073	-0.0000	-0.0000	-0.0000	0.0000	0.0000	0.0000	0.1113	2.6575	-4.0965	-0.3183	0.0124	0.0055	0.0000	2.3370	-4.1018	-0.3057	0.0013	0.0000	0.0000	27.9879	-40.3562	-3.2903	0.0135	0.0000
653.6470	-0.9373	-2.5548	2.2132	-1.2303	4.7275	-4.1073	-0.0000	-0.0000	-0.0000	0.0000	0.0000	0.0000	0.0018	2.7575	-4.0719	-0.2932	0.0015	0.0127	0.0000	2.3370	-4.1018	-0.3057	0.0013	0.0000	0.0000	27.9880	-40.3560	-3.2903	0.0135	0.0000
653.6590	-0.9374	-2.5548	2.2132	-1.2303	4.7275	-4.1073	-0.0000	-0.0000	-0.0000	0.0000	0.0000	0.0000	0.0903	2.7565	-4.0566	-0.2910	0.0053	0.0093	0.0000	2.3370	-4.1018	-0.3057	0.0013	0.0000	0.0000	27.9872	-40.3563	-3.2903	0.0135	0.0000
653.6690	-0.9374	-2.5548	2.2132	-1.2303	4.7275	-4.1073	-0.0000	-0.0000	-0.0000	0.0000	0.0000	0.0000	0.0393	2.7218	-4.0683	-0.3194	-0.0218	0.0037	0.0000	2.3369	-4.1018	-0.3057	0.0013	0.0000	0.0000	27.9868	-40.3561	-3.2902	0.0135	0.0000
653.6810	-0.9373	-2.5548	2.2133	-1.2304	4.7275	-4.1073	-0.0000	-0.0000	-0.0000	0.0000	0.0000	0.0000	-0.0411	2.7188	-4.0000	-0.3168	-0.0231	0.0133	0.0000	2.3371	-4.1018	-0.3057	0.0013	0.0000	0.0000	27.9889	-40.3557	-3.2903	0.0135	0.0000
653.6910	-0.9373	-2.5548	2.2132	-1.2303	4.7275	-4.1073	-0.0000	-0.0000	-0.0000	0.0000	0.0000	0.0000	0.1187	2.6660	-4.0649	-0.3085	-0.0178	0.0129	0.0000	2.3369	-4.1019	-0.3057	0.0013	0.0000	0.0000	27.9869	-40.3566	-3.2902	0.0135	0.0000
653.7030	-0.9373	-2.5548	2.2132	-1.2303	4.7275	-4.1073	-0.0000	-0.0000	-0.0000	0.0000	0.0000	0.0000	0.0464	2.6796	-4.0614	-0.3521	-0.0119	-0.0012	-0.0000	2.3370	-4.1018	-0.3057	0.0013	0.0000	-0.0000	27.9879	-40.3561	-3.2902	0.0135	0.0000
653.7130	-0.9373	-2.5548	2.2132	-1.2303	4.7275	-4.1073	-0.0000	-0.0000	-0.0000	0.0000	0.0000	0.0000	0.1249	2.7326	-4.0617	-0.2906	-0.0189	-0.0185	0.0000	2.3370	-4.1018	-0.3057	0.0013	0.0000	0.0000	27.9877	-40.3563	-3.2902	0.0135	0.0000
653.7250	-0.9374	-2.5548	2.2132	-1.2303	4.7275	-4.1073	-0.0000	-0.0000	-0.0000	0.0000	0.0000	0.0000	0.0172	2.7010	-4.0374	-0.3165	-0.0177	-0.0036	0.0000	2.3370	-4.1018	-0.3057	0.0013	0.0000	0.0000	27.9873	-40.3561	-3.2902	0.0135	0.0000
653.7350	-0.9374	-2.5548	2.2132	-1.2303	4.7275	-4.1073	-0.0000	-0.0000	-0.0000	0.0000	0.0000	0.0000	0.0464	2.7101	-4.0420	-0.3094	0.0034	0.0041	0.0000	2.3370	-4.1018	-0.3057	0.0013	0.0000	0.0000	27.9876	-40.3558	-3.2903	0.0135	0.0000
653.7450	-0.9373	-2.5548	2.2132	-1.2304	4.7275	-4.1073	-0.0000	-0.0000	-0.0000	0.0000	0.0000	0.0000	0.0734	2.6877	-4.0852	-0.3276	-0.0047	0.0043	0.0000	2.3371	-4.1018	-0.3057	0.0013	0.0000	0.0000	27.9886	-40.3560	-3.2902	0.0135	0.0000
653.7570	-0.9373	-2.5548	2.2132	-1.2303	4.7275	-4.1073	-0.0000	-0.0000	-0.0000	0.0000	0.0000	0.0000	0.0128	2.7507	-4.0336	-0.3057	-0.0088	0.0194	0.0000	2.3370	-4.1018	-0.3057	0.0013	0.0000	0.0000	27.9880	-40.3560	-3.2902	0.0135	0.0000
653.7670	-0.9373	-2.5548	2.2132	-1.2303	4.7275	-4.1073	-0.0000	-0.0000	-0.0000	0.0000	0.0000	0.0000	-0.0778	2.6803	-4.1184	-0.3390	0.0035	0.0105	0.0000	2.3371	-4.1018	-0.3057	0.0013	0.0000	0.0000	27.9883	-40.3557	-3.2903	0.0135	0.0000
653.7790	-0.9373	-2.5548	2.2132	-1.2303	4.7275	-4.1073	-0.0000	-0.0000	-0.0000	0.0000	0.0000	0.0000	0.1123	2.7503	-4.0571	-0.3266	-0.0092	0.0266	0.0000	2.3369	-4.1019	-0.3057	0.0013	0.0000	0.0000	27.9862	-40.3567	-3.2902	0.0135	0.0000
653.7890	-0.9373	-2.5548	2.2132	-1.2303	4.7275	-4.1073	-0.0000	-0.0000	-0.0000	0.0000	0.0000	0.0000	0.0724	2.7749	-4.0649	-0.3169	-0.0137	0.0057	0.0000	2.3370	-4.1018	-0.3057	0.0013	0.0000	0.0000	27.9877	-40.3563	-3.2902	0.0135	0.0000
653.8010	-0.9374	-2.5548	2.2132	-1.2303	4.7274	-4.1073	-0.0000	-0.0000	-0.0000	0.0000	0.0000	0.0000	0.0214	2.7601	-4.0522	-0.2984	0.0080	0.0034	0.0000	2.3369	-4.1018	-0.3057	0.0013	0.0000	0.0000	27.9868	-40.3561	-3.2902	0.0135	0.0000
653.8110	-0.9374	-2.5548	2.2132	-1.2303	4.7275	-4.1073	-0.0000	-0.0000	-0.0000	0.0000	0.0000	0.0000	0.0682	2.6948	-4.0879	-0.3022	0.0064	0.0026	0.0000	2.3370	-4.1018	-0.3057	0.0013	0.0000	0.0000	27.9873	-40.3561	-3.2902	0.0135	0.0000
653.8230	-0.9373	-2.5548	2.2132	-1.2304	4.7275	-4.1073	-0.0000	-0.0000	-0.0000	0.0000	0.0000	0.0000	0.0926	2.7333	-4.1088	-0.3064	-0.0124	0.0085	0.0000	2.3371	-4.1018	-0.3057	0.0013	0.0000	0.0000	27.9884	-40.3562	-3.2902	0.0135	0.0000
653.8330	-0.9373	-2.5548	2.2132	-1.2304	4.7275	-4.1073	-0.0000	-0.0000	-0.0000	0.0000	0.0000	0.0000	0.0630	2.7535	-4.0590	-0.3002	0.0155	-0.0019	0.0000	2.3370	-4.1018	-0.3057	0.0013	0.0000	0.0000	27.9875	-40.3560	-3.2903	0.0135	0.0000
653.8430	-0.9373	-2.5548	2.2132	-1.2303	4.7275	-4.1073	-0.0000	-0.0000	-0.0000	0.0000	0.0000	0.0000	0.0050	2.7861	-4.0648	-0.2925	-0.0125	0.0073	0.0000	2.3370	-4.1019	-0.3057	0.0013	0.0000	0.0000	27.9876	-40.3565	-3.2902	0.0135	0.0000
653.8550	-0.9374	-2.5548	2.2132	-1.2304	4.7275	-4.1073	-0.0000	-0.0000	-0.0000	0.0000	0.0000	0.0000	0.0664	2.7181	-4.0948	-0.3077	-0.0135	-0.0070	0.0000	2.3371	-4.1018	-0.3057	0.0013	0.0000	0.0000	27.9887	-40.3559	-3.2903	0.0135	0.0000
653.8650	-0.9373	-2.5548	2.2132	-1.2303	4.7275	-4.1073	-0.0000	-0.0000	-0.0000	0.0000	0.0000	0.0000	-0.0353	2.7030	-4.1232	-0.3317	-0.0142	-0.0090	0.0000	2.3371	-4.1018	-0.3057	0.0013	0.0000	0.0000	27.9885	-40.3555	-3.2903	0.0135	0.0000
653.8770	-0.9373	-2.5548	2.2132	-1.2304	4.7275	-4.1073	-0.0000	-0.0000	-0.0000	0.0000	0.0000	0.0000	0.0861	2.7429	-4.0698	-0.3204	0.0044	-0.0132	0.0000	2.3370	-4.1018	-0.3057	0.0013	0.0000	0.0000	27.9879	-40.3561	-3.2902	0.0135	0.0000
653.8870	-0.9373	-2.5548	2.2132	-1.2303	4.7274	-4.1073	-0.0000	-0.0000	-0.0000	0.0000	0.0000	0.0000	0.0741	2.7985	-4.0616	-0.3289	-0.0016	-0.0085	0.0000	2.3371	-4.1018	-0.3057	0.0013	0.0000	0.0000	27.9886	-40.3560	-3.2902	0.0135	0.0000
653.8990	-0.9373	-2.5548	2.2132	-1.2303	4.7275	-4.1073	-0.0000	-0.0000	-0.0000	0.0000	0.0000	0.0000	0.0194	2.6963	-4.0319	-0.3334	0.0123	-0.0040	0.0000	2.3370	-4.1018	-0.3057	0.0013	0.0000	0.0000	27.9873	-40.3561	-3.2902	0.0135	0.0000
653.9090	-0.9374	-2.5548	2.2132	-1.2303	4.7275	-4.1073	-0.0000	-0.0000	-0.0000	0.0000	0.0000	0.0000	0.1051	2.8223	-4.0774	-0.2857	0.0033	-0.0145	0.0000	2.3370	-4.1018	-0.3057	0.0013	0.0000	0.0000	27.9872	-40.3563	-3.2902	0.0135	0.0000
653.9190	-0.9374	-2.5548	2.2132	-1.2303	4.7274	-4.1073	-0.0000	-0.0000	-0.0000	0.0000	0.0000	0.0000	0.0527	2.7935	-4.0655	-0.3081	0.0068	0.0154	0.0000	2.3370	-4.1018	-0.3057	0.0013	0.0000	0.0000	27.9872	-40.3563	-3.2902	0.0135	0.0000
653.9310	-0.9373	-2.5548	2.2132	-1.2303	4.7275	-4.1073	-0.0000	-0.0000	-0.0000	0.0000	0.0000	0.0000	0.0192	2.7537	-4.1068	-0.3242	-0.0195	-0.0031	0.0000	2.3371	-4.1018	-0.3057	0.0013	0.0000	0.0000	27.9888	-40.3558	-3.2902	0.0135	0.0000
653.9410	-0.9373	-2.5548	2.2132	-1.2303	4.7275	-4.1073	-0.0000	-0.0000	-0.0000	0.0000	0.0000	0.0000	0.0404	2.7471	-4.1011	-0.2996	-0.0028	-0.0061	0.0000	2.3370	-4.1018	-0.3057	0.0013	0.0000	0.0000	27.9879	-40.3561	-3.2902	0.0135	0.0000
653.9530	-0.9373	-2.5548	2.2132	-1.2303	4.7275	-4.1073	-0.0000	-0.0000	-0.0000	0.0000	0.0000	0.0000	0.0161	2.7163	-4.0908	-0.3204	-0.0248	0.0004	-0.0000	2.3369	-4.1019	-0.3057	0.0013	0.0000	-0.0000	27.9860	-40.3564	-3.2902	0.0135	0.0000
653.9630	-0.9373	-2.5548	2.2132	-1.2303	4.7275	-4.1073	-0.0000	-0.0000	-0.0000	0.0000	0.0000	0.0000	-0.0441	2.7952	-4.0577	-0.3253	0.0054	0.0015	0.0000	2.3370	-4.1018	-0.3057	0.0013	0.0000	0.0000	27.9876	-40.3564	-3.2902	0.0135	0.0000
653.9750	-0.9373	-2.5548	2.2132	-1.2304	4.7275	-4.1073	-0.0000	-0.0000	-0.0000	0.0000	0.0000	0.0000	0.0839	2.7627	-4.0657	-0.3113	0.0146	0.0218	0.0000	2.3370	-4.1018	-0.3057	0.0013	0.0000	0.0000	27.9872	-40.3563	-3.2902	0.0135	0.0000
653.9850	-0.9373	-2.5548	2.2132	-1.2304	4.7274	-4.1073	-0.0000	-0.0000	-0.0000	0.0000	0.0000	0.0000	0.0752	2.7451	-4.0270	-0.3006	-0.0054	-0.0025	0.0000	2.3370	-4.1018	-0.3057	0.0013	0.0000	0.0000	27.9881	-40.3559	-3.2903	0.0135	0.0000
653.9950	-0.9373	-2.5548	2.2132	-1.2304	4.7275	-4.1073	-0.0000	-0.0000	-0.0000	0.0000	0.0000	0.0000	0.0597	2.7734	-4.0624	-0.3246	0.0035	-0.0067	0.0000	2.3370	-4.1018	-0.3057	0.0013	0.0000	0.0000	27.9874	-40.3561	-3.2902	0.0135	0.0000
654.0070	-0.9373	-2.5548	2.2132	-1.2303	4.7275	-4.1073	-0.0000	-0.0000	-0.0000	0.0000	0.0000	0.0000	-0.0600	2.7860	-4.0790	-0.3163	0.0062	-0.0057	0.0000	2.3370	-4.1018	-0.3057	0.0013	0.0000	0.0000	27.9880	-40.3560	-3.2902	0.0135	0.0000
654.0170	-0.9374	-2.5548	2.2132	-1.2304	4.7275	-4.1073	-0.0000	-0.0000	-0.0000	0.0000	0.0000	0.0000	-0.0235	2.7515	-4.0803	-0.3125	0.0070	-0.0104	0.0000	2.3371	-4.1018	-0.3057	0.0013	0.0000	0.0000	27.9891	-40.3560	-3.2902	0.0135	0.0000
654.0290	-0.9373	-2.5548	2.2132	-1.2304	4.7275	-4.1073	-0.0000	-0.0000	-0.0000	0.0000	0.0000	0.0000	0.0352	2.7444	-4.0737	-0.3069	0.0019	-0.0029	0.0000	2.3370	-4.1019	-0.3057	0.0013	0.0000	0.0000	27.9870	-40.3564	-3.2902	0.0135	0.0000
654.0390	-0.9373	-2.5548	2.2132	-1.2304	4.7275	-4.1073	-0.0000	-0.0000	-0.0000	0.0000	0.0000	0.0000	0.0034	2.7630	-4.0739	-0.3279	0.0025	-0.0088	0.0000	2.3370	-4.1019	-0.3057	0.0013	0.0000	0.0000	27.9870	-40.3564	-3.2902	0.0135	0.0000
654.0510	-0.9374	-2.5548	2.2132	-1.2303	4.7275	-4.1073	-0.0000	-0.0000	-0.0000	0.0000	0.0000	0.0000	0.0458	2.6956	-4.0340	-0.3143	-0.0080	0.0151	0.0000	2.3370	-4.1018	-0.3057	0.0013	0.0000	0.0000	27.9872	-40.3563	-3.2903	0.0135	0.0000
654.0610	-0.9373	-2.5548	2.2132	-1.2304	4.7274	-4.1073	-0.0000	-0.0000	-0.0000	0.0000	0.0000	0.0000	0.0547	2.7883	-4.0764	-0.3094	-0.0266	0.0323	0.0000	2.3371	-4.1018	-0.3057	0.0013	0.0000	0.0000	27.9888	-40.3558	-3.2902	0.0135	0.0000
654.0710	-0.9373	-2.5548	2.2132	-1.2303	4.7275	-4.1073	-0.0000	-0.0000	-0.0000	0.0000	0.0000	0.0000	-0.0131	2.7305	-4.0374	-0.3096	0.0022	-0.0116	-0.0000	2.3368	-4.1019	-0.3057	0.0013	0.0000	-0.0000	27.9858	-40.3566	-3.2902	0.0135	0.0000
654.0830	-0.9374	-2.5548	2.2132	-1.2303	4.7275	-4.1073	-0.0000	-0.0000	-0.0000	0.0000	0.0000	0.0000	-0.0035	2.7451	-4.0558	-0.3184	0.0224	0.0012	0.0000	2.3369	-4.1018	-0.3057	0.0013	0.0000	0.0000	27.9867	-40.3562	-3.2902	0.0135	0.0000
654.0930	-0.9373	-2.5548	2.2132	-1.2303	4.7275	-4.1073	-0.0000	-0.0000	-0.0000	0.0000	0.0000	0.0000	0.0059	2.7293	-4.0706	-0.2973	-0.0014	-0.0083	0.0000	2.3371	-4.1018	-0.3057	0.0013	0.0000	0.0000	27.9884	-40.3562	-3.2903	0.0135	0.0000
654.1050	-0.9373	-2.5548	2.2132	-1.2303	4.7275	-4.1073	-0.0000	-0.0000	-0.0000	0.0000	0.0000	0.0000	-0.0521	2.8423	-4.0534	-0.2936	0.0098	0.0192	0.0000	2.3370	-4.1018	-0.3057	0.0013	0.0000	0.0000	27.9872	-40.3563	-3.2902	0.0135	0.0000
654.1150	-0.9373	-2.5548	2.2132	-1.2303	4.7275	-4.1073	-0.0000	-0.0000	-0.0000	0.0000	0.0000	0.0000	0.0718	2.8120	-4.0678	-0.3124	-0.0139	0.0296	0.0000	2.3370	-4.1018	-0.3057	0.0013	0.0000	0.0000	27.9882	-40.3558	-3.2903	0.0135	0.0000
654.1250	-0.9374	-2.5548	2.2132	-1.2303	4.7275	-4.1073	-0.0000	-0.0000	-0.0000	0.0000	0.0000	0.0000	0.0952	2.7743	-4.0754	-0.3098	0.0090	0.0195	0.0000	2.3370	-4.1018	-0.3057	0.0013	0.0000	0.0000	27.9874	-40.3560	-3.2903	0.0135	0.0000
654.1350	-0.9373	-2.5548	2.2133	-1.2303	4.7275	-4.1073	-0.0000	-0.0000	-0.0000	0.0000	0.0000	0.0000	0.0627	2.7730	-4.0467	-0.3150	-0.0016	-0.0008	0.0000	2.3369	-4.1019	-0.3057	0.0013	0.0000	0.0000	27.9869	-40.3566	-3.2902	0.0135	0.0000
654.1450	-0.9374	-2.5548	2.2132	-1.2304	4.7275	-4.1073	-0.0000	-0.0000	-0.0000	0.0000	0.0000	0.0000	-0.0138	2.8003	-4.0755	-0.3179	-0.0112	0.0080	-0.0000	2.3371	-4.1018	-0.3057	0.0013	0.0000	-0.0000	27.9888	-40.3557	-3.2903	0.0135	0.0000
654.1570	-0.9373	-2.5548	2.2132	-1.2304	4.7274	-4.1073	-0.0000	-0.0000	-0.0000	0.0000	0.0000	0.0000	0.0261	2.7656	-4.0445	-0.3027	-0.0037	-0.0015	0.0000	2.3370	-4.1018	-0.3057	0.0013	0.0000	0.0000	27.9877	-40.3558	-3.2902	0.0135	0.0000
654.1670	-0.9374	-2.5548	2.2132	-1.2304	4.7275	-4.1073	-0.0000	-0.0000	-0.0000	0.0000	0.0000	0.0000	-0.0218	2.8102	-4.1065	-0.3068	-0.0032	0.0162	0.0000	2.3371	-4.1018	-0.3057	0.0013	0.0000	0.0000	27.9888	-40.3558	-3.2902	0.0135	0.0000
654.1770	-0.9373	-2.5548	2.2132	-1.2303	4.7275	-4.1073	-0.0000	-0.0000	-0.0000	0.0000	0.0000	0.0000	-0.0275	2.7533	-4.0746	-0.3146	0.0148	0.0301	-0.0000	2.3368	-4.1019	-0.3057	0.0013	0.0000	-0.0000	27.9856	-40.3568	-3.2902	0.0135	0.0000
654.1870	-0.9373	-2.5548	2.2132	-1.2303	4.7275	-4.1073	-0.0000	-0.0000	-0.0000	0.0000	0.0000	0.0000	0.0540	2.8054	-4.0343	-0.3176	-0.0056	0.0010	0.0000	2.3369	-4.1018	-0.3057	0.0013	0.0000	0.0000	27.9863	-40.3561	-3.2902	0.0135	0.0000
654.1970	-0.9373	-2.5548	2.2132	-1.2303	4.7275	-4.1073	-0.0000	-0.0000	-0.0000	0.0000	0.0000	0.0000	-0.0871	2.8066	-4.0554	-0.3217	-0.0320	-0.0005	-0.0000	2.3369	-4.1018	-0.3057	0.0013	0.0000	-0.0000	27.9861	-40.3563	-3.2902	0.0135	0.0000
654.2070	-0.9373	-2.5548	2.2132	-1.2304	4.7275	-4.1073	-0.0000	-0.0000	-0.0000	0.0000	0.0000	0.0000	-0.0323	2.7213	-4.0975	-0.3074	-0.0113	0.0066	0.0000	2.3370	-4.1018	-0.3057	0.0013	0.0000	0.0000	27.9872	-40.3563	-3.2902	0.0135	0.0000
654.2190	-0.9373	-2.5548	2.2132	-1.2303	4.7275	-4.1073	-0.0000	-0.0000	-0.0000	0.0000	0.0000	0.0000	0.1000	2.7223	-4.0271	-0.3261	0.0142	0.0014	0.0000	2.3372	-4.1018	-0.3057	0.0013	0.0000	0.0000	27.9895	-40.3556	-3.2903	0.0135	0.0000
654.2290	-0.9374	-2.5548	2.2132	-1.2303	4.7274	-4.1073	-0.0000	-0.0000	-0.0000	0.0000	0.0000	0.0000	0.0128	2.7091	-4.0719	-0.3307	-0.0003	0.0143	0.0000	2.3369	-4.1019	-0.3057	0.0013	0.0000	0.0000	27.9869	-40.3566	-3.2902	0.0135	0.0000
654.2390	-0.9373	-2.5548	2.2132	-1.2303	4.7275	-4.1073	-0.0000	-0.0000	-0.0000	0.0000	0.0000	0.0000	0.0204	2.6905	-4.0551	-0.2989	-0.0152	-0.0160	0.0000	2.3371	-4.1018	-0.3057	0.0013	0.0000	0.0000	27.9883	-40.3557	-3.2903	0.0135	0.0000
654.2490	-0.9374	-2.5548	2.2132	-1.2304	4.7275	-4.1073	-0.0000	-0.0000	-0.0000	0.0000	0.0000	0.0000	-0.0396	2.8127	-4.0628	-0.3119	-0.0198	0.0148	0.0000	2.3371	-4.1018	-0.3057	0.0013	0.0000	0.0000	27.9891	-40.3555	-3.2903	0.0135	0.0000
654.2610	-0.9373	-2.5548	2.2132	-1.2303	4.7274	-4.1073	-0.0000	-0.0000	-0.0000	0.0000	0.0000	0.0000	-0.0743	2.7528	-4.0329	-0.3162	0.0127	0.0163	0.0000	2.3370	-4.1018	-0.3057	0.0013	0.0000	0.0000	27.9880	-40.3560	-3.2902	0.0135	0.0000
654.2710	-0.9373	-2.5548	2.2132	-1.2304	4.7275	-4.1073	-0.0000	-0.0000	-0.0000	0.0000	0.0000	0.0000	-0.0057	2.7209	-4.0706	-0.3141	0.0149	0.0101	0.0000	2.3368	-4.1019	-0.3057	0.0013	0.0000	0.0000	27.9858	-40.3566	-3.2902	0.0135	0.0000
654.2810	-0.9373	-2.5548	2.2132	-1.2304	4.7275	-4.1073	-0.0000	-0.0000	-0.0000	0.0000	0.0000	0.0000	-0.0226	2.7376	-4.0864	-0.3223	0.0034	-0.0074	0.0000	2.3372	-4.1017	-0.3057	0.0013	0.0000	0.0000	27.9897	-40.3554	-3.2903	0.0135	0.0000
654.2930	-0.9373	-2.5548	2.2132	-1.2303	4.7274	-4.1073	-0.0000	-0.0000	-0.0000	0.0000	0.0000	0.0000	-0.0330	2.7119	-4.0843	-0.3068	0.0027	0.0105	0.0000	2.3370	-4.1018	-0.3057	0.0013	0.0000	0.0000	27.9872	-40.3557	-3.2903	0.0135	0.0000
654.3030	-0.9373	-2.5548	2.2132	-1.2304	4.7275	-4.1073	-0.0000	-0.0000	-0.0000	0.0000	0.0000	0.0000	-0.0401	2.7432	-4.0508	-0.3201	0.0079	0.0203	0.0000	2.3371	-4.1018	-0.3057	0.0013	0.0000	0.0000	27.9893	-40.3558	-3.2903	0.0135	0.0000
654.3150	-0.9373	-2.5548	2.2132	-1.2303	4.7274	-4.1073	-0.0000	-0.0000	-0.0000	0.0000	0.0000	0.0000	-0.0716	2.7683	-4.0159	-0.3170	0.0172	0.0192	0.0000	2.3370	-4.1018	-0.3057	0.0013	0.0000	0.0000	27.9872	-40.3563	-3.2902	0.0135	0.0000
654.3250	-0.9373	-2.5548	2.2132	-1.2304	4.7275	-4.1073	-0.0000	-0.0000	-0.0000	0.0000	0.0000	0.0000	-0.0624	2.7532	-4.0817	-0.3141	-0.0098	0.0186	0.0000	2.3369	-4.1018	-0.3057	0.0013	0.0000	0.0000	27.9867	-40.3563	-3.2902	0.0135	0.0000
654.3370	-0.9374	-2.5548	2.2132	-1.2303	4.7275	-4.1073	-0.0000	-0.0000	-0.0000	0.0000	0.0000	0.0000	-0.0343	2.8417	-4.0966	-0.3067	0.0061	0.0081	0.0000	2.3370	-4.1018	-0.3057	0.0013	0.0000	0.0000	27.9879	-40.3561	-3.2902	0.0135	0.0000
654.3470	-0.9374	-2.5548	2.2132	-1.2303	4.7275	-4.1073	-0.0000	-0.0000	-0.0000	0.0000	0.0000	0.0000	-0.0337	2.7929	-4.0647	-0.3033	0.0090	-0.0023	-0.0000	2.3369	-4.1019	-0.3057	0.0013	0.0000	-0.0000	27.9860	-40.3564	-3.2902	0.0135	0.0000
654.3590	-0.9374	-2.5548	2.2132	-1.2303	4.7275	-4.1073	-0.0000	-0.0000	-0.0000	0.0000	0.0000	0.0000	-0.0269	2.7574	-4.0613	-0.3059	0.0214	0.0154	0.0000	2.3369	-4.1018	-0.3057	0.0013	0.0000	0.0000	27.9869	-40.3560	-3.2903	0.0135	0.0000
654.3690	-0.9374	-2.5548	2.2132	-1.2303	4.7274	-4.1073	-0.0000	-0.0000	-0.0000	0.0000	0.0000	0.0000	-0.0041	2.7635	-4.0783	-0.3239	0.0050	0.0209	0.0000	2.3370	-4.1018	-0.3057	0.0013	0.0000	0.0000	27.9879	-40.3561	-3.2902	0.0135	0.0000
654.3790	-0.9373	-2.5548	2.2132	-1.2304	4.7275	-4.1073	-0.0000	-0.0000	-0.0000	0.0000	0.0000	0.0000	0.0430	2.8001	-4.0431	-0.3257	0.0126	0.0119	0.0000	2.3370	-4.1018	-0.3057	0.0013	0.0000	0.0000	27.9875	-40.3560	-3.2903	0.0136	0.0000
654.3890	-0.9373	-2.5548	2.2132	-1.2304	4.7275	-4.1073	-0.0000	-0.0000	-0.0000	0.0000	0.0000	0.0000	-0.0361	2.6649	-4.0771	-0.3127	0.0170	-0.0027	0.0000	2.3368	-4.1019	-0.3057	0.0013	0.0000	0.0000	27.9854	-40.3565	-3.2902	0.0135	0.0000
654.3990	-0.9373	-2.5548	2.2132	-1.2303	4.7275	-4.1073	-0.0000	-0.0000	-0.0000	0.0000	0.0000	0.0000	-0.0532	2.8341	-4.0902	-0.3026	0.0036	-0.0091	0.0000	2.3371	-4.1018	-0.3057	0.0013	0.0000	0.0000	27.9887	-40.3558	-3.2903	0.0135	0.0000
654.4090	-0.9374	-2.5548	2.2132	-1.2304	4.7274	-4.1073	-0.0000	-0.0000	-0.0000	0.0000	0.0000	0.0000	-0.0034	2.7614	-4.0875	-0.3148	0.0168	0.0010	0.0000	2.3370	-4.1018	-0.3057	0.0013	0.0000	0.0000	27.9877	-40.3563	-3.2902	0.0135	0.0000
654.4210	-0.9373	-2.5548	2.2132	-1.2303	4.7275	-4.1073	-0.0000	-0.0000	-0.0000	0.0000	0.0000	0.0000	-0.0358	2.7503	-4.0769	-0.3224	0.0097	0.0142	-0.0000	2.3370	-4.1018	-0.3057	0.0013	0.0000	-0.0000	27.9879	-40.3561	-3.2903	0.0135	0.0000
654.4310	-0.9373	-2.5548	2.2132	-1.2303	4.7275	-4.1073	-0.0000	-0.0000	-0.0000	0.0000	0.0000	0.0000	-0.0500	2.7060	-4.0941	-0.3121	0.0219	0.0054	0.0000	2.3371	-4.1018	-0.3057	0.0013	0.0000	0.0000	27.9883	-40.3557	-3.2903	0.0135	0.0000
654.4410	-0.9373	-2.5548	2.2132	-1.2304	4.7275	-4.1073	-0.0000	-0.0000	-0.0000	0.0000	0.0000	0.0000	0.0121	2.7849	-4.0885	-0.3223	0.0159	0.0084	0.0000	2.3369	-4.1019	-0.3057	0.0013	0.0000	0.0000	27.9865	-40.3564	-3.2902	0.0135	0.0000
654.4510	-0.9373	-2.5548	2.2132	-1.2303	4.7274	-4.1073	-0.0000	-0.0000	-0.0000	0.0000	0.0000	0.0000	-0.0410	2.6463	-4.0417	-0.2955	0.0080	0.0162	0.0000	2.3370	-4.1018	-0.3057	0.0013	0.0000	0.0000	27.9880	-40.3560	-3.2902	0.0135	0.0000
654.4630	-0.9373	-2.5548	2.2133	-1.2304	4.7275	-4.1073	-0.0000	-0.0000	-0.0000	0.0000	0.0000	0.0000	-0.0200	2.7150	-4.0732	-0.3014	-0.0084	0.0194	0.0000	2.3369	-4.1019	-0.3057	0.0013	0.0000	0.0000	27.9862	-40.3567	-3.2902	0.0135	0.0000
654.4730	-0.9373	-2.5548	2.2132	-1.2303	4.7275	-4.1073	-0.0000	-0.0000	-0.0000	0.0000	0.0000	0.0000	-0.0838	2.7368	-4.0584	-0.3244	0.0104	-0.0189	0.0000	2.3369	-4.1019	-0.3057	0.0013	0.0000	0.0000	27.9870	-40.3565	-3.2902	0.0135	0.0000
654.4830	-0.9374	-2.5548	2.2132	-1.2303	4.7274	-4.1073	-0.0000	-0.0000	-0.0000	0.0000	0.0000	0.0000	-0.0086	2.7279	-4.0665	-0.3133	0.0087	-0.0166	0.0000	2.3370	-4.1019	-0.3057	0.0013	0.0000	0.0000	27.9876	-40.3564	-3.2902	0.0135	0.0000
654.4950	-0.9374	-2.5548	2.2132	-1.2304	4.7275	-4.1073	-0.0000	-0.0000	-0.0000	0.0000	0.0000	0.0000	0.0104	2.7429	-4.0675	-0.3216	0.0046	-0.0060	-0.0000	2.3369	-4.1019	-0.3057	0.0013	0.0000	-0.0000	27.9860	-40.3564	-3.2902	0.0135	0.0000
654.5050	-0.9373	-2.5548	2.2132	-1.2303	4.7275	-4.1073	-0.0000	-0.0000	-0.0000	0.0000	0.0000	0.0000	-0.0641	2.7853	-4.0399	-0.3094	0.0187	-0.0207	0.0000	2.3370	-4.1018	-0.3057	0.0013	0.0000	0.0000	27.9873	-40.3561	-3.2902	0.0135	0.0000
654.5170	-0.9373	-2.5548	2.2132	-1.2303	4.7274	-4.1073	-0.0000	-0.0000	-0.0000	0.0000	0.0000	0.0000	-0.0756	2.7025	-4.1067	-0.3395	0.0029	-0.0070	0.0000	2.3368	-4.1019	-0.3057	0.0013	0.0000	0.0000	27.9851	-40.3567	-3.2902	0.0135	0.0000
654.5270	-0.9373	-2.5548	2.2132	-1.2303	4.7275	-4.1073	-0.0000	-0.0000	-0.0000	0.0000	0.0000	0.0000	0.0010	2.6345	-4.0722	-0.3163	0.0225	0.0045	0.0000	2.3368	-4.1019	-0.3057	0.0013	0.0000	0.0000	27.9854	-40.3564	-3.2902	0.0135	0.0000
654.5390	-0.9373	-2.5548	2.2132	-1.2303	4.7275	-4.1073	-0.0000	-0.0000	-0.0000	0.0000	0.0000	0.0000	-0.0719	2.7878	-4.0552	-0.3253	-0.0012	0.0188	-0.0000	2.3370	-4.1018	-0.3057	0.0013	0.0000	-0.0000	27.9874	-40.3560	-3.2903	0.0135	0.0000
654.5490	-0.9373	-2.5548	2.2132	-1.2303	4.7275	-4.1073	-0.0000	-0.0000	-0.0000	0.0000	0.0000	0.0000	-0.0571	2.7006	-4.0310	-0.2980	0.0176	-0.0050	0.0000	2.3370	-4.1018	-0.3057	0.0013	0.0000	0.0000	27.9872	-40.3563	-3.2902	0.0135	0.0000
654.5590	-0.9374	-2.5548	2.2132	-1.2303	4.7275	-4.1073	-0.0000	-0.0000	-0.0000	0.0000	0.0000	0.0000	0.0164	2.6768	-4.0811	-0.3102	0.0204	0.0150	0.0000	2.3370	-4.1018	-0.3057	0.0013	0.0000	0.0000	27.9875	-40.3560	-3.2903	0.0135	0.0000
654.5690	-0.9374	-2.5548	2.2132	-1.2304	4.7275	-4.1073	-0.0000	-0.0000	-0.0000	0.0000	0.0000	0.0000	-0.1061	2.7785	-4.0640	-0.2843	0.0225	-0.0180	0.0000	2.3370	-4.1018	-0.3057	0.0013	0.0000	0.0000	27.9874	-40.3561	-3.2902	0.0135	0.0000
654.5790	-0.9373	-2.5548	2.2132	-1.2304	4.7275	-4.1073	-0.0000	-0.0000	-0.0000	0.0000	0.0000	0.0000	-0.0467	2.8010	-4.0146	-0.2794	0.0259	0.0164	0.0000	2.3369	-4.1018	-0.3057	0.0013	0.0000	0.0000	27.9866	-40.3563	-3.2902	0.0135	0.0000
654.5890	-0.9373	-2.5548	2.2132	-1.2304	4.7275	-4.1073	-0.0000	-0.0000	-0.0000	0.0000	0.0000	0.0000	-0.0346	2.7873	-4.1151	-0.3099	0.0094	0.0078	0.0000	2.3370	-4.1018	-0.3057	0.0013	0.0000	0.0000	27.9872	-40.3563	-3.2902	0.0135	0.0000
654.6010	-0.9374	-2.5548	2.2132	-1.2303	4.7275	-4.1073	-0.0000	-0.0000	-0.0000	0.0000	0.0000	0.0000	-0.0596	2.7541	-4.1194	-0.2899	0.0125	-0.0224	0.0000	2.3370	-4.1018	-0.3057	0.0013	0.0000	0.0000	27.9882	-40.3558	-3.2902	0.0135	0.0000
654.6110	-0.9374	-2.5548	2.2132	-1.2303	4.7275	-4.1073	-0.0000	-0.0000	-0.0000	0.0000	0.0000	0.0000	-0.0058	2.7490	-4.0616	-0.3293	0.0076	-0.0026	0.0000	2.3370	-4.1018	-0.3057	0.0013	0.0000	0.0000	27.9881	-40.3559	-3.2902	0.0135	0.0000
654.6210	-0.9373	-2.5548	2.2132	-1.2303	4.7275	-4.1073	-0.0000	-0.0000	-0.0000	0.0000	0.0000	0.0000	-0.0493	2.6890	-4.0991	-0.3173	0.0130	-0.0098	0.0000	2.3370	-4.1018	-0.3057	0.0013	0.0000	0.0000	27.9876	-40.3564	-3.2902	0.0135	0.0000
654.6310	-0.9374	-2.5548	2.2132	-1.2304	4.7275	-4.1073	-0.0000	-0.0000	-0.0000	0.0000	0.0000	0.0000	-0.0271	2.6832	-4.0790	-0.3322	-0.0157	0.0105	0.0000	2.3370	-4.1018	-0.3057	0.0013	0.0000	0.0000	27.9872	-40.3563	-3.2902	0.0135	0.0000
654.6430	-0.9373	-2.5548	2.2132	-1.2303	4.7275	-4.1073	-0.0000	-0.0000	-0.0000	0.0000	0.0000	0.0000	0.0306	2.7315	-4.0998	-0.2968	0.0100	0.0039	0.0000	2.3371	-4.1018	-0.3057	0.0013	0.0000	0.0000	27.9883	-40.3557	-3.2903	0.0135	0.0000
654.6530	-0.9373	-2.5548	2.2132	-1.2303	4.7274	-4.1073	-0.0000	-0.0000	-0.0000	0.0000	0.0000	0.0000	0.0489	2.7300	-4.0594	-0.2994	0.0124	-0.0108	0.0000	2.3369	-4.1018	-0.3057	0.0013	0.0000	0.0000	27.9868	-40.3562	-3.2902	0.0135	0.0000
654.6630	-0.9373	-2.5548	2.2132	-1.2304	4.7275	-4.1073	-0.0000	-0.0000	-0.0000	0.0000	0.0000	0.0000	-0.0056	2.7556	-4.1003	-0.2988	0.0100	0.0104	0.0000	2.3371	-4.1017	-0.3057	0.0013	0.0000	0.0000	27.9886	-40.3554	-3.2903	0.0135	0.0000
654.6750	-0.9373	-2.5548	2.2132	-1.2303	4.7275	-4.1073	-0.0000	-0.0000	-0.0000	0.0000	0.0000	0.0000	0.0285	2.7205	-4.0686	-0.3411	0.0171	0.0209	0.0000	2.3370	-4.1018	-0.3057	0.0013	0.0000	0.0000	27.9873	-40.3561	-3.2902	0.0135	0.0000
654.6850	-0.9373	-2.5548	2.2132	-1.2303	4.7275	-4.1073	-0.0000	-0.0000	-0.0000	0.0000	0.0000	0.0000	-0.0212	2.7563	-4.0631	-0.3239	0.0259	0.0373	0.0000	2.3370	-4.1018	-0.3057	0.0013	0.0000	0.0000	27.9872	-40.3563	-3.2902	0.0135	0.0000
654.6970	-0.9373	-2.5548	2.2132	-1.2304	4.7274	-4.1073	-0.0000	-0.0000	-0.0000	0.0000	0.0000	0.0000	-0.0251	2.7210	-4.0870	-0.3155	0.0272	-0.0415	-0.0000	2.3369	-4.1018	-0.3057	0.0013	0.0000	-0.0000	27.9861	-40.3563	-3.2902	0.0135	0.0000
654.7070	-0.9373	-2.5548	2.2132	-1.2304	4.7275	-4.1073	-0.0000	-0.0000	-0.0000	0.0000	0.0000	0.0000	0.0569	2.8282	-4.0439	-0.3263	0.0399	0.0099	0.0000	2.3369	-4.1019	-0.3057	0.0013	0.0000	0.0000	27.9865	-40.3564	-3.2902	0.0135	0.0000
654.7190	-0.9374	-2.5548	2.2133	-1.2303	4.7275	-4.1073	-0.0000	-0.0000	-0.0000	0.0000	0.0000	0.0000	-0.0645	2.7049	-4.0765	-0.3301	0.0313	0.0032	0.0000	2.3369	-4.1018	-0.3057	0.0013	0.0000	0.0000	27.9867	-40.3563	-3.2902	0.0135	0.0000
654.7290	-0.9373	-2.5548	2.2132	-1.2304	4.7275	-4.1073	-0.0000	-0.0000	-0.0000	0.0000	0.0000	0.0000	-0.0122	2.7796	-4.0806	-0.3188	-0.0076	0.0001	0.0000	2.3370	-4.1018	-0.3057	0.0013	0.0000	0.0000	27.9873	-40.3561	-3.2902	0.0135	0.0000
654.7390	-0.9373	-2.5548	2.2132	-1.2303	4.7275	-4.1073	-0.0000	-0.0000	-0.0000	0.0000	0.0000	0.0000	-0.0544	2.7093	-4.0698	-0.3105	-0.0132	0.0004	0.0000	2.3369	-4.1018	-0.3057	0.0013	0.0000	0.0000	27.9865	-40.3564	-3.2902	0.0135	0.0000
654.7510	-0.9373	-2.5548	2.2132	-1.2304	4.7275	-4.1073	-0.0000	-0.0000	-0.0000	0.0000	0.0000	0.0000	-0.1030	2.7255	-4.0661	-0.2998	0.0151	-0.0045	0.0000	2.3370	-4.1018	-0.3057	0.0013	0.0000	0.0000	27.9882	-40.3558	-3.2902	0.0135	0.0000
654.7610	-0.9374	-2.5548	2.2132	-1.2303	4.7275	-4.1073	-0.0000	-0.0000	-0.0000	0.0000	0.0000	0.0000	-0.0594	2.6881	-4.0875	-0.2962	0.0118	-0.0163	0.0000	2.3368	-4.1019	-0.3057	0.0013	0.0000	0.0000	27.9853	-40.3566	-3.2902	0.0135	0.0000
654.7710	-0.9374	-2.5548	2.2132	-1.2304	4.7275	-4.1073	-0.0000	-0.0000	-0.0000	0.0000	0.0000	0.0000	-0.0144	2.7504	-4.0935	-0.3000	0.0355	0.0142	0.0000	2.3369	-4.1019	-0.3057	0.0013	0.0000	0.0000	27.9865	-40.3564	-3.2902	0.0135	0.0000
654.7810	-0.9373	-2.5548	2.2132	-1.2303	4.7275	-4.1073	-0.0000	-0.0000	-0.0000	0.0000	0.0000	0.0000	-0.0364	2.6759	-4.0573	-0.3013	0.0406	0.0052	0.0000	2.3370	-4.1018	-0.3057	0.0013	0.0000	0.0000	27.9873	-40.3561	-3.2902	0.0135	0.0000
654.7910	-0.9374	-2.5548	2.2132	-1.2304	4.7275	-4.1073	-0.0000	-0.0000	-0.0000	0.0000	0.0000	0.0000	0.0466	2.7640	-4.0622	-0.3232	0.0340	-0.0028	0.0000	2.3369	-4.1018	-0.3057	0.0013	0.0000	0.0000	27.9866	-40.3563	-3.2902	0.0135	0.0000
654.8010	-0.9374	-2.5548	2.2132	-1.2303	4.7274	-4.1073	-0.0000	-0.0000	-0.0000	0.0000	0.0000	0.0000	0.0721	2.6899	-4.0650	-0.3085	0.0134	-0.0036	0.0000	2.3369	-4.1019	-0.3057	0.0013	0.0000	0.0000	27.9863	-40.3566	-3.2902	0.0135	0.0000
654.8110	-0.9374	-2.5548	2.2132	-1.2304	4.7275	-4.1073	-0.0000	-0.0000	-0.0000	0.0000	0.0000	0.0000	-0.0490	2.7398	-4.0643	-0.2888	0.0229	-0.0057	-0.0000	2.3369	-4.1019	-0.3057	0.0013	0.0000	-0.0000	27.9860	-40.3564	-3.2902	0.0135	0.0000
654.8230	-0.9373	-2.5548	2.2132	-1.2303	4.7275	-4.1073	-0.0000	-0.0000	-0.0000	0.0000	0.0000	0.0000	-0.0538	2.6361	-4.0640	-0.3186	0.0241	-0.0093	0.0000	2.3369	-4.1019	-0.3057	0.0013	0.0000	0.0000	27.9863	-40.3566	-3.2902	0.0135	0.0000
654.8330	-0.9374	-2.5548	2.2132	-1.2304	4.7275	-4.1073	-0.0000	-0.0000	-0.0000	0.0000	0.0000	0.0000	0.0139	2.6566	-4.0387	-0.3038	0.0129	0.0192	0.0000	2.3369	-4.1018	-0.3057	0.0013	0.0000	0.0000	27.9868	-40.3562	-3.2902	0.0135	0.0000
654.8430	-0.9373	-2.5548	2.2132	-1.2304	4.7274	-4.1073	-0.0000	-0.0000	-0.0000	0.0000	0.0000	0.0000	-0.0447	2.7408	-4.0594	-0.3094	0.0387	0.0020	0.0000	2.3368	-4.1019	-0.3057	0.0013	0.0000	0.0000	27.9854	-40.3564	-3.2902	0.0135	0.0000
654.8550	-0.9373	-2.5548	2.2132	-1.2303	4.7274	-4.1073	-0.0000	-0.0000	-0.0000	0.0000	0.0000	0.0000	-0.0048	2.7454	-4.1005	-0.3354	0.0313	-0.0239	0.0000	2.3371	-4.1018	-0.3057	0.0013	0.0000	0.0000	27.9883	-40.3557	-3.2903	0.0135	0.0000
654.8650	-0.9374	-2.5548	2.2132	-1.2303	4.7275	-4.1073	-0.0000	-0.0000	-0.0000	0.0000	0.0000	0.0000	-0.0807	2.7407	-4.0658	-0.2991	0.0294	-0.0088	-0.0000	2.3369	-4.1018	-0.3057	0.0013	0.0000	-0.0000	27.9861	-40.3563	-3.2902	0.0135	0.0000
654.8770	-0.9374	-2.5548	2.2132	-1.2304	4.7275	-4.1073	-0.0000	-0.0000	-0.0000	0.0000	0.0000	0.0000	0.0133	2.6785	-4.0904	-0.2837	0.0202	0.0115	-0.0000	2.3368	-4.1019	-0.3057	0.0013	0.0000	-0.0000	27.9858	-40.3566	-3.2902	0.0135	0.0000
654.8870	-0.9373	-2.5548	2.2132	-1.2303	4.7275	-4.1073	-0.0000	-0.0000	-0.0000	0.0000	0.0000	0.0000	0.0215	2.6590	-4.0434	-0.3061	0.0112	0.0011	-0.0000	2.3371	-4.1018	-0.3057	0.0013	0.0000	-0.0000	27.9886	-40.3560	-3.2903	0.0135	0.0000
654.8990	-0.9374	-2.5548	2.2132	-1.2303	4.7275	-4.1073	-0.0000	-0.0000	-0.0000	0.0000	0.0000	0.0000	-0.0188	2.6722	-4.0179	-0.3087	0.0478	0.0107	0.0000	2.3370	-4.1018	-0.3057	0.0013	0.0000	0.0000	27.9873	-40.3561	-3.2902	0.0135	0.0000
654.9090	-0.9374	-2.5548	2.2132	-1.2304	4.7275	-4.1073	-0.0000	-0.0000	-0.0000	0.0000	0.0000	0.0000	-0.0113	2.6833	-4.0456	-0.3220	0.0196	-0.0041	-0.0000	2.3369	-4.1018	-0.3057	0.0013	0.0000	-0.0000	27.9868	-40.3561	-3.2902	0.0135	0.0000
654.9190	-0.9374	-2.5548	2.2132	-1.2304	4.7275	-4.1073	-0.0000	-0.0000	-0.0000	0.0000	0.0000	0.0000	-0.0349	2.7281	-4.1127	-0.2776	0.0250	0.0219	0.0000	2.3371	-4.1018	-0.3057	0.0013	0.0000	0.0000	27.9883	-40.3557	-3.2903	0.0135	0.0000
654.9290	-0.9373	-2.5548	2.2132	-1.2303	4.7275	-4.1073	-0.0000	-0.0000	-0.0000	0.0000	0.0000	0.0000	0.0537	2.6673	-4.0986	-0.3084	0.0432	0.0222	0.0000	2.3368	-4.1019	-0.3057	0.0013	0.0000	0.0000	27.9850	-40.3569	-3.2902	0.0135	0.0000
654.9410	-0.9374	-2.5548	2.2132	-1.2304	4.7275	-4.1073	-0.0000	-0.0000	-0.0000	0.0000	0.0000	0.0000	-0.0193	2.6711	-4.0745	-0.3068	0.0308	0.0104	0.0000	2.3370	-4.1018	-0.3057	0.0013	0.0000	0.0000	27.9879	-40.3561	-3.2902	0.0135	0.0000
654.9510	-0.9373	-2.5548	2.2132	-1.2303	4.7275	-4.1073	-0.0000	-0.0000	-0.0000	0.0000	0.0000	0.0000	0.0051	2.7286	-4.0899	-0.2773	0.0363	0.0014	-0.0000	2.3369	-4.1018	-0.3057	0.0013	0.0000	-0.0000	27.9861	-40.3563	-3.2902	0.0135	0.0000
654.9610	-0.9374	-2.5548	2.2132	-1.2303	4.7275	-4.1073	-0.0000	-0.0000	-0.0000	0.0000	0.0000	0.0000	-0.1487	2.7746	-4.1129	-0.2885	0.0009	0.0041	0.0000	2.3370	-4.1018	-0.3057	0.0013	0.0000	0.0000	27.9882	-40.3558	-3.2902	0.0135	0.0000
654.9710	-0.9373	-2.5548	2.2132	-1.2303	4.7275	-4.1073	-0.0000	-0.0000	-0.0000	0.0000	0.0000	0.0000	-0.0195	2.6425	-4.0842	-0.2798	0.0135	0.0141	0.0000	2.3370	-4.1018	-0.3057	0.0013	0.0000	0.0000	27.9880	-40.3560	-3.2902	0.0135	0.0000
654.9810	-0.9373	-2.5548	2.2132	-1.2303	4.7274	-4.1073	-0.0000	-0.0000	-0.0000	0.0000	0.0000	0.0000	0.0082	2.6571	-4.1077	-0.3247	0.0430	0.0176	0.0000	2.3368	-4.1019	-0.3057	0.0013	0.0000	0.0000	27.9854	-40.3564	-3.2902	0.0135	0.0000
654.9910	-0.9373	-2.5548	2.2132	-1.2303	4.7275	-4.1073	-0.0000	-0.0000	-0.0000	0.0000	0.0000	0.0000	-0.0146	2.7014	-4.1428	-0.3355	0.0415	0.0067	0.0000	2.3370	-4.1018	-0.3057	0.0013	0.0000	0.0000	27.9877	-40.3563	-3.2902	0.0135	0.0000
655.0030	-0.9374	-2.5548	2.2132	-1.2304	4.7274	-4.1073	-0.0000	-0.0000	-0.0000	0.0000	0.0000	0.0000	-0.0286	2.7592	-4.0608	-0.3229	0.0289	-0.0072	0.0000	2.3370	-4.1018	-0.3057	0.0013	0.0000	0.0000	27.9872	-40.3563	-3.2902	0.0135	0.0000
655.0130	-0.9374	-2.5548	2.2132	-1.2304	4.7275	-4.1073	-0.0000	-0.0000	-0.0000	0.0000	0.0000	0.0000	-0.0266	2.6763	-4.0771	-0.3083	-0.0049	0.0017	-0.0000	2.3368	-4.1019	-0.3057	0.0013	0.0000	-0.0000	27.9858	-40.3566	-3.2902	0.0135	0.0000
655.0230	-0.9373	-2.5548	2.2132	-1.2303	4.7275	-4.1073	-0.0000	-0.0000	-0.0000	0.0000	0.0000	0.0000	-0.0152	2.7586	-4.0897	-0.3105	0.0021	0.0047	0.0000	2.3369	-4.1018	-0.3057	0.0013	0.0000	0.0000	27.9867	-40.3563	-3.2902	0.0135	0.0000
655.0350	-0.9374	-2.5548	2.2132	-1.2303	4.7275	-4.1073	-0.0000	-0.0000	-0.0000	0.0000	0.0000	0.0000	-0.0547	2.6423	-4.0840	-0.3067	0.0097	-0.0068	0.0000	2.3369	-4.1018	-0.3057	0.0013	0.0000	0.0000	27.9865	-40.3564	-3.2902	0.0135	0.0000
