# Supplementary material for: Practical Aspects of Model-Based Collision Detection
Source: Front Robot AI. 2020 Nov 23;7:571574. doi: 10.3389/frobt.2020.571574 (PMC7805958; doi:10.3389/frobt.2020.571574)
Supplement: Supplementary file 1 [file Data_Sheet_1.ZIP › validation_data/ur-20_01_17-p8.csv]

755.8050	0.3401	-2.8153	0.4665	-3.9040	4.7263	-4.1076	-0.0000	-0.0000	-0.0000	0.0000	0.0000	0.0000	0.0760	9.0455	2.8220	0.0726	-0.0413	0.0042	0.0000	8.8800	2.9075	0.0926	-0.0000	0.0000	0.0000	106.3457	28.6053	0.9967	-0.0004	0.0000
755.8070	0.3401	-2.8153	0.4665	-3.9040	4.7262	-4.1076	-0.0000	-0.0000	-0.0000	0.0000	0.0000	0.0000	0.0982	8.9962	2.7944	0.0872	-0.0415	0.0112	-0.0000	8.8802	2.9076	0.0926	-0.0000	0.0000	-0.0000	106.3484	28.6069	0.9963	-0.0004	0.0000
755.8190	0.3401	-2.8152	0.4665	-3.9040	4.7262	-4.1076	-0.0000	-0.0000	-0.0000	0.0000	0.0000	0.0000	0.0184	9.0146	2.8460	0.0810	-0.0502	0.0154	-0.0000	8.8802	2.9076	0.0926	-0.0000	0.0000	-0.0000	106.3486	28.6069	0.9963	-0.0004	0.0000
755.8290	0.3402	-2.8153	0.4665	-3.9040	4.7263	-4.1076	-0.0000	-0.0000	-0.0000	0.0000	0.0000	0.0000	0.1510	9.0060	2.8406	0.0730	-0.0407	0.0137	0.0000	8.8803	2.9077	0.0926	-0.0000	0.0000	0.0000	106.3498	28.6078	0.9962	-0.0004	0.0000
755.8390	0.3401	-2.8153	0.4665	-3.9040	4.7262	-4.1076	-0.0000	-0.0000	-0.0000	0.0000	0.0000	0.0000	0.0462	8.9763	2.8472	0.0691	-0.0323	0.0182	-0.0000	8.8802	2.9076	0.0926	-0.0000	0.0000	-0.0000	106.3481	28.6067	0.9964	-0.0004	0.0000
755.8510	0.3401	-2.8153	0.4665	-3.9040	4.7262	-4.1076	-0.0000	-0.0000	-0.0000	0.0000	0.0000	0.0000	0.0665	8.9596	2.8057	0.1094	-0.0542	0.0022	0.0000	8.8803	2.9077	0.0926	-0.0000	0.0000	0.0000	106.3493	28.6076	0.9963	-0.0004	0.0000
755.8610	0.3402	-2.8153	0.4665	-3.9040	4.7263	-4.1076	-0.0000	-0.0000	-0.0000	0.0000	0.0000	0.0000	0.0197	8.9946	2.8354	0.0877	-0.0481	0.0023	-0.0000	8.8801	2.9075	0.0926	-0.0000	0.0000	-0.0000	106.3472	28.6061	0.9965	-0.0004	0.0000
755.8730	0.3401	-2.8153	0.4665	-3.9040	4.7262	-4.1076	-0.0000	-0.0000	-0.0000	0.0000	0.0000	0.0000	0.0964	9.0535	2.8315	0.0967	-0.0397	0.0130	0.0000	8.8803	2.9077	0.0926	-0.0000	0.0000	0.0000	106.3493	28.6078	0.9963	-0.0004	0.0000
755.8830	0.3401	-2.8153	0.4665	-3.9039	4.7262	-4.1076	-0.0000	-0.0000	-0.0000	0.0000	0.0000	0.0000	0.1067	9.0325	2.8506	0.0919	-0.0426	-0.0019	-0.0000	8.8800	2.9075	0.0926	-0.0000	0.0000	-0.0000	106.3455	28.6053	0.9964	-0.0004	0.0000
755.8930	0.3402	-2.8153	0.4665	-3.9040	4.7263	-4.1076	-0.0000	-0.0000	-0.0000	0.0000	0.0000	0.0000	0.0151	9.0222	2.8101	0.0576	-0.0273	0.0117	-0.0000	8.8802	2.9076	0.0926	-0.0000	0.0000	-0.0000	106.3481	28.6067	0.9965	-0.0004	0.0000
755.9050	0.3401	-2.8153	0.4665	-3.9040	4.7262	-4.1076	-0.0000	-0.0000	-0.0000	0.0000	0.0000	0.0000	0.0751	9.0850	2.8500	0.0642	-0.0422	0.0057	0.0000	8.8802	2.9076	0.0926	-0.0000	0.0000	0.0000	106.3478	28.6064	0.9965	-0.0004	0.0000
755.9150	0.3401	-2.8153	0.4665	-3.9040	4.7262	-4.1076	-0.0000	-0.0000	-0.0000	0.0000	0.0000	0.0000	0.0887	8.9763	2.8719	0.1119	-0.0537	-0.0181	0.0000	8.8801	2.9076	0.0926	-0.0000	0.0000	0.0000	106.3470	28.6062	0.9963	-0.0004	0.0000
755.9270	0.3401	-2.8153	0.4665	-3.9039	4.7262	-4.1076	-0.0000	-0.0000	-0.0000	0.0000	0.0000	0.0000	0.0678	9.0822	2.8640	0.0843	-0.0410	0.0154	-0.0000	8.8799	2.9074	0.0926	-0.0000	0.0000	-0.0000	106.3444	28.6045	0.9966	-0.0004	0.0000
755.9370	0.3401	-2.8153	0.4665	-3.9040	4.7262	-4.1076	-0.0000	-0.0000	-0.0000	0.0000	0.0000	0.0000	0.0655	9.0317	2.8705	0.0584	-0.0399	-0.0087	0.0000	8.8802	2.9076	0.0926	-0.0000	0.0000	0.0000	106.3481	28.6067	0.9964	-0.0004	0.0000
755.9470	0.3401	-2.8153	0.4665	-3.9040	4.7262	-4.1076	-0.0000	-0.0000	-0.0000	0.0000	0.0000	0.0000	0.0390	9.1080	2.8491	0.0930	-0.0292	0.0160	0.0000	8.8800	2.9075	0.0926	-0.0000	0.0000	0.0000	106.3462	28.6054	0.9965	-0.0004	0.0000
755.9590	0.3401	-2.8153	0.4665	-3.9040	4.7262	-4.1076	-0.0000	-0.0000	-0.0000	0.0000	0.0000	0.0000	0.0646	9.0031	2.8471	0.0906	-0.0386	-0.0123	-0.0000	8.8801	2.9075	0.0926	-0.0000	0.0000	-0.0000	106.3475	28.6061	0.9965	-0.0004	0.0000
755.9690	0.3401	-2.8153	0.4665	-3.9040	4.7262	-4.1076	-0.0000	-0.0000	-0.0000	0.0000	0.0000	0.0000	0.1160	8.9976	2.8188	0.0802	-0.0280	-0.0085	-0.0000	8.8802	2.9076	0.0926	-0.0000	0.0000	-0.0000	106.3477	28.6065	0.9963	-0.0004	0.0000
755.9810	0.3401	-2.8152	0.4664	-3.9040	4.7262	-4.1076	-0.0000	-0.0000	-0.0000	0.0000	0.0000	0.0000	0.1362	9.0931	2.8680	0.0709	-0.0384	0.0269	-0.0000	8.8802	2.9076	0.0926	-0.0000	0.0000	-0.0000	106.3484	28.6070	0.9964	-0.0004	0.0000
755.9910	0.3401	-2.8153	0.4665	-3.9040	4.7262	-4.1076	-0.0000	-0.0000	-0.0000	0.0000	0.0000	0.0000	0.0626	8.9909	2.8511	0.1040	-0.0433	0.0113	-0.0000	8.8802	2.9076	0.0926	-0.0000	0.0000	-0.0000	106.3477	28.6066	0.9963	-0.0004	0.0000
756.0030	0.3402	-2.8153	0.4665	-3.9039	4.7262	-4.1076	-0.0000	-0.0000	-0.0000	0.0000	0.0000	0.0000	0.0915	9.0640	2.8180	0.0890	-0.0403	0.0039	0.0000	8.8802	2.9076	0.0926	-0.0000	0.0000	0.0000	106.3478	28.6063	0.9964	-0.0004	0.0000
756.0130	0.3401	-2.8153	0.4665	-3.9040	4.7262	-4.1076	-0.0000	-0.0000	-0.0000	0.0000	0.0000	0.0000	0.0644	9.0033	2.8058	0.0579	-0.0442	-0.0309	0.0000	8.8802	2.9076	0.0926	-0.0000	0.0000	0.0000	106.3481	28.6067	0.9965	-0.0004	0.0000
756.0230	0.3401	-2.8153	0.4665	-3.9040	4.7262	-4.1076	-0.0000	-0.0000	-0.0000	0.0000	0.0000	0.0000	0.0465	9.0719	2.8255	0.0896	-0.0599	0.0008	0.0000	8.8801	2.9075	0.0926	-0.0000	0.0000	0.0000	106.3468	28.6060	0.9965	-0.0004	0.0000
756.0350	0.3401	-2.8153	0.4665	-3.9040	4.7263	-4.1076	-0.0000	-0.0000	-0.0000	0.0000	0.0000	0.0000	0.1121	9.0063	2.8423	0.0620	-0.0351	0.0222	-0.0000	8.8803	2.9077	0.0926	-0.0000	0.0000	-0.0000	106.3497	28.6076	0.9963	-0.0004	0.0000
756.0450	0.3401	-2.8153	0.4665	-3.9039	4.7263	-4.1076	-0.0000	-0.0000	-0.0000	0.0000	0.0000	0.0000	0.1065	9.0482	2.8566	0.0884	-0.0429	0.0182	-0.0000	8.8800	2.9075	0.0926	-0.0000	0.0000	-0.0000	106.3460	28.6055	0.9966	-0.0004	0.0000
756.0550	0.3401	-2.8152	0.4665	-3.9039	4.7262	-4.1076	-0.0000	-0.0000	-0.0000	0.0000	0.0000	0.0000	0.0388	8.9733	2.8713	0.0624	-0.0316	-0.0009	0.0000	8.8803	2.9077	0.0926	-0.0000	0.0000	0.0000	106.3499	28.6079	0.9963	-0.0004	0.0000
756.0650	0.3401	-2.8153	0.4665	-3.9040	4.7263	-4.1076	-0.0000	-0.0000	-0.0000	0.0000	0.0000	0.0000	0.0738	8.9983	2.8431	0.0676	-0.0506	0.0061	0.0000	8.8801	2.9075	0.0926	-0.0000	0.0000	0.0000	106.3466	28.6058	0.9965	-0.0004	0.0000
756.0750	0.3401	-2.8153	0.4665	-3.9039	4.7262	-4.1076	-0.0000	-0.0000	-0.0000	0.0000	0.0000	0.0000	0.1535	8.9964	2.8333	0.0654	-0.0447	0.0241	0.0000	8.8802	2.9076	0.0926	-0.0000	0.0000	0.0000	106.3481	28.6066	0.9964	-0.0004	0.0000
756.0850	0.3401	-2.8153	0.4665	-3.9040	4.7263	-4.1076	-0.0000	-0.0000	-0.0000	0.0000	0.0000	0.0000	-0.0316	9.0456	2.8301	0.0719	-0.0284	0.0153	0.0000	8.8803	2.9077	0.0926	-0.0000	0.0000	0.0000	106.3490	28.6072	0.9963	-0.0004	0.0000
756.0970	0.3401	-2.8153	0.4665	-3.9039	4.7263	-4.1076	-0.0000	-0.0000	-0.0000	0.0000	0.0000	0.0000	0.1338	9.0371	2.8314	0.0523	-0.0561	0.0443	0.0000	8.8800	2.9075	0.0926	-0.0000	0.0000	0.0000	106.3461	28.6053	0.9967	-0.0004	0.0000
756.1070	0.3401	-2.8153	0.4665	-3.9040	4.7262	-4.1076	-0.0000	-0.0000	-0.0000	0.0000	0.0000	0.0000	0.1142	9.0205	2.8651	0.0835	-0.0543	0.0157	-0.0000	8.8801	2.9075	0.0926	-0.0000	0.0000	-0.0000	106.3473	28.6061	0.9965	-0.0004	0.0000
756.1170	0.3401	-2.8153	0.4665	-3.9040	4.7262	-4.1076	-0.0000	-0.0000	-0.0000	0.0000	0.0000	0.0000	0.1021	9.0356	2.8432	0.0676	-0.0307	0.0078	0.0000	8.8800	2.9075	0.0926	-0.0000	0.0000	0.0000	106.3463	28.6055	0.9965	-0.0004	0.0000
756.1290	0.3401	-2.8153	0.4665	-3.9040	4.7263	-4.1076	-0.0000	-0.0000	-0.0000	0.0000	0.0000	0.0000	0.0006	9.0796	2.8555	0.0874	-0.0310	0.0317	-0.0000	8.8802	2.9077	0.0926	-0.0000	0.0000	-0.0000	106.3486	28.6072	0.9963	-0.0004	0.0000
756.1390	0.3401	-2.8152	0.4665	-3.9040	4.7262	-4.1076	-0.0000	-0.0000	-0.0000	0.0000	0.0000	0.0000	0.1499	9.1126	2.8521	0.0761	-0.0279	0.0201	0.0000	8.8801	2.9075	0.0926	-0.0000	0.0000	0.0000	106.3469	28.6061	0.9965	-0.0004	0.0000
756.1490	0.3401	-2.8153	0.4665	-3.9039	4.7263	-4.1077	-0.0000	-0.0000	-0.0000	0.0000	0.0000	0.0000	0.1830	9.0367	2.8566	0.0854	-0.0352	-0.0026	-0.0000	8.8802	2.9076	0.0926	-0.0000	0.0000	-0.0000	106.3480	28.6066	0.9963	-0.0004	0.0000
756.1610	0.3402	-2.8152	0.4665	-3.9039	4.7262	-4.1076	-0.0000	-0.0000	-0.0000	0.0000	0.0000	0.0000	0.0385	9.0205	2.8456	0.0702	-0.0503	0.0026	-0.0000	8.8800	2.9075	0.0926	-0.0000	0.0000	-0.0000	106.3459	28.6057	0.9965	-0.0004	0.0000
756.1710	0.3401	-2.8153	0.4665	-3.9039	4.7262	-4.1076	-0.0000	-0.0000	-0.0000	0.0000	0.0000	0.0000	0.0333	9.0025	2.8094	0.0743	-0.0232	0.0208	-0.0000	8.8803	2.9077	0.0926	-0.0000	0.0000	-0.0000	106.3493	28.6072	0.9963	-0.0004	0.0000
756.1830	0.3401	-2.8153	0.4664	-3.9040	4.7263	-4.1077	-0.0000	-0.0000	-0.0000	0.0000	0.0000	0.0000	0.0438	8.9953	2.9055	0.0845	-0.0416	-0.0062	0.0000	8.8801	2.9076	0.0926	-0.0000	0.0000	0.0000	106.3471	28.6063	0.9964	-0.0004	0.0000
756.1930	0.3401	-2.8153	0.4665	-3.9040	4.7262	-4.1076	-0.0000	-0.0000	-0.0000	0.0000	0.0000	0.0000	0.0640	9.0035	2.8442	0.0825	-0.0390	0.0075	0.0000	8.8803	2.9077	0.0926	-0.0000	0.0000	0.0000	106.3493	28.6072	0.9963	-0.0004	0.0000
756.2050	0.3401	-2.8153	0.4665	-3.9039	4.7262	-4.1076	-0.0000	-0.0000	-0.0000	0.0000	0.0000	0.0000	0.1212	9.0504	2.8569	0.0943	-0.0471	0.0136	-0.0000	8.8801	2.9075	0.0926	-0.0000	0.0000	-0.0000	106.3470	28.6059	0.9963	-0.0004	0.0000
756.2150	0.3401	-2.8153	0.4665	-3.9039	4.7262	-4.1077	-0.0000	-0.0000	-0.0000	0.0000	0.0000	0.0000	0.0417	9.0949	2.8153	0.0705	-0.0620	-0.0143	-0.0000	8.8802	2.9076	0.0926	-0.0000	0.0000	-0.0000	106.3483	28.6069	0.9963	-0.0004	0.0000
756.2250	0.3401	-2.8153	0.4665	-3.9040	4.7262	-4.1076	-0.0000	-0.0000	-0.0000	0.0000	0.0000	0.0000	0.0977	9.0296	2.8224	0.0662	-0.0351	0.0363	-0.0000	8.8801	2.9075	0.0926	-0.0000	0.0000	-0.0000	106.3475	28.6061	0.9965	-0.0004	0.0000
756.2350	0.3402	-2.8153	0.4665	-3.9040	4.7262	-4.1076	-0.0000	-0.0000	-0.0000	0.0000	0.0000	0.0000	0.0449	8.9651	2.8459	0.0652	-0.0534	-0.0074	-0.0000	8.8801	2.9076	0.0926	-0.0000	0.0000	-0.0000	106.3472	28.6064	0.9965	-0.0004	0.0000
756.2450	0.3401	-2.8153	0.4665	-3.9040	4.7262	-4.1076	-0.0000	-0.0000	-0.0000	0.0000	0.0000	0.0000	0.0776	9.0541	2.8462	0.0689	-0.0285	0.0188	-0.0000	8.8801	2.9076	0.0926	-0.0000	0.0000	-0.0000	106.3475	28.6064	0.9965	-0.0004	0.0000
756.2570	0.3401	-2.8153	0.4664	-3.9039	4.7262	-4.1076	-0.0000	-0.0000	-0.0000	0.0000	0.0000	0.0000	0.0775	8.9381	2.8296	0.0961	-0.0421	0.0195	0.0000	8.8802	2.9076	0.0926	-0.0000	0.0000	0.0000	106.3480	28.6068	0.9962	-0.0004	0.0000
756.2670	0.3402	-2.8152	0.4665	-3.9039	4.7262	-4.1076	-0.0000	-0.0000	-0.0000	0.0000	0.0000	0.0000	0.0641	9.0127	2.7915	0.0968	-0.0595	-0.0014	-0.0000	8.8801	2.9075	0.0926	-0.0000	0.0000	-0.0000	106.3466	28.6061	0.9965	-0.0004	0.0000
756.2770	0.3402	-2.8153	0.4665	-3.9040	4.7262	-4.1076	-0.0000	-0.0000	-0.0000	0.0000	0.0000	0.0000	0.1162	9.0145	2.8725	0.0727	-0.0464	0.0364	0.0000	8.8801	2.9076	0.0926	-0.0000	0.0000	0.0000	106.3475	28.6064	0.9965	-0.0004	0.0000
756.2870	0.3401	-2.8153	0.4665	-3.9040	4.7263	-4.1076	-0.0000	-0.0000	-0.0000	0.0000	0.0000	0.0000	0.0858	8.9973	2.8725	0.0881	-0.0278	0.0219	-0.0000	8.8801	2.9076	0.0926	-0.0000	0.0000	-0.0000	106.3474	28.6063	0.9963	-0.0004	0.0000
756.2970	0.3401	-2.8152	0.4665	-3.9040	4.7262	-4.1076	-0.0000	-0.0000	-0.0000	0.0000	0.0000	0.0000	0.0342	9.0781	2.8274	0.0590	-0.0148	0.0240	0.0000	8.8803	2.9077	0.0926	-0.0000	0.0000	0.0000	106.3490	28.6072	0.9963	-0.0004	0.0000
756.3090	0.3402	-2.8152	0.4665	-3.9040	4.7262	-4.1076	-0.0000	-0.0000	-0.0000	0.0000	0.0000	0.0000	0.0798	9.0072	2.8090	0.0690	-0.0384	0.0319	0.0000	8.8801	2.9075	0.0926	-0.0000	0.0000	0.0000	106.3468	28.6060	0.9964	-0.0004	0.0000
756.3190	0.3401	-2.8153	0.4665	-3.9039	4.7262	-4.1076	-0.0000	-0.0000	-0.0000	0.0000	0.0000	0.0000	0.0285	9.0477	2.8307	0.0949	-0.0415	-0.0041	-0.0000	8.8801	2.9075	0.0926	-0.0000	0.0000	-0.0000	106.3472	28.6061	0.9965	-0.0004	0.0000
756.3290	0.3401	-2.8153	0.4665	-3.9040	4.7262	-4.1076	-0.0000	-0.0000	-0.0000	0.0000	0.0000	0.0000	0.0212	9.0302	2.7915	0.0815	-0.0296	0.0099	0.0000	8.8801	2.9075	0.0926	-0.0000	0.0000	0.0000	106.3469	28.6057	0.9965	-0.0004	0.0000
756.3410	0.3401	-2.8153	0.4665	-3.9040	4.7262	-4.1076	-0.0000	-0.0000	-0.0000	0.0000	0.0000	0.0000	0.0283	9.0218	2.8125	0.0434	-0.0467	0.0034	-0.0000	8.8801	2.9075	0.0926	-0.0000	0.0000	-0.0000	106.3465	28.6060	0.9964	-0.0004	0.0000
756.3510	0.3401	-2.8153	0.4665	-3.9040	4.7262	-4.1076	-0.0000	-0.0000	-0.0000	0.0000	0.0000	0.0000	-0.0352	9.0367	2.8894	0.0952	-0.0556	0.0004	0.0000	8.8802	2.9076	0.0926	-0.0000	0.0000	0.0000	106.3481	28.6063	0.9964	-0.0004	0.0000
756.3630	0.3402	-2.8153	0.4665	-3.9040	4.7262	-4.1076	-0.0000	-0.0000	-0.0000	0.0000	0.0000	0.0000	0.0152	9.0694	2.8779	0.0655	-0.0515	0.0046	0.0000	8.8801	2.9076	0.0926	-0.0000	0.0000	0.0000	106.3474	28.6066	0.9963	-0.0004	0.0000
756.3730	0.3402	-2.8153	0.4665	-3.9040	4.7263	-4.1076	-0.0000	-0.0000	-0.0000	0.0000	0.0000	0.0000	0.0616	9.0151	2.8180	0.0913	-0.0307	0.0009	0.0000	8.8801	2.9076	0.0926	-0.0000	0.0000	0.0000	106.3475	28.6063	0.9964	-0.0004	0.0000
756.3830	0.3401	-2.8153	0.4665	-3.9040	4.7262	-4.1077	-0.0000	-0.0000	-0.0000	0.0000	0.0000	0.0000	0.0384	9.0390	2.8580	0.0719	-0.0383	0.0222	-0.0000	8.8800	2.9075	0.0926	-0.0000	0.0000	-0.0000	106.3462	28.6057	0.9965	-0.0004	0.0000
756.3950	0.3401	-2.8153	0.4665	-3.9040	4.7262	-4.1076	-0.0000	-0.0000	-0.0000	0.0000	0.0000	0.0000	0.0460	9.1044	2.8138	0.0783	-0.0365	0.0010	0.0000	8.8802	2.9076	0.0926	-0.0000	0.0000	0.0000	106.3481	28.6070	0.9963	-0.0004	0.0000
756.4050	0.3401	-2.8153	0.4665	-3.9040	4.7262	-4.1076	-0.0000	-0.0000	-0.0000	0.0000	0.0000	0.0000	0.0321	9.0208	2.8849	0.0763	-0.0448	0.0324	-0.0000	8.8803	2.9076	0.0926	-0.0000	0.0000	-0.0000	106.3489	28.6072	0.9962	-0.0004	0.0000
756.4150	0.3401	-2.8153	0.4665	-3.9040	4.7263	-4.1076	-0.0000	-0.0000	-0.0000	0.0000	0.0000	0.0000	0.0411	9.0244	2.8810	0.0841	-0.0476	-0.0072	-0.0000	8.8802	2.9076	0.0926	-0.0000	0.0000	-0.0000	106.3481	28.6070	0.9963	-0.0004	0.0000
756.4250	0.3401	-2.8153	0.4665	-3.9040	4.7263	-4.1076	-0.0000	-0.0000	-0.0000	0.0000	0.0000	0.0000	0.1045	9.0267	2.8466	0.0785	-0.0427	0.0108	-0.0000	8.8801	2.9075	0.0926	-0.0000	0.0000	-0.0000	106.3471	28.6060	0.9964	-0.0004	0.0000
756.4350	0.3402	-2.8153	0.4665	-3.9040	4.7262	-4.1076	-0.0000	-0.0000	-0.0000	0.0000	0.0000	0.0000	0.0519	9.0166	2.8727	0.0798	-0.0401	0.0121	0.0000	8.8803	2.9077	0.0926	-0.0000	0.0000	0.0000	106.3493	28.6076	0.9963	-0.0004	0.0000
756.4450	0.3402	-2.8153	0.4665	-3.9040	4.7262	-4.1076	-0.0000	-0.0000	-0.0000	0.0000	0.0000	0.0000	-0.0594	9.0088	2.8603	0.0595	-0.0367	0.0249	-0.0000	8.8801	2.9076	0.0926	-0.0000	0.0000	-0.0000	106.3468	28.6064	0.9964	-0.0004	0.0000
756.4570	0.3401	-2.8153	0.4665	-3.9040	4.7262	-4.1076	-0.0000	-0.0000	-0.0000	0.0000	0.0000	0.0000	0.1514	9.0169	2.8783	0.0810	-0.0421	0.0027	0.0000	8.8802	2.9076	0.0926	-0.0000	0.0000	0.0000	106.3485	28.6071	0.9965	-0.0004	0.0000
756.4670	0.3401	-2.8153	0.4665	-3.9040	4.7263	-4.1076	-0.0000	-0.0000	-0.0000	0.0000	0.0000	0.0000	0.1159	9.0664	2.8145	0.0836	-0.0330	0.0112	0.0000	8.8803	2.9077	0.0926	-0.0000	0.0000	0.0000	106.3493	28.6073	0.9963	-0.0004	0.0000
756.4770	0.3401	-2.8153	0.4665	-3.9040	4.7263	-4.1076	-0.0000	-0.0000	-0.0000	0.0000	0.0000	0.0000	0.1349	8.9775	2.8296	0.0550	-0.0306	0.0359	0.0000	8.8802	2.9076	0.0926	-0.0000	0.0000	0.0000	106.3481	28.6067	0.9964	-0.0004	0.0000
756.4870	0.3401	-2.8153	0.4665	-3.9040	4.7263	-4.1076	-0.0000	-0.0000	-0.0000	0.0000	0.0000	0.0000	0.0846	8.9782	2.8376	0.0724	-0.0414	-0.0037	0.0000	8.8802	2.9076	0.0926	-0.0000	0.0000	0.0000	106.3481	28.6067	0.9964	-0.0004	0.0000
756.4990	0.3402	-2.8153	0.4665	-3.9040	4.7263	-4.1077	-0.0000	-0.0000	-0.0000	0.0000	0.0000	0.0000	0.0328	9.0568	2.8685	0.0620	-0.0368	0.0111	-0.0000	8.8802	2.9076	0.0926	-0.0000	0.0000	-0.0000	106.3479	28.6065	0.9963	-0.0004	0.0000
756.5090	0.3401	-2.8152	0.4665	-3.9039	4.7262	-4.1076	-0.0000	-0.0000	-0.0000	0.0000	0.0000	0.0000	0.0775	9.0254	2.8456	0.0880	-0.0484	-0.0083	0.0000	8.8801	2.9076	0.0926	-0.0000	0.0000	0.0000	106.3469	28.6064	0.9965	-0.0004	0.0000
756.5190	0.3401	-2.8153	0.4665	-3.9040	4.7263	-4.1076	-0.0000	-0.0000	-0.0000	0.0000	0.0000	0.0000	0.0405	9.0231	2.8457	0.0910	-0.0278	-0.0038	0.0000	8.8802	2.9076	0.0926	-0.0000	0.0000	0.0000	106.3477	28.6063	0.9964	-0.0004	0.0000
756.5310	0.3401	-2.8153	0.4665	-3.9040	4.7263	-4.1077	-0.0000	-0.0000	-0.0000	0.0000	0.0000	0.0000	0.0854	8.9941	2.8702	0.0735	-0.0510	0.0132	0.0000	8.8802	2.9076	0.0926	-0.0000	0.0000	0.0000	106.3480	28.6066	0.9963	-0.0004	0.0000
756.5410	0.3401	-2.8153	0.4665	-3.9040	4.7263	-4.1076	-0.0000	-0.0000	-0.0000	0.0000	0.0000	0.0000	0.0957	9.0667	2.8758	0.0599	-0.0329	0.0121	0.0000	8.8803	2.9077	0.0926	-0.0000	0.0000	0.0000	106.3497	28.6076	0.9964	-0.0004	0.0000
756.5530	0.3401	-2.8153	0.4665	-3.9040	4.7262	-4.1076	-0.0000	-0.0000	-0.0000	0.0000	0.0000	0.0000	0.1399	9.0758	2.8616	0.0724	-0.0578	0.0151	-0.0000	8.8800	2.9075	0.0926	-0.0000	0.0000	-0.0000	106.3463	28.6058	0.9965	-0.0004	0.0000
756.5630	0.3401	-2.8153	0.4665	-3.9040	4.7262	-4.1076	-0.0000	-0.0000	-0.0000	0.0000	0.0000	0.0000	0.0371	9.0409	2.8403	0.0703	-0.0508	0.0304	-0.0000	8.8801	2.9075	0.0926	-0.0000	0.0000	-0.0000	106.3472	28.6061	0.9965	-0.0004	0.0000
756.5730	0.3401	-2.8153	0.4665	-3.9039	4.7262	-4.1076	-0.0000	-0.0000	-0.0000	0.0000	0.0000	0.0000	0.0821	8.9947	2.8416	0.0579	-0.0589	0.0076	-0.0000	8.8802	2.9076	0.0926	-0.0000	0.0000	-0.0000	106.3481	28.6070	0.9964	-0.0004	0.0000
756.5850	0.3401	-2.8153	0.4665	-3.9040	4.7262	-4.1076	-0.0000	-0.0000	-0.0000	0.0000	0.0000	0.0000	0.1108	9.0356	2.8512	0.0829	-0.0498	0.0062	0.0000	8.8802	2.9076	0.0926	-0.0000	0.0000	0.0000	106.3481	28.6067	0.9965	-0.0004	0.0000
756.5950	0.3401	-2.8153	0.4665	-3.9040	4.7262	-4.1076	-0.0000	-0.0000	-0.0000	0.0000	0.0000	0.0000	0.0721	9.0246	2.8609	0.0911	-0.0531	0.0168	-0.0000	8.8800	2.9075	0.0926	-0.0000	0.0000	-0.0000	106.3462	28.6057	0.9965	-0.0004	0.0000
756.6050	0.3401	-2.8153	0.4665	-3.9040	4.7262	-4.1076	-0.0000	-0.0000	-0.0000	0.0000	0.0000	0.0000	0.0670	9.0237	2.8727	0.0892	-0.0482	0.0203	0.0000	8.8802	2.9076	0.0926	-0.0000	0.0000	0.0000	106.3478	28.6067	0.9964	-0.0004	0.0000
756.6150	0.3402	-2.8152	0.4665	-3.9040	4.7262	-4.1076	-0.0000	-0.0000	-0.0000	0.0000	0.0000	0.0000	0.0941	9.0797	2.8443	0.0851	-0.0352	-0.0057	0.0000	8.8801	2.9076	0.0926	-0.0000	0.0000	0.0000	106.3471	28.6063	0.9963	-0.0004	0.0000
756.6250	0.3401	-2.8153	0.4665	-3.9040	4.7262	-4.1076	-0.0000	-0.0000	-0.0000	0.0000	0.0000	0.0000	0.0443	9.0712	2.8375	0.0711	-0.0483	0.0024	-0.0000	8.8801	2.9075	0.0926	-0.0000	0.0000	-0.0000	106.3471	28.6060	0.9964	-0.0004	0.0000
756.6370	0.3401	-2.8153	0.4665	-3.9040	4.7263	-4.1076	-0.0000	-0.0000	-0.0000	0.0000	0.0000	0.0000	0.0028	8.9983	2.8671	0.0785	-0.0424	0.0089	0.0000	8.8801	2.9075	0.0926	-0.0000	0.0000	0.0000	106.3472	28.6061	0.9965	-0.0004	0.0000
756.6470	0.3401	-2.8153	0.4665	-3.9040	4.7263	-4.1077	-0.0000	-0.0000	-0.0000	0.0000	0.0000	0.0000	0.0664	9.0287	2.8357	0.0664	-0.0723	0.0056	0.0000	8.8803	2.9077	0.0926	-0.0000	0.0000	0.0000	106.3496	28.6076	0.9963	-0.0004	0.0000
756.6570	0.3401	-2.8153	0.4665	-3.9040	4.7262	-4.1076	-0.0000	-0.0000	-0.0000	0.0000	0.0000	0.0000	-0.0069	8.9733	2.8824	0.0828	-0.0532	0.0218	0.0000	8.8803	2.9077	0.0926	-0.0000	0.0000	0.0000	106.3491	28.6074	0.9964	-0.0004	0.0000
756.6670	0.3401	-2.8153	0.4665	-3.9039	4.7262	-4.1076	-0.0000	-0.0000	-0.0000	0.0000	0.0000	0.0000	0.1653	9.0200	2.8665	0.0943	-0.0508	0.0076	0.0000	8.8802	2.9076	0.0926	-0.0000	0.0000	0.0000	106.3481	28.6066	0.9964	-0.0004	0.0000
756.6770	0.3401	-2.8152	0.4665	-3.9039	4.7262	-4.1076	-0.0000	-0.0000	-0.0000	0.0000	0.0000	0.0000	0.0678	9.0854	2.8426	0.1089	-0.0405	0.0162	0.0000	8.8801	2.9076	0.0926	-0.0000	0.0000	0.0000	106.3471	28.6063	0.9963	-0.0004	0.0000
756.6890	0.3401	-2.8153	0.4665	-3.9039	4.7262	-4.1076	-0.0000	-0.0000	-0.0000	0.0000	0.0000	0.0000	0.0728	9.0172	2.8935	0.1012	-0.0433	0.0168	0.0000	8.8802	2.9076	0.0926	-0.0000	0.0000	0.0000	106.3484	28.6066	0.9963	-0.0004	0.0000
756.6990	0.3402	-2.8152	0.4665	-3.9039	4.7263	-4.1076	-0.0000	-0.0000	-0.0000	0.0000	0.0000	0.0000	0.0839	9.0572	2.8702	0.0855	-0.0424	0.0406	-0.0000	8.8801	2.9075	0.0926	-0.0000	0.0000	-0.0000	106.3464	28.6056	0.9964	-0.0004	0.0000
756.7110	0.3401	-2.8153	0.4665	-3.9040	4.7263	-4.1076	-0.0000	-0.0000	-0.0000	0.0000	0.0000	0.0000	0.0611	9.0080	2.8586	0.0748	-0.0372	-0.0013	0.0000	8.8802	2.9076	0.0926	-0.0000	0.0000	0.0000	106.3477	28.6069	0.9963	-0.0004	0.0000
756.7210	0.3401	-2.8153	0.4665	-3.9040	4.7262	-4.1076	-0.0000	-0.0000	-0.0000	0.0000	0.0000	0.0000	0.0369	9.0647	2.8153	0.0693	-0.0479	0.0028	-0.0000	8.8802	2.9076	0.0926	-0.0000	0.0000	-0.0000	106.3484	28.6070	0.9964	-0.0004	0.0000
756.7330	0.3401	-2.8153	0.4665	-3.9040	4.7262	-4.1077	-0.0000	-0.0000	-0.0000	0.0000	0.0000	0.0000	0.0010	8.9798	2.8337	0.0758	-0.0617	0.0013	-0.0000	8.8802	2.9076	0.0926	-0.0000	0.0000	-0.0000	106.3481	28.6066	0.9964	-0.0004	0.0000
756.7430	0.3401	-2.8152	0.4665	-3.9040	4.7262	-4.1076	-0.0000	-0.0000	-0.0000	0.0000	0.0000	0.0000	0.1239	9.0134	2.8496	0.0897	-0.0431	0.0161	-0.0000	8.8801	2.9076	0.0926	-0.0000	0.0000	-0.0000	106.3475	28.6063	0.9964	-0.0004	0.0000
756.7550	0.3401	-2.8152	0.4665	-3.9040	4.7262	-4.1076	-0.0000	-0.0000	-0.0000	0.0000	0.0000	0.0000	-0.0462	8.9896	2.8419	0.0799	-0.0564	0.0186	0.0000	8.8802	2.9076	0.0926	-0.0000	0.0000	0.0000	106.3480	28.6066	0.9963	-0.0004	0.0000
756.7650	0.3402	-2.8153	0.4665	-3.9040	4.7263	-4.1077	-0.0000	-0.0000	-0.0000	0.0000	0.0000	0.0000	0.0031	9.0119	2.8370	0.0726	-0.0497	-0.0116	-0.0000	8.8800	2.9075	0.0926	-0.0000	0.0000	-0.0000	106.3462	28.6054	0.9965	-0.0004	0.0000
756.7750	0.3401	-2.8153	0.4665	-3.9040	4.7262	-4.1076	-0.0000	-0.0000	-0.0000	0.0000	0.0000	0.0000	0.0598	8.9792	2.8477	0.0972	-0.0510	0.0104	-0.0000	8.8801	2.9075	0.0926	-0.0000	0.0000	-0.0000	106.3465	28.6060	0.9964	-0.0004	0.0000
756.7870	0.3401	-2.8153	0.4665	-3.9040	4.7262	-4.1076	-0.0000	-0.0000	-0.0000	0.0000	0.0000	0.0000	0.0593	9.0440	2.8534	0.0963	-0.0618	-0.0024	0.0000	8.8802	2.9076	0.0926	-0.0000	0.0000	0.0000	106.3487	28.6070	0.9964	-0.0004	0.0000
756.7970	0.3401	-2.8153	0.4665	-3.9040	4.7262	-4.1076	-0.0000	-0.0000	-0.0000	0.0000	0.0000	0.0000	0.0287	9.0007	2.8242	0.0805	-0.0477	0.0235	-0.0000	8.8801	2.9075	0.0926	-0.0000	0.0000	-0.0000	106.3472	28.6061	0.9965	-0.0004	0.0000
756.8070	0.3401	-2.8153	0.4665	-3.9040	4.7262	-4.1076	-0.0000	-0.0000	-0.0000	0.0000	0.0000	0.0000	0.1392	9.0091	2.8661	0.1185	-0.0366	0.0214	0.0000	8.8802	2.9076	0.0926	-0.0000	0.0000	0.0000	106.3484	28.6067	0.9964	-0.0004	0.0000
756.8170	0.3402	-2.8153	0.4665	-3.9040	4.7262	-4.1076	-0.0000	-0.0000	-0.0000	0.0000	0.0000	0.0000	0.1123	9.0141	2.8388	0.0944	-0.0439	-0.0037	0.0000	8.8802	2.9076	0.0926	-0.0000	0.0000	0.0000	106.3478	28.6067	0.9964	-0.0004	0.0000
756.8270	0.3402	-2.8153	0.4665	-3.9040	4.7263	-4.1076	-0.0000	-0.0000	-0.0000	0.0000	0.0000	0.0000	0.0406	9.0215	2.8911	0.0848	-0.0458	0.0125	0.0000	8.8803	2.9077	0.0926	-0.0000	0.0000	0.0000	106.3490	28.6076	0.9963	-0.0004	0.0000
756.8370	0.3401	-2.8152	0.4665	-3.9040	4.7262	-4.1076	-0.0000	-0.0000	-0.0000	0.0000	0.0000	0.0000	0.0441	9.0230	2.7946	0.0612	-0.0267	-0.0112	-0.0000	8.8800	2.9075	0.0926	-0.0000	0.0000	-0.0000	106.3461	28.6057	0.9964	-0.0004	0.0000
756.8470	0.3401	-2.8153	0.4665	-3.9040	4.7263	-4.1076	-0.0000	-0.0000	-0.0000	0.0000	0.0000	0.0000	0.0738	9.0211	2.8186	0.0833	-0.0458	0.0064	-0.0000	8.8801	2.9075	0.0926	-0.0000	0.0000	-0.0000	106.3472	28.6061	0.9965	-0.0004	0.0000
756.8590	0.3402	-2.8152	0.4665	-3.9040	4.7262	-4.1076	-0.0000	-0.0000	-0.0000	0.0000	0.0000	0.0000	0.0489	8.9792	2.8782	0.0758	-0.0398	-0.0125	-0.0000	8.8800	2.9075	0.0926	-0.0000	0.0000	-0.0000	106.3456	28.6054	0.9965	-0.0004	0.0000
756.8690	0.3401	-2.8153	0.4665	-3.9040	4.7263	-4.1076	-0.0000	-0.0000	-0.0000	0.0000	0.0000	0.0000	0.0325	9.1123	2.8291	0.1007	-0.0380	0.0081	-0.0000	8.8803	2.9077	0.0926	-0.0000	0.0000	-0.0000	106.3489	28.6075	0.9963	-0.0004	0.0000
756.8790	0.3401	-2.8152	0.4665	-3.9039	4.7263	-4.1076	-0.0000	-0.0000	-0.0000	0.0000	0.0000	0.0000	0.0693	9.0443	2.8464	0.0855	-0.0483	0.0053	-0.0000	8.8802	2.9077	0.0926	-0.0000	0.0000	-0.0000	106.3484	28.6072	0.9963	-0.0004	0.0000
756.8910	0.3401	-2.8153	0.4665	-3.9040	4.7263	-4.1076	-0.0000	-0.0000	-0.0000	0.0000	0.0000	0.0000	0.0213	9.0484	2.8287	0.1033	-0.0711	-0.0105	0.0000	8.8802	2.9076	0.0926	-0.0000	0.0000	0.0000	106.3481	28.6067	0.9964	-0.0004	0.0000
756.9010	0.3402	-2.8153	0.4665	-3.9040	4.7263	-4.1076	-0.0000	-0.0000	-0.0000	0.0000	0.0000	0.0000	0.0683	9.1110	2.8873	0.0905	-0.0655	0.0103	0.0000	8.8803	2.9077	0.0926	-0.0000	0.0000	0.0000	106.3492	28.6074	0.9961	-0.0004	0.0000
756.9130	0.3401	-2.8153	0.4665	-3.9039	4.7262	-4.1076	-0.0000	-0.0000	-0.0000	0.0000	0.0000	0.0000	0.0670	9.0140	2.8569	0.1083	-0.0306	0.0131	-0.0000	8.8802	2.9076	0.0926	-0.0000	0.0000	-0.0000	106.3481	28.6067	0.9964	-0.0004	0.0000
756.9230	0.3402	-2.8153	0.4665	-3.9039	4.7263	-4.1076	-0.0000	-0.0000	-0.0000	0.0000	0.0000	0.0000	0.0789	9.0635	2.8207	0.0822	-0.0432	-0.0060	0.0000	8.8801	2.9076	0.0926	-0.0000	0.0000	0.0000	106.3475	28.6064	0.9965	-0.0004	0.0000
756.9350	0.3401	-2.8153	0.4665	-3.9040	4.7262	-4.1076	-0.0000	-0.0000	-0.0000	0.0000	0.0000	0.0000	0.0794	9.0372	2.8703	0.0764	-0.0475	-0.0335	0.0000	8.8802	2.9076	0.0926	-0.0000	0.0000	0.0000	106.3481	28.6067	0.9964	-0.0004	0.0000
756.9450	0.3401	-2.8153	0.4665	-3.9040	4.7263	-4.1076	-0.0000	-0.0000	-0.0000	0.0000	0.0000	0.0000	0.0179	9.0748	2.8505	0.0795	-0.0428	0.0104	-0.0000	8.8801	2.9075	0.0926	-0.0000	0.0000	-0.0000	106.3472	28.6061	0.9965	-0.0004	0.0000
756.9550	0.3401	-2.8153	0.4665	-3.9039	4.7263	-4.1076	-0.0000	-0.0000	-0.0000	0.0000	0.0000	0.0000	0.0528	9.0899	2.8703	0.0884	-0.0635	-0.0029	0.0000	8.8802	2.9076	0.0926	-0.0000	0.0000	0.0000	106.3484	28.6070	0.9964	-0.0004	0.0000
756.9670	0.3401	-2.8153	0.4665	-3.9039	4.7262	-4.1076	-0.0000	-0.0000	-0.0000	0.0000	0.0000	0.0000	0.0979	9.0256	2.8554	0.1037	-0.0567	-0.0033	0.0000	8.8802	2.9077	0.0926	-0.0000	0.0000	0.0000	106.3487	28.6072	0.9963	-0.0004	0.0000
756.9770	0.3401	-2.8153	0.4665	-3.9040	4.7262	-4.1077	-0.0000	-0.0000	-0.0000	0.0000	0.0000	0.0000	0.0406	9.0894	2.8592	0.0474	-0.0324	0.0196	-0.0000	8.8802	2.9076	0.0926	-0.0000	0.0000	-0.0000	106.3477	28.6063	0.9964	-0.0004	0.0000
756.9890	0.3401	-2.8153	0.4665	-3.9039	4.7263	-4.1076	-0.0000	-0.0000	-0.0000	0.0000	0.0000	0.0000	0.0863	9.0333	2.8771	0.0900	-0.0659	-0.0011	0.0000	8.8801	2.9076	0.0926	-0.0000	0.0000	0.0000	106.3475	28.6063	0.9964	-0.0004	0.0000
756.9990	0.3401	-2.8153	0.4665	-3.9040	4.7262	-4.1076	-0.0000	-0.0000	-0.0000	0.0000	0.0000	0.0000	0.0819	9.0406	2.8489	0.0799	-0.0433	-0.0019	-0.0000	8.8801	2.9075	0.0926	-0.0000	0.0000	-0.0000	106.3472	28.6061	0.9965	-0.0004	0.0000
757.0090	0.3401	-2.8153	0.4665	-3.9039	4.7262	-4.1076	-0.0000	-0.0000	-0.0000	0.0000	0.0000	0.0000	0.0150	8.9820	2.8448	0.0799	-0.0327	0.0194	-0.0000	8.8800	2.9075	0.0926	-0.0000	0.0000	-0.0000	106.3462	28.6057	0.9965	-0.0004	0.0000
757.0210	0.3401	-2.8153	0.4665	-3.9040	4.7262	-4.1076	-0.0000	-0.0000	-0.0000	0.0000	0.0000	0.0000	0.0998	9.1004	2.8172	0.0802	-0.0640	0.0081	-0.0000	8.8801	2.9075	0.0926	-0.0000	0.0000	-0.0000	106.3473	28.6061	0.9965	-0.0004	0.0000
757.0310	0.3401	-2.8153	0.4665	-3.9040	4.7262	-4.1076	-0.0000	-0.0000	-0.0000	0.0000	0.0000	0.0000	0.0290	9.0804	2.8773	0.0714	-0.0460	0.0057	0.0000	8.8801	2.9075	0.0926	-0.0000	0.0000	0.0000	106.3468	28.6060	0.9964	-0.0004	0.0000
757.0430	0.3401	-2.8153	0.4665	-3.9039	4.7262	-4.1076	-0.0000	-0.0000	-0.0000	0.0000	0.0000	0.0000	0.0093	9.0315	2.8269	0.0863	-0.0434	-0.0176	-0.0000	8.8800	2.9075	0.0926	-0.0000	0.0000	-0.0000	106.3462	28.6054	0.9964	-0.0004	0.0000
757.0530	0.3402	-2.8152	0.4665	-3.9040	4.7262	-4.1076	-0.0000	-0.0000	-0.0000	0.0000	0.0000	0.0000	0.0576	9.0548	2.8436	0.0928	-0.0287	-0.0116	-0.0000	8.8802	2.9076	0.0926	-0.0000	0.0000	-0.0000	106.3481	28.6067	0.9964	-0.0004	0.0000
757.0650	0.3401	-2.8153	0.4665	-3.9040	4.7262	-4.1076	-0.0000	-0.0000	-0.0000	0.0000	0.0000	0.0000	0.1136	9.1286	2.8529	0.0970	-0.0447	-0.0064	0.0000	8.8802	2.9076	0.0926	-0.0000	0.0000	0.0000	106.3488	28.6070	0.9964	-0.0004	0.0000
757.0750	0.3401	-2.8153	0.4665	-3.9039	4.7263	-4.1076	-0.0000	-0.0000	-0.0000	0.0000	0.0000	0.0000	0.0820	9.0717	2.8994	0.0787	-0.0396	0.0074	0.0000	8.8803	2.9077	0.0926	-0.0000	0.0000	0.0000	106.3496	28.6075	0.9963	-0.0004	0.0000
757.0850	0.3401	-2.8153	0.4665	-3.9040	4.7262	-4.1076	-0.0000	-0.0000	-0.0000	0.0000	0.0000	0.0000	0.0604	8.9849	2.8557	0.0869	-0.0577	0.0039	-0.0000	8.8801	2.9075	0.0926	-0.0000	0.0000	-0.0000	106.3472	28.6061	0.9965	-0.0004	0.0000
757.0970	0.3401	-2.8153	0.4665	-3.9040	4.7263	-4.1077	-0.0000	-0.0000	-0.0000	0.0000	0.0000	0.0000	0.0112	9.0570	2.8765	0.0934	-0.0680	-0.0125	-0.0000	8.8804	2.9077	0.0926	-0.0000	0.0000	-0.0000	106.3505	28.6081	0.9962	-0.0004	0.0000
757.1070	0.3401	-2.8153	0.4665	-3.9040	4.7262	-4.1076	-0.0000	-0.0000	-0.0000	0.0000	0.0000	0.0000	0.0915	9.0085	2.8702	0.0686	-0.0437	-0.0039	0.0000	8.8801	2.9075	0.0926	-0.0000	0.0000	0.0000	106.3469	28.6061	0.9965	-0.0004	0.0000
757.1190	0.3401	-2.8153	0.4665	-3.9040	4.7262	-4.1076	-0.0000	-0.0000	-0.0000	0.0000	0.0000	0.0000	0.0783	9.0481	2.8667	0.0760	-0.0562	0.0121	0.0000	8.8802	2.9076	0.0926	-0.0000	0.0000	0.0000	106.3478	28.6064	0.9965	-0.0004	0.0000
757.1290	0.3401	-2.8153	0.4665	-3.9040	4.7262	-4.1076	-0.0000	-0.0000	-0.0000	0.0000	0.0000	0.0000	0.1266	9.0472	2.8321	0.0671	-0.0417	-0.0063	0.0000	8.8800	2.9075	0.0926	-0.0000	0.0000	0.0000	106.3457	28.6053	0.9967	-0.0004	0.0000
757.1410	0.3401	-2.8152	0.4665	-3.9040	4.7263	-4.1076	-0.0000	-0.0000	-0.0000	0.0000	0.0000	0.0000	0.0516	9.0233	2.8355	0.0906	-0.0516	-0.0164	-0.0000	8.8801	2.9075	0.0926	-0.0000	0.0000	-0.0000	106.3469	28.6058	0.9965	-0.0004	0.0000
757.1510	0.3401	-2.8153	0.4665	-3.9040	4.7263	-4.1076	-0.0000	-0.0000	-0.0000	0.0000	0.0000	0.0000	0.0395	9.0718	2.8302	0.0601	-0.0329	-0.0075	0.0000	8.8802	2.9076	0.0926	-0.0000	0.0000	0.0000	106.3478	28.6064	0.9965	-0.0004	0.0000
757.1610	0.3401	-2.8153	0.4665	-3.9040	4.7262	-4.1076	-0.0000	-0.0000	-0.0000	0.0000	0.0000	0.0000	0.0980	8.9788	2.8267	0.0767	-0.0715	0.0046	-0.0000	8.8802	2.9076	0.0926	-0.0000	0.0000	-0.0000	106.3482	28.6067	0.9965	-0.0004	0.0000
757.1730	0.3401	-2.8153	0.4665	-3.9040	4.7263	-4.1076	-0.0000	-0.0000	-0.0000	0.0000	0.0000	0.0000	0.0383	9.0549	2.8347	0.0880	-0.0586	-0.0085	0.0000	8.8802	2.9076	0.0926	-0.0000	0.0000	0.0000	106.3481	28.6067	0.9965	-0.0004	0.0000
757.1830	0.3401	-2.8153	0.4665	-3.9039	4.7263	-4.1076	-0.0000	-0.0000	-0.0000	0.0000	0.0000	0.0000	-0.0058	9.0595	2.8974	0.0783	-0.0502	-0.0141	0.0000	8.8802	2.9076	0.0926	-0.0000	0.0000	0.0000	106.3484	28.6063	0.9964	-0.0004	0.0000
757.1950	0.3402	-2.8153	0.4665	-3.9040	4.7262	-4.1076	-0.0000	-0.0000	-0.0000	0.0000	0.0000	0.0000	0.0697	9.0541	2.8383	0.0678	-0.0759	0.0118	0.0000	8.8803	2.9077	0.0926	-0.0000	0.0000	0.0000	106.3495	28.6080	0.9965	-0.0004	0.0000
757.2050	0.3401	-2.8153	0.4665	-3.9040	4.7262	-4.1076	-0.0000	-0.0000	-0.0000	0.0000	0.0000	0.0000	0.0920	9.0066	2.8204	0.0836	-0.0389	0.0017	0.0000	8.8800	2.9075	0.0926	-0.0000	0.0000	0.0000	106.3458	28.6057	0.9964	-0.0004	0.0000
757.2170	0.3401	-2.8153	0.4665	-3.9040	4.7262	-4.1076	-0.0000	-0.0000	-0.0000	0.0000	0.0000	0.0000	0.0762	9.0772	2.8417	0.0576	-0.0527	-0.0060	0.0000	8.8802	2.9076	0.0926	-0.0000	0.0000	0.0000	106.3481	28.6070	0.9964	-0.0004	0.0000
757.2270	0.3402	-2.8153	0.4665	-3.9040	4.7263	-4.1076	-0.0000	-0.0000	-0.0000	0.0000	0.0000	0.0000	0.0895	9.0494	2.8282	0.0938	-0.0648	-0.0004	-0.0000	8.8801	2.9075	0.0926	-0.0000	0.0000	-0.0000	106.3475	28.6061	0.9965	-0.0004	0.0000
757.2370	0.3402	-2.8153	0.4665	-3.9040	4.7262	-4.1077	-0.0000	-0.0000	-0.0000	0.0000	0.0000	0.0000	0.0694	9.0315	2.8074	0.0773	-0.0355	-0.0024	0.0000	8.8801	2.9075	0.0926	-0.0000	0.0000	0.0000	106.3466	28.6055	0.9965	-0.0004	0.0000
757.2490	0.3401	-2.8153	0.4665	-3.9039	4.7262	-4.1076	-0.0000	-0.0000	-0.0000	0.0000	0.0000	0.0000	0.0952	9.0957	2.8856	0.0617	-0.0452	-0.0126	-0.0000	8.8802	2.9076	0.0926	-0.0000	0.0000	-0.0000	106.3481	28.6067	0.9964	-0.0004	0.0000
757.2590	0.3402	-2.8153	0.4665	-3.9040	4.7263	-4.1076	-0.0000	-0.0000	-0.0000	0.0000	0.0000	0.0000	0.0555	9.0518	2.8359	0.0598	-0.0371	-0.0095	-0.0000	8.8802	2.9077	0.0926	-0.0000	0.0000	-0.0000	106.3486	28.6072	0.9963	-0.0004	0.0000
757.2710	0.3401	-2.8153	0.4665	-3.9040	4.7262	-4.1077	-0.0000	-0.0000	-0.0000	0.0000	0.0000	0.0000	0.1049	9.0228	2.8108	0.0625	-0.0670	-0.0068	0.0000	8.8801	2.9076	0.0926	-0.0000	0.0000	0.0000	106.3475	28.6064	0.9965	-0.0004	0.0000
757.2810	0.3401	-2.8153	0.4665	-3.9040	4.7262	-4.1076	-0.0000	-0.0000	-0.0000	0.0000	0.0000	0.0000	0.0254	9.0922	2.8401	0.0556	-0.0578	-0.0114	-0.0000	8.8802	2.9076	0.0926	-0.0000	0.0000	-0.0000	106.3478	28.6067	0.9964	-0.0004	0.0000
757.2910	0.3401	-2.8153	0.4665	-3.9039	4.7262	-4.1076	-0.0000	-0.0000	-0.0000	0.0000	0.0000	0.0000	0.1201	9.0322	2.8551	0.0659	-0.0581	-0.0048	-0.0000	8.8800	2.9075	0.0926	-0.0000	0.0000	-0.0000	106.3460	28.6055	0.9966	-0.0004	0.0000
757.3030	0.3401	-2.8153	0.4665	-3.9040	4.7262	-4.1076	-0.0000	-0.0000	-0.0000	0.0000	0.0000	0.0000	0.0267	8.9934	2.8155	0.0787	-0.0499	-0.0043	-0.0000	8.8801	2.9076	0.0926	-0.0000	0.0000	-0.0000	106.3471	28.6063	0.9963	-0.0004	0.0000
757.3130	0.3401	-2.8153	0.4665	-3.9040	4.7263	-4.1076	-0.0000	-0.0000	-0.0000	0.0000	0.0000	0.0000	0.0588	9.1129	2.8122	0.0899	-0.0379	-0.0045	-0.0000	8.8802	2.9076	0.0926	-0.0000	0.0000	-0.0000	106.3481	28.6066	0.9964	-0.0004	0.0000
757.3250	0.3401	-2.8153	0.4665	-3.9040	4.7262	-4.1076	-0.0000	-0.0000	-0.0000	0.0000	0.0000	0.0000	0.0409	9.0431	2.8489	0.0827	-0.0593	-0.0087	0.0000	8.8803	2.9077	0.0926	-0.0000	0.0000	0.0000	106.3497	28.6076	0.9964	-0.0004	0.0000
757.3350	0.3401	-2.8152	0.4665	-3.9039	4.7263	-4.1076	-0.0000	-0.0000	-0.0000	0.0000	0.0000	0.0000	0.0565	9.0499	2.8581	0.0737	-0.0314	-0.0073	-0.0000	8.8801	2.9075	0.0926	-0.0000	0.0000	-0.0000	106.3466	28.6061	0.9965	-0.0004	0.0000
757.3470	0.3401	-2.8153	0.4665	-3.9040	4.7262	-4.1076	-0.0000	-0.0000	-0.0000	0.0000	0.0000	0.0000	0.0021	9.0682	2.8666	0.0779	-0.0239	-0.0004	-0.0000	8.8802	2.9076	0.0926	-0.0000	0.0000	-0.0000	106.3484	28.6070	0.9964	-0.0004	0.0000
757.3570	0.3401	-2.8153	0.4665	-3.9040	4.7262	-4.1076	-0.0000	-0.0000	-0.0000	0.0000	0.0000	0.0000	0.1102	9.0327	2.8405	0.0910	-0.0531	-0.0191	0.0000	8.8802	2.9076	0.0926	-0.0000	0.0000	0.0000	106.3480	28.6069	0.9963	-0.0004	0.0000
757.3690	0.3402	-2.8153	0.4665	-3.9039	4.7262	-4.1077	-0.0000	-0.0000	-0.0000	0.0000	0.0000	0.0000	0.0209	9.0149	2.7864	0.0532	-0.0496	0.0119	0.0000	8.8800	2.9075	0.0926	-0.0000	0.0000	0.0000	106.3463	28.6055	0.9966	-0.0004	0.0000
757.3790	0.3401	-2.8153	0.4665	-3.9040	4.7263	-4.1076	-0.0000	-0.0000	-0.0000	0.0000	0.0000	0.0000	0.0062	8.9640	2.8652	0.1166	-0.0481	-0.0021	-0.0000	8.8802	2.9076	0.0926	-0.0000	0.0000	-0.0000	106.3480	28.6066	0.9963	-0.0004	0.0000
757.3890	0.3402	-2.8153	0.4665	-3.9040	4.7263	-4.1076	-0.0000	-0.0000	-0.0000	0.0000	0.0000	0.0000	0.0682	9.0793	2.8161	0.0286	-0.0607	-0.0060	-0.0000	8.8801	2.9075	0.0926	-0.0000	0.0000	-0.0000	106.3472	28.6061	0.9965	-0.0004	0.0000
757.4010	0.3401	-2.8153	0.4665	-3.9040	4.7263	-4.1076	-0.0000	-0.0000	-0.0000	0.0000	0.0000	0.0000	-0.0243	9.0441	2.7881	0.0735	-0.0602	-0.0120	-0.0000	8.8801	2.9075	0.0926	-0.0000	0.0000	-0.0000	106.3469	28.6057	0.9965	-0.0004	0.0000
757.4110	0.3402	-2.8153	0.4665	-3.9040	4.7263	-4.1076	-0.0000	-0.0000	-0.0000	0.0000	0.0000	0.0000	-0.0175	8.9966	2.8452	0.0518	-0.0416	0.0117	0.0000	8.8802	2.9076	0.0926	-0.0000	0.0000	0.0000	106.3487	28.6069	0.9963	-0.0004	0.0000
757.4230	0.3401	-2.8152	0.4665	-3.9040	4.7263	-4.1077	-0.0000	-0.0000	-0.0000	0.0000	0.0000	0.0000	0.0956	9.0863	2.8759	0.0599	-0.0659	-0.0136	0.0000	8.8801	2.9075	0.0926	-0.0000	0.0000	0.0000	106.3468	28.6060	0.9964	-0.0004	0.0000
757.4330	0.3401	-2.8153	0.4665	-3.9040	4.7262	-4.1076	-0.0000	-0.0000	-0.0000	0.0000	0.0000	0.0000	0.0632	9.0775	2.8292	0.0930	-0.0474	-0.0025	-0.0000	8.8800	2.9074	0.0926	-0.0000	0.0000	-0.0000	106.3454	28.6049	0.9967	-0.0004	0.0000
757.4430	0.3401	-2.8153	0.4665	-3.9040	4.7262	-4.1076	-0.0000	-0.0000	-0.0000	0.0000	0.0000	0.0000	0.0633	9.0285	2.8537	0.0577	-0.0615	0.0076	-0.0000	8.8800	2.9075	0.0926	-0.0000	0.0000	-0.0000	106.3462	28.6054	0.9965	-0.0004	0.0000
757.4550	0.3401	-2.8153	0.4665	-3.9040	4.7263	-4.1076	-0.0000	-0.0000	-0.0000	0.0000	0.0000	0.0000	0.1596	9.1297	2.8220	0.0817	-0.0499	-0.0141	0.0000	8.8801	2.9076	0.0926	-0.0000	0.0000	0.0000	106.3475	28.6063	0.9964	-0.0004	0.0000
757.4650	0.3401	-2.8153	0.4665	-3.9039	4.7263	-4.1077	-0.0000	-0.0000	-0.0000	0.0000	0.0000	0.0000	0.0980	9.0999	2.8373	0.0643	-0.0492	-0.0259	0.0000	8.8801	2.9075	0.0926	-0.0000	0.0000	0.0000	106.3474	28.6060	0.9964	-0.0004	0.0000
757.4750	0.3401	-2.8153	0.4665	-3.9040	4.7262	-4.1076	-0.0000	-0.0000	-0.0000	0.0000	0.0000	0.0000	0.0307	9.0193	2.8436	0.0713	-0.0422	-0.0017	-0.0000	8.8802	2.9077	0.0926	-0.0000	0.0000	-0.0000	106.3487	28.6073	0.9964	-0.0004	0.0000
757.4850	0.3401	-2.8153	0.4665	-3.9040	4.7263	-4.1076	-0.0000	-0.0000	-0.0000	0.0000	0.0000	0.0000	0.0859	9.0221	2.8066	0.0558	-0.0544	-0.0107	-0.0000	8.8802	2.9076	0.0926	-0.0000	0.0000	-0.0000	106.3481	28.6066	0.9964	-0.0004	0.0000
757.4950	0.3401	-2.8153	0.4665	-3.9040	4.7263	-4.1076	-0.0000	-0.0000	-0.0000	0.0000	0.0000	0.0000	0.0488	9.0182	2.8547	0.0664	-0.0381	0.0088	0.0000	8.8803	2.9077	0.0926	-0.0000	0.0000	0.0000	106.3493	28.6075	0.9962	-0.0004	0.0000
757.5070	0.3402	-2.8153	0.4665	-3.9040	4.7263	-4.1076	-0.0000	-0.0000	-0.0000	0.0000	0.0000	0.0000	0.1017	9.1458	2.8236	0.0653	-0.0315	-0.0092	0.0000	8.8802	2.9076	0.0926	-0.0000	0.0000	0.0000	106.3481	28.6063	0.9964	-0.0004	0.0000
757.5170	0.3401	-2.8153	0.4665	-3.9039	4.7262	-4.1076	-0.0000	-0.0000	-0.0000	0.0000	0.0000	0.0000	0.0202	9.0944	2.8386	0.0711	-0.0381	-0.0194	-0.0000	8.8800	2.9075	0.0926	-0.0000	0.0000	-0.0000	106.3463	28.6058	0.9965	-0.0004	0.0000
757.5270	0.3401	-2.8153	0.4665	-3.9040	4.7262	-4.1076	-0.0000	-0.0000	-0.0000	0.0000	0.0000	0.0000	0.0531	8.9900	2.8518	0.0673	-0.0638	-0.0117	0.0000	8.8802	2.9076	0.0926	-0.0000	0.0000	0.0000	106.3481	28.6066	0.9964	-0.0004	0.0000
757.5370	0.3401	-2.8153	0.4665	-3.9040	4.7263	-4.1076	-0.0000	-0.0000	-0.0000	0.0000	0.0000	0.0000	0.0638	9.0901	2.8857	0.0611	-0.0544	-0.0346	0.0000	8.8802	2.9076	0.0926	-0.0000	0.0000	0.0000	106.3481	28.6067	0.9965	-0.0004	0.0000
757.5470	0.3401	-2.8152	0.4665	-3.9039	4.7262	-4.1076	-0.0000	-0.0000	-0.0000	0.0000	0.0000	0.0000	0.0607	9.0209	2.8425	0.0708	-0.0597	0.0014	0.0000	8.8801	2.9076	0.0926	-0.0000	0.0000	0.0000	106.3475	28.6064	0.9965	-0.0004	0.0000
757.5570	0.3401	-2.8153	0.4665	-3.9040	4.7262	-4.1076	-0.0000	-0.0000	-0.0000	0.0000	0.0000	0.0000	0.0273	9.0732	2.8303	0.0669	-0.0370	-0.0179	-0.0000	8.8802	2.9076	0.0926	-0.0000	0.0000	-0.0000	106.3478	28.6064	0.9965	-0.0004	0.0000
757.5670	0.3401	-2.8153	0.4665	-3.9040	4.7263	-4.1077	-0.0000	-0.0000	-0.0000	0.0000	0.0000	0.0000	0.0582	8.9982	2.8310	0.0808	-0.0859	-0.0137	0.0000	8.8801	2.9075	0.0926	-0.0000	0.0000	0.0000	106.3469	28.6061	0.9965	-0.0004	0.0000
757.5790	0.3401	-2.8153	0.4665	-3.9040	4.7262	-4.1076	-0.0000	-0.0000	-0.0000	0.0000	0.0000	0.0000	0.0973	9.0930	2.8644	0.0567	-0.0531	-0.0118	-0.0000	8.8800	2.9075	0.0926	-0.0000	0.0000	-0.0000	106.3459	28.6055	0.9965	-0.0004	0.0000
757.5890	0.3401	-2.8152	0.4665	-3.9040	4.7262	-4.1077	-0.0000	-0.0000	-0.0000	0.0000	0.0000	0.0000	0.1719	9.0778	2.8120	0.0600	-0.0537	0.0158	0.0000	8.8803	2.9077	0.0926	-0.0000	0.0000	0.0000	106.3498	28.6078	0.9961	-0.0004	0.0000
757.5990	0.3402	-2.8153	0.4665	-3.9040	4.7263	-4.1076	-0.0000	-0.0000	-0.0000	0.0000	0.0000	0.0000	0.0800	8.9961	2.8765	0.0516	-0.0737	-0.0162	-0.0000	8.8802	2.9076	0.0926	-0.0000	0.0000	-0.0000	106.3484	28.6070	0.9964	-0.0004	0.0000
757.6110	0.3401	-2.8153	0.4665	-3.9040	4.7263	-4.1076	-0.0000	-0.0000	-0.0000	0.0000	0.0000	0.0000	0.0450	9.0711	2.8559	0.0819	-0.0549	-0.0069	0.0000	8.8801	2.9076	0.0926	-0.0000	0.0000	0.0000	106.3471	28.6063	0.9964	-0.0004	0.0000
757.6210	0.3401	-2.8153	0.4665	-3.9039	4.7263	-4.1076	-0.0000	-0.0000	-0.0000	0.0000	0.0000	0.0000	0.0447	9.0794	2.8120	0.0670	-0.0557	-0.0102	-0.0000	8.8800	2.9075	0.0926	-0.0000	0.0000	-0.0000	106.3461	28.6056	0.9964	-0.0004	0.0000
757.6310	0.3401	-2.8153	0.4665	-3.9040	4.7263	-4.1076	-0.0000	-0.0000	-0.0000	0.0000	0.0000	0.0000	-0.0101	9.0083	2.8205	0.0659	-0.0643	-0.0020	0.0000	8.8802	2.9076	0.0926	-0.0000	0.0000	0.0000	106.3483	28.6069	0.9963	-0.0004	0.0000
757.6430	0.3401	-2.8153	0.4665	-3.9039	4.7262	-4.1077	-0.0000	-0.0000	-0.0000	0.0000	0.0000	0.0000	0.0345	9.0361	2.8717	0.0552	-0.0457	0.0152	0.0000	8.8802	2.9076	0.0926	-0.0000	0.0000	0.0000	106.3487	28.6070	0.9964	-0.0004	0.0000
757.6530	0.3402	-2.8153	0.4665	-3.9039	4.7263	-4.1076	-0.0000	-0.0000	-0.0000	0.0000	0.0000	0.0000	0.1033	9.0252	2.8282	0.0579	-0.0424	0.0222	-0.0000	8.8801	2.9075	0.0926	-0.0000	0.0000	-0.0000	106.3472	28.6061	0.9965	-0.0004	0.0000
757.6650	0.3401	-2.8153	0.4665	-3.9040	4.7262	-4.1076	-0.0000	-0.0000	-0.0000	0.0000	0.0000	0.0000	0.0894	8.9965	2.8466	0.0658	-0.0577	0.0121	0.0000	8.8803	2.9077	0.0926	-0.0000	0.0000	0.0000	106.3500	28.6079	0.9963	-0.0004	0.0000
757.6750	0.3402	-2.8153	0.4665	-3.9039	4.7263	-4.1077	-0.0000	-0.0000	-0.0000	0.0000	0.0000	0.0000	-0.0527	8.9676	2.8210	0.0584	-0.0676	-0.0185	0.0000	8.8802	2.9075	0.0926	-0.0000	0.0000	0.0000	106.3476	28.6062	0.9966	-0.0004	0.0000
757.6870	0.3401	-2.8153	0.4665	-3.9039	4.7262	-4.1076	-0.0000	-0.0000	-0.0000	0.0000	0.0000	0.0000	0.0651	8.9826	2.8362	0.0674	-0.0633	-0.0244	0.0000	8.8802	2.9076	0.0926	-0.0000	0.0000	0.0000	106.3481	28.6066	0.9964	-0.0004	0.0000
757.6970	0.3401	-2.8153	0.4665	-3.9040	4.7263	-4.1076	-0.0000	-0.0000	-0.0000	0.0000	0.0000	0.0000	-0.0271	9.1138	2.8305	0.0706	-0.0340	-0.0199	0.0000	8.8802	2.9076	0.0926	-0.0000	0.0000	0.0000	106.3486	28.6069	0.9963	-0.0004	0.0000
757.7070	0.3401	-2.8153	0.4665	-3.9040	4.7262	-4.1076	-0.0000	-0.0000	-0.0000	0.0000	0.0000	0.0000	0.0575	9.0533	2.8619	0.0446	-0.0633	-0.0060	-0.0000	8.8802	2.9077	0.0926	-0.0000	0.0000	-0.0000	106.3484	28.6073	0.9964	-0.0004	0.0000
757.7190	0.3401	-2.8153	0.4665	-3.9039	4.7262	-4.1077	-0.0000	-0.0000	-0.0000	0.0000	0.0000	0.0000	0.0797	9.0830	2.8109	0.0659	-0.0240	0.0065	0.0000	8.8802	2.9076	0.0926	-0.0000	0.0000	0.0000	106.3479	28.6065	0.9965	-0.0004	0.0000
757.7290	0.3401	-2.8153	0.4665	-3.9040	4.7263	-4.1076	-0.0000	-0.0000	-0.0000	0.0000	0.0000	0.0000	0.0672	9.0700	2.8304	0.0496	-0.0453	-0.0031	-0.0000	8.8803	2.9077	0.0926	-0.0000	0.0000	-0.0000	106.3490	28.6076	0.9963	-0.0004	0.0000
757.7390	0.3402	-2.8153	0.4665	-3.9040	4.7262	-4.1076	-0.0000	-0.0000	-0.0000	0.0000	0.0000	0.0000	0.0113	9.0581	2.8086	0.0661	-0.0427	0.0099	0.0000	8.8801	2.9075	0.0926	-0.0000	0.0000	0.0000	106.3468	28.6060	0.9964	-0.0004	0.0000
757.7490	0.3401	-2.8153	0.4665	-3.9040	4.7262	-4.1076	-0.0000	-0.0000	-0.0000	0.0000	0.0000	0.0000	0.0008	9.0360	2.8532	0.0778	-0.0352	-0.0249	0.0000	8.8802	2.9076	0.0926	-0.0000	0.0000	0.0000	106.3480	28.6066	0.9963	-0.0004	0.0000
757.7590	0.3401	-2.8153	0.4664	-3.9040	4.7262	-4.1076	-0.0000	-0.0000	-0.0000	0.0000	0.0000	0.0000	0.1274	9.0898	2.8350	0.0744	-0.0571	-0.0086	0.0000	8.8800	2.9075	0.0926	-0.0000	0.0000	0.0000	106.3454	28.6052	0.9966	-0.0004	0.0000
757.7690	0.3401	-2.8153	0.4665	-3.9040	4.7262	-4.1076	-0.0000	-0.0000	-0.0000	0.0000	0.0000	0.0000	0.0822	9.0060	2.8254	0.0554	-0.0907	-0.0175	-0.0000	8.8799	2.9074	0.0926	-0.0000	0.0000	-0.0000	106.3448	28.6046	0.9967	-0.0004	0.0000
757.7810	0.3401	-2.8153	0.4665	-3.9040	4.7262	-4.1076	-0.0000	-0.0000	-0.0000	0.0000	0.0000	0.0000	0.0071	9.0330	2.8547	0.0559	-0.0277	-0.0107	0.0000	8.8802	2.9076	0.0926	-0.0000	0.0000	0.0000	106.3480	28.6069	0.9963	-0.0004	0.0000
757.7910	0.3401	-2.8153	0.4665	-3.9040	4.7262	-4.1077	-0.0000	-0.0000	-0.0000	0.0000	0.0000	0.0000	0.0870	9.1085	2.8098	0.0456	-0.0352	0.0137	0.0000	8.8802	2.9076	0.0926	-0.0000	0.0000	0.0000	106.3484	28.6067	0.9964	-0.0004	0.0000
757.8010	0.3401	-2.8153	0.4665	-3.9040	4.7262	-4.1076	-0.0000	-0.0000	-0.0000	0.0000	0.0000	0.0000	0.0321	9.0784	2.8427	0.0737	-0.0584	-0.0070	-0.0000	8.8801	2.9076	0.0926	-0.0000	0.0000	-0.0000	106.3475	28.6063	0.9964	-0.0004	0.0000
757.8130	0.3401	-2.8153	0.4665	-3.9040	4.7263	-4.1076	-0.0000	-0.0000	-0.0000	0.0000	0.0000	0.0000	0.0992	9.0443	2.8540	0.0640	-0.0397	0.0003	0.0000	8.8801	2.9075	0.0926	-0.0000	0.0000	0.0000	106.3469	28.6061	0.9965	-0.0004	0.0000
757.8230	0.3401	-2.8152	0.4665	-3.9040	4.7263	-4.1077	-0.0000	-0.0000	-0.0000	0.0000	0.0000	0.0000	0.0140	9.0579	2.7929	0.0750	-0.0411	0.0085	-0.0000	8.8802	2.9076	0.0926	-0.0000	0.0000	-0.0000	106.3481	28.6067	0.9965	-0.0004	0.0000
757.8350	0.3401	-2.8153	0.4665	-3.9040	4.7262	-4.1076	-0.0000	-0.0000	-0.0000	0.0000	0.0000	0.0000	-0.0019	9.0890	2.8347	0.0782	-0.0515	-0.0146	0.0000	8.8803	2.9077	0.0926	-0.0000	0.0000	0.0000	106.3493	28.6076	0.9963	-0.0004	0.0000
757.8450	0.3401	-2.8153	0.4665	-3.9040	4.7262	-4.1076	-0.0000	-0.0000	-0.0000	0.0000	0.0000	0.0000	0.0201	9.0733	2.8538	0.0469	-0.0663	-0.0065	0.0000	8.8802	2.9076	0.0926	-0.0000	0.0000	0.0000	106.3481	28.6067	0.9965	-0.0004	0.0000
757.8550	0.3401	-2.8153	0.4665	-3.9039	4.7263	-4.1076	-0.0000	-0.0000	-0.0000	0.0000	0.0000	0.0000	0.0637	9.0963	2.8440	0.0799	-0.0489	0.0016	0.0000	8.8802	2.9076	0.0926	-0.0000	0.0000	0.0000	106.3487	28.6070	0.9964	-0.0004	0.0000
757.8670	0.3401	-2.8153	0.4665	-3.9040	4.7262	-4.1076	-0.0000	-0.0000	-0.0000	0.0000	0.0000	0.0000	0.0277	9.0433	2.8709	0.0571	-0.0441	-0.0176	-0.0000	8.8802	2.9076	0.0926	-0.0000	0.0000	-0.0000	106.3486	28.6072	0.9962	-0.0004	0.0000
757.8770	0.3401	-2.8153	0.4665	-3.9040	4.7263	-4.1076	-0.0000	-0.0000	-0.0000	0.0000	0.0000	0.0000	0.0814	9.0314	2.8342	0.0505	-0.0235	-0.0109	0.0000	8.8803	2.9077	0.0926	-0.0000	0.0000	0.0000	106.3495	28.6077	0.9964	-0.0004	0.0000
757.8890	0.3401	-2.8153	0.4665	-3.9040	4.7262	-4.1076	-0.0000	-0.0000	-0.0000	0.0000	0.0000	0.0000	0.0007	9.1086	2.8542	0.0587	-0.0528	-0.0023	-0.0000	8.8802	2.9076	0.0926	-0.0000	0.0000	-0.0000	106.3480	28.6066	0.9963	-0.0004	0.0000
757.8990	0.3402	-2.8153	0.4665	-3.9039	4.7263	-4.1076	-0.0000	-0.0000	-0.0000	0.0000	0.0000	0.0000	0.1683	9.0593	2.8348	0.0497	-0.0459	0.0033	0.0000	8.8801	2.9075	0.0926	-0.0000	0.0000	0.0000	106.3468	28.6060	0.9964	-0.0004	0.0000
757.9090	0.3401	-2.8153	0.4665	-3.9039	4.7262	-4.1076	-0.0000	-0.0000	-0.0000	0.0000	0.0000	0.0000	0.0322	9.0708	2.8639	0.0565	-0.0393	0.0041	-0.0000	8.8801	2.9076	0.0926	-0.0000	0.0000	-0.0000	106.3472	28.6064	0.9965	-0.0004	0.0000
757.9190	0.3401	-2.8153	0.4665	-3.9040	4.7263	-4.1076	-0.0000	-0.0000	-0.0000	0.0000	0.0000	0.0000	-0.0329	9.0730	2.8715	0.0662	-0.0493	0.0116	0.0000	8.8801	2.9076	0.0926	-0.0000	0.0000	0.0000	106.3473	28.6065	0.9963	-0.0004	0.0000
757.9290	0.3401	-2.8153	0.4665	-3.9040	4.7262	-4.1076	-0.0000	-0.0000	-0.0000	0.0000	0.0000	0.0000	0.1015	9.0841	2.8228	0.0516	-0.0507	0.0093	0.0000	8.8802	2.9076	0.0926	-0.0000	0.0000	0.0000	106.3481	28.6066	0.9964	-0.0004	0.0000
757.9390	0.3401	-2.8153	0.4665	-3.9040	4.7262	-4.1076	-0.0000	-0.0000	-0.0000	0.0000	0.0000	0.0000	0.1057	9.0536	2.8279	0.0583	-0.0632	0.0140	-0.0000	8.8802	2.9077	0.0926	-0.0000	0.0000	-0.0000	106.3487	28.6073	0.9964	-0.0004	0.0000
757.9510	0.3402	-2.8153	0.4665	-3.9039	4.7262	-4.1076	-0.0000	-0.0000	-0.0000	0.0000	0.0000	0.0000	-0.0733	9.0945	2.8538	0.0313	-0.0638	0.0099	-0.0000	8.8802	2.9076	0.0926	-0.0000	0.0000	-0.0000	106.3478	28.6064	0.9965	-0.0004	0.0000
757.9610	0.3401	-2.8153	0.4665	-3.9040	4.7262	-4.1076	-0.0000	-0.0000	-0.0000	0.0000	0.0000	0.0000	0.0240	9.0279	2.8617	0.0692	-0.0348	-0.0067	-0.0000	8.8802	2.9076	0.0926	-0.0000	0.0000	-0.0000	106.3478	28.6067	0.9964	-0.0004	0.0000
757.9710	0.3401	-2.8152	0.4665	-3.9040	4.7262	-4.1076	-0.0000	-0.0000	-0.0000	0.0000	0.0000	0.0000	0.0513	9.0442	2.8332	0.0828	-0.0368	0.0106	-0.0000	8.8802	2.9076	0.0926	-0.0000	0.0000	-0.0000	106.3482	28.6067	0.9965	-0.0004	0.0000
757.9810	0.3401	-2.8153	0.4665	-3.9040	4.7263	-4.1076	-0.0000	-0.0000	-0.0000	0.0000	0.0000	0.0000	0.0142	9.0949	2.8285	0.0596	-0.0542	-0.0074	-0.0000	8.8802	2.9076	0.0926	-0.0000	0.0000	-0.0000	106.3481	28.6067	0.9964	-0.0004	0.0000
757.9910	0.3401	-2.8153	0.4665	-3.9040	4.7262	-4.1076	-0.0000	-0.0000	-0.0000	0.0000	0.0000	0.0000	0.1099	9.0362	2.8530	0.0644	-0.0507	-0.0144	0.0000	8.8802	2.9076	0.0926	-0.0000	0.0000	0.0000	106.3479	28.6065	0.9963	-0.0004	0.0000
758.0030	0.3401	-2.8153	0.4665	-3.9040	4.7263	-4.1076	-0.0000	-0.0000	-0.0000	0.0000	0.0000	0.0000	0.0445	9.0954	2.7877	0.0539	-0.0588	0.0051	0.0000	8.8803	2.9077	0.0926	-0.0000	0.0000	0.0000	106.3493	28.6076	0.9963	-0.0004	0.0000
758.0130	0.3402	-2.8153	0.4665	-3.9040	4.7262	-4.1076	-0.0000	-0.0000	-0.0000	0.0000	0.0000	0.0000	-0.0952	9.0579	2.8344	0.0663	-0.0586	-0.0096	0.0000	8.8803	2.9077	0.0926	-0.0000	0.0000	0.0000	106.3491	28.6073	0.9964	-0.0004	0.0000
758.0250	0.3401	-2.8153	0.4665	-3.9040	4.7262	-4.1076	-0.0000	-0.0000	-0.0000	0.0000	0.0000	0.0000	0.0122	9.0566	2.8028	0.0510	-0.0451	-0.0034	-0.0000	8.8800	2.9075	0.0926	-0.0000	0.0000	-0.0000	106.3462	28.6057	0.9965	-0.0004	0.0000
758.0350	0.3401	-2.8153	0.4665	-3.9040	4.7262	-4.1076	-0.0000	-0.0000	-0.0000	0.0000	0.0000	0.0000	0.0098	9.0976	2.8654	0.0434	-0.0584	-0.0128	-0.0000	8.8802	2.9076	0.0926	-0.0000	0.0000	-0.0000	106.3484	28.6069	0.9963	-0.0004	0.0000
758.0470	0.3401	-2.8153	0.4665	-3.9040	4.7263	-4.1076	-0.0000	-0.0000	-0.0000	0.0000	0.0000	0.0000	0.0022	9.0192	2.7809	0.0761	-0.0440	0.0158	-0.0000	8.8801	2.9075	0.0926	-0.0000	0.0000	-0.0000	106.3465	28.6061	0.9965	-0.0004	0.0000
758.0570	0.3401	-2.8153	0.4665	-3.9040	4.7263	-4.1076	-0.0000	-0.0000	-0.0000	0.0000	0.0000	0.0000	0.0407	9.0653	2.8373	0.0333	-0.0519	0.0028	-0.0000	8.8800	2.9075	0.0926	-0.0000	0.0000	-0.0000	106.3461	28.6056	0.9964	-0.0004	0.0000
758.0690	0.3402	-2.8153	0.4665	-3.9039	4.7263	-4.1076	-0.0000	-0.0000	-0.0000	0.0000	0.0000	0.0000	0.1519	9.0613	2.8205	0.0639	-0.0459	0.0097	0.0000	8.8801	2.9075	0.0926	-0.0000	0.0000	0.0000	106.3472	28.6061	0.9965	-0.0004	0.0000
758.0790	0.3401	-2.8153	0.4665	-3.9040	4.7262	-4.1076	-0.0000	-0.0000	-0.0000	0.0000	0.0000	0.0000	0.0512	9.0568	2.8145	0.0456	-0.0514	0.0107	0.0000	8.8801	2.9075	0.0926	-0.0000	0.0000	0.0000	106.3468	28.6060	0.9964	-0.0004	0.0000
758.0890	0.3401	-2.8153	0.4665	-3.9040	4.7263	-4.1076	-0.0000	-0.0000	-0.0000	0.0000	0.0000	0.0000	-0.0151	8.9985	2.8380	0.0698	-0.0545	-0.0025	-0.0000	8.8801	2.9076	0.0926	-0.0000	0.0000	-0.0000	106.3467	28.6062	0.9966	-0.0004	0.0000
758.0990	0.3401	-2.8153	0.4665	-3.9040	4.7262	-4.1076	-0.0000	-0.0000	-0.0000	0.0000	0.0000	0.0000	-0.0155	9.0997	2.7938	0.0590	-0.0467	-0.0008	0.0000	8.8802	2.9076	0.0926	-0.0000	0.0000	0.0000	106.3484	28.6067	0.9964	-0.0004	0.0000
758.1090	0.3402	-2.8153	0.4665	-3.9040	4.7262	-4.1076	-0.0000	-0.0000	-0.0000	0.0000	0.0000	0.0000	0.0318	9.0197	2.8222	0.0694	-0.0609	-0.0177	0.0000	8.8801	2.9076	0.0926	-0.0000	0.0000	0.0000	106.3472	28.6064	0.9965	-0.0004	0.0000
758.1210	0.3401	-2.8153	0.4665	-3.9040	4.7262	-4.1076	-0.0000	-0.0000	-0.0000	0.0000	0.0000	0.0000	0.0848	8.9959	2.8087	0.0839	-0.0389	0.0063	-0.0000	8.8802	2.9076	0.0926	-0.0000	0.0000	-0.0000	106.3481	28.6066	0.9964	-0.0004	0.0000
758.1310	0.3402	-2.8153	0.4665	-3.9039	4.7263	-4.1076	-0.0000	-0.0000	-0.0000	0.0000	0.0000	0.0000	0.0939	8.9698	2.8033	0.0717	-0.0439	-0.0054	0.0000	8.8803	2.9077	0.0926	-0.0000	0.0000	0.0000	106.3493	28.6075	0.9962	-0.0004	0.0000
758.1410	0.3401	-2.8153	0.4665	-3.9040	4.7262	-4.1076	-0.0000	-0.0000	-0.0000	0.0000	0.0000	0.0000	0.0089	9.1349	2.8545	0.0777	-0.0273	0.0194	0.0000	8.8802	2.9076	0.0926	-0.0000	0.0000	0.0000	106.3487	28.6069	0.9963	-0.0004	0.0000
758.1510	0.3401	-2.8153	0.4665	-3.9040	4.7263	-4.1076	-0.0000	-0.0000	-0.0000	0.0000	0.0000	0.0000	-0.0606	9.0021	2.8031	0.0596	-0.0290	-0.0196	-0.0000	8.8802	2.9076	0.0926	-0.0000	0.0000	-0.0000	106.3477	28.6066	0.9963	-0.0004	0.0000
758.1610	0.3401	-2.8153	0.4665	-3.9040	4.7262	-4.1076	-0.0000	-0.0000	-0.0000	0.0000	0.0000	0.0000	-0.0111	9.0896	2.8377	0.0419	-0.0596	-0.0026	0.0000	8.8803	2.9077	0.0926	-0.0000	0.0000	0.0000	106.3493	28.6072	0.9963	-0.0004	0.0000
758.1730	0.3402	-2.8153	0.4665	-3.9040	4.7262	-4.1076	-0.0000	-0.0000	-0.0000	0.0000	0.0000	0.0000	0.0540	9.0572	2.8182	0.0608	-0.0683	-0.0232	-0.0000	8.8801	2.9075	0.0926	-0.0000	0.0000	-0.0000	106.3468	28.6060	0.9965	-0.0004	0.0000
758.1830	0.3401	-2.8153	0.4665	-3.9040	4.7262	-4.1076	-0.0000	-0.0000	-0.0000	0.0000	0.0000	0.0000	0.0306	9.0685	2.8340	0.0651	-0.0328	0.0118	0.0000	8.8801	2.9076	0.0926	-0.0000	0.0000	0.0000	106.3471	28.6063	0.9963	-0.0004	0.0000
758.1930	0.3401	-2.8153	0.4665	-3.9040	4.7262	-4.1076	-0.0000	-0.0000	-0.0000	0.0000	0.0000	0.0000	0.0204	9.0621	2.8865	0.0664	-0.0811	0.0248	-0.0000	8.8802	2.9076	0.0926	-0.0000	0.0000	-0.0000	106.3477	28.6066	0.9963	-0.0004	0.0000
758.2050	0.3401	-2.8153	0.4665	-3.9040	4.7263	-4.1076	-0.0000	-0.0000	-0.0000	0.0000	0.0000	0.0000	0.1232	9.0602	2.8197	0.0429	-0.0455	0.0079	0.0000	8.8802	2.9076	0.0926	-0.0000	0.0000	0.0000	106.3482	28.6065	0.9962	-0.0004	0.0000
758.2150	0.3401	-2.8153	0.4664	-3.9040	4.7262	-4.1077	-0.0000	-0.0000	-0.0000	0.0000	0.0000	0.0000	0.1037	9.0523	2.8214	0.0830	-0.0594	-0.0002	-0.0000	8.8801	2.9075	0.0926	-0.0000	0.0000	-0.0000	106.3474	28.6060	0.9964	-0.0004	0.0000
758.2270	0.3401	-2.8153	0.4665	-3.9040	4.7263	-4.1077	-0.0000	-0.0000	-0.0000	0.0000	0.0000	0.0000	0.1219	9.0663	2.8410	0.0439	-0.0444	-0.0016	-0.0000	8.8802	2.9076	0.0926	-0.0000	0.0000	-0.0000	106.3484	28.6069	0.9963	-0.0004	0.0000
758.2370	0.3401	-2.8153	0.4665	-3.9039	4.7262	-4.1077	-0.0000	-0.0000	-0.0000	0.0000	0.0000	0.0000	0.0328	9.0403	2.8265	0.0510	-0.0538	-0.0135	0.0000	8.8802	2.9076	0.0926	-0.0000	0.0000	0.0000	106.3487	28.6070	0.9964	-0.0004	0.0000
758.2470	0.3401	-2.8153	0.4665	-3.9040	4.7263	-4.1076	-0.0000	-0.0000	-0.0000	0.0000	0.0000	0.0000	-0.0053	9.0728	2.7951	0.0344	-0.0426	-0.0129	0.0000	8.8802	2.9076	0.0926	-0.0000	0.0000	0.0000	106.3481	28.6070	0.9964	-0.0004	0.0000
758.2590	0.3401	-2.8152	0.4665	-3.9040	4.7263	-4.1077	-0.0000	-0.0000	-0.0000	0.0000	0.0000	0.0000	-0.0543	9.0187	2.8141	0.0517	-0.0466	0.0089	0.0000	8.8802	2.9076	0.0926	-0.0000	0.0000	0.0000	106.3477	28.6069	0.9963	-0.0004	0.0000
758.2690	0.3401	-2.8153	0.4665	-3.9040	4.7263	-4.1076	-0.0000	-0.0000	-0.0000	0.0000	0.0000	0.0000	0.0793	9.0261	2.8291	0.0670	-0.0618	-0.0206	-0.0000	8.8800	2.9075	0.0926	-0.0000	0.0000	-0.0000	106.3463	28.6058	0.9965	-0.0004	0.0000
758.2790	0.3401	-2.8153	0.4665	-3.9040	4.7263	-4.1076	-0.0000	-0.0000	-0.0000	0.0000	0.0000	0.0000	0.0312	9.0656	2.8248	0.0634	-0.0436	0.0193	0.0000	8.8801	2.9076	0.0926	-0.0000	0.0000	0.0000	106.3474	28.6066	0.9963	-0.0004	0.0000
758.2910	0.3401	-2.8152	0.4665	-3.9039	4.7263	-4.1076	-0.0000	-0.0000	-0.0000	0.0000	0.0000	0.0000	0.0734	9.0568	2.8692	0.0539	-0.0426	-0.0010	0.0000	8.8803	2.9077	0.0926	-0.0000	0.0000	0.0000	106.3497	28.6079	0.9963	-0.0004	0.0000
758.3010	0.3402	-2.8153	0.4665	-3.9039	4.7263	-4.1076	-0.0000	-0.0000	-0.0000	0.0000	0.0000	0.0000	0.0739	9.0854	2.8503	0.0481	-0.0506	0.0178	0.0000	8.8803	2.9076	0.0926	-0.0000	0.0000	0.0000	106.3489	28.6072	0.9962	-0.0004	0.0000
758.3110	0.3401	-2.8153	0.4665	-3.9040	4.7262	-4.1076	-0.0000	-0.0000	-0.0000	0.0000	0.0000	0.0000	0.0253	9.0665	2.8485	0.0515	-0.0619	0.0058	-0.0000	8.8802	2.9076	0.0926	-0.0000	0.0000	-0.0000	106.3477	28.6066	0.9963	-0.0004	0.0000
758.3210	0.3401	-2.8153	0.4665	-3.9040	4.7262	-4.1077	-0.0000	-0.0000	-0.0000	0.0000	0.0000	0.0000	0.0070	9.0195	2.8518	0.0391	-0.0553	0.0068	0.0000	8.8802	2.9076	0.0926	-0.0000	0.0000	0.0000	106.3487	28.6067	0.9964	-0.0004	0.0000
758.3310	0.3401	-2.8153	0.4665	-3.9040	4.7262	-4.1076	-0.0000	-0.0000	-0.0000	0.0000	0.0000	0.0000	-0.0114	9.0230	2.8309	0.0622	-0.0339	0.0423	-0.0000	8.8801	2.9075	0.0926	-0.0000	0.0000	-0.0000	106.3464	28.6059	0.9963	-0.0004	0.0000
758.3430	0.3401	-2.8153	0.4665	-3.9040	4.7262	-4.1076	-0.0000	-0.0000	-0.0000	0.0000	0.0000	0.0000	-0.0585	9.1324	2.8472	0.0410	-0.0604	-0.0094	0.0000	8.8801	2.9075	0.0926	-0.0000	0.0000	0.0000	106.3466	28.6058	0.9965	-0.0004	0.0000
758.3530	0.3401	-2.8153	0.4665	-3.9039	4.7263	-4.1077	-0.0000	-0.0000	-0.0000	0.0000	0.0000	0.0000	0.0536	9.0456	2.8060	0.0779	-0.0673	0.0141	-0.0000	8.8801	2.9075	0.0926	-0.0000	0.0000	-0.0000	106.3472	28.6061	0.9965	-0.0004	0.0000
758.3630	0.3401	-2.8153	0.4665	-3.9040	4.7263	-4.1076	-0.0000	-0.0000	-0.0000	0.0000	0.0000	0.0000	0.0341	9.0450	2.8338	0.0609	-0.0645	0.0115	-0.0000	8.8802	2.9076	0.0926	-0.0000	0.0000	-0.0000	106.3484	28.6069	0.9963	-0.0004	0.0000
758.3730	0.3401	-2.8153	0.4665	-3.9040	4.7262	-4.1076	-0.0000	-0.0000	-0.0000	0.0000	0.0000	0.0000	-0.0262	9.0349	2.8270	0.0529	-0.0593	0.0090	-0.0000	8.8801	2.9076	0.0926	-0.0000	0.0000	-0.0000	106.3469	28.6064	0.9965	-0.0004	0.0000
758.3850	0.3401	-2.8153	0.4664	-3.9040	4.7262	-4.1077	-0.0000	-0.0000	-0.0000	0.0000	0.0000	0.0000	0.0899	9.0800	2.8664	0.0540	-0.0495	-0.0070	0.0000	8.8801	2.9075	0.0926	-0.0000	0.0000	0.0000	106.3474	28.6060	0.9964	-0.0004	0.0000
758.3950	0.3401	-2.8153	0.4665	-3.9040	4.7263	-4.1076	-0.0000	-0.0000	-0.0000	0.0000	0.0000	0.0000	-0.0080	9.0191	2.8539	0.0683	-0.0674	0.0083	-0.0000	8.8800	2.9075	0.0926	-0.0000	0.0000	-0.0000	106.3463	28.6055	0.9966	-0.0004	0.0000
758.4050	0.3401	-2.8153	0.4665	-3.9040	4.7262	-4.1077	-0.0000	-0.0000	-0.0000	0.0000	0.0000	0.0000	0.0281	9.0420	2.8750	0.0422	-0.0730	0.0056	0.0000	8.8803	2.9077	0.0926	-0.0000	0.0000	0.0000	106.3496	28.6078	0.9962	-0.0004	0.0000
758.4170	0.3402	-2.8153	0.4665	-3.9040	4.7263	-4.1076	-0.0000	-0.0000	-0.0000	0.0000	0.0000	0.0000	0.1171	9.0351	2.8579	0.0646	-0.0675	0.0201	-0.0000	8.8802	2.9077	0.0926	-0.0000	0.0000	-0.0000	106.3488	28.6074	0.9964	-0.0004	0.0000
758.4270	0.3401	-2.8153	0.4665	-3.9040	4.7263	-4.1076	-0.0000	-0.0000	-0.0000	0.0000	0.0000	0.0000	0.0712	9.0679	2.8124	0.0528	-0.0451	-0.0034	0.0000	8.8801	2.9075	0.0926	-0.0000	0.0000	0.0000	106.3466	28.6058	0.9965	-0.0004	0.0000
758.4390	0.3401	-2.8153	0.4665	-3.9040	4.7263	-4.1077	-0.0000	-0.0000	-0.0000	0.0000	0.0000	0.0000	0.0265	9.0333	2.8369	0.0484	-0.0727	0.0271	-0.0000	8.8802	2.9076	0.0926	-0.0000	0.0000	-0.0000	106.3484	28.6070	0.9964	-0.0004	0.0000
758.4510	0.3402	-2.8153	0.4665	-3.9039	4.7263	-4.1077	-0.0000	-0.0000	-0.0000	0.0000	0.0000	0.0000	0.0513	9.1084	2.8512	0.0626	-0.0750	0.0087	0.0000	8.8802	2.9076	0.0926	-0.0000	0.0000	0.0000	106.3482	28.6070	0.9964	-0.0004	0.0000
758.4610	0.3401	-2.8153	0.4665	-3.9039	4.7262	-4.1077	-0.0000	-0.0000	-0.0000	0.0000	0.0000	0.0000	0.0549	9.1144	2.8599	0.0573	-0.0393	0.0046	0.0000	8.8803	2.9077	0.0926	-0.0000	0.0000	0.0000	106.3499	28.6079	0.9963	-0.0004	0.0000
758.4710	0.3401	-2.8152	0.4665	-3.9040	4.7262	-4.1076	-0.0000	-0.0000	-0.0000	0.0000	0.0000	0.0000	0.0148	9.0010	2.8267	0.0696	-0.0663	0.0195	0.0000	8.8801	2.9075	0.0926	-0.0000	0.0000	0.0000	106.3470	28.6062	0.9966	-0.0004	0.0000
758.4830	0.3401	-2.8153	0.4665	-3.9040	4.7262	-4.1076	-0.0000	-0.0000	-0.0000	0.0000	0.0000	0.0000	0.0447	9.0669	2.8211	0.0386	-0.0391	-0.0017	0.0000	8.8801	2.9076	0.0926	-0.0000	0.0000	0.0000	106.3475	28.6064	0.9965	-0.0004	0.0000
758.4930	0.3401	-2.8153	0.4665	-3.9040	4.7263	-4.1076	-0.0000	-0.0000	-0.0000	0.0000	0.0000	0.0000	0.0210	9.0290	2.8278	0.0748	-0.0410	0.0337	-0.0000	8.8802	2.9076	0.0926	-0.0000	0.0000	-0.0000	106.3481	28.6070	0.9964	-0.0004	0.0000
758.5050	0.3401	-2.8153	0.4665	-3.9040	4.7262	-4.1076	-0.0000	-0.0000	-0.0000	0.0000	0.0000	0.0000	-0.0163	9.0415	2.8559	0.0532	-0.0529	0.0263	-0.0000	8.8801	2.9075	0.0926	-0.0000	0.0000	-0.0000	106.3469	28.6061	0.9965	-0.0004	0.0000
758.5150	0.3401	-2.8153	0.4665	-3.9040	4.7263	-4.1076	-0.0000	-0.0000	-0.0000	0.0000	0.0000	0.0000	0.0106	9.0239	2.8269	0.0285	-0.0559	0.0440	0.0000	8.8801	2.9075	0.0926	-0.0000	0.0000	0.0000	106.3476	28.6061	0.9965	-0.0004	0.0000
758.5250	0.3402	-2.8153	0.4665	-3.9040	4.7262	-4.1077	-0.0000	-0.0000	-0.0000	0.0000	0.0000	0.0000	-0.0246	9.0355	2.8566	0.0604	-0.0343	0.0117	-0.0000	8.8800	2.9074	0.0926	-0.0000	0.0000	-0.0000	106.3456	28.6051	0.9965	-0.0004	0.0000
758.5370	0.3401	-2.8153	0.4665	-3.9040	4.7263	-4.1076	-0.0000	-0.0000	-0.0000	0.0000	0.0000	0.0000	0.0094	9.0160	2.8576	0.0490	-0.0821	0.0152	0.0000	8.8802	2.9076	0.0926	-0.0000	0.0000	0.0000	106.3483	28.6065	0.9966	-0.0004	0.0000
758.5470	0.3401	-2.8153	0.4665	-3.9039	4.7263	-4.1076	-0.0000	-0.0000	-0.0000	0.0000	0.0000	0.0000	0.0582	9.0971	2.8360	0.0481	-0.0771	0.0202	-0.0000	8.8802	2.9077	0.0926	-0.0000	0.0000	-0.0000	106.3487	28.6073	0.9963	-0.0004	0.0000
758.5590	0.3401	-2.8153	0.4665	-3.9039	4.7262	-4.1076	-0.0000	-0.0000	-0.0000	0.0000	0.0000	0.0000	0.0883	9.0372	2.8436	0.0434	-0.0703	0.0185	-0.0000	8.8801	2.9075	0.0926	-0.0000	0.0000	-0.0000	106.3467	28.6056	0.9967	-0.0004	0.0000
758.5690	0.3401	-2.8153	0.4665	-3.9040	4.7263	-4.1076	-0.0000	-0.0000	-0.0000	0.0000	0.0000	0.0000	0.0288	9.0306	2.8332	0.0605	-0.0607	0.0221	0.0000	8.8801	2.9076	0.0926	-0.0000	0.0000	0.0000	106.3471	28.6063	0.9964	-0.0004	0.0000
758.5810	0.3401	-2.8153	0.4665	-3.9040	4.7263	-4.1076	-0.0000	-0.0000	-0.0000	0.0000	0.0000	0.0000	0.0927	9.0383	2.8361	0.0577	-0.0407	0.0182	-0.0000	8.8801	2.9075	0.0926	-0.0000	0.0000	-0.0000	106.3465	28.6061	0.9965	-0.0004	0.0000
758.5910	0.3401	-2.8153	0.4665	-3.9040	4.7262	-4.1076	-0.0000	-0.0000	-0.0000	0.0000	0.0000	0.0000	0.1179	9.0727	2.8350	0.0713	-0.0717	0.0402	0.0000	8.8803	2.9077	0.0926	-0.0000	0.0000	0.0000	106.3490	28.6072	0.9963	-0.0004	0.0000
758.6030	0.3402	-2.8153	0.4665	-3.9039	4.7262	-4.1076	-0.0000	-0.0000	-0.0000	0.0000	0.0000	0.0000	0.0243	9.0276	2.8052	0.0382	-0.0585	0.0151	-0.0000	8.8802	2.9076	0.0926	-0.0000	0.0000	-0.0000	106.3477	28.6066	0.9963	-0.0004	0.0000
758.6130	0.3401	-2.8153	0.4665	-3.9040	4.7262	-4.1076	-0.0000	-0.0000	-0.0000	0.0000	0.0000	0.0000	-0.0100	9.0036	2.8198	0.0469	-0.0393	0.0109	0.0000	8.8801	2.9075	0.0926	-0.0000	0.0000	0.0000	106.3468	28.6060	0.9964	-0.0004	0.0000
758.6250	0.3401	-2.8153	0.4665	-3.9040	4.7262	-4.1076	-0.0000	-0.0000	-0.0000	0.0000	0.0000	0.0000	0.0392	9.0372	2.8404	0.0660	-0.0624	0.0290	0.0000	8.8801	2.9075	0.0926	-0.0000	0.0000	0.0000	106.3465	28.6057	0.9965	-0.0004	0.0000
758.6350	0.3401	-2.8152	0.4665	-3.9040	4.7262	-4.1076	-0.0000	-0.0000	-0.0000	0.0000	0.0000	0.0000	-0.0129	9.0193	2.8774	0.0736	-0.0576	0.0179	0.0000	8.8802	2.9076	0.0926	-0.0000	0.0000	0.0000	106.3481	28.6070	0.9964	-0.0004	0.0000
758.6470	0.3402	-2.8153	0.4665	-3.9040	4.7262	-4.1076	-0.0000	-0.0000	-0.0000	0.0000	0.0000	0.0000	0.0107	9.0805	2.8211	0.0517	-0.0549	0.0222	0.0000	8.8802	2.9076	0.0926	-0.0000	0.0000	0.0000	106.3481	28.6067	0.9964	-0.0004	0.0000
758.6570	0.3401	-2.8153	0.4665	-3.9040	4.7262	-4.1076	-0.0000	-0.0000	-0.0000	0.0000	0.0000	0.0000	0.0829	9.0339	2.8492	0.0758	-0.0388	0.0225	0.0000	8.8802	2.9076	0.0926	-0.0000	0.0000	0.0000	106.3482	28.6070	0.9964	-0.0004	0.0000
758.6670	0.3401	-2.8153	0.4665	-3.9040	4.7263	-4.1077	-0.0000	-0.0000	-0.0000	0.0000	0.0000	0.0000	0.0674	9.0750	2.8533	0.0737	-0.0449	0.0067	-0.0000	8.8801	2.9075	0.0926	-0.0000	0.0000	-0.0000	106.3469	28.6058	0.9965	-0.0004	0.0000
758.6790	0.3401	-2.8153	0.4665	-3.9039	4.7262	-4.1076	-0.0000	-0.0000	-0.0000	0.0000	0.0000	0.0000	0.0147	8.9956	2.8570	0.0693	-0.0400	0.0137	0.0000	8.8803	2.9077	0.0926	-0.0000	0.0000	0.0000	106.3491	28.6074	0.9964	-0.0004	0.0000
758.6890	0.3401	-2.8153	0.4665	-3.9040	4.7263	-4.1076	-0.0000	-0.0000	-0.0000	0.0000	0.0000	0.0000	-0.0201	9.0313	2.8223	0.0557	-0.0544	0.0394	-0.0000	8.8800	2.9075	0.0926	-0.0000	0.0000	-0.0000	106.3459	28.6054	0.9965	-0.0004	0.0000
758.7010	0.3401	-2.8153	0.4665	-3.9040	4.7262	-4.1076	-0.0000	-0.0000	-0.0000	0.0000	0.0000	0.0000	0.1148	9.0454	2.8625	0.0561	-0.0555	0.0119	-0.0000	8.8801	2.9075	0.0926	-0.0000	0.0000	-0.0000	106.3466	28.6058	0.9965	-0.0004	0.0000
758.7110	0.3401	-2.8153	0.4665	-3.9039	4.7262	-4.1076	-0.0000	-0.0000	-0.0000	0.0000	0.0000	0.0000	0.1324	9.1119	2.8181	0.0560	-0.0742	0.0262	-0.0000	8.8801	2.9075	0.0926	-0.0000	0.0000	-0.0000	106.3466	28.6058	0.9965	-0.0004	0.0000
758.7210	0.3401	-2.8153	0.4665	-3.9040	4.7262	-4.1076	-0.0000	-0.0000	-0.0000	0.0000	0.0000	0.0000	0.0014	9.0657	2.8295	0.0535	-0.0673	0.0342	0.0000	8.8803	2.9077	0.0926	-0.0000	0.0000	0.0000	106.3496	28.6072	0.9963	-0.0004	0.0000
758.7330	0.3401	-2.8153	0.4665	-3.9040	4.7262	-4.1076	-0.0000	-0.0000	-0.0000	0.0000	0.0000	0.0000	-0.0456	9.1215	2.8183	0.0313	-0.0661	0.0417	-0.0000	8.8802	2.9076	0.0926	-0.0000	0.0000	-0.0000	106.3483	28.6069	0.9963	-0.0004	0.0000
758.7450	0.3402	-2.8153	0.4665	-3.9039	4.7263	-4.1077	-0.0000	-0.0000	-0.0000	0.0000	0.0000	0.0000	-0.0049	9.0583	2.8296	0.0822	-0.0347	0.0242	0.0000	8.8800	2.9075	0.0926	-0.0000	0.0000	0.0000	106.3463	28.6055	0.9966	-0.0004	0.0000
758.7550	0.3402	-2.8153	0.4665	-3.9040	4.7262	-4.1076	-0.0000	-0.0000	-0.0000	0.0000	0.0000	0.0000	0.0159	9.1018	2.8327	0.0548	-0.0515	0.0168	-0.0000	8.8801	2.9075	0.0926	-0.0000	0.0000	-0.0000	106.3469	28.6058	0.9965	-0.0004	0.0000
758.7650	0.3401	-2.8153	0.4665	-3.9040	4.7262	-4.1076	-0.0000	-0.0000	-0.0000	0.0000	0.0000	0.0000	0.0625	9.0723	2.8642	0.0414	-0.0595	0.0200	0.0000	8.8801	2.9075	0.0926	-0.0000	0.0000	0.0000	106.3473	28.6061	0.9965	-0.0004	0.0000
758.7770	0.3401	-2.8153	0.4665	-3.9040	4.7262	-4.1076	-0.0000	-0.0000	-0.0000	0.0000	0.0000	0.0000	0.0631	9.1013	2.8450	0.0380	-0.0605	0.0286	-0.0000	8.8801	2.9075	0.0926	-0.0000	0.0000	-0.0000	106.3475	28.6061	0.9965	-0.0004	0.0000
758.7870	0.3401	-2.8153	0.4665	-3.9040	4.7262	-4.1076	-0.0000	-0.0000	-0.0000	0.0000	0.0000	0.0000	0.0145	9.0440	2.8365	0.0475	-0.0542	0.0025	-0.0000	8.8801	2.9076	0.0926	-0.0000	0.0000	-0.0000	106.3472	28.6064	0.9965	-0.0004	0.0000
758.7990	0.3401	-2.8153	0.4664	-3.9040	4.7262	-4.1077	-0.0000	-0.0000	-0.0000	0.0000	0.0000	0.0000	-0.0102	9.0301	2.8401	0.0536	-0.0621	0.0172	0.0000	8.8801	2.9075	0.0926	-0.0000	0.0000	0.0000	106.3468	28.6060	0.9964	-0.0004	0.0000
758.8090	0.3401	-2.8152	0.4665	-3.9039	4.7263	-4.1076	-0.0000	-0.0000	-0.0000	0.0000	0.0000	0.0000	0.0477	9.0851	2.8115	0.0579	-0.0475	0.0265	-0.0000	8.8801	2.9076	0.0926	-0.0000	0.0000	-0.0000	106.3475	28.6064	0.9965	-0.0004	0.0000
758.8210	0.3401	-2.8153	0.4665	-3.9039	4.7263	-4.1076	-0.0000	-0.0000	-0.0000	0.0000	0.0000	0.0000	0.0450	9.0277	2.8576	0.0221	-0.0666	0.0093	0.0000	8.8802	2.9076	0.0926	-0.0000	0.0000	0.0000	106.3481	28.6067	0.9965	-0.0004	0.0000
758.8310	0.3401	-2.8153	0.4665	-3.9040	4.7262	-4.1076	-0.0000	-0.0000	-0.0000	0.0000	0.0000	0.0000	0.0175	9.0501	2.8548	0.0560	-0.0458	0.0298	0.0000	8.8802	2.9076	0.0926	-0.0000	0.0000	0.0000	106.3484	28.6066	0.9963	-0.0004	0.0000
758.8430	0.3401	-2.8153	0.4665	-3.9040	4.7262	-4.1076	-0.0000	-0.0000	-0.0000	0.0000	0.0000	0.0000	0.0399	9.0116	2.8704	0.0472	-0.0423	0.0279	-0.0000	8.8801	2.9075	0.0926	-0.0000	0.0000	-0.0000	106.3475	28.6061	0.9965	-0.0004	0.0000
758.8530	0.3401	-2.8153	0.4665	-3.9040	4.7263	-4.1076	-0.0000	-0.0000	-0.0000	0.0000	0.0000	0.0000	0.0098	9.0584	2.8302	0.0593	-0.0496	0.0211	-0.0000	8.8801	2.9075	0.0926	-0.0000	0.0000	-0.0000	106.3466	28.6061	0.9965	-0.0004	0.0000
758.8630	0.3402	-2.8153	0.4665	-3.9039	4.7263	-4.1076	-0.0000	-0.0000	-0.0000	0.0000	0.0000	0.0000	0.0223	9.0696	2.8333	0.0471	-0.0495	0.0039	0.0000	8.8801	2.9075	0.0926	-0.0000	0.0000	0.0000	106.3474	28.6060	0.9964	-0.0004	0.0000
758.8750	0.3401	-2.8152	0.4664	-3.9040	4.7262	-4.1077	-0.0000	-0.0000	-0.0000	0.0000	0.0000	0.0000	0.0140	9.0655	2.8422	0.0662	-0.0708	-0.0186	-0.0000	8.8800	2.9075	0.0926	-0.0000	0.0000	-0.0000	106.3460	28.6058	0.9966	-0.0004	0.0000
758.8850	0.3401	-2.8153	0.4665	-3.9040	4.7262	-4.1076	-0.0000	-0.0000	-0.0000	0.0000	0.0000	0.0000	0.0428	9.0658	2.8820	0.0470	-0.0529	0.0243	-0.0000	8.8801	2.9075	0.0926	-0.0000	0.0000	-0.0000	106.3465	28.6060	0.9964	-0.0004	0.0000
758.8970	0.3401	-2.8153	0.4665	-3.9040	4.7263	-4.1076	-0.0000	-0.0000	-0.0000	0.0000	0.0000	0.0000	0.0594	9.0084	2.8454	0.0478	-0.0404	0.0422	-0.0000	8.8801	2.9075	0.0926	-0.0000	0.0000	-0.0000	106.3475	28.6061	0.9965	-0.0004	0.0000
758.9070	0.3401	-2.8153	0.4665	-3.9039	4.7263	-4.1076	-0.0000	-0.0000	-0.0000	0.0000	0.0000	0.0000	-0.0247	9.0161	2.8340	0.0376	-0.0563	0.0429	-0.0000	8.8802	2.9076	0.0926	-0.0000	0.0000	-0.0000	106.3481	28.6067	0.9964	-0.0004	0.0000
758.9190	0.3401	-2.8153	0.4665	-3.9040	4.7262	-4.1077	-0.0000	-0.0000	-0.0000	0.0000	0.0000	0.0000	0.0289	9.0473	2.8434	0.0658	-0.0801	0.0441	0.0000	8.8802	2.9076	0.0926	-0.0000	0.0000	0.0000	106.3481	28.6070	0.9964	-0.0004	0.0000
758.9290	0.3401	-2.8152	0.4665	-3.9039	4.7262	-4.1076	-0.0000	-0.0000	-0.0000	0.0000	0.0000	0.0000	0.0054	9.0619	2.8308	0.0703	-0.0409	0.0301	0.0000	8.8801	2.9075	0.0926	-0.0000	0.0000	0.0000	106.3474	28.6059	0.9963	-0.0004	0.0000
758.9390	0.3402	-2.8153	0.4665	-3.9040	4.7262	-4.1077	-0.0000	-0.0000	-0.0000	0.0000	0.0000	0.0000	0.0653	9.0247	2.8424	0.0516	-0.0632	0.0449	-0.0000	8.8800	2.9075	0.0926	-0.0000	0.0000	-0.0000	106.3463	28.6058	0.9966	-0.0004	0.0000
758.9510	0.3401	-2.8153	0.4665	-3.9040	4.7262	-4.1076	-0.0000	-0.0000	-0.0000	0.0000	0.0000	0.0000	-0.0229	9.0760	2.8652	0.0593	-0.0537	0.0192	0.0000	8.8802	2.9076	0.0926	-0.0000	0.0000	0.0000	106.3487	28.6069	0.9963	-0.0004	0.0000
758.9610	0.3401	-2.8153	0.4665	-3.9039	4.7262	-4.1076	-0.0000	-0.0000	-0.0000	0.0000	0.0000	0.0000	0.0382	9.0241	2.8599	0.0314	-0.0494	0.0284	0.0000	8.8802	2.9076	0.0926	-0.0000	0.0000	0.0000	106.3478	28.6063	0.9964	-0.0004	0.0000
758.9710	0.3401	-2.8153	0.4665	-3.9040	4.7262	-4.1076	-0.0000	-0.0000	-0.0000	0.0000	0.0000	0.0000	-0.0106	9.0233	2.8300	0.0202	-0.0223	0.0353	0.0000	8.8801	2.9075	0.0926	-0.0000	0.0000	0.0000	106.3469	28.6058	0.9965	-0.0004	0.0000
758.9810	0.3401	-2.8152	0.4665	-3.9040	4.7262	-4.1076	-0.0000	-0.0000	-0.0000	0.0000	0.0000	0.0000	0.0346	9.0641	2.8645	0.0496	-0.0611	0.0055	0.0000	8.8802	2.9076	0.0926	-0.0000	0.0000	0.0000	106.3480	28.6069	0.9963	-0.0004	0.0000
758.9910	0.3401	-2.8153	0.4665	-3.9040	4.7263	-4.1076	-0.0000	-0.0000	-0.0000	0.0000	0.0000	0.0000	0.0848	9.1365	2.8741	0.0496	-0.0549	0.0200	0.0000	8.8802	2.9076	0.0926	-0.0000	0.0000	0.0000	106.3478	28.6067	0.9964	-0.0004	0.0000
759.0030	0.3401	-2.8153	0.4665	-3.9040	4.7262	-4.1076	-0.0000	-0.0000	-0.0000	0.0000	0.0000	0.0000	0.1085	9.0050	2.8534	0.0669	-0.0782	0.0360	-0.0000	8.8801	2.9075	0.0926	-0.0000	0.0000	-0.0000	106.3466	28.6058	0.9965	-0.0004	0.0000
759.0130	0.3401	-2.8153	0.4665	-3.9040	4.7262	-4.1076	-0.0000	-0.0000	-0.0000	0.0000	0.0000	0.0000	0.0488	9.0916	2.7944	0.0565	-0.0524	0.0399	0.0000	8.8801	2.9075	0.0926	-0.0000	0.0000	0.0000	106.3475	28.6061	0.9965	-0.0004	0.0000
759.0230	0.3401	-2.8153	0.4665	-3.9040	4.7262	-4.1077	-0.0000	-0.0000	-0.0000	0.0000	0.0000	0.0000	0.0423	9.0850	2.8578	0.0668	-0.0343	0.0207	0.0000	8.8802	2.9076	0.0926	-0.0000	0.0000	0.0000	106.3479	28.6065	0.9962	-0.0004	0.0000
759.0330	0.3402	-2.8153	0.4665	-3.9040	4.7262	-4.1076	-0.0000	-0.0000	-0.0000	0.0000	0.0000	0.0000	0.0254	9.1322	2.8362	0.0626	-0.0580	0.0552	0.0000	8.8801	2.9075	0.0926	-0.0000	0.0000	0.0000	106.3469	28.6061	0.9965	-0.0004	0.0000
759.0430	0.3402	-2.8153	0.4665	-3.9040	4.7262	-4.1076	-0.0000	-0.0000	-0.0000	0.0000	0.0000	0.0000	0.0009	9.0744	2.8019	0.0682	-0.0359	0.0481	-0.0000	8.8801	2.9075	0.0926	-0.0000	0.0000	-0.0000	106.3475	28.6061	0.9965	-0.0004	0.0000
759.0530	0.3401	-2.8153	0.4665	-3.9040	4.7262	-4.1076	-0.0000	-0.0000	-0.0000	0.0000	0.0000	0.0000	0.0144	9.0570	2.8694	0.0771	-0.0555	0.0482	-0.0000	8.8803	2.9077	0.0926	-0.0000	0.0000	-0.0000	106.3499	28.6075	0.9963	-0.0004	0.0000
759.0650	0.3401	-2.8153	0.4665	-3.9040	4.7262	-4.1076	-0.0000	-0.0000	-0.0000	0.0000	0.0000	0.0000	0.0316	9.0276	2.8202	0.0572	-0.0570	0.0344	0.0000	8.8802	2.9076	0.0926	-0.0000	0.0000	0.0000	106.3478	28.6063	0.9964	-0.0004	0.0000
759.0750	0.3401	-2.8153	0.4665	-3.9040	4.7262	-4.1076	-0.0000	-0.0000	-0.0000	0.0000	0.0000	0.0000	0.0616	9.0404	2.8459	0.0623	-0.0373	0.0190	-0.0000	8.8801	2.9076	0.0926	-0.0000	0.0000	-0.0000	106.3471	28.6063	0.9964	-0.0004	0.0000
759.0850	0.3402	-2.8153	0.4665	-3.9040	4.7263	-4.1076	-0.0000	-0.0000	-0.0000	0.0000	0.0000	0.0000	0.0321	9.0145	2.8449	0.0491	-0.0426	0.0298	0.0000	8.8802	2.9076	0.0926	-0.0000	0.0000	0.0000	106.3481	28.6064	0.9964	-0.0004	0.0000
759.0950	0.3401	-2.8153	0.4665	-3.9040	4.7262	-4.1076	-0.0000	-0.0000	-0.0000	0.0000	0.0000	0.0000	0.0131	9.0922	2.8787	0.0433	-0.0506	-0.0058	-0.0000	8.8800	2.9074	0.0926	-0.0000	0.0000	-0.0000	106.3459	28.6051	0.9965	-0.0004	0.0000
759.1050	0.3401	-2.8153	0.4665	-3.9040	4.7263	-4.1077	-0.0000	-0.0000	-0.0000	0.0000	0.0000	0.0000	-0.0223	8.9615	2.8276	0.0667	-0.0572	0.0296	0.0000	8.8800	2.9075	0.0926	-0.0000	0.0000	0.0000	106.3460	28.6058	0.9965	-0.0004	0.0000
759.1170	0.3401	-2.8153	0.4665	-3.9039	4.7263	-4.1077	-0.0000	-0.0000	-0.0000	0.0000	0.0000	0.0000	0.0860	9.0446	2.8297	0.0274	-0.0256	0.0305	-0.0000	8.8801	2.9076	0.0926	-0.0000	0.0000	-0.0000	106.3472	28.6064	0.9965	-0.0004	0.0000
759.1270	0.3401	-2.8153	0.4665	-3.9040	4.7262	-4.1076	-0.0000	-0.0000	-0.0000	0.0000	0.0000	0.0000	0.0038	9.0510	2.8606	0.0344	-0.0510	0.0334	0.0000	8.8801	2.9075	0.0926	-0.0000	0.0000	0.0000	106.3466	28.6058	0.9965	-0.0004	0.0000
759.1390	0.3402	-2.8153	0.4665	-3.9040	4.7262	-4.1076	-0.0000	-0.0000	-0.0000	0.0000	0.0000	0.0000	0.0979	9.0182	2.8360	0.0685	-0.0620	0.0012	0.0000	8.8802	2.9076	0.0926	-0.0000	0.0000	0.0000	106.3485	28.6067	0.9965	-0.0004	0.0000
759.1490	0.3401	-2.8153	0.4665	-3.9040	4.7262	-4.1077	-0.0000	-0.0000	-0.0000	0.0000	0.0000	0.0000	0.0131	9.0595	2.8341	0.0618	-0.0375	0.0166	-0.0000	8.8802	2.9076	0.0926	-0.0000	0.0000	-0.0000	106.3481	28.6067	0.9964	-0.0004	0.0000
759.1610	0.3401	-2.8153	0.4665	-3.9039	4.7262	-4.1076	-0.0000	-0.0000	-0.0000	0.0000	0.0000	0.0000	0.0644	9.1356	2.8335	0.0623	-0.0499	0.0338	-0.0000	8.8801	2.9075	0.0926	-0.0000	0.0000	-0.0000	106.3465	28.6061	0.9965	-0.0004	0.0000
759.1710	0.3401	-2.8153	0.4665	-3.9039	4.7262	-4.1076	-0.0000	-0.0000	-0.0000	0.0000	0.0000	0.0000	-0.0490	9.0196	2.8378	0.0522	-0.0501	0.0336	-0.0000	8.8801	2.9075	0.0926	-0.0000	0.0000	-0.0000	106.3468	28.6060	0.9964	-0.0004	0.0000
759.1830	0.3401	-2.8153	0.4665	-3.9040	4.7263	-4.1076	-0.0000	-0.0000	-0.0000	0.0000	0.0000	0.0000	0.0686	9.0390	2.8662	0.0604	-0.0410	0.0154	-0.0000	8.8802	2.9076	0.0926	-0.0000	0.0000	-0.0000	106.3478	28.6067	0.9964	-0.0004	0.0000
759.1930	0.3401	-2.8153	0.4665	-3.9040	4.7262	-4.1076	-0.0000	-0.0000	-0.0000	0.0000	0.0000	0.0000	-0.0115	9.0584	2.8602	0.0563	-0.0400	0.0357	-0.0000	8.8802	2.9077	0.0926	-0.0000	0.0000	-0.0000	106.3486	28.6072	0.9963	-0.0004	0.0000
759.2050	0.3401	-2.8153	0.4665	-3.9040	4.7262	-4.1076	-0.0000	-0.0000	-0.0000	0.0000	0.0000	0.0000	0.0784	9.1057	2.8078	0.0692	-0.0290	0.0235	0.0000	8.8801	2.9075	0.0926	-0.0000	0.0000	0.0000	106.3467	28.6059	0.9963	-0.0004	0.0000
759.2150	0.3401	-2.8152	0.4665	-3.9040	4.7263	-4.1077	-0.0000	-0.0000	-0.0000	0.0000	0.0000	0.0000	0.0423	9.0894	2.8517	0.0684	-0.0332	0.0134	-0.0000	8.8801	2.9075	0.0926	-0.0000	0.0000	-0.0000	106.3475	28.6061	0.9965	-0.0004	0.0000
759.2250	0.3401	-2.8153	0.4665	-3.9040	4.7262	-4.1076	-0.0000	-0.0000	-0.0000	0.0000	0.0000	0.0000	-0.0291	9.0674	2.8364	0.0372	-0.0308	0.0324	-0.0000	8.8801	2.9075	0.0926	-0.0000	0.0000	-0.0000	106.3469	28.6057	0.9965	-0.0004	0.0000
759.2350	0.3401	-2.8153	0.4665	-3.9040	4.7263	-4.1076	-0.0000	-0.0000	-0.0000	0.0000	0.0000	0.0000	0.0601	8.9873	2.8411	0.0720	-0.0616	0.0290	-0.0000	8.8799	2.9074	0.0926	-0.0000	0.0000	-0.0000	106.3447	28.6049	0.9966	-0.0004	0.0000
759.2450	0.3401	-2.8153	0.4665	-3.9040	4.7262	-4.1076	-0.0000	-0.0000	-0.0000	0.0000	0.0000	0.0000	0.0061	8.9926	2.8415	0.0592	-0.0327	0.0137	-0.0000	8.8801	2.9075	0.0926	-0.0000	0.0000	-0.0000	106.3466	28.6058	0.9965	-0.0004	0.0000
759.2570	0.3401	-2.8153	0.4665	-3.9040	4.7262	-4.1076	-0.0000	-0.0000	-0.0000	0.0000	0.0000	0.0000	-0.0036	9.0695	2.8218	0.0759	-0.0615	-0.0088	-0.0000	8.8801	2.9076	0.0926	-0.0000	0.0000	-0.0000	106.3475	28.6064	0.9965	-0.0004	0.0000
759.2670	0.3401	-2.8153	0.4665	-3.9039	4.7262	-4.1076	-0.0000	-0.0000	-0.0000	0.0000	0.0000	0.0000	-0.0164	9.0939	2.8814	0.1097	-0.0511	0.0029	0.0000	8.8801	2.9075	0.0926	-0.0000	0.0000	0.0000	106.3468	28.6060	0.9964	-0.0004	0.0000
759.2770	0.3401	-2.8153	0.4665	-3.9040	4.7262	-4.1076	-0.0000	-0.0000	-0.0000	0.0000	0.0000	0.0000	-0.0650	9.0704	2.8596	0.0717	-0.0531	0.0329	-0.0000	8.8802	2.9077	0.0926	-0.0000	0.0000	-0.0000	106.3487	28.6072	0.9963	-0.0004	0.0000
759.2870	0.3401	-2.8153	0.4665	-3.9040	4.7263	-4.1077	-0.0000	-0.0000	-0.0000	0.0000	0.0000	0.0000	0.0379	9.0062	2.8100	0.0859	-0.0441	0.0297	0.0000	8.8803	2.9077	0.0926	-0.0000	0.0000	0.0000	106.3494	28.6077	0.9964	-0.0004	0.0000
759.2970	0.3402	-2.8152	0.4665	-3.9039	4.7263	-4.1076	-0.0000	-0.0000	-0.0000	0.0000	0.0000	0.0000	-0.0193	9.0248	2.8109	0.0716	-0.0559	0.0351	-0.0000	8.8801	2.9075	0.0926	-0.0000	0.0000	-0.0000	106.3466	28.6058	0.9966	-0.0004	0.0000
759.3090	0.3402	-2.8153	0.4665	-3.9039	4.7262	-4.1076	-0.0000	-0.0000	-0.0000	0.0000	0.0000	0.0000	0.0302	9.1293	2.8591	0.0722	-0.0560	0.0183	0.0000	8.8802	2.9076	0.0926	-0.0000	0.0000	0.0000	106.3487	28.6070	0.9964	-0.0004	0.0000
759.3190	0.3401	-2.8153	0.4665	-3.9040	4.7262	-4.1076	-0.0000	-0.0000	-0.0000	0.0000	0.0000	0.0000	-0.0304	9.1169	2.8456	0.0633	-0.0601	0.0403	0.0000	8.8802	2.9076	0.0926	-0.0000	0.0000	0.0000	106.3478	28.6064	0.9965	-0.0004	0.0000
759.3290	0.3401	-2.8153	0.4665	-3.9040	4.7262	-4.1076	-0.0000	-0.0000	-0.0000	0.0000	0.0000	0.0000	0.0203	9.0195	2.8027	0.0650	-0.0491	0.0138	-0.0000	8.8801	2.9075	0.0926	-0.0000	0.0000	-0.0000	106.3470	28.6059	0.9966	-0.0004	0.0000
759.3410	0.3401	-2.8153	0.4665	-3.9040	4.7263	-4.1076	-0.0000	-0.0000	-0.0000	0.0000	0.0000	0.0000	0.0191	9.1472	2.8327	0.0405	-0.0546	0.0242	0.0000	8.8802	2.9076	0.0926	-0.0000	0.0000	0.0000	106.3480	28.6066	0.9963	-0.0004	0.0000
759.3510	0.3401	-2.8153	0.4665	-3.9040	4.7262	-4.1076	-0.0000	-0.0000	-0.0000	0.0000	0.0000	0.0000	0.0623	9.0900	2.8544	0.0493	-0.0697	0.0410	-0.0000	8.8802	2.9076	0.0926	-0.0000	0.0000	-0.0000	106.3478	28.6064	0.9965	-0.0004	0.0000
759.3610	0.3401	-2.8153	0.4665	-3.9039	4.7262	-4.1076	-0.0000	-0.0000	-0.0000	0.0000	0.0000	0.0000	0.0342	9.1019	2.8228	0.0773	-0.0647	0.0398	0.0000	8.8801	2.9075	0.0926	-0.0000	0.0000	0.0000	106.3469	28.6061	0.9965	-0.0004	0.0000
759.3730	0.3401	-2.8153	0.4665	-3.9040	4.7263	-4.1076	-0.0000	-0.0000	-0.0000	0.0000	0.0000	0.0000	0.0369	9.0909	2.8569	0.0867	-0.0467	0.0208	-0.0000	8.8801	2.9076	0.0926	-0.0000	0.0000	-0.0000	106.3475	28.6063	0.9964	-0.0004	0.0000
759.3830	0.3401	-2.8153	0.4665	-3.9040	4.7262	-4.1077	-0.0000	-0.0000	-0.0000	0.0000	0.0000	0.0000	0.0206	9.0955	2.8208	0.0546	-0.0282	0.0370	0.0000	8.8802	2.9076	0.0926	-0.0000	0.0000	0.0000	106.3484	28.6067	0.9964	-0.0004	0.0000
759.3950	0.3401	-2.8153	0.4665	-3.9040	4.7262	-4.1076	-0.0000	-0.0000	-0.0000	0.0000	0.0000	0.0000	0.0230	9.0721	2.8439	0.0752	-0.0451	0.0117	0.0000	8.8802	2.9077	0.0926	-0.0000	0.0000	0.0000	106.3486	28.6072	0.9963	-0.0004	0.0000
759.4050	0.3402	-2.8153	0.4665	-3.9040	4.7263	-4.1076	-0.0000	-0.0000	-0.0000	0.0000	0.0000	0.0000	0.0474	9.1226	2.8832	0.0731	-0.0782	0.0361	0.0000	8.8801	2.9075	0.0926	-0.0000	0.0000	0.0000	106.3469	28.6061	0.9965	-0.0004	0.0000
759.4150	0.3401	-2.8153	0.4665	-3.9039	4.7262	-4.1077	-0.0000	-0.0000	-0.0000	0.0000	0.0000	0.0000	-0.0430	8.9910	2.8105	0.0773	-0.0498	0.0411	0.0000	8.8801	2.9075	0.0926	-0.0000	0.0000	0.0000	106.3469	28.6058	0.9965	-0.0004	0.0000
759.4250	0.3401	-2.8153	0.4665	-3.9040	4.7262	-4.1076	-0.0000	-0.0000	-0.0000	0.0000	0.0000	0.0000	0.0146	9.0566	2.8297	0.0718	-0.0636	0.0359	-0.0000	8.8801	2.9075	0.0926	-0.0000	0.0000	-0.0000	106.3472	28.6061	0.9965	-0.0004	0.0000
759.4350	0.3402	-2.8153	0.4665	-3.9039	4.7263	-4.1077	-0.0000	-0.0000	-0.0000	0.0000	0.0000	0.0000	0.0268	9.0765	2.8304	0.0746	-0.0541	0.0128	-0.0000	8.8801	2.9075	0.0926	-0.0000	0.0000	-0.0000	106.3469	28.6055	0.9966	-0.0004	0.0000
759.4450	0.3401	-2.8153	0.4665	-3.9040	4.7263	-4.1076	-0.0000	-0.0000	-0.0000	0.0000	0.0000	0.0000	0.1016	9.0576	2.8242	0.0781	-0.0643	0.0247	-0.0000	8.8801	2.9075	0.0926	-0.0000	0.0000	-0.0000	106.3468	28.6060	0.9965	-0.0004	0.0000
759.4570	0.3402	-2.8153	0.4664	-3.9040	4.7263	-4.1076	-0.0000	-0.0000	-0.0000	0.0000	0.0000	0.0000	0.0043	9.0584	2.8359	0.0727	-0.0353	0.0065	0.0000	8.8801	2.9076	0.0926	-0.0000	0.0000	0.0000	106.3471	28.6063	0.9964	-0.0004	0.0000
759.4670	0.3401	-2.8153	0.4665	-3.9040	4.7262	-4.1076	-0.0000	-0.0000	-0.0000	0.0000	0.0000	0.0000	0.1030	9.0767	2.8270	0.0622	-0.0472	0.0183	0.0000	8.8802	2.9076	0.0926	-0.0000	0.0000	0.0000	106.3482	28.6067	0.9965	-0.0004	0.0000
759.4770	0.3401	-2.8153	0.4665	-3.9040	4.7262	-4.1076	-0.0000	-0.0000	-0.0000	0.0000	0.0000	0.0000	-0.0094	9.0732	2.8667	0.0966	-0.0685	0.0157	-0.0000	8.8801	2.9075	0.0926	-0.0000	0.0000	-0.0000	106.3467	28.6059	0.9966	-0.0004	0.0000
759.4870	0.3401	-2.8153	0.4665	-3.9040	4.7263	-4.1076	-0.0000	-0.0000	-0.0000	0.0000	0.0000	0.0000	0.0668	9.0945	2.8932	0.0703	-0.0460	0.0099	0.0000	8.8801	2.9075	0.0926	-0.0000	0.0000	0.0000	106.3469	28.6061	0.9965	-0.0004	0.0000
759.4970	0.3402	-2.8153	0.4664	-3.9040	4.7262	-4.1076	-0.0000	-0.0000	-0.0000	0.0000	0.0000	0.0000	0.0599	9.0874	2.8369	0.0728	-0.0688	0.0536	0.0000	8.8802	2.9076	0.0926	-0.0000	0.0000	0.0000	106.3478	28.6070	0.9964	-0.0004	0.0000
759.5090	0.3401	-2.8153	0.4665	-3.9040	4.7262	-4.1076	-0.0000	-0.0000	-0.0000	0.0000	0.0000	0.0000	0.0016	9.0621	2.8362	0.0882	-0.0531	0.0193	0.0000	8.8801	2.9076	0.0926	-0.0000	0.0000	0.0000	106.3471	28.6063	0.9964	-0.0004	0.0000
759.5190	0.3401	-2.8153	0.4665	-3.9040	4.7263	-4.1076	-0.0000	-0.0000	-0.0000	0.0000	0.0000	0.0000	-0.0870	9.0696	2.8772	0.0559	-0.0333	0.0286	-0.0000	8.8802	2.9076	0.0926	-0.0000	0.0000	-0.0000	106.3481	28.6066	0.9964	-0.0004	0.0000
759.5310	0.3401	-2.8153	0.4665	-3.9039	4.7262	-4.1076	-0.0000	-0.0000	-0.0000	0.0000	0.0000	0.0000	0.1112	9.0200	2.8563	0.0903	-0.0723	0.0140	0.0000	8.8802	2.9076	0.0926	-0.0000	0.0000	0.0000	106.3477	28.6069	0.9963	-0.0004	0.0000
759.5410	0.3401	-2.8152	0.4665	-3.9040	4.7263	-4.1076	-0.0000	-0.0000	-0.0000	0.0000	0.0000	0.0000	0.0349	8.9896	2.7918	0.0899	-0.0566	0.0250	-0.0000	8.8802	2.9076	0.0926	-0.0000	0.0000	-0.0000	106.3481	28.6067	0.9965	-0.0004	0.0000
759.5510	0.3402	-2.8153	0.4665	-3.9039	4.7262	-4.1076	-0.0000	-0.0000	-0.0000	0.0000	0.0000	0.0000	0.0055	9.0729	2.8589	0.0985	-0.0604	0.0281	0.0000	8.8801	2.9075	0.0926	-0.0000	0.0000	0.0000	106.3469	28.6057	0.9965	-0.0004	0.0000
759.5630	0.3402	-2.8152	0.4665	-3.9039	4.7262	-4.1076	-0.0000	-0.0000	-0.0000	0.0000	0.0000	0.0000	0.0105	9.0402	2.7792	0.0755	-0.0759	0.0176	-0.0000	8.8800	2.9075	0.0926	-0.0000	0.0000	-0.0000	106.3456	28.6054	0.9965	-0.0004	0.0000
759.5730	0.3401	-2.8153	0.4665	-3.9039	4.7262	-4.1076	-0.0000	-0.0000	-0.0000	0.0000	0.0000	0.0000	0.0791	9.0792	2.8325	0.0650	-0.0484	0.0152	0.0000	8.8803	2.9077	0.0926	-0.0000	0.0000	0.0000	106.3490	28.6072	0.9963	-0.0004	0.0000
759.5830	0.3402	-2.8153	0.4665	-3.9040	4.7263	-4.1076	-0.0000	-0.0000	-0.0000	0.0000	0.0000	0.0000	0.0642	9.0574	2.8492	0.0575	-0.0824	0.0248	0.0000	8.8802	2.9076	0.0926	-0.0000	0.0000	0.0000	106.3478	28.6067	0.9964	-0.0004	0.0000
759.5950	0.3401	-2.8153	0.4665	-3.9040	4.7262	-4.1076	-0.0000	-0.0000	-0.0000	0.0000	0.0000	0.0000	-0.0439	9.0386	2.8454	0.0688	-0.0466	-0.0064	0.0000	8.8802	2.9076	0.0926	-0.0000	0.0000	0.0000	106.3479	28.6067	0.9965	-0.0004	0.0000
759.6050	0.3401	-2.8153	0.4665	-3.9040	4.7262	-4.1077	-0.0000	-0.0000	-0.0000	0.0000	0.0000	0.0000	0.1016	9.0550	2.8480	0.0592	-0.0571	-0.0001	-0.0000	8.8802	2.9076	0.0926	-0.0000	0.0000	-0.0000	106.3478	28.6064	0.9965	-0.0004	0.0000
759.6150	0.3401	-2.8153	0.4665	-3.9039	4.7263	-4.1076	-0.0000	-0.0000	-0.0000	0.0000	0.0000	0.0000	0.0365	9.0857	2.8023	0.0867	-0.0569	0.0133	0.0000	8.8802	2.9076	0.0926	-0.0000	0.0000	0.0000	106.3484	28.6067	0.9964	-0.0004	0.0000
759.6250	0.3401	-2.8153	0.4665	-3.9040	4.7262	-4.1076	-0.0000	-0.0000	-0.0000	0.0000	0.0000	0.0000	0.0622	9.0579	2.8513	0.0751	-0.0475	0.0049	-0.0000	8.8801	2.9076	0.0926	-0.0000	0.0000	-0.0000	106.3475	28.6063	0.9964	-0.0004	0.0000
759.6350	0.3401	-2.8153	0.4665	-3.9040	4.7262	-4.1076	-0.0000	-0.0000	-0.0000	0.0000	0.0000	0.0000	-0.0303	9.0732	2.8457	0.0574	-0.0407	0.0357	-0.0000	8.8801	2.9076	0.0926	-0.0000	0.0000	-0.0000	106.3470	28.6066	0.9963	-0.0004	0.0000
759.6470	0.3401	-2.8153	0.4665	-3.9040	4.7262	-4.1077	-0.0000	-0.0000	-0.0000	0.0000	0.0000	0.0000	-0.0496	9.1008	2.8103	0.0815	-0.0579	0.0088	0.0000	8.8804	2.9077	0.0925	-0.0000	0.0000	0.0000	106.3504	28.6081	0.9961	-0.0004	0.0000
759.6570	0.3401	-2.8153	0.4665	-3.9039	4.7263	-4.1076	-0.0000	-0.0000	-0.0000	0.0000	0.0000	0.0000	0.0629	9.0703	2.8526	0.0870	-0.0751	0.0308	-0.0000	8.8801	2.9076	0.0926	-0.0000	0.0000	-0.0000	106.3468	28.6063	0.9964	-0.0004	0.0000
759.6670	0.3401	-2.8153	0.4665	-3.9039	4.7262	-4.1076	-0.0000	-0.0000	-0.0000	0.0000	0.0000	0.0000	0.0071	9.0673	2.8432	0.0673	-0.0860	0.0175	0.0000	8.8801	2.9076	0.0926	-0.0000	0.0000	0.0000	106.3474	28.6067	0.9964	-0.0004	0.0000
759.6770	0.3401	-2.8153	0.4665	-3.9040	4.7263	-4.1076	-0.0000	-0.0000	-0.0000	0.0000	0.0000	0.0000	0.0199	9.0790	2.8260	0.1040	-0.0395	0.0120	-0.0000	8.8801	2.9075	0.0926	-0.0000	0.0000	-0.0000	106.3471	28.6060	0.9964	-0.0004	0.0000
759.6870	0.3401	-2.8152	0.4665	-3.9040	4.7262	-4.1076	-0.0000	-0.0000	-0.0000	0.0000	0.0000	0.0000	0.0445	9.0557	2.8169	0.0794	-0.0700	-0.0043	-0.0000	8.8802	2.9076	0.0926	-0.0000	0.0000	-0.0000	106.3481	28.6067	0.9964	-0.0004	0.0000
759.6990	0.3401	-2.8153	0.4665	-3.9040	4.7262	-4.1076	-0.0000	-0.0000	-0.0000	0.0000	0.0000	0.0000	0.0427	9.0544	2.8765	0.0725	-0.0758	0.0134	-0.0000	8.8801	2.9075	0.0926	-0.0000	0.0000	-0.0000	106.3472	28.6061	0.9965	-0.0004	0.0000
759.7090	0.3401	-2.8153	0.4665	-3.9040	4.7262	-4.1076	-0.0000	-0.0000	-0.0000	0.0000	0.0000	0.0000	0.0260	9.0129	2.8568	0.0736	-0.0226	0.0385	-0.0000	8.8803	2.9076	0.0926	-0.0000	0.0000	-0.0000	106.3489	28.6071	0.9962	-0.0004	0.0000
759.7190	0.3401	-2.8153	0.4665	-3.9040	4.7262	-4.1076	-0.0000	-0.0000	-0.0000	0.0000	0.0000	0.0000	0.0312	9.0423	2.7957	0.0828	-0.0439	0.0152	-0.0000	8.8800	2.9075	0.0926	-0.0000	0.0000	-0.0000	106.3456	28.6054	0.9965	-0.0004	0.0000
759.7310	0.3401	-2.8153	0.4665	-3.9039	4.7263	-4.1077	-0.0000	-0.0000	-0.0000	0.0000	0.0000	0.0000	-0.0353	9.0980	2.8582	0.0994	-0.0639	0.0025	-0.0000	8.8801	2.9075	0.0926	-0.0000	0.0000	-0.0000	106.3469	28.6058	0.9965	-0.0004	0.0000
759.7410	0.3401	-2.8153	0.4665	-3.9040	4.7263	-4.1076	-0.0000	-0.0000	-0.0000	0.0000	0.0000	0.0000	0.0311	9.1630	2.8469	0.0845	-0.0598	0.0114	0.0000	8.8801	2.9075	0.0926	-0.0000	0.0000	0.0000	106.3474	28.6059	0.9963	-0.0004	0.0000
759.7530	0.3401	-2.8152	0.4665	-3.9039	4.7262	-4.1076	-0.0000	-0.0000	-0.0000	0.0000	0.0000	0.0000	0.0639	9.0186	2.8032	0.0709	-0.0486	0.0455	-0.0000	8.8800	2.9075	0.0926	-0.0000	0.0000	-0.0000	106.3458	28.6056	0.9963	-0.0004	0.0000
759.7630	0.3401	-2.8153	0.4665	-3.9039	4.7263	-4.1077	-0.0000	-0.0000	-0.0000	0.0000	0.0000	0.0000	-0.0056	9.0457	2.8964	0.0692	-0.0398	0.0255	-0.0000	8.8801	2.9075	0.0926	-0.0000	0.0000	-0.0000	106.3467	28.6056	0.9967	-0.0004	0.0000
759.7750	0.3401	-2.8153	0.4665	-3.9040	4.7263	-4.1076	-0.0000	-0.0000	-0.0000	0.0000	0.0000	0.0000	-0.0302	9.0196	2.8795	0.0973	-0.0526	-0.0101	-0.0000	8.8801	2.9075	0.0926	-0.0000	0.0000	-0.0000	106.3474	28.6060	0.9964	-0.0004	0.0000
759.7850	0.3401	-2.8153	0.4665	-3.9040	4.7263	-4.1076	-0.0000	-0.0000	-0.0000	0.0000	0.0000	0.0000	0.0166	9.0632	2.8321	0.0722	-0.0587	0.0225	-0.0000	8.8802	2.9076	0.0926	-0.0000	0.0000	-0.0000	106.3477	28.6063	0.9964	-0.0004	0.0000
759.7950	0.3401	-2.8153	0.4665	-3.9040	4.7263	-4.1076	-0.0000	-0.0000	-0.0000	0.0000	0.0000	0.0000	0.0301	9.0604	2.8806	0.0993	-0.0691	0.0005	0.0000	8.8802	2.9076	0.0926	-0.0000	0.0000	0.0000	106.3481	28.6066	0.9964	-0.0004	0.0000
759.8050	0.3402	-2.8153	0.4665	-3.9040	4.7263	-4.1076	-0.0000	-0.0000	-0.0000	0.0000	0.0000	0.0000	0.0566	9.0531	2.8558	0.0591	-0.0465	0.0079	-0.0000	8.8801	2.9075	0.0926	-0.0000	0.0000	-0.0000	106.3465	28.6060	0.9964	-0.0004	0.0000
759.8150	0.3401	-2.8153	0.4665	-3.9040	4.7262	-4.1076	-0.0000	-0.0000	-0.0000	0.0000	0.0000	0.0000	0.0644	9.0192	2.8618	0.0768	-0.0369	0.0094	-0.0000	8.8802	2.9076	0.0926	-0.0000	0.0000	-0.0000	106.3485	28.6071	0.9965	-0.0004	0.0000
759.8270	0.3401	-2.8153	0.4665	-3.9039	4.7262	-4.1076	-0.0000	-0.0000	-0.0000	0.0000	0.0000	0.0000	0.0075	9.0466	2.8401	0.0586	-0.0488	0.0182	-0.0000	8.8802	2.9076	0.0926	-0.0000	0.0000	-0.0000	106.3478	28.6067	0.9964	-0.0004	0.0000
759.8370	0.3401	-2.8153	0.4665	-3.9040	4.7263	-4.1076	-0.0000	-0.0000	-0.0000	0.0000	0.0000	0.0000	0.0353	9.0928	2.8454	0.0732	-0.0532	0.0120	0.0000	8.8803	2.9077	0.0926	-0.0000	0.0000	0.0000	106.3490	28.6072	0.9963	-0.0004	0.0000
759.8470	0.3401	-2.8152	0.4665	-3.9039	4.7263	-4.1076	-0.0000	-0.0000	-0.0000	0.0000	0.0000	0.0000	-0.0090	9.0028	2.8542	0.0927	-0.0643	-0.0056	0.0000	8.8803	2.9076	0.0926	-0.0000	0.0000	0.0000	106.3488	28.6071	0.9965	-0.0004	0.0000
759.8570	0.3402	-2.8153	0.4665	-3.9040	4.7262	-4.1076	-0.0000	-0.0000	-0.0000	0.0000	0.0000	0.0000	0.0220	9.0145	2.8719	0.0731	-0.0681	0.0178	0.0000	8.8802	2.9076	0.0926	-0.0000	0.0000	0.0000	106.3478	28.6063	0.9964	-0.0004	0.0000
759.8670	0.3401	-2.8153	0.4665	-3.9040	4.7263	-4.1076	-0.0000	-0.0000	-0.0000	0.0000	0.0000	0.0000	-0.0614	9.0681	2.8627	0.0698	-0.0259	0.0187	-0.0000	8.8801	2.9075	0.0926	-0.0000	0.0000	-0.0000	106.3468	28.6060	0.9964	-0.0004	0.0000
759.8790	0.3401	-2.8153	0.4664	-3.9040	4.7263	-4.1076	-0.0000	-0.0000	-0.0000	0.0000	0.0000	0.0000	0.0855	9.0565	2.8481	0.0787	-0.0664	0.0093	0.0000	8.8802	2.9076	0.0926	-0.0000	0.0000	0.0000	106.3478	28.6064	0.9965	-0.0004	0.0000
759.8890	0.3401	-2.8153	0.4665	-3.9040	4.7262	-4.1076	-0.0000	-0.0000	-0.0000	0.0000	0.0000	0.0000	0.0250	9.0746	2.8131	0.0639	-0.0744	0.0059	0.0000	8.8802	2.9077	0.0926	-0.0000	0.0000	0.0000	106.3484	28.6072	0.9963	-0.0004	0.0000
759.8990	0.3401	-2.8153	0.4665	-3.9040	4.7262	-4.1076	-0.0000	-0.0000	-0.0000	0.0000	0.0000	0.0000	0.0179	9.1272	2.8503	0.0515	-0.0558	-0.0119	-0.0000	8.8800	2.9075	0.0926	-0.0000	0.0000	-0.0000	106.3463	28.6058	0.9965	-0.0004	0.0000
759.9110	0.3401	-2.8153	0.4665	-3.9040	4.7263	-4.1077	-0.0000	-0.0000	-0.0000	0.0000	0.0000	0.0000	0.1195	9.1041	2.8449	0.0668	-0.0752	-0.0021	0.0000	8.8801	2.9076	0.0926	-0.0000	0.0000	0.0000	106.3475	28.6063	0.9964	-0.0004	0.0000
759.9210	0.3401	-2.8153	0.4665	-3.9040	4.7263	-4.1077	-0.0000	-0.0000	-0.0000	0.0000	0.0000	0.0000	-0.0205	9.0899	2.8760	0.0794	-0.0407	-0.0136	0.0000	8.8801	2.9076	0.0926	-0.0000	0.0000	0.0000	106.3470	28.6062	0.9963	-0.0004	0.0000
759.9330	0.3401	-2.8153	0.4665	-3.9040	4.7262	-4.1077	-0.0000	-0.0000	-0.0000	0.0000	0.0000	0.0000	0.0383	9.0252	2.8851	0.0705	-0.0440	-0.0039	0.0000	8.8801	2.9076	0.0926	-0.0000	0.0000	0.0000	106.3475	28.6063	0.9964	-0.0004	0.0000
759.9430	0.3401	-2.8152	0.4665	-3.9040	4.7262	-4.1076	-0.0000	-0.0000	-0.0000	0.0000	0.0000	0.0000	0.0585	9.0790	2.7958	0.0734	-0.0354	0.0126	-0.0000	8.8802	2.9076	0.0926	-0.0000	0.0000	-0.0000	106.3480	28.6066	0.9963	-0.0004	0.0000
759.9550	0.3402	-2.8153	0.4665	-3.9040	4.7262	-4.1076	-0.0000	-0.0000	-0.0000	0.0000	0.0000	0.0000	0.0478	9.0655	2.8474	0.0847	-0.0499	-0.0004	0.0000	8.8802	2.9076	0.0926	-0.0000	0.0000	0.0000	106.3484	28.6070	0.9964	-0.0004	0.0000
759.9650	0.3401	-2.8153	0.4665	-3.9040	4.7263	-4.1076	-0.0000	-0.0000	-0.0000	0.0000	0.0000	0.0000	0.1246	9.0759	2.8396	0.0566	-0.0414	0.0122	-0.0000	8.8801	2.9075	0.0926	-0.0000	0.0000	-0.0000	106.3469	28.6061	0.9965	-0.0004	0.0000
759.9750	0.3401	-2.8153	0.4665	-3.9039	4.7262	-4.1076	-0.0000	-0.0000	-0.0000	0.0000	0.0000	0.0000	0.0201	9.0418	2.8544	0.0833	-0.0604	0.0078	-0.0000	8.8802	2.9076	0.0926	-0.0000	0.0000	-0.0000	106.3480	28.6066	0.9963	-0.0004	0.0000
759.9870	0.3401	-2.8153	0.4665	-3.9040	4.7263	-4.1076	-0.0000	-0.0000	-0.0000	0.0000	0.0000	0.0000	0.0684	9.0248	2.8439	0.0950	-0.0418	0.0351	-0.0000	8.8802	2.9076	0.0926	-0.0000	0.0000	-0.0000	106.3484	28.6070	0.9964	-0.0004	0.0000
759.9970	0.3401	-2.8153	0.4665	-3.9040	4.7262	-4.1076	-0.0000	-0.0000	-0.0000	0.0000	0.0000	0.0000	-0.0006	9.1056	2.9058	0.0641	-0.0350	0.0097	-0.0000	8.8801	2.9076	0.0926	-0.0000	0.0000	-0.0000	106.3475	28.6063	0.9964	-0.0004	0.0000
760.0090	0.3401	-2.8153	0.4665	-3.9040	4.7262	-4.1077	-0.0000	-0.0000	-0.0000	0.0000	0.0000	0.0000	0.0714	9.0806	2.8518	0.0729	-0.0413	0.0030	0.0000	8.8801	2.9076	0.0926	-0.0000	0.0000	0.0000	106.3475	28.6064	0.9965	-0.0004	0.0000
760.0190	0.3401	-2.8153	0.4665	-3.9040	4.7263	-4.1076	-0.0000	-0.0000	-0.0000	0.0000	0.0000	0.0000	0.0650	8.9818	2.8834	0.0649	-0.0402	0.0030	0.0000	8.8801	2.9075	0.0926	-0.0000	0.0000	0.0000	106.3467	28.6056	0.9967	-0.0004	0.0000
760.0290	0.3401	-2.8153	0.4665	-3.9040	4.7262	-4.1076	-0.0000	-0.0000	-0.0000	0.0000	0.0000	0.0000	-0.0030	9.0267	2.8127	0.0953	-0.0448	0.0093	0.0000	8.8800	2.9075	0.0926	-0.0000	0.0000	0.0000	106.3463	28.6055	0.9965	-0.0004	0.0000
760.0410	0.3401	-2.8153	0.4665	-3.9040	4.7262	-4.1076	-0.0000	-0.0000	-0.0000	0.0000	0.0000	0.0000	0.1128	9.0848	2.8547	0.0797	-0.0533	0.0039	-0.0000	8.8801	2.9075	0.0926	-0.0000	0.0000	-0.0000	106.3468	28.6060	0.9964	-0.0004	0.0000
760.0510	0.3402	-2.8152	0.4665	-3.9040	4.7263	-4.1076	-0.0000	-0.0000	-0.0000	0.0000	0.0000	0.0000	-0.0096	9.0220	2.8575	0.0895	-0.0405	-0.0033	0.0000	8.8802	2.9077	0.0926	-0.0000	0.0000	0.0000	106.3486	28.6072	0.9963	-0.0004	0.0000
760.0630	0.3401	-2.8153	0.4665	-3.9039	4.7262	-4.1076	-0.0000	-0.0000	-0.0000	0.0000	0.0000	0.0000	-0.0420	9.0453	2.8578	0.0941	-0.0535	0.0206	0.0000	8.8803	2.9077	0.0926	-0.0000	0.0000	0.0000	106.3497	28.6076	0.9963	-0.0004	0.0000
760.0730	0.3402	-2.8153	0.4665	-3.9040	4.7262	-4.1076	-0.0000	-0.0000	-0.0000	0.0000	0.0000	0.0000	-0.0340	9.0603	2.8411	0.0737	-0.0523	0.0009	-0.0000	8.8802	2.9076	0.0926	-0.0000	0.0000	-0.0000	106.3484	28.6069	0.9963	-0.0004	0.0000
760.0850	0.3401	-2.8153	0.4665	-3.9039	4.7263	-4.1076	-0.0000	-0.0000	-0.0000	0.0000	0.0000	0.0000	0.0543	9.0627	2.8702	0.0745	-0.0373	-0.0013	0.0000	8.8799	2.9074	0.0926	-0.0000	0.0000	0.0000	106.3450	28.6045	0.9966	-0.0004	0.0000
760.0950	0.3401	-2.8153	0.4665	-3.9040	4.7263	-4.1076	-0.0000	-0.0000	-0.0000	0.0000	0.0000	0.0000	0.0818	9.1022	2.8394	0.0759	-0.0531	-0.0059	0.0000	8.8801	2.9076	0.0926	-0.0000	0.0000	0.0000	106.3470	28.6062	0.9963	-0.0004	0.0000
760.1050	0.3401	-2.8153	0.4665	-3.9040	4.7262	-4.1076	-0.0000	-0.0000	-0.0000	0.0000	0.0000	0.0000	0.0561	9.0855	2.8218	0.0682	-0.0601	-0.0269	0.0000	8.8803	2.9077	0.0926	-0.0000	0.0000	0.0000	106.3493	28.6076	0.9963	-0.0004	0.0000
760.1170	0.3401	-2.8153	0.4665	-3.9040	4.7263	-4.1076	-0.0000	-0.0000	-0.0000	0.0000	0.0000	0.0000	-0.0761	8.9593	2.8442	0.0551	-0.0727	-0.0009	-0.0000	8.8802	2.9077	0.0926	-0.0000	0.0000	-0.0000	106.3487	28.6073	0.9963	-0.0004	0.0000
760.1270	0.3401	-2.8153	0.4665	-3.9040	4.7262	-4.1077	-0.0000	-0.0000	-0.0000	0.0000	0.0000	0.0000	-0.0355	9.0881	2.8190	0.0842	-0.0506	0.0099	0.0000	8.8802	2.9076	0.0926	-0.0000	0.0000	0.0000	106.3478	28.6063	0.9964	-0.0004	0.0000
760.1390	0.3402	-2.8153	0.4665	-3.9040	4.7262	-4.1076	-0.0000	-0.0000	-0.0000	0.0000	0.0000	0.0000	0.0090	9.0875	2.8588	0.0780	-0.0595	0.0035	-0.0000	8.8801	2.9076	0.0926	-0.0000	0.0000	-0.0000	106.3472	28.6064	0.9965	-0.0004	0.0000
760.1490	0.3401	-2.8153	0.4665	-3.9039	4.7263	-4.1076	-0.0000	-0.0000	-0.0000	0.0000	0.0000	0.0000	0.0601	9.0449	2.8618	0.0737	-0.0308	0.0236	0.0000	8.8802	2.9076	0.0926	-0.0000	0.0000	0.0000	106.3485	28.6067	0.9965	-0.0004	0.0000
760.1610	0.3401	-2.8152	0.4665	-3.9040	4.7263	-4.1076	-0.0000	-0.0000	-0.0000	0.0000	0.0000	0.0000	0.0763	9.1096	2.8494	0.0767	-0.0424	0.0037	0.0000	8.8802	2.9076	0.0926	-0.0000	0.0000	0.0000	106.3485	28.6068	0.9965	-0.0004	0.0000
760.1710	0.3401	-2.8153	0.4664	-3.9040	4.7263	-4.1076	-0.0000	-0.0000	-0.0000	0.0000	0.0000	0.0000	-0.0169	9.0049	2.8776	0.0949	-0.0425	0.0022	-0.0000	8.8801	2.9075	0.0926	-0.0000	0.0000	-0.0000	106.3466	28.6061	0.9965	-0.0004	0.0000
760.1810	0.3401	-2.8153	0.4665	-3.9039	4.7263	-4.1076	-0.0000	-0.0000	-0.0000	0.0000	0.0000	0.0000	0.0671	9.0501	2.8248	0.0607	-0.0489	0.0077	0.0000	8.8802	2.9076	0.0926	-0.0000	0.0000	0.0000	106.3483	28.6066	0.9963	-0.0004	0.0000
760.1930	0.3401	-2.8153	0.4665	-3.9040	4.7262	-4.1076	-0.0000	-0.0000	-0.0000	0.0000	0.0000	0.0000	0.0590	9.0684	2.8225	0.0643	-0.0746	0.0003	-0.0000	8.8803	2.9077	0.0926	-0.0000	0.0000	-0.0000	106.3493	28.6073	0.9963	-0.0004	0.0000
760.2030	0.3402	-2.8153	0.4665	-3.9040	4.7263	-4.1077	-0.0000	-0.0000	-0.0000	0.0000	0.0000	0.0000	0.0155	9.0202	2.8612	0.0832	-0.0652	0.0130	-0.0000	8.8800	2.9075	0.0926	-0.0000	0.0000	-0.0000	106.3463	28.6058	0.9966	-0.0004	0.0000
760.2150	0.3401	-2.8153	0.4665	-3.9039	4.7262	-4.1076	-0.0000	-0.0000	-0.0000	0.0000	0.0000	0.0000	0.0909	9.0962	2.8337	0.0761	-0.0347	-0.0017	-0.0000	8.8800	2.9074	0.0926	-0.0000	0.0000	-0.0000	106.3457	28.6052	0.9966	-0.0004	0.0000
760.2250	0.3401	-2.8153	0.4665	-3.9040	4.7262	-4.1076	-0.0000	-0.0000	-0.0000	0.0000	0.0000	0.0000	0.0877	9.0751	2.8833	0.0833	-0.0576	0.0119	-0.0000	8.8801	2.9076	0.0926	-0.0000	0.0000	-0.0000	106.3475	28.6063	0.9964	-0.0004	0.0000
760.2370	0.3402	-2.8153	0.4665	-3.9040	4.7262	-4.1076	-0.0000	-0.0000	-0.0000	0.0000	0.0000	0.0000	-0.0178	9.0533	2.8426	0.0712	-0.0486	0.0074	-0.0000	8.8802	2.9077	0.0926	-0.0000	0.0000	-0.0000	106.3487	28.6073	0.9964	-0.0004	0.0000
760.2470	0.3401	-2.8152	0.4665	-3.9040	4.7262	-4.1076	-0.0000	-0.0000	-0.0000	0.0000	0.0000	0.0000	-0.0362	9.0609	2.8840	0.0850	-0.0362	0.0107	0.0000	8.8801	2.9075	0.0926	-0.0000	0.0000	0.0000	106.3475	28.6061	0.9965	-0.0004	0.0000
760.2590	0.3401	-2.8153	0.4665	-3.9039	4.7262	-4.1077	-0.0000	-0.0000	-0.0000	0.0000	0.0000	0.0000	0.0161	9.1194	2.8591	0.0899	-0.0620	-0.0050	-0.0000	8.8802	2.9077	0.0926	-0.0000	0.0000	-0.0000	106.3487	28.6073	0.9964	-0.0004	0.0000
760.2690	0.3401	-2.8153	0.4665	-3.9040	4.7262	-4.1076	-0.0000	-0.0000	-0.0000	0.0000	0.0000	0.0000	0.0993	8.9882	2.8346	0.1011	-0.0728	0.0243	0.0000	8.8801	2.9076	0.0926	-0.0000	0.0000	0.0000	106.3475	28.6063	0.9964	-0.0004	0.0000
760.2790	0.3402	-2.8153	0.4665	-3.9040	4.7262	-4.1076	-0.0000	-0.0000	-0.0000	0.0000	0.0000	0.0000	0.0812	9.1039	2.8381	0.0899	-0.0570	0.0142	-0.0000	8.8800	2.9075	0.0926	-0.0000	0.0000	-0.0000	106.3457	28.6056	0.9967	-0.0004	0.0000
760.2910	0.3401	-2.8153	0.4665	-3.9040	4.7262	-4.1077	-0.0000	-0.0000	-0.0000	0.0000	0.0000	0.0000	0.0899	9.0181	2.8240	0.0529	-0.0489	0.0126	0.0000	8.8802	2.9076	0.0926	-0.0000	0.0000	0.0000	106.3481	28.6067	0.9965	-0.0004	0.0000
760.3010	0.3402	-2.8153	0.4665	-3.9040	4.7262	-4.1076	-0.0000	-0.0000	-0.0000	0.0000	0.0000	0.0000	0.0404	8.9814	2.8593	0.0727	-0.0498	-0.0230	-0.0000	8.8800	2.9075	0.0926	-0.0000	0.0000	-0.0000	106.3463	28.6055	0.9966	-0.0004	0.0000
760.3130	0.3401	-2.8153	0.4665	-3.9040	4.7262	-4.1076	-0.0000	-0.0000	-0.0000	0.0000	0.0000	0.0000	0.0245	9.0775	2.8184	0.0767	-0.0431	-0.0028	0.0000	8.8801	2.9075	0.0926	-0.0000	0.0000	0.0000	106.3469	28.6061	0.9965	-0.0004	0.0000
760.3230	0.3402	-2.8153	0.4665	-3.9040	4.7262	-4.1076	-0.0000	-0.0000	-0.0000	0.0000	0.0000	0.0000	-0.0181	9.0613	2.8283	0.0853	-0.0364	-0.0006	0.0000	8.8802	2.9077	0.0926	-0.0000	0.0000	0.0000	106.3486	28.6072	0.9963	-0.0004	0.0000
760.3350	0.3401	-2.8152	0.4665	-3.9040	4.7263	-4.1076	-0.0000	-0.0000	-0.0000	0.0000	0.0000	0.0000	0.0075	9.0012	2.8782	0.0673	-0.0305	0.0144	-0.0000	8.8800	2.9075	0.0926	-0.0000	0.0000	-0.0000	106.3459	28.6055	0.9965	-0.0004	0.0000
760.3450	0.3401	-2.8153	0.4665	-3.9039	4.7263	-4.1076	-0.0000	-0.0000	-0.0000	0.0000	0.0000	0.0000	0.0452	9.0705	2.8735	0.0708	-0.0587	0.0129	-0.0000	8.8801	2.9075	0.0926	-0.0000	0.0000	-0.0000	106.3466	28.6058	0.9965	-0.0004	0.0000
760.3570	0.3402	-2.8153	0.4665	-3.9040	4.7262	-4.1077	-0.0000	-0.0000	-0.0000	0.0000	0.0000	0.0000	0.0145	9.0325	2.8213	0.0777	-0.0510	0.0183	0.0000	8.8801	2.9075	0.0926	-0.0000	0.0000	0.0000	106.3468	28.6060	0.9964	-0.0004	0.0000
760.3670	0.3401	-2.8153	0.4665	-3.9040	4.7262	-4.1076	-0.0000	-0.0000	-0.0000	0.0000	0.0000	0.0000	0.0283	9.0696	2.8488	0.0806	-0.0577	-0.0122	0.0000	8.8801	2.9075	0.0926	-0.0000	0.0000	0.0000	106.3468	28.6060	0.9965	-0.0004	0.0000
760.3770	0.3401	-2.8153	0.4665	-3.9040	4.7263	-4.1077	-0.0000	-0.0000	-0.0000	0.0000	0.0000	0.0000	0.0451	9.0924	2.8775	0.0946	-0.0359	-0.0055	-0.0000	8.8802	2.9077	0.0926	-0.0000	0.0000	-0.0000	106.3480	28.6072	0.9963	-0.0004	0.0000
760.3890	0.3401	-2.8153	0.4665	-3.9040	4.7263	-4.1076	-0.0000	-0.0000	-0.0000	0.0000	0.0000	0.0000	-0.0522	9.0808	2.8338	0.0751	-0.0511	0.0262	-0.0000	8.8801	2.9075	0.0926	-0.0000	0.0000	-0.0000	106.3472	28.6061	0.9965	-0.0004	0.0000
760.3990	0.3401	-2.8153	0.4665	-3.9039	4.7262	-4.1076	-0.0000	-0.0000	-0.0000	0.0000	0.0000	0.0000	-0.0033	9.1299	2.8653	0.0836	-0.0350	-0.0100	-0.0000	8.8801	2.9075	0.0926	-0.0000	0.0000	-0.0000	106.3472	28.6058	0.9965	-0.0004	0.0000
760.4110	0.3401	-2.8152	0.4665	-3.9040	4.7263	-4.1076	-0.0000	-0.0000	-0.0000	0.0000	0.0000	0.0000	0.0425	9.0690	2.8448	0.0748	-0.0417	-0.0005	-0.0000	8.8801	2.9075	0.0926	-0.0000	0.0000	-0.0000	106.3466	28.6058	0.9965	-0.0004	0.0000
760.4210	0.3401	-2.8153	0.4665	-3.9039	4.7263	-4.1076	-0.0000	-0.0000	-0.0000	0.0000	0.0000	0.0000	0.0680	9.0633	2.8720	0.0890	-0.0512	0.0100	-0.0000	8.8802	2.9077	0.0926	-0.0000	0.0000	-0.0000	106.3487	28.6072	0.9963	-0.0004	0.0000
760.4330	0.3401	-2.8153	0.4665	-3.9039	4.7262	-4.1076	-0.0000	-0.0000	-0.0000	0.0000	0.0000	0.0000	0.0025	9.0509	2.8202	0.1006	-0.0615	0.0153	0.0000	8.8802	2.9076	0.0926	-0.0000	0.0000	0.0000	106.3483	28.6066	0.9963	-0.0004	0.0000
760.4430	0.3401	-2.8153	0.4665	-3.9040	4.7262	-4.1076	-0.0000	-0.0000	-0.0000	0.0000	0.0000	0.0000	-0.0325	9.0605	2.8508	0.0927	-0.0416	0.0035	-0.0000	8.8800	2.9075	0.0926	-0.0000	0.0000	-0.0000	106.3462	28.6057	0.9965	-0.0004	0.0000
760.4530	0.3401	-2.8153	0.4665	-3.9040	4.7263	-4.1076	-0.0000	-0.0000	-0.0000	0.0000	0.0000	0.0000	0.0704	9.0947	2.8365	0.1008	-0.0404	-0.0019	0.0000	8.8801	2.9075	0.0926	-0.0000	0.0000	0.0000	106.3468	28.6060	0.9964	-0.0004	0.0000
760.4650	0.3401	-2.8153	0.4665	-3.9039	4.7262	-4.1076	-0.0000	-0.0000	-0.0000	0.0000	0.0000	0.0000	-0.0126	9.1032	2.8603	0.0915	-0.0586	-0.0030	0.0000	8.8802	2.9076	0.0926	-0.0000	0.0000	0.0000	106.3478	28.6067	0.9964	-0.0004	0.0000
760.4750	0.3401	-2.8153	0.4665	-3.9040	4.7262	-4.1077	-0.0000	-0.0000	-0.0000	0.0000	0.0000	0.0000	0.0682	9.0713	2.8441	0.0712	-0.0320	-0.0027	-0.0000	8.8802	2.9077	0.0926	-0.0000	0.0000	-0.0000	106.3484	28.6072	0.9963	-0.0004	0.0000
760.4850	0.3401	-2.8153	0.4665	-3.9040	4.7262	-4.1076	-0.0000	-0.0000	-0.0000	0.0000	0.0000	0.0000	0.0251	9.0432	2.8560	0.0816	-0.0326	-0.0233	-0.0000	8.8801	2.9075	0.0926	-0.0000	0.0000	-0.0000	106.3466	28.6058	0.9965	-0.0004	0.0000
760.4950	0.3402	-2.8153	0.4665	-3.9040	4.7262	-4.1076	-0.0000	-0.0000	-0.0000	0.0000	0.0000	0.0000	-0.0073	9.0994	2.8272	0.0912	-0.0482	-0.0193	-0.0000	8.8802	2.9076	0.0926	-0.0000	0.0000	-0.0000	106.3480	28.6066	0.9963	-0.0004	0.0000
760.5050	0.3402	-2.8153	0.4665	-3.9040	4.7263	-4.1076	-0.0000	-0.0000	-0.0000	0.0000	0.0000	0.0000	0.0908	9.0509	2.8329	0.0708	-0.0316	0.0208	0.0000	8.8802	2.9076	0.0926	-0.0000	0.0000	0.0000	106.3485	28.6067	0.9965	-0.0004	0.0000
760.5150	0.3401	-2.8153	0.4665	-3.9040	4.7263	-4.1076	-0.0000	-0.0000	-0.0000	0.0000	0.0000	0.0000	0.0214	9.1142	2.8674	0.1027	-0.0625	-0.0083	-0.0000	8.8801	2.9075	0.0926	-0.0000	0.0000	-0.0000	106.3466	28.6054	0.9965	-0.0004	0.0000
760.5270	0.3401	-2.8153	0.4665	-3.9040	4.7262	-4.1076	-0.0000	-0.0000	-0.0000	0.0000	0.0000	0.0000	0.0815	9.0789	2.8523	0.1067	-0.0517	0.0341	0.0000	8.8802	2.9076	0.0926	-0.0000	0.0000	0.0000	106.3484	28.6066	0.9963	-0.0004	0.0000
760.5370	0.3401	-2.8153	0.4665	-3.9040	4.7263	-4.1077	-0.0000	-0.0000	-0.0000	0.0000	0.0000	0.0000	-0.0454	9.1152	2.8564	0.0823	-0.0508	-0.0028	-0.0000	8.8802	2.9076	0.0926	-0.0000	0.0000	-0.0000	106.3477	28.6063	0.9964	-0.0004	0.0000
760.5470	0.3401	-2.8153	0.4665	-3.9040	4.7262	-4.1076	-0.0000	-0.0000	-0.0000	0.0000	0.0000	0.0000	-0.0114	9.0344	2.8271	0.0866	-0.0442	0.0110	0.0000	8.8803	2.9076	0.0926	-0.0000	0.0000	0.0000	106.3488	28.6071	0.9961	-0.0004	0.0000
760.5570	0.3401	-2.8153	0.4665	-3.9040	4.7263	-4.1076	-0.0000	-0.0000	-0.0000	0.0000	0.0000	0.0000	0.0047	9.0259	2.8390	0.0691	-0.0475	0.0331	-0.0000	8.8801	2.9075	0.0926	-0.0000	0.0000	-0.0000	106.3469	28.6058	0.9965	-0.0004	0.0000
760.5670	0.3401	-2.8153	0.4665	-3.9039	4.7263	-4.1076	-0.0000	-0.0000	-0.0000	0.0000	0.0000	0.0000	0.0054	9.0502	2.8226	0.0600	-0.0544	-0.0167	0.0000	8.8802	2.9076	0.0926	-0.0000	0.0000	0.0000	106.3478	28.6070	0.9964	-0.0004	0.0000
760.5770	0.3402	-2.8153	0.4665	-3.9040	4.7262	-4.1076	-0.0000	-0.0000	-0.0000	0.0000	0.0000	0.0000	0.0056	9.0456	2.8431	0.0978	-0.0409	-0.0122	-0.0000	8.8801	2.9075	0.0926	-0.0000	0.0000	-0.0000	106.3465	28.6060	0.9964	-0.0004	0.0000
760.5890	0.3401	-2.8152	0.4665	-3.9040	4.7262	-4.1076	-0.0000	-0.0000	-0.0000	0.0000	0.0000	0.0000	0.0040	9.0992	2.8540	0.1022	-0.0453	-0.0092	-0.0000	8.8802	2.9076	0.0926	-0.0000	0.0000	-0.0000	106.3480	28.6066	0.9963	-0.0004	0.0000
760.5990	0.3401	-2.8153	0.4665	-3.9040	4.7262	-4.1076	-0.0000	-0.0000	-0.0000	0.0000	0.0000	0.0000	0.0324	9.0589	2.8040	0.0869	-0.0305	-0.0031	0.0000	8.8802	2.9076	0.0926	-0.0000	0.0000	0.0000	106.3477	28.6066	0.9963	-0.0004	0.0000
760.6090	0.3401	-2.8153	0.4665	-3.9040	4.7262	-4.1077	-0.0000	-0.0000	-0.0000	0.0000	0.0000	0.0000	0.0205	9.0684	2.8489	0.0756	-0.0504	-0.0157	-0.0000	8.8802	2.9076	0.0926	-0.0000	0.0000	-0.0000	106.3483	28.6069	0.9963	-0.0004	0.0000
760.6190	0.3402	-2.8152	0.4665	-3.9040	4.7263	-4.1077	-0.0000	-0.0000	-0.0000	0.0000	0.0000	0.0000	-0.0007	9.1112	2.8450	0.0785	-0.0560	0.0002	-0.0000	8.8801	2.9075	0.0926	-0.0000	0.0000	-0.0000	106.3476	28.6061	0.9965	-0.0004	0.0000
760.6310	0.3401	-2.8152	0.4665	-3.9040	4.7262	-4.1076	-0.0000	-0.0000	-0.0000	0.0000	0.0000	0.0000	-0.0077	9.0776	2.8624	0.0690	-0.0614	-0.0218	-0.0000	8.8802	2.9076	0.0926	-0.0000	0.0000	-0.0000	106.3478	28.6067	0.9964	-0.0004	0.0000
760.6410	0.3401	-2.8153	0.4665	-3.9040	4.7263	-4.1077	-0.0000	-0.0000	-0.0000	0.0000	0.0000	0.0000	0.0168	9.0831	2.8592	0.0807	-0.0559	0.0151	-0.0000	8.8801	2.9076	0.0926	-0.0000	0.0000	-0.0000	106.3476	28.6065	0.9965	-0.0004	0.0000
760.6530	0.3402	-2.8153	0.4665	-3.9040	4.7262	-4.1076	-0.0000	-0.0000	-0.0000	0.0000	0.0000	0.0000	-0.0347	9.0702	2.8642	0.0581	-0.0253	0.0063	0.0000	8.8801	2.9075	0.0926	-0.0000	0.0000	0.0000	106.3468	28.6060	0.9965	-0.0004	0.0000
760.6630	0.3401	-2.8153	0.4665	-3.9040	4.7262	-4.1076	-0.0000	-0.0000	-0.0000	0.0000	0.0000	0.0000	0.0425	9.0493	2.8127	0.1006	-0.0355	-0.0211	-0.0000	8.8801	2.9075	0.0926	-0.0000	0.0000	-0.0000	106.3465	28.6061	0.9965	-0.0004	0.0000
760.6750	0.3401	-2.8153	0.4665	-3.9040	4.7263	-4.1076	-0.0000	-0.0000	-0.0000	0.0000	0.0000	0.0000	-0.0878	9.0329	2.8384	0.0572	-0.0314	-0.0070	-0.0000	8.8802	2.9076	0.0926	-0.0000	0.0000	-0.0000	106.3483	28.6069	0.9963	-0.0004	0.0000
760.6850	0.3401	-2.8153	0.4665	-3.9040	4.7262	-4.1076	-0.0000	-0.0000	-0.0000	0.0000	0.0000	0.0000	0.0134	9.0865	2.8057	0.1027	-0.0409	-0.0020	0.0000	8.8801	2.9075	0.0926	-0.0000	0.0000	0.0000	106.3474	28.6060	0.9964	-0.0004	0.0000
760.6970	0.3401	-2.8153	0.4665	-3.9040	4.7262	-4.1076	-0.0000	-0.0000	-0.0000	0.0000	0.0000	0.0000	0.0839	9.0845	2.8575	0.0920	-0.0465	-0.0114	-0.0000	8.8800	2.9075	0.0926	-0.0000	0.0000	-0.0000	106.3463	28.6055	0.9965	-0.0004	0.0000
760.7070	0.3402	-2.8153	0.4665	-3.9040	4.7263	-4.1076	-0.0000	-0.0000	-0.0000	0.0000	0.0000	0.0000	-0.0050	9.0564	2.8558	0.0922	-0.0589	0.0042	-0.0000	8.8800	2.9075	0.0926	-0.0000	0.0000	-0.0000	106.3463	28.6058	0.9965	-0.0004	0.0000
760.7170	0.3401	-2.8153	0.4665	-3.9040	4.7263	-4.1076	-0.0000	-0.0000	-0.0000	0.0000	0.0000	0.0000	0.0721	9.0491	2.8165	0.0718	-0.0393	-0.0016	0.0000	8.8802	2.9076	0.0926	-0.0000	0.0000	0.0000	106.3479	28.6067	0.9965	-0.0004	0.0000
760.7290	0.3401	-2.8153	0.4665	-3.9040	4.7262	-4.1076	-0.0000	-0.0000	-0.0000	0.0000	0.0000	0.0000	0.0559	9.0593	2.8618	0.0518	-0.0611	-0.0420	0.0000	8.8801	2.9075	0.0926	-0.0000	0.0000	0.0000	106.3467	28.6056	0.9966	-0.0004	0.0000
760.7390	0.3401	-2.8153	0.4665	-3.9039	4.7262	-4.1076	-0.0000	-0.0000	-0.0000	0.0000	0.0000	0.0000	0.1083	9.0887	2.8516	0.0712	-0.0312	-0.0082	0.0000	8.8803	2.9077	0.0926	-0.0000	0.0000	0.0000	106.3493	28.6076	0.9963	-0.0004	0.0000
760.7490	0.3401	-2.8153	0.4665	-3.9040	4.7262	-4.1077	-0.0000	-0.0000	-0.0000	0.0000	0.0000	0.0000	0.0197	9.0611	2.8585	0.1153	-0.0501	-0.0116	0.0000	8.8802	2.9076	0.0926	-0.0000	0.0000	0.0000	106.3481	28.6070	0.9963	-0.0004	0.0000
760.7590	0.3401	-2.8153	0.4665	-3.9040	4.7262	-4.1076	-0.0000	-0.0000	-0.0000	0.0000	0.0000	0.0000	-0.0111	9.0691	2.8254	0.0655	-0.0366	-0.0017	0.0000	8.8802	2.9076	0.0926	-0.0000	0.0000	0.0000	106.3478	28.6067	0.9964	-0.0004	0.0000
760.7690	0.3401	-2.8153	0.4665	-3.9040	4.7262	-4.1076	-0.0000	-0.0000	-0.0000	0.0000	0.0000	0.0000	0.0928	9.0633	2.8240	0.0886	-0.0146	-0.0045	-0.0000	8.8800	2.9074	0.0926	-0.0000	0.0000	-0.0000	106.3454	28.6049	0.9967	-0.0004	0.0000
760.7790	0.3402	-2.8153	0.4665	-3.9040	4.7262	-4.1076	-0.0000	-0.0000	-0.0000	0.0000	0.0000	0.0000	0.0089	9.0572	2.8211	0.1172	-0.0397	-0.0323	0.0000	8.8802	2.9076	0.0926	-0.0000	0.0000	0.0000	106.3481	28.6066	0.9964	-0.0004	0.0000
760.7910	0.3401	-2.8152	0.4665	-3.9040	4.7263	-4.1076	-0.0000	-0.0000	-0.0000	0.0000	0.0000	0.0000	-0.0373	9.0614	2.8580	0.0873	-0.0344	-0.0186	-0.0000	8.8804	2.9078	0.0926	-0.0000	0.0000	-0.0000	106.3506	28.6082	0.9962	-0.0004	0.0000
760.8010	0.3402	-2.8152	0.4665	-3.9040	4.7262	-4.1076	-0.0000	-0.0000	-0.0000	0.0000	0.0000	0.0000	-0.0489	9.0960	2.7961	0.0772	-0.0581	-0.0176	0.0000	8.8802	2.9076	0.0926	-0.0000	0.0000	0.0000	106.3477	28.6066	0.9963	-0.0004	0.0000
760.8110	0.3401	-2.8153	0.4665	-3.9040	4.7262	-4.1076	-0.0000	-0.0000	-0.0000	0.0000	0.0000	0.0000	0.0650	9.0548	2.7882	0.0782	-0.0365	-0.0182	0.0000	8.8802	2.9077	0.0926	-0.0000	0.0000	0.0000	106.3484	28.6072	0.9963	-0.0004	0.0000
760.8230	0.3401	-2.8153	0.4665	-3.9040	4.7262	-4.1076	-0.0000	-0.0000	-0.0000	0.0000	0.0000	0.0000	0.0198	9.1022	2.8438	0.1062	-0.0510	-0.0125	0.0000	8.8802	2.9076	0.0926	-0.0000	0.0000	0.0000	106.3478	28.6063	0.9964	-0.0004	0.0000
760.8330	0.3401	-2.8153	0.4665	-3.9040	4.7263	-4.1076	-0.0000	-0.0000	-0.0000	0.0000	0.0000	0.0000	0.0122	8.9997	2.8730	0.0828	-0.0250	-0.0033	-0.0000	8.8802	2.9076	0.0926	-0.0000	0.0000	-0.0000	106.3480	28.6066	0.9963	-0.0004	0.0000
760.8450	0.3402	-2.8153	0.4665	-3.9040	4.7262	-4.1076	-0.0000	-0.0000	-0.0000	0.0000	0.0000	0.0000	0.0505	9.1091	2.8878	0.0748	-0.0612	-0.0067	0.0000	8.8802	2.9076	0.0926	-0.0000	0.0000	0.0000	106.3480	28.6066	0.9963	-0.0004	0.0000
760.8550	0.3401	-2.8153	0.4665	-3.9040	4.7262	-4.1076	-0.0000	-0.0000	-0.0000	0.0000	0.0000	0.0000	0.0659	9.0883	2.8608	0.0920	-0.0578	-0.0114	-0.0000	8.8802	2.9077	0.0926	-0.0000	0.0000	-0.0000	106.3487	28.6072	0.9963	-0.0004	0.0000
760.8670	0.3401	-2.8153	0.4665	-3.9040	4.7263	-4.1076	-0.0000	-0.0000	-0.0000	0.0000	0.0000	0.0000	-0.0197	9.1131	2.8263	0.0633	-0.0531	-0.0200	0.0000	8.8801	2.9075	0.0926	-0.0000	0.0000	0.0000	106.3467	28.6059	0.9963	-0.0004	0.0000
760.8770	0.3401	-2.8153	0.4665	-3.9040	4.7262	-4.1076	-0.0000	-0.0000	-0.0000	0.0000	0.0000	0.0000	0.0774	9.0568	2.8734	0.1212	-0.0494	-0.0224	-0.0000	8.8800	2.9075	0.0926	-0.0000	0.0000	-0.0000	106.3464	28.6059	0.9963	-0.0004	0.0000
760.8890	0.3401	-2.8152	0.4665	-3.9039	4.7263	-4.1076	-0.0000	-0.0000	-0.0000	0.0000	0.0000	0.0000	-0.0029	9.0634	2.8156	0.0888	-0.0657	-0.0095	0.0000	8.8801	2.9076	0.0926	-0.0000	0.0000	0.0000	106.3473	28.6062	0.9966	-0.0004	0.0000
760.8990	0.3402	-2.8153	0.4665	-3.9040	4.7262	-4.1076	-0.0000	-0.0000	-0.0000	0.0000	0.0000	0.0000	0.0150	9.1004	2.8549	0.0620	-0.0505	0.0012	0.0000	8.8801	2.9075	0.0926	-0.0000	0.0000	0.0000	106.3471	28.6057	0.9964	-0.0004	0.0000
760.9090	0.3401	-2.8153	0.4665	-3.9039	4.7263	-4.1076	-0.0000	-0.0000	-0.0000	0.0000	0.0000	0.0000	0.0390	9.0875	2.8638	0.0643	-0.0550	-0.0044	0.0000	8.8804	2.9077	0.0926	-0.0000	0.0000	0.0000	106.3501	28.6081	0.9961	-0.0004	0.0000
760.9210	0.3401	-2.8153	0.4665	-3.9040	4.7262	-4.1076	-0.0000	-0.0000	-0.0000	0.0000	0.0000	0.0000	0.0721	9.0154	2.8471	0.0776	-0.0409	-0.0124	0.0000	8.8803	2.9077	0.0926	-0.0000	0.0000	0.0000	106.3496	28.6075	0.9963	-0.0004	0.0000
760.9310	0.3401	-2.8153	0.4665	-3.9039	4.7263	-4.1076	-0.0000	-0.0000	-0.0000	0.0000	0.0000	0.0000	0.0187	9.0846	2.8775	0.0690	-0.0449	-0.0351	0.0000	8.8802	2.9076	0.0926	-0.0000	0.0000	0.0000	106.3481	28.6070	0.9963	-0.0004	0.0000
760.9410	0.3401	-2.8153	0.4665	-3.9040	4.7262	-4.1076	-0.0000	-0.0000	-0.0000	0.0000	0.0000	0.0000	0.0785	9.0442	2.8475	0.0800	-0.0591	-0.0090	-0.0000	8.8800	2.9075	0.0926	-0.0000	0.0000	-0.0000	106.3461	28.6056	0.9967	-0.0004	0.0000
760.9510	0.3401	-2.8153	0.4665	-3.9040	4.7262	-4.1076	-0.0000	-0.0000	-0.0000	0.0000	0.0000	0.0000	0.0692	9.0935	2.8590	0.0899	-0.0554	-0.0245	-0.0000	8.8803	2.9077	0.0926	-0.0000	0.0000	-0.0000	106.3493	28.6076	0.9963	-0.0004	0.0000
760.9610	0.3401	-2.8152	0.4665	-3.9040	4.7263	-4.1076	-0.0000	-0.0000	-0.0000	0.0000	0.0000	-0.0000	0.0477	9.0265	2.8860	0.0814	-0.0458	-0.0153	0.0000	8.8802	2.9076	0.0926	-0.0000	0.0000	0.0000	106.3487	28.6069	0.9963	-0.0004	0.0000
760.9710	0.3401	-2.8153	0.4665	-3.9040	4.7262	-4.1076	-0.0000	-0.0000	-0.0000	0.0000	0.0000	-0.0000	0.0595	9.1499	2.8478	0.0917	-0.0595	-0.0042	-0.0000	8.8800	2.9075	0.0926	-0.0000	0.0000	-0.0000	106.3463	28.6055	0.9966	-0.0004	0.0000
760.9810	0.3402	-2.8152	0.4664	-3.9040	4.7262	-4.1076	-0.0000	-0.0000	-0.0000	0.0000	0.0000	0.0000	-0.0120	9.0784	2.8804	0.0587	-0.0449	-0.0242	0.0000	8.8800	2.9074	0.0926	-0.0000	0.0000	0.0000	106.3460	28.6052	0.9966	-0.0004	0.0000
760.9930	0.3401	-2.8152	0.4665	-3.9040	4.7262	-4.1076	-0.0000	-0.0000	-0.0000	0.0000	0.0000	0.0001	0.0249	9.1093	2.8101	0.0787	-0.0533	0.0050	-0.0000	8.8801	2.9076	0.0926	-0.0000	0.0000	-0.0000	106.3468	28.6063	0.9963	-0.0004	0.0000
761.0030	0.3402	-2.8153	0.4665	-3.9040	4.7263	-4.1076	-0.0000	-0.0000	-0.0000	0.0000	0.0000	0.0000	-0.0049	9.0565	2.8486	0.0858	-0.0496	-0.0205	0.0000	8.8802	2.9076	0.0926	-0.0000	0.0000	0.0000	106.3488	28.6070	0.9964	-0.0004	0.0000
761.0130	0.3401	-2.8153	0.4665	-3.9040	4.7262	-4.1076	-0.0000	-0.0000	-0.0000	0.0000	0.0000	0.0000	0.0360	9.0983	2.8282	0.0687	-0.0556	-0.0259	0.0000	8.8803	2.9077	0.0926	-0.0000	0.0000	0.0000	106.3490	28.6072	0.9963	-0.0004	0.0000
761.0250	0.3401	-2.8153	0.4665	-3.9040	4.7262	-4.1076	-0.0000	-0.0000	-0.0000	0.0000	0.0000	0.0000	0.0242	9.0523	2.8118	0.0908	-0.0397	-0.0195	-0.0000	8.8800	2.9075	0.0926	-0.0000	0.0000	-0.0000	106.3456	28.6054	0.9965	-0.0004	0.0000
761.0350	0.3401	-2.8153	0.4665	-3.9040	4.7263	-4.1076	-0.0000	-0.0000	-0.0000	0.0000	0.0000	0.0000	-0.0109	9.1069	2.8312	0.0896	-0.0562	0.0104	-0.0000	8.8802	2.9076	0.0926	-0.0000	0.0000	-0.0000	106.3484	28.6070	0.9964	-0.0004	0.0000
761.0450	0.3401	-2.8153	0.4665	-3.9040	4.7262	-4.1077	-0.0000	-0.0000	-0.0000	0.0000	0.0000	0.0001	-0.0496	9.0982	2.8800	0.0769	-0.0619	-0.0193	0.0000	8.8802	2.9076	0.0926	-0.0000	0.0000	0.0000	106.3478	28.6064	0.9965	-0.0004	0.0000
761.0570	0.3401	-2.8153	0.4665	-3.9040	4.7262	-4.1076	-0.0000	-0.0000	-0.0000	0.0000	0.0000	0.0001	0.0195	9.0806	2.8320	0.0691	-0.0536	-0.0007	-0.0000	8.8803	2.9077	0.0926	-0.0000	0.0000	-0.0000	106.3490	28.6073	0.9963	-0.0004	0.0000
761.0670	0.3401	-2.8153	0.4665	-3.9039	4.7263	-4.1076	-0.0000	-0.0000	-0.0000	0.0000	0.0000	0.0000	0.0940	9.0763	2.8668	0.0820	-0.0418	-0.0142	0.0000	8.8802	2.9076	0.0926	-0.0000	0.0000	0.0000	106.3477	28.6069	0.9963	-0.0004	0.0000
761.0790	0.3401	-2.8153	0.4665	-3.9040	4.7262	-4.1076	-0.0000	-0.0000	-0.0000	0.0000	0.0000	0.0000	0.0722	9.0736	2.8403	0.1124	-0.0603	-0.0257	0.0000	8.8801	2.9076	0.0926	-0.0000	0.0000	0.0000	106.3474	28.6067	0.9964	-0.0004	0.0000
761.0890	0.3401	-2.8153	0.4665	-3.9040	4.7262	-4.1076	-0.0000	-0.0000	-0.0000	0.0000	0.0000	0.0000	0.0584	9.0261	2.8222	0.0649	-0.0672	-0.0147	0.0000	8.8802	2.9076	0.0926	-0.0000	0.0000	0.0000	106.3478	28.6063	0.9964	-0.0004	0.0000
761.0990	0.3401	-2.8153	0.4665	-3.9040	4.7262	-4.1076	-0.0000	-0.0000	-0.0000	0.0000	0.0000	0.0000	0.0573	9.0758	2.8539	0.0864	-0.0378	-0.0233	-0.0000	8.8802	2.9077	0.0926	-0.0000	0.0000	-0.0000	106.3487	28.6072	0.9963	-0.0004	0.0000
761.1110	0.3401	-2.8152	0.4665	-3.9040	4.7262	-4.1076	-0.0000	-0.0000	-0.0000	0.0000	0.0000	0.0000	0.0328	9.0927	2.8859	0.1177	-0.0324	-0.0246	-0.0000	8.8802	2.9076	0.0926	-0.0000	0.0000	-0.0000	106.3477	28.6066	0.9963	-0.0004	0.0000
761.1210	0.3401	-2.8152	0.4665	-3.9040	4.7262	-4.1077	-0.0000	-0.0000	-0.0000	0.0000	0.0000	0.0000	0.0485	9.0431	2.8563	0.1033	-0.0636	-0.0369	-0.0000	8.8801	2.9075	0.0926	-0.0000	0.0000	-0.0000	106.3465	28.6061	0.9965	-0.0004	0.0000
761.1310	0.3401	-2.8153	0.4665	-3.9040	4.7262	-4.1076	-0.0000	-0.0000	-0.0000	0.0000	0.0000	0.0000	-0.0575	9.0810	2.8668	0.0924	-0.0464	-0.0111	0.0000	8.8802	2.9076	0.0926	-0.0000	0.0000	0.0000	106.3480	28.6063	0.9963	-0.0004	0.0000
761.1410	0.3401	-2.8153	0.4665	-3.9040	4.7262	-4.1077	-0.0000	-0.0000	-0.0000	0.0000	0.0000	0.0000	0.0274	9.0883	2.8396	0.0845	-0.0379	-0.0202	0.0000	8.8800	2.9075	0.0926	-0.0000	0.0000	0.0000	106.3461	28.6057	0.9964	-0.0004	0.0000
761.1510	0.3401	-2.8153	0.4665	-3.9040	4.7262	-4.1076	-0.0000	-0.0000	-0.0000	0.0000	0.0000	0.0000	0.0132	9.0808	2.8389	0.1180	-0.0601	-0.0200	0.0000	8.8802	2.9076	0.0926	-0.0000	0.0000	0.0000	106.3478	28.6064	0.9965	-0.0004	0.0000
761.1630	0.3401	-2.8153	0.4665	-3.9040	4.7262	-4.1076	-0.0000	-0.0000	-0.0000	0.0000	0.0000	0.0000	0.0285	9.0319	2.8340	0.0805	-0.0601	-0.0182	0.0000	8.8802	2.9076	0.0926	-0.0000	0.0000	0.0000	106.3482	28.6064	0.9965	-0.0004	0.0000
761.1730	0.3401	-2.8153	0.4665	-3.9040	4.7262	-4.1077	-0.0000	-0.0000	-0.0000	0.0000	0.0000	0.0000	0.0697	9.1547	2.8704	0.0766	-0.0436	-0.0283	0.0000	8.8802	2.9076	0.0926	-0.0000	0.0000	0.0000	106.3479	28.6067	0.9965	-0.0004	0.0000
761.1830	0.3401	-2.8153	0.4665	-3.9040	4.7262	-4.1076	-0.0000	-0.0000	-0.0000	0.0000	0.0000	0.0000	0.0185	9.0539	2.8590	0.0963	-0.0521	0.0132	0.0000	8.8801	2.9075	0.0926	-0.0000	0.0000	0.0000	106.3471	28.6059	0.9963	-0.0004	0.0000
761.1950	0.3401	-2.8152	0.4665	-3.9040	4.7263	-4.1076	-0.0000	-0.0000	-0.0000	0.0000	0.0000	0.0000	0.0397	9.0336	2.8685	0.1064	-0.0365	-0.0406	0.0000	8.8801	2.9076	0.0926	-0.0000	0.0000	0.0000	106.3468	28.6063	0.9964	-0.0004	0.0000
761.2050	0.3401	-2.8153	0.4665	-3.9040	4.7263	-4.1076	-0.0000	-0.0000	-0.0000	0.0000	0.0000	0.0000	0.0088	8.9941	2.8424	0.1062	-0.0681	-0.0443	-0.0000	8.8800	2.9075	0.0926	-0.0000	0.0000	-0.0000	106.3459	28.6054	0.9965	-0.0004	0.0000
761.2170	0.3401	-2.8153	0.4665	-3.9039	4.7263	-4.1076	-0.0000	-0.0000	-0.0000	0.0000	0.0000	0.0000	-0.0745	9.0843	2.8664	0.0846	-0.0588	0.0123	-0.0000	8.8801	2.9075	0.0926	-0.0000	0.0000	-0.0000	106.3473	28.6061	0.9965	-0.0004	0.0000
761.2270	0.3401	-2.8153	0.4665	-3.9039	4.7262	-4.1076	-0.0000	-0.0000	-0.0000	0.0000	0.0000	0.0000	0.0135	9.0839	2.8812	0.0911	-0.0730	-0.0340	0.0000	8.8801	2.9076	0.0926	-0.0000	0.0000	0.0000	106.3471	28.6063	0.9963	-0.0004	0.0000
761.2370	0.3401	-2.8153	0.4665	-3.9040	4.7263	-4.1076	-0.0000	-0.0000	-0.0000	0.0000	0.0000	0.0000	0.0425	9.0092	2.8423	0.0753	-0.0502	-0.0284	-0.0000	8.8801	2.9075	0.0926	-0.0000	0.0000	-0.0000	106.3475	28.6061	0.9965	-0.0004	0.0000
761.2490	0.3401	-2.8152	0.4665	-3.9040	4.7263	-4.1077	-0.0000	-0.0000	-0.0000	0.0000	0.0000	0.0000	-0.0057	9.0886	2.8446	0.0831	-0.0327	-0.0170	-0.0000	8.8800	2.9075	0.0926	-0.0000	0.0000	-0.0000	106.3462	28.6054	0.9965	-0.0004	0.0000
761.2590	0.3401	-2.8153	0.4665	-3.9040	4.7263	-4.1076	-0.0000	-0.0000	-0.0000	0.0000	0.0000	0.0000	-0.0305	8.9970	2.8493	0.0986	-0.0278	-0.0209	0.0000	8.8802	2.9076	0.0926	-0.0000	0.0000	0.0000	106.3481	28.6066	0.9964	-0.0004	0.0000
761.2710	0.3402	-2.8153	0.4665	-3.9040	4.7262	-4.1076	-0.0000	-0.0000	-0.0000	0.0000	0.0000	0.0000	0.0380	9.0705	2.8724	0.0996	-0.0561	-0.0327	-0.0000	8.8800	2.9075	0.0926	-0.0000	0.0000	-0.0000	106.3462	28.6054	0.9965	-0.0004	0.0000
761.2810	0.3401	-2.8153	0.4665	-3.9040	4.7262	-4.1076	-0.0000	-0.0000	-0.0000	0.0000	0.0000	0.0000	-0.0580	9.0398	2.8698	0.0990	-0.0741	-0.0311	-0.0000	8.8801	2.9076	0.0926	-0.0000	0.0000	-0.0000	106.3472	28.6064	0.9965	-0.0004	0.0000
761.2910	0.3401	-2.8153	0.4665	-3.9040	4.7263	-4.1076	-0.0000	-0.0000	-0.0000	0.0000	0.0000	0.0000	0.1187	9.0154	2.8496	0.0906	-0.0468	-0.0147	0.0000	8.8801	2.9075	0.0926	-0.0000	0.0000	0.0000	106.3475	28.6061	0.9965	-0.0004	0.0000
761.3010	0.3401	-2.8152	0.4665	-3.9040	4.7262	-4.1076	-0.0000	-0.0000	-0.0000	0.0000	0.0000	0.0000	-0.0361	9.0876	2.8907	0.0798	-0.0748	-0.0151	0.0000	8.8802	2.9076	0.0926	-0.0000	0.0000	0.0000	106.3481	28.6066	0.9964	-0.0004	0.0000
761.3110	0.3401	-2.8153	0.4665	-3.9040	4.7263	-4.1076	-0.0000	-0.0000	-0.0000	0.0000	0.0000	0.0000	0.0174	9.0733	2.8591	0.0646	-0.0587	-0.0124	-0.0000	8.8800	2.9075	0.0926	-0.0000	0.0000	-0.0000	106.3460	28.6055	0.9966	-0.0004	0.0000
761.3230	0.3401	-2.8152	0.4665	-3.9040	4.7263	-4.1076	-0.0000	-0.0000	-0.0000	0.0000	0.0000	0.0000	0.0669	9.0183	2.8736	0.0767	-0.0326	-0.0090	0.0000	8.8802	2.9076	0.0926	-0.0000	0.0000	0.0000	106.3479	28.6068	0.9962	-0.0004	0.0000
761.3330	0.3401	-2.8153	0.4665	-3.9040	4.7262	-4.1076	-0.0000	-0.0000	-0.0000	0.0000	0.0000	0.0000	0.0286	9.1065	2.8478	0.0903	-0.0397	-0.0170	-0.0000	8.8801	2.9075	0.0926	-0.0000	0.0000	-0.0000	106.3465	28.6060	0.9964	-0.0004	0.0000
761.3430	0.3401	-2.8153	0.4665	-3.9040	4.7262	-4.1076	-0.0000	-0.0000	-0.0000	0.0000	0.0000	0.0000	-0.0131	9.0907	2.8335	0.1015	-0.0575	0.0073	-0.0000	8.8802	2.9076	0.0926	-0.0000	0.0000	-0.0000	106.3480	28.6066	0.9963	-0.0004	0.0000
761.3530	0.3401	-2.8153	0.4665	-3.9040	4.7262	-4.1077	-0.0000	-0.0000	-0.0000	0.0000	0.0000	0.0002	0.0736	9.0254	2.8336	0.0825	-0.0510	-0.0184	0.0000	8.8803	2.9077	0.0926	-0.0000	0.0000	0.0000	106.3497	28.6079	0.9963	-0.0004	0.0000
761.3650	0.3401	-2.8153	0.4665	-3.9040	4.7262	-4.1077	-0.0000	-0.0000	-0.0000	0.0000	0.0000	0.0000	0.0091	9.1367	2.8232	0.0836	-0.0327	-0.0130	-0.0000	8.8800	2.9075	0.0926	-0.0000	0.0000	-0.0000	106.3463	28.6056	0.9966	-0.0004	0.0000
761.3750	0.3401	-2.8153	0.4665	-3.9040	4.7262	-4.1077	-0.0000	-0.0000	-0.0000	0.0000	0.0000	0.0000	0.0834	9.0580	2.8981	0.0866	-0.0758	-0.0118	-0.0000	8.8802	2.9076	0.0926	-0.0000	0.0000	-0.0000	106.3478	28.6067	0.9964	-0.0004	0.0000
761.3870	0.3401	-2.8153	0.4665	-3.9040	4.7262	-4.1076	-0.0000	-0.0000	-0.0000	0.0000	0.0000	0.0000	0.0383	9.1345	2.8590	0.1045	-0.0456	-0.0295	-0.0000	8.8800	2.9075	0.0926	-0.0000	0.0000	-0.0000	106.3462	28.6060	0.9964	-0.0004	0.0000
761.3970	0.3401	-2.8153	0.4665	-3.9040	4.7263	-4.1076	-0.0000	-0.0000	-0.0000	0.0000	0.0000	0.0000	-0.0446	9.1024	2.8806	0.1137	-0.0519	-0.0102	-0.0000	8.8800	2.9075	0.0926	-0.0000	0.0000	-0.0000	106.3463	28.6055	0.9966	-0.0004	0.0000
761.4090	0.3401	-2.8153	0.4665	-3.9040	4.7262	-4.1076	-0.0000	-0.0000	-0.0000	0.0000	0.0000	0.0000	0.0121	9.0386	2.8236	0.0747	-0.0406	-0.0090	-0.0000	8.8801	2.9075	0.0926	-0.0000	0.0000	-0.0000	106.3466	28.6058	0.9965	-0.0004	0.0000
761.4190	0.3401	-2.8153	0.4665	-3.9040	4.7263	-4.1076	-0.0000	-0.0000	-0.0000	0.0000	0.0000	0.0000	-0.0209	9.0172	2.8512	0.0834	-0.0525	-0.0187	0.0000	8.8802	2.9076	0.0926	-0.0000	0.0000	0.0000	106.3478	28.6067	0.9964	-0.0004	0.0000
761.4290	0.3401	-2.8153	0.4665	-3.9040	4.7263	-4.1077	-0.0000	-0.0000	-0.0000	0.0000	0.0000	0.0000	-0.0237	9.1114	2.8524	0.0874	-0.0548	-0.0131	0.0000	8.8802	2.9076	0.0926	-0.0000	0.0000	0.0000	106.3482	28.6070	0.9964	-0.0004	0.0000
761.4410	0.3401	-2.8153	0.4665	-3.9040	4.7262	-4.1076	-0.0000	-0.0000	-0.0000	0.0000	0.0000	0.0001	0.0022	9.0625	2.8561	0.0749	-0.0688	-0.0183	0.0000	8.8801	2.9076	0.0926	-0.0000	0.0000	0.0000	106.3475	28.6067	0.9964	-0.0004	0.0000
761.4510	0.3401	-2.8153	0.4665	-3.9040	4.7263	-4.1076	-0.0000	-0.0000	-0.0000	0.0000	0.0000	0.0001	-0.0063	9.1292	2.8781	0.0956	-0.0438	0.0193	0.0000	8.8803	2.9076	0.0926	-0.0000	0.0000	0.0000	106.3489	28.6069	0.9963	-0.0004	0.0000
761.4630	0.3401	-2.8153	0.4665	-3.9040	4.7262	-4.1076	-0.0000	-0.0000	-0.0000	0.0000	0.0000	0.0001	0.0459	9.0665	2.8840	0.0715	-0.0442	-0.0240	0.0000	8.8803	2.9077	0.0926	-0.0000	0.0000	0.0000	106.3490	28.6072	0.9963	-0.0004	0.0000
761.4730	0.3401	-2.8153	0.4665	-3.9040	4.7263	-4.1076	-0.0000	-0.0000	-0.0000	0.0000	0.0000	0.0000	-0.0213	9.0938	2.8731	0.1012	-0.0536	-0.0134	0.0000	8.8801	2.9076	0.0926	-0.0000	0.0000	0.0000	106.3474	28.6066	0.9963	-0.0004	0.0000
761.4850	0.3401	-2.8153	0.4665	-3.9040	4.7263	-4.1076	-0.0000	-0.0000	-0.0000	0.0000	0.0000	0.0000	0.0440	9.0692	2.8983	0.0992	-0.0488	-0.0096	-0.0000	8.8800	2.9075	0.0926	-0.0000	0.0000	-0.0000	106.3460	28.6055	0.9966	-0.0004	0.0000
761.4950	0.3401	-2.8153	0.4665	-3.9039	4.7262	-4.1076	-0.0000	-0.0000	-0.0000	0.0000	0.0000	0.0000	0.0564	9.1334	2.8561	0.0908	-0.0434	-0.0076	-0.0000	8.8802	2.9076	0.0926	-0.0000	0.0000	-0.0000	106.3484	28.6070	0.9964	-0.0004	0.0000
761.5070	0.3401	-2.8153	0.4664	-3.9040	4.7262	-4.1076	-0.0000	-0.0000	-0.0000	0.0000	0.0000	0.0000	-0.0211	9.1569	2.8683	0.0932	-0.0407	-0.0243	-0.0000	8.8800	2.9075	0.0926	-0.0000	0.0000	-0.0000	106.3463	28.6058	0.9965	-0.0004	0.0000
761.5170	0.3401	-2.8153	0.4665	-3.9039	4.7263	-4.1076	-0.0000	-0.0000	-0.0000	0.0000	0.0000	0.0000	-0.0231	9.0687	2.8429	0.1017	-0.0458	-0.0037	-0.0000	8.8802	2.9076	0.0926	-0.0000	0.0000	-0.0000	106.3480	28.6066	0.9963	-0.0004	0.0000
761.5270	0.3402	-2.8153	0.4665	-3.9040	4.7262	-4.1076	-0.0000	-0.0000	-0.0000	0.0000	0.0000	0.0001	0.0440	9.0821	2.8521	0.0824	-0.0365	-0.0211	0.0000	8.8801	2.9075	0.0926	-0.0000	0.0000	0.0000	106.3473	28.6061	0.9965	-0.0004	0.0000
761.5390	0.3401	-2.8153	0.4665	-3.9040	4.7262	-4.1076	-0.0000	-0.0000	-0.0000	0.0000	0.0000	0.0001	0.1006	9.1391	2.8592	0.0907	-0.0331	-0.0114	0.0000	8.8802	2.9076	0.0926	-0.0000	0.0000	0.0000	106.3478	28.6063	0.9964	-0.0004	0.0000
761.5490	0.3401	-2.8153	0.4665	-3.9040	4.7262	-4.1077	-0.0000	-0.0000	-0.0000	0.0000	0.0000	0.0000	-0.0083	9.0846	2.8057	0.0934	-0.0412	0.0026	0.0000	8.8803	2.9077	0.0926	-0.0000	0.0000	0.0000	106.3498	28.6078	0.9962	-0.0004	0.0000
761.5610	0.3401	-2.8153	0.4665	-3.9040	4.7263	-4.1076	-0.0000	-0.0000	-0.0000	0.0000	0.0000	0.0002	-0.0241	9.1229	2.8134	0.0645	-0.0549	-0.0048	-0.0000	8.8801	2.9075	0.0926	-0.0000	0.0000	-0.0000	106.3475	28.6061	0.9965	-0.0004	0.0000
761.5710	0.3401	-2.8153	0.4665	-3.9040	4.7262	-4.1077	-0.0000	-0.0000	-0.0000	0.0000	0.0000	0.0000	-0.0139	9.0428	2.8216	0.1097	-0.0412	-0.0053	-0.0000	8.8803	2.9077	0.0926	-0.0000	0.0000	-0.0000	106.3489	28.6075	0.9962	-0.0004	0.0000
761.5810	0.3401	-2.8153	0.4665	-3.9039	4.7263	-4.1076	-0.0000	-0.0000	-0.0000	0.0000	0.0000	0.0001	0.0601	9.0310	2.8541	0.0809	-0.0609	-0.0042	-0.0000	8.8801	2.9076	0.0926	-0.0000	0.0000	-0.0000	106.3475	28.6064	0.9965	-0.0004	0.0000
761.5930	0.3401	-2.8153	0.4665	-3.9040	4.7262	-4.1077	-0.0000	-0.0000	-0.0000	0.0000	0.0000	0.0000	-0.0009	9.1137	2.8387	0.1016	-0.0321	-0.0145	0.0000	8.8801	2.9075	0.0926	-0.0000	0.0000	0.0000	106.3469	28.6058	0.9965	-0.0004	0.0000
761.6030	0.3401	-2.8153	0.4665	-3.9040	4.7262	-4.1076	-0.0000	-0.0000	-0.0000	0.0000	0.0000	0.0000	0.0904	9.1050	2.8478	0.0825	-0.0716	-0.0299	0.0000	8.8802	2.9076	0.0926	-0.0000	0.0000	0.0000	106.3477	28.6066	0.9963	-0.0004	0.0000
761.6150	0.3401	-2.8153	0.4665	-3.9040	4.7262	-4.1076	-0.0000	-0.0000	-0.0000	0.0000	0.0000	0.0000	0.0785	9.1256	2.8190	0.1038	-0.0593	-0.0137	0.0000	8.8802	2.9076	0.0926	-0.0000	0.0000	0.0000	106.3487	28.6070	0.9964	-0.0004	0.0000
761.6250	0.3401	-2.8153	0.4665	-3.9039	4.7262	-4.1076	-0.0000	-0.0000	-0.0000	0.0000	0.0000	0.0000	0.0008	9.0511	2.8809	0.0753	-0.0252	-0.0195	-0.0000	8.8802	2.9076	0.0926	-0.0000	0.0000	-0.0000	106.3481	28.6067	0.9964	-0.0004	0.0000
761.6370	0.3401	-2.8153	0.4665	-3.9040	4.7263	-4.1076	-0.0000	-0.0000	-0.0000	0.0000	0.0000	0.0001	0.0990	9.1471	2.8111	0.0794	-0.0298	-0.0322	-0.0000	8.8800	2.9075	0.0926	-0.0000	0.0000	-0.0000	106.3462	28.6057	0.9965	-0.0004	0.0000
761.6470	0.3401	-2.8153	0.4665	-3.9039	4.7263	-4.1076	-0.0000	-0.0000	-0.0000	0.0000	0.0000	0.0000	0.0599	9.1167	2.8401	0.0741	-0.0548	-0.0136	-0.0000	8.8801	2.9075	0.0926	-0.0000	0.0000	-0.0000	106.3469	28.6061	0.9965	-0.0004	0.0000
761.6570	0.3401	-2.8153	0.4665	-3.9040	4.7263	-4.1076	-0.0000	-0.0000	-0.0000	0.0000	0.0000	0.0000	0.0802	9.1170	2.8935	0.0636	-0.0623	-0.0092	0.0000	8.8801	2.9076	0.0926	-0.0000	0.0000	0.0000	106.3475	28.6064	0.9965	-0.0004	0.0000
761.6690	0.3401	-2.8153	0.4665	-3.9040	4.7262	-4.1076	-0.0000	-0.0000	-0.0000	0.0000	0.0000	0.0000	0.0971	9.1140	2.8496	0.1040	-0.0560	-0.0134	0.0000	8.8801	2.9075	0.0926	-0.0000	0.0000	0.0000	106.3475	28.6061	0.9965	-0.0004	0.0000
761.6790	0.3401	-2.8153	0.4665	-3.9040	4.7263	-4.1076	-0.0000	-0.0000	-0.0000	0.0000	0.0000	0.0000	0.0071	9.0791	2.8336	0.0872	-0.0613	-0.0304	-0.0000	8.8801	2.9076	0.0926	-0.0000	0.0000	-0.0000	106.3474	28.6063	0.9963	-0.0004	0.0000
761.6910	0.3401	-2.8153	0.4665	-3.9040	4.7263	-4.1076	-0.0000	-0.0000	-0.0000	0.0000	0.0000	0.0002	0.1313	9.0807	2.8273	0.1098	-0.0322	-0.0283	0.0000	8.8800	2.9075	0.0926	-0.0000	0.0000	0.0000	106.3461	28.6053	0.9967	-0.0004	0.0000
761.7010	0.3401	-2.8153	0.4665	-3.9040	4.7262	-4.1077	-0.0000	-0.0000	-0.0000	0.0000	0.0000	0.0000	0.0209	9.0881	2.8139	0.0884	-0.0423	-0.0204	-0.0000	8.8802	2.9076	0.0926	-0.0000	0.0000	-0.0000	106.3483	28.6069	0.9963	-0.0004	0.0000
761.7130	0.3401	-2.8153	0.4665	-3.9040	4.7263	-4.1076	-0.0000	-0.0000	-0.0000	0.0000	0.0000	0.0003	0.0599	9.1161	2.8592	0.0973	-0.0458	-0.0149	-0.0000	8.8801	2.9075	0.0926	-0.0000	0.0000	-0.0000	106.3471	28.6060	0.9964	-0.0004	0.0000
761.7230	0.3401	-2.8152	0.4665	-3.9040	4.7262	-4.1076	-0.0000	-0.0000	-0.0000	0.0000	0.0000	0.0000	-0.0537	9.1217	2.8428	0.0973	-0.0472	-0.0222	0.0000	8.8802	2.9076	0.0926	-0.0000	0.0000	0.0000	106.3484	28.6066	0.9963	-0.0004	0.0000
761.7350	0.3401	-2.8153	0.4665	-3.9040	4.7262	-4.1076	-0.0000	-0.0000	-0.0000	0.0000	0.0000	0.0000	-0.0361	9.0590	2.8235	0.1075	-0.0425	-0.0096	0.0000	8.8802	2.9077	0.0926	-0.0000	0.0000	0.0000	106.3486	28.6072	0.9963	-0.0004	0.0000
761.7450	0.3401	-2.8153	0.4665	-3.9040	4.7262	-4.1076	-0.0000	-0.0000	-0.0000	0.0000	0.0000	0.0000	0.0190	9.0150	2.8324	0.0907	-0.0374	-0.0122	0.0000	8.8801	2.9076	0.0926	-0.0000	0.0000	0.0000	106.3470	28.6062	0.9963	-0.0004	0.0000
761.7570	0.3401	-2.8153	0.4665	-3.9040	4.7262	-4.1076	-0.0000	-0.0000	-0.0000	0.0000	0.0000	0.0000	0.0725	9.0610	2.8656	0.0786	-0.0408	-0.0074	0.0000	8.8802	2.9076	0.0926	-0.0000	0.0000	0.0000	106.3480	28.6069	0.9963	-0.0004	0.0000
761.7670	0.3401	-2.8153	0.4665	-3.9040	4.7263	-4.1076	-0.0000	-0.0000	-0.0000	0.0000	0.0000	0.0000	-0.0209	9.0859	2.8344	0.1076	-0.0503	-0.0177	0.0000	8.8801	2.9075	0.0926	-0.0000	0.0000	0.0000	106.3474	28.6060	0.9964	-0.0004	0.0000
761.7770	0.3401	-2.8152	0.4665	-3.9040	4.7262	-4.1076	-0.0000	-0.0000	-0.0000	0.0000	0.0000	0.0000	0.0697	9.1298	2.8831	0.0781	-0.0406	-0.0354	-0.0000	8.8802	2.9077	0.0926	-0.0000	0.0000	-0.0000	106.3487	28.6073	0.9963	-0.0004	0.0000
761.7890	0.3402	-2.8153	0.4665	-3.9040	4.7263	-4.1076	-0.0000	-0.0000	-0.0000	0.0000	0.0000	0.0000	0.0115	9.0819	2.8581	0.0812	-0.0418	-0.0159	0.0000	8.8802	2.9076	0.0926	-0.0000	0.0000	0.0000	106.3482	28.6070	0.9964	-0.0004	0.0000
761.7990	0.3401	-2.8153	0.4665	-3.9040	4.7262	-4.1076	-0.0000	-0.0000	-0.0000	0.0000	0.0000	0.0002	-0.0071	9.1002	2.8779	0.0936	-0.0350	-0.0279	0.0000	8.8802	2.9076	0.0926	-0.0000	0.0000	0.0000	106.3481	28.6066	0.9964	-0.0004	0.0000
761.8110	0.3401	-2.8153	0.4665	-3.9040	4.7262	-4.1076	-0.0000	-0.0000	-0.0000	0.0000	0.0000	0.0002	0.0110	9.0689	2.8450	0.0832	-0.0632	-0.0050	-0.0000	8.8801	2.9075	0.0926	-0.0000	0.0000	-0.0000	106.3466	28.6058	0.9965	-0.0004	0.0000
761.8210	0.3401	-2.8153	0.4664	-3.9039	4.7262	-4.1077	-0.0000	-0.0000	-0.0000	0.0000	0.0000	0.0001	-0.0087	9.0911	2.8635	0.0694	-0.0384	-0.0030	0.0000	8.8802	2.9076	0.0926	-0.0000	0.0000	0.0000	106.3484	28.6067	0.9964	-0.0004	0.0000
761.8330	0.3401	-2.8153	0.4665	-3.9040	4.7262	-4.1076	-0.0000	-0.0000	-0.0000	0.0000	0.0000	0.0001	0.0683	9.0548	2.8484	0.1098	-0.0465	-0.0178	-0.0000	8.8802	2.9076	0.0926	-0.0000	0.0000	-0.0000	106.3480	28.6066	0.9963	-0.0004	0.0000
761.8430	0.3401	-2.8152	0.4665	-3.9040	4.7262	-4.1076	-0.0000	-0.0000	-0.0000	0.0000	0.0000	0.0001	0.0455	9.1542	2.8712	0.1121	-0.0651	-0.0358	-0.0000	8.8800	2.9074	0.0926	-0.0000	0.0000	-0.0000	106.3454	28.6049	0.9967	-0.0004	0.0000
761.8550	0.3401	-2.8153	0.4665	-3.9040	4.7262	-4.1076	-0.0000	-0.0000	-0.0000	0.0000	0.0000	0.0001	0.0167	9.0935	2.8255	0.0910	-0.0379	-0.0288	0.0000	8.8802	2.9076	0.0926	-0.0000	0.0000	0.0000	106.3484	28.6066	0.9963	-0.0004	0.0000
761.8650	0.3401	-2.8153	0.4665	-3.9040	4.7262	-4.1076	-0.0000	-0.0000	-0.0000	0.0000	0.0000	0.0001	0.1003	9.0473	2.8200	0.0809	-0.0717	-0.0063	0.0000	8.8800	2.9074	0.0926	-0.0000	0.0000	0.0000	106.3460	28.6052	0.9966	-0.0004	0.0000
761.8750	0.3401	-2.8153	0.4665	-3.9040	4.7262	-4.1076	-0.0000	-0.0000	-0.0000	0.0000	0.0000	0.0000	0.0582	9.1232	2.8782	0.0655	-0.0437	-0.0184	-0.0000	8.8801	2.9075	0.0926	-0.0000	0.0000	-0.0000	106.3469	28.6058	0.9965	-0.0004	0.0000
761.8870	0.3401	-2.8153	0.4665	-3.9040	4.7262	-4.1076	-0.0000	-0.0000	-0.0000	0.0000	0.0000	0.0000	-0.0153	9.0842	2.9007	0.1149	-0.0454	-0.0126	0.0000	8.8801	2.9075	0.0926	-0.0000	0.0000	0.0000	106.3465	28.6054	0.9965	-0.0004	0.0000
761.8970	0.3401	-2.8152	0.4665	-3.9040	4.7263	-4.1076	-0.0000	-0.0000	-0.0000	0.0000	0.0000	0.0000	0.0502	9.0348	2.9075	0.0918	-0.0422	-0.0163	-0.0000	8.8802	2.9076	0.0926	-0.0000	0.0000	-0.0000	106.3481	28.6067	0.9964	-0.0004	0.0000
761.9090	0.3401	-2.8153	0.4665	-3.9039	4.7262	-4.1076	-0.0000	-0.0000	-0.0000	0.0000	0.0000	0.0000	0.0096	9.1650	2.7506	0.1090	-0.0581	-0.0154	-0.0000	8.8802	2.9076	0.0926	-0.0000	0.0000	-0.0000	106.3480	28.6066	0.9963	-0.0004	0.0000
761.9190	0.3401	-2.8153	0.4665	-3.9040	4.7262	-4.1076	-0.0000	-0.0000	-0.0000	0.0000	0.0000	0.0000	0.0491	9.1253	2.8732	0.0865	-0.0540	0.0075	-0.0000	8.8802	2.9077	0.0926	-0.0000	0.0000	-0.0000	106.3484	28.6072	0.9963	-0.0004	0.0000
761.9310	0.3401	-2.8152	0.4665	-3.9040	4.7262	-4.1076	-0.0000	-0.0000	-0.0000	0.0000	0.0000	0.0000	0.0528	9.0943	2.8255	0.1016	-0.0660	-0.0170	0.0000	8.8802	2.9076	0.0926	-0.0000	0.0000	0.0000	106.3481	28.6066	0.9964	-0.0004	0.0000
761.9410	0.3401	-2.8153	0.4665	-3.9040	4.7262	-4.1076	-0.0000	-0.0000	-0.0000	0.0000	0.0000	0.0000	0.0880	9.0329	2.8231	0.0846	-0.0454	-0.0194	0.0000	8.8802	2.9076	0.0926	-0.0000	0.0000	0.0000	106.3481	28.6064	0.9964	-0.0004	0.0000
761.9510	0.3401	-2.8153	0.4664	-3.9040	4.7262	-4.1077	-0.0000	-0.0000	-0.0000	0.0000	0.0000	0.0000	0.0533	9.1058	2.8444	0.0894	-0.0329	-0.0189	0.0000	8.8802	2.9076	0.0926	-0.0000	0.0000	0.0000	106.3479	28.6067	0.9965	-0.0004	0.0000
761.9630	0.3401	-2.8153	0.4665	-3.9040	4.7262	-4.1076	-0.0000	-0.0000	-0.0000	0.0000	0.0000	0.0000	0.0938	9.0841	2.8182	0.0665	-0.0307	-0.0040	-0.0000	8.8801	2.9076	0.0926	-0.0000	0.0000	-0.0000	106.3475	28.6063	0.9964	-0.0004	0.0000
761.9730	0.3401	-2.8153	0.4665	-3.9040	4.7262	-4.1076	-0.0000	-0.0000	-0.0000	0.0000	0.0000	0.0000	0.0454	9.0433	2.8558	0.0869	-0.0459	0.0028	-0.0000	8.8802	2.9076	0.0926	-0.0000	0.0000	-0.0000	106.3476	28.6065	0.9966	-0.0004	0.0000
761.9830	0.3401	-2.8152	0.4665	-3.9039	4.7263	-4.1076	-0.0000	-0.0000	-0.0000	0.0000	0.0000	0.0000	0.0708	9.0716	2.8822	0.0941	-0.0419	-0.0020	-0.0000	8.8801	2.9076	0.0926	-0.0000	0.0000	-0.0000	106.3475	28.6063	0.9964	-0.0004	0.0000
761.9930	0.3401	-2.8153	0.4665	-3.9040	4.7262	-4.1076	-0.0000	-0.0000	-0.0000	0.0000	0.0000	0.0000	0.0157	9.1081	2.8161	0.0949	-0.0704	0.0088	-0.0000	8.8801	2.9075	0.0926	-0.0000	0.0000	-0.0000	106.3471	28.6060	0.9964	-0.0004	0.0000
762.0050	0.3401	-2.8152	0.4665	-3.9040	4.7262	-4.1076	-0.0000	-0.0000	-0.0000	0.0000	0.0000	0.0000	0.0058	9.1097	2.8698	0.1007	-0.0329	0.0097	-0.0000	8.8802	2.9076	0.0926	-0.0000	0.0000	-0.0000	106.3484	28.6069	0.9963	-0.0004	0.0000
762.0150	0.3401	-2.8153	0.4665	-3.9040	4.7262	-4.1076	-0.0000	-0.0000	-0.0000	0.0000	0.0000	0.0000	0.0522	9.1067	2.8607	0.0787	-0.0352	0.0048	-0.0000	8.8801	2.9075	0.0926	-0.0000	0.0000	-0.0000	106.3472	28.6058	0.9965	-0.0004	0.0000
762.0250	0.3402	-2.8153	0.4665	-3.9040	4.7263	-4.1076	-0.0000	-0.0000	-0.0000	0.0000	0.0000	0.0000	-0.0048	9.1203	2.8263	0.0954	-0.0422	0.0089	0.0000	8.8802	2.9076	0.0926	-0.0000	0.0000	0.0000	106.3487	28.6069	0.9963	-0.0004	0.0000
762.0350	0.3401	-2.8153	0.4665	-3.9039	4.7263	-4.1076	-0.0000	-0.0000	-0.0000	0.0000	0.0000	0.0000	-0.0308	9.1362	2.8369	0.0399	-0.0761	-0.0265	-0.0000	8.8800	2.9075	0.0926	-0.0000	0.0000	-0.0000	106.3457	28.6055	0.9966	-0.0004	0.0000
762.0450	0.3402	-2.8153	0.4665	-3.9040	4.7262	-4.1077	-0.0000	-0.0000	-0.0000	0.0000	0.0000	0.0000	0.0077	9.0706	2.8936	0.0663	-0.0437	-0.0036	0.0000	8.8801	2.9076	0.0926	-0.0000	0.0000	0.0000	106.3471	28.6063	0.9963	-0.0004	0.0000
762.0550	0.3401	-2.8153	0.4665	-3.9039	4.7262	-4.1076	-0.0000	-0.0000	-0.0000	0.0000	0.0000	0.0000	-0.0154	9.1030	2.8423	0.0998	-0.0481	-0.0190	-0.0000	8.8800	2.9075	0.0926	-0.0000	0.0000	-0.0000	106.3461	28.6057	0.9964	-0.0004	0.0000
762.0650	0.3401	-2.8153	0.4665	-3.9040	4.7262	-4.1076	-0.0000	-0.0000	-0.0000	0.0000	0.0000	0.0000	0.0013	9.0394	2.8996	0.0818	-0.0501	-0.0178	-0.0000	8.8801	2.9075	0.0926	-0.0000	0.0000	-0.0000	106.3469	28.6058	0.9965	-0.0004	0.0000
762.0770	0.3402	-2.8153	0.4665	-3.9040	4.7263	-4.1076	-0.0000	-0.0000	-0.0000	0.0000	0.0000	0.0000	0.0285	9.0398	2.8446	0.0897	-0.0510	-0.0271	0.0000	8.8800	2.9074	0.0926	-0.0000	0.0000	0.0000	106.3462	28.6051	0.9965	-0.0004	0.0000
762.0870	0.3401	-2.8153	0.4665	-3.9040	4.7262	-4.1076	-0.0000	-0.0000	-0.0000	0.0000	0.0000	0.0000	0.0151	9.1134	2.8595	0.0637	-0.0578	0.0062	0.0000	8.8801	2.9075	0.0926	-0.0000	0.0000	0.0000	106.3469	28.6061	0.9965	-0.0004	0.0000
762.0970	0.3401	-2.8153	0.4665	-3.9040	4.7263	-4.1076	-0.0000	-0.0000	-0.0000	0.0000	0.0000	0.0000	0.0193	9.1025	2.8532	0.0899	-0.0388	0.0054	0.0000	8.8802	2.9076	0.0926	-0.0000	0.0000	0.0000	106.3486	28.6068	0.9962	-0.0004	0.0000
762.1070	0.3401	-2.8153	0.4665	-3.9040	4.7262	-4.1076	-0.0000	-0.0000	-0.0000	0.0000	0.0000	0.0000	0.0539	9.1144	2.8879	0.0844	-0.0388	0.0026	-0.0000	8.8801	2.9075	0.0926	-0.0000	0.0000	-0.0000	106.3469	28.6058	0.9965	-0.0004	0.0000
762.1170	0.3402	-2.8152	0.4665	-3.9040	4.7263	-4.1076	-0.0000	-0.0000	-0.0000	0.0000	0.0000	0.0000	-0.0232	9.0898	2.8520	0.0718	-0.0442	-0.0164	-0.0000	8.8800	2.9075	0.0926	-0.0000	0.0000	-0.0000	106.3462	28.6057	0.9965	-0.0004	0.0000
762.1290	0.3401	-2.8153	0.4665	-3.9040	4.7263	-4.1076	-0.0000	-0.0000	-0.0000	0.0000	0.0000	0.0000	0.0069	9.1111	2.8594	0.0730	-0.0275	-0.0250	0.0000	8.8803	2.9077	0.0926	-0.0000	0.0000	0.0000	106.3490	28.6072	0.9963	-0.0004	0.0000
762.1390	0.3401	-2.8153	0.4665	-3.9040	4.7263	-4.1076	-0.0000	-0.0000	-0.0000	0.0000	0.0000	0.0000	0.0303	9.1273	2.8908	0.1017	-0.0344	-0.0090	-0.0000	8.8801	2.9076	0.0926	-0.0000	0.0000	-0.0000	106.3475	28.6064	0.9965	-0.0004	0.0000
762.1510	0.3401	-2.8153	0.4665	-3.9040	4.7262	-4.1077	-0.0000	-0.0000	-0.0000	0.0000	0.0000	0.0000	0.0221	9.0586	2.8785	0.0937	-0.0545	-0.0175	0.0000	8.8802	2.9076	0.0926	-0.0000	0.0000	0.0000	106.3478	28.6063	0.9964	-0.0004	0.0000
762.1610	0.3401	-2.8153	0.4665	-3.9039	4.7262	-4.1076	-0.0000	-0.0000	-0.0000	0.0000	0.0000	0.0000	-0.0166	9.1583	2.8581	0.0894	-0.0735	0.0010	0.0000	8.8801	2.9076	0.0926	-0.0000	0.0000	0.0000	106.3471	28.6063	0.9964	-0.0004	0.0000
762.1730	0.3401	-2.8153	0.4665	-3.9039	4.7263	-4.1076	-0.0000	-0.0000	-0.0000	0.0000	0.0000	0.0000	-0.0722	9.0789	2.8399	0.0755	-0.0641	-0.0091	0.0000	8.8802	2.9076	0.0926	-0.0000	0.0000	0.0000	106.3481	28.6064	0.9964	-0.0004	0.0000
762.1830	0.3401	-2.8152	0.4665	-3.9039	4.7263	-4.1076	-0.0000	-0.0000	-0.0000	0.0000	0.0000	0.0000	-0.0662	9.0884	2.8729	0.0906	-0.0427	-0.0256	-0.0000	8.8803	2.9077	0.0926	-0.0000	0.0000	-0.0000	106.3490	28.6073	0.9963	-0.0004	0.0000
762.1950	0.3401	-2.8153	0.4665	-3.9040	4.7262	-4.1076	-0.0000	-0.0000	-0.0000	0.0000	0.0000	0.0000	0.0692	9.0454	2.8668	0.0871	-0.0454	-0.0034	0.0000	8.8801	2.9075	0.0926	-0.0000	0.0000	0.0000	106.3469	28.6057	0.9965	-0.0004	0.0000
762.2050	0.3401	-2.8153	0.4665	-3.9040	4.7263	-4.1076	-0.0000	-0.0000	-0.0000	0.0000	0.0000	0.0000	-0.0206	9.1040	2.8371	0.0685	-0.0442	-0.0366	0.0000	8.8802	2.9076	0.0926	-0.0000	0.0000	0.0000	106.3482	28.6064	0.9965	-0.0004	0.0000
762.2150	0.3401	-2.8153	0.4665	-3.9040	4.7263	-4.1076	-0.0000	-0.0000	-0.0000	0.0000	0.0000	0.0000	0.0369	9.0618	2.8399	0.0501	-0.0376	-0.0169	-0.0000	8.8802	2.9076	0.0926	-0.0000	0.0000	-0.0000	106.3481	28.6067	0.9965	-0.0004	0.0000
762.2270	0.3401	-2.8153	0.4665	-3.9040	4.7262	-4.1076	-0.0000	-0.0000	-0.0000	0.0000	0.0000	0.0000	-0.0247	9.1177	2.8153	0.0709	-0.0419	-0.0215	0.0000	8.8801	2.9076	0.0926	-0.0000	0.0000	0.0000	106.3473	28.6062	0.9963	-0.0004	0.0000
762.2370	0.3401	-2.8153	0.4665	-3.9039	4.7263	-4.1076	-0.0000	-0.0000	-0.0000	0.0000	0.0000	0.0000	-0.0402	9.1453	2.8452	0.0684	-0.0454	-0.0134	-0.0000	8.8802	2.9076	0.0926	-0.0000	0.0000	-0.0000	106.3483	28.6069	0.9963	-0.0004	0.0000
762.2470	0.3401	-2.8153	0.4665	-3.9040	4.7262	-4.1076	-0.0000	-0.0000	-0.0000	0.0000	0.0000	0.0000	0.0130	9.1304	2.8469	0.0667	-0.0512	-0.0217	0.0000	8.8802	2.9076	0.0926	-0.0000	0.0000	0.0000	106.3487	28.6070	0.9964	-0.0004	0.0000
762.2570	0.3401	-2.8153	0.4665	-3.9040	4.7263	-4.1076	-0.0000	-0.0000	-0.0000	0.0000	0.0000	0.0000	0.0406	9.0722	2.8709	0.0904	-0.0412	-0.0195	-0.0000	8.8801	2.9076	0.0926	-0.0000	0.0000	-0.0000	106.3475	28.6064	0.9965	-0.0004	0.0000
762.2670	0.3402	-2.8153	0.4665	-3.9040	4.7263	-4.1076	-0.0000	-0.0000	-0.0000	0.0000	0.0000	0.0000	0.0495	9.1710	2.8601	0.0858	-0.0642	-0.0046	0.0000	8.8801	2.9075	0.0926	-0.0000	0.0000	0.0000	106.3468	28.6060	0.9964	-0.0004	0.0000
762.2770	0.3401	-2.8152	0.4665	-3.9039	4.7262	-4.1076	-0.0000	-0.0000	-0.0000	0.0000	0.0000	0.0000	0.0728	9.0981	2.8222	0.0884	-0.0454	-0.0110	-0.0000	8.8802	2.9076	0.0926	-0.0000	0.0000	-0.0000	106.3477	28.6066	0.9963	-0.0004	0.0000
762.2890	0.3401	-2.8153	0.4665	-3.9040	4.7263	-4.1076	-0.0000	-0.0000	-0.0000	0.0000	0.0000	0.0000	0.0073	9.1066	2.8741	0.0911	-0.0452	-0.0124	-0.0000	8.8801	2.9076	0.0926	-0.0000	0.0000	-0.0000	106.3474	28.6066	0.9963	-0.0004	0.0000
762.2990	0.3401	-2.8153	0.4665	-3.9039	4.7262	-4.1077	-0.0000	-0.0000	-0.0000	0.0000	0.0000	0.0000	-0.0399	9.0338	2.8494	0.0916	-0.0408	0.0059	-0.0000	8.8800	2.9075	0.0926	-0.0000	0.0000	-0.0000	106.3457	28.6055	0.9966	-0.0004	0.0000
762.3090	0.3401	-2.8153	0.4665	-3.9040	4.7263	-4.1076	-0.0000	-0.0000	-0.0000	0.0000	0.0000	0.0000	-0.0576	9.0956	2.8475	0.0836	-0.0346	-0.0124	0.0000	8.8801	2.9076	0.0926	-0.0000	0.0000	0.0000	106.3471	28.6063	0.9964	-0.0004	0.0000
762.3190	0.3401	-2.8153	0.4665	-3.9040	4.7262	-4.1076	-0.0000	-0.0000	-0.0000	0.0000	0.0000	0.0000	0.0641	9.1182	2.8723	0.1157	-0.0571	0.0065	0.0000	8.8802	2.9076	0.0926	-0.0000	0.0000	0.0000	106.3477	28.6065	0.9963	-0.0004	0.0000
762.3310	0.3401	-2.8153	0.4665	-3.9040	4.7262	-4.1076	-0.0000	-0.0000	-0.0000	0.0000	0.0000	0.0000	0.0621	9.1145	2.8609	0.0798	-0.0603	-0.0050	-0.0000	8.8801	2.9076	0.0926	-0.0000	0.0000	-0.0000	106.3474	28.6063	0.9964	-0.0004	0.0000
762.3410	0.3401	-2.8153	0.4665	-3.9040	4.7262	-4.1077	-0.0000	-0.0000	-0.0000	0.0000	0.0000	0.0000	0.0917	9.1014	2.8377	0.0837	-0.0496	-0.0037	0.0000	8.8803	2.9077	0.0926	-0.0000	0.0000	0.0000	106.3490	28.6072	0.9963	-0.0004	0.0000
762.3530	0.3401	-2.8153	0.4665	-3.9040	4.7263	-4.1076	-0.0000	-0.0000	-0.0000	0.0000	0.0000	0.0000	0.0473	9.0457	2.8746	0.1313	-0.0637	-0.0055	0.0000	8.8801	2.9076	0.0926	-0.0000	0.0000	0.0000	106.3471	28.6066	0.9964	-0.0004	0.0000
762.3630	0.3401	-2.8153	0.4665	-3.9040	4.7263	-4.1076	-0.0000	-0.0000	-0.0000	0.0000	0.0000	0.0000	0.0314	9.1601	2.8509	0.0847	-0.0545	0.0212	0.0000	8.8802	2.9076	0.0926	-0.0000	0.0000	0.0000	106.3484	28.6066	0.9963	-0.0004	0.0000
762.3730	0.3402	-2.8153	0.4665	-3.9040	4.7262	-4.1076	-0.0000	-0.0000	-0.0000	0.0000	0.0000	0.0000	0.1025	9.1086	2.8371	0.0869	-0.0435	0.0011	0.0000	8.8800	2.9075	0.0926	-0.0000	0.0000	0.0000	106.3459	28.6054	0.9965	-0.0004	0.0000
762.3850	0.3402	-2.8153	0.4665	-3.9040	4.7262	-4.1076	-0.0000	-0.0000	-0.0000	0.0000	0.0000	0.0000	0.0075	9.1562	2.8811	0.0962	-0.0609	-0.0008	0.0000	8.8802	2.9076	0.0926	-0.0000	0.0000	0.0000	106.3477	28.6069	0.9963	-0.0004	0.0000
762.3950	0.3401	-2.8152	0.4665	-3.9040	4.7262	-4.1076	-0.0000	-0.0000	-0.0000	0.0000	0.0000	0.0000	-0.0136	9.1233	2.8582	0.0945	-0.0542	0.0007	0.0000	8.8801	2.9075	0.0926	-0.0000	0.0000	0.0000	106.3468	28.6060	0.9964	-0.0004	0.0000
762.4070	0.3401	-2.8153	0.4665	-3.9040	4.7262	-4.1077	-0.0000	-0.0000	-0.0000	0.0000	0.0000	0.0000	0.0927	9.0913	2.8470	0.0472	-0.0351	-0.0094	0.0000	8.8802	2.9076	0.0926	-0.0000	0.0000	0.0000	106.3485	28.6067	0.9965	-0.0004	0.0000
762.4170	0.3401	-2.8153	0.4665	-3.9040	4.7262	-4.1076	-0.0000	-0.0000	-0.0000	0.0000	0.0000	0.0000	0.0171	9.0644	2.8720	0.0583	-0.0687	0.0095	-0.0000	8.8801	2.9076	0.0926	-0.0000	0.0000	-0.0000	106.3475	28.6064	0.9965	-0.0004	0.0000
762.4270	0.3401	-2.8153	0.4665	-3.9040	4.7262	-4.1076	-0.0000	-0.0000	-0.0000	0.0000	0.0000	0.0000	-0.0161	9.1045	2.8390	0.0923	-0.0477	0.0216	0.0000	8.8801	2.9076	0.0926	-0.0000	0.0000	0.0000	106.3475	28.6063	0.9964	-0.0004	0.0000
762.4370	0.3401	-2.8153	0.4665	-3.9040	4.7262	-4.1076	-0.0000	-0.0000	-0.0000	0.0000	0.0000	0.0000	-0.0916	9.1584	2.8508	0.1228	-0.0618	-0.0203	0.0000	8.8802	2.9076	0.0926	-0.0000	0.0000	0.0000	106.3478	28.6064	0.9965	-0.0004	0.0000
762.4490	0.3401	-2.8152	0.4665	-3.9040	4.7262	-4.1076	-0.0000	-0.0000	-0.0000	0.0000	0.0000	0.0000	-0.0814	9.0709	2.8067	0.0842	-0.0619	-0.0126	0.0000	8.8801	2.9075	0.0926	-0.0000	0.0000	0.0000	106.3468	28.6060	0.9965	-0.0004	0.0000
762.4590	0.3401	-2.8153	0.4665	-3.9040	4.7262	-4.1076	-0.0000	-0.0000	-0.0000	0.0000	0.0000	0.0000	0.0401	9.1108	2.8662	0.0665	-0.0495	-0.0141	-0.0000	8.8802	2.9076	0.0926	-0.0000	0.0000	-0.0000	106.3477	28.6066	0.9963	-0.0004	0.0000
762.4690	0.3402	-2.8153	0.4665	-3.9040	4.7263	-4.1076	-0.0000	-0.0000	-0.0000	0.0000	0.0000	0.0000	0.0770	9.1440	2.8529	0.0674	-0.0495	-0.0071	-0.0000	8.8802	2.9076	0.0926	-0.0000	0.0000	-0.0000	106.3477	28.6063	0.9963	-0.0004	0.0000
762.4790	0.3401	-2.8153	0.4665	-3.9039	4.7262	-4.1076	-0.0000	-0.0000	-0.0000	0.0000	0.0000	0.0000	-0.0248	9.1036	2.8628	0.0676	-0.0469	-0.0153	-0.0000	8.8800	2.9075	0.0926	-0.0000	0.0000	-0.0000	106.3459	28.6058	0.9965	-0.0004	0.0000
762.4890	0.3402	-2.8152	0.4665	-3.9040	4.7262	-4.1076	-0.0000	-0.0000	-0.0000	0.0000	0.0000	0.0000	0.0543	9.0522	2.8898	0.0957	-0.0492	0.0050	-0.0000	8.8800	2.9075	0.0926	-0.0000	0.0000	-0.0000	106.3459	28.6055	0.9965	-0.0004	0.0000
762.4990	0.3401	-2.8153	0.4665	-3.9039	4.7263	-4.1077	-0.0000	-0.0000	-0.0000	0.0000	0.0000	0.0000	0.0601	9.0880	2.8600	0.1099	-0.0513	0.0076	-0.0000	8.8802	2.9076	0.0926	-0.0000	0.0000	-0.0000	106.3477	28.6066	0.9963	-0.0004	0.0000
762.5110	0.3402	-2.8153	0.4665	-3.9040	4.7262	-4.1076	-0.0000	-0.0000	-0.0000	0.0000	0.0000	0.0000	-0.0268	9.1310	2.8445	0.0559	-0.0489	0.0020	-0.0000	8.8802	2.9076	0.0926	-0.0000	0.0000	-0.0000	106.3478	28.6064	0.9965	-0.0004	0.0000
762.5210	0.3402	-2.8153	0.4665	-3.9040	4.7263	-4.1076	-0.0000	-0.0000	-0.0000	0.0000	0.0000	0.0000	-0.0210	9.0392	2.8739	0.1108	-0.0556	-0.0089	0.0000	8.8800	2.9075	0.0926	-0.0000	0.0000	0.0000	106.3463	28.6058	0.9966	-0.0004	0.0000
762.5330	0.3401	-2.8153	0.4664	-3.9040	4.7262	-4.1076	-0.0000	-0.0000	-0.0000	0.0000	0.0000	0.0000	-0.0222	9.0826	2.8392	0.0698	-0.0521	0.0092	0.0000	8.8802	2.9076	0.0926	-0.0000	0.0000	0.0000	106.3487	28.6070	0.9964	-0.0004	0.0000
762.5430	0.3401	-2.8153	0.4665	-3.9040	4.7262	-4.1076	-0.0000	-0.0000	-0.0000	0.0000	0.0000	0.0000	-0.0227	9.1022	2.8537	0.1030	-0.0608	-0.0158	0.0000	8.8802	2.9076	0.0926	-0.0000	0.0000	0.0000	106.3478	28.6064	0.9965	-0.0004	0.0000
762.5550	0.3401	-2.8152	0.4665	-3.9040	4.7262	-4.1076	-0.0000	-0.0000	-0.0000	0.0000	0.0000	0.0000	-0.0291	9.1390	2.8979	0.1076	-0.0417	-0.0053	0.0000	8.8802	2.9076	0.0926	-0.0000	0.0000	0.0000	106.3478	28.6067	0.9964	-0.0004	0.0000
762.5650	0.3401	-2.8153	0.4665	-3.9040	4.7262	-4.1076	-0.0000	-0.0000	-0.0000	0.0000	0.0000	0.0000	0.0157	9.0662	2.8298	0.0839	-0.0389	-0.0324	-0.0000	8.8801	2.9075	0.0926	-0.0000	0.0000	-0.0000	106.3466	28.6058	0.9965	-0.0004	0.0000
762.5770	0.3401	-2.8153	0.4665	-3.9040	4.7262	-4.1076	-0.0000	-0.0000	-0.0000	0.0000	0.0000	0.0000	0.0812	9.1286	2.8640	0.0688	-0.0426	0.0041	-0.0000	8.8800	2.9074	0.0926	-0.0000	0.0000	-0.0000	106.3457	28.6049	0.9966	-0.0004	0.0000
762.5870	0.3401	-2.8153	0.4665	-3.9040	4.7262	-4.1076	-0.0000	-0.0000	-0.0000	0.0000	0.0000	0.0000	-0.0560	9.1139	2.8187	0.0929	-0.0364	-0.0184	-0.0000	8.8800	2.9075	0.0926	-0.0000	0.0000	-0.0000	106.3459	28.6055	0.9965	-0.0004	0.0000
762.5970	0.3401	-2.8153	0.4665	-3.9040	4.7262	-4.1076	-0.0000	-0.0000	-0.0000	0.0000	0.0000	0.0000	0.0595	9.0736	2.8833	0.0678	-0.0402	0.0019	0.0000	8.8801	2.9075	0.0926	-0.0000	0.0000	0.0000	106.3468	28.6060	0.9965	-0.0004	0.0000
762.6070	0.3401	-2.8153	0.4665	-3.9040	4.7262	-4.1076	-0.0000	-0.0000	-0.0000	0.0000	0.0000	0.0000	0.0954	9.0742	2.8677	0.0802	-0.0440	-0.0066	0.0000	8.8800	2.9074	0.0926	-0.0000	0.0000	0.0000	106.3453	28.6051	0.9965	-0.0004	0.0000
762.6190	0.3401	-2.8153	0.4665	-3.9040	4.7263	-4.1077	-0.0000	-0.0000	-0.0000	0.0000	0.0000	0.0000	-0.0911	9.1245	2.8780	0.0920	-0.0387	-0.0053	0.0000	8.8802	2.9076	0.0926	-0.0000	0.0000	0.0000	106.3483	28.6069	0.9963	-0.0004	0.0000
762.6290	0.3401	-2.8153	0.4665	-3.9040	4.7263	-4.1076	-0.0000	-0.0000	-0.0000	0.0000	0.0000	0.0000	-0.0520	9.0870	2.8469	0.0814	-0.0239	-0.0108	0.0000	8.8800	2.9074	0.0926	-0.0000	0.0000	0.0000	106.3459	28.6051	0.9965	-0.0004	0.0000
762.6390	0.3401	-2.8153	0.4665	-3.9040	4.7262	-4.1076	-0.0000	-0.0000	-0.0000	0.0000	0.0000	0.0000	0.0014	9.0258	2.8643	0.0676	-0.0438	-0.0021	-0.0000	8.8802	2.9076	0.0926	-0.0000	0.0000	-0.0000	106.3481	28.6067	0.9965	-0.0004	0.0000
762.6490	0.3401	-2.8153	0.4665	-3.9040	4.7263	-4.1076	-0.0000	-0.0000	-0.0000	0.0000	0.0000	0.0000	-0.0954	9.0566	2.8526	0.0784	-0.0255	-0.0247	-0.0000	8.8801	2.9075	0.0926	-0.0000	0.0000	-0.0000	106.3471	28.6060	0.9964	-0.0004	0.0000
762.6590	0.3401	-2.8153	0.4665	-3.9040	4.7262	-4.1076	-0.0000	-0.0000	-0.0000	0.0000	0.0000	0.0000	-0.0658	9.0161	2.8332	0.0769	-0.0418	0.0132	0.0000	8.8802	2.9076	0.0926	-0.0000	0.0000	0.0000	106.3487	28.6070	0.9964	-0.0004	0.0000
762.6690	0.3401	-2.8153	0.4665	-3.9040	4.7262	-4.1076	-0.0000	-0.0000	-0.0000	0.0000	0.0000	0.0000	-0.0014	9.0972	2.8737	0.0707	-0.0339	-0.0018	0.0000	8.8802	2.9076	0.0926	-0.0000	0.0000	0.0000	106.3482	28.6070	0.9964	-0.0004	0.0000
762.6810	0.3402	-2.8153	0.4665	-3.9040	4.7263	-4.1076	-0.0000	-0.0000	-0.0000	0.0000	0.0000	0.0000	0.0211	9.0993	2.8763	0.0581	-0.0721	0.0143	0.0000	8.8802	2.9076	0.0926	-0.0000	0.0000	0.0000	106.3478	28.6064	0.9965	-0.0004	0.0000
762.6910	0.3401	-2.8153	0.4665	-3.9040	4.7262	-4.1076	-0.0000	-0.0000	-0.0000	0.0000	0.0000	0.0000	-0.0772	9.1174	2.8376	0.0638	-0.0381	-0.0216	0.0000	8.8803	2.9077	0.0926	-0.0000	0.0000	0.0000	106.3490	28.6072	0.9963	-0.0004	0.0000
762.7010	0.3401	-2.8153	0.4665	-3.9040	4.7262	-4.1076	-0.0000	-0.0000	-0.0000	0.0000	0.0000	0.0000	-0.0794	9.1425	2.8584	0.0940	-0.0242	-0.0309	0.0000	8.8801	2.9075	0.0926	-0.0000	0.0000	0.0000	106.3465	28.6057	0.9965	-0.0004	0.0000
762.7130	0.3401	-2.8152	0.4665	-3.9040	4.7263	-4.1076	-0.0000	-0.0000	-0.0000	0.0000	0.0000	0.0000	0.0489	9.0737	2.8608	0.0776	-0.0499	-0.0127	-0.0000	8.8801	2.9076	0.0926	-0.0000	0.0000	-0.0000	106.3473	28.6062	0.9963	-0.0004	0.0000
762.7230	0.3401	-2.8153	0.4665	-3.9040	4.7262	-4.1076	-0.0000	-0.0000	-0.0000	0.0000	0.0000	0.0000	0.0885	9.0335	2.8301	0.0733	-0.0559	-0.0025	0.0000	8.8802	2.9076	0.0926	-0.0000	0.0000	0.0000	106.3478	28.6064	0.9965	-0.0004	0.0000
762.7330	0.3401	-2.8153	0.4665	-3.9039	4.7262	-4.1076	-0.0000	-0.0000	-0.0000	0.0000	0.0000	0.0000	0.0055	9.1282	2.8382	0.0883	-0.0343	0.0112	-0.0000	8.8802	2.9076	0.0926	-0.0000	0.0000	-0.0000	106.3479	28.6065	0.9963	-0.0004	0.0000
762.7450	0.3401	-2.8153	0.4665	-3.9040	4.7262	-4.1076	-0.0000	-0.0000	-0.0000	0.0000	0.0000	0.0000	0.0742	9.0762	2.8574	0.0740	-0.0171	-0.0072	0.0000	8.8802	2.9076	0.0926	-0.0000	0.0000	0.0000	106.3488	28.6070	0.9964	-0.0004	0.0000
762.7550	0.3401	-2.8153	0.4665	-3.9040	4.7262	-4.1077	-0.0000	-0.0000	-0.0000	0.0000	0.0000	0.0000	-0.0339	9.0545	2.8425	0.0989	-0.0557	-0.0199	0.0000	8.8800	2.9075	0.0926	-0.0000	0.0000	0.0000	106.3460	28.6052	0.9966	-0.0004	0.0000
762.7670	0.3401	-2.8153	0.4665	-3.9040	4.7263	-4.1076	-0.0000	-0.0000	-0.0000	0.0000	0.0000	0.0000	-0.0228	9.1273	2.8585	0.0413	-0.0509	0.0223	0.0000	8.8802	2.9076	0.0926	-0.0000	0.0000	0.0000	106.3486	28.6069	0.9963	-0.0004	0.0000
762.7770	0.3401	-2.8153	0.4664	-3.9040	4.7262	-4.1076	-0.0000	-0.0000	-0.0000	0.0000	0.0000	0.0000	0.0293	9.1206	2.9011	0.0779	-0.0338	0.0075	-0.0000	8.8800	2.9075	0.0926	-0.0000	0.0000	-0.0000	106.3456	28.6054	0.9965	-0.0004	0.0000
762.7870	0.3401	-2.8153	0.4665	-3.9040	4.7263	-4.1076	-0.0000	-0.0000	-0.0000	0.0000	0.0000	0.0000	-0.0046	9.0888	2.9143	0.0685	-0.0355	-0.0033	0.0000	8.8801	2.9076	0.0926	-0.0000	0.0000	0.0000	106.3475	28.6067	0.9965	-0.0004	0.0000
762.7990	0.3402	-2.8153	0.4665	-3.9039	4.7262	-4.1076	-0.0000	-0.0000	-0.0000	0.0000	0.0000	0.0000	0.0114	9.1915	2.8546	0.0645	-0.0354	0.0049	-0.0000	8.8802	2.9076	0.0926	-0.0000	0.0000	-0.0000	106.3479	28.6064	0.9962	-0.0004	0.0000
762.8090	0.3402	-2.8153	0.4665	-3.9040	4.7262	-4.1077	-0.0000	-0.0000	-0.0000	0.0000	0.0000	0.0000	-0.0650	9.0720	2.8797	0.0688	-0.0401	-0.0058	0.0000	8.8803	2.9077	0.0926	-0.0000	0.0000	0.0000	106.3496	28.6076	0.9963	-0.0004	0.0000
762.8190	0.3401	-2.8153	0.4665	-3.9040	4.7262	-4.1076	-0.0000	-0.0000	-0.0000	0.0000	0.0000	0.0000	-0.0372	9.1388	2.8682	0.0742	-0.0494	-0.0096	-0.0000	8.8801	2.9076	0.0926	-0.0000	0.0000	-0.0000	106.3468	28.6063	0.9963	-0.0004	0.0000
762.8290	0.3402	-2.8153	0.4665	-3.9040	4.7262	-4.1076	-0.0000	-0.0000	-0.0000	0.0000	0.0000	0.0000	-0.0091	9.0830	2.8651	0.0839	-0.0601	0.0111	0.0000	8.8800	2.9074	0.0926	-0.0000	0.0000	0.0000	106.3459	28.6051	0.9965	-0.0004	0.0000
762.8390	0.3402	-2.8152	0.4665	-3.9040	4.7262	-4.1076	-0.0000	-0.0000	-0.0000	0.0000	0.0000	0.0000	0.0430	9.1341	2.8699	0.0734	-0.0379	-0.0082	-0.0000	8.8802	2.9076	0.0926	-0.0000	0.0000	-0.0000	106.3477	28.6063	0.9964	-0.0004	0.0000
762.8490	0.3401	-2.8152	0.4665	-3.9040	4.7262	-4.1077	-0.0000	-0.0000	-0.0000	0.0000	0.0000	0.0000	-0.0996	9.0658	2.8640	0.0601	-0.0467	-0.0117	0.0000	8.8802	2.9076	0.0926	-0.0000	0.0000	0.0000	106.3487	28.6070	0.9964	-0.0004	0.0000
762.8610	0.3402	-2.8153	0.4665	-3.9040	4.7262	-4.1076	-0.0000	-0.0000	-0.0000	0.0000	0.0000	0.0000	0.0034	9.0820	2.8285	0.0649	-0.0433	0.0248	0.0000	8.8801	2.9076	0.0926	-0.0000	0.0000	0.0000	106.3474	28.6066	0.9963	-0.0004	0.0000
762.8710	0.3401	-2.8153	0.4665	-3.9040	4.7262	-4.1077	-0.0000	-0.0000	-0.0000	0.0000	0.0000	0.0000	0.0426	9.0034	2.8656	0.0781	-0.0345	-0.0154	-0.0000	8.8801	2.9075	0.0926	-0.0000	0.0000	-0.0000	106.3468	28.6060	0.9964	-0.0004	0.0000
762.8810	0.3401	-2.8153	0.4665	-3.9039	4.7263	-4.1077	-0.0000	-0.0000	-0.0000	0.0000	0.0000	0.0000	0.0524	9.1069	2.8434	0.0736	-0.0389	-0.0077	0.0000	8.8800	2.9075	0.0926	-0.0000	0.0000	0.0000	106.3463	28.6055	0.9965	-0.0004	0.0000
762.8910	0.3401	-2.8153	0.4665	-3.9040	4.7262	-4.1076	-0.0000	-0.0000	-0.0000	0.0000	0.0000	0.0000	-0.0185	9.0798	2.7987	0.0859	-0.0326	-0.0102	-0.0000	8.8802	2.9077	0.0926	-0.0000	0.0000	-0.0000	106.3486	28.6072	0.9963	-0.0004	0.0000
762.9030	0.3401	-2.8153	0.4665	-3.9040	4.7263	-4.1076	-0.0000	-0.0000	-0.0000	0.0000	0.0000	0.0000	-0.0394	9.1243	2.8515	0.0665	-0.0394	0.0130	-0.0000	8.8801	2.9076	0.0926	-0.0000	0.0000	-0.0000	106.3475	28.6064	0.9965	-0.0004	0.0000
762.9130	0.3401	-2.8153	0.4665	-3.9039	4.7262	-4.1076	-0.0000	-0.0000	-0.0000	0.0000	0.0000	0.0000	-0.0386	9.0903	2.8150	0.0806	-0.0329	0.0072	0.0000	8.8801	2.9075	0.0926	-0.0000	0.0000	0.0000	106.3469	28.6058	0.9965	-0.0004	0.0000
762.9250	0.3401	-2.8153	0.4665	-3.9040	4.7262	-4.1076	-0.0000	-0.0000	-0.0000	0.0000	0.0000	0.0000	-0.0458	9.1080	2.8526	0.0963	-0.0227	-0.0072	-0.0000	8.8801	2.9075	0.0926	-0.0000	0.0000	-0.0000	106.3465	28.6060	0.9964	-0.0004	0.0000
762.9350	0.3401	-2.8153	0.4665	-3.9040	4.7262	-4.1076	-0.0000	-0.0000	-0.0000	0.0000	0.0000	0.0000	-0.0463	9.0914	2.8367	0.0719	-0.0507	-0.0109	0.0000	8.8802	2.9076	0.0926	-0.0000	0.0000	0.0000	106.3480	28.6066	0.9963	-0.0004	0.0000
762.9470	0.3401	-2.8153	0.4665	-3.9040	4.7262	-4.1076	-0.0000	-0.0000	-0.0000	0.0000	0.0000	0.0000	0.0611	9.0168	2.8696	0.1153	-0.0338	0.0114	0.0000	8.8803	2.9076	0.0926	-0.0000	0.0000	0.0000	106.3489	28.6072	0.9962	-0.0004	0.0000
762.9570	0.3401	-2.8153	0.4665	-3.9040	4.7262	-4.1076	-0.0000	-0.0000	-0.0000	0.0000	0.0000	0.0000	0.0166	9.0749	2.8339	0.0984	-0.0356	-0.0025	0.0000	8.8801	2.9076	0.0926	-0.0000	0.0000	0.0000	106.3471	28.6063	0.9964	-0.0004	0.0000
762.9670	0.3401	-2.8153	0.4665	-3.9040	4.7263	-4.1076	-0.0000	-0.0000	-0.0000	0.0000	0.0000	0.0000	-0.0085	9.1321	2.8524	0.0675	-0.0132	-0.0090	-0.0000	8.8800	2.9075	0.0926	-0.0000	0.0000	-0.0000	106.3461	28.6056	0.9964	-0.0004	0.0000
762.9790	0.3402	-2.8152	0.4665	-3.9040	4.7263	-4.1076	-0.0000	-0.0000	-0.0000	0.0000	0.0000	0.0000	-0.0221	9.0768	2.8550	0.0657	-0.0328	-0.0021	-0.0000	8.8801	2.9075	0.0926	-0.0000	0.0000	-0.0000	106.3469	28.6057	0.9965	-0.0004	0.0000
762.9890	0.3401	-2.8153	0.4665	-3.9040	4.7262	-4.1076	-0.0000	-0.0000	-0.0000	0.0000	0.0000	0.0000	-0.0674	9.1076	2.8553	0.0711	-0.0331	-0.0052	-0.0000	8.8801	2.9076	0.0926	-0.0000	0.0000	-0.0000	106.3471	28.6063	0.9964	-0.0004	0.0000
763.0010	0.3401	-2.8153	0.4665	-3.9040	4.7263	-4.1076	-0.0000	-0.0000	-0.0000	0.0000	0.0000	0.0000	0.0241	9.1492	2.8547	0.0615	-0.0289	0.0082	0.0000	8.8800	2.9075	0.0926	-0.0000	0.0000	0.0000	106.3463	28.6055	0.9965	-0.0004	0.0000
763.0110	0.3401	-2.8153	0.4665	-3.9040	4.7263	-4.1076	-0.0000	-0.0000	-0.0000	0.0000	0.0000	0.0000	-0.0353	9.0716	2.8240	0.0574	-0.0267	-0.0298	-0.0000	8.8802	2.9076	0.0926	-0.0000	0.0000	-0.0000	106.3481	28.6067	0.9964	-0.0004	0.0000
763.0230	0.3402	-2.8153	0.4665	-3.9040	4.7262	-4.1076	-0.0000	-0.0000	-0.0000	0.0000	0.0000	0.0000	-0.0517	9.1021	2.8244	0.0646	-0.0545	-0.0043	-0.0000	8.8802	2.9076	0.0926	-0.0000	0.0000	-0.0000	106.3481	28.6067	0.9964	-0.0004	0.0000
763.0330	0.3401	-2.8153	0.4665	-3.9040	4.7263	-4.1076	-0.0000	-0.0000	-0.0000	0.0000	0.0000	0.0000	-0.0393	9.0439	2.8651	0.0561	-0.0516	-0.0133	0.0000	8.8800	2.9074	0.0926	-0.0000	0.0000	0.0000	106.3453	28.6051	0.9965	-0.0004	0.0000
763.0430	0.3401	-2.8153	0.4665	-3.9040	4.7262	-4.1076	-0.0000	-0.0000	-0.0000	0.0000	0.0000	0.0000	-0.0832	9.1436	2.8770	0.0683	-0.0417	0.0080	-0.0000	8.8802	2.9076	0.0926	-0.0000	0.0000	-0.0000	106.3480	28.6066	0.9963	-0.0004	0.0000
763.0550	0.3401	-2.8153	0.4665	-3.9040	4.7262	-4.1076	-0.0000	-0.0000	-0.0000	0.0000	0.0000	0.0000	0.0270	9.0595	2.8741	0.0747	-0.0542	-0.0156	0.0000	8.8800	2.9075	0.0926	-0.0000	0.0000	0.0000	106.3463	28.6055	0.9965	-0.0004	0.0000
763.0650	0.3401	-2.8153	0.4665	-3.9040	4.7263	-4.1076	-0.0000	-0.0000	-0.0000	0.0000	0.0000	0.0000	0.0180	9.0287	2.8484	0.0657	-0.0257	-0.0033	0.0000	8.8802	2.9076	0.0926	-0.0000	0.0000	0.0000	106.3485	28.6067	0.9965	-0.0004	0.0000
763.0770	0.3401	-2.8153	0.4665	-3.9040	4.7263	-4.1076	-0.0000	-0.0000	-0.0000	0.0000	0.0000	0.0000	-0.0384	9.0971	2.8668	0.0676	-0.0141	-0.0117	-0.0000	8.8803	2.9077	0.0926	-0.0000	0.0000	-0.0000	106.3490	28.6073	0.9963	-0.0004	0.0000
763.0870	0.3401	-2.8153	0.4664	-3.9040	4.7262	-4.1076	-0.0000	-0.0000	-0.0000	0.0000	0.0000	0.0000	-0.0035	9.1504	2.8806	0.0752	-0.0360	0.0110	-0.0000	8.8802	2.9076	0.0926	-0.0000	0.0000	-0.0000	106.3478	28.6067	0.9964	-0.0004	0.0000
763.0990	0.3401	-2.8152	0.4665	-3.9039	4.7263	-4.1076	-0.0000	-0.0000	-0.0000	0.0000	0.0000	0.0000	-0.0401	9.1509	2.8697	0.0788	-0.0393	0.0052	-0.0000	8.8800	2.9075	0.0926	-0.0000	0.0000	-0.0000	106.3460	28.6058	0.9965	-0.0004	0.0000
763.1090	0.3401	-2.8153	0.4665	-3.9040	4.7263	-4.1076	-0.0000	-0.0000	-0.0000	0.0000	0.0000	0.0000	-0.0516	9.0473	2.8771	0.0662	-0.0347	0.0038	-0.0000	8.8801	2.9076	0.0926	-0.0000	0.0000	-0.0000	106.3474	28.6062	0.9963	-0.0004	0.0000
763.1190	0.3401	-2.8153	0.4665	-3.9040	4.7263	-4.1076	-0.0000	-0.0000	-0.0000	0.0000	0.0000	0.0000	0.0382	9.0507	2.8878	0.0676	-0.0440	0.0032	0.0000	8.8802	2.9076	0.0926	-0.0000	0.0000	0.0000	106.3482	28.6071	0.9962	-0.0004	0.0000
763.1310	0.3401	-2.8153	0.4665	-3.9040	4.7263	-4.1076	-0.0000	-0.0000	-0.0000	0.0000	0.0000	0.0000	-0.0819	9.0886	2.8537	0.0778	-0.0237	0.0199	-0.0000	8.8801	2.9075	0.0926	-0.0000	0.0000	-0.0000	106.3466	28.6061	0.9965	-0.0004	0.0000
763.1410	0.3401	-2.8153	0.4665	-3.9040	4.7262	-4.1077	-0.0000	-0.0000	-0.0000	0.0000	0.0000	0.0000	-0.0464	9.0724	2.8630	0.0822	-0.0602	0.0089	0.0000	8.8803	2.9076	0.0926	-0.0000	0.0000	0.0000	106.3488	28.6071	0.9965	-0.0004	0.0000
763.1530	0.3401	-2.8153	0.4665	-3.9040	4.7263	-4.1076	-0.0000	-0.0000	-0.0000	0.0000	0.0000	0.0000	-0.0588	9.0406	2.8415	0.0587	-0.0210	0.0069	0.0000	8.8802	2.9076	0.0926	-0.0000	0.0000	0.0000	106.3478	28.6063	0.9964	-0.0004	0.0000
763.1630	0.3401	-2.8153	0.4665	-3.9039	4.7262	-4.1077	-0.0000	-0.0000	-0.0000	0.0000	0.0000	0.0000	-0.0312	9.0963	2.8524	0.0648	-0.0164	0.0197	0.0000	8.8802	2.9076	0.0926	-0.0000	0.0000	0.0000	106.3481	28.6066	0.9964	-0.0004	0.0000
763.1750	0.3401	-2.8153	0.4665	-3.9040	4.7262	-4.1076	-0.0000	-0.0000	-0.0000	0.0000	0.0000	0.0000	-0.0084	9.0374	2.8454	0.0593	-0.0389	-0.0289	0.0000	8.8803	2.9077	0.0926	-0.0000	0.0000	0.0000	106.3492	28.6072	0.9963	-0.0004	0.0000
763.1850	0.3402	-2.8153	0.4665	-3.9040	4.7262	-4.1076	-0.0000	-0.0000	-0.0000	0.0000	0.0000	0.0000	-0.0981	9.0395	2.8653	0.0705	-0.0272	-0.0184	0.0000	8.8803	2.9077	0.0926	-0.0000	0.0000	0.0000	106.3490	28.6072	0.9963	-0.0004	0.0000
763.1950	0.3401	-2.8153	0.4665	-3.9039	4.7263	-4.1076	-0.0000	-0.0000	-0.0000	0.0000	0.0000	0.0000	-0.0165	9.0583	2.8283	0.0609	-0.0268	0.0040	0.0000	8.8801	2.9075	0.0926	-0.0000	0.0000	0.0000	106.3468	28.6060	0.9964	-0.0004	0.0000
763.2070	0.3401	-2.8153	0.4665	-3.9040	4.7263	-4.1076	-0.0000	-0.0000	-0.0000	0.0000	0.0000	0.0000	-0.0652	9.0714	2.8949	0.0760	-0.0239	-0.0118	-0.0000	8.8802	2.9076	0.0926	-0.0000	0.0000	-0.0000	106.3481	28.6067	0.9965	-0.0004	0.0000
763.2170	0.3402	-2.8153	0.4665	-3.9040	4.7262	-4.1076	-0.0000	-0.0000	-0.0000	0.0000	0.0000	0.0000	-0.0069	9.0115	2.8266	0.0950	-0.0377	0.0015	0.0000	8.8802	2.9077	0.0926	-0.0000	0.0000	0.0000	106.3483	28.6072	0.9963	-0.0004	0.0000
763.2290	0.3401	-2.8153	0.4665	-3.9040	4.7263	-4.1077	-0.0000	-0.0000	-0.0000	0.0000	0.0000	0.0000	0.0190	9.0301	2.8871	0.0609	-0.0248	-0.0188	0.0000	8.8801	2.9075	0.0926	-0.0000	0.0000	0.0000	106.3469	28.6055	0.9966	-0.0004	0.0000
763.2390	0.3401	-2.8153	0.4665	-3.9040	4.7262	-4.1076	-0.0000	-0.0000	-0.0000	0.0000	0.0000	0.0000	-0.0549	9.0652	2.9057	0.0860	-0.0309	0.0175	-0.0000	8.8801	2.9076	0.0926	-0.0000	0.0000	-0.0000	106.3475	28.6063	0.9964	-0.0004	0.0000
763.2510	0.3401	-2.8153	0.4665	-3.9040	4.7263	-4.1076	-0.0000	-0.0000	-0.0000	0.0000	0.0000	0.0000	-0.0224	9.0527	2.8828	0.0777	-0.0422	-0.0115	0.0000	8.8801	2.9075	0.0926	-0.0000	0.0000	0.0000	106.3469	28.6058	0.9965	-0.0004	0.0000
763.2610	0.3401	-2.8153	0.4665	-3.9040	4.7263	-4.1076	-0.0000	-0.0000	-0.0000	0.0000	0.0000	0.0000	-0.0448	9.1077	2.8802	0.0542	-0.0222	-0.0071	-0.0000	8.8802	2.9076	0.0926	-0.0000	0.0000	-0.0000	106.3480	28.6066	0.9963	-0.0004	0.0000
763.2710	0.3401	-2.8153	0.4665	-3.9040	4.7262	-4.1076	-0.0000	-0.0000	-0.0000	0.0000	0.0000	0.0000	0.0521	9.0608	2.8762	0.0752	-0.0319	-0.0192	0.0000	8.8801	2.9076	0.0926	-0.0000	0.0000	0.0000	106.3470	28.6062	0.9963	-0.0004	0.0000
763.2830	0.3401	-2.8153	0.4665	-3.9040	4.7262	-4.1076	-0.0000	-0.0000	-0.0000	0.0000	0.0000	0.0000	-0.0798	9.0394	2.8294	0.0510	-0.0347	-0.0082	-0.0000	8.8802	2.9076	0.0926	-0.0000	0.0000	-0.0000	106.3482	28.6071	0.9965	-0.0004	0.0000
763.2930	0.3401	-2.8153	0.4665	-3.9039	4.7262	-4.1077	-0.0000	-0.0000	-0.0000	0.0000	0.0000	0.0000	0.0007	9.0963	2.8830	0.0889	-0.0579	-0.0056	-0.0000	8.8801	2.9075	0.0926	-0.0000	0.0000	-0.0000	106.3469	28.6058	0.9965	-0.0004	0.0000
763.3050	0.3401	-2.8153	0.4665	-3.9040	4.7262	-4.1076	-0.0000	-0.0000	-0.0000	0.0000	0.0000	0.0000	-0.0191	9.1394	2.8985	0.0547	-0.0403	0.0017	-0.0000	8.8801	2.9075	0.0926	-0.0000	0.0000	-0.0000	106.3470	28.6059	0.9966	-0.0004	0.0000
763.3150	0.3401	-2.8153	0.4665	-3.9040	4.7262	-4.1076	-0.0000	-0.0000	-0.0000	0.0000	0.0000	0.0000	-0.0780	9.1606	2.8484	0.0638	-0.0434	0.0057	0.0000	8.8801	2.9076	0.0926	-0.0000	0.0000	0.0000	106.3468	28.6064	0.9964	-0.0004	0.0000
763.3250	0.3401	-2.8153	0.4665	-3.9040	4.7263	-4.1077	-0.0000	-0.0000	-0.0000	0.0000	0.0000	0.0000	-0.0375	9.0968	2.8300	0.0847	-0.0561	-0.0197	0.0000	8.8802	2.9076	0.0926	-0.0000	0.0000	0.0000	106.3484	28.6066	0.9963	-0.0004	0.0000
763.3370	0.3401	-2.8153	0.4665	-3.9040	4.7262	-4.1076	-0.0000	-0.0000	-0.0000	0.0000	0.0000	0.0000	-0.0301	9.0552	2.8839	0.0653	-0.0381	-0.0030	0.0000	8.8801	2.9076	0.0926	-0.0000	0.0000	0.0000	106.3475	28.6067	0.9964	-0.0004	0.0000
763.3470	0.3401	-2.8153	0.4665	-3.9040	4.7263	-4.1076	-0.0000	-0.0000	-0.0000	0.0000	0.0000	0.0000	0.0076	9.0225	2.8382	0.0426	-0.0539	0.0025	0.0000	8.8802	2.9076	0.0926	-0.0000	0.0000	0.0000	106.3480	28.6069	0.9963	-0.0004	0.0000
763.3590	0.3401	-2.8153	0.4665	-3.9039	4.7263	-4.1076	-0.0000	-0.0000	-0.0000	0.0000	0.0000	0.0000	-0.0045	9.0495	2.8259	0.0771	-0.0428	-0.0202	0.0000	8.8802	2.9076	0.0926	-0.0000	0.0000	0.0000	106.3480	28.6069	0.9963	-0.0004	0.0000
763.3690	0.3401	-2.8153	0.4665	-3.9040	4.7263	-4.1076	-0.0000	-0.0000	-0.0000	0.0000	0.0000	0.0000	-0.0460	9.0942	2.8597	0.0642	-0.0435	-0.0122	0.0000	8.8801	2.9075	0.0926	-0.0000	0.0000	0.0000	106.3472	28.6061	0.9965	-0.0004	0.0000
763.3810	0.3401	-2.8153	0.4665	-3.9040	4.7262	-4.1076	-0.0000	-0.0000	-0.0000	0.0000	0.0000	0.0000	0.0401	9.1314	2.8546	0.0626	-0.0477	-0.0043	-0.0000	8.8801	2.9076	0.0926	-0.0000	0.0000	-0.0000	106.3475	28.6063	0.9964	-0.0004	0.0000
763.3910	0.3401	-2.8153	0.4665	-3.9040	4.7263	-4.1076	-0.0000	-0.0000	-0.0000	0.0000	0.0000	0.0000	-0.0757	9.1264	2.8745	0.0451	-0.0311	-0.0130	-0.0000	8.8801	2.9075	0.0926	-0.0000	0.0000	-0.0000	106.3472	28.6061	0.9965	-0.0004	0.0000
763.4030	0.3402	-2.8153	0.4665	-3.9040	4.7262	-4.1076	-0.0000	-0.0000	-0.0000	0.0000	0.0000	0.0000	0.0137	9.0497	2.8659	0.0579	-0.0369	-0.0001	-0.0000	8.8802	2.9076	0.0926	-0.0000	0.0000	-0.0000	106.3486	28.6072	0.9962	-0.0004	0.0000
763.4130	0.3401	-2.8153	0.4665	-3.9040	4.7263	-4.1076	-0.0000	-0.0000	-0.0000	0.0000	0.0000	0.0000	0.0450	9.0721	2.8830	0.0621	-0.0276	-0.0158	0.0000	8.8801	2.9075	0.0926	-0.0000	0.0000	0.0000	106.3468	28.6060	0.9964	-0.0004	0.0000
763.4250	0.3401	-2.8152	0.4665	-3.9039	4.7263	-4.1076	-0.0000	-0.0000	-0.0000	0.0000	0.0000	0.0000	-0.0261	9.0789	2.8549	0.0444	-0.0498	0.0095	-0.0000	8.8802	2.9076	0.0926	-0.0000	0.0000	-0.0000	106.3477	28.6063	0.9963	-0.0004	0.0000
763.4350	0.3401	-2.8152	0.4665	-3.9040	4.7262	-4.1077	-0.0000	-0.0000	-0.0000	0.0000	0.0000	0.0000	0.0050	9.0126	2.8505	0.0861	-0.0226	0.0093	-0.0000	8.8800	2.9075	0.0926	-0.0000	0.0000	-0.0000	106.3463	28.6058	0.9965	-0.0004	0.0000
763.4450	0.3401	-2.8152	0.4665	-3.9040	4.7263	-4.1076	-0.0000	-0.0000	-0.0000	0.0000	0.0000	0.0000	-0.0569	9.0311	2.8667	0.0459	-0.0341	0.0256	0.0000	8.8801	2.9076	0.0926	-0.0000	0.0000	0.0000	106.3469	28.6064	0.9965	-0.0004	0.0000
763.4570	0.3401	-2.8153	0.4665	-3.9040	4.7262	-4.1076	-0.0000	-0.0000	-0.0000	0.0000	0.0000	0.0000	-0.0136	9.0984	2.8716	0.0573	-0.0259	-0.0255	0.0000	8.8801	2.9076	0.0926	-0.0000	0.0000	0.0000	106.3474	28.6066	0.9963	-0.0004	0.0000
763.4670	0.3401	-2.8152	0.4665	-3.9040	4.7262	-4.1076	-0.0000	-0.0000	-0.0000	0.0000	0.0000	0.0000	0.0294	9.0754	2.8749	0.0651	-0.0438	0.0007	0.0000	8.8799	2.9074	0.0926	-0.0000	0.0000	0.0000	106.3444	28.6045	0.9966	-0.0004	0.0000
763.4770	0.3401	-2.8152	0.4665	-3.9040	4.7262	-4.1076	-0.0000	-0.0000	-0.0000	0.0000	0.0000	0.0000	0.0385	9.0928	2.8669	0.0872	-0.0297	-0.0084	0.0000	8.8801	2.9075	0.0926	-0.0000	0.0000	0.0000	106.3468	28.6060	0.9964	-0.0004	0.0000
763.4870	0.3402	-2.8153	0.4665	-3.9040	4.7262	-4.1076	-0.0000	-0.0000	-0.0000	0.0000	0.0000	0.0000	0.0069	9.0619	2.8782	0.0677	-0.0324	-0.0045	-0.0000	8.8802	2.9076	0.0926	-0.0000	0.0000	-0.0000	106.3481	28.6067	0.9965	-0.0004	0.0000
763.4990	0.3401	-2.8153	0.4665	-3.9039	4.7263	-4.1076	-0.0000	-0.0000	-0.0000	0.0000	0.0000	0.0000	0.0173	9.1037	2.8825	0.0285	-0.0356	-0.0044	-0.0000	8.8802	2.9076	0.0926	-0.0000	0.0000	-0.0000	106.3477	28.6066	0.9963	-0.0004	0.0000
763.5090	0.3401	-2.8153	0.4665	-3.9039	4.7263	-4.1076	-0.0000	-0.0000	-0.0000	0.0000	0.0000	0.0000	-0.0413	9.0584	2.8722	0.0823	-0.0513	-0.0125	0.0000	8.8803	2.9077	0.0926	-0.0000	0.0000	0.0000	106.3493	28.6075	0.9962	-0.0004	0.0000
763.5190	0.3401	-2.8153	0.4665	-3.9040	4.7262	-4.1076	-0.0000	-0.0000	-0.0000	0.0000	0.0000	0.0000	-0.0639	9.0925	2.8553	0.0658	-0.0475	-0.0162	-0.0000	8.8801	2.9076	0.0926	-0.0000	0.0000	-0.0000	106.3469	28.6064	0.9965	-0.0004	0.0000
763.5290	0.3402	-2.8153	0.4665	-3.9040	4.7262	-4.1076	-0.0000	-0.0000	-0.0000	0.0000	0.0000	0.0000	-0.0022	9.0305	2.8588	0.0584	-0.0337	-0.0147	0.0000	8.8801	2.9076	0.0926	-0.0000	0.0000	0.0000	106.3473	28.6065	0.9965	-0.0004	0.0000
763.5390	0.3401	-2.8153	0.4665	-3.9040	4.7262	-4.1076	-0.0000	-0.0000	-0.0000	0.0000	0.0000	0.0000	0.0020	9.1026	2.8500	0.0844	-0.0512	0.0203	0.0000	8.8802	2.9076	0.0926	-0.0000	0.0000	0.0000	106.3483	28.6066	0.9963	-0.0004	0.0000
763.5490	0.3401	-2.8153	0.4665	-3.9040	4.7263	-4.1076	-0.0000	-0.0000	-0.0000	0.0000	0.0000	0.0000	-0.0511	9.0738	2.8749	0.0605	-0.0544	-0.0199	-0.0000	8.8800	2.9074	0.0926	-0.0000	0.0000	-0.0000	106.3453	28.6048	0.9966	-0.0004	0.0000
763.5590	0.3401	-2.8153	0.4665	-3.9040	4.7262	-4.1076	-0.0000	-0.0000	-0.0000	0.0000	0.0000	0.0000	-0.0356	9.1558	2.8475	0.0647	-0.0392	0.0079	-0.0000	8.8802	2.9076	0.0926	-0.0000	0.0000	-0.0000	106.3480	28.6066	0.9963	-0.0004	0.0000
763.5710	0.3402	-2.8153	0.4665	-3.9040	4.7262	-4.1076	-0.0000	-0.0000	-0.0000	0.0000	0.0000	0.0000	-0.0454	9.0633	2.8624	0.0588	-0.0432	0.0075	-0.0000	8.8800	2.9075	0.0926	-0.0000	0.0000	-0.0000	106.3463	28.6058	0.9965	-0.0004	0.0000
763.5810	0.3401	-2.8153	0.4665	-3.9040	4.7262	-4.1076	-0.0000	-0.0000	-0.0000	0.0000	0.0000	0.0000	0.0209	9.1128	2.8814	0.0662	-0.0510	0.0200	-0.0000	8.8802	2.9077	0.0926	-0.0000	0.0000	-0.0000	106.3486	28.6072	0.9963	-0.0004	0.0000
763.5910	0.3401	-2.8153	0.4665	-3.9040	4.7263	-4.1076	-0.0000	-0.0000	-0.0000	0.0000	0.0000	0.0000	-0.0627	9.0409	2.8642	0.0683	-0.0449	0.0128	0.0000	8.8802	2.9076	0.0926	-0.0000	0.0000	0.0000	106.3481	28.6070	0.9964	-0.0004	0.0000
763.6010	0.3402	-2.8153	0.4665	-3.9040	4.7262	-4.1076	-0.0000	-0.0000	-0.0000	0.0000	0.0000	0.0000	0.0367	9.0938	2.8547	0.0609	-0.0276	0.0009	-0.0000	8.8801	2.9075	0.0926	-0.0000	0.0000	-0.0000	106.3466	28.6061	0.9965	-0.0004	0.0000
763.6130	0.3402	-2.8153	0.4665	-3.9040	4.7262	-4.1076	-0.0000	-0.0000	-0.0000	0.0000	0.0000	0.0000	0.0231	9.0447	2.8730	0.0545	-0.0645	-0.0086	-0.0000	8.8801	2.9076	0.0926	-0.0000	0.0000	-0.0000	106.3474	28.6063	0.9964	-0.0004	0.0000
763.6230	0.3401	-2.8153	0.4665	-3.9040	4.7263	-4.1076	-0.0000	-0.0000	-0.0000	0.0000	0.0000	0.0000	0.0271	9.0756	2.8456	0.0621	-0.0433	0.0199	-0.0000	8.8801	2.9075	0.0926	-0.0000	0.0000	-0.0000	106.3469	28.6057	0.9965	-0.0004	0.0000
763.6330	0.3401	-2.8153	0.4665	-3.9040	4.7262	-4.1076	-0.0000	-0.0000	-0.0000	0.0000	0.0000	0.0000	-0.1092	9.0284	2.8807	0.0541	-0.0354	0.0036	-0.0000	8.8801	2.9075	0.0926	-0.0000	0.0000	-0.0000	106.3466	28.6061	0.9965	-0.0004	0.0000
763.6450	0.3402	-2.8153	0.4665	-3.9040	4.7262	-4.1076	-0.0000	-0.0000	-0.0000	0.0000	0.0000	0.0000	-0.0110	9.0900	2.8549	0.0588	-0.0519	-0.0010	-0.0000	8.8801	2.9075	0.0926	-0.0000	0.0000	-0.0000	106.3468	28.6053	0.9964	-0.0004	0.0000
763.6550	0.3401	-2.8153	0.4665	-3.9040	4.7262	-4.1076	-0.0000	-0.0000	-0.0000	0.0000	0.0000	0.0000	-0.0498	9.0928	2.8786	0.0914	-0.0462	0.0208	-0.0000	8.8801	2.9076	0.0926	-0.0000	0.0000	-0.0000	106.3475	28.6063	0.9964	-0.0004	0.0000
763.6670	0.3401	-2.8153	0.4665	-3.9040	4.7262	-4.1076	-0.0000	-0.0000	-0.0000	0.0000	0.0000	0.0000	-0.0360	9.0043	2.8433	0.0703	-0.0324	0.0094	-0.0000	8.8801	2.9076	0.0926	-0.0000	0.0000	-0.0000	106.3468	28.6064	0.9964	-0.0004	0.0000
763.6770	0.3401	-2.8153	0.4665	-3.9040	4.7262	-4.1076	-0.0000	-0.0000	-0.0000	0.0000	0.0000	0.0000	-0.0091	9.1317	2.8533	0.0597	-0.0694	0.0132	-0.0000	8.8803	2.9077	0.0926	-0.0000	0.0000	-0.0000	106.3493	28.6072	0.9963	-0.0004	0.0000
763.6870	0.3401	-2.8153	0.4665	-3.9040	4.7263	-4.1076	-0.0000	-0.0000	-0.0000	0.0000	0.0000	0.0000	-0.0957	9.0887	2.8771	0.0668	-0.0403	0.0007	-0.0000	8.8801	2.9075	0.0926	-0.0000	0.0000	-0.0000	106.3472	28.6061	0.9965	-0.0004	0.0000
763.6990	0.3401	-2.8153	0.4665	-3.9040	4.7262	-4.1076	-0.0000	-0.0000	-0.0000	0.0000	0.0000	0.0000	0.0116	9.0381	2.8620	0.0771	-0.0568	0.0009	0.0000	8.8801	2.9075	0.0926	-0.0000	0.0000	0.0000	106.3468	28.6060	0.9964	-0.0004	0.0000
763.7090	0.3402	-2.8152	0.4665	-3.9039	4.7263	-4.1076	-0.0000	-0.0000	-0.0000	0.0000	0.0000	0.0000	0.0022	9.0416	2.8381	0.0816	-0.0554	0.0178	0.0000	8.8802	2.9076	0.0926	-0.0000	0.0000	0.0000	106.3485	28.6071	0.9962	-0.0004	0.0000
763.7210	0.3401	-2.8153	0.4665	-3.9040	4.7262	-4.1076	-0.0000	-0.0000	-0.0000	0.0000	0.0000	0.0000	-0.0432	9.1271	2.8575	0.0728	-0.0497	0.0047	0.0000	8.8801	2.9075	0.0926	-0.0000	0.0000	0.0000	106.3469	28.6061	0.9965	-0.0004	0.0000
763.7310	0.3401	-2.8152	0.4665	-3.9040	4.7262	-4.1076	-0.0000	-0.0000	-0.0000	0.0000	0.0000	0.0000	0.0305	9.0878	2.8510	0.0460	-0.0361	-0.0112	0.0000	8.8801	2.9075	0.0926	-0.0000	0.0000	0.0000	106.3468	28.6060	0.9965	-0.0004	0.0000
763.7410	0.3401	-2.8153	0.4665	-3.9040	4.7262	-4.1076	-0.0000	-0.0000	-0.0000	0.0000	0.0000	0.0000	-0.0011	9.0601	2.8637	0.0652	-0.0289	-0.0241	-0.0000	8.8801	2.9075	0.0926	-0.0000	0.0000	-0.0000	106.3465	28.6061	0.9965	-0.0004	0.0000
763.7510	0.3401	-2.8153	0.4665	-3.9040	4.7263	-4.1076	-0.0000	-0.0000	-0.0000	0.0000	0.0000	0.0000	-0.0164	9.0972	2.8941	0.0539	-0.0439	0.0183	0.0000	8.8801	2.9075	0.0926	-0.0000	0.0000	0.0000	106.3469	28.6061	0.9965	-0.0004	0.0000
763.7610	0.3402	-2.8152	0.4665	-3.9040	4.7262	-4.1076	-0.0000	-0.0000	-0.0000	0.0000	0.0000	0.0000	0.0012	9.0554	2.8313	0.0767	-0.0327	0.0253	0.0000	8.8801	2.9075	0.0926	-0.0000	0.0000	0.0000	106.3468	28.6060	0.9964	-0.0004	0.0000
763.7730	0.3401	-2.8153	0.4665	-3.9040	4.7262	-4.1076	-0.0000	-0.0000	-0.0000	0.0000	0.0000	0.0000	-0.0371	9.0532	2.8408	0.0393	-0.0285	-0.0028	0.0000	8.8801	2.9075	0.0926	-0.0000	0.0000	0.0000	106.3469	28.6058	0.9965	-0.0004	0.0000
763.7830	0.3401	-2.8153	0.4665	-3.9040	4.7262	-4.1076	-0.0000	-0.0000	-0.0000	0.0000	0.0000	0.0000	-0.0316	9.0469	2.8487	0.0537	-0.0593	-0.0173	-0.0000	8.8801	2.9076	0.0926	-0.0000	0.0000	-0.0000	106.3475	28.6063	0.9964	-0.0004	0.0000
763.7930	0.3401	-2.8153	0.4665	-3.9040	4.7262	-4.1076	-0.0000	-0.0000	-0.0000	0.0000	0.0000	0.0000	-0.1094	9.0373	2.8453	0.0450	-0.0188	0.0235	-0.0000	8.8802	2.9076	0.0926	-0.0000	0.0000	-0.0000	106.3486	28.6069	0.9963	-0.0004	0.0000
763.8030	0.3401	-2.8153	0.4665	-3.9039	4.7263	-4.1076	-0.0000	-0.0000	-0.0000	0.0000	0.0000	0.0000	0.0161	9.1050	2.8421	0.0749	-0.0269	0.0225	0.0000	8.8802	2.9076	0.0926	-0.0000	0.0000	0.0000	106.3478	28.6067	0.9964	-0.0004	0.0000
763.8130	0.3401	-2.8153	0.4665	-3.9040	4.7263	-4.1077	-0.0000	-0.0000	-0.0000	0.0000	0.0000	0.0000	-0.0192	9.1189	2.8846	0.0750	-0.0321	0.0006	-0.0000	8.8801	2.9075	0.0926	-0.0000	0.0000	-0.0000	106.3465	28.6060	0.9964	-0.0004	0.0000
763.8250	0.3401	-2.8153	0.4665	-3.9039	4.7262	-4.1076	-0.0000	-0.0000	-0.0000	0.0000	0.0000	0.0000	-0.0928	9.1107	2.8290	0.0435	-0.0297	0.0008	-0.0000	8.8802	2.9076	0.0926	-0.0000	0.0000	-0.0000	106.3484	28.6070	0.9964	-0.0004	0.0000
763.8350	0.3401	-2.8153	0.4665	-3.9040	4.7263	-4.1076	-0.0000	-0.0000	-0.0000	0.0000	0.0000	0.0000	-0.0348	9.1475	2.8599	0.0667	-0.0393	-0.0085	-0.0000	8.8800	2.9075	0.0926	-0.0000	0.0000	-0.0000	106.3462	28.6054	0.9965	-0.0004	0.0000
763.8470	0.3401	-2.8153	0.4665	-3.9040	4.7262	-4.1076	-0.0000	-0.0000	-0.0000	0.0000	0.0000	0.0000	-0.0281	9.0387	2.9009	0.0620	-0.0411	0.0091	0.0000	8.8802	2.9076	0.0926	-0.0000	0.0000	0.0000	106.3484	28.6066	0.9963	-0.0004	0.0000
763.8570	0.3401	-2.8153	0.4665	-3.9040	4.7263	-4.1076	-0.0000	-0.0000	-0.0000	0.0000	0.0000	0.0000	-0.0384	9.1010	2.8132	0.0740	-0.0541	0.0062	0.0000	8.8800	2.9074	0.0926	-0.0000	0.0000	0.0000	106.3459	28.6051	0.9965	-0.0004	0.0000
763.8690	0.3402	-2.8153	0.4665	-3.9040	4.7263	-4.1076	-0.0000	-0.0000	-0.0000	0.0000	0.0000	0.0000	-0.0124	9.0606	2.8447	0.0609	-0.0431	-0.0010	0.0000	8.8802	2.9076	0.0926	-0.0000	0.0000	0.0000	106.3485	28.6071	0.9965	-0.0004	0.0000
763.8790	0.3401	-2.8153	0.4665	-3.9040	4.7262	-4.1076	-0.0000	-0.0000	-0.0000	0.0000	0.0000	0.0000	-0.0149	9.0403	2.8620	0.0681	-0.0662	0.0095	-0.0000	8.8801	2.9075	0.0926	-0.0000	0.0000	-0.0000	106.3469	28.6058	0.9965	-0.0004	0.0000
763.8890	0.3401	-2.8153	0.4665	-3.9040	4.7262	-4.1076	-0.0000	-0.0000	-0.0000	0.0000	0.0000	0.0000	-0.0137	8.9972	2.8410	0.0895	-0.0450	-0.0023	-0.0000	8.8801	2.9075	0.0926	-0.0000	0.0000	-0.0000	106.3467	28.6056	0.9963	-0.0004	0.0000
763.9010	0.3401	-2.8153	0.4665	-3.9039	4.7262	-4.1077	-0.0000	-0.0000	-0.0000	0.0000	0.0000	0.0000	0.0324	9.1423	2.8486	0.0707	-0.0527	-0.0212	-0.0000	8.8802	2.9076	0.0926	-0.0000	0.0000	-0.0000	106.3480	28.6066	0.9963	-0.0004	0.0000
763.9110	0.3401	-2.8153	0.4665	-3.9040	4.7262	-4.1076	-0.0000	-0.0000	-0.0000	0.0000	0.0000	0.0000	0.0819	9.1014	2.8803	0.0486	-0.0434	0.0301	0.0000	8.8802	2.9076	0.0926	-0.0000	0.0000	0.0000	106.3485	28.6068	0.9965	-0.0004	0.0000
763.9210	0.3401	-2.8152	0.4665	-3.9040	4.7263	-4.1076	-0.0000	-0.0000	-0.0000	0.0000	0.0000	0.0000	0.0109	9.0718	2.9038	0.0512	-0.0458	0.0253	0.0000	8.8801	2.9075	0.0926	-0.0000	0.0000	0.0000	106.3466	28.6058	0.9965	-0.0004	0.0000
763.9310	0.3401	-2.8153	0.4665	-3.9040	4.7262	-4.1076	-0.0000	-0.0000	-0.0000	0.0000	0.0000	0.0000	-0.0239	9.1062	2.8754	0.0576	-0.0589	0.0135	-0.0000	8.8802	2.9076	0.0926	-0.0000	0.0000	-0.0000	106.3481	28.6070	0.9963	-0.0004	0.0000
763.9410	0.3401	-2.8153	0.4665	-3.9039	4.7263	-4.1076	-0.0000	-0.0000	-0.0000	0.0000	0.0000	0.0000	-0.0611	9.0777	2.8948	0.0560	-0.0393	-0.0105	0.0000	8.8801	2.9076	0.0926	-0.0000	0.0000	0.0000	106.3475	28.6064	0.9965	-0.0004	0.0000
763.9530	0.3401	-2.8153	0.4665	-3.9040	4.7262	-4.1076	-0.0000	-0.0000	-0.0000	0.0000	0.0000	0.0000	0.0183	9.0626	2.8373	0.0407	-0.0515	0.0078	0.0000	8.8800	2.9075	0.0926	-0.0000	0.0000	0.0000	106.3454	28.6052	0.9966	-0.0004	0.0000
763.9630	0.3401	-2.8152	0.4665	-3.9040	4.7262	-4.1076	-0.0000	-0.0000	-0.0000	0.0000	0.0000	0.0000	-0.0776	9.0819	2.8422	0.0664	-0.0443	-0.0112	0.0000	8.8803	2.9077	0.0926	-0.0000	0.0000	0.0000	106.3493	28.6073	0.9964	-0.0004	0.0000
763.9730	0.3401	-2.8152	0.4665	-3.9040	4.7262	-4.1076	-0.0000	-0.0000	-0.0000	0.0000	0.0000	0.0000	0.0110	9.0061	2.8945	0.0629	-0.0358	0.0238	0.0000	8.8801	2.9075	0.0926	-0.0000	0.0000	0.0000	106.3468	28.6060	0.9964	-0.0004	0.0000
763.9830	0.3401	-2.8153	0.4665	-3.9040	4.7263	-4.1076	-0.0000	-0.0000	-0.0000	0.0000	0.0000	0.0000	-0.0578	9.0533	2.8175	0.0586	-0.0472	-0.0018	0.0000	8.8802	2.9076	0.0926	-0.0000	0.0000	0.0000	106.3482	28.6068	0.9965	-0.0004	0.0000
763.9930	0.3401	-2.8153	0.4665	-3.9039	4.7262	-4.1076	-0.0000	-0.0000	-0.0000	0.0000	0.0000	0.0000	-0.1269	9.1104	2.9061	0.0613	-0.0357	0.0137	0.0000	8.8800	2.9075	0.0926	-0.0000	0.0000	0.0000	106.3454	28.6052	0.9966	-0.0004	0.0000
764.0050	0.3401	-2.8153	0.4664	-3.9039	4.7262	-4.1076	-0.0000	-0.0000	-0.0000	0.0000	0.0000	0.0000	-0.0080	9.0564	2.8540	0.0663	-0.0417	0.0086	0.0000	8.8802	2.9077	0.0926	-0.0000	0.0000	0.0000	106.3486	28.6072	0.9963	-0.0004	0.0000
764.0150	0.3401	-2.8153	0.4665	-3.9040	4.7262	-4.1076	-0.0000	-0.0000	-0.0000	0.0000	0.0000	0.0000	-0.0151	9.0243	2.8724	0.0561	-0.0421	0.0016	0.0000	8.8801	2.9076	0.0926	-0.0000	0.0000	0.0000	106.3471	28.6063	0.9963	-0.0004	0.0000
764.0250	0.3401	-2.8153	0.4665	-3.9040	4.7262	-4.1076	-0.0000	-0.0000	-0.0000	0.0000	0.0000	0.0000	-0.0331	9.1314	2.8397	0.0500	-0.0517	-0.0052	0.0000	8.8802	2.9076	0.0926	-0.0000	0.0000	0.0000	106.3477	28.6063	0.9964	-0.0004	0.0000
764.0370	0.3401	-2.8153	0.4665	-3.9040	4.7262	-4.1076	-0.0000	-0.0000	-0.0000	0.0000	0.0000	0.0000	0.0166	9.0158	2.8321	0.0680	-0.0507	0.0169	0.0000	8.8802	2.9076	0.0926	-0.0000	0.0000	0.0000	106.3485	28.6071	0.9965	-0.0004	0.0000
764.0470	0.3401	-2.8153	0.4665	-3.9039	4.7262	-4.1077	-0.0000	-0.0000	-0.0000	0.0000	0.0000	0.0000	-0.0761	9.0600	2.8747	0.0552	-0.0588	0.0012	-0.0000	8.8801	2.9076	0.0926	-0.0000	0.0000	-0.0000	106.3474	28.6063	0.9963	-0.0004	0.0000
764.0590	0.3401	-2.8153	0.4665	-3.9040	4.7263	-4.1076	-0.0000	-0.0000	-0.0000	0.0000	0.0000	0.0000	0.0460	9.0578	2.8288	0.0496	-0.0602	0.0173	0.0000	8.8802	2.9076	0.0926	-0.0000	0.0000	0.0000	106.3486	28.6069	0.9963	-0.0004	0.0000
764.0690	0.3401	-2.8153	0.4665	-3.9039	4.7263	-4.1076	-0.0000	-0.0000	-0.0000	0.0000	0.0000	0.0000	-0.0294	9.0912	2.8620	0.0519	-0.0522	-0.0029	-0.0000	8.8800	2.9075	0.0926	-0.0000	0.0000	-0.0000	106.3462	28.6054	0.9965	-0.0004	0.0000
764.0810	0.3401	-2.8153	0.4665	-3.9039	4.7262	-4.1076	-0.0000	-0.0000	-0.0000	0.0000	0.0000	0.0000	0.0068	9.0444	2.8713	0.0705	-0.0486	0.0156	-0.0000	8.8802	2.9076	0.0926	-0.0000	0.0000	-0.0000	106.3483	28.6069	0.9963	-0.0004	0.0000
764.0910	0.3401	-2.8153	0.4665	-3.9039	4.7263	-4.1076	-0.0000	-0.0000	-0.0000	0.0000	0.0000	0.0000	-0.0126	9.0930	2.8504	0.0671	-0.0410	0.0035	-0.0000	8.8801	2.9076	0.0926	-0.0000	0.0000	-0.0000	106.3475	28.6064	0.9965	-0.0004	0.0000
764.1010	0.3401	-2.8152	0.4665	-3.9039	4.7262	-4.1076	-0.0000	-0.0000	-0.0000	0.0000	0.0000	0.0000	0.0282	9.0606	2.8304	0.0648	-0.0543	0.0025	-0.0000	8.8802	2.9076	0.0926	-0.0000	0.0000	-0.0000	106.3477	28.6066	0.9963	-0.0004	0.0000
764.1110	0.3402	-2.8153	0.4665	-3.9040	4.7262	-4.1076	-0.0000	-0.0000	-0.0000	0.0000	0.0000	0.0000	0.0094	9.0736	2.8180	0.0742	-0.0558	0.0197	-0.0000	8.8801	2.9075	0.0926	-0.0000	0.0000	-0.0000	106.3466	28.6055	0.9965	-0.0004	0.0000
764.1210	0.3401	-2.8152	0.4665	-3.9039	4.7262	-4.1076	-0.0000	-0.0000	-0.0000	0.0000	0.0000	0.0000	-0.0596	9.1095	2.8634	0.0349	-0.0468	0.0133	0.0000	8.8801	2.9075	0.0926	-0.0000	0.0000	0.0000	106.3466	28.6058	0.9965	-0.0004	0.0000
764.1330	0.3401	-2.8153	0.4665	-3.9040	4.7263	-4.1076	-0.0000	-0.0000	-0.0000	0.0000	0.0000	0.0000	0.0329	9.1603	2.8599	0.0647	-0.0527	0.0031	0.0000	8.8804	2.9077	0.0926	-0.0000	0.0000	0.0000	106.3500	28.6076	0.9964	-0.0004	0.0000
764.1430	0.3401	-2.8152	0.4664	-3.9039	4.7262	-4.1076	-0.0000	-0.0000	-0.0000	0.0000	0.0000	0.0000	-0.0722	9.0459	2.9016	0.0524	-0.0415	0.0092	-0.0000	8.8801	2.9076	0.0926	-0.0000	0.0000	-0.0000	106.3475	28.6064	0.9965	-0.0004	0.0000
764.1530	0.3401	-2.8153	0.4665	-3.9040	4.7262	-4.1077	-0.0000	-0.0000	-0.0000	0.0000	0.0000	0.0000	0.0208	9.0733	2.8383	0.0637	-0.0394	-0.0017	0.0000	8.8802	2.9076	0.0926	-0.0000	0.0000	0.0000	106.3478	28.6071	0.9965	-0.0004	0.0000
764.1630	0.3401	-2.8153	0.4665	-3.9040	4.7262	-4.1077	-0.0000	-0.0000	-0.0000	0.0000	0.0000	0.0000	0.0071	9.0253	2.8724	0.0436	-0.0399	0.0124	-0.0000	8.8801	2.9076	0.0926	-0.0000	0.0000	-0.0000	106.3474	28.6067	0.9964	-0.0004	0.0000
764.1730	0.3401	-2.8153	0.4665	-3.9040	4.7263	-4.1076	-0.0000	-0.0000	-0.0000	0.0000	0.0000	0.0000	0.0123	9.1115	2.8274	0.0477	-0.0533	0.0021	0.0000	8.8801	2.9075	0.0926	-0.0000	0.0000	0.0000	106.3468	28.6060	0.9965	-0.0004	0.0000
764.1850	0.3401	-2.8153	0.4665	-3.9040	4.7263	-4.1077	-0.0000	-0.0000	-0.0000	0.0000	0.0000	0.0000	-0.0758	9.0192	2.8717	0.0316	-0.0728	0.0038	-0.0000	8.8801	2.9076	0.0926	-0.0000	0.0000	-0.0000	106.3474	28.6063	0.9964	-0.0004	0.0000
764.1950	0.3401	-2.8152	0.4665	-3.9040	4.7262	-4.1076	-0.0000	-0.0000	-0.0000	0.0000	0.0000	0.0000	0.0360	9.0638	2.8804	0.0652	-0.0366	-0.0008	-0.0000	8.8802	2.9076	0.0926	-0.0000	0.0000	-0.0000	106.3481	28.6070	0.9963	-0.0004	0.0000
764.2050	0.3401	-2.8153	0.4665	-3.9040	4.7262	-4.1076	-0.0000	-0.0000	-0.0000	0.0000	0.0000	0.0000	-0.0317	9.0876	2.8695	0.0581	-0.0646	0.0032	-0.0000	8.8799	2.9074	0.0926	-0.0000	0.0000	-0.0000	106.3450	28.6049	0.9966	-0.0004	0.0000
764.2170	0.3402	-2.8153	0.4665	-3.9040	4.7263	-4.1077	-0.0000	-0.0000	-0.0000	0.0000	0.0000	0.0000	-0.0451	9.1267	2.8665	0.0572	-0.0395	-0.0035	0.0000	8.8802	2.9076	0.0926	-0.0000	0.0000	0.0000	106.3484	28.6070	0.9964	-0.0004	0.0000
764.2270	0.3401	-2.8153	0.4665	-3.9040	4.7263	-4.1076	-0.0000	-0.0000	-0.0000	0.0000	0.0000	0.0000	0.0178	9.1069	2.8365	0.0762	-0.0737	-0.0037	-0.0000	8.8801	2.9075	0.0926	-0.0000	0.0000	-0.0000	106.3471	28.6060	0.9964	-0.0004	0.0000
764.2370	0.3401	-2.8153	0.4665	-3.9039	4.7262	-4.1076	-0.0000	-0.0000	-0.0000	0.0000	0.0000	0.0000	0.0066	9.1519	2.8524	0.0448	-0.0591	0.0255	-0.0000	8.8801	2.9075	0.0926	-0.0000	0.0000	-0.0000	106.3471	28.6057	0.9965	-0.0004	0.0000
764.2490	0.3401	-2.8152	0.4665	-3.9039	4.7263	-4.1076	-0.0000	-0.0000	-0.0000	0.0000	0.0000	0.0000	-0.0771	9.0195	2.8689	0.0399	-0.0592	0.0234	-0.0000	8.8801	2.9076	0.0926	-0.0000	0.0000	-0.0000	106.3467	28.6062	0.9966	-0.0004	0.0000
764.2590	0.3401	-2.8153	0.4665	-3.9040	4.7262	-4.1077	-0.0000	-0.0000	-0.0000	0.0000	0.0000	0.0000	0.0464	9.0231	2.8920	0.0880	-0.0420	0.0277	-0.0000	8.8801	2.9076	0.0926	-0.0000	0.0000	-0.0000	106.3475	28.6064	0.9965	-0.0004	0.0000
764.2710	0.3401	-2.8153	0.4665	-3.9040	4.7263	-4.1076	-0.0000	-0.0000	-0.0000	0.0000	0.0000	0.0000	-0.0259	9.0759	2.8820	0.0461	-0.0661	0.0087	-0.0000	8.8803	2.9077	0.0926	-0.0000	0.0000	-0.0000	106.3499	28.6075	0.9962	-0.0004	0.0000
764.2810	0.3401	-2.8153	0.4665	-3.9040	4.7262	-4.1076	-0.0000	-0.0000	-0.0000	0.0000	0.0000	0.0000	-0.0548	9.0648	2.8761	0.0474	-0.0713	0.0012	0.0000	8.8801	2.9076	0.0926	-0.0000	0.0000	0.0000	106.3472	28.6064	0.9965	-0.0004	0.0000
764.2910	0.3401	-2.8153	0.4665	-3.9040	4.7263	-4.1076	-0.0000	-0.0000	-0.0000	0.0000	0.0000	0.0000	-0.0060	9.1269	2.8814	0.0504	-0.0639	0.0070	-0.0000	8.8801	2.9076	0.0926	-0.0000	0.0000	-0.0000	106.3472	28.6064	0.9965	-0.0004	0.0000
764.3010	0.3401	-2.8153	0.4665	-3.9039	4.7262	-4.1076	-0.0000	-0.0000	-0.0000	0.0000	0.0000	0.0000	-0.0103	9.0474	2.8842	0.0740	-0.0388	0.0195	-0.0000	8.8802	2.9076	0.0926	-0.0000	0.0000	-0.0000	106.3483	28.6069	0.9963	-0.0004	0.0000
764.3130	0.3401	-2.8152	0.4665	-3.9040	4.7262	-4.1076	-0.0000	-0.0000	-0.0000	0.0000	0.0000	0.0000	0.0174	9.0067	2.8783	0.0308	-0.0496	0.0166	-0.0000	8.8802	2.9076	0.0926	-0.0000	0.0000	-0.0000	106.3477	28.6066	0.9963	-0.0004	0.0000
764.3230	0.3401	-2.8153	0.4665	-3.9040	4.7262	-4.1076	-0.0000	-0.0000	-0.0000	0.0000	0.0000	0.0000	-0.0214	9.1285	2.8540	0.0317	-0.0761	0.0051	-0.0000	8.8802	2.9076	0.0926	-0.0000	0.0000	-0.0000	106.3483	28.6069	0.9963	-0.0004	0.0000
764.3330	0.3401	-2.8153	0.4665	-3.9040	4.7263	-4.1076	-0.0000	-0.0000	-0.0000	0.0000	0.0000	0.0000	-0.0633	9.1396	2.8567	0.0534	-0.0785	0.0115	-0.0000	8.8800	2.9075	0.0926	-0.0000	0.0000	-0.0000	106.3462	28.6057	0.9965	-0.0004	0.0000
764.3430	0.3401	-2.8153	0.4665	-3.9040	4.7262	-4.1076	-0.0000	-0.0000	-0.0000	0.0000	0.0000	0.0000	-0.0580	9.1022	2.8390	0.0458	-0.0374	-0.0081	0.0000	8.8801	2.9075	0.0926	-0.0000	0.0000	0.0000	106.3469	28.6061	0.9965	-0.0004	0.0000
764.3530	0.3401	-2.8153	0.4665	-3.9039	4.7262	-4.1076	-0.0000	-0.0000	-0.0000	0.0000	0.0000	0.0000	0.0044	9.0756	2.8532	0.0657	-0.0607	0.0194	0.0000	8.8801	2.9075	0.0926	-0.0000	0.0000	0.0000	106.3466	28.6058	0.9965	-0.0004	0.0000
764.3630	0.3402	-2.8153	0.4665	-3.9040	4.7262	-4.1076	-0.0000	-0.0000	-0.0000	0.0000	0.0000	0.0000	0.0553	9.0232	2.8989	0.0358	-0.0372	-0.0030	0.0000	8.8802	2.9077	0.0926	-0.0000	0.0000	0.0000	106.3487	28.6072	0.9963	-0.0004	0.0000
764.3750	0.3401	-2.8153	0.4665	-3.9040	4.7262	-4.1076	-0.0000	-0.0000	-0.0000	0.0000	0.0000	0.0000	-0.0434	9.1018	2.8516	0.0725	-0.0441	0.0242	0.0000	8.8802	2.9076	0.0926	-0.0000	0.0000	0.0000	106.3488	28.6070	0.9964	-0.0004	0.0000
764.3850	0.3401	-2.8153	0.4665	-3.9040	4.7262	-4.1077	-0.0000	-0.0000	-0.0000	0.0000	0.0000	0.0000	0.0102	9.0813	2.8586	0.0503	-0.0713	0.0001	-0.0000	8.8802	2.9076	0.0926	-0.0000	0.0000	-0.0000	106.3485	28.6071	0.9965	-0.0004	0.0000
764.3950	0.3401	-2.8153	0.4664	-3.9040	4.7263	-4.1076	-0.0000	-0.0000	-0.0000	0.0000	0.0000	0.0000	-0.0450	9.0645	2.8416	0.0480	-0.0729	-0.0030	0.0000	8.8800	2.9074	0.0926	-0.0000	0.0000	0.0000	106.3452	28.6050	0.9965	-0.0004	0.0000
764.4070	0.3401	-2.8153	0.4665	-3.9040	4.7262	-4.1076	-0.0000	-0.0000	-0.0000	0.0000	0.0000	0.0000	0.0126	9.0211	2.8650	0.0226	-0.0635	0.0040	-0.0000	8.8802	2.9076	0.0926	-0.0000	0.0000	-0.0000	106.3477	28.6066	0.9963	-0.0004	0.0000
764.4170	0.3401	-2.8153	0.4665	-3.9040	4.7262	-4.1076	-0.0000	-0.0000	-0.0000	0.0000	0.0000	0.0000	0.0660	9.0690	2.8861	0.0418	-0.0446	0.0274	-0.0000	8.8803	2.9077	0.0926	-0.0000	0.0000	-0.0000	106.3492	28.6074	0.9961	-0.0004	0.0000
764.4290	0.3401	-2.8152	0.4665	-3.9039	4.7262	-4.1076	-0.0000	-0.0000	-0.0000	0.0000	0.0000	0.0000	-0.0921	9.0843	2.8367	0.0273	-0.0481	0.0076	0.0000	8.8801	2.9075	0.0926	-0.0000	0.0000	0.0000	106.3476	28.6061	0.9965	-0.0004	0.0000
764.4390	0.3401	-2.8153	0.4665	-3.9040	4.7263	-4.1076	-0.0000	-0.0000	-0.0000	0.0000	0.0000	0.0000	0.0207	9.1001	2.8384	0.0384	-0.0482	0.0031	-0.0000	8.8802	2.9076	0.0926	-0.0000	0.0000	-0.0000	106.3481	28.6066	0.9964	-0.0004	0.0000
764.4510	0.3402	-2.8153	0.4665	-3.9040	4.7262	-4.1076	-0.0000	-0.0000	-0.0000	0.0000	0.0000	0.0000	0.0166	9.0173	2.8509	0.0578	-0.0418	-0.0088	0.0000	8.8801	2.9076	0.0926	-0.0000	0.0000	0.0000	106.3475	28.6063	0.9964	-0.0004	0.0000
764.4610	0.3401	-2.8153	0.4665	-3.9040	4.7262	-4.1076	-0.0000	-0.0000	-0.0000	0.0000	0.0000	0.0000	-0.0204	9.0476	2.8996	0.0555	-0.0431	0.0260	-0.0000	8.8801	2.9075	0.0926	-0.0000	0.0000	-0.0000	106.3469	28.6057	0.9965	-0.0004	0.0000
764.4710	0.3401	-2.8152	0.4665	-3.9040	4.7262	-4.1076	-0.0000	-0.0000	-0.0000	0.0000	0.0000	0.0000	-0.0022	9.0410	2.8261	0.0353	-0.0674	-0.0106	-0.0000	8.8800	2.9074	0.0926	-0.0000	0.0000	-0.0000	106.3457	28.6052	0.9966	-0.0004	0.0000
764.4830	0.3401	-2.8153	0.4665	-3.9040	4.7263	-4.1076	-0.0000	-0.0000	-0.0000	0.0000	0.0000	0.0000	-0.0406	9.1003	2.8729	0.0476	-0.0574	-0.0009	-0.0000	8.8802	2.9076	0.0926	-0.0000	0.0000	-0.0000	106.3481	28.6066	0.9964	-0.0004	0.0000
764.4930	0.3402	-2.8153	0.4665	-3.9040	4.7263	-4.1076	-0.0000	-0.0000	-0.0000	0.0000	0.0000	0.0000	-0.0014	9.0480	2.8746	0.0580	-0.0398	0.0010	-0.0000	8.8802	2.9076	0.0926	-0.0000	0.0000	-0.0000	106.3477	28.6063	0.9964	-0.0004	0.0000
764.5050	0.3401	-2.8153	0.4665	-3.9040	4.7262	-4.1076	-0.0000	-0.0000	-0.0000	0.0000	0.0000	0.0000	-0.0505	9.0708	2.8587	0.0457	-0.0519	0.0053	0.0000	8.8800	2.9075	0.0926	-0.0000	0.0000	0.0000	106.3457	28.6055	0.9966	-0.0004	0.0000
764.5150	0.3401	-2.8153	0.4665	-3.9039	4.7262	-4.1076	-0.0000	-0.0000	-0.0000	0.0000	0.0000	0.0000	-0.1096	9.1687	2.8644	0.0377	-0.0565	0.0181	-0.0000	8.8802	2.9076	0.0926	-0.0000	0.0000	-0.0000	106.3481	28.6070	0.9964	-0.0004	0.0000
764.5250	0.3402	-2.8153	0.4665	-3.9039	4.7263	-4.1076	-0.0000	-0.0000	-0.0000	0.0000	0.0000	0.0000	0.0698	9.0588	2.8682	0.0337	-0.0608	-0.0014	-0.0000	8.8801	2.9076	0.0926	-0.0000	0.0000	-0.0000	106.3475	28.6063	0.9964	-0.0004	0.0000
764.5370	0.3401	-2.8153	0.4665	-3.9040	4.7262	-4.1076	-0.0000	-0.0000	-0.0000	0.0000	0.0000	0.0000	-0.0349	9.0701	2.8673	0.0475	-0.0575	0.0139	-0.0000	8.8801	2.9075	0.0926	-0.0000	0.0000	-0.0000	106.3472	28.6061	0.9965	-0.0004	0.0000
764.5470	0.3401	-2.8153	0.4665	-3.9040	4.7262	-4.1076	-0.0000	-0.0000	-0.0000	0.0000	0.0000	0.0000	0.0169	9.0664	2.8629	0.0278	-0.0410	0.0371	0.0000	8.8801	2.9075	0.0926	-0.0000	0.0000	0.0000	106.3468	28.6060	0.9965	-0.0004	0.0000
764.5590	0.3401	-2.8152	0.4665	-3.9040	4.7263	-4.1076	-0.0000	-0.0000	-0.0000	0.0000	0.0000	0.0000	-0.0574	9.0079	2.8673	0.0315	-0.0734	-0.0214	0.0000	8.8802	2.9076	0.0926	-0.0000	0.0000	0.0000	106.3477	28.6066	0.9963	-0.0004	0.0000
764.5690	0.3401	-2.8153	0.4665	-3.9040	4.7262	-4.1076	-0.0000	-0.0000	-0.0000	0.0000	0.0000	0.0000	-0.0484	9.1200	2.9102	0.0348	-0.0639	0.0084	-0.0000	8.8801	2.9075	0.0926	-0.0000	0.0000	-0.0000	106.3466	28.6058	0.9966	-0.0004	0.0000
764.5810	0.3402	-2.8153	0.4665	-3.9039	4.7262	-4.1076	-0.0000	-0.0000	-0.0000	0.0000	0.0000	0.0000	-0.0841	9.1111	2.8165	0.0483	-0.0866	-0.0084	0.0000	8.8802	2.9076	0.0926	-0.0000	0.0000	0.0000	106.3487	28.6067	0.9964	-0.0004	0.0000
764.5910	0.3401	-2.8153	0.4665	-3.9040	4.7262	-4.1076	-0.0000	-0.0000	-0.0000	0.0000	0.0000	0.0000	-0.0525	9.0805	2.8652	0.0434	-0.0504	-0.0014	0.0000	8.8801	2.9076	0.0926	-0.0000	0.0000	0.0000	106.3474	28.6067	0.9964	-0.0004	0.0000
764.6010	0.3401	-2.8153	0.4665	-3.9040	4.7262	-4.1076	-0.0000	-0.0000	-0.0000	0.0000	0.0000	0.0000	-0.0470	8.9983	2.8601	0.0595	-0.0810	0.0068	-0.0000	8.8801	2.9075	0.0926	-0.0000	0.0000	-0.0000	106.3468	28.6060	0.9965	-0.0004	0.0000
764.6130	0.3401	-2.8152	0.4665	-3.9039	4.7263	-4.1076	-0.0000	-0.0000	-0.0000	0.0000	0.0000	0.0000	-0.0139	9.0634	2.8720	0.0244	-0.0576	0.0076	-0.0000	8.8800	2.9075	0.0926	-0.0000	0.0000	-0.0000	106.3463	28.6059	0.9966	-0.0004	0.0000
764.6230	0.3401	-2.8153	0.4665	-3.9039	4.7262	-4.1076	-0.0000	-0.0000	-0.0000	0.0000	0.0000	0.0000	0.0294	9.0568	2.9052	0.0297	-0.0371	0.0165	-0.0000	8.8801	2.9076	0.0926	-0.0000	0.0000	-0.0000	106.3472	28.6064	0.9965	-0.0004	0.0000
764.6350	0.3401	-2.8153	0.4665	-3.9040	4.7263	-4.1076	-0.0000	-0.0000	-0.0000	0.0000	0.0000	0.0000	0.0051	9.0607	2.8535	0.0392	-0.0409	0.0002	0.0000	8.8801	2.9075	0.0926	-0.0000	0.0000	0.0000	106.3475	28.6061	0.9965	-0.0004	0.0000
764.6450	0.3401	-2.8153	0.4665	-3.9040	4.7262	-4.1076	-0.0000	-0.0000	-0.0000	0.0000	0.0000	0.0000	-0.0838	9.0442	2.8825	0.0456	-0.0464	0.0129	-0.0000	8.8802	2.9076	0.0926	-0.0000	0.0000	-0.0000	106.3477	28.6063	0.9963	-0.0004	0.0000
764.6570	0.3402	-2.8153	0.4665	-3.9039	4.7262	-4.1076	-0.0000	-0.0000	-0.0000	0.0000	0.0000	0.0000	-0.0765	9.0675	2.8604	0.0620	-0.0521	0.0166	0.0000	8.8803	2.9077	0.0926	-0.0000	0.0000	0.0000	106.3492	28.6072	0.9963	-0.0004	0.0000
764.6670	0.3401	-2.8153	0.4665	-3.9040	4.7262	-4.1077	-0.0000	-0.0000	-0.0000	0.0000	0.0000	0.0000	-0.1126	9.0430	2.8764	0.0514	-0.0693	0.0196	0.0000	8.8803	2.9077	0.0926	-0.0000	0.0000	0.0000	106.3492	28.6072	0.9963	-0.0004	0.0000
764.6770	0.3401	-2.8153	0.4665	-3.9040	4.7263	-4.1076	-0.0000	-0.0000	-0.0000	0.0000	0.0000	0.0000	-0.1018	9.0223	2.8464	0.0502	-0.0293	0.0065	-0.0000	8.8801	2.9075	0.0926	-0.0000	0.0000	-0.0000	106.3471	28.6060	0.9964	-0.0004	0.0000
764.6890	0.3402	-2.8153	0.4665	-3.9040	4.7263	-4.1076	-0.0000	-0.0000	-0.0000	0.0000	0.0000	0.0000	0.0422	9.1198	2.8326	0.0314	-0.0321	0.0080	0.0000	8.8802	2.9076	0.0926	-0.0000	0.0000	0.0000	106.3486	28.6069	0.9963	-0.0004	0.0000
764.6990	0.3401	-2.8153	0.4665	-3.9040	4.7262	-4.1076	-0.0000	-0.0000	-0.0000	0.0000	0.0000	0.0000	-0.0472	9.0473	2.8634	0.0503	-0.0422	0.0075	-0.0000	8.8802	2.9076	0.0926	-0.0000	0.0000	-0.0000	106.3478	28.6067	0.9964	-0.0004	0.0000
764.7110	0.3401	-2.8152	0.4665	-3.9039	4.7262	-4.1076	-0.0000	-0.0000	-0.0000	0.0000	0.0000	0.0000	-0.0885	9.0111	2.8647	0.0315	-0.0573	-0.0075	0.0000	8.8800	2.9075	0.0926	-0.0000	0.0000	0.0000	106.3459	28.6054	0.9965	-0.0004	0.0000
764.7210	0.3401	-2.8152	0.4665	-3.9040	4.7263	-4.1076	-0.0000	-0.0000	-0.0000	0.0000	0.0000	0.0000	-0.0080	9.0494	2.8683	0.0235	-0.0564	0.0116	-0.0000	8.8801	2.9076	0.0926	-0.0000	0.0000	-0.0000	106.3468	28.6063	0.9964	-0.0004	0.0000
764.7330	0.3401	-2.8153	0.4665	-3.9040	4.7263	-4.1076	-0.0000	-0.0000	-0.0000	0.0000	0.0000	0.0000	-0.0287	9.1027	2.8334	0.0099	-0.0809	0.0087	0.0000	8.8801	2.9075	0.0926	-0.0000	0.0000	0.0000	106.3472	28.6061	0.9965	-0.0004	0.0000
764.7430	0.3401	-2.8152	0.4665	-3.9040	4.7262	-4.1076	-0.0000	-0.0000	-0.0000	0.0000	0.0000	0.0000	-0.0577	9.0360	2.8282	0.0396	-0.0485	0.0058	0.0000	8.8800	2.9075	0.0926	-0.0000	0.0000	0.0000	106.3460	28.6058	0.9966	-0.0004	0.0000
764.7550	0.3401	-2.8153	0.4665	-3.9040	4.7263	-4.1076	-0.0000	-0.0000	-0.0000	0.0000	0.0000	0.0000	-0.0442	9.0794	2.8940	0.0552	-0.0662	0.0052	-0.0000	8.8801	2.9075	0.0926	-0.0000	0.0000	-0.0000	106.3467	28.6059	0.9963	-0.0004	0.0000
764.7650	0.3401	-2.8153	0.4665	-3.9040	4.7262	-4.1076	-0.0000	-0.0000	-0.0000	0.0000	0.0000	0.0000	-0.0491	9.0335	2.8626	0.0453	-0.0683	-0.0046	0.0000	8.8801	2.9075	0.0926	-0.0000	0.0000	0.0000	106.3468	28.6060	0.9965	-0.0004	0.0000
764.7750	0.3401	-2.8153	0.4665	-3.9040	4.7263	-4.1076	-0.0000	-0.0000	-0.0000	0.0000	0.0000	0.0000	-0.0330	9.1244	2.8650	0.0279	-0.0647	0.0083	0.0000	8.8802	2.9076	0.0926	-0.0000	0.0000	0.0000	106.3478	28.6063	0.9964	-0.0004	0.0000
764.7870	0.3401	-2.8152	0.4665	-3.9040	4.7262	-4.1076	-0.0000	-0.0000	-0.0000	0.0000	0.0000	0.0000	0.0373	9.1060	2.8571	0.0091	-0.0476	0.0031	-0.0000	8.8801	2.9075	0.0926	-0.0000	0.0000	-0.0000	106.3472	28.6061	0.9965	-0.0004	0.0000
764.7970	0.3401	-2.8152	0.4664	-3.9040	4.7262	-4.1076	-0.0000	-0.0000	-0.0000	0.0000	0.0000	0.0000	0.0022	9.0149	2.8629	0.0561	-0.0601	0.0026	-0.0000	8.8801	2.9075	0.0926	-0.0000	0.0000	-0.0000	106.3470	28.6059	0.9966	-0.0004	0.0000
764.8090	0.3402	-2.8153	0.4665	-3.9040	4.7263	-4.1076	-0.0000	-0.0000	-0.0000	0.0000	0.0000	0.0000	-0.0671	9.1025	2.9310	0.0215	-0.0468	0.0230	0.0000	8.8801	2.9075	0.0926	-0.0000	0.0000	0.0000	106.3467	28.6059	0.9963	-0.0004	0.0000
764.8190	0.3401	-2.8153	0.4665	-3.9040	4.7263	-4.1077	-0.0000	-0.0000	-0.0000	0.0000	0.0000	0.0000	-0.0531	9.1347	2.8616	0.0416	-0.0457	0.0148	0.0000	8.8802	2.9076	0.0926	-0.0000	0.0000	0.0000	106.3481	28.6070	0.9964	-0.0004	0.0000
764.8290	0.3401	-2.8153	0.4665	-3.9039	4.7262	-4.1076	-0.0000	-0.0000	-0.0000	0.0000	0.0000	0.0000	-0.0155	9.0185	2.8135	0.0476	-0.0391	0.0082	-0.0000	8.8800	2.9075	0.0926	-0.0000	0.0000	-0.0000	106.3462	28.6054	0.9965	-0.0004	0.0000
764.8410	0.3401	-2.8153	0.4665	-3.9040	4.7263	-4.1076	-0.0000	-0.0000	-0.0000	0.0000	0.0000	0.0000	-0.0209	9.0699	2.8823	0.0413	-0.0829	0.0094	0.0000	8.8802	2.9076	0.0926	-0.0000	0.0000	0.0000	106.3482	28.6064	0.9965	-0.0004	0.0000
764.8510	0.3402	-2.8153	0.4665	-3.9039	4.7262	-4.1076	-0.0000	-0.0000	-0.0000	0.0000	0.0000	0.0000	-0.0579	9.0255	2.8790	0.0228	-0.0558	0.0027	-0.0000	8.8801	2.9076	0.0926	-0.0000	0.0000	-0.0000	106.3471	28.6063	0.9964	-0.0004	0.0000
764.8630	0.3401	-2.8153	0.4665	-3.9040	4.7262	-4.1076	-0.0000	-0.0000	-0.0000	0.0000	0.0000	0.0000	-0.0657	9.0802	2.8638	0.0423	-0.0695	0.0097	0.0000	8.8801	2.9075	0.0926	-0.0000	0.0000	0.0000	106.3466	28.6058	0.9965	-0.0004	0.0000
764.8730	0.3401	-2.8152	0.4665	-3.9039	4.7263	-4.1076	-0.0000	-0.0000	-0.0000	0.0000	0.0000	0.0000	0.0380	9.0585	2.8443	0.0469	-0.0787	0.0067	0.0000	8.8801	2.9076	0.0926	-0.0000	0.0000	0.0000	106.3475	28.6067	0.9964	-0.0004	0.0000
764.8850	0.3401	-2.8153	0.4665	-3.9039	4.7262	-4.1077	-0.0000	-0.0000	-0.0000	0.0000	0.0000	0.0000	-0.0086	9.0353	2.8271	0.0614	-0.0466	0.0071	0.0000	8.8801	2.9076	0.0926	-0.0000	0.0000	0.0000	106.3475	28.6064	0.9965	-0.0004	0.0000
764.8950	0.3401	-2.8153	0.4665	-3.9040	4.7263	-4.1076	-0.0000	-0.0000	-0.0000	0.0000	0.0000	0.0000	0.0375	9.0540	2.8280	0.0418	-0.0617	-0.0086	-0.0000	8.8801	2.9076	0.0926	-0.0000	0.0000	-0.0000	106.3475	28.6067	0.9965	-0.0004	0.0000
764.9050	0.3401	-2.8153	0.4665	-3.9040	4.7262	-4.1076	-0.0000	-0.0000	-0.0000	0.0000	0.0000	0.0000	-0.0183	9.0935	2.8668	0.0244	-0.0662	0.0177	-0.0000	8.8801	2.9076	0.0926	-0.0000	0.0000	-0.0000	106.3471	28.6063	0.9964	-0.0004	0.0000
764.9170	0.3401	-2.8153	0.4665	-3.9040	4.7263	-4.1076	-0.0000	-0.0000	-0.0000	0.0000	0.0000	0.0000	-0.0417	9.0645	2.8475	0.0345	-0.0690	0.0043	-0.0000	8.8801	2.9075	0.0926	-0.0000	0.0000	-0.0000	106.3470	28.6059	0.9966	-0.0004	0.0000
764.9270	0.3401	-2.8153	0.4665	-3.9040	4.7262	-4.1076	-0.0000	-0.0000	-0.0000	0.0000	0.0000	0.0000	-0.0184	9.0471	2.8873	0.0500	-0.0710	-0.0095	-0.0000	8.8800	2.9075	0.0926	-0.0000	0.0000	-0.0000	106.3462	28.6057	0.9965	-0.0004	0.0000
764.9390	0.3401	-2.8152	0.4665	-3.9040	4.7262	-4.1076	-0.0000	-0.0000	-0.0000	0.0000	0.0000	0.0000	-0.0450	9.0471	2.8711	0.0453	-0.0820	0.0199	0.0000	8.8801	2.9075	0.0926	-0.0000	0.0000	0.0000	106.3472	28.6061	0.9965	-0.0004	0.0000
764.9490	0.3402	-2.8153	0.4665	-3.9040	4.7262	-4.1076	-0.0000	-0.0000	-0.0000	0.0000	0.0000	0.0000	-0.0807	9.0619	2.8969	0.0449	-0.0671	0.0164	0.0000	8.8803	2.9077	0.0926	-0.0000	0.0000	0.0000	106.3490	28.6072	0.9963	-0.0004	0.0000
764.9590	0.3401	-2.8153	0.4665	-3.9040	4.7263	-4.1077	-0.0000	-0.0000	-0.0000	0.0000	0.0000	0.0000	-0.0102	9.0574	2.8696	0.0325	-0.0734	0.0047	-0.0000	8.8801	2.9076	0.0926	-0.0000	0.0000	-0.0000	106.3474	28.6067	0.9964	-0.0004	0.0000
764.9710	0.3402	-2.8153	0.4665	-3.9040	4.7262	-4.1076	-0.0000	-0.0000	-0.0000	0.0000	0.0000	0.0000	-0.0406	9.0664	2.8824	0.0609	-0.0423	-0.0109	0.0000	8.8801	2.9075	0.0926	-0.0000	0.0000	0.0000	106.3469	28.6061	0.9965	-0.0004	0.0000
764.9810	0.3401	-2.8153	0.4665	-3.9040	4.7263	-4.1076	-0.0000	-0.0000	-0.0000	0.0000	0.0000	0.0000	-0.1137	9.0799	2.8394	0.0385	-0.0659	0.0197	0.0000	8.8802	2.9076	0.0926	-0.0000	0.0000	0.0000	106.3484	28.6067	0.9964	-0.0004	0.0000
764.9910	0.3401	-2.8153	0.4664	-3.9040	4.7262	-4.1076	-0.0000	-0.0000	-0.0000	0.0000	0.0000	0.0000	-0.0479	9.0211	2.8958	0.0565	-0.0552	0.0151	0.0000	8.8803	2.9077	0.0926	-0.0000	0.0000	0.0000	106.3491	28.6073	0.9964	-0.0004	0.0000
765.0010	0.3401	-2.8153	0.4665	-3.9040	4.7263	-4.1076	-0.0000	-0.0000	-0.0000	0.0000	0.0000	0.0000	-0.0465	9.0351	2.8770	0.0486	-0.0601	-0.0038	-0.0000	8.8802	2.9076	0.0926	-0.0000	0.0000	-0.0000	106.3483	28.6069	0.9963	-0.0004	0.0000
765.0110	0.3401	-2.8153	0.4665	-3.9040	4.7262	-4.1076	-0.0000	-0.0000	-0.0000	0.0000	0.0000	0.0000	-0.0366	9.0120	2.8639	0.0100	-0.0558	0.0223	0.0000	8.8801	2.9076	0.0926	-0.0000	0.0000	0.0000	106.3475	28.6064	0.9965	-0.0004	0.0000
765.0230	0.3401	-2.8153	0.4665	-3.9040	4.7263	-4.1077	-0.0000	-0.0000	-0.0000	0.0000	0.0000	0.0000	-0.0246	9.0989	2.8279	0.0500	-0.0755	0.0098	-0.0000	8.8801	2.9075	0.0926	-0.0000	0.0000	-0.0000	106.3466	28.6058	0.9965	-0.0004	0.0000
765.0330	0.3401	-2.8153	0.4665	-3.9040	4.7262	-4.1076	-0.0000	-0.0000	-0.0000	0.0000	0.0000	0.0000	-0.0156	9.1332	2.8311	0.0439	-0.0617	-0.0196	0.0000	8.8800	2.9074	0.0926	-0.0000	0.0000	0.0000	106.3453	28.6052	0.9966	-0.0004	0.0000
765.0430	0.3401	-2.8153	0.4665	-3.9040	4.7263	-4.1076	-0.0000	-0.0000	-0.0000	0.0000	0.0000	0.0000	0.0046	9.0049	2.8422	0.0688	-0.0660	0.0066	0.0000	8.8801	2.9075	0.0926	-0.0000	0.0000	0.0000	106.3469	28.6058	0.9965	-0.0004	0.0000
765.0530	0.3401	-2.8153	0.4665	-3.9040	4.7262	-4.1076	-0.0000	-0.0000	-0.0000	0.0000	0.0000	0.0000	0.0416	9.0080	2.8654	0.0443	-0.0477	0.0172	0.0000	8.8802	2.9076	0.0926	-0.0000	0.0000	0.0000	106.3482	28.6064	0.9965	-0.0004	0.0000
765.0630	0.3402	-2.8152	0.4665	-3.9040	4.7263	-4.1076	-0.0000	-0.0000	-0.0000	0.0000	0.0000	0.0000	-0.0445	9.0215	2.8820	0.0344	-0.0767	0.0147	0.0000	8.8802	2.9076	0.0926	-0.0000	0.0000	0.0000	106.3484	28.6067	0.9964	-0.0004	0.0000
765.0730	0.3401	-2.8153	0.4665	-3.9040	4.7263	-4.1076	-0.0000	-0.0000	-0.0000	0.0000	0.0000	0.0000	-0.0559	9.1023	2.8763	0.0308	-0.0563	0.0046	0.0000	8.8802	2.9077	0.0926	-0.0000	0.0000	0.0000	106.3481	28.6073	0.9964	-0.0004	0.0000
765.0850	0.3401	-2.8153	0.4665	-3.9040	4.7262	-4.1077	-0.0000	-0.0000	-0.0000	0.0000	0.0000	0.0000	-0.0307	9.0636	2.8505	0.0499	-0.0460	0.0242	0.0000	8.8802	2.9076	0.0926	-0.0000	0.0000	0.0000	106.3482	28.6071	0.9962	-0.0004	0.0000
765.0950	0.3401	-2.8153	0.4665	-3.9040	4.7263	-4.1076	-0.0000	-0.0000	-0.0000	0.0000	0.0000	0.0000	-0.0570	8.9892	2.8477	0.0354	-0.0644	0.0201	-0.0000	8.8802	2.9077	0.0926	-0.0000	0.0000	-0.0000	106.3487	28.6073	0.9963	-0.0004	0.0000
765.1050	0.3401	-2.8153	0.4665	-3.9039	4.7263	-4.1076	-0.0000	-0.0000	-0.0000	0.0000	0.0000	0.0000	0.0915	9.0281	2.8972	0.0488	-0.0638	0.0219	-0.0000	8.8802	2.9076	0.0926	-0.0000	0.0000	-0.0000	106.3480	28.6066	0.9963	-0.0004	0.0000
765.1150	0.3402	-2.8152	0.4665	-3.9040	4.7262	-4.1076	-0.0000	-0.0000	-0.0000	0.0000	0.0000	0.0000	-0.0408	9.0179	2.8770	0.0355	-0.0466	0.0112	0.0000	8.8801	2.9076	0.0926	-0.0000	0.0000	0.0000	106.3471	28.6063	0.9964	-0.0004	0.0000
765.1270	0.3402	-2.8152	0.4665	-3.9040	4.7262	-4.1076	-0.0000	-0.0000	-0.0000	0.0000	0.0000	0.0000	0.0108	9.0050	2.8463	0.0439	-0.0635	0.0254	-0.0000	8.8802	2.9076	0.0926	-0.0000	0.0000	-0.0000	106.3483	28.6069	0.9963	-0.0004	0.0000
765.1370	0.3401	-2.8153	0.4665	-3.9040	4.7262	-4.1076	-0.0000	-0.0000	-0.0000	0.0000	0.0000	0.0000	-0.0238	9.0170	2.8600	0.0313	-0.0840	0.0029	-0.0000	8.8800	2.9074	0.0926	-0.0000	0.0000	-0.0000	106.3456	28.6051	0.9965	-0.0004	0.0000
765.1490	0.3402	-2.8153	0.4665	-3.9040	4.7262	-4.1076	-0.0000	-0.0000	-0.0000	0.0000	0.0000	0.0000	0.0392	9.0620	2.8813	0.0257	-0.0560	-0.0070	0.0000	8.8802	2.9076	0.0926	-0.0000	0.0000	0.0000	106.3481	28.6070	0.9964	-0.0004	0.0000
765.1590	0.3401	-2.8153	0.4665	-3.9039	4.7262	-4.1076	-0.0000	-0.0000	-0.0000	0.0000	0.0000	0.0000	0.0400	9.0689	2.8629	0.0303	-0.0879	0.0187	-0.0000	8.8801	2.9075	0.0926	-0.0000	0.0000	-0.0000	106.3472	28.6061	0.9965	-0.0004	0.0000
765.1710	0.3401	-2.8153	0.4665	-3.9039	4.7262	-4.1077	-0.0000	-0.0000	-0.0000	0.0000	0.0000	0.0000	-0.0096	9.0308	2.8362	0.0395	-0.0463	-0.0017	-0.0000	8.8800	2.9075	0.0926	-0.0000	0.0000	-0.0000	106.3463	28.6061	0.9965	-0.0004	0.0000
765.1810	0.3401	-2.8153	0.4665	-3.9040	4.7263	-4.1076	-0.0000	-0.0000	-0.0000	0.0000	0.0000	0.0000	0.0284	9.0634	2.8815	0.0341	-0.0788	0.0173	-0.0000	8.8800	2.9074	0.0926	-0.0000	0.0000	-0.0000	106.3456	28.6051	0.9965	-0.0004	0.0000
765.1910	0.3401	-2.8153	0.4665	-3.9040	4.7262	-4.1076	-0.0000	-0.0000	-0.0000	0.0000	0.0000	0.0000	0.0228	8.9970	2.8769	0.0194	-0.0592	0.0128	-0.0000	8.8801	2.9075	0.0926	-0.0000	0.0000	-0.0000	106.3466	28.6061	0.9965	-0.0004	0.0000
765.2030	0.3401	-2.8152	0.4665	-3.9039	4.7262	-4.1076	-0.0000	-0.0000	-0.0000	0.0000	0.0000	0.0000	0.0399	9.0955	2.8568	-0.0027	-0.0689	0.0115	0.0000	8.8802	2.9075	0.0926	-0.0000	0.0000	0.0000	106.3479	28.6061	0.9965	-0.0004	0.0000
765.2130	0.3402	-2.8153	0.4665	-3.9040	4.7262	-4.1076	-0.0000	-0.0000	-0.0000	0.0000	0.0000	0.0000	0.0631	9.0406	2.8723	0.0094	-0.0577	0.0062	0.0000	8.8802	2.9076	0.0926	-0.0000	0.0000	0.0000	106.3480	28.6069	0.9963	-0.0004	0.0000
765.2250	0.3401	-2.8153	0.4665	-3.9040	4.7262	-4.1077	-0.0000	-0.0000	-0.0000	0.0000	0.0000	0.0000	-0.0020	9.1081	2.8557	0.0200	-0.0716	-0.0030	-0.0000	8.8802	2.9076	0.0926	-0.0000	0.0000	-0.0000	106.3477	28.6063	0.9964	-0.0004	0.0000
765.2350	0.3401	-2.8153	0.4665	-3.9040	4.7262	-4.1076	-0.0000	-0.0000	-0.0000	0.0000	0.0000	0.0000	-0.0456	9.0852	2.8555	0.0390	-0.0390	0.0228	-0.0000	8.8802	2.9076	0.0926	-0.0000	0.0000	-0.0000	106.3485	28.6071	0.9962	-0.0004	0.0000
765.2450	0.3401	-2.8153	0.4665	-3.9040	4.7262	-4.1076	-0.0000	-0.0000	-0.0000	0.0000	0.0000	0.0000	-0.0243	9.0832	2.8708	0.0527	-0.0267	-0.0007	-0.0000	8.8800	2.9075	0.0926	-0.0000	0.0000	-0.0000	106.3463	28.6056	0.9966	-0.0004	0.0000
765.2550	0.3401	-2.8153	0.4665	-3.9040	4.7262	-4.1076	-0.0000	-0.0000	-0.0000	0.0000	0.0000	0.0000	-0.0153	9.0176	2.8337	0.0547	-0.0575	-0.0147	0.0000	8.8801	2.9075	0.0926	-0.0000	0.0000	0.0000	106.3468	28.6060	0.9964	-0.0004	0.0000
765.2650	0.3401	-2.8152	0.4665	-3.9040	4.7263	-4.1076	-0.0000	-0.0000	-0.0000	0.0000	0.0000	0.0000	0.0174	9.0637	2.8953	0.0597	-0.0571	0.0105	0.0000	8.8802	2.9076	0.0926	-0.0000	0.0000	0.0000	106.3482	28.6070	0.9964	-0.0004	0.0000
765.2750	0.3401	-2.8153	0.4665	-3.9039	4.7263	-4.1076	-0.0000	-0.0000	-0.0000	0.0000	0.0000	0.0000	-0.0714	9.0684	2.8193	0.0278	-0.0568	-0.0102	-0.0000	8.8802	2.9076	0.0926	-0.0000	0.0000	-0.0000	106.3477	28.6063	0.9964	-0.0004	0.0000
765.2870	0.3401	-2.8152	0.4665	-3.9040	4.7262	-4.1076	-0.0000	-0.0000	-0.0000	0.0000	0.0000	0.0000	0.0646	9.1191	2.8649	0.0278	-0.0780	0.0016	-0.0000	8.8802	2.9076	0.0926	-0.0000	0.0000	-0.0000	106.3483	28.6069	0.9963	-0.0004	0.0000
765.2970	0.3401	-2.8152	0.4665	-3.9040	4.7262	-4.1076	-0.0000	-0.0000	-0.0000	0.0000	0.0000	0.0000	0.0394	9.0459	2.8457	0.0402	-0.0777	0.0263	0.0000	8.8801	2.9076	0.0926	-0.0000	0.0000	0.0000	106.3475	28.6064	0.9965	-0.0004	0.0000
765.3090	0.3401	-2.8152	0.4665	-3.9039	4.7263	-4.1076	-0.0000	-0.0000	-0.0000	0.0000	0.0000	0.0000	-0.0364	8.9998	2.8942	0.0478	-0.0779	0.0024	-0.0000	8.8801	2.9076	0.0926	-0.0000	0.0000	-0.0000	106.3472	28.6064	0.9965	-0.0004	0.0000
765.3190	0.3401	-2.8153	0.4665	-3.9040	4.7263	-4.1076	-0.0000	-0.0000	-0.0000	0.0000	0.0000	0.0000	-0.0625	9.0634	2.8606	0.0333	-0.0812	0.0008	-0.0000	8.8801	2.9076	0.0926	-0.0000	0.0000	-0.0000	106.3474	28.6063	0.9964	-0.0004	0.0000
765.3290	0.3401	-2.8153	0.4665	-3.9040	4.7263	-4.1076	-0.0000	-0.0000	-0.0000	0.0000	0.0000	0.0000	-0.0237	9.0537	2.8237	0.0261	-0.0801	-0.0101	0.0000	8.8800	2.9075	0.0926	-0.0000	0.0000	0.0000	106.3459	28.6054	0.9965	-0.0004	0.0000
765.3410	0.3401	-2.8153	0.4665	-3.9040	4.7262	-4.1076	-0.0000	-0.0000	-0.0000	0.0000	0.0000	0.0000	0.0306	9.0576	2.8869	0.0452	-0.0748	-0.0093	0.0000	8.8802	2.9076	0.0926	-0.0000	0.0000	0.0000	106.3482	28.6070	0.9964	-0.0004	0.0000
765.3510	0.3401	-2.8152	0.4665	-3.9039	4.7262	-4.1076	-0.0000	-0.0000	-0.0000	0.0000	0.0000	0.0000	-0.0796	9.1046	2.8504	0.0333	-0.0672	0.0081	-0.0000	8.8801	2.9075	0.0926	-0.0000	0.0000	-0.0000	106.3472	28.6061	0.9965	-0.0004	0.0000
765.3630	0.3401	-2.8153	0.4665	-3.9040	4.7262	-4.1076	-0.0000	-0.0000	-0.0000	0.0000	0.0000	0.0000	0.0179	9.0447	2.8367	0.0391	-0.0875	-0.0151	-0.0000	8.8801	2.9076	0.0926	-0.0000	0.0000	-0.0000	106.3468	28.6063	0.9964	-0.0004	0.0000
765.3730	0.3401	-2.8153	0.4665	-3.9040	4.7262	-4.1076	-0.0000	-0.0000	-0.0000	0.0000	0.0000	0.0000	-0.0459	9.0749	2.8514	0.0339	-0.0741	-0.0053	-0.0000	8.8801	2.9076	0.0926	-0.0000	0.0000	-0.0000	106.3470	28.6062	0.9963	-0.0004	0.0000
765.3850	0.3401	-2.8153	0.4665	-3.9040	4.7263	-4.1076	-0.0000	-0.0000	-0.0000	0.0000	0.0000	0.0000	-0.0451	9.0033	2.8940	0.0373	-0.0624	0.0026	0.0000	8.8802	2.9076	0.0926	-0.0000	0.0000	0.0000	106.3487	28.6069	0.9963	-0.0004	0.0000
765.3950	0.3401	-2.8153	0.4665	-3.9040	4.7263	-4.1076	-0.0000	-0.0000	-0.0000	0.0000	0.0000	0.0000	-0.0622	9.0152	2.8939	0.0141	-0.0810	-0.0043	0.0000	8.8801	2.9075	0.0926	-0.0000	0.0000	0.0000	106.3467	28.6059	0.9963	-0.0004	0.0000
765.4050	0.3401	-2.8153	0.4665	-3.9040	4.7262	-4.1076	-0.0000	-0.0000	-0.0000	0.0000	0.0000	0.0000	0.0719	9.1058	2.8527	0.0220	-0.0730	0.0022	-0.0000	8.8800	2.9075	0.0926	-0.0000	0.0000	-0.0000	106.3463	28.6055	0.9966	-0.0004	0.0000
765.4170	0.3401	-2.8153	0.4665	-3.9040	4.7262	-4.1076	-0.0000	-0.0000	-0.0000	0.0000	0.0000	0.0000	-0.0942	9.0796	2.8741	0.0280	-0.0484	0.0180	-0.0000	8.8801	2.9075	0.0926	-0.0000	0.0000	-0.0000	106.3470	28.6059	0.9966	-0.0004	0.0000
765.4270	0.3401	-2.8153	0.4665	-3.9040	4.7262	-4.1076	-0.0000	-0.0000	-0.0000	0.0000	0.0000	0.0000	-0.0077	9.1273	2.8545	0.0322	-0.0635	-0.0058	0.0000	8.8801	2.9075	0.0926	-0.0000	0.0000	0.0000	106.3476	28.6061	0.9965	-0.0004	0.0000
765.4370	0.3402	-2.8153	0.4665	-3.9040	4.7263	-4.1076	-0.0000	-0.0000	-0.0000	0.0000	0.0000	0.0000	0.0392	9.0654	2.8690	0.0340	-0.0565	0.0144	0.0000	8.8802	2.9076	0.0926	-0.0000	0.0000	0.0000	106.3482	28.6070	0.9964	-0.0004	0.0000
765.4470	0.3401	-2.8153	0.4665	-3.9040	4.7262	-4.1076	-0.0000	-0.0000	-0.0000	0.0000	0.0000	0.0000	0.0114	9.1131	2.8714	0.0406	-0.0957	0.0359	0.0000	8.8799	2.9074	0.0926	-0.0000	0.0000	0.0000	106.3449	28.6048	0.9965	-0.0004	0.0000
765.4570	0.3402	-2.8153	0.4665	-3.9040	4.7262	-4.1076	-0.0000	-0.0000	-0.0000	0.0000	0.0000	0.0000	-0.0442	9.0472	2.8789	0.0439	-0.0800	-0.0231	0.0000	8.8802	2.9076	0.0926	-0.0000	0.0000	0.0000	106.3480	28.6069	0.9963	-0.0004	0.0000
765.4670	0.3401	-2.8153	0.4665	-3.9040	4.7263	-4.1076	-0.0000	-0.0000	-0.0000	0.0000	0.0000	0.0000	-0.0528	9.0649	2.8819	0.0435	-0.0649	0.0101	0.0000	8.8803	2.9077	0.0926	-0.0000	0.0000	0.0000	106.3494	28.6073	0.9964	-0.0004	0.0000
765.4790	0.3401	-2.8153	0.4665	-3.9040	4.7262	-4.1076	-0.0000	-0.0000	-0.0000	0.0000	0.0000	0.0000	-0.0402	9.0158	2.8304	0.0350	-0.0705	-0.0019	0.0000	8.8803	2.9077	0.0926	-0.0000	0.0000	0.0000	106.3499	28.6079	0.9963	-0.0004	0.0000
765.4890	0.3401	-2.8153	0.4665	-3.9040	4.7262	-4.1076	-0.0000	-0.0000	-0.0000	0.0000	0.0000	0.0000	-0.1032	9.0891	2.8967	0.0119	-0.0489	0.0056	-0.0000	8.8802	2.9076	0.0926	-0.0000	0.0000	-0.0000	106.3481	28.6067	0.9965	-0.0004	0.0000
765.4990	0.3401	-2.8153	0.4665	-3.9040	4.7263	-4.1076	-0.0000	-0.0000	-0.0000	0.0000	0.0000	0.0000	0.0286	9.0642	2.8978	0.0303	-0.0815	0.0122	0.0000	8.8802	2.9076	0.0926	-0.0000	0.0000	0.0000	106.3477	28.6066	0.9963	-0.0004	0.0000
765.5090	0.3401	-2.8153	0.4665	-3.9040	4.7262	-4.1076	-0.0000	-0.0000	-0.0000	0.0000	0.0000	0.0000	0.0143	9.1225	2.8393	0.0632	-0.0559	0.0074	-0.0000	8.8801	2.9076	0.0926	-0.0000	0.0000	-0.0000	106.3471	28.6063	0.9964	-0.0004	0.0000
765.5210	0.3401	-2.8153	0.4665	-3.9040	4.7263	-4.1076	-0.0000	-0.0000	-0.0000	0.0000	0.0000	0.0000	0.0052	9.1237	2.9168	0.0313	-0.0583	0.0021	-0.0000	8.8800	2.9075	0.0926	-0.0000	0.0000	-0.0000	106.3462	28.6061	0.9965	-0.0004	0.0000
765.5310	0.3402	-2.8153	0.4665	-3.9040	4.7262	-4.1076	-0.0000	-0.0000	-0.0000	0.0000	0.0000	0.0000	0.0025	9.0497	2.9055	0.0247	-0.0795	0.0020	0.0000	8.8801	2.9075	0.0926	-0.0000	0.0000	0.0000	106.3469	28.6058	0.9965	-0.0004	0.0000
765.5430	0.3401	-2.8153	0.4664	-3.9040	4.7262	-4.1076	-0.0000	-0.0000	-0.0000	0.0000	0.0000	0.0000	-0.0661	9.0520	2.8800	0.0117	-0.0674	-0.0046	-0.0000	8.8802	2.9076	0.0926	-0.0000	0.0000	-0.0000	106.3478	28.6067	0.9964	-0.0004	0.0000
