# Supplementary material for: Practical Aspects of Model-Based Collision Detection
Source: Front Robot AI. 2020 Nov 23;7:571574. doi: 10.3389/frobt.2020.571574 (PMC7805958; doi:10.3389/frobt.2020.571574)
Supplement: Supplementary file 1 [file Data_Sheet_1.ZIP › validation_data/ur-20_01_17-p9.csv]

839.8070	0.2417	-2.5839	-1.5110	-2.9026	6.1040	-4.1076	0.0000	-0.0000	-0.0000	0.0000	0.0000	0.0000	-0.0667	6.8844	2.5202	-0.1965	0.0461	-0.0333	0.0000	7.5470	2.1084	-0.1890	0.0537	0.0000	0.0000	90.3814	20.7437	-2.0337	0.5780	0.0000
839.8090	0.2417	-2.5840	-1.5110	-2.9025	6.1040	-4.1076	0.0000	-0.0000	-0.0000	0.0000	0.0000	0.0000	0.0126	6.8785	2.5665	-0.1925	0.0451	-0.0257	0.0000	7.5469	2.1083	-0.1890	0.0537	0.0000	0.0000	90.3803	20.7431	-2.0339	0.5781	0.0000
839.8190	0.2417	-2.5840	-1.5110	-2.9025	6.1040	-4.1077	0.0000	-0.0000	-0.0000	0.0000	0.0000	0.0000	0.0267	6.8048	2.5397	-0.1784	0.0161	-0.0212	0.0000	7.5469	2.1084	-0.1890	0.0537	0.0000	0.0000	90.3808	20.7436	-2.0338	0.5781	0.0000
839.8310	0.2417	-2.5840	-1.5110	-2.9025	6.1040	-4.1077	0.0000	-0.0000	-0.0000	0.0000	0.0000	0.0000	-0.0755	6.8018	2.5299	-0.1886	0.0542	-0.0429	-0.0000	7.5470	2.1084	-0.1890	0.0537	0.0000	-0.0000	90.3821	20.7433	-2.0337	0.5780	0.0000
839.8410	0.2417	-2.5840	-1.5109	-2.9025	6.1040	-4.1076	0.0000	-0.0000	-0.0000	0.0000	0.0000	0.0000	-0.0129	6.7926	2.5279	-0.1961	0.0564	-0.0455	-0.0000	7.5470	2.1082	-0.1890	0.0537	0.0000	-0.0000	90.3819	20.7416	-2.0339	0.5781	0.0000
839.8530	0.2417	-2.5839	-1.5110	-2.9025	6.1040	-4.1076	0.0000	-0.0000	-0.0000	0.0000	0.0000	0.0000	-0.0299	6.8112	2.5469	-0.1825	0.0526	-0.0740	-0.0000	7.5469	2.1084	-0.1890	0.0537	0.0000	-0.0000	90.3812	20.7435	-2.0338	0.5781	0.0000
839.8630	0.2417	-2.5840	-1.5110	-2.9025	6.1040	-4.1077	0.0000	-0.0000	-0.0000	0.0000	0.0000	0.0000	-0.0462	6.7653	2.5512	-0.1901	0.0347	-0.0309	-0.0000	7.5469	2.1082	-0.1890	0.0537	0.0000	-0.0000	90.3807	20.7420	-2.0339	0.5781	0.0000
839.8750	0.2417	-2.5840	-1.5110	-2.9025	6.1040	-4.1077	0.0000	-0.0000	-0.0000	0.0000	0.0000	0.0000	0.0414	6.8120	2.5773	-0.2043	0.0315	-0.0589	-0.0000	7.5469	2.1082	-0.1890	0.0537	0.0000	-0.0000	90.3813	20.7420	-2.0339	0.5781	0.0000
839.8850	0.2417	-2.5840	-1.5110	-2.9025	6.1040	-4.1076	0.0000	-0.0000	-0.0000	0.0000	0.0000	0.0000	-0.0054	6.8461	2.5279	-0.1950	0.0237	-0.0224	0.0000	7.5469	2.1083	-0.1890	0.0537	0.0000	0.0000	90.3810	20.7428	-2.0339	0.5781	0.0000
839.8970	0.2417	-2.5840	-1.5110	-2.9025	6.1040	-4.1077	0.0000	-0.0000	-0.0000	0.0000	0.0000	0.0000	0.0095	6.7726	2.5963	-0.2235	0.0264	-0.0365	0.0000	7.5470	2.1083	-0.1890	0.0537	0.0000	0.0000	90.3815	20.7428	-2.0338	0.5781	0.0000
839.9070	0.2417	-2.5839	-1.5110	-2.9025	6.1040	-4.1076	0.0000	-0.0000	-0.0000	0.0000	0.0000	0.0000	-0.0469	6.8709	2.5449	-0.2001	0.0037	-0.0302	0.0000	7.5469	2.1083	-0.1890	0.0537	0.0000	0.0000	90.3811	20.7423	-2.0339	0.5781	0.0000
839.9190	0.2417	-2.5839	-1.5109	-2.9025	6.1040	-4.1077	0.0000	-0.0000	-0.0000	0.0000	0.0000	0.0000	0.0586	6.7803	2.5575	-0.1915	0.0430	-0.0260	0.0000	7.5469	2.1083	-0.1890	0.0537	0.0000	0.0000	90.3812	20.7424	-2.0338	0.5781	0.0000
839.9290	0.2417	-2.5839	-1.5109	-2.9025	6.1040	-4.1076	0.0000	-0.0000	-0.0000	0.0000	0.0000	0.0000	0.0029	6.7540	2.5451	-0.1927	0.0324	-0.0190	-0.0000	7.5471	2.1084	-0.1890	0.0537	0.0000	-0.0000	90.3833	20.7440	-2.0338	0.5781	0.0000
839.9390	0.2417	-2.5840	-1.5109	-2.9025	6.1040	-4.1076	0.0000	-0.0000	-0.0000	0.0000	0.0000	0.0000	-0.0801	6.8518	2.6020	-0.2157	0.0511	-0.0459	0.0000	7.5469	2.1084	-0.1890	0.0537	0.0000	0.0000	90.3808	20.7436	-2.0338	0.5781	0.0000
839.9510	0.2417	-2.5839	-1.5109	-2.9025	6.1041	-4.1077	0.0000	-0.0000	-0.0000	0.0000	0.0000	0.0000	-0.0633	6.8320	2.5278	-0.1849	0.0344	-0.0512	-0.0000	7.5469	2.1083	-0.1890	0.0537	0.0000	-0.0000	90.3805	20.7428	-2.0339	0.5781	0.0000
839.9610	0.2417	-2.5840	-1.5110	-2.9026	6.1040	-4.1076	0.0000	-0.0000	-0.0000	0.0000	0.0000	0.0000	-0.0048	6.8806	2.5589	-0.2099	0.0371	-0.0244	0.0000	7.5470	2.1084	-0.1890	0.0537	0.0000	0.0000	90.3819	20.7432	-2.0338	0.5781	0.0000
839.9730	0.2417	-2.5840	-1.5109	-2.9025	6.1040	-4.1077	0.0000	-0.0000	-0.0000	0.0000	0.0000	0.0000	0.0090	6.8321	2.5027	-0.2191	0.0381	-0.0533	-0.0000	7.5470	2.1085	-0.1890	0.0537	0.0000	-0.0000	90.3821	20.7444	-2.0338	0.5781	0.0000
839.9830	0.2417	-2.5840	-1.5109	-2.9026	6.1040	-4.1077	0.0000	-0.0000	-0.0000	0.0000	0.0000	0.0000	-0.0452	6.8300	2.5579	-0.2126	0.0248	-0.0376	-0.0000	7.5470	2.1083	-0.1890	0.0537	0.0000	-0.0000	90.3815	20.7427	-2.0339	0.5781	0.0000
839.9950	0.2417	-2.5840	-1.5109	-2.9026	6.1040	-4.1076	0.0000	-0.0000	-0.0000	0.0000	0.0000	0.0000	-0.0004	6.8136	2.5299	-0.1808	0.0248	-0.0295	-0.0000	7.5469	2.1084	-0.1890	0.0537	0.0000	-0.0000	90.3808	20.7436	-2.0338	0.5781	0.0000
840.0050	0.2417	-2.5840	-1.5109	-2.9025	6.1040	-4.1077	0.0000	-0.0000	-0.0000	0.0000	0.0000	0.0000	0.0749	6.7167	2.5454	-0.1865	0.0398	-0.0420	-0.0000	7.5470	2.1084	-0.1890	0.0537	0.0000	-0.0000	90.3814	20.7437	-2.0337	0.5780	0.0000
840.0150	0.2417	-2.5839	-1.5109	-2.9025	6.1040	-4.1077	0.0000	-0.0000	-0.0000	0.0000	0.0000	0.0000	-0.0274	6.7838	2.5248	-0.2010	0.0671	-0.0366	-0.0000	7.5469	2.1082	-0.1890	0.0537	0.0000	-0.0000	90.3813	20.7420	-2.0338	0.5781	0.0000
840.0270	0.2417	-2.5840	-1.5109	-2.9026	6.1040	-4.1076	0.0000	-0.0000	-0.0000	0.0000	0.0000	0.0000	-0.0134	6.8626	2.5625	-0.1832	0.0463	-0.0535	-0.0000	7.5470	2.1083	-0.1890	0.0537	0.0000	-0.0000	90.3825	20.7427	-2.0339	0.5781	0.0000
840.0370	0.2417	-2.5840	-1.5109	-2.9026	6.1040	-4.1076	0.0000	-0.0000	-0.0000	0.0000	0.0000	0.0000	0.0051	6.8271	2.5227	-0.1709	0.0419	-0.0342	0.0000	7.5469	2.1083	-0.1890	0.0537	0.0000	0.0000	90.3806	20.7424	-2.0339	0.5781	0.0000
840.0470	0.2417	-2.5840	-1.5109	-2.9026	6.1040	-4.1076	0.0000	-0.0000	-0.0000	0.0000	0.0000	0.0000	0.0646	6.8561	2.5436	-0.2000	0.0456	-0.0289	-0.0000	7.5470	2.1082	-0.1890	0.0537	0.0000	-0.0000	90.3817	20.7419	-2.0339	0.5781	0.0000
840.0570	0.2417	-2.5839	-1.5109	-2.9026	6.1040	-4.1077	0.0000	-0.0000	-0.0000	0.0000	0.0000	0.0000	0.0340	6.7757	2.5310	-0.2001	0.0473	-0.0332	-0.0000	7.5470	2.1084	-0.1890	0.0537	0.0000	-0.0000	90.3820	20.7433	-2.0337	0.5780	0.0000
840.0670	0.2417	-2.5840	-1.5109	-2.9025	6.1040	-4.1076	0.0000	-0.0000	-0.0000	0.0000	0.0000	0.0000	-0.0207	6.8162	2.5490	-0.1995	0.0786	-0.0362	0.0000	7.5470	2.1083	-0.1890	0.0537	0.0000	0.0000	90.3814	20.7432	-2.0338	0.5781	0.0000
840.0790	0.2417	-2.5840	-1.5109	-2.9025	6.1040	-4.1076	0.0000	-0.0000	-0.0000	0.0000	0.0000	0.0000	-0.0292	6.8188	2.4992	-0.1930	0.0362	-0.0235	0.0000	7.5470	2.1084	-0.1890	0.0537	0.0000	0.0000	90.3819	20.7437	-2.0338	0.5781	0.0000
840.0890	0.2417	-2.5840	-1.5110	-2.9025	6.1040	-4.1076	0.0000	-0.0000	-0.0000	0.0000	0.0000	0.0000	-0.0717	6.8297	2.5514	-0.2062	0.0196	-0.0408	0.0000	7.5470	2.1083	-0.1890	0.0537	0.0000	0.0000	90.3824	20.7432	-2.0338	0.5781	0.0000
840.0990	0.2417	-2.5839	-1.5110	-2.9025	6.1040	-4.1076	0.0000	-0.0000	-0.0000	0.0000	0.0000	0.0000	-0.0461	6.8561	2.5196	-0.1858	0.0304	-0.0251	-0.0000	7.5469	2.1081	-0.1890	0.0537	0.0000	-0.0000	90.3804	20.7411	-2.0339	0.5781	0.0000
840.1110	0.2417	-2.5840	-1.5109	-2.9025	6.1040	-4.1077	0.0000	-0.0000	-0.0000	0.0000	0.0000	0.0000	-0.0413	6.8066	2.5154	-0.1832	0.0369	-0.0368	-0.0000	7.5471	2.1084	-0.1890	0.0537	0.0000	-0.0000	90.3828	20.7436	-2.0338	0.5781	0.0000
840.1210	0.2417	-2.5840	-1.5110	-2.9026	6.1040	-4.1076	0.0000	-0.0000	-0.0000	0.0000	0.0000	0.0000	-0.0807	6.8482	2.5121	-0.1962	0.0604	-0.0316	0.0000	7.5470	2.1084	-0.1890	0.0537	0.0000	0.0000	90.3819	20.7432	-2.0338	0.5781	0.0000
840.1330	0.2418	-2.5839	-1.5110	-2.9025	6.1040	-4.1076	0.0000	-0.0000	-0.0000	0.0000	0.0000	0.0000	-0.0388	6.7930	2.5539	-0.1777	0.0504	-0.0290	-0.0000	7.5469	2.1082	-0.1890	0.0537	0.0000	-0.0000	90.3812	20.7419	-2.0339	0.5781	0.0000
840.1430	0.2417	-2.5840	-1.5110	-2.9026	6.1040	-4.1077	0.0000	-0.0000	-0.0000	0.0000	0.0000	0.0000	0.0303	6.8218	2.5361	-0.1887	0.0449	-0.0273	-0.0000	7.5470	2.1083	-0.1890	0.0537	0.0000	-0.0000	90.3816	20.7424	-2.0339	0.5781	0.0000
840.1550	0.2417	-2.5840	-1.5110	-2.9025	6.1040	-4.1076	0.0000	-0.0000	-0.0000	0.0000	0.0000	0.0000	-0.0181	6.7994	2.5376	-0.1833	0.0439	-0.0562	0.0000	7.5470	2.1083	-0.1890	0.0537	0.0000	0.0000	90.3814	20.7432	-2.0338	0.5781	0.0000
840.1650	0.2417	-2.5840	-1.5110	-2.9025	6.1040	-4.1076	0.0000	-0.0000	-0.0000	0.0000	0.0000	0.0000	-0.0347	6.7790	2.5388	-0.1869	0.0680	-0.0281	0.0000	7.5470	2.1086	-0.1889	0.0537	0.0000	0.0000	90.3820	20.7453	-2.0336	0.5780	0.0000
840.1750	0.2417	-2.5840	-1.5109	-2.9025	6.1040	-4.1076	0.0000	-0.0000	-0.0000	0.0000	0.0000	0.0000	0.0535	6.8353	2.5723	-0.1843	0.0476	-0.0327	-0.0000	7.5470	2.1083	-0.1890	0.0537	0.0000	-0.0000	90.3825	20.7432	-2.0338	0.5781	0.0000
840.1870	0.2418	-2.5840	-1.5110	-2.9025	6.1040	-4.1077	0.0000	-0.0000	-0.0000	0.0000	0.0000	0.0000	-0.0277	6.8701	2.5419	-0.1725	0.0454	-0.0451	0.0000	7.5470	2.1085	-0.1890	0.0537	0.0000	0.0000	90.3817	20.7445	-2.0337	0.5780	0.0000
840.1970	0.2417	-2.5840	-1.5110	-2.9025	6.1040	-4.1076	0.0000	-0.0000	-0.0000	0.0000	0.0000	0.0000	-0.0069	6.7979	2.5621	-0.1896	0.0617	-0.0424	0.0000	7.5469	2.1083	-0.1890	0.0537	0.0000	0.0000	90.3807	20.7425	-2.0338	0.5781	0.0000
840.2090	0.2417	-2.5840	-1.5110	-2.9026	6.1040	-4.1077	0.0000	-0.0000	-0.0000	0.0000	0.0000	0.0000	-0.0747	6.7604	2.5079	-0.2049	0.0612	-0.0420	0.0000	7.5470	2.1085	-0.1890	0.0537	0.0000	0.0000	90.3815	20.7448	-2.0338	0.5780	0.0000
840.2190	0.2417	-2.5840	-1.5110	-2.9025	6.1041	-4.1076	0.0000	-0.0000	-0.0000	0.0000	0.0000	0.0000	-0.0721	6.7373	2.5086	-0.1832	0.0450	-0.0337	0.0000	7.5470	2.1083	-0.1890	0.0537	0.0000	0.0000	90.3814	20.7432	-2.0338	0.5781	0.0000
840.2290	0.2418	-2.5840	-1.5109	-2.9025	6.1040	-4.1076	0.0000	-0.0000	-0.0000	0.0000	0.0000	0.0000	0.0273	6.7748	2.5384	-0.2200	0.0288	-0.0317	-0.0000	7.5470	2.1083	-0.1890	0.0537	0.0000	-0.0000	90.3821	20.7423	-2.0340	0.5781	0.0000
840.2410	0.2417	-2.5840	-1.5110	-2.9026	6.1040	-4.1077	0.0000	-0.0000	-0.0000	0.0000	0.0000	0.0000	-0.0487	6.8569	2.5375	-0.1786	0.0387	-0.0450	-0.0000	7.5470	2.1082	-0.1890	0.0537	0.0000	-0.0000	90.3817	20.7419	-2.0340	0.5781	0.0000
840.2510	0.2417	-2.5840	-1.5109	-2.9026	6.1040	-4.1077	0.0000	-0.0000	-0.0000	0.0000	0.0000	0.0000	-0.0039	6.8167	2.5609	-0.1839	0.0375	-0.0473	-0.0000	7.5471	2.1084	-0.1890	0.0537	0.0000	-0.0000	90.3832	20.7439	-2.0338	0.5781	0.0000
840.2610	0.2417	-2.5839	-1.5110	-2.9025	6.1040	-4.1076	0.0000	-0.0000	-0.0000	0.0000	0.0000	0.0000	-0.0126	6.7874	2.5705	-0.1962	0.0468	-0.0284	0.0000	7.5469	2.1084	-0.1890	0.0537	0.0000	0.0000	90.3809	20.7432	-2.0338	0.5781	0.0000
840.2710	0.2417	-2.5840	-1.5109	-2.9025	6.1040	-4.1076	0.0000	-0.0000	-0.0000	0.0000	0.0000	0.0000	-0.0651	6.7573	2.5551	-0.1962	0.0620	-0.0304	0.0000	7.5470	2.1084	-0.1890	0.0537	0.0000	0.0000	90.3815	20.7432	-2.0337	0.5780	0.0000
840.2810	0.2417	-2.5839	-1.5110	-2.9025	6.1040	-4.1076	0.0000	-0.0000	-0.0000	0.0000	0.0000	0.0000	-0.0020	6.7900	2.5526	-0.2137	0.0371	-0.0436	0.0000	7.5469	2.1082	-0.1890	0.0537	0.0000	0.0000	90.3812	20.7419	-2.0339	0.5781	0.0000
840.2930	0.2417	-2.5839	-1.5110	-2.9025	6.1040	-4.1076	0.0000	-0.0000	-0.0000	0.0000	0.0000	0.0000	0.0284	6.7995	2.5399	-0.1834	0.0669	-0.0114	-0.0000	7.5468	2.1083	-0.1890	0.0537	0.0000	-0.0000	90.3800	20.7423	-2.0339	0.5781	0.0000
840.3030	0.2417	-2.5840	-1.5110	-2.9025	6.1040	-4.1076	0.0000	-0.0000	-0.0000	0.0000	0.0000	0.0000	-0.0240	6.8695	2.5420	-0.1933	0.0645	-0.0252	-0.0000	7.5470	2.1083	-0.1890	0.0537	0.0000	-0.0000	90.3819	20.7432	-2.0338	0.5781	0.0000
840.3130	0.2417	-2.5840	-1.5110	-2.9026	6.1040	-4.1076	0.0000	-0.0000	-0.0000	0.0000	0.0000	0.0000	-0.0860	6.7802	2.5376	-0.2251	0.0422	-0.0222	0.0000	7.5470	2.1085	-0.1890	0.0537	0.0000	0.0000	90.3817	20.7445	-2.0337	0.5780	0.0000
840.3230	0.2418	-2.5840	-1.5110	-2.9025	6.1040	-4.1077	0.0000	-0.0000	-0.0000	0.0000	0.0000	0.0000	-0.0173	6.7559	2.5208	-0.1944	0.0456	-0.0603	0.0000	7.5470	2.1083	-0.1890	0.0537	0.0000	0.0000	90.3816	20.7423	-2.0339	0.5781	0.0000
840.3350	0.2417	-2.5840	-1.5110	-2.9025	6.1040	-4.1077	0.0000	-0.0000	-0.0000	0.0000	0.0000	0.0000	-0.0532	6.7385	2.5373	-0.2010	0.0346	-0.0511	-0.0000	7.5470	2.1082	-0.1890	0.0537	0.0000	-0.0000	90.3816	20.7418	-2.0340	0.5781	0.0000
840.3450	0.2417	-2.5840	-1.5110	-2.9025	6.1040	-4.1076	0.0000	-0.0000	-0.0000	0.0000	0.0000	0.0000	0.0178	6.7211	2.5117	-0.1873	0.0522	-0.0474	-0.0000	7.5469	2.1084	-0.1890	0.0537	0.0000	-0.0000	90.3813	20.7435	-2.0338	0.5781	0.0000
840.3570	0.2417	-2.5839	-1.5109	-2.9026	6.1040	-4.1077	0.0000	-0.0000	-0.0000	0.0000	0.0000	0.0000	-0.0075	6.7913	2.5250	-0.2236	0.0579	-0.0584	0.0000	7.5470	2.1084	-0.1890	0.0537	0.0000	0.0000	90.3824	20.7436	-2.0337	0.5780	0.0000
840.3670	0.2417	-2.5840	-1.5110	-2.9026	6.1040	-4.1076	0.0000	-0.0000	-0.0000	0.0000	0.0000	0.0000	-0.0748	6.8263	2.4866	-0.1767	0.0222	-0.0367	0.0000	7.5470	2.1083	-0.1890	0.0537	0.0000	0.0000	90.3815	20.7422	-2.0340	0.5781	0.0000
840.3790	0.2417	-2.5839	-1.5110	-2.9025	6.1040	-4.1077	0.0000	-0.0000	-0.0000	0.0000	0.0000	0.0000	-0.0220	6.8064	2.5421	-0.1795	0.0399	-0.0291	-0.0000	7.5470	2.1083	-0.1890	0.0537	0.0000	-0.0000	90.3815	20.7427	-2.0339	0.5781	0.0000
840.3890	0.2417	-2.5839	-1.5110	-2.9025	6.1040	-4.1076	0.0000	-0.0000	-0.0000	0.0000	0.0000	0.0000	0.0155	6.8518	2.5575	-0.1968	0.0246	-0.0066	0.0000	7.5470	2.1081	-0.1890	0.0537	0.0000	0.0000	90.3814	20.7411	-2.0340	0.5781	0.0000
840.4010	0.2417	-2.5840	-1.5110	-2.9026	6.1040	-4.1076	0.0000	-0.0000	-0.0000	0.0000	0.0000	0.0000	-0.0917	6.8221	2.5327	-0.1865	0.0345	-0.0370	-0.0000	7.5469	2.1082	-0.1890	0.0537	0.0000	-0.0000	90.3803	20.7415	-2.0339	0.5781	0.0000
840.4110	0.2417	-2.5840	-1.5110	-2.9025	6.1040	-4.1076	0.0000	-0.0000	-0.0000	0.0000	0.0000	0.0000	-0.0193	6.7585	2.5294	-0.2196	0.0519	-0.0264	0.0000	7.5471	2.1084	-0.1890	0.0537	0.0000	0.0000	90.3829	20.7436	-2.0337	0.5780	0.0000
840.4210	0.2417	-2.5839	-1.5109	-2.9025	6.1040	-4.1077	0.0000	-0.0000	-0.0000	0.0000	0.0000	0.0000	-0.0208	6.8278	2.5067	-0.1928	0.0661	-0.0202	-0.0000	7.5470	2.1083	-0.1890	0.0537	0.0000	-0.0000	90.3816	20.7424	-2.0339	0.5781	0.0000
840.4310	0.2417	-2.5840	-1.5110	-2.9025	6.1041	-4.1076	0.0000	-0.0000	-0.0000	0.0000	0.0000	0.0000	-0.0411	6.7842	2.5854	-0.2070	0.0722	-0.0740	-0.0000	7.5471	2.1083	-0.1890	0.0537	0.0000	-0.0000	90.3826	20.7428	-2.0338	0.5781	0.0000
840.4410	0.2418	-2.5839	-1.5109	-2.9025	6.1040	-4.1076	0.0000	-0.0000	-0.0000	0.0000	0.0000	0.0000	-0.0317	6.8201	2.5706	-0.1898	0.0575	-0.0513	-0.0000	7.5469	2.1083	-0.1890	0.0537	0.0000	-0.0000	90.3811	20.7423	-2.0339	0.5781	0.0000
840.4510	0.2417	-2.5839	-1.5110	-2.9025	6.1040	-4.1076	0.0000	-0.0000	-0.0000	0.0000	0.0000	0.0000	0.0184	6.7582	2.6124	-0.2007	0.0472	-0.0497	0.0000	7.5469	2.1082	-0.1890	0.0537	0.0000	0.0000	90.3812	20.7420	-2.0339	0.5781	0.0000
840.4630	0.2418	-2.5840	-1.5110	-2.9025	6.1040	-4.1077	0.0000	-0.0000	-0.0000	0.0000	0.0000	0.0000	-0.0259	6.7620	2.5023	-0.1882	0.0477	-0.0347	0.0000	7.5470	2.1085	-0.1890	0.0537	0.0000	0.0000	90.3822	20.7444	-2.0337	0.5780	0.0000
840.4730	0.2417	-2.5840	-1.5109	-2.9026	6.1040	-4.1077	0.0000	-0.0000	-0.0000	0.0000	0.0000	0.0000	-0.0437	6.7670	2.5622	-0.1868	0.0519	-0.0566	0.0000	7.5470	2.1083	-0.1890	0.0537	0.0000	0.0000	90.3814	20.7432	-2.0338	0.5781	0.0000
840.4830	0.2417	-2.5840	-1.5110	-2.9025	6.1040	-4.1076	0.0000	-0.0000	-0.0000	0.0000	0.0000	0.0000	-0.0120	6.7653	2.5181	-0.1936	0.0807	-0.0525	0.0000	7.5469	2.1083	-0.1890	0.0537	0.0000	0.0000	90.3811	20.7428	-2.0338	0.5781	0.0000
840.4930	0.2417	-2.5840	-1.5110	-2.9025	6.1040	-4.1076	0.0000	-0.0000	-0.0000	0.0000	0.0000	0.0000	-0.0340	6.7456	2.5471	-0.2059	0.0506	-0.0250	0.0000	7.5469	2.1084	-0.1890	0.0537	0.0000	0.0000	90.3813	20.7436	-2.0338	0.5781	0.0000
840.5050	0.2417	-2.5840	-1.5109	-2.9025	6.1040	-4.1076	0.0000	-0.0000	-0.0000	0.0000	0.0000	0.0000	-0.0527	6.8357	2.5157	-0.1980	0.0529	-0.0561	0.0000	7.5470	2.1085	-0.1890	0.0537	0.0000	0.0000	90.3815	20.7443	-2.0339	0.5781	0.0000
840.5150	0.2417	-2.5840	-1.5110	-2.9026	6.1040	-4.1077	0.0000	-0.0000	-0.0000	0.0000	0.0000	0.0000	-0.0214	6.8293	2.5033	-0.1753	0.0528	-0.0113	0.0000	7.5469	2.1084	-0.1890	0.0537	0.0000	0.0000	90.3813	20.7436	-2.0338	0.5781	0.0000
840.5270	0.2417	-2.5840	-1.5110	-2.9025	6.1040	-4.1076	0.0000	-0.0000	-0.0000	0.0000	0.0000	0.0000	0.0017	6.7513	2.5033	-0.2007	0.0763	-0.0230	0.0000	7.5470	2.1084	-0.1890	0.0537	0.0000	0.0000	90.3819	20.7432	-2.0338	0.5781	0.0000
840.5370	0.2417	-2.5839	-1.5110	-2.9025	6.1040	-4.1076	0.0000	-0.0000	-0.0000	0.0000	0.0000	0.0000	-0.0473	6.7414	2.5513	-0.1742	0.0491	-0.0314	0.0000	7.5469	2.1083	-0.1890	0.0537	0.0000	0.0000	90.3809	20.7431	-2.0338	0.5781	0.0000
840.5470	0.2417	-2.5839	-1.5110	-2.9025	6.1040	-4.1076	0.0000	-0.0000	-0.0000	0.0000	0.0000	0.0000	-0.0381	6.8716	2.5611	-0.2047	0.0570	-0.0284	0.0000	7.5469	2.1083	-0.1890	0.0537	0.0000	0.0000	90.3809	20.7426	-2.0340	0.5781	0.0000
840.5590	0.2417	-2.5840	-1.5109	-2.9025	6.1040	-4.1076	0.0000	-0.0000	-0.0000	0.0000	0.0000	0.0000	-0.0479	6.7936	2.5317	-0.1962	0.0615	-0.0258	0.0000	7.5469	2.1083	-0.1890	0.0537	0.0000	0.0000	90.3810	20.7428	-2.0339	0.5781	0.0000
840.5690	0.2417	-2.5840	-1.5110	-2.9025	6.1040	-4.1076	0.0000	-0.0000	-0.0000	0.0000	0.0000	0.0000	-0.0367	6.8357	2.5489	-0.1928	0.0474	-0.0529	-0.0000	7.5470	2.1083	-0.1890	0.0537	0.0000	-0.0000	90.3821	20.7428	-2.0338	0.5781	0.0000
840.5810	0.2417	-2.5840	-1.5109	-2.9025	6.1040	-4.1076	0.0000	-0.0000	-0.0000	0.0000	0.0000	0.0000	-0.0178	6.8147	2.5492	-0.2380	0.0497	-0.0384	0.0000	7.5470	2.1085	-0.1890	0.0537	0.0000	0.0000	90.3824	20.7447	-2.0338	0.5781	0.0000
840.5910	0.2417	-2.5839	-1.5109	-2.9025	6.1040	-4.1077	0.0000	-0.0000	-0.0000	0.0000	0.0000	0.0000	-0.1213	6.7912	2.5946	-0.1739	0.0647	-0.0331	-0.0000	7.5470	2.1084	-0.1890	0.0537	0.0000	-0.0000	90.3824	20.7436	-2.0338	0.5781	0.0000
840.6010	0.2417	-2.5840	-1.5110	-2.9025	6.1040	-4.1077	0.0000	-0.0000	-0.0000	0.0000	0.0000	0.0000	-0.0421	6.8373	2.5369	-0.1950	0.0447	-0.0361	0.0000	7.5470	2.1083	-0.1890	0.0537	0.0000	0.0000	90.3814	20.7432	-2.0338	0.5781	0.0000
840.6130	0.2417	-2.5839	-1.5109	-2.9026	6.1040	-4.1076	0.0000	-0.0000	-0.0000	0.0000	0.0000	0.0000	-0.0307	6.8076	2.5242	-0.2047	0.0293	-0.0465	-0.0000	7.5469	2.1082	-0.1890	0.0537	0.0000	-0.0000	90.3802	20.7415	-2.0340	0.5781	0.0000
840.6230	0.2417	-2.5839	-1.5110	-2.9026	6.1040	-4.1077	0.0000	-0.0000	-0.0000	0.0000	0.0000	0.0000	0.0172	6.8054	2.5379	-0.1746	0.0356	-0.0358	0.0000	7.5470	2.1084	-0.1890	0.0537	0.0000	0.0000	90.3814	20.7432	-2.0338	0.5781	0.0000
840.6330	0.2417	-2.5839	-1.5109	-2.9025	6.1040	-4.1076	0.0000	-0.0000	-0.0000	0.0000	0.0000	0.0000	-0.0599	6.7174	2.5434	-0.1970	0.0569	-0.0422	0.0000	7.5470	2.1084	-0.1890	0.0537	0.0000	0.0000	90.3819	20.7437	-2.0338	0.5781	0.0000
840.6430	0.2417	-2.5839	-1.5110	-2.9026	6.1040	-4.1076	0.0000	-0.0000	-0.0000	0.0000	0.0000	0.0000	-0.0264	6.8196	2.5087	-0.1775	0.0662	-0.0359	0.0000	7.5469	2.1083	-0.1890	0.0537	0.0000	0.0000	90.3813	20.7431	-2.0339	0.5781	0.0000
840.6530	0.2417	-2.5840	-1.5110	-2.9025	6.1040	-4.1076	0.0000	-0.0000	-0.0000	0.0000	0.0000	0.0000	-0.0498	6.7448	2.5350	-0.1895	0.0703	-0.0362	0.0000	7.5469	2.1083	-0.1890	0.0537	0.0000	0.0000	90.3811	20.7423	-2.0339	0.5781	0.0000
840.6650	0.2417	-2.5840	-1.5110	-2.9025	6.1040	-4.1076	0.0000	-0.0000	-0.0000	0.0000	0.0000	0.0000	0.0063	6.7722	2.5435	-0.2015	0.0371	-0.0259	0.0000	7.5471	2.1085	-0.1890	0.0537	0.0000	0.0000	90.3826	20.7444	-2.0337	0.5780	0.0000
840.6750	0.2417	-2.5840	-1.5109	-2.9025	6.1040	-4.1076	0.0000	-0.0000	-0.0000	0.0000	0.0000	0.0000	-0.0088	6.8265	2.4822	-0.1941	0.0396	-0.0271	0.0000	7.5469	2.1083	-0.1890	0.0537	0.0000	0.0000	90.3805	20.7428	-2.0338	0.5781	0.0000
840.6850	0.2417	-2.5840	-1.5110	-2.9025	6.1040	-4.1077	0.0000	-0.0000	-0.0000	0.0000	0.0000	0.0000	-0.0816	6.8485	2.5674	-0.1699	0.0667	-0.0474	0.0000	7.5470	2.1083	-0.1890	0.0537	0.0000	0.0000	90.3816	20.7423	-2.0339	0.5781	0.0000
840.6950	0.2417	-2.5839	-1.5110	-2.9026	6.1040	-4.1076	0.0000	-0.0000	-0.0000	0.0000	0.0000	0.0000	-0.0034	6.8063	2.5654	-0.1658	0.0801	-0.0236	0.0000	7.5470	2.1083	-0.1890	0.0537	0.0000	0.0000	90.3821	20.7423	-2.0339	0.5781	0.0000
840.7070	0.2417	-2.5840	-1.5110	-2.9025	6.1040	-4.1076	0.0000	-0.0000	-0.0000	0.0000	0.0000	0.0000	-0.0747	6.7907	2.5299	-0.1782	0.0451	-0.0607	0.0000	7.5470	2.1083	-0.1890	0.0537	0.0000	0.0000	90.3818	20.7431	-2.0339	0.5781	0.0000
840.7170	0.2417	-2.5840	-1.5110	-2.9025	6.1040	-4.1077	0.0000	-0.0000	-0.0000	0.0000	0.0000	0.0000	-0.0164	6.7948	2.5624	-0.2008	0.0522	-0.0455	0.0000	7.5470	2.1083	-0.1890	0.0537	0.0000	0.0000	90.3814	20.7432	-2.0338	0.5781	0.0000
840.7290	0.2417	-2.5840	-1.5109	-2.9026	6.1040	-4.1077	0.0000	-0.0000	-0.0000	0.0000	0.0000	0.0000	-0.0326	6.8067	2.5414	-0.1928	0.0439	-0.0363	-0.0000	7.5470	2.1082	-0.1890	0.0537	0.0000	-0.0000	90.3817	20.7420	-2.0339	0.5781	0.0000
840.7390	0.2417	-2.5840	-1.5109	-2.9025	6.1040	-4.1076	0.0000	-0.0000	-0.0000	0.0000	0.0000	0.0000	-0.0919	6.7320	2.5393	-0.1867	0.0615	-0.0112	0.0000	7.5470	2.1082	-0.1890	0.0537	0.0000	0.0000	90.3823	20.7420	-2.0339	0.5781	0.0000
840.7490	0.2417	-2.5840	-1.5109	-2.9025	6.1041	-4.1077	0.0000	-0.0000	-0.0000	0.0000	0.0000	0.0000	-0.1172	6.8810	2.5116	-0.2042	0.0715	-0.0231	-0.0000	7.5470	2.1082	-0.1890	0.0537	0.0000	-0.0000	90.3817	20.7419	-2.0340	0.5781	0.0000
840.7610	0.2417	-2.5839	-1.5110	-2.9025	6.1040	-4.1076	0.0000	-0.0000	-0.0000	0.0000	0.0000	0.0000	-0.0492	6.8297	2.5760	-0.1769	0.0531	-0.0359	-0.0000	7.5470	2.1083	-0.1890	0.0537	0.0000	-0.0000	90.3816	20.7428	-2.0338	0.5781	0.0000
840.7730	0.2417	-2.5839	-1.5110	-2.9025	6.1040	-4.1076	0.0000	-0.0000	-0.0000	0.0000	0.0000	0.0000	0.0159	6.7928	2.5143	-0.1918	0.0457	-0.0168	0.0000	7.5469	2.1083	-0.1890	0.0537	0.0000	0.0000	90.3806	20.7424	-2.0338	0.5781	0.0000
840.7830	0.2417	-2.5840	-1.5110	-2.9025	6.1040	-4.1077	0.0000	-0.0000	-0.0000	0.0000	0.0000	0.0000	0.0155	6.8422	2.5440	-0.1822	0.0537	-0.0535	0.0000	7.5469	2.1083	-0.1890	0.0537	0.0000	0.0000	90.3811	20.7424	-2.0339	0.5781	0.0000
840.7930	0.2417	-2.5839	-1.5110	-2.9025	6.1040	-4.1076	0.0000	-0.0000	-0.0000	0.0000	0.0000	0.0000	0.0081	6.8235	2.5278	-0.1854	0.0512	-0.0121	0.0000	7.5470	2.1083	-0.1890	0.0537	0.0000	0.0000	90.3820	20.7428	-2.0339	0.5781	0.0000
840.8030	0.2417	-2.5840	-1.5109	-2.9026	6.1040	-4.1077	0.0000	-0.0000	-0.0000	0.0000	0.0000	0.0000	-0.0452	6.7896	2.5829	-0.1921	0.0627	-0.0331	0.0000	7.5470	2.1084	-0.1890	0.0537	0.0000	0.0000	90.3822	20.7440	-2.0338	0.5781	0.0000
840.8130	0.2417	-2.5840	-1.5110	-2.9025	6.1040	-4.1076	0.0000	-0.0000	-0.0000	0.0000	0.0000	0.0000	-0.0456	6.8297	2.5250	-0.1726	0.0504	-0.0310	-0.0000	7.5470	2.1085	-0.1890	0.0537	0.0000	-0.0000	90.3821	20.7444	-2.0337	0.5780	0.0000
840.8250	0.2417	-2.5839	-1.5110	-2.9025	6.1040	-4.1077	0.0000	-0.0000	-0.0000	0.0000	0.0000	0.0000	-0.0027	6.7902	2.5315	-0.1856	0.0908	-0.0417	0.0000	7.5469	2.1082	-0.1890	0.0537	0.0000	0.0000	90.3812	20.7419	-2.0339	0.5781	0.0000
840.8350	0.2417	-2.5840	-1.5110	-2.9025	6.1040	-4.1077	0.0000	-0.0000	-0.0000	0.0000	0.0000	0.0000	0.0085	6.7860	2.5926	-0.2015	0.0272	-0.0421	0.0000	7.5470	2.1083	-0.1890	0.0537	0.0000	0.0000	90.3815	20.7428	-2.0338	0.5781	0.0000
840.8450	0.2418	-2.5840	-1.5110	-2.9025	6.1040	-4.1077	0.0000	-0.0000	-0.0000	0.0000	0.0000	0.0000	-0.0143	6.8164	2.5399	-0.1751	0.0980	-0.0229	0.0000	7.5470	2.1083	-0.1890	0.0537	0.0000	0.0000	90.3814	20.7432	-2.0338	0.5781	0.0000
840.8550	0.2417	-2.5840	-1.5110	-2.9025	6.1040	-4.1076	0.0000	-0.0000	-0.0000	0.0000	0.0000	0.0000	-0.0161	6.8084	2.5994	-0.2029	0.0766	-0.0314	0.0000	7.5470	2.1083	-0.1890	0.0537	0.0000	0.0000	90.3814	20.7432	-2.0338	0.5781	0.0000
840.8670	0.2417	-2.5839	-1.5109	-2.9026	6.1040	-4.1077	0.0000	-0.0000	-0.0000	0.0000	0.0000	0.0000	-0.0536	6.7320	2.5546	-0.2053	0.0413	-0.0262	0.0000	7.5470	2.1083	-0.1890	0.0537	0.0000	0.0000	90.3814	20.7427	-2.0339	0.5781	0.0000
840.8770	0.2417	-2.5839	-1.5109	-2.9025	6.1040	-4.1076	0.0000	-0.0000	-0.0000	0.0000	0.0000	0.0000	-0.0472	6.8356	2.5487	-0.1859	0.0545	-0.0374	0.0000	7.5469	2.1083	-0.1890	0.0537	0.0000	0.0000	90.3806	20.7424	-2.0339	0.5781	0.0000
840.8870	0.2417	-2.5839	-1.5109	-2.9025	6.1040	-4.1076	0.0000	-0.0000	-0.0000	0.0000	0.0000	0.0000	0.0162	6.7622	2.5797	-0.1919	0.0254	-0.0247	-0.0000	7.5469	2.1084	-0.1890	0.0537	0.0000	-0.0000	90.3808	20.7436	-2.0338	0.5781	0.0000
840.8990	0.2417	-2.5839	-1.5109	-2.9026	6.1040	-4.1076	0.0000	-0.0000	-0.0000	0.0000	0.0000	0.0000	-0.0678	6.8332	2.5501	-0.1986	0.0582	-0.0276	0.0000	7.5470	2.1082	-0.1890	0.0537	0.0000	0.0000	90.3823	20.7420	-2.0339	0.5781	0.0000
840.9090	0.2417	-2.5839	-1.5110	-2.9025	6.1040	-4.1076	0.0000	-0.0000	-0.0000	0.0000	0.0000	0.0000	0.0214	6.8256	2.5527	-0.1764	0.0615	-0.0411	0.0000	7.5468	2.1083	-0.1890	0.0537	0.0000	0.0000	90.3801	20.7424	-2.0339	0.5781	0.0000
840.9190	0.2417	-2.5840	-1.5110	-2.9025	6.1040	-4.1077	0.0000	-0.0000	-0.0000	0.0000	0.0000	0.0000	-0.0081	6.8702	2.5463	-0.1954	0.0495	-0.0352	-0.0000	7.5470	2.1083	-0.1890	0.0537	0.0000	-0.0000	90.3822	20.7424	-2.0339	0.5781	0.0000
840.9310	0.2417	-2.5839	-1.5110	-2.9025	6.1040	-4.1076	0.0000	-0.0000	-0.0000	0.0000	0.0000	0.0000	-0.0680	6.7668	2.5481	-0.1882	0.0420	-0.0277	0.0000	7.5471	2.1084	-0.1890	0.0537	0.0000	0.0000	90.3827	20.7440	-2.0338	0.5781	0.0000
840.9410	0.2417	-2.5840	-1.5110	-2.9025	6.1040	-4.1077	0.0000	-0.0000	-0.0000	0.0000	0.0000	0.0000	0.0097	6.8719	2.5617	-0.1910	0.0474	-0.0224	0.0000	7.5469	2.1083	-0.1890	0.0537	0.0000	0.0000	90.3814	20.7431	-2.0339	0.5781	0.0000
840.9530	0.2417	-2.5840	-1.5110	-2.9026	6.1040	-4.1077	0.0000	-0.0000	-0.0000	0.0000	0.0000	0.0000	-0.0536	6.7465	2.5446	-0.1990	0.0450	-0.0147	-0.0000	7.5470	2.1083	-0.1890	0.0537	0.0000	-0.0000	90.3820	20.7427	-2.0339	0.5781	0.0000
840.9630	0.2417	-2.5840	-1.5109	-2.9025	6.1040	-4.1076	0.0000	-0.0000	-0.0000	0.0000	0.0000	0.0000	-0.0686	6.7750	2.5308	-0.1786	0.0528	-0.0195	0.0000	7.5470	2.1084	-0.1890	0.0537	0.0000	0.0000	90.3814	20.7432	-2.0338	0.5781	0.0000
840.9750	0.2417	-2.5839	-1.5110	-2.9025	6.1040	-4.1076	0.0000	-0.0000	-0.0000	0.0000	0.0000	0.0000	-0.0563	6.7834	2.5216	-0.2071	0.0541	-0.0372	-0.0000	7.5469	2.1082	-0.1890	0.0537	0.0000	-0.0000	90.3812	20.7419	-2.0339	0.5781	0.0000
840.9850	0.2417	-2.5840	-1.5110	-2.9025	6.1040	-4.1076	0.0000	-0.0000	-0.0000	0.0000	0.0000	0.0000	-0.0304	6.7904	2.5682	-0.2294	0.0558	-0.0363	0.0000	7.5469	2.1083	-0.1890	0.0537	0.0000	0.0000	90.3811	20.7424	-2.0339	0.5781	0.0000
840.9970	0.2417	-2.5839	-1.5109	-2.9025	6.1040	-4.1077	0.0000	-0.0000	-0.0000	0.0000	0.0000	0.0000	0.0029	6.8560	2.5238	-0.2110	0.0857	-0.0163	0.0000	7.5470	2.1083	-0.1890	0.0537	0.0000	0.0000	90.3815	20.7428	-2.0338	0.5781	0.0000
841.0070	0.2417	-2.5839	-1.5110	-2.9025	6.1040	-4.1077	0.0000	-0.0000	-0.0000	0.0000	0.0000	0.0000	-0.0099	6.7700	2.5111	-0.1576	0.0393	-0.0263	0.0000	7.5470	2.1084	-0.1890	0.0537	0.0000	0.0000	90.3814	20.7432	-2.0338	0.5781	0.0000
841.0170	0.2417	-2.5840	-1.5109	-2.9026	6.1040	-4.1077	0.0000	-0.0000	-0.0000	0.0000	0.0000	0.0000	-0.0935	6.7918	2.5240	-0.1975	0.0674	-0.0610	0.0000	7.5469	2.1082	-0.1890	0.0537	0.0000	0.0000	90.3812	20.7420	-2.0339	0.5781	0.0000
841.0290	0.2417	-2.5840	-1.5110	-2.9025	6.1040	-4.1077	0.0000	-0.0000	-0.0000	0.0000	0.0000	0.0000	-0.0495	6.8187	2.5798	-0.1797	0.0567	-0.0180	0.0000	7.5469	2.1083	-0.1890	0.0537	0.0000	0.0000	90.3809	20.7427	-2.0339	0.5781	0.0000
841.0390	0.2417	-2.5839	-1.5109	-2.9025	6.1040	-4.1076	0.0000	-0.0000	-0.0000	0.0000	0.0000	0.0000	-0.0072	6.7396	2.5303	-0.2075	0.0479	-0.0294	0.0000	7.5470	2.1084	-0.1890	0.0537	0.0000	0.0000	90.3819	20.7437	-2.0337	0.5780	0.0000
841.0510	0.2417	-2.5839	-1.5109	-2.9025	6.1041	-4.1076	0.0000	-0.0000	-0.0000	0.0000	0.0000	0.0000	0.0089	6.7530	2.5343	-0.2187	0.0681	-0.0388	-0.0000	7.5470	2.1084	-0.1890	0.0537	0.0000	-0.0000	90.3824	20.7436	-2.0338	0.5781	0.0000
841.0610	0.2417	-2.5839	-1.5110	-2.9025	6.1040	-4.1077	0.0000	-0.0000	-0.0000	0.0000	0.0000	0.0000	0.0678	6.7729	2.5858	-0.1963	0.0577	-0.0305	0.0000	7.5470	2.1083	-0.1890	0.0537	0.0000	0.0000	90.3814	20.7432	-2.0338	0.5781	0.0000
841.0730	0.2417	-2.5840	-1.5109	-2.9025	6.1040	-4.1077	0.0000	-0.0000	-0.0000	0.0000	0.0000	0.0000	-0.0982	6.7421	2.5655	-0.1864	0.0450	-0.0240	0.0000	7.5470	2.1083	-0.1890	0.0537	0.0000	0.0000	90.3816	20.7423	-2.0339	0.5781	0.0000
841.0830	0.2417	-2.5840	-1.5110	-2.9026	6.1040	-4.1076	0.0000	-0.0000	-0.0000	0.0000	0.0000	0.0000	-0.0288	6.8005	2.5011	-0.2044	0.0544	-0.0347	0.0000	7.5469	2.1083	-0.1890	0.0537	0.0000	0.0000	90.3806	20.7424	-2.0339	0.5781	0.0000
841.0950	0.2417	-2.5840	-1.5109	-2.9026	6.1040	-4.1076	0.0000	-0.0000	-0.0000	0.0000	0.0000	0.0000	-0.0802	6.7765	2.5972	-0.2005	0.0499	-0.0424	0.0000	7.5469	2.1084	-0.1890	0.0537	0.0000	0.0000	90.3804	20.7432	-2.0338	0.5781	0.0000
841.1050	0.2417	-2.5840	-1.5109	-2.9025	6.1040	-4.1076	0.0000	-0.0000	-0.0000	0.0000	0.0000	0.0000	-0.0890	6.7803	2.5404	-0.2032	0.0555	-0.0364	-0.0000	7.5470	2.1084	-0.1890	0.0537	0.0000	-0.0000	90.3825	20.7432	-2.0338	0.5781	0.0000
841.1170	0.2417	-2.5840	-1.5110	-2.9025	6.1041	-4.1076	0.0000	-0.0000	-0.0000	0.0000	0.0000	0.0000	-0.0342	6.6964	2.5545	-0.1974	0.0635	-0.0218	-0.0000	7.5470	2.1082	-0.1890	0.0537	0.0000	-0.0000	90.3816	20.7418	-2.0340	0.5781	0.0000
841.1270	0.2418	-2.5839	-1.5110	-2.9025	6.1041	-4.1076	0.0000	-0.0000	-0.0000	0.0000	0.0000	0.0000	-0.1024	6.7768	2.5434	-0.1875	0.0626	-0.0249	0.0000	7.5470	2.1083	-0.1890	0.0537	0.0000	0.0000	90.3816	20.7423	-2.0339	0.5781	0.0000
841.1390	0.2417	-2.5840	-1.5110	-2.9025	6.1040	-4.1076	0.0000	-0.0000	-0.0000	0.0000	0.0000	0.0000	-0.0211	6.8396	2.5596	-0.1644	0.0405	-0.0277	0.0000	7.5469	2.1083	-0.1890	0.0537	0.0000	0.0000	90.3811	20.7423	-2.0339	0.5781	0.0000
841.1490	0.2417	-2.5840	-1.5110	-2.9026	6.1040	-4.1076	0.0000	-0.0000	-0.0000	0.0000	0.0000	0.0000	-0.0060	6.7423	2.5016	-0.1900	0.0543	-0.0324	0.0000	7.5469	2.1083	-0.1890	0.0537	0.0000	0.0000	90.3805	20.7423	-2.0340	0.5781	0.0000
841.1610	0.2417	-2.5840	-1.5109	-2.9025	6.1040	-4.1076	0.0000	-0.0000	-0.0000	0.0000	0.0000	0.0000	-0.0427	6.7738	2.5264	-0.2116	0.0665	-0.0306	0.0000	7.5470	2.1083	-0.1890	0.0537	0.0000	0.0000	90.3814	20.7432	-2.0338	0.5781	0.0000
841.1710	0.2417	-2.5839	-1.5110	-2.9025	6.1040	-4.1076	0.0000	-0.0000	-0.0000	0.0000	0.0000	0.0000	-0.0594	6.7783	2.5529	-0.1810	0.0684	-0.0274	-0.0000	7.5470	2.1084	-0.1890	0.0537	0.0000	-0.0000	90.3819	20.7437	-2.0337	0.5780	0.0000
841.1830	0.2417	-2.5839	-1.5109	-2.9025	6.1040	-4.1077	0.0000	-0.0000	-0.0000	0.0000	0.0000	0.0000	-0.0838	6.7711	2.5806	-0.1812	0.0380	-0.0311	0.0000	7.5470	2.1083	-0.1890	0.0537	0.0000	0.0000	90.3814	20.7427	-2.0339	0.5781	0.0000
841.1930	0.2417	-2.5840	-1.5110	-2.9025	6.1040	-4.1076	0.0000	-0.0000	-0.0000	0.0000	0.0000	0.0000	-0.0388	6.7760	2.5341	-0.1902	0.0489	-0.0315	-0.0000	7.5470	2.1082	-0.1890	0.0537	0.0000	-0.0000	90.3817	20.7419	-2.0339	0.5781	0.0000
841.2050	0.2418	-2.5839	-1.5109	-2.9025	6.1040	-4.1076	0.0000	-0.0000	-0.0000	0.0000	0.0000	0.0000	-0.0017	6.7731	2.5100	-0.1796	0.0497	-0.0195	0.0000	7.5470	2.1084	-0.1890	0.0537	0.0000	0.0000	90.3822	20.7440	-2.0338	0.5781	0.0000
841.2150	0.2417	-2.5840	-1.5110	-2.9025	6.1040	-4.1076	0.0000	-0.0000	-0.0000	0.0000	0.0000	0.0000	-0.0811	6.8172	2.5312	-0.2078	0.0450	-0.0319	-0.0000	7.5470	2.1084	-0.1890	0.0537	0.0000	-0.0000	90.3819	20.7437	-2.0337	0.5780	0.0000
841.2250	0.2417	-2.5840	-1.5110	-2.9026	6.1040	-4.1077	0.0000	-0.0000	-0.0000	0.0000	0.0000	0.0000	0.0009	6.7774	2.5277	-0.2002	0.0690	-0.0218	-0.0000	7.5470	2.1083	-0.1890	0.0537	0.0000	-0.0000	90.3820	20.7427	-2.0339	0.5781	0.0000
841.2370	0.2417	-2.5840	-1.5109	-2.9025	6.1040	-4.1077	0.0000	-0.0000	-0.0000	0.0000	0.0000	0.0000	-0.0250	6.7652	2.5321	-0.1974	0.0642	-0.0092	-0.0000	7.5469	2.1082	-0.1890	0.0537	0.0000	-0.0000	90.3813	20.7415	-2.0340	0.5781	0.0000
841.2470	0.2417	-2.5840	-1.5109	-2.9025	6.1040	-4.1076	0.0000	-0.0000	-0.0000	0.0000	0.0000	0.0000	0.0100	6.7624	2.5306	-0.1897	0.0404	-0.0255	-0.0000	7.5470	2.1084	-0.1890	0.0537	0.0000	-0.0000	90.3818	20.7440	-2.0337	0.5781	0.0000
841.2590	0.2417	-2.5840	-1.5110	-2.9026	6.1040	-4.1076	0.0000	-0.0000	-0.0000	0.0000	0.0000	0.0000	-0.1265	6.7501	2.5571	-0.2112	0.0722	-0.0151	-0.0000	7.5471	2.1084	-0.1890	0.0537	0.0000	-0.0000	90.3828	20.7435	-2.0338	0.5781	0.0000
841.2690	0.2417	-2.5840	-1.5110	-2.9025	6.1040	-4.1076	0.0000	-0.0000	-0.0000	0.0000	0.0000	0.0000	-0.0907	6.8212	2.5232	-0.1786	0.0805	-0.0431	0.0000	7.5470	2.1083	-0.1890	0.0537	0.0000	0.0000	90.3815	20.7428	-2.0338	0.5781	0.0000
841.2810	0.2417	-2.5840	-1.5109	-2.9025	6.1040	-4.1076	0.0000	-0.0000	-0.0000	0.0000	0.0000	0.0000	-0.1064	6.7939	2.5144	-0.1537	0.0694	-0.0318	-0.0000	7.5471	2.1084	-0.1890	0.0537	0.0000	-0.0000	90.3828	20.7436	-2.0338	0.5781	0.0000
841.2910	0.2417	-2.5839	-1.5109	-2.9025	6.1040	-4.1076	0.0000	-0.0000	-0.0000	0.0000	0.0000	0.0000	-0.0539	6.7113	2.5808	-0.1849	0.0379	-0.0347	-0.0000	7.5470	2.1082	-0.1890	0.0537	0.0000	-0.0000	90.3818	20.7415	-2.0340	0.5781	0.0000
841.3010	0.2417	-2.5839	-1.5109	-2.9025	6.1040	-4.1076	0.0000	-0.0000	-0.0000	0.0000	0.0000	0.0000	-0.0459	6.8327	2.5725	-0.1926	0.0546	-0.0499	0.0000	7.5469	2.1084	-0.1890	0.0537	0.0000	0.0000	90.3813	20.7436	-2.0337	0.5780	0.0000
841.3130	0.2417	-2.5840	-1.5110	-2.9025	6.1040	-4.1077	0.0000	-0.0000	-0.0000	0.0000	0.0000	0.0000	-0.0119	6.7101	2.5007	-0.1716	0.0330	-0.0385	-0.0000	7.5469	2.1082	-0.1890	0.0537	0.0000	-0.0000	90.3803	20.7416	-2.0339	0.5781	0.0000
841.3230	0.2417	-2.5839	-1.5110	-2.9026	6.1040	-4.1076	0.0000	-0.0000	-0.0000	0.0000	0.0000	0.0000	-0.0490	6.6875	2.5724	-0.2170	0.0427	-0.0482	-0.0000	7.5468	2.1081	-0.1890	0.0537	0.0000	-0.0000	90.3799	20.7412	-2.0339	0.5781	0.0000
841.3350	0.2417	-2.5840	-1.5110	-2.9026	6.1040	-4.1076	0.0000	-0.0000	-0.0000	0.0000	0.0000	0.0000	-0.0419	6.7810	2.5654	-0.1917	0.0533	-0.0278	-0.0000	7.5469	2.1082	-0.1890	0.0537	0.0000	-0.0000	90.3812	20.7419	-2.0340	0.5781	0.0000
841.3450	0.2417	-2.5839	-1.5110	-2.9025	6.1040	-4.1077	0.0000	-0.0000	-0.0000	0.0000	0.0000	0.0000	-0.0156	6.7361	2.5542	-0.2024	0.0568	-0.0169	0.0000	7.5469	2.1083	-0.1890	0.0537	0.0000	0.0000	90.3806	20.7424	-2.0339	0.5781	0.0000
841.3570	0.2417	-2.5840	-1.5109	-2.9025	6.1040	-4.1076	0.0000	-0.0000	-0.0000	0.0000	0.0000	0.0000	-0.0154	6.7597	2.5171	-0.1586	0.0607	-0.0244	-0.0000	7.5469	2.1083	-0.1890	0.0537	0.0000	-0.0000	90.3806	20.7428	-2.0338	0.5781	0.0000
841.3670	0.2417	-2.5839	-1.5109	-2.9025	6.1041	-4.1076	0.0000	-0.0000	-0.0000	0.0000	0.0000	0.0000	-0.0642	6.7135	2.5439	-0.1744	0.0484	-0.0130	0.0000	7.5470	2.1084	-0.1890	0.0537	0.0000	0.0000	90.3815	20.7432	-2.0338	0.5781	0.0000
841.3790	0.2417	-2.5839	-1.5109	-2.9026	6.1040	-4.1076	0.0000	-0.0000	-0.0000	0.0000	0.0000	0.0000	-0.0529	6.7507	2.5156	-0.2018	0.0470	-0.0116	-0.0000	7.5470	2.1084	-0.1890	0.0537	0.0000	-0.0000	90.3824	20.7436	-2.0337	0.5781	0.0000
841.3890	0.2417	-2.5839	-1.5109	-2.9025	6.1040	-4.1077	0.0000	-0.0000	-0.0000	0.0000	0.0000	0.0000	-0.1252	6.8051	2.5146	-0.1875	0.0433	-0.0454	0.0000	7.5470	2.1083	-0.1890	0.0537	0.0000	0.0000	90.3819	20.7432	-2.0339	0.5781	0.0000
841.4010	0.2417	-2.5839	-1.5110	-2.9025	6.1040	-4.1076	0.0000	-0.0000	-0.0000	0.0000	0.0000	0.0000	-0.1060	6.7374	2.5063	-0.2347	0.0772	-0.0330	0.0000	7.5470	2.1084	-0.1890	0.0537	0.0000	0.0000	90.3825	20.7433	-2.0338	0.5780	0.0000
841.4110	0.2417	-2.5840	-1.5109	-2.9025	6.1040	-4.1076	0.0000	-0.0000	-0.0000	0.0000	0.0000	0.0000	-0.0816	6.7630	2.5287	-0.1970	0.0441	-0.0518	0.0000	7.5469	2.1084	-0.1890	0.0537	0.0000	0.0000	90.3813	20.7436	-2.0338	0.5781	0.0000
841.4210	0.2417	-2.5840	-1.5110	-2.9025	6.1040	-4.1076	0.0000	-0.0000	-0.0000	0.0000	0.0000	0.0000	0.0070	6.6917	2.5611	-0.1945	0.0588	-0.0321	0.0000	7.5470	2.1083	-0.1890	0.0537	0.0000	0.0000	90.3816	20.7428	-2.0338	0.5781	0.0000
841.4330	0.2417	-2.5840	-1.5110	-2.9025	6.1040	-4.1076	0.0000	-0.0000	-0.0000	0.0000	0.0000	0.0000	-0.0358	6.6803	2.5443	-0.1938	0.0441	-0.0602	-0.0000	7.5469	2.1083	-0.1890	0.0537	0.0000	-0.0000	90.3811	20.7429	-2.0338	0.5781	0.0000
841.4430	0.2417	-2.5839	-1.5110	-2.9025	6.1040	-4.1076	0.0000	-0.0000	-0.0000	0.0000	0.0000	0.0000	0.0216	6.7680	2.5672	-0.1869	0.0440	-0.0366	-0.0000	7.5471	2.1083	-0.1890	0.0537	0.0000	-0.0000	90.3826	20.7428	-2.0338	0.5781	0.0000
841.4550	0.2417	-2.5839	-1.5110	-2.9026	6.1040	-4.1077	0.0000	-0.0000	-0.0000	0.0000	0.0000	0.0000	-0.0384	6.8240	2.5542	-0.1918	0.0706	-0.0536	0.0000	7.5470	2.1083	-0.1890	0.0537	0.0000	0.0000	90.3824	20.7432	-2.0339	0.5781	0.0000
841.4650	0.2417	-2.5840	-1.5110	-2.9025	6.1040	-4.1076	0.0000	-0.0000	-0.0000	0.0000	0.0000	0.0000	-0.1067	6.7420	2.5581	-0.1833	0.0316	-0.0489	-0.0000	7.5470	2.1083	-0.1890	0.0537	0.0000	-0.0000	90.3815	20.7427	-2.0339	0.5781	0.0000
841.4770	0.2417	-2.5840	-1.5110	-2.9025	6.1040	-4.1076	0.0000	-0.0000	-0.0000	0.0000	0.0000	0.0000	-0.0196	6.7642	2.5268	-0.1938	0.0493	-0.0534	-0.0000	7.5470	2.1082	-0.1890	0.0537	0.0000	-0.0000	90.3817	20.7419	-2.0339	0.5781	0.0000
841.4870	0.2417	-2.5839	-1.5109	-2.9025	6.1040	-4.1077	0.0000	-0.0000	-0.0000	0.0000	0.0000	0.0000	-0.0158	6.7673	2.5065	-0.1935	0.0575	-0.0357	0.0000	7.5470	2.1084	-0.1890	0.0537	0.0000	0.0000	90.3818	20.7436	-2.0338	0.5781	0.0000
841.4970	0.2417	-2.5839	-1.5110	-2.9025	6.1040	-4.1076	0.0000	-0.0000	-0.0000	0.0000	0.0000	0.0000	-0.0425	6.7029	2.5422	-0.1963	0.0374	-0.0167	0.0000	7.5470	2.1084	-0.1890	0.0537	0.0000	0.0000	90.3818	20.7441	-2.0337	0.5780	0.0000
841.5070	0.2417	-2.5840	-1.5110	-2.9026	6.1040	-4.1077	0.0000	-0.0000	-0.0000	0.0000	0.0000	0.0000	-0.0680	6.7854	2.5521	-0.1825	0.0370	-0.0538	-0.0000	7.5471	2.1083	-0.1890	0.0537	0.0000	-0.0000	90.3827	20.7424	-2.0338	0.5781	0.0000
841.5170	0.2417	-2.5840	-1.5110	-2.9025	6.1040	-4.1077	0.0000	-0.0000	-0.0000	0.0000	0.0000	0.0000	-0.1054	6.7634	2.4892	-0.1861	0.0764	-0.0535	0.0000	7.5470	2.1083	-0.1890	0.0537	0.0000	0.0000	90.3822	20.7424	-2.0339	0.5781	0.0000
841.5270	0.2417	-2.5840	-1.5110	-2.9025	6.1040	-4.1076	0.0000	-0.0000	-0.0000	0.0000	0.0000	0.0000	-0.0736	6.7435	2.5353	-0.1848	0.0519	-0.0305	-0.0000	7.5470	2.1083	-0.1890	0.0537	0.0000	-0.0000	90.3815	20.7427	-2.0339	0.5781	0.0000
841.5390	0.2417	-2.5839	-1.5109	-2.9025	6.1040	-4.1076	0.0000	-0.0000	-0.0000	0.0000	0.0000	0.0000	-0.0861	6.6978	2.5548	-0.1921	0.0547	-0.0380	-0.0000	7.5470	2.1083	-0.1890	0.0537	0.0000	-0.0000	90.3816	20.7424	-2.0339	0.5781	0.0000
841.5490	0.2417	-2.5839	-1.5110	-2.9025	6.1040	-4.1077	0.0000	-0.0000	-0.0000	0.0000	0.0000	0.0000	-0.0624	6.7886	2.5475	-0.1743	0.0598	-0.0453	0.0000	7.5470	2.1084	-0.1890	0.0537	0.0000	0.0000	90.3814	20.7432	-2.0338	0.5781	0.0000
841.5590	0.2417	-2.5840	-1.5110	-2.9026	6.1040	-4.1076	0.0000	-0.0000	-0.0000	0.0000	0.0000	0.0000	-0.0705	6.8024	2.5623	-0.1995	0.0466	-0.0297	0.0000	7.5469	2.1083	-0.1890	0.0537	0.0000	0.0000	90.3806	20.7424	-2.0338	0.5781	0.0000
841.5690	0.2417	-2.5840	-1.5109	-2.9025	6.1040	-4.1076	0.0000	-0.0000	-0.0000	0.0000	0.0000	0.0000	-0.0390	6.7632	2.5378	-0.2015	0.0683	-0.0456	0.0000	7.5470	2.1085	-0.1890	0.0537	0.0000	0.0000	90.3820	20.7449	-2.0337	0.5780	0.0000
841.5790	0.2417	-2.5840	-1.5110	-2.9026	6.1040	-4.1076	0.0000	-0.0000	-0.0000	0.0000	0.0000	0.0000	0.0125	6.8056	2.5235	-0.1890	0.0697	-0.0367	0.0000	7.5470	2.1084	-0.1890	0.0537	0.0000	0.0000	90.3818	20.7436	-2.0338	0.5781	0.0000
841.5910	0.2417	-2.5840	-1.5110	-2.9025	6.1040	-4.1076	0.0000	-0.0000	-0.0000	0.0000	0.0000	0.0000	-0.1106	6.7421	2.5676	-0.1885	0.0483	-0.0418	-0.0000	7.5469	2.1083	-0.1890	0.0537	0.0000	-0.0000	90.3811	20.7424	-2.0338	0.5781	0.0000
841.6010	0.2417	-2.5840	-1.5110	-2.9025	6.1040	-4.1076	0.0000	-0.0000	-0.0000	0.0000	0.0000	0.0000	0.0135	6.7123	2.5447	-0.1788	0.0557	-0.0422	0.0000	7.5470	2.1083	-0.1890	0.0537	0.0000	0.0000	90.3821	20.7428	-2.0338	0.5781	0.0000
841.6110	0.2417	-2.5839	-1.5109	-2.9025	6.1040	-4.1077	0.0000	-0.0000	-0.0000	0.0000	0.0000	0.0000	-0.0426	6.7688	2.5807	-0.2060	0.0425	-0.0250	0.0000	7.5470	2.1084	-0.1890	0.0537	0.0000	0.0000	90.3822	20.7440	-2.0338	0.5781	0.0000
841.6210	0.2417	-2.5839	-1.5109	-2.9025	6.1040	-4.1076	0.0000	-0.0000	-0.0000	0.0000	0.0000	0.0000	-0.0297	6.8071	2.5791	-0.1918	0.0412	-0.0419	-0.0000	7.5470	2.1082	-0.1890	0.0537	0.0000	-0.0000	90.3823	20.7420	-2.0339	0.5781	0.0000
841.6330	0.2417	-2.5840	-1.5110	-2.9025	6.1040	-4.1076	0.0000	-0.0000	-0.0000	0.0000	0.0000	0.0000	0.0065	6.7642	2.5276	-0.2054	0.0531	-0.0358	0.0000	7.5470	2.1083	-0.1890	0.0537	0.0000	0.0000	90.3821	20.7428	-2.0338	0.5781	0.0000
841.6430	0.2417	-2.5839	-1.5109	-2.9025	6.1040	-4.1077	0.0000	-0.0000	-0.0000	0.0000	0.0000	0.0000	-0.0700	6.7625	2.5091	-0.1898	0.0324	-0.0387	0.0000	7.5470	2.1084	-0.1890	0.0537	0.0000	0.0000	90.3820	20.7433	-2.0338	0.5781	0.0000
841.6550	0.2417	-2.5840	-1.5110	-2.9026	6.1040	-4.1076	0.0000	-0.0000	-0.0000	0.0000	0.0000	0.0000	-0.0562	6.7299	2.5315	-0.1559	0.0510	-0.0697	0.0000	7.5470	2.1084	-0.1890	0.0537	0.0000	0.0000	90.3814	20.7432	-2.0338	0.5781	0.0000
841.6650	0.2417	-2.5840	-1.5109	-2.9025	6.1040	-4.1076	0.0000	-0.0000	-0.0000	0.0000	0.0000	0.0000	-0.0017	6.7392	2.5470	-0.1995	0.0618	-0.0594	0.0000	7.5471	2.1084	-0.1890	0.0537	0.0000	0.0000	90.3829	20.7436	-2.0338	0.5781	0.0000
841.6770	0.2417	-2.5839	-1.5110	-2.9026	6.1040	-4.1077	0.0000	-0.0000	-0.0000	0.0000	0.0000	0.0000	-0.1062	6.7355	2.5414	-0.1944	0.0356	-0.0577	0.0000	7.5468	2.1083	-0.1890	0.0537	0.0000	0.0000	90.3799	20.7427	-2.0339	0.5781	0.0000
841.6870	0.2417	-2.5839	-1.5109	-2.9025	6.1040	-4.1076	0.0000	-0.0000	-0.0000	0.0000	0.0000	0.0000	-0.0332	6.7211	2.5557	-0.1920	0.0237	-0.0419	0.0000	7.5470	2.1083	-0.1890	0.0537	0.0000	0.0000	90.3819	20.7432	-2.0339	0.5781	0.0000
841.6990	0.2417	-2.5839	-1.5110	-2.9026	6.1040	-4.1076	0.0000	-0.0000	-0.0000	0.0000	0.0000	0.0000	-0.0555	6.7870	2.5706	-0.1923	0.0398	-0.0368	0.0000	7.5470	2.1082	-0.1890	0.0537	0.0000	0.0000	90.3818	20.7415	-2.0340	0.5781	0.0000
841.7090	0.2417	-2.5839	-1.5110	-2.9025	6.1040	-4.1076	0.0000	-0.0000	-0.0000	0.0000	0.0000	0.0000	0.0444	6.7332	2.5860	-0.1961	0.0410	-0.0312	0.0000	7.5469	2.1082	-0.1890	0.0537	0.0000	0.0000	90.3810	20.7412	-2.0339	0.5781	0.0000
841.7210	0.2417	-2.5840	-1.5110	-2.9025	6.1040	-4.1076	0.0000	-0.0000	-0.0000	0.0000	0.0000	0.0000	-0.0835	6.7412	2.5720	-0.2083	0.0632	-0.0586	-0.0000	7.5469	2.1084	-0.1890	0.0537	0.0000	-0.0000	90.3809	20.7432	-2.0338	0.5781	0.0000
841.7310	0.2417	-2.5839	-1.5109	-2.9025	6.1040	-4.1077	0.0000	-0.0000	-0.0000	0.0000	0.0000	0.0000	0.0033	6.7024	2.5311	-0.2179	0.0656	-0.0633	0.0000	7.5470	2.1084	-0.1890	0.0537	0.0000	0.0000	90.3817	20.7440	-2.0338	0.5781	0.0000
841.7410	0.2417	-2.5839	-1.5110	-2.9026	6.1040	-4.1076	0.0000	-0.0000	-0.0000	0.0000	0.0000	0.0000	-0.0060	6.7671	2.4916	-0.1837	0.0755	-0.0695	0.0000	7.5470	2.1084	-0.1890	0.0537	0.0000	0.0000	90.3814	20.7432	-2.0338	0.5781	0.0000
841.7510	0.2417	-2.5839	-1.5110	-2.9025	6.1040	-4.1076	0.0000	-0.0000	-0.0000	0.0000	0.0000	0.0000	-0.0961	6.7175	2.5733	-0.2114	0.0614	-0.0440	-0.0000	7.5471	2.1085	-0.1890	0.0537	0.0000	-0.0000	90.3826	20.7448	-2.0337	0.5780	0.0000
841.7630	0.2417	-2.5840	-1.5110	-2.9025	6.1040	-4.1076	0.0000	-0.0000	-0.0000	0.0000	0.0000	0.0000	0.0305	6.7315	2.5482	-0.1550	0.0674	-0.0551	-0.0000	7.5470	2.1083	-0.1890	0.0537	0.0000	-0.0000	90.3821	20.7428	-2.0338	0.5781	0.0000
841.7730	0.2417	-2.5840	-1.5110	-2.9026	6.1040	-4.1076	0.0000	-0.0000	-0.0000	0.0000	0.0000	0.0000	-0.0897	6.7711	2.5467	-0.2006	0.0361	-0.0476	-0.0000	7.5470	2.1084	-0.1890	0.0537	0.0000	-0.0000	90.3825	20.7432	-2.0338	0.5781	0.0000
841.7830	0.2418	-2.5840	-1.5109	-2.9025	6.1040	-4.1076	0.0000	-0.0000	-0.0000	0.0000	0.0000	0.0000	-0.0568	6.7217	2.5239	-0.1866	0.0648	-0.0655	-0.0000	7.5469	2.1082	-0.1890	0.0537	0.0000	-0.0000	90.3812	20.7419	-2.0339	0.5781	0.0000
841.7930	0.2417	-2.5840	-1.5110	-2.9026	6.1040	-4.1077	0.0000	-0.0000	-0.0000	0.0000	0.0000	0.0000	-0.0864	6.7431	2.5465	-0.1844	0.0140	-0.0708	0.0000	7.5471	2.1085	-0.1890	0.0537	0.0000	0.0000	90.3826	20.7444	-2.0338	0.5781	0.0000
841.8030	0.2417	-2.5840	-1.5110	-2.9025	6.1040	-4.1076	0.0000	-0.0000	-0.0000	0.0000	0.0000	0.0000	-0.0785	6.6953	2.5143	-0.1801	0.0480	-0.0358	-0.0000	7.5470	2.1084	-0.1890	0.0537	0.0000	-0.0000	90.3820	20.7432	-2.0338	0.5781	0.0000
841.8130	0.2417	-2.5840	-1.5110	-2.9026	6.1040	-4.1077	0.0000	-0.0000	-0.0000	0.0000	0.0000	0.0000	-0.0472	6.7921	2.5100	-0.1913	0.0414	-0.0524	0.0000	7.5470	2.1084	-0.1890	0.0537	0.0000	0.0000	90.3822	20.7440	-2.0338	0.5781	0.0000
841.8250	0.2417	-2.5839	-1.5110	-2.9026	6.1040	-4.1076	0.0000	-0.0000	-0.0000	0.0000	0.0000	0.0000	0.0048	6.8076	2.5131	-0.1880	0.0291	-0.0478	-0.0000	7.5470	2.1084	-0.1890	0.0537	0.0000	-0.0000	90.3820	20.7432	-2.0338	0.5781	0.0000
841.8350	0.2417	-2.5840	-1.5110	-2.9025	6.1040	-4.1076	0.0000	-0.0000	-0.0000	0.0000	0.0000	0.0000	-0.1391	6.7854	2.5834	-0.1867	0.0358	-0.0521	-0.0000	7.5469	2.1083	-0.1890	0.0537	0.0000	-0.0000	90.3810	20.7428	-2.0338	0.5781	0.0000
841.8470	0.2417	-2.5840	-1.5110	-2.9025	6.1040	-4.1076	0.0000	-0.0000	-0.0000	0.0000	0.0000	0.0000	-0.0280	6.7981	2.4925	-0.1636	0.0428	-0.0639	0.0000	7.5470	2.1084	-0.1890	0.0537	0.0000	0.0000	90.3814	20.7432	-2.0338	0.5781	0.0000
841.8570	0.2417	-2.5840	-1.5109	-2.9025	6.1040	-4.1076	0.0000	-0.0000	-0.0000	0.0000	0.0000	0.0000	-0.0763	6.7874	2.5468	-0.1917	0.0389	-0.0740	-0.0000	7.5470	2.1084	-0.1890	0.0537	0.0000	-0.0000	90.3825	20.7432	-2.0338	0.5781	0.0000
841.8690	0.2417	-2.5840	-1.5109	-2.9025	6.1040	-4.1077	0.0000	-0.0000	-0.0000	0.0000	0.0000	0.0000	-0.0311	6.7048	2.5594	-0.2107	0.0198	-0.0478	-0.0000	7.5469	2.1082	-0.1890	0.0537	0.0000	-0.0000	90.3811	20.7419	-2.0340	0.5781	0.0000
841.8790	0.2417	-2.5840	-1.5110	-2.9025	6.1040	-4.1076	0.0000	-0.0000	-0.0000	0.0000	0.0000	0.0000	-0.0447	6.7950	2.5855	-0.1859	0.0204	-0.0396	0.0000	7.5469	2.1082	-0.1890	0.0537	0.0000	0.0000	90.3807	20.7419	-2.0339	0.5781	0.0000
841.8890	0.2418	-2.5839	-1.5110	-2.9025	6.1040	-4.1077	0.0000	-0.0000	-0.0000	0.0000	0.0000	0.0000	-0.0057	6.7543	2.5438	-0.1818	0.0298	-0.0443	0.0000	7.5469	2.1082	-0.1890	0.0537	0.0000	0.0000	90.3806	20.7419	-2.0340	0.5781	0.0000
841.9010	0.2417	-2.5840	-1.5110	-2.9026	6.1040	-4.1076	0.0000	-0.0000	-0.0000	0.0000	0.0000	0.0000	-0.0473	6.7814	2.5453	-0.2028	0.0387	-0.0387	0.0000	7.5470	2.1084	-0.1890	0.0537	0.0000	0.0000	90.3822	20.7440	-2.0338	0.5781	0.0000
841.9110	0.2417	-2.5839	-1.5110	-2.9026	6.1040	-4.1076	0.0000	-0.0000	-0.0000	0.0000	0.0000	0.0000	-0.0787	6.7878	2.5337	-0.1746	0.0251	-0.0394	-0.0000	7.5470	2.1083	-0.1890	0.0537	0.0000	-0.0000	90.3815	20.7427	-2.0339	0.5781	0.0000
841.9210	0.2417	-2.5840	-1.5110	-2.9025	6.1040	-4.1077	0.0000	-0.0000	-0.0000	0.0000	0.0000	0.0000	-0.0054	6.7506	2.5224	-0.1930	0.0401	-0.0327	0.0000	7.5470	2.1082	-0.1890	0.0537	0.0000	0.0000	90.3818	20.7414	-2.0340	0.5781	0.0000
841.9330	0.2417	-2.5840	-1.5110	-2.9026	6.1040	-4.1076	0.0000	-0.0000	-0.0000	0.0000	0.0000	0.0000	-0.0771	6.7488	2.5581	-0.2025	0.0241	-0.0505	-0.0000	7.5468	2.1083	-0.1890	0.0537	0.0000	-0.0000	90.3800	20.7423	-2.0339	0.5781	0.0000
841.9430	0.2417	-2.5840	-1.5109	-2.9025	6.1040	-4.1076	0.0000	-0.0000	-0.0000	0.0000	0.0000	0.0000	-0.0432	6.7423	2.5313	-0.1951	0.0277	-0.0427	0.0000	7.5470	2.1082	-0.1890	0.0537	0.0000	0.0000	90.3819	20.7416	-2.0339	0.5781	0.0000
841.9530	0.2417	-2.5839	-1.5110	-2.9025	6.1040	-4.1076	0.0000	-0.0000	-0.0000	0.0000	0.0000	0.0000	-0.0174	6.7829	2.5298	-0.1902	0.0362	-0.0456	0.0000	7.5470	2.1084	-0.1890	0.0537	0.0000	0.0000	90.3815	20.7432	-2.0337	0.5780	0.0000
841.9630	0.2417	-2.5840	-1.5110	-2.9025	6.1040	-4.1077	0.0000	-0.0000	-0.0000	0.0000	0.0000	0.0000	0.0163	6.6609	2.5439	-0.1715	0.0361	-0.0586	-0.0000	7.5470	2.1084	-0.1890	0.0537	0.0000	-0.0000	90.3824	20.7436	-2.0338	0.5781	0.0000
841.9730	0.2417	-2.5840	-1.5109	-2.9026	6.1040	-4.1077	0.0000	-0.0000	-0.0000	0.0000	0.0000	0.0000	-0.0472	6.7713	2.5443	-0.1927	0.0441	-0.0514	-0.0000	7.5470	2.1083	-0.1890	0.0537	0.0000	-0.0000	90.3816	20.7423	-2.0339	0.5781	0.0000
841.9830	0.2417	-2.5839	-1.5110	-2.9025	6.1040	-4.1076	0.0000	-0.0000	-0.0000	0.0000	0.0000	0.0000	0.0211	6.6949	2.5506	-0.1952	0.0374	-0.0464	0.0000	7.5470	2.1084	-0.1890	0.0537	0.0000	0.0000	90.3818	20.7436	-2.0338	0.5781	0.0000
841.9950	0.2417	-2.5840	-1.5109	-2.9026	6.1040	-4.1076	0.0000	-0.0000	-0.0000	0.0000	0.0000	0.0000	-0.0565	6.7919	2.5144	-0.1669	0.0516	-0.0516	0.0000	7.5470	2.1084	-0.1890	0.0537	0.0000	0.0000	90.3823	20.7441	-2.0337	0.5780	0.0000
842.0050	0.2417	-2.5840	-1.5109	-2.9025	6.1040	-4.1076	0.0000	-0.0000	-0.0000	0.0000	0.0000	0.0000	-0.0458	6.7158	2.5715	-0.1729	0.0633	-0.0508	0.0000	7.5470	2.1083	-0.1890	0.0537	0.0000	0.0000	90.3814	20.7432	-2.0338	0.5781	0.0000
842.0170	0.2417	-2.5840	-1.5110	-2.9025	6.1040	-4.1076	0.0000	-0.0000	-0.0000	0.0000	0.0000	0.0000	-0.0123	6.7292	2.5288	-0.1864	0.0737	-0.0400	0.0000	7.5470	2.1084	-0.1890	0.0537	0.0000	0.0000	90.3821	20.7439	-2.0339	0.5781	0.0000
842.0270	0.2417	-2.5839	-1.5110	-2.9026	6.1040	-4.1076	0.0000	-0.0000	-0.0000	0.0000	0.0000	0.0000	-0.0643	6.7792	2.5600	-0.1798	0.0437	-0.0308	0.0000	7.5469	2.1082	-0.1890	0.0537	0.0000	0.0000	90.3812	20.7420	-2.0339	0.5781	0.0000
842.0390	0.2417	-2.5840	-1.5110	-2.9025	6.1040	-4.1076	0.0000	-0.0000	-0.0000	0.0000	0.0000	0.0000	-0.0066	6.7873	2.5435	-0.2129	0.0254	-0.0806	0.0000	7.5469	2.1082	-0.1890	0.0537	0.0000	0.0000	90.3813	20.7420	-2.0338	0.5781	0.0000
842.0490	0.2417	-2.5840	-1.5109	-2.9026	6.1040	-4.1077	0.0000	-0.0000	-0.0000	0.0000	0.0000	0.0000	-0.0020	6.6801	2.5170	-0.1873	0.0595	-0.0415	-0.0000	7.5470	2.1082	-0.1890	0.0537	0.0000	-0.0000	90.3817	20.7419	-2.0339	0.5781	0.0000
842.0590	0.2417	-2.5840	-1.5109	-2.9025	6.1040	-4.1077	0.0000	-0.0000	-0.0000	0.0000	0.0000	0.0000	-0.0328	6.7327	2.5568	-0.2032	0.0494	-0.0286	0.0000	7.5470	2.1084	-0.1890	0.0537	0.0000	0.0000	90.3819	20.7437	-2.0337	0.5780	0.0000
842.0710	0.2417	-2.5840	-1.5110	-2.9026	6.1040	-4.1077	0.0000	-0.0000	-0.0000	0.0000	0.0000	0.0000	-0.0252	6.7522	2.5582	-0.1914	0.0472	-0.0754	0.0000	7.5469	2.1082	-0.1890	0.0537	0.0000	0.0000	90.3808	20.7415	-2.0339	0.5781	0.0000
842.0810	0.2417	-2.5839	-1.5110	-2.9025	6.1040	-4.1076	0.0000	-0.0000	-0.0000	0.0000	0.0000	0.0000	-0.0546	6.7864	2.5465	-0.1738	0.0386	-0.0435	0.0000	7.5470	2.1083	-0.1890	0.0537	0.0000	0.0000	90.3822	20.7424	-2.0339	0.5781	0.0000
842.0930	0.2417	-2.5840	-1.5110	-2.9025	6.1040	-4.1077	0.0000	-0.0000	-0.0000	0.0000	0.0000	0.0000	-0.0469	6.6958	2.5562	-0.1979	0.0402	-0.0598	-0.0000	7.5469	2.1082	-0.1890	0.0537	0.0000	-0.0000	90.3812	20.7420	-2.0339	0.5781	0.0000
842.1030	0.2417	-2.5840	-1.5110	-2.9026	6.1040	-4.1076	0.0000	-0.0000	-0.0000	0.0000	0.0000	0.0000	-0.0547	6.7300	2.5564	-0.1779	0.0723	-0.0568	-0.0000	7.5470	2.1083	-0.1890	0.0537	0.0000	-0.0000	90.3816	20.7423	-2.0339	0.5781	0.0000
842.1130	0.2417	-2.5839	-1.5109	-2.9025	6.1040	-4.1076	0.0000	-0.0000	-0.0000	0.0000	0.0000	0.0000	-0.0912	6.7572	2.5630	-0.1902	0.0289	-0.0494	0.0000	7.5470	2.1084	-0.1890	0.0537	0.0000	0.0000	90.3814	20.7432	-2.0338	0.5781	0.0000
842.1230	0.2417	-2.5840	-1.5109	-2.9025	6.1040	-4.1076	0.0000	-0.0000	-0.0000	0.0000	0.0000	0.0000	-0.0786	6.7535	2.5147	-0.1899	0.0288	-0.0414	-0.0000	7.5470	2.1083	-0.1890	0.0537	0.0000	-0.0000	90.3824	20.7431	-2.0339	0.5781	0.0000
842.1330	0.2417	-2.5839	-1.5110	-2.9026	6.1040	-4.1076	0.0000	-0.0000	-0.0000	0.0000	0.0000	0.0000	-0.0183	6.7799	2.5535	-0.1955	0.0310	-0.0559	0.0000	7.5470	2.1084	-0.1890	0.0537	0.0000	0.0000	90.3819	20.7437	-2.0337	0.5780	0.0000
842.1450	0.2417	-2.5840	-1.5110	-2.9025	6.1040	-4.1077	0.0000	-0.0000	-0.0000	0.0000	0.0000	0.0000	0.0284	6.7400	2.5320	-0.2036	0.0231	-0.0442	-0.0000	7.5470	2.1083	-0.1890	0.0537	0.0000	-0.0000	90.3815	20.7427	-2.0339	0.5781	0.0000
842.1550	0.2417	-2.5840	-1.5109	-2.9025	6.1040	-4.1076	0.0000	-0.0000	-0.0000	0.0000	0.0000	0.0000	-0.0853	6.7605	2.5746	-0.1980	0.0422	-0.0512	0.0000	7.5469	2.1083	-0.1890	0.0537	0.0000	0.0000	90.3811	20.7429	-2.0338	0.5781	0.0000
842.1650	0.2417	-2.5839	-1.5109	-2.9025	6.1040	-4.1077	0.0000	-0.0000	-0.0000	0.0000	0.0000	0.0000	-0.0839	6.8200	2.5313	-0.1786	0.0277	-0.0449	-0.0000	7.5470	2.1083	-0.1890	0.0537	0.0000	-0.0000	90.3815	20.7427	-2.0339	0.5781	0.0000
842.1750	0.2417	-2.5840	-1.5110	-2.9025	6.1040	-4.1076	0.0000	-0.0000	-0.0000	0.0000	0.0000	0.0000	0.0637	6.7418	2.5598	-0.1904	0.0507	-0.0497	-0.0000	7.5470	2.1083	-0.1890	0.0537	0.0000	-0.0000	90.3816	20.7424	-2.0339	0.5781	0.0000
842.1850	0.2417	-2.5839	-1.5110	-2.9025	6.1040	-4.1076	0.0000	-0.0000	-0.0000	0.0000	0.0000	0.0000	-0.0355	6.7985	2.5230	-0.1880	0.0423	-0.0559	0.0000	7.5469	2.1085	-0.1890	0.0537	0.0000	0.0000	90.3811	20.7444	-2.0337	0.5780	0.0000
842.1970	0.2417	-2.5839	-1.5109	-2.9025	6.1040	-4.1076	0.0000	-0.0000	-0.0000	0.0000	0.0000	0.0000	-0.0356	6.7155	2.5243	-0.1754	0.0433	-0.0479	0.0000	7.5470	2.1083	-0.1890	0.0537	0.0000	0.0000	90.3814	20.7432	-2.0338	0.5781	0.0000
842.2070	0.2417	-2.5839	-1.5109	-2.9025	6.1040	-4.1076	0.0000	-0.0000	-0.0000	0.0000	0.0000	0.0000	-0.0012	6.7257	2.5595	-0.2114	0.0262	-0.0728	0.0000	7.5470	2.1084	-0.1890	0.0537	0.0000	0.0000	90.3820	20.7433	-2.0338	0.5781	0.0000
842.2170	0.2417	-2.5840	-1.5110	-2.9025	6.1040	-4.1076	0.0000	-0.0000	-0.0000	0.0000	0.0000	0.0000	-0.0371	6.8311	2.5855	-0.1810	0.0314	-0.0303	0.0000	7.5470	2.1083	-0.1890	0.0537	0.0000	0.0000	90.3816	20.7423	-2.0339	0.5781	0.0000
842.2290	0.2417	-2.5840	-1.5109	-2.9025	6.1040	-4.1076	0.0000	-0.0000	-0.0000	0.0000	0.0000	0.0000	-0.0238	6.6757	2.5382	-0.1875	0.0280	-0.0493	0.0000	7.5469	2.1083	-0.1890	0.0537	0.0000	0.0000	90.3813	20.7431	-2.0339	0.5781	0.0000
842.2390	0.2417	-2.5839	-1.5110	-2.9025	6.1040	-4.1077	0.0000	-0.0000	-0.0000	0.0000	0.0000	0.0000	-0.0286	6.7031	2.5073	-0.1778	0.0214	-0.0496	-0.0000	7.5470	2.1082	-0.1890	0.0537	0.0000	-0.0000	90.3817	20.7419	-2.0339	0.5781	0.0000
842.2510	0.2417	-2.5840	-1.5110	-2.9025	6.1040	-4.1076	0.0000	-0.0000	-0.0000	0.0000	0.0000	0.0000	-0.0432	6.7438	2.5797	-0.1806	0.0587	-0.0463	-0.0000	7.5470	2.1083	-0.1890	0.0537	0.0000	-0.0000	90.3815	20.7427	-2.0339	0.5781	0.0000
842.2610	0.2417	-2.5840	-1.5110	-2.9025	6.1040	-4.1076	0.0000	-0.0000	-0.0000	0.0000	0.0000	0.0000	-0.0010	6.7327	2.5198	-0.1750	0.0588	-0.0396	-0.0000	7.5470	2.1083	-0.1890	0.0537	0.0000	-0.0000	90.3820	20.7427	-2.0339	0.5781	0.0000
842.2710	0.2417	-2.5839	-1.5110	-2.9025	6.1040	-4.1076	0.0000	-0.0000	-0.0000	0.0000	0.0000	0.0000	-0.0605	6.7384	2.5601	-0.1930	0.0320	-0.0581	-0.0000	7.5470	2.1084	-0.1890	0.0537	0.0000	-0.0000	90.3824	20.7436	-2.0338	0.5781	0.0000
842.2830	0.2417	-2.5840	-1.5110	-2.9026	6.1040	-4.1077	0.0000	-0.0000	-0.0000	0.0000	0.0000	0.0000	-0.0791	6.7405	2.4978	-0.1815	0.0532	-0.0598	-0.0000	7.5470	2.1083	-0.1890	0.0537	0.0000	-0.0000	90.3821	20.7428	-2.0339	0.5781	0.0000
842.2930	0.2417	-2.5840	-1.5110	-2.9025	6.1040	-4.1076	0.0000	-0.0000	-0.0000	0.0000	0.0000	0.0000	-0.0636	6.8172	2.5334	-0.1828	0.0229	-0.0655	-0.0000	7.5470	2.1083	-0.1890	0.0537	0.0000	-0.0000	90.3821	20.7428	-2.0338	0.5781	0.0000
842.3030	0.2417	-2.5840	-1.5110	-2.9025	6.1040	-4.1076	0.0000	-0.0000	-0.0000	0.0000	0.0000	0.0000	-0.0081	6.7593	2.5460	-0.1932	0.0380	-0.0594	-0.0000	7.5471	2.1084	-0.1890	0.0537	0.0000	-0.0000	90.3827	20.7440	-2.0338	0.5781	0.0000
842.3130	0.2417	-2.5839	-1.5109	-2.9025	6.1041	-4.1076	0.0000	-0.0000	-0.0000	0.0000	0.0000	0.0000	-0.0056	6.8015	2.5238	-0.1792	0.0554	-0.0345	0.0000	7.5470	2.1083	-0.1890	0.0537	0.0000	0.0000	90.3816	20.7423	-2.0339	0.5781	0.0000
842.3230	0.2417	-2.5840	-1.5110	-2.9026	6.1040	-4.1076	0.0000	-0.0000	-0.0000	0.0000	0.0000	0.0000	0.0302	6.7531	2.5476	-0.1789	0.0281	-0.0460	-0.0000	7.5468	2.1080	-0.1890	0.0537	0.0000	-0.0000	90.3795	20.7402	-2.0341	0.5781	0.0000
842.3330	0.2417	-2.5840	-1.5110	-2.9025	6.1040	-4.1077	0.0000	-0.0000	-0.0000	0.0000	0.0000	0.0000	-0.0804	6.7768	2.5521	-0.1987	0.0121	-0.0615	-0.0000	7.5469	2.1083	-0.1890	0.0537	0.0000	-0.0000	90.3810	20.7428	-2.0338	0.5781	0.0000
842.3450	0.2417	-2.5839	-1.5110	-2.9025	6.1040	-4.1076	0.0000	-0.0000	-0.0000	0.0000	0.0000	0.0000	-0.0042	6.8084	2.5383	-0.1831	0.0645	-0.0531	-0.0000	7.5469	2.1083	-0.1890	0.0537	0.0000	-0.0000	90.3811	20.7424	-2.0339	0.5781	0.0000
842.3550	0.2417	-2.5840	-1.5110	-2.9025	6.1040	-4.1076	0.0000	-0.0000	-0.0000	0.0000	0.0000	0.0000	-0.0140	6.7684	2.5623	-0.1776	0.0408	-0.0578	-0.0000	7.5470	2.1083	-0.1890	0.0537	0.0000	-0.0000	90.3815	20.7427	-2.0339	0.5781	0.0000
842.3650	0.2417	-2.5840	-1.5110	-2.9026	6.1040	-4.1076	0.0000	-0.0000	-0.0000	0.0000	0.0000	0.0000	-0.0852	6.7624	2.5482	-0.2152	0.0518	-0.0615	-0.0000	7.5469	2.1082	-0.1890	0.0537	0.0000	-0.0000	90.3813	20.7415	-2.0339	0.5781	0.0000
842.3750	0.2417	-2.5840	-1.5110	-2.9025	6.1040	-4.1077	0.0000	-0.0000	-0.0000	0.0000	0.0000	0.0000	0.0015	6.7078	2.5455	-0.1830	0.0387	-0.0206	0.0000	7.5471	2.1084	-0.1890	0.0537	0.0000	0.0000	90.3830	20.7432	-2.0338	0.5781	0.0000
842.3870	0.2417	-2.5839	-1.5110	-2.9026	6.1040	-4.1076	0.0000	-0.0000	-0.0000	0.0000	0.0000	0.0000	-0.0342	6.7459	2.5642	-0.1918	0.0208	-0.0476	0.0000	7.5469	2.1084	-0.1890	0.0537	0.0000	0.0000	90.3812	20.7435	-2.0338	0.5781	0.0000
842.3970	0.2417	-2.5840	-1.5110	-2.9025	6.1041	-4.1076	0.0000	-0.0000	-0.0000	0.0000	0.0000	0.0000	-0.0131	6.7768	2.5271	-0.1911	0.0352	-0.0348	0.0000	7.5470	2.1085	-0.1890	0.0537	0.0000	0.0000	90.3820	20.7448	-2.0337	0.5780	0.0000
842.4090	0.2417	-2.5840	-1.5110	-2.9025	6.1040	-4.1076	0.0000	-0.0000	-0.0000	0.0000	0.0000	0.0000	-0.0169	6.7622	2.5028	-0.1848	0.0491	-0.0642	-0.0000	7.5470	2.1082	-0.1890	0.0537	0.0000	-0.0000	90.3822	20.7419	-2.0340	0.5781	0.0000
842.4190	0.2417	-2.5840	-1.5109	-2.9025	6.1040	-4.1076	0.0000	-0.0000	-0.0000	0.0000	0.0000	0.0000	-0.0217	6.7758	2.5235	-0.1674	0.0358	-0.0300	0.0000	7.5470	2.1086	-0.1889	0.0537	0.0000	0.0000	90.3825	20.7453	-2.0336	0.5780	0.0000
842.4310	0.2417	-2.5840	-1.5109	-2.9025	6.1040	-4.1076	0.0000	-0.0000	-0.0000	0.0000	0.0000	0.0000	-0.0417	6.7664	2.5284	-0.1804	0.0276	-0.0457	-0.0000	7.5470	2.1084	-0.1890	0.0537	0.0000	-0.0000	90.3819	20.7432	-2.0338	0.5781	0.0000
842.4410	0.2417	-2.5840	-1.5110	-2.9025	6.1040	-4.1076	0.0000	-0.0000	-0.0000	0.0000	0.0000	0.0000	-0.0218	6.6533	2.4918	-0.1814	0.0298	-0.0558	0.0000	7.5469	2.1083	-0.1890	0.0537	0.0000	0.0000	90.3809	20.7432	-2.0338	0.5781	0.0000
842.4530	0.2417	-2.5840	-1.5110	-2.9025	6.1040	-4.1076	0.0000	-0.0000	-0.0000	0.0000	0.0000	0.0000	-0.0019	6.8242	2.5383	-0.2070	0.0759	-0.0535	-0.0000	7.5469	2.1082	-0.1890	0.0537	0.0000	-0.0000	90.3813	20.7420	-2.0338	0.5781	0.0000
842.4630	0.2417	-2.5839	-1.5110	-2.9025	6.1040	-4.1076	0.0000	-0.0000	-0.0000	0.0000	0.0000	0.0000	-0.0245	6.7512	2.5474	-0.1811	0.0147	-0.0395	-0.0000	7.5469	2.1083	-0.1890	0.0537	0.0000	-0.0000	90.3811	20.7424	-2.0338	0.5781	0.0000
842.4730	0.2417	-2.5839	-1.5110	-2.9025	6.1040	-4.1076	0.0000	-0.0000	-0.0000	0.0000	0.0000	0.0000	-0.1153	6.6995	2.5309	-0.1793	0.0361	-0.0518	0.0000	7.5469	2.1084	-0.1890	0.0537	0.0000	0.0000	90.3808	20.7436	-2.0338	0.5781	0.0000
842.4850	0.2417	-2.5840	-1.5109	-2.9026	6.1040	-4.1076	0.0000	-0.0000	-0.0000	0.0000	0.0000	0.0000	0.0333	6.7715	2.5228	-0.1827	0.0330	-0.0535	0.0000	7.5471	2.1085	-0.1890	0.0537	0.0000	0.0000	90.3826	20.7444	-2.0338	0.5780	0.0000
842.4950	0.2417	-2.5840	-1.5109	-2.9025	6.1040	-4.1076	0.0000	-0.0000	-0.0000	0.0000	0.0000	0.0000	-0.0288	6.7514	2.5129	-0.2157	0.0443	-0.0381	0.0000	7.5470	2.1084	-0.1890	0.0537	0.0000	0.0000	90.3823	20.7436	-2.0338	0.5781	0.0000
842.5070	0.2417	-2.5839	-1.5110	-2.9025	6.1040	-4.1076	0.0000	-0.0000	-0.0000	0.0000	0.0000	0.0000	0.0266	6.7480	2.5131	-0.1727	0.0282	-0.0440	0.0000	7.5469	2.1083	-0.1890	0.0537	0.0000	0.0000	90.3809	20.7432	-2.0338	0.5781	0.0000
842.5170	0.2417	-2.5840	-1.5109	-2.9026	6.1040	-4.1076	0.0000	-0.0000	-0.0000	0.0000	0.0000	0.0000	-0.0776	6.7143	2.5492	-0.1819	0.0435	-0.0480	0.0000	7.5469	2.1081	-0.1890	0.0537	0.0000	0.0000	90.3810	20.7412	-2.0339	0.5781	0.0000
842.5290	0.2417	-2.5839	-1.5110	-2.9025	6.1040	-4.1076	0.0000	-0.0000	-0.0000	0.0000	0.0000	0.0000	0.0112	6.8153	2.5435	-0.1992	0.0243	-0.0369	0.0000	7.5470	2.1083	-0.1890	0.0537	0.0000	0.0000	90.3814	20.7432	-2.0338	0.5781	0.0000
842.5390	0.2418	-2.5840	-1.5109	-2.9025	6.1040	-4.1076	0.0000	-0.0000	-0.0000	0.0000	0.0000	0.0000	0.0189	6.6629	2.5294	-0.2061	0.0283	-0.0561	0.0000	7.5470	2.1085	-0.1890	0.0537	0.0000	0.0000	90.3820	20.7449	-2.0337	0.5780	0.0000
842.5510	0.2417	-2.5840	-1.5109	-2.9026	6.1040	-4.1076	0.0000	-0.0000	-0.0000	0.0000	0.0000	0.0000	-0.0115	6.6944	2.5054	-0.1902	0.0696	-0.0589	-0.0000	7.5470	2.1083	-0.1890	0.0537	0.0000	-0.0000	90.3821	20.7428	-2.0338	0.5781	0.0000
842.5610	0.2417	-2.5840	-1.5110	-2.9025	6.1040	-4.1077	0.0000	-0.0000	-0.0000	0.0000	0.0000	0.0000	-0.0593	6.8074	2.5201	-0.1619	0.0313	-0.0422	-0.0000	7.5470	2.1083	-0.1890	0.0537	0.0000	-0.0000	90.3822	20.7424	-2.0338	0.5781	0.0000
842.5710	0.2417	-2.5840	-1.5110	-2.9026	6.1040	-4.1077	0.0000	-0.0000	-0.0000	0.0000	0.0000	0.0000	0.0031	6.7023	2.5210	-0.1827	0.0301	-0.0578	0.0000	7.5469	2.1082	-0.1890	0.0537	0.0000	0.0000	90.3812	20.7419	-2.0339	0.5781	0.0000
842.5830	0.2417	-2.5840	-1.5110	-2.9025	6.1040	-4.1076	0.0000	-0.0000	-0.0000	0.0000	0.0000	0.0000	-0.0805	6.7936	2.5610	-0.1798	0.0389	-0.0535	-0.0000	7.5470	2.1083	-0.1890	0.0537	0.0000	-0.0000	90.3821	20.7428	-2.0338	0.5781	0.0000
842.5930	0.2417	-2.5839	-1.5109	-2.9025	6.1040	-4.1077	0.0000	-0.0000	-0.0000	0.0000	0.0000	0.0000	-0.0408	6.7348	2.5601	-0.2026	0.0404	-0.0387	-0.0000	7.5470	2.1084	-0.1890	0.0537	0.0000	-0.0000	90.3824	20.7436	-2.0337	0.5781	0.0000
842.6050	0.2418	-2.5840	-1.5109	-2.9025	6.1040	-4.1076	0.0000	-0.0000	-0.0000	0.0000	0.0000	0.0000	-0.0668	6.8399	2.5360	-0.1817	0.0435	-0.0579	0.0000	7.5470	2.1083	-0.1890	0.0537	0.0000	0.0000	90.3821	20.7428	-2.0338	0.5781	0.0000
842.6150	0.2417	-2.5840	-1.5110	-2.9025	6.1040	-4.1076	0.0000	-0.0000	-0.0000	0.0000	0.0000	0.0000	-0.0443	6.7762	2.5391	-0.2110	0.0514	-0.0469	0.0000	7.5469	2.1083	-0.1890	0.0537	0.0000	0.0000	90.3811	20.7429	-2.0338	0.5781	0.0000
842.6270	0.2417	-2.5839	-1.5110	-2.9025	6.1040	-4.1076	0.0000	-0.0000	-0.0000	0.0000	0.0000	0.0000	-0.1010	6.7728	2.5143	-0.1713	0.0410	-0.0395	0.0000	7.5470	2.1084	-0.1890	0.0537	0.0000	0.0000	90.3822	20.7440	-2.0338	0.5781	0.0000
842.6370	0.2417	-2.5840	-1.5110	-2.9025	6.1040	-4.1077	0.0000	-0.0000	-0.0000	0.0000	0.0000	0.0000	0.0209	6.7635	2.5101	-0.2049	0.0306	-0.0647	-0.0000	7.5470	2.1082	-0.1890	0.0537	0.0000	-0.0000	90.3817	20.7419	-2.0339	0.5781	0.0000
842.6490	0.2417	-2.5840	-1.5110	-2.9026	6.1040	-4.1076	0.0000	-0.0000	-0.0000	0.0000	0.0000	0.0000	0.0499	6.7621	2.5685	-0.1945	0.0331	-0.0394	-0.0000	7.5470	2.1082	-0.1890	0.0537	0.0000	-0.0000	90.3816	20.7418	-2.0340	0.5781	0.0000
842.6590	0.2417	-2.5840	-1.5110	-2.9025	6.1040	-4.1077	0.0000	-0.0000	-0.0000	0.0000	0.0000	0.0000	-0.0325	6.7064	2.5692	-0.1969	0.0441	-0.0328	-0.0000	7.5470	2.1081	-0.1890	0.0537	0.0000	-0.0000	90.3815	20.7407	-2.0340	0.5781	0.0000
842.6690	0.2417	-2.5840	-1.5110	-2.9026	6.1040	-4.1076	0.0000	-0.0000	-0.0000	0.0000	0.0000	0.0000	-0.0639	6.7974	2.4966	-0.1881	0.0197	-0.0481	0.0000	7.5470	2.1084	-0.1890	0.0537	0.0000	0.0000	90.3819	20.7432	-2.0338	0.5781	0.0000
842.6810	0.2417	-2.5840	-1.5110	-2.9025	6.1040	-4.1076	0.0000	-0.0000	-0.0000	0.0000	0.0000	0.0000	-0.0186	6.7552	2.5461	-0.1978	0.0481	-0.0504	-0.0000	7.5469	2.1082	-0.1890	0.0537	0.0000	-0.0000	90.3811	20.7419	-2.0340	0.5781	0.0000
842.6910	0.2418	-2.5840	-1.5109	-2.9025	6.1040	-4.1076	0.0000	-0.0000	-0.0000	0.0000	0.0000	0.0000	-0.0353	6.8038	2.5139	-0.1881	0.0349	-0.0331	-0.0000	7.5470	2.1084	-0.1890	0.0537	0.0000	-0.0000	90.3826	20.7433	-2.0337	0.5780	0.0000
842.7030	0.2417	-2.5840	-1.5110	-2.9025	6.1041	-4.1076	0.0000	-0.0000	-0.0000	0.0000	0.0000	0.0000	-0.0180	6.7733	2.5064	-0.1876	0.0375	-0.0346	0.0000	7.5469	2.1082	-0.1890	0.0537	0.0000	0.0000	90.3808	20.7416	-2.0339	0.5781	0.0000
842.7130	0.2417	-2.5840	-1.5110	-2.9025	6.1040	-4.1076	0.0000	-0.0000	-0.0000	0.0000	0.0000	0.0000	-0.1227	6.7473	2.5607	-0.1904	0.0892	-0.0480	0.0000	7.5470	2.1084	-0.1890	0.0537	0.0000	0.0000	90.3814	20.7432	-2.0338	0.5781	0.0000
842.7250	0.2417	-2.5840	-1.5110	-2.9025	6.1040	-4.1077	0.0000	-0.0000	-0.0000	0.0000	0.0000	0.0000	0.0040	6.7575	2.5205	-0.1855	0.0317	-0.0281	0.0000	7.5470	2.1083	-0.1890	0.0537	0.0000	0.0000	90.3815	20.7427	-2.0339	0.5781	0.0000
842.7350	0.2417	-2.5839	-1.5109	-2.9025	6.1040	-4.1076	0.0000	-0.0000	-0.0000	0.0000	0.0000	0.0000	-0.0027	6.7818	2.5202	-0.1852	0.0263	-0.0463	0.0000	7.5469	2.1083	-0.1890	0.0537	0.0000	0.0000	90.3811	20.7423	-2.0339	0.5781	0.0000
842.7470	0.2417	-2.5839	-1.5109	-2.9025	6.1040	-4.1076	0.0000	-0.0000	-0.0000	0.0000	0.0000	0.0000	-0.0707	6.7734	2.5783	-0.1896	0.0407	-0.0737	0.0000	7.5470	2.1082	-0.1890	0.0537	0.0000	0.0000	90.3819	20.7416	-2.0339	0.5781	0.0000
842.7570	0.2417	-2.5839	-1.5109	-2.9025	6.1040	-4.1076	0.0000	-0.0000	-0.0000	0.0000	0.0000	0.0000	-0.0298	6.7698	2.5164	-0.1851	0.0506	-0.0455	-0.0000	7.5469	2.1081	-0.1890	0.0537	0.0000	-0.0000	90.3809	20.7411	-2.0340	0.5781	0.0000
842.7690	0.2417	-2.5840	-1.5110	-2.9025	6.1040	-4.1076	0.0000	-0.0000	-0.0000	0.0000	0.0000	0.0000	-0.1043	6.7855	2.5048	-0.1665	0.0332	-0.0489	0.0000	7.5470	2.1081	-0.1890	0.0537	0.0000	0.0000	90.3820	20.7407	-2.0340	0.5781	0.0000
842.7790	0.2417	-2.5840	-1.5109	-2.9025	6.1041	-4.1076	0.0000	-0.0000	-0.0000	0.0000	0.0000	0.0000	-0.0279	6.7886	2.5398	-0.1621	0.0444	-0.0164	-0.0000	7.5470	2.1083	-0.1890	0.0537	0.0000	-0.0000	90.3817	20.7424	-2.0338	0.5781	0.0000
842.7890	0.2417	-2.5840	-1.5110	-2.9025	6.1040	-4.1076	0.0000	-0.0000	-0.0000	0.0000	0.0000	0.0000	-0.0400	6.7036	2.5093	-0.1790	0.0456	-0.0502	0.0000	7.5470	2.1084	-0.1890	0.0537	0.0000	0.0000	90.3822	20.7440	-2.0338	0.5781	0.0000
842.8010	0.2417	-2.5839	-1.5110	-2.9026	6.1040	-4.1076	0.0000	-0.0000	-0.0000	0.0000	0.0000	0.0000	-0.1080	6.7806	2.5221	-0.1768	0.0569	-0.0314	-0.0000	7.5470	2.1084	-0.1890	0.0537	0.0000	-0.0000	90.3818	20.7441	-2.0337	0.5780	0.0000
842.8110	0.2417	-2.5839	-1.5110	-2.9026	6.1040	-4.1076	0.0000	-0.0000	-0.0000	0.0000	0.0000	0.0000	-0.1379	6.7608	2.5228	-0.1682	0.0507	-0.0448	0.0000	7.5469	2.1083	-0.1890	0.0537	0.0000	0.0000	90.3811	20.7423	-2.0339	0.5781	0.0000
842.8230	0.2417	-2.5839	-1.5110	-2.9026	6.1041	-4.1076	0.0000	-0.0000	-0.0000	0.0000	0.0000	0.0000	-0.0366	6.7224	2.5330	-0.1777	0.0715	-0.0419	-0.0000	7.5469	2.1083	-0.1890	0.0537	0.0000	-0.0000	90.3811	20.7424	-2.0338	0.5781	0.0000
842.8330	0.2417	-2.5839	-1.5110	-2.9025	6.1040	-4.1076	0.0000	-0.0000	-0.0000	0.0000	0.0000	0.0000	-0.0381	6.7628	2.5434	-0.1911	0.0385	-0.0413	0.0000	7.5469	2.1084	-0.1890	0.0537	0.0000	0.0000	90.3804	20.7432	-2.0338	0.5781	0.0000
842.8450	0.2417	-2.5839	-1.5110	-2.9025	6.1040	-4.1077	0.0000	-0.0000	-0.0000	0.0000	0.0000	0.0000	-0.0601	6.7701	2.5271	-0.1675	0.0312	-0.0499	0.0000	7.5469	2.1082	-0.1890	0.0537	0.0000	0.0000	90.3812	20.7419	-2.0339	0.5781	0.0000
842.8550	0.2417	-2.5840	-1.5110	-2.9025	6.1040	-4.1076	0.0000	-0.0000	-0.0000	0.0000	0.0000	0.0000	-0.0801	6.7173	2.5294	-0.1875	0.0323	-0.0322	0.0000	7.5469	2.1083	-0.1890	0.0537	0.0000	0.0000	90.3811	20.7424	-2.0339	0.5781	0.0000
842.8670	0.2417	-2.5840	-1.5109	-2.9026	6.1040	-4.1076	0.0000	-0.0000	-0.0000	0.0000	0.0000	0.0000	0.0177	6.7210	2.5247	-0.1695	0.0343	-0.0390	0.0000	7.5469	2.1083	-0.1890	0.0537	0.0000	0.0000	90.3807	20.7424	-2.0338	0.5781	0.0000
842.8770	0.2417	-2.5840	-1.5110	-2.9026	6.1040	-4.1076	0.0000	-0.0000	-0.0000	0.0000	0.0000	0.0000	0.0262	6.7177	2.5601	-0.1798	0.0458	-0.0284	0.0000	7.5471	2.1083	-0.1890	0.0537	0.0000	0.0000	90.3830	20.7432	-2.0338	0.5781	0.0000
842.8870	0.2418	-2.5840	-1.5109	-2.9025	6.1040	-4.1076	0.0000	-0.0000	-0.0000	0.0000	0.0000	0.0000	-0.0351	6.7583	2.4963	-0.1792	0.0366	-0.0278	-0.0000	7.5469	2.1082	-0.1890	0.0537	0.0000	-0.0000	90.3808	20.7415	-2.0340	0.5781	0.0000
842.8990	0.2417	-2.5840	-1.5110	-2.9025	6.1040	-4.1076	0.0000	-0.0000	-0.0000	0.0000	0.0000	0.0000	-0.0845	6.7475	2.5066	-0.1903	0.0551	-0.0491	0.0000	7.5469	2.1083	-0.1890	0.0537	0.0000	0.0000	90.3810	20.7428	-2.0338	0.5781	0.0000
842.9090	0.2418	-2.5839	-1.5110	-2.9025	6.1040	-4.1076	0.0000	-0.0000	-0.0000	0.0000	0.0000	0.0000	-0.0624	6.6734	2.5396	-0.1779	0.0659	-0.0524	0.0000	7.5469	2.1084	-0.1890	0.0537	0.0000	0.0000	90.3807	20.7436	-2.0338	0.5781	0.0000
842.9210	0.2417	-2.5839	-1.5110	-2.9025	6.1040	-4.1076	0.0000	-0.0000	-0.0000	0.0000	0.0000	0.0000	0.0132	6.7430	2.4929	-0.1794	0.0529	-0.0675	0.0000	7.5469	2.1083	-0.1890	0.0537	0.0000	0.0000	90.3813	20.7431	-2.0339	0.5781	0.0000
842.9310	0.2417	-2.5839	-1.5109	-2.9025	6.1040	-4.1076	0.0000	-0.0000	-0.0000	0.0000	0.0000	0.0000	-0.0002	6.8510	2.5092	-0.2111	0.0213	-0.0487	0.0000	7.5470	2.1084	-0.1890	0.0537	0.0000	0.0000	90.3818	20.7436	-2.0338	0.5781	0.0000
842.9430	0.2417	-2.5840	-1.5109	-2.9025	6.1040	-4.1076	0.0000	-0.0000	-0.0000	0.0000	0.0000	0.0000	-0.0430	6.7421	2.5209	-0.1845	0.0440	-0.0459	-0.0000	7.5469	2.1083	-0.1890	0.0537	0.0000	-0.0000	90.3811	20.7424	-2.0338	0.5781	0.0000
842.9530	0.2417	-2.5839	-1.5110	-2.9025	6.1040	-4.1077	0.0000	-0.0000	-0.0000	0.0000	0.0000	0.0000	-0.0945	6.7500	2.5162	-0.1854	0.0186	-0.0571	0.0000	7.5469	2.1082	-0.1890	0.0537	0.0000	0.0000	90.3803	20.7416	-2.0339	0.5781	0.0000
842.9650	0.2417	-2.5839	-1.5110	-2.9025	6.1040	-4.1077	0.0000	-0.0000	-0.0000	0.0000	0.0000	0.0000	-0.0310	6.7807	2.5333	-0.1925	0.0585	-0.0530	-0.0000	7.5469	2.1083	-0.1890	0.0537	0.0000	-0.0000	90.3806	20.7429	-2.0338	0.5781	0.0000
842.9750	0.2417	-2.5839	-1.5110	-2.9025	6.1040	-4.1076	0.0000	-0.0000	-0.0000	0.0000	0.0000	0.0000	-0.0546	6.7800	2.5468	-0.1821	0.0545	-0.0355	0.0000	7.5469	2.1083	-0.1890	0.0537	0.0000	0.0000	90.3813	20.7431	-2.0339	0.5781	0.0000
842.9850	0.2417	-2.5840	-1.5110	-2.9025	6.1040	-4.1077	0.0000	-0.0000	-0.0000	0.0000	0.0000	0.0000	-0.0887	6.7765	2.5194	-0.1960	0.0510	-0.0343	-0.0000	7.5470	2.1083	-0.1890	0.0537	0.0000	-0.0000	90.3824	20.7432	-2.0338	0.5781	0.0000
842.9950	0.2417	-2.5839	-1.5109	-2.9025	6.1040	-4.1077	0.0000	-0.0000	-0.0000	0.0000	0.0000	0.0000	-0.0914	6.7913	2.5551	-0.1699	0.0269	-0.0661	-0.0000	7.5470	2.1083	-0.1890	0.0537	0.0000	-0.0000	90.3815	20.7427	-2.0339	0.5781	0.0000
843.0050	0.2417	-2.5839	-1.5110	-2.9025	6.1040	-4.1076	0.0000	-0.0000	-0.0000	0.0000	0.0000	0.0000	-0.0929	6.7709	2.5518	-0.1647	0.0655	-0.0578	0.0000	7.5471	2.1085	-0.1890	0.0537	0.0000	0.0000	90.3826	20.7444	-2.0337	0.5780	0.0000
843.0150	0.2417	-2.5840	-1.5109	-2.9025	6.1040	-4.1076	0.0000	-0.0000	-0.0000	0.0000	0.0000	0.0000	-0.1079	6.8417	2.5203	-0.1817	0.0430	-0.0320	-0.0000	7.5469	2.1081	-0.1890	0.0537	0.0000	-0.0000	90.3803	20.7411	-2.0340	0.5781	0.0000
843.0270	0.2417	-2.5839	-1.5110	-2.9025	6.1040	-4.1076	0.0000	-0.0000	-0.0000	0.0000	0.0000	0.0000	-0.1307	6.8030	2.5595	-0.1880	0.0426	-0.0496	0.0000	7.5470	2.1084	-0.1890	0.0537	0.0000	0.0000	90.3822	20.7440	-2.0338	0.5781	0.0000
843.0370	0.2417	-2.5840	-1.5110	-2.9025	6.1040	-4.1076	0.0000	-0.0000	-0.0000	0.0000	0.0000	0.0000	-0.0127	6.6911	2.5469	-0.1713	0.0274	-0.0640	0.0000	7.5470	2.1083	-0.1890	0.0537	0.0000	0.0000	90.3814	20.7432	-2.0338	0.5781	0.0000
843.0470	0.2417	-2.5840	-1.5110	-2.9025	6.1040	-4.1076	0.0000	-0.0000	-0.0000	0.0000	0.0000	0.0000	-0.0315	6.7641	2.5081	-0.1801	0.0629	-0.0481	0.0000	7.5469	2.1084	-0.1890	0.0537	0.0000	0.0000	90.3812	20.7440	-2.0338	0.5781	0.0000
843.0570	0.2418	-2.5839	-1.5109	-2.9025	6.1040	-4.1076	0.0000	-0.0000	-0.0000	0.0000	0.0000	0.0000	-0.0131	6.7997	2.4770	-0.1880	0.0534	-0.0280	0.0000	7.5470	2.1084	-0.1890	0.0537	0.0000	0.0000	90.3818	20.7436	-2.0338	0.5781	0.0000
843.0670	0.2417	-2.5839	-1.5110	-2.9026	6.1040	-4.1076	0.0000	-0.0000	-0.0000	0.0000	0.0000	0.0000	-0.0143	6.8236	2.5229	-0.1867	0.0777	-0.0300	0.0000	7.5469	2.1083	-0.1890	0.0537	0.0000	0.0000	90.3805	20.7428	-2.0339	0.5781	0.0000
843.0770	0.2417	-2.5839	-1.5109	-2.9025	6.1041	-4.1076	0.0000	-0.0000	-0.0000	0.0000	0.0000	0.0000	-0.1005	6.7628	2.5323	-0.1610	0.0457	-0.0632	0.0000	7.5469	2.1083	-0.1890	0.0537	0.0000	0.0000	90.3806	20.7424	-2.0339	0.5781	0.0000
843.0890	0.2417	-2.5839	-1.5110	-2.9026	6.1040	-4.1076	0.0000	-0.0000	-0.0000	0.0000	0.0000	0.0000	-0.0723	6.7338	2.5002	-0.1979	0.0413	-0.0443	-0.0000	7.5468	2.1083	-0.1890	0.0537	0.0000	-0.0000	90.3801	20.7424	-2.0338	0.5781	0.0000
843.0990	0.2417	-2.5840	-1.5110	-2.9025	6.1040	-4.1076	0.0000	-0.0000	-0.0000	0.0000	0.0000	0.0000	-0.0482	6.7660	2.5310	-0.2124	0.0259	-0.0454	0.0000	7.5470	2.1083	-0.1890	0.0537	0.0000	0.0000	90.3814	20.7432	-2.0338	0.5781	0.0000
843.1090	0.2417	-2.5840	-1.5109	-2.9025	6.1040	-4.1076	0.0000	-0.0000	-0.0000	0.0000	0.0000	0.0000	-0.0340	6.8044	2.5371	-0.1724	0.0372	-0.0410	0.0000	7.5470	2.1082	-0.1890	0.0537	0.0000	0.0000	90.3816	20.7418	-2.0341	0.5781	0.0000
843.1190	0.2417	-2.5840	-1.5110	-2.9025	6.1040	-4.1076	0.0000	-0.0000	-0.0000	0.0000	0.0000	0.0000	-0.0968	6.7661	2.5000	-0.1578	0.0362	-0.0441	-0.0000	7.5469	2.1082	-0.1890	0.0537	0.0000	-0.0000	90.3808	20.7415	-2.0340	0.5781	0.0000
843.1310	0.2417	-2.5840	-1.5110	-2.9025	6.1040	-4.1076	0.0000	-0.0000	-0.0000	0.0000	0.0000	0.0000	0.0019	6.7564	2.5329	-0.1906	0.0255	-0.0525	-0.0000	7.5470	2.1084	-0.1890	0.0537	0.0000	-0.0000	90.3820	20.7432	-2.0338	0.5781	0.0000
843.1410	0.2417	-2.5839	-1.5110	-2.9025	6.1040	-4.1077	0.0000	-0.0000	-0.0000	0.0000	0.0000	0.0000	-0.1098	6.7737	2.5258	-0.1828	0.0758	-0.0363	0.0000	7.5470	2.1083	-0.1890	0.0537	0.0000	0.0000	90.3816	20.7423	-2.0339	0.5781	0.0000
843.1510	0.2417	-2.5840	-1.5110	-2.9026	6.1040	-4.1076	0.0000	-0.0000	-0.0000	0.0000	0.0000	0.0000	-0.1367	6.7304	2.5743	-0.1691	0.0447	-0.0279	0.0000	7.5469	2.1083	-0.1890	0.0537	0.0000	0.0000	90.3808	20.7431	-2.0339	0.5781	0.0000
843.1630	0.2417	-2.5839	-1.5110	-2.9025	6.1040	-4.1076	0.0000	-0.0000	-0.0000	0.0000	0.0000	0.0000	-0.0519	6.7946	2.5382	-0.1524	0.0304	-0.0487	-0.0000	7.5471	2.1084	-0.1890	0.0537	0.0000	-0.0000	90.3827	20.7439	-2.0339	0.5781	0.0000
843.1730	0.2417	-2.5840	-1.5110	-2.9026	6.1040	-4.1076	0.0000	-0.0000	-0.0000	0.0000	0.0000	0.0000	-0.0044	6.7754	2.5400	-0.1641	0.0643	-0.0610	0.0000	7.5470	2.1084	-0.1890	0.0537	0.0000	0.0000	90.3815	20.7433	-2.0337	0.5780	0.0000
843.1850	0.2417	-2.5839	-1.5110	-2.9025	6.1040	-4.1076	0.0000	-0.0000	-0.0000	0.0000	0.0000	0.0000	-0.0640	6.7193	2.5345	-0.1723	0.0601	-0.0283	-0.0000	7.5470	2.1083	-0.1890	0.0537	0.0000	-0.0000	90.3814	20.7427	-2.0339	0.5781	0.0000
843.1950	0.2417	-2.5840	-1.5109	-2.9025	6.1040	-4.1076	0.0000	-0.0000	-0.0000	0.0000	0.0000	0.0000	0.0009	6.7464	2.5620	-0.1750	0.0493	-0.0693	0.0000	7.5470	2.1084	-0.1890	0.0537	0.0000	0.0000	90.3818	20.7436	-2.0338	0.5781	0.0000
843.2070	0.2417	-2.5840	-1.5110	-2.9025	6.1040	-4.1076	0.0000	-0.0000	-0.0000	0.0000	0.0000	0.0000	-0.0549	6.8448	2.5210	-0.1682	0.0342	-0.0633	0.0000	7.5470	2.1084	-0.1890	0.0537	0.0000	0.0000	90.3823	20.7435	-2.0339	0.5781	0.0000
843.2170	0.2417	-2.5840	-1.5110	-2.9025	6.1040	-4.1077	0.0000	-0.0000	-0.0000	0.0000	0.0000	0.0000	-0.0609	6.8021	2.5371	-0.1739	0.0135	-0.0434	-0.0000	7.5470	2.1083	-0.1890	0.0537	0.0000	-0.0000	90.3815	20.7427	-2.0339	0.5781	0.0000
843.2270	0.2418	-2.5839	-1.5109	-2.9025	6.1040	-4.1077	0.0000	-0.0000	-0.0000	0.0000	0.0000	0.0000	-0.0365	6.7550	2.4952	-0.1493	0.0560	-0.0382	0.0000	7.5470	2.1083	-0.1890	0.0537	0.0000	0.0000	90.3820	20.7428	-2.0339	0.5781	0.0000
843.2390	0.2417	-2.5840	-1.5110	-2.9025	6.1040	-4.1076	0.0000	-0.0000	-0.0000	0.0000	0.0000	0.0000	-0.0417	6.7173	2.5316	-0.1694	0.0707	-0.0356	-0.0000	7.5470	2.1084	-0.1890	0.0537	0.0000	-0.0000	90.3824	20.7436	-2.0338	0.5781	0.0000
843.2490	0.2417	-2.5840	-1.5110	-2.9025	6.1040	-4.1077	0.0000	-0.0000	-0.0000	0.0000	0.0000	0.0000	-0.0175	6.8136	2.5304	-0.1714	0.0258	-0.0589	-0.0000	7.5469	2.1081	-0.1890	0.0537	0.0000	-0.0000	90.3806	20.7403	-2.0341	0.5781	0.0000
843.2590	0.2417	-2.5839	-1.5110	-2.9025	6.1040	-4.1076	0.0000	-0.0000	-0.0000	0.0000	0.0000	0.0000	-0.0576	6.8026	2.5573	-0.1775	0.0375	-0.0405	-0.0000	7.5470	2.1083	-0.1890	0.0537	0.0000	-0.0000	90.3819	20.7427	-2.0340	0.5781	0.0000
843.2690	0.2417	-2.5839	-1.5110	-2.9026	6.1040	-4.1076	0.0000	-0.0000	-0.0000	0.0000	0.0000	0.0000	0.0095	6.7755	2.5133	-0.1826	0.0103	-0.0244	0.0000	7.5470	2.1084	-0.1890	0.0537	0.0000	0.0000	90.3814	20.7432	-2.0338	0.5781	0.0000
843.2790	0.2417	-2.5839	-1.5110	-2.9025	6.1040	-4.1076	0.0000	-0.0000	-0.0000	0.0000	0.0000	0.0000	-0.0635	6.7548	2.5384	-0.1830	0.0486	-0.0357	-0.0000	7.5470	2.1083	-0.1890	0.0537	0.0000	-0.0000	90.3815	20.7423	-2.0340	0.5781	0.0000
843.2890	0.2417	-2.5839	-1.5110	-2.9026	6.1040	-4.1076	0.0000	-0.0000	-0.0000	0.0000	0.0000	0.0000	-0.0339	6.7651	2.5378	-0.1565	0.0312	-0.0413	-0.0000	7.5469	2.1082	-0.1890	0.0537	0.0000	-0.0000	90.3812	20.7419	-2.0339	0.5781	0.0000
843.3010	0.2417	-2.5840	-1.5110	-2.9025	6.1040	-4.1077	0.0000	-0.0000	-0.0000	0.0000	0.0000	0.0000	-0.0346	6.7805	2.5491	-0.1748	0.0434	-0.0770	0.0000	7.5469	2.1082	-0.1890	0.0537	0.0000	0.0000	90.3803	20.7421	-2.0338	0.5781	0.0000
843.3110	0.2417	-2.5840	-1.5110	-2.9025	6.1040	-4.1076	0.0000	-0.0000	-0.0000	0.0000	0.0000	0.0000	-0.0518	6.7517	2.5246	-0.2040	0.0293	-0.0358	0.0000	7.5470	2.1084	-0.1890	0.0537	0.0000	0.0000	90.3814	20.7432	-2.0338	0.5781	0.0000
843.3210	0.2417	-2.5840	-1.5110	-2.9025	6.1040	-4.1076	0.0000	-0.0000	-0.0000	0.0000	0.0000	0.0000	-0.0523	6.8152	2.5784	-0.1888	0.0248	-0.0396	-0.0000	7.5470	2.1083	-0.1890	0.0537	0.0000	-0.0000	90.3819	20.7431	-2.0339	0.5781	0.0000
843.3330	0.2417	-2.5840	-1.5110	-2.9025	6.1040	-4.1076	0.0000	-0.0000	-0.0000	0.0000	0.0000	0.0000	0.0236	6.7905	2.5269	-0.1795	0.0349	-0.0320	-0.0000	7.5470	2.1083	-0.1890	0.0537	0.0000	-0.0000	90.3815	20.7427	-2.0339	0.5781	0.0000
843.3430	0.2417	-2.5840	-1.5110	-2.9025	6.1040	-4.1077	0.0000	-0.0000	-0.0000	0.0000	0.0000	0.0000	-0.0745	6.7710	2.4956	-0.1807	0.0461	-0.0291	-0.0000	7.5470	2.1083	-0.1890	0.0537	0.0000	-0.0000	90.3825	20.7432	-2.0338	0.5781	0.0000
843.3530	0.2417	-2.5840	-1.5110	-2.9025	6.1040	-4.1076	0.0000	-0.0000	-0.0000	0.0000	0.0000	0.0000	-0.0770	6.7293	2.5528	-0.1963	0.0300	-0.0449	-0.0000	7.5470	2.1083	-0.1890	0.0537	0.0000	-0.0000	90.3822	20.7424	-2.0339	0.5781	0.0000
843.3650	0.2417	-2.5839	-1.5110	-2.9026	6.1040	-4.1076	0.0000	-0.0000	-0.0000	0.0000	0.0000	0.0000	-0.0924	6.7335	2.5069	-0.1616	0.0401	-0.0420	0.0000	7.5470	2.1084	-0.1890	0.0537	0.0000	0.0000	90.3818	20.7436	-2.0338	0.5781	0.0000
843.3750	0.2417	-2.5840	-1.5109	-2.9026	6.1040	-4.1077	0.0000	-0.0000	-0.0000	0.0000	0.0000	0.0000	-0.0612	6.8127	2.5623	-0.1970	0.0461	-0.0532	0.0000	7.5469	2.1083	-0.1890	0.0537	0.0000	0.0000	90.3806	20.7424	-2.0338	0.5781	0.0000
843.3870	0.2417	-2.5840	-1.5110	-2.9026	6.1040	-4.1076	0.0000	-0.0000	-0.0000	0.0000	0.0000	0.0000	-0.0594	6.8251	2.5280	-0.1795	0.0443	-0.0318	0.0000	7.5470	2.1085	-0.1890	0.0537	0.0000	0.0000	90.3821	20.7444	-2.0338	0.5781	0.0000
843.3970	0.2417	-2.5840	-1.5110	-2.9026	6.1040	-4.1076	0.0000	-0.0000	-0.0000	0.0000	0.0000	0.0000	-0.0511	6.7792	2.5486	-0.1754	0.0369	-0.0335	-0.0000	7.5470	2.1084	-0.1890	0.0537	0.0000	-0.0000	90.3823	20.7436	-2.0338	0.5781	0.0000
843.4090	0.2417	-2.5840	-1.5109	-2.9025	6.1040	-4.1076	0.0000	-0.0000	-0.0000	0.0000	0.0000	0.0000	-0.0630	6.8145	2.5247	-0.2056	0.0306	-0.0510	0.0000	7.5470	2.1084	-0.1890	0.0537	0.0000	0.0000	90.3819	20.7437	-2.0337	0.5780	0.0000
843.4190	0.2418	-2.5840	-1.5110	-2.9025	6.1040	-4.1077	0.0000	-0.0000	-0.0000	0.0000	0.0000	0.0000	-0.0576	6.7378	2.5496	-0.1437	0.0657	-0.0467	-0.0000	7.5470	2.1083	-0.1890	0.0537	0.0000	-0.0000	90.3821	20.7423	-2.0339	0.5781	0.0000
843.4290	0.2417	-2.5839	-1.5110	-2.9025	6.1040	-4.1076	0.0000	-0.0000	-0.0000	0.0000	0.0000	0.0000	-0.0842	6.7545	2.5125	-0.1854	0.0591	-0.0523	-0.0000	7.5470	2.1084	-0.1890	0.0537	0.0000	-0.0000	90.3825	20.7432	-2.0338	0.5781	0.0000
843.4390	0.2417	-2.5839	-1.5110	-2.9025	6.1040	-4.1076	0.0000	-0.0000	-0.0000	0.0000	0.0000	0.0000	-0.0456	6.7577	2.5522	-0.1688	0.0243	-0.0312	0.0000	7.5469	2.1083	-0.1890	0.0537	0.0000	0.0000	90.3813	20.7431	-2.0339	0.5781	0.0000
843.4510	0.2417	-2.5840	-1.5110	-2.9025	6.1040	-4.1076	0.0000	-0.0000	-0.0000	0.0000	0.0000	0.0000	-0.0888	6.8395	2.5541	-0.1849	0.0371	-0.0370	0.0000	7.5469	2.1083	-0.1890	0.0537	0.0000	0.0000	90.3810	20.7428	-2.0339	0.5781	0.0000
843.4610	0.2417	-2.5840	-1.5110	-2.9025	6.1040	-4.1077	0.0000	-0.0000	-0.0000	0.0000	0.0000	0.0000	0.0109	6.7282	2.5353	-0.1668	0.0217	-0.0285	-0.0000	7.5469	2.1083	-0.1890	0.0537	0.0000	-0.0000	90.3811	20.7423	-2.0339	0.5781	0.0000
843.4710	0.2417	-2.5840	-1.5110	-2.9025	6.1040	-4.1076	0.0000	-0.0000	-0.0000	0.0000	0.0000	0.0000	-0.0995	6.7789	2.5257	-0.1678	0.0537	-0.0418	-0.0000	7.5469	2.1082	-0.1890	0.0537	0.0000	-0.0000	90.3808	20.7416	-2.0339	0.5781	0.0000
843.4810	0.2417	-2.5839	-1.5109	-2.9025	6.1040	-4.1076	0.0000	-0.0000	-0.0000	0.0000	0.0000	0.0000	-0.0888	6.8470	2.5185	-0.1796	0.0875	-0.0296	0.0000	7.5470	2.1084	-0.1889	0.0537	0.0000	0.0000	90.3824	20.7442	-2.0336	0.5780	0.0000
843.4910	0.2417	-2.5840	-1.5110	-2.9026	6.1040	-4.1076	0.0000	-0.0000	-0.0000	0.0000	0.0000	0.0000	-0.0530	6.8106	2.5097	-0.1805	0.0517	-0.0709	0.0000	7.5470	2.1083	-0.1890	0.0537	0.0000	0.0000	90.3819	20.7432	-2.0339	0.5781	0.0000
843.5010	0.2417	-2.5840	-1.5110	-2.9025	6.1040	-4.1076	0.0000	-0.0000	-0.0000	0.0000	0.0000	0.0000	-0.0075	6.8067	2.5089	-0.1806	0.0578	-0.0538	-0.0000	7.5470	2.1082	-0.1890	0.0537	0.0000	-0.0000	90.3817	20.7419	-2.0340	0.5781	0.0000
843.5130	0.2417	-2.5839	-1.5110	-2.9025	6.1040	-4.1076	0.0000	-0.0000	-0.0000	0.0000	0.0000	0.0000	0.0274	6.7618	2.5112	-0.1930	0.0461	-0.0225	-0.0000	7.5471	2.1084	-0.1890	0.0537	0.0000	-0.0000	90.3828	20.7440	-2.0337	0.5780	0.0000
843.5230	0.2418	-2.5840	-1.5109	-2.9026	6.1040	-4.1077	0.0000	-0.0000	-0.0000	0.0000	0.0000	0.0000	-0.0354	6.7709	2.4874	-0.2050	0.0650	-0.0288	0.0000	7.5470	2.1083	-0.1890	0.0537	0.0000	0.0000	90.3822	20.7424	-2.0339	0.5781	0.0000
843.5350	0.2418	-2.5840	-1.5110	-2.9025	6.1040	-4.1076	0.0000	-0.0000	-0.0000	0.0000	0.0000	0.0000	-0.0875	6.8012	2.5417	-0.1751	0.0558	-0.0453	-0.0000	7.5470	2.1084	-0.1890	0.0537	0.0000	-0.0000	90.3823	20.7436	-2.0338	0.5781	0.0000
843.5450	0.2417	-2.5840	-1.5109	-2.9025	6.1040	-4.1076	0.0000	-0.0000	-0.0000	0.0000	0.0000	0.0000	-0.0754	6.7438	2.5297	-0.1774	0.0591	-0.0239	0.0000	7.5470	2.1085	-0.1889	0.0537	0.0000	0.0000	90.3822	20.7445	-2.0337	0.5780	0.0000
843.5570	0.2417	-2.5840	-1.5110	-2.9025	6.1040	-4.1077	0.0000	-0.0000	-0.0000	0.0000	0.0000	0.0000	-0.0570	6.8315	2.5528	-0.2001	0.0333	-0.0477	0.0000	7.5470	2.1083	-0.1890	0.0537	0.0000	0.0000	90.3816	20.7423	-2.0339	0.5781	0.0000
843.5670	0.2417	-2.5839	-1.5109	-2.9025	6.1040	-4.1076	0.0000	-0.0000	-0.0000	0.0000	0.0000	0.0000	-0.0529	6.7777	2.5052	-0.1702	0.0416	-0.0296	-0.0000	7.5470	2.1083	-0.1890	0.0537	0.0000	-0.0000	90.3815	20.7427	-2.0339	0.5781	0.0000
843.5770	0.2417	-2.5840	-1.5110	-2.9025	6.1040	-4.1077	0.0000	-0.0000	-0.0000	0.0000	0.0000	0.0000	-0.0233	6.8042	2.5256	-0.1848	0.0371	-0.0301	-0.0000	7.5470	2.1083	-0.1890	0.0537	0.0000	-0.0000	90.3814	20.7427	-2.0339	0.5781	0.0000
843.5890	0.2417	-2.5839	-1.5109	-2.9026	6.1040	-4.1076	0.0000	-0.0000	-0.0000	0.0000	0.0000	0.0000	-0.1127	6.8005	2.5424	-0.1745	0.0420	-0.0347	0.0000	7.5470	2.1084	-0.1890	0.0537	0.0000	0.0000	90.3814	20.7432	-2.0338	0.5781	0.0000
843.5990	0.2417	-2.5840	-1.5110	-2.9025	6.1040	-4.1077	0.0000	-0.0000	-0.0000	0.0000	0.0000	0.0000	-0.1104	6.8040	2.4921	-0.1653	0.0357	-0.0355	-0.0000	7.5469	2.1082	-0.1890	0.0537	0.0000	-0.0000	90.3812	20.7419	-2.0339	0.5781	0.0000
843.6110	0.2417	-2.5840	-1.5109	-2.9025	6.1040	-4.1076	0.0000	-0.0000	-0.0000	0.0000	0.0000	0.0000	-0.0386	6.8003	2.5197	-0.1875	0.0585	-0.0244	-0.0000	7.5470	2.1083	-0.1890	0.0537	0.0000	-0.0000	90.3815	20.7428	-2.0338	0.5781	0.0000
843.6210	0.2417	-2.5840	-1.5110	-2.9026	6.1040	-4.1076	0.0000	-0.0000	-0.0000	0.0000	0.0000	0.0000	-0.1096	6.7814	2.5539	-0.1887	0.0400	-0.0496	0.0000	7.5469	2.1084	-0.1890	0.0537	0.0000	0.0000	90.3812	20.7440	-2.0338	0.5781	0.0000
843.6310	0.2417	-2.5839	-1.5110	-2.9025	6.1040	-4.1076	0.0000	-0.0000	-0.0000	0.0000	0.0000	0.0000	-0.1339	6.7627	2.5130	-0.1485	0.0331	-0.0202	0.0000	7.5470	2.1084	-0.1890	0.0537	0.0000	0.0000	90.3823	20.7436	-2.0338	0.5781	0.0000
843.6410	0.2417	-2.5840	-1.5109	-2.9025	6.1040	-4.1076	0.0000	-0.0000	-0.0000	0.0000	0.0000	0.0000	-0.0576	6.8444	2.5538	-0.1666	0.0369	-0.0330	-0.0000	7.5470	2.1083	-0.1890	0.0537	0.0000	-0.0000	90.3820	20.7428	-2.0339	0.5781	0.0000
843.6510	0.2417	-2.5840	-1.5110	-2.9025	6.1040	-4.1077	0.0000	-0.0000	-0.0000	0.0000	0.0000	0.0000	-0.0300	6.7781	2.5015	-0.1562	0.0194	-0.0312	-0.0000	7.5470	2.1083	-0.1890	0.0537	0.0000	-0.0000	90.3816	20.7428	-2.0338	0.5781	0.0000
843.6630	0.2417	-2.5840	-1.5110	-2.9025	6.1040	-4.1077	0.0000	-0.0000	-0.0000	0.0000	0.0000	0.0000	-0.0791	6.7817	2.5336	-0.1844	0.0506	-0.0192	-0.0000	7.5469	2.1083	-0.1890	0.0537	0.0000	-0.0000	90.3810	20.7428	-2.0338	0.5781	0.0000
843.6730	0.2417	-2.5840	-1.5110	-2.9026	6.1040	-4.1077	0.0000	-0.0000	-0.0000	0.0000	0.0000	0.0000	-0.1046	6.7310	2.5199	-0.1907	0.0485	-0.0204	0.0000	7.5469	2.1083	-0.1890	0.0537	0.0000	0.0000	90.3806	20.7424	-2.0338	0.5781	0.0000
843.6830	0.2417	-2.5839	-1.5109	-2.9025	6.1040	-4.1076	0.0000	-0.0000	-0.0000	0.0000	0.0000	0.0000	-0.1740	6.7289	2.5412	-0.1736	0.0356	-0.0503	-0.0000	7.5470	2.1082	-0.1890	0.0537	0.0000	-0.0000	90.3817	20.7419	-2.0339	0.5781	0.0000
843.6930	0.2417	-2.5839	-1.5110	-2.9025	6.1040	-4.1076	0.0000	-0.0000	-0.0000	0.0000	0.0000	0.0000	-0.0987	6.8093	2.5675	-0.1702	0.0406	-0.0467	-0.0000	7.5469	2.1082	-0.1890	0.0537	0.0000	-0.0000	90.3804	20.7416	-2.0339	0.5781	0.0000
843.7030	0.2417	-2.5839	-1.5110	-2.9025	6.1040	-4.1076	0.0000	-0.0000	-0.0000	0.0000	0.0000	0.0000	-0.0030	6.7414	2.5639	-0.1963	0.0247	-0.0357	0.0000	7.5470	2.1084	-0.1890	0.0537	0.0000	0.0000	90.3819	20.7437	-2.0338	0.5781	0.0000
843.7150	0.2417	-2.5840	-1.5109	-2.9025	6.1040	-4.1076	0.0000	-0.0000	-0.0000	0.0000	0.0000	0.0000	-0.0401	6.7528	2.5310	-0.1845	0.0678	-0.0118	0.0000	7.5470	2.1084	-0.1890	0.0537	0.0000	0.0000	90.3818	20.7436	-2.0338	0.5781	0.0000
843.7250	0.2417	-2.5839	-1.5110	-2.9026	6.1040	-4.1077	0.0000	-0.0000	-0.0000	0.0000	0.0000	0.0000	-0.1655	6.7480	2.4948	-0.1681	0.0369	-0.0263	0.0000	7.5470	2.1083	-0.1890	0.0537	0.0000	0.0000	90.3824	20.7431	-2.0339	0.5781	0.0000
843.7370	0.2417	-2.5839	-1.5109	-2.9025	6.1040	-4.1077	0.0000	-0.0000	-0.0000	0.0000	0.0000	0.0000	-0.0915	6.7767	2.5442	-0.1682	0.0455	-0.0321	0.0000	7.5470	2.1083	-0.1890	0.0537	0.0000	0.0000	90.3822	20.7424	-2.0338	0.5781	0.0000
843.7470	0.2417	-2.5839	-1.5110	-2.9025	6.1040	-4.1076	0.0000	-0.0000	-0.0000	0.0000	0.0000	0.0000	-0.1473	6.7991	2.5216	-0.1723	0.0434	-0.0136	-0.0000	7.5469	2.1084	-0.1890	0.0537	0.0000	-0.0000	90.3812	20.7435	-2.0338	0.5781	0.0000
843.7590	0.2417	-2.5840	-1.5110	-2.9026	6.1040	-4.1077	0.0000	-0.0000	-0.0000	0.0000	0.0000	0.0000	-0.1284	6.8001	2.5157	-0.2018	0.0536	-0.0176	-0.0000	7.5469	2.1082	-0.1890	0.0537	0.0000	-0.0000	90.3812	20.7419	-2.0339	0.5781	0.0000
843.7690	0.2417	-2.5839	-1.5109	-2.9025	6.1041	-4.1077	0.0000	-0.0000	-0.0000	0.0000	0.0000	0.0000	-0.1071	6.8080	2.5413	-0.1852	0.0635	-0.0299	-0.0000	7.5470	2.1084	-0.1890	0.0537	0.0000	-0.0000	90.3818	20.7440	-2.0338	0.5781	0.0000
843.7790	0.2417	-2.5840	-1.5109	-2.9026	6.1040	-4.1076	0.0000	-0.0000	-0.0000	0.0000	0.0000	0.0000	-0.0823	6.8386	2.5327	-0.1744	0.0510	-0.0112	0.0000	7.5470	2.1082	-0.1890	0.0537	0.0000	0.0000	90.3817	20.7419	-2.0339	0.5781	0.0000
843.7910	0.2417	-2.5840	-1.5110	-2.9026	6.1040	-4.1076	0.0000	-0.0000	-0.0000	0.0000	0.0000	0.0000	-0.0590	6.8936	2.5701	-0.1784	0.0509	-0.0479	0.0000	7.5469	2.1082	-0.1890	0.0537	0.0000	0.0000	90.3807	20.7419	-2.0339	0.5781	0.0000
843.8010	0.2417	-2.5840	-1.5109	-2.9026	6.1040	-4.1076	0.0000	-0.0000	-0.0000	0.0000	0.0000	0.0000	-0.0842	6.7848	2.5486	-0.1771	0.0305	-0.0162	0.0000	7.5470	2.1084	-0.1890	0.0537	0.0000	0.0000	90.3819	20.7436	-2.0338	0.5781	0.0000
843.8110	0.2417	-2.5840	-1.5110	-2.9025	6.1040	-4.1076	0.0000	-0.0000	-0.0000	0.0000	0.0000	0.0000	-0.0304	6.8172	2.5760	-0.1759	0.0243	-0.0345	0.0000	7.5469	2.1083	-0.1890	0.0537	0.0000	0.0000	90.3806	20.7424	-2.0339	0.5781	0.0000
843.8210	0.2417	-2.5840	-1.5110	-2.9026	6.1040	-4.1076	0.0000	-0.0000	-0.0000	0.0000	0.0000	0.0000	-0.0980	6.7528	2.5291	-0.1820	0.0206	-0.0276	-0.0000	7.5470	2.1084	-0.1890	0.0537	0.0000	-0.0000	90.3825	20.7432	-2.0338	0.5781	0.0000
843.8310	0.2418	-2.5840	-1.5109	-2.9025	6.1041	-4.1077	0.0000	-0.0000	-0.0000	0.0000	0.0000	0.0000	-0.0563	6.7695	2.5297	-0.1655	0.0343	-0.0344	-0.0000	7.5470	2.1082	-0.1890	0.0537	0.0000	-0.0000	90.3817	20.7419	-2.0339	0.5781	0.0000
843.8430	0.2417	-2.5840	-1.5110	-2.9025	6.1040	-4.1077	0.0000	-0.0000	-0.0000	0.0000	0.0000	0.0000	-0.0543	6.7713	2.5693	-0.1772	0.0196	-0.0382	0.0000	7.5470	2.1084	-0.1890	0.0537	0.0000	0.0000	90.3823	20.7440	-2.0337	0.5780	0.0000
843.8530	0.2418	-2.5839	-1.5110	-2.9025	6.1040	-4.1076	0.0000	-0.0000	-0.0000	0.0000	0.0000	0.0000	-0.0717	6.7648	2.5865	-0.1808	0.0423	-0.0299	-0.0000	7.5470	2.1083	-0.1890	0.0537	0.0000	-0.0000	90.3817	20.7424	-2.0338	0.5781	0.0000
843.8630	0.2417	-2.5839	-1.5110	-2.9025	6.1040	-4.1077	0.0000	-0.0000	-0.0000	0.0000	0.0000	0.0000	-0.0952	6.8170	2.5823	-0.1879	0.0498	-0.0246	0.0000	7.5470	2.1084	-0.1890	0.0537	0.0000	0.0000	90.3818	20.7436	-2.0338	0.5781	0.0000
843.8730	0.2417	-2.5839	-1.5110	-2.9025	6.1040	-4.1076	0.0000	-0.0000	-0.0000	0.0000	0.0000	0.0000	-0.1183	6.7777	2.5858	-0.2063	-0.0003	-0.0043	0.0000	7.5469	2.1084	-0.1890	0.0537	0.0000	0.0000	90.3812	20.7440	-2.0337	0.5780	0.0000
843.8830	0.2417	-2.5840	-1.5109	-2.9025	6.1040	-4.1077	0.0000	-0.0000	-0.0000	0.0000	0.0000	-0.0000	-0.0703	6.8230	2.5147	-0.1758	0.0166	-0.0321	0.0000	7.5469	2.1084	-0.1890	0.0537	0.0000	0.0000	90.3809	20.7432	-2.0338	0.5781	0.0000
843.8950	0.2417	-2.5840	-1.5109	-2.9025	6.1040	-4.1076	0.0000	-0.0000	-0.0000	0.0000	0.0000	-0.0000	-0.0404	6.7740	2.5129	-0.1953	0.0246	-0.0204	-0.0000	7.5469	2.1083	-0.1890	0.0537	0.0000	-0.0000	90.3808	20.7431	-2.0339	0.5781	0.0000
843.9050	0.2417	-2.5840	-1.5110	-2.9025	6.1040	-4.1076	0.0000	-0.0000	-0.0000	0.0000	0.0000	-0.0001	-0.0517	6.8050	2.5480	-0.1687	0.0426	-0.0207	0.0000	7.5470	2.1084	-0.1890	0.0537	0.0000	0.0000	90.3819	20.7432	-2.0338	0.5781	0.0000
843.9170	0.2418	-2.5839	-1.5110	-2.9025	6.1040	-4.1076	0.0000	-0.0000	-0.0000	0.0000	0.0000	-0.0000	0.0013	6.7668	2.5445	-0.1768	0.0540	-0.0303	0.0000	7.5470	2.1083	-0.1890	0.0537	0.0000	0.0000	90.3824	20.7431	-2.0339	0.5781	0.0000
843.9270	0.2417	-2.5839	-1.5110	-2.9025	6.1040	-4.1077	0.0000	-0.0000	-0.0000	0.0000	0.0000	-0.0000	-0.0477	6.7449	2.5254	-0.1737	0.0317	-0.0043	-0.0000	7.5470	2.1082	-0.1890	0.0537	0.0000	-0.0000	90.3824	20.7421	-2.0338	0.5781	0.0000
843.9370	0.2417	-2.5840	-1.5110	-2.9025	6.1040	-4.1076	0.0000	-0.0000	-0.0000	0.0000	0.0000	-0.0000	-0.0848	6.7595	2.5337	-0.1784	0.0292	-0.0112	-0.0000	7.5469	2.1081	-0.1890	0.0537	0.0000	-0.0000	90.3804	20.7412	-2.0339	0.5781	0.0000
843.9490	0.2417	-2.5839	-1.5110	-2.9025	6.1040	-4.1076	0.0000	-0.0000	-0.0000	0.0000	0.0000	0.0000	-0.1203	6.7393	2.5402	-0.1653	0.0424	-0.0075	-0.0000	7.5470	2.1083	-0.1890	0.0537	0.0000	-0.0000	90.3815	20.7428	-2.0338	0.5781	0.0000
843.9590	0.2418	-2.5840	-1.5109	-2.9025	6.1040	-4.1076	0.0000	-0.0000	-0.0000	0.0000	0.0000	0.0000	-0.0789	6.7605	2.5080	-0.1856	0.0254	-0.0188	-0.0000	7.5470	2.1083	-0.1890	0.0537	0.0000	-0.0000	90.3815	20.7428	-2.0338	0.5781	0.0000
843.9710	0.2417	-2.5840	-1.5110	-2.9025	6.1040	-4.1077	0.0000	-0.0000	-0.0000	0.0000	0.0000	0.0000	-0.1537	6.8432	2.5134	-0.1946	0.0249	-0.0216	-0.0000	7.5469	2.1081	-0.1890	0.0537	0.0000	-0.0000	90.3804	20.7411	-2.0339	0.5781	0.0000
843.9810	0.2417	-2.5840	-1.5110	-2.9025	6.1040	-4.1076	0.0000	-0.0000	-0.0000	0.0000	0.0000	0.0000	-0.1256	6.7591	2.5300	-0.1745	0.0425	-0.0194	-0.0000	7.5470	2.1083	-0.1890	0.0537	0.0000	-0.0000	90.3821	20.7428	-2.0338	0.5781	0.0000
843.9930	0.2417	-2.5840	-1.5110	-2.9025	6.1040	-4.1076	0.0000	-0.0000	-0.0000	0.0000	0.0000	0.0000	-0.0449	6.8142	2.5447	-0.1753	0.0372	-0.0031	0.0000	7.5470	2.1084	-0.1890	0.0537	0.0000	0.0000	90.3822	20.7440	-2.0338	0.5781	0.0000
844.0030	0.2417	-2.5840	-1.5109	-2.9026	6.1040	-4.1076	0.0000	-0.0000	-0.0000	0.0000	0.0000	0.0000	-0.0899	6.8440	2.5479	-0.1899	0.0727	-0.0165	0.0000	7.5469	2.1083	-0.1890	0.0537	0.0000	0.0000	90.3809	20.7432	-2.0338	0.5781	0.0000
844.0150	0.2417	-2.5839	-1.5109	-2.9025	6.1041	-4.1076	0.0000	-0.0000	-0.0000	0.0000	0.0000	0.0000	-0.0539	6.7778	2.5989	-0.2075	0.0314	-0.0398	-0.0000	7.5469	2.1083	-0.1890	0.0537	0.0000	-0.0000	90.3805	20.7428	-2.0338	0.5781	0.0000
844.0250	0.2417	-2.5839	-1.5110	-2.9025	6.1040	-4.1076	0.0000	-0.0000	-0.0000	0.0000	0.0000	0.0000	-0.0979	6.7915	2.5043	-0.1634	0.0547	-0.0375	0.0000	7.5469	2.1083	-0.1890	0.0537	0.0000	0.0000	90.3813	20.7431	-2.0339	0.5781	0.0000
844.0370	0.2417	-2.5839	-1.5109	-2.9025	6.1040	-4.1076	0.0000	-0.0000	-0.0000	0.0000	0.0000	0.0000	-0.0889	6.8230	2.5373	-0.1913	0.0554	-0.0231	0.0000	7.5470	2.1084	-0.1890	0.0537	0.0000	0.0000	90.3818	20.7436	-2.0338	0.5781	0.0000
844.0470	0.2418	-2.5839	-1.5110	-2.9025	6.1040	-4.1077	0.0000	-0.0000	-0.0000	0.0000	0.0000	0.0000	-0.0551	6.7680	2.5315	-0.1821	0.0248	-0.0196	-0.0000	7.5470	2.1083	-0.1890	0.0537	0.0000	-0.0000	90.3817	20.7425	-2.0338	0.5781	0.0000
844.0570	0.2417	-2.5839	-1.5109	-2.9025	6.1040	-4.1076	0.0000	-0.0000	-0.0000	0.0000	0.0000	0.0000	-0.1229	6.8117	2.5106	-0.1791	0.0496	0.0019	-0.0000	7.5469	2.1082	-0.1890	0.0537	0.0000	-0.0000	90.3812	20.7419	-2.0339	0.5781	0.0000
844.0690	0.2417	-2.5840	-1.5110	-2.9025	6.1040	-4.1076	0.0000	-0.0000	-0.0000	0.0000	0.0000	0.0000	-0.1581	6.7707	2.5353	-0.1801	0.0369	-0.0399	0.0000	7.5469	2.1081	-0.1890	0.0537	0.0000	0.0000	90.3809	20.7411	-2.0340	0.5781	0.0000
844.0790	0.2417	-2.5840	-1.5110	-2.9025	6.1040	-4.1077	0.0000	-0.0000	-0.0000	0.0000	0.0000	0.0000	-0.0667	6.8326	2.5083	-0.2005	0.0449	-0.0357	0.0000	7.5470	2.1084	-0.1890	0.0537	0.0000	0.0000	90.3820	20.7433	-2.0337	0.5780	0.0000
844.0910	0.2417	-2.5840	-1.5110	-2.9025	6.1040	-4.1076	0.0000	-0.0000	-0.0000	0.0000	0.0000	0.0000	-0.0806	6.8016	2.5154	-0.1695	0.0183	-0.0297	0.0000	7.5470	2.1084	-0.1890	0.0537	0.0000	0.0000	90.3820	20.7433	-2.0337	0.5780	0.0000
844.1010	0.2417	-2.5840	-1.5110	-2.9025	6.1040	-4.1076	0.0000	-0.0000	-0.0000	0.0000	0.0000	0.0000	0.0095	6.6868	2.4822	-0.1781	0.0169	-0.0218	-0.0000	7.5469	2.1082	-0.1890	0.0537	0.0000	-0.0000	90.3812	20.7419	-2.0339	0.5781	0.0000
844.1130	0.2417	-2.5840	-1.5110	-2.9025	6.1040	-4.1077	0.0000	-0.0000	-0.0000	0.0000	0.0000	0.0000	-0.0933	6.7792	2.5459	-0.1879	0.0539	-0.0142	-0.0000	7.5470	2.1084	-0.1890	0.0537	0.0000	-0.0000	90.3824	20.7436	-2.0338	0.5781	0.0000
844.1230	0.2418	-2.5839	-1.5109	-2.9026	6.1040	-4.1077	0.0000	-0.0000	-0.0000	0.0000	0.0000	0.0000	-0.0297	6.7493	2.5604	-0.1824	0.0533	-0.0211	-0.0000	7.5469	2.1081	-0.1890	0.0537	0.0000	-0.0000	90.3805	20.7407	-2.0340	0.5781	0.0000
844.1330	0.2417	-2.5840	-1.5110	-2.9025	6.1040	-4.1077	0.0000	-0.0000	-0.0000	0.0000	0.0000	0.0000	-0.0546	6.7769	2.5289	-0.1802	0.0353	-0.0008	0.0000	7.5469	2.1083	-0.1890	0.0537	0.0000	0.0000	90.3810	20.7428	-2.0338	0.5781	0.0000
844.1450	0.2417	-2.5839	-1.5110	-2.9025	6.1040	-4.1076	0.0000	-0.0000	-0.0000	0.0000	0.0000	0.0000	-0.1079	6.7133	2.5678	-0.1857	0.0225	-0.0091	-0.0000	7.5470	2.1083	-0.1890	0.0537	0.0000	-0.0000	90.3825	20.7432	-2.0338	0.5781	0.0000
844.1550	0.2417	-2.5839	-1.5110	-2.9025	6.1040	-4.1076	0.0000	-0.0000	-0.0000	0.0000	0.0000	0.0000	-0.0921	6.7561	2.5289	-0.1887	0.0568	-0.0173	-0.0000	7.5470	2.1083	-0.1890	0.0537	0.0000	-0.0000	90.3815	20.7427	-2.0339	0.5781	0.0000
844.1670	0.2417	-2.5840	-1.5110	-2.9025	6.1040	-4.1076	0.0000	-0.0000	-0.0000	0.0000	0.0000	0.0000	-0.0701	6.7174	2.5147	-0.1838	0.0409	-0.0239	0.0000	7.5470	2.1083	-0.1890	0.0537	0.0000	0.0000	90.3814	20.7432	-2.0338	0.5781	0.0000
844.1770	0.2418	-2.5840	-1.5109	-2.9025	6.1040	-4.1076	0.0000	-0.0000	-0.0000	0.0000	0.0000	0.0000	-0.0725	6.7844	2.5470	-0.1833	0.0575	-0.0005	-0.0000	7.5470	2.1084	-0.1890	0.0537	0.0000	-0.0000	90.3818	20.7441	-2.0337	0.5780	0.0000
844.1890	0.2418	-2.5840	-1.5109	-2.9025	6.1040	-4.1076	0.0000	-0.0000	-0.0000	0.0000	0.0000	0.0000	-0.0478	6.7776	2.5333	-0.1684	0.0201	-0.0124	-0.0000	7.5470	2.1083	-0.1890	0.0537	0.0000	-0.0000	90.3815	20.7428	-2.0338	0.5781	0.0000
844.1990	0.2417	-2.5840	-1.5110	-2.9025	6.1040	-4.1076	0.0000	-0.0000	-0.0000	0.0000	0.0000	0.0000	-0.1256	6.7969	2.5128	-0.1974	0.0446	-0.0024	-0.0000	7.5469	2.1083	-0.1890	0.0537	0.0000	-0.0000	90.3810	20.7428	-2.0338	0.5781	0.0000
844.2110	0.2417	-2.5839	-1.5110	-2.9026	6.1040	-4.1077	0.0000	-0.0000	-0.0000	0.0000	0.0000	0.0000	-0.0511	6.7981	2.5267	-0.2045	0.0244	-0.0111	0.0000	7.5470	2.1085	-0.1890	0.0537	0.0000	0.0000	90.3816	20.7444	-2.0337	0.5780	0.0000
844.2210	0.2417	-2.5839	-1.5110	-2.9025	6.1040	-4.1076	0.0000	-0.0000	-0.0000	0.0000	0.0000	0.0000	-0.0410	6.7546	2.5461	-0.1957	0.0361	-0.0393	0.0000	7.5470	2.1083	-0.1890	0.0537	0.0000	0.0000	90.3821	20.7428	-2.0339	0.5781	0.0000
844.2310	0.2417	-2.5840	-1.5110	-2.9025	6.1040	-4.1076	0.0000	-0.0000	-0.0000	0.0000	0.0000	0.0000	-0.0382	6.7817	2.5463	-0.1902	0.0478	-0.0486	-0.0000	7.5469	2.1082	-0.1890	0.0537	0.0000	-0.0000	90.3806	20.7419	-2.0340	0.5781	0.0000
844.2430	0.2417	-2.5840	-1.5110	-2.9026	6.1040	-4.1076	0.0000	-0.0000	-0.0000	0.0000	0.0000	0.0000	-0.0758	6.7455	2.5331	-0.1896	0.0307	-0.0112	0.0000	7.5470	2.1085	-0.1890	0.0537	0.0000	0.0000	90.3816	20.7445	-2.0337	0.5780	0.0000
844.2530	0.2417	-2.5840	-1.5110	-2.9025	6.1040	-4.1076	0.0000	-0.0000	-0.0000	0.0000	0.0000	0.0000	-0.0759	6.7901	2.5329	-0.1887	0.0260	0.0072	-0.0000	7.5468	2.1081	-0.1890	0.0537	0.0000	-0.0000	90.3801	20.7403	-2.0340	0.5781	0.0000
844.2650	0.2417	-2.5839	-1.5110	-2.9025	6.1040	-4.1077	0.0000	-0.0000	-0.0000	0.0000	0.0000	0.0000	-0.0502	6.7524	2.5415	-0.1847	0.0380	-0.0222	0.0000	7.5470	2.1084	-0.1890	0.0537	0.0000	0.0000	90.3814	20.7432	-2.0338	0.5781	0.0000
844.2750	0.2417	-2.5840	-1.5110	-2.9025	6.1040	-4.1077	0.0000	-0.0000	-0.0000	0.0000	0.0000	0.0000	-0.1089	6.7705	2.5598	-0.1974	0.0454	-0.0151	0.0000	7.5470	2.1083	-0.1890	0.0537	0.0000	0.0000	90.3821	20.7423	-2.0339	0.5781	0.0000
844.2870	0.2417	-2.5840	-1.5110	-2.9026	6.1040	-4.1077	0.0000	-0.0000	-0.0000	0.0000	0.0000	0.0000	0.0063	6.7007	2.5495	-0.2000	0.0173	-0.0154	0.0000	7.5469	2.1084	-0.1890	0.0537	0.0000	0.0000	90.3808	20.7436	-2.0338	0.5781	0.0000
844.2970	0.2417	-2.5839	-1.5109	-2.9025	6.1041	-4.1077	0.0000	-0.0000	-0.0000	0.0000	0.0000	0.0000	-0.0699	6.7175	2.5274	-0.1526	0.0226	-0.0159	0.0000	7.5469	2.1083	-0.1890	0.0537	0.0000	0.0000	90.3810	20.7428	-2.0338	0.5781	0.0000
844.3090	0.2417	-2.5840	-1.5110	-2.9025	6.1040	-4.1076	0.0000	-0.0000	-0.0000	0.0000	0.0000	0.0000	-0.0475	6.7765	2.5359	-0.1896	0.0602	-0.0126	-0.0000	7.5469	2.1082	-0.1890	0.0537	0.0000	-0.0000	90.3808	20.7415	-2.0340	0.5781	0.0000
844.3190	0.2417	-2.5840	-1.5110	-2.9025	6.1040	-4.1077	0.0000	-0.0000	-0.0000	0.0000	0.0000	0.0000	-0.0278	6.7894	2.5836	-0.1840	0.0326	-0.0245	-0.0000	7.5470	2.1083	-0.1890	0.0537	0.0000	-0.0000	90.3817	20.7424	-2.0338	0.5781	0.0000
844.3290	0.2417	-2.5840	-1.5109	-2.9025	6.1040	-4.1076	0.0000	-0.0000	-0.0000	0.0000	0.0000	0.0000	-0.1096	6.7982	2.5229	-0.1777	-0.0029	-0.0351	-0.0000	7.5469	2.1082	-0.1890	0.0537	0.0000	-0.0000	90.3808	20.7415	-2.0340	0.5781	0.0000
844.3410	0.2417	-2.5840	-1.5110	-2.9025	6.1040	-4.1076	0.0000	-0.0000	-0.0000	0.0000	0.0000	0.0000	-0.0427	6.7639	2.5494	-0.2002	0.0110	-0.0158	0.0000	7.5470	2.1084	-0.1890	0.0537	0.0000	0.0000	90.3822	20.7440	-2.0338	0.5781	0.0000
844.3510	0.2417	-2.5840	-1.5109	-2.9025	6.1040	-4.1076	0.0000	-0.0000	-0.0000	0.0000	0.0000	0.0000	0.0144	6.7917	2.5218	-0.2019	0.0172	-0.0268	0.0000	7.5469	2.1082	-0.1890	0.0537	0.0000	0.0000	90.3808	20.7415	-2.0340	0.5781	0.0000
844.3630	0.2418	-2.5840	-1.5109	-2.9025	6.1040	-4.1077	0.0000	-0.0000	-0.0000	0.0000	0.0000	0.0000	-0.1315	6.7729	2.5416	-0.2098	0.0176	-0.0014	0.0000	7.5469	2.1083	-0.1890	0.0537	0.0000	0.0000	90.3810	20.7428	-2.0338	0.5781	0.0000
844.3730	0.2417	-2.5840	-1.5110	-2.9026	6.1040	-4.1077	0.0000	-0.0000	-0.0000	0.0000	0.0000	0.0000	-0.1136	6.7890	2.5295	-0.1767	0.0490	-0.0126	0.0000	7.5469	2.1084	-0.1890	0.0537	0.0000	0.0000	90.3813	20.7436	-2.0337	0.5780	0.0000
844.3830	0.2417	-2.5840	-1.5109	-2.9026	6.1040	-4.1076	0.0000	-0.0000	-0.0000	0.0000	0.0000	0.0000	-0.0669	6.7459	2.5226	-0.2066	0.0330	-0.0259	0.0000	7.5469	2.1083	-0.1890	0.0537	0.0000	0.0000	90.3806	20.7423	-2.0339	0.5781	0.0000
844.3950	0.2417	-2.5840	-1.5110	-2.9025	6.1040	-4.1077	0.0000	-0.0000	-0.0000	0.0000	0.0000	0.0000	-0.1708	6.8555	2.5524	-0.1961	0.0104	-0.0077	-0.0000	7.5470	2.1083	-0.1890	0.0537	0.0000	-0.0000	90.3815	20.7427	-2.0339	0.5781	0.0000
844.4050	0.2417	-2.5839	-1.5110	-2.9025	6.1040	-4.1076	0.0000	-0.0000	-0.0000	0.0000	0.0000	0.0000	-0.0955	6.7899	2.5347	-0.1903	0.0478	-0.0150	-0.0000	7.5470	2.1082	-0.1890	0.0537	0.0000	-0.0000	90.3817	20.7420	-2.0339	0.5781	0.0000
844.4170	0.2417	-2.5840	-1.5110	-2.9025	6.1040	-4.1076	0.0000	-0.0000	-0.0000	0.0000	0.0000	0.0000	-0.0658	6.7856	2.5642	-0.2014	0.0124	-0.0094	0.0000	7.5470	2.1083	-0.1890	0.0537	0.0000	0.0000	90.3815	20.7428	-2.0338	0.5781	0.0000
844.4270	0.2417	-2.5839	-1.5110	-2.9025	6.1040	-4.1076	0.0000	-0.0000	-0.0000	0.0000	0.0000	0.0000	-0.1440	6.7817	2.5354	-0.2087	0.0159	-0.0121	0.0000	7.5469	2.1083	-0.1890	0.0537	0.0000	0.0000	90.3810	20.7428	-2.0338	0.5781	0.0000
844.4390	0.2417	-2.5839	-1.5109	-2.9025	6.1040	-4.1077	0.0000	-0.0000	-0.0000	0.0000	0.0000	0.0000	-0.1077	6.7418	2.5613	-0.2006	0.0497	-0.0036	-0.0000	7.5469	2.1083	-0.1890	0.0537	0.0000	-0.0000	90.3806	20.7429	-2.0338	0.5781	0.0000
844.4490	0.2417	-2.5839	-1.5110	-2.9025	6.1040	-4.1077	0.0000	-0.0000	-0.0000	0.0000	0.0000	0.0000	-0.0760	6.8074	2.5239	-0.2138	0.0499	-0.0166	0.0000	7.5469	2.1083	-0.1890	0.0537	0.0000	0.0000	90.3810	20.7428	-2.0338	0.5781	0.0000
844.4610	0.2417	-2.5839	-1.5110	-2.9025	6.1040	-4.1076	0.0000	-0.0000	-0.0000	0.0000	0.0000	0.0000	-0.0468	6.7140	2.5419	-0.2022	0.0480	-0.0206	0.0000	7.5470	2.1084	-0.1890	0.0537	0.0000	0.0000	90.3818	20.7435	-2.0339	0.5781	0.0000
844.4710	0.2417	-2.5839	-1.5110	-2.9026	6.1040	-4.1076	0.0000	-0.0000	-0.0000	0.0000	0.0000	0.0000	-0.0372	6.7620	2.5169	-0.1981	0.0561	-0.0038	0.0000	7.5470	2.1084	-0.1890	0.0537	0.0000	0.0000	90.3819	20.7437	-2.0338	0.5781	0.0000
844.4810	0.2417	-2.5839	-1.5110	-2.9025	6.1040	-4.1076	0.0000	-0.0000	-0.0000	0.0000	0.0000	0.0000	-0.0473	6.7937	2.5386	-0.1766	0.0585	-0.0016	0.0000	7.5469	2.1082	-0.1890	0.0537	0.0000	0.0000	90.3812	20.7420	-2.0339	0.5781	0.0000
844.4910	0.2417	-2.5840	-1.5110	-2.9025	6.1040	-4.1076	0.0000	-0.0000	-0.0000	0.0000	0.0000	0.0000	-0.0127	6.8021	2.5263	-0.1865	0.0492	-0.0024	0.0000	7.5470	2.1084	-0.1890	0.0537	0.0000	0.0000	90.3817	20.7440	-2.0338	0.5781	0.0000
844.5030	0.2417	-2.5840	-1.5110	-2.9025	6.1040	-4.1076	0.0000	-0.0000	-0.0000	0.0000	0.0000	0.0000	-0.0785	6.7638	2.5449	-0.1936	0.0079	-0.0184	0.0000	7.5470	2.1084	-0.1890	0.0537	0.0000	0.0000	90.3818	20.7436	-2.0338	0.5781	0.0000
844.5130	0.2418	-2.5840	-1.5110	-2.9025	6.1040	-4.1076	0.0000	-0.0000	-0.0000	0.0000	0.0000	0.0000	-0.0845	6.8334	2.5352	-0.1968	0.0335	-0.0180	0.0000	7.5469	2.1082	-0.1890	0.0537	0.0000	0.0000	90.3807	20.7419	-2.0339	0.5781	0.0000
844.5230	0.2417	-2.5839	-1.5109	-2.9025	6.1040	-4.1076	0.0000	-0.0000	-0.0000	0.0000	0.0000	0.0000	-0.0721	6.7560	2.5085	-0.2261	0.0126	-0.0059	0.0000	7.5469	2.1083	-0.1890	0.0537	0.0000	0.0000	90.3806	20.7423	-2.0339	0.5781	0.0000
844.5330	0.2417	-2.5839	-1.5110	-2.9025	6.1040	-4.1077	0.0000	-0.0000	-0.0000	0.0000	0.0000	0.0000	0.0067	6.8219	2.4774	-0.1926	0.0413	0.0093	0.0000	7.5470	2.1083	-0.1890	0.0537	0.0000	0.0000	90.3816	20.7423	-2.0339	0.5781	0.0000
844.5430	0.2418	-2.5839	-1.5110	-2.9025	6.1040	-4.1076	0.0000	-0.0000	-0.0000	0.0000	0.0000	0.0000	-0.1521	6.7452	2.5204	-0.2079	0.0548	-0.0110	0.0000	7.5470	2.1083	-0.1890	0.0537	0.0000	0.0000	90.3816	20.7423	-2.0339	0.5781	0.0000
844.5530	0.2417	-2.5840	-1.5109	-2.9025	6.1040	-4.1076	0.0000	-0.0000	0.0000	0.0000	0.0000	0.0000	-0.0791	6.7909	2.5674	-0.2036	0.0431	-0.0113	0.0000	7.5470	2.1084	-0.1890	0.0537	0.0000	0.0000	90.3818	20.7436	-2.0338	0.5781	0.0000
844.5630	0.2417	-2.5840	-1.5110	-2.9025	6.1040	-4.1076	0.0000	-0.0000	0.0000	0.0000	0.0000	0.0000	-0.0350	6.8020	2.5581	-0.1979	0.0099	-0.0092	-0.0000	7.5470	2.1083	-0.1890	0.0537	0.0000	-0.0000	90.3825	20.7427	-2.0339	0.5781	0.0000
844.5750	0.2417	-2.5840	-1.5110	-2.9025	6.1040	-4.1077	0.0000	-0.0000	0.0000	0.0000	0.0000	0.0000	-0.0642	6.7389	2.5509	-0.2087	0.0320	0.0184	0.0000	7.5470	2.1083	-0.1890	0.0537	0.0000	0.0000	90.3815	20.7427	-2.0339	0.5781	0.0000
844.5850	0.2417	-2.5840	-1.5109	-2.9025	6.1040	-4.1077	0.0000	-0.0000	0.0000	0.0000	0.0000	0.0000	-0.0373	6.7135	2.5490	-0.2180	0.0148	-0.0234	-0.0000	7.5470	2.1083	-0.1890	0.0537	0.0000	-0.0000	90.3816	20.7428	-2.0338	0.5781	0.0000
844.5950	0.2418	-2.5840	-1.5110	-2.9025	6.1040	-4.1076	0.0000	-0.0000	-0.0000	0.0000	0.0000	0.0000	-0.1549	6.8233	2.4883	-0.2296	0.0400	-0.0123	0.0000	7.5470	2.1085	-0.1890	0.0537	0.0000	0.0000	90.3820	20.7448	-2.0337	0.5780	0.0000
844.6050	0.2418	-2.5839	-1.5110	-2.9026	6.1040	-4.1076	0.0000	-0.0000	-0.0000	0.0000	0.0000	0.0000	0.0395	6.7351	2.5351	-0.1788	0.0141	0.0075	0.0000	7.5470	2.1083	-0.1890	0.0537	0.0000	0.0000	90.3814	20.7432	-2.0338	0.5781	0.0000
844.6170	0.2417	-2.5839	-1.5110	-2.9025	6.1040	-4.1077	0.0000	-0.0000	-0.0000	0.0000	0.0000	0.0000	-0.0823	6.7831	2.5889	-0.1992	0.0401	-0.0108	-0.0000	7.5469	2.1082	-0.1890	0.0537	0.0000	-0.0000	90.3813	20.7415	-2.0340	0.5781	0.0000
844.6270	0.2417	-2.5840	-1.5110	-2.9025	6.1040	-4.1077	0.0000	-0.0000	-0.0000	0.0000	0.0000	0.0000	0.0447	6.7963	2.5785	-0.2127	0.0389	-0.0099	0.0000	7.5469	2.1083	-0.1890	0.0537	0.0000	0.0000	90.3810	20.7428	-2.0339	0.5781	0.0000
844.6370	0.2417	-2.5840	-1.5110	-2.9025	6.1040	-4.1076	0.0000	-0.0000	-0.0000	0.0000	0.0000	0.0000	-0.0175	6.7494	2.5263	-0.2037	0.0522	-0.0345	-0.0000	7.5469	2.1083	-0.1890	0.0537	0.0000	-0.0000	90.3812	20.7424	-2.0338	0.5781	0.0000
844.6490	0.2417	-2.5839	-1.5109	-2.9025	6.1040	-4.1077	0.0000	-0.0000	-0.0000	0.0000	0.0000	0.0000	-0.0383	6.8267	2.5581	-0.2091	0.0535	-0.0147	0.0000	7.5470	2.1083	-0.1890	0.0537	0.0000	0.0000	90.3820	20.7428	-2.0339	0.5781	0.0000
844.6590	0.2417	-2.5840	-1.5110	-2.9025	6.1040	-4.1076	0.0000	-0.0000	-0.0000	0.0000	0.0000	0.0000	-0.0994	6.8088	2.5447	-0.2040	0.0200	-0.0160	0.0000	7.5470	2.1084	-0.1890	0.0537	0.0000	0.0000	90.3818	20.7436	-2.0338	0.5781	0.0000
844.6690	0.2417	-2.5840	-1.5110	-2.9026	6.1040	-4.1077	0.0000	-0.0000	0.0000	0.0000	0.0000	0.0000	-0.0108	6.7110	2.5118	-0.1953	0.0327	-0.0124	-0.0000	7.5469	2.1082	-0.1890	0.0537	0.0000	-0.0000	90.3808	20.7421	-2.0338	0.5781	0.0000
844.6810	0.2417	-2.5840	-1.5110	-2.9025	6.1040	-4.1077	0.0000	-0.0000	0.0000	0.0000	0.0000	0.0000	-0.0703	6.7686	2.5670	-0.2456	0.0527	-0.0180	-0.0000	7.5471	2.1083	-0.1890	0.0537	0.0000	-0.0000	90.3826	20.7428	-2.0338	0.5781	0.0000
844.6910	0.2417	-2.5839	-1.5110	-2.9025	6.1040	-4.1077	0.0000	-0.0000	0.0000	0.0000	0.0000	0.0000	-0.1136	6.7923	2.5410	-0.2099	0.0476	-0.0282	-0.0000	7.5469	2.1082	-0.1890	0.0537	0.0000	-0.0000	90.3813	20.7420	-2.0338	0.5781	0.0000
844.7030	0.2417	-2.5839	-1.5109	-2.9025	6.1040	-4.1077	0.0000	-0.0000	0.0001	0.0000	0.0000	0.0000	-0.0086	6.7675	2.5452	-0.2057	0.0188	-0.0078	0.0000	7.5469	2.1083	-0.1890	0.0537	0.0000	0.0000	90.3809	20.7432	-2.0338	0.5781	0.0000
844.7130	0.2417	-2.5839	-1.5110	-2.9025	6.1040	-4.1076	0.0000	-0.0000	0.0000	0.0000	0.0000	0.0000	-0.0828	6.8419	2.5610	-0.1937	0.0414	-0.0058	-0.0000	7.5470	2.1083	-0.1890	0.0537	0.0000	-0.0000	90.3816	20.7423	-2.0339	0.5781	0.0000
844.7250	0.2417	-2.5840	-1.5110	-2.9026	6.1040	-4.1076	0.0000	-0.0000	0.0000	0.0000	0.0000	0.0000	-0.0770	6.7666	2.5451	-0.1982	0.0436	0.0064	0.0000	7.5469	2.1083	-0.1890	0.0537	0.0000	0.0000	90.3812	20.7424	-2.0338	0.5781	0.0000
844.7350	0.2417	-2.5840	-1.5109	-2.9026	6.1040	-4.1077	0.0000	-0.0000	0.0000	0.0000	0.0000	0.0000	-0.0764	6.7989	2.5348	-0.1931	0.0441	0.0124	0.0000	7.5470	2.1083	-0.1890	0.0537	0.0000	0.0000	90.3814	20.7432	-2.0338	0.5781	0.0000
844.7450	0.2417	-2.5840	-1.5109	-2.9025	6.1040	-4.1077	0.0000	-0.0000	0.0000	0.0000	0.0000	0.0000	-0.0242	6.7919	2.5348	-0.2197	0.0396	0.0094	0.0000	7.5470	2.1084	-0.1890	0.0537	0.0000	0.0000	90.3820	20.7433	-2.0338	0.5781	0.0000
844.7550	0.2417	-2.5840	-1.5110	-2.9025	6.1040	-4.1076	0.0000	-0.0000	0.0000	0.0000	0.0000	0.0000	-0.0169	6.7947	2.5267	-0.1842	0.0495	-0.0142	0.0000	7.5470	2.1083	-0.1890	0.0537	0.0000	0.0000	90.3816	20.7423	-2.0339	0.5781	0.0000
844.7650	0.2417	-2.5839	-1.5110	-2.9025	6.1040	-4.1076	0.0000	-0.0000	-0.0000	0.0000	0.0000	0.0000	-0.0097	6.7652	2.5042	-0.2198	0.0217	-0.0238	0.0000	7.5470	2.1084	-0.1890	0.0537	0.0000	0.0000	90.3819	20.7432	-2.0338	0.5781	0.0000
844.7770	0.2417	-2.5840	-1.5109	-2.9026	6.1040	-4.1076	0.0000	-0.0000	-0.0000	0.0000	0.0000	0.0000	-0.0846	6.8405	2.5630	-0.2232	0.0419	0.0053	-0.0000	7.5470	2.1083	-0.1890	0.0537	0.0000	-0.0000	90.3815	20.7423	-2.0339	0.5781	0.0000
844.7870	0.2417	-2.5839	-1.5110	-2.9026	6.1040	-4.1077	0.0000	-0.0000	-0.0000	0.0000	0.0000	0.0000	-0.0268	6.7793	2.5238	-0.2193	0.0372	-0.0074	-0.0000	7.5470	2.1083	-0.1890	0.0537	0.0000	-0.0000	90.3816	20.7424	-2.0339	0.5781	0.0000
844.7970	0.2417	-2.5840	-1.5110	-2.9025	6.1040	-4.1076	0.0000	-0.0000	-0.0000	0.0000	0.0000	0.0000	0.0032	6.7840	2.5297	-0.2113	0.0487	-0.0066	0.0000	7.5469	2.1084	-0.1890	0.0537	0.0000	0.0000	90.3812	20.7435	-2.0338	0.5781	0.0000
844.8070	0.2417	-2.5840	-1.5110	-2.9025	6.1040	-4.1076	0.0000	-0.0000	-0.0000	0.0000	0.0000	0.0000	-0.1390	6.7574	2.5586	-0.2153	0.0369	0.0043	-0.0000	7.5470	2.1085	-0.1890	0.0537	0.0000	-0.0000	90.3816	20.7449	-2.0337	0.5780	0.0000
844.8170	0.2417	-2.5840	-1.5110	-2.9026	6.1040	-4.1076	0.0000	-0.0000	-0.0000	0.0000	0.0000	0.0000	-0.0087	6.7810	2.5297	-0.1852	0.0296	-0.0189	0.0000	7.5469	2.1083	-0.1890	0.0537	0.0000	0.0000	90.3804	20.7427	-2.0339	0.5781	0.0000
844.8290	0.2417	-2.5840	-1.5109	-2.9025	6.1040	-4.1077	0.0000	-0.0000	-0.0000	0.0000	0.0000	0.0000	-0.0657	6.7617	2.5446	-0.1986	0.0200	-0.0021	0.0000	7.5470	2.1083	-0.1890	0.0537	0.0000	0.0000	90.3824	20.7432	-2.0338	0.5781	0.0000
844.8390	0.2417	-2.5839	-1.5109	-2.9025	6.1040	-4.1076	0.0000	-0.0000	-0.0000	0.0000	0.0000	0.0000	-0.0392	6.8275	2.5583	-0.2323	0.0317	-0.0094	0.0000	7.5470	2.1083	-0.1890	0.0537	0.0000	0.0000	90.3814	20.7432	-2.0338	0.5781	0.0000
844.8490	0.2417	-2.5840	-1.5109	-2.9025	6.1041	-4.1076	0.0000	-0.0000	0.0000	0.0000	0.0000	0.0000	-0.1042	6.7875	2.5422	-0.2297	0.0198	-0.0152	-0.0000	7.5469	2.1083	-0.1890	0.0537	0.0000	-0.0000	90.3811	20.7429	-2.0338	0.5781	0.0000
844.8610	0.2417	-2.5840	-1.5109	-2.9025	6.1040	-4.1076	0.0000	-0.0000	0.0002	0.0000	0.0000	0.0000	-0.0475	6.7423	2.5490	-0.2064	0.0261	-0.0298	-0.0000	7.5470	2.1083	-0.1890	0.0537	0.0000	-0.0000	90.3825	20.7427	-2.0339	0.5781	0.0000
844.8710	0.2417	-2.5840	-1.5110	-2.9025	6.1040	-4.1077	0.0000	-0.0000	0.0000	0.0000	0.0000	0.0000	-0.1327	6.7058	2.5546	-0.2257	0.0434	-0.0083	0.0000	7.5469	2.1083	-0.1890	0.0537	0.0000	0.0000	90.3806	20.7424	-2.0339	0.5781	0.0000
844.8830	0.2417	-2.5839	-1.5110	-2.9025	6.1040	-4.1076	0.0000	-0.0000	0.0000	0.0000	0.0000	0.0000	-0.0378	6.7679	2.5696	-0.1897	0.0181	-0.0494	-0.0000	7.5470	2.1084	-0.1890	0.0537	0.0000	-0.0000	90.3820	20.7433	-2.0338	0.5781	0.0000
844.8930	0.2418	-2.5840	-1.5109	-2.9026	6.1040	-4.1076	0.0000	-0.0000	0.0000	0.0000	0.0000	0.0000	-0.0726	6.8017	2.4977	-0.1898	0.0455	0.0054	-0.0000	7.5470	2.1082	-0.1890	0.0537	0.0000	-0.0000	90.3818	20.7415	-2.0340	0.5781	0.0000
844.9050	0.2417	-2.5839	-1.5109	-2.9025	6.1040	-4.1077	0.0000	-0.0000	0.0000	0.0000	0.0000	0.0000	-0.0099	6.6890	2.5383	-0.2414	0.0618	-0.0165	-0.0000	7.5469	2.1082	-0.1890	0.0537	0.0000	-0.0000	90.3812	20.7419	-2.0339	0.5781	0.0000
844.9150	0.2418	-2.5840	-1.5109	-2.9025	6.1040	-4.1077	0.0000	-0.0000	-0.0000	0.0000	0.0000	0.0000	-0.0680	6.7864	2.5435	-0.2134	0.0287	-0.0341	0.0000	7.5470	2.1083	-0.1890	0.0537	0.0000	0.0000	90.3816	20.7424	-2.0339	0.5781	0.0000
844.9250	0.2417	-2.5839	-1.5109	-2.9025	6.1040	-4.1077	0.0000	-0.0000	-0.0000	0.0000	0.0000	0.0000	-0.0704	6.7922	2.5449	-0.2243	0.0178	-0.0152	0.0000	7.5470	2.1084	-0.1890	0.0537	0.0000	0.0000	90.3818	20.7436	-2.0338	0.5781	0.0000
844.9350	0.2417	-2.5840	-1.5109	-2.9025	6.1040	-4.1076	0.0000	-0.0000	-0.0000	0.0000	0.0000	0.0000	-0.0877	6.8377	2.5330	-0.2316	0.0433	-0.0157	-0.0000	7.5470	2.1082	-0.1890	0.0537	0.0000	-0.0000	90.3818	20.7420	-2.0338	0.5781	0.0000
844.9470	0.2418	-2.5840	-1.5110	-2.9025	6.1040	-4.1076	0.0000	-0.0000	-0.0000	0.0000	0.0000	0.0000	0.0049	6.7813	2.5239	-0.1917	0.0511	-0.0163	-0.0000	7.5470	2.1083	-0.1890	0.0537	0.0000	-0.0000	90.3819	20.7432	-2.0338	0.5781	0.0000
844.9570	0.2417	-2.5840	-1.5110	-2.9026	6.1040	-4.1076	0.0000	-0.0000	-0.0000	0.0000	0.0000	0.0000	-0.0799	6.7767	2.4430	-0.2049	0.0530	-0.0254	-0.0000	7.5470	2.1083	-0.1890	0.0537	0.0000	-0.0000	90.3815	20.7427	-2.0339	0.5781	0.0000
844.9670	0.2418	-2.5839	-1.5110	-2.9026	6.1040	-4.1076	0.0000	-0.0000	-0.0000	0.0000	0.0000	0.0000	-0.0704	6.7673	2.5310	-0.2228	0.0347	-0.0274	0.0000	7.5470	2.1083	-0.1890	0.0537	0.0000	0.0000	90.3814	20.7432	-2.0338	0.5781	0.0000
844.9770	0.2417	-2.5840	-1.5109	-2.9026	6.1040	-4.1076	0.0000	-0.0000	-0.0000	0.0000	0.0000	0.0000	-0.0737	6.7967	2.5381	-0.1853	0.0406	-0.0162	-0.0000	7.5470	2.1082	-0.1890	0.0537	0.0000	-0.0000	90.3817	20.7419	-2.0340	0.5781	0.0000
844.9870	0.2417	-2.5840	-1.5109	-2.9025	6.1040	-4.1076	0.0000	-0.0000	-0.0000	0.0000	0.0000	0.0000	-0.0159	6.7343	2.5798	-0.2105	-0.0065	-0.0201	-0.0000	7.5470	2.1083	-0.1890	0.0537	0.0000	-0.0000	90.3815	20.7427	-2.0339	0.5781	0.0000
844.9990	0.2417	-2.5840	-1.5110	-2.9026	6.1040	-4.1077	0.0000	-0.0000	-0.0000	0.0000	0.0000	0.0000	-0.0959	6.7723	2.5157	-0.2034	0.0547	-0.0189	0.0000	7.5469	2.1084	-0.1890	0.0537	0.0000	0.0000	90.3810	20.7432	-2.0337	0.5780	0.0000
845.0090	0.2417	-2.5839	-1.5110	-2.9025	6.1040	-4.1076	0.0000	-0.0000	-0.0000	0.0000	0.0000	0.0000	-0.1045	6.7737	2.5111	-0.2086	0.0383	-0.0007	-0.0000	7.5469	2.1082	-0.1890	0.0537	0.0000	-0.0000	90.3807	20.7420	-2.0339	0.5781	0.0000
845.0190	0.2417	-2.5840	-1.5109	-2.9025	6.1040	-4.1076	0.0000	-0.0000	-0.0000	0.0000	0.0000	0.0000	-0.0191	6.7894	2.4813	-0.2266	0.0229	-0.0157	-0.0000	7.5469	2.1082	-0.1890	0.0537	0.0000	-0.0000	90.3803	20.7415	-2.0339	0.5781	0.0000
845.0290	0.2417	-2.5840	-1.5109	-2.9025	6.1040	-4.1077	0.0000	-0.0000	-0.0000	0.0000	0.0000	0.0000	-0.0062	6.8108	2.5577	-0.2136	0.0484	-0.0119	-0.0000	7.5469	2.1083	-0.1890	0.0537	0.0000	-0.0000	90.3811	20.7423	-2.0339	0.5781	0.0000
845.0410	0.2417	-2.5839	-1.5110	-2.9025	6.1040	-4.1077	0.0000	-0.0000	-0.0000	0.0000	0.0000	0.0000	-0.0248	6.7560	2.5480	-0.2429	0.0371	0.0098	0.0000	7.5469	2.1084	-0.1890	0.0537	0.0000	0.0000	90.3813	20.7436	-2.0338	0.5781	0.0000
845.0510	0.2417	-2.5840	-1.5110	-2.9026	6.1040	-4.1076	0.0000	-0.0000	-0.0000	0.0000	0.0000	0.0000	-0.1524	6.8508	2.5407	-0.2152	0.0300	-0.0016	-0.0000	7.5470	2.1082	-0.1890	0.0537	0.0000	-0.0000	90.3818	20.7420	-2.0338	0.5781	0.0000
845.0630	0.2417	-2.5840	-1.5109	-2.9026	6.1041	-4.1076	0.0000	-0.0000	-0.0000	0.0000	0.0000	0.0000	-0.0639	6.7733	2.5570	-0.2016	0.0337	-0.0239	-0.0000	7.5469	2.1082	-0.1890	0.0537	0.0000	-0.0000	90.3807	20.7420	-2.0339	0.5781	0.0000
845.0730	0.2417	-2.5839	-1.5110	-2.9025	6.1040	-4.1076	0.0000	-0.0000	-0.0000	0.0000	0.0000	0.0000	0.0006	6.8028	2.5468	-0.2158	0.0324	-0.0061	0.0000	7.5470	2.1084	-0.1890	0.0537	0.0000	0.0000	90.3818	20.7436	-2.0338	0.5781	0.0000
845.0830	0.2417	-2.5840	-1.5109	-2.9025	6.1040	-4.1077	0.0000	-0.0000	-0.0000	0.0000	0.0000	0.0000	-0.0119	6.8157	2.5495	-0.2059	0.0352	-0.0083	-0.0000	7.5470	2.1083	-0.1890	0.0537	0.0000	-0.0000	90.3815	20.7428	-2.0338	0.5781	0.0000
845.0950	0.2417	-2.5840	-1.5110	-2.9025	6.1040	-4.1077	0.0000	-0.0000	-0.0000	0.0000	0.0000	0.0000	-0.0249	6.7342	2.5389	-0.1991	0.0219	-0.0326	-0.0000	7.5470	2.1082	-0.1890	0.0537	0.0000	-0.0000	90.3814	20.7416	-2.0339	0.5781	0.0000
845.1050	0.2418	-2.5840	-1.5109	-2.9025	6.1040	-4.1076	0.0000	-0.0000	-0.0000	0.0000	0.0000	0.0000	-0.0182	6.7256	2.5759	-0.1890	0.0254	-0.0212	0.0000	7.5470	2.1084	-0.1890	0.0537	0.0000	0.0000	90.3823	20.7441	-2.0337	0.5780	0.0000
845.1150	0.2417	-2.5840	-1.5109	-2.9025	6.1040	-4.1077	0.0000	-0.0000	-0.0000	0.0000	0.0000	0.0000	-0.0668	6.7369	2.5442	-0.1992	0.0379	-0.0193	0.0000	7.5469	2.1083	-0.1890	0.0537	0.0000	0.0000	90.3812	20.7424	-2.0338	0.5781	0.0000
845.1250	0.2417	-2.5840	-1.5109	-2.9025	6.1040	-4.1076	0.0000	-0.0000	-0.0000	0.0000	0.0000	0.0000	-0.0088	6.8272	2.4983	-0.2089	0.0143	-0.0391	-0.0000	7.5470	2.1084	-0.1890	0.0537	0.0000	-0.0000	90.3819	20.7437	-2.0337	0.5780	0.0000
845.1350	0.2417	-2.5839	-1.5110	-2.9026	6.1040	-4.1077	0.0000	-0.0000	-0.0000	0.0000	0.0000	0.0000	-0.0437	6.7736	2.5044	-0.2007	0.0434	-0.0074	-0.0000	7.5470	2.1083	-0.1890	0.0537	0.0000	-0.0000	90.3816	20.7423	-2.0339	0.5781	0.0000
845.1470	0.2417	-2.5840	-1.5110	-2.9025	6.1040	-4.1077	0.0000	-0.0000	-0.0000	0.0000	0.0000	0.0000	-0.1300	6.7691	2.5389	-0.2023	0.0322	-0.0306	0.0000	7.5470	2.1084	-0.1890	0.0537	0.0000	0.0000	90.3820	20.7432	-2.0338	0.5781	0.0000
845.1570	0.2417	-2.5840	-1.5110	-2.9026	6.1040	-4.1076	0.0000	-0.0000	-0.0000	0.0000	0.0000	0.0000	-0.0447	6.8252	2.5352	-0.2119	0.0174	-0.0104	-0.0000	7.5470	2.1083	-0.1890	0.0537	0.0000	-0.0000	90.3816	20.7424	-2.0338	0.5781	0.0000
845.1670	0.2417	-2.5839	-1.5110	-2.9025	6.1040	-4.1076	0.0000	-0.0000	-0.0000	0.0000	0.0000	0.0000	-0.0300	6.7581	2.5369	-0.2119	0.0025	0.0016	-0.0000	7.5470	2.1083	-0.1890	0.0537	0.0000	-0.0000	90.3821	20.7428	-2.0339	0.5781	0.0000
845.1770	0.2417	-2.5839	-1.5110	-2.9025	6.1040	-4.1076	0.0000	-0.0000	-0.0000	0.0000	0.0000	0.0000	-0.0925	6.7097	2.5740	-0.2149	0.0236	-0.0189	0.0000	7.5470	2.1084	-0.1890	0.0537	0.0000	0.0000	90.3823	20.7441	-2.0337	0.5780	0.0000
845.1870	0.2418	-2.5840	-1.5109	-2.9025	6.1041	-4.1076	0.0000	-0.0000	-0.0000	0.0000	0.0000	0.0000	0.0458	6.8372	2.5584	-0.1976	0.0119	-0.0359	-0.0000	7.5469	2.1083	-0.1890	0.0537	0.0000	-0.0000	90.3810	20.7428	-2.0338	0.5781	0.0000
845.1990	0.2418	-2.5840	-1.5109	-2.9025	6.1040	-4.1076	0.0000	-0.0000	-0.0000	0.0000	0.0000	0.0000	0.0269	6.8125	2.5246	-0.2135	0.0240	-0.0157	-0.0000	7.5470	2.1082	-0.1890	0.0537	0.0000	-0.0000	90.3817	20.7419	-2.0339	0.5781	0.0000
845.2090	0.2417	-2.5839	-1.5109	-2.9025	6.1040	-4.1077	0.0000	-0.0000	-0.0000	0.0000	0.0000	0.0000	-0.0158	6.7914	2.5559	-0.2236	0.0219	-0.0044	0.0000	7.5470	2.1082	-0.1890	0.0537	0.0000	0.0000	90.3823	20.7420	-2.0339	0.5781	0.0000
845.2210	0.2417	-2.5839	-1.5109	-2.9025	6.1040	-4.1077	0.0000	-0.0000	-0.0000	0.0000	0.0000	0.0000	-0.0600	6.8348	2.5442	-0.1765	0.0386	-0.0223	0.0000	7.5469	2.1084	-0.1890	0.0537	0.0000	0.0000	90.3813	20.7436	-2.0338	0.5781	0.0000
845.2310	0.2417	-2.5840	-1.5110	-2.9026	6.1040	-4.1076	0.0000	-0.0000	-0.0000	0.0000	0.0000	0.0000	-0.0609	6.7797	2.5314	-0.2428	0.0385	-0.0231	0.0000	7.5470	2.1083	-0.1890	0.0537	0.0000	0.0000	90.3816	20.7423	-2.0339	0.5781	0.0000
845.2410	0.2417	-2.5840	-1.5110	-2.9025	6.1040	-4.1077	0.0000	-0.0000	-0.0000	0.0000	0.0000	0.0000	-0.0134	6.7589	2.5089	-0.2038	0.0490	-0.0142	-0.0000	7.5470	2.1083	-0.1890	0.0537	0.0000	-0.0000	90.3816	20.7423	-2.0339	0.5781	0.0000
845.2530	0.2417	-2.5840	-1.5109	-2.9025	6.1040	-4.1077	0.0000	-0.0000	-0.0000	0.0000	0.0000	0.0000	-0.0563	6.7516	2.5672	-0.2191	0.0399	-0.0293	-0.0000	7.5470	2.1082	-0.1890	0.0537	0.0000	-0.0000	90.3817	20.7419	-2.0339	0.5781	0.0000
845.2630	0.2417	-2.5839	-1.5109	-2.9025	6.1040	-4.1077	0.0000	-0.0000	-0.0000	0.0000	0.0000	0.0000	-0.1193	6.8621	2.5619	-0.2194	0.0418	-0.0295	-0.0000	7.5470	2.1084	-0.1890	0.0537	0.0000	-0.0000	90.3820	20.7432	-2.0338	0.5781	0.0000
845.2750	0.2417	-2.5840	-1.5110	-2.9025	6.1040	-4.1077	0.0000	-0.0000	-0.0000	0.0000	0.0000	0.0000	-0.0718	6.8451	2.5432	-0.2197	0.0397	-0.0178	0.0000	7.5470	2.1084	-0.1890	0.0537	0.0000	0.0000	90.3820	20.7432	-2.0338	0.5781	0.0000
845.2850	0.2417	-2.5839	-1.5109	-2.9025	6.1040	-4.1076	0.0000	-0.0000	-0.0000	0.0000	0.0000	0.0000	-0.0196	6.8012	2.5645	-0.2006	0.0376	-0.0306	0.0000	7.5470	2.1084	-0.1890	0.0537	0.0000	0.0000	90.3819	20.7437	-2.0338	0.5781	0.0000
845.2950	0.2417	-2.5840	-1.5110	-2.9025	6.1040	-4.1076	0.0000	-0.0000	-0.0000	0.0000	0.0000	0.0000	-0.0464	6.7633	2.5010	-0.2176	0.0313	-0.0070	-0.0000	7.5470	2.1084	-0.1890	0.0537	0.0000	-0.0000	90.3824	20.7436	-2.0338	0.5781	0.0000
845.3070	0.2417	-2.5839	-1.5109	-2.9025	6.1040	-4.1077	0.0000	-0.0000	-0.0000	0.0000	0.0000	0.0000	-0.0451	6.8398	2.5105	-0.2299	0.0025	-0.0194	-0.0000	7.5469	2.1082	-0.1890	0.0537	0.0000	-0.0000	90.3811	20.7419	-2.0340	0.5781	0.0000
845.3170	0.2417	-2.5839	-1.5110	-2.9025	6.1040	-4.1077	0.0000	-0.0000	-0.0000	0.0000	0.0000	0.0000	-0.0094	6.8117	2.5198	-0.2200	0.0140	-0.0234	0.0000	7.5470	2.1083	-0.1890	0.0537	0.0000	0.0000	90.3821	20.7424	-2.0339	0.5781	0.0000
845.3270	0.2417	-2.5840	-1.5109	-2.9025	6.1040	-4.1076	0.0000	-0.0000	-0.0000	0.0000	0.0000	0.0000	-0.0434	6.8656	2.5579	-0.2162	0.0172	-0.0144	0.0000	7.5470	2.1084	-0.1890	0.0537	0.0000	0.0000	90.3818	20.7436	-2.0338	0.5781	0.0000
845.3370	0.2417	-2.5839	-1.5110	-2.9025	6.1040	-4.1076	0.0000	-0.0000	-0.0000	0.0000	0.0000	0.0000	-0.0762	6.7796	2.5159	-0.2216	0.0248	-0.0108	-0.0000	7.5470	2.1083	-0.1890	0.0537	0.0000	-0.0000	90.3819	20.7431	-2.0339	0.5781	0.0000
845.3470	0.2417	-2.5840	-1.5109	-2.9025	6.1040	-4.1077	0.0000	-0.0000	-0.0000	0.0000	0.0000	0.0000	-0.0462	6.8567	2.5382	-0.2096	0.0499	-0.0218	-0.0000	7.5469	2.1084	-0.1890	0.0537	0.0000	-0.0000	90.3813	20.7435	-2.0338	0.5781	0.0000
845.3570	0.2417	-2.5839	-1.5109	-2.9025	6.1040	-4.1076	0.0000	-0.0000	-0.0000	0.0000	0.0000	0.0000	-0.0563	6.7970	2.5286	-0.2335	0.0363	-0.0083	0.0000	7.5469	2.1084	-0.1890	0.0537	0.0000	0.0000	90.3809	20.7432	-2.0338	0.5781	0.0000
845.3690	0.2417	-2.5839	-1.5109	-2.9025	6.1040	-4.1077	0.0000	-0.0000	-0.0000	0.0000	0.0000	0.0000	-0.0741	6.7933	2.4954	-0.2228	0.0260	-0.0300	0.0000	7.5470	2.1084	-0.1890	0.0537	0.0000	0.0000	90.3818	20.7436	-2.0338	0.5781	0.0000
845.3790	0.2417	-2.5840	-1.5110	-2.9025	6.1040	-4.1077	0.0000	-0.0000	-0.0000	0.0000	0.0000	0.0000	0.0268	6.8278	2.5476	-0.1968	0.0261	-0.0207	0.0000	7.5470	2.1084	-0.1890	0.0537	0.0000	0.0000	90.3814	20.7432	-2.0338	0.5781	0.0000
845.3890	0.2417	-2.5840	-1.5110	-2.9025	6.1040	-4.1076	0.0000	-0.0000	-0.0000	0.0000	0.0000	0.0000	-0.0089	6.7672	2.5240	-0.2140	0.0319	-0.0033	0.0000	7.5470	2.1084	-0.1890	0.0537	0.0000	0.0000	90.3821	20.7439	-2.0339	0.5781	0.0000
845.4010	0.2417	-2.5839	-1.5110	-2.9025	6.1040	-4.1077	0.0000	-0.0000	-0.0000	0.0000	0.0000	0.0000	-0.0569	6.7952	2.5197	-0.2043	0.0486	-0.0381	0.0000	7.5470	2.1083	-0.1890	0.0537	0.0000	0.0000	90.3820	20.7428	-2.0339	0.5781	0.0000
845.4110	0.2417	-2.5839	-1.5110	-2.9025	6.1040	-4.1076	0.0000	-0.0000	-0.0000	0.0000	0.0000	0.0000	-0.1042	6.8082	2.4985	-0.2311	0.0423	-0.0264	0.0000	7.5470	2.1084	-0.1890	0.0537	0.0000	0.0000	90.3820	20.7433	-2.0338	0.5781	0.0000
845.4210	0.2417	-2.5840	-1.5109	-2.9025	6.1040	-4.1077	0.0000	-0.0000	-0.0000	0.0000	0.0000	0.0000	0.0142	6.8493	2.5244	-0.1959	0.0467	-0.0136	-0.0000	7.5470	2.1083	-0.1890	0.0537	0.0000	-0.0000	90.3815	20.7423	-2.0340	0.5781	0.0000
845.4330	0.2417	-2.5840	-1.5109	-2.9025	6.1040	-4.1077	0.0000	-0.0000	-0.0000	0.0000	0.0000	0.0000	-0.0802	6.7937	2.5535	-0.1974	0.0481	-0.0185	0.0000	7.5469	2.1082	-0.1890	0.0537	0.0000	0.0000	90.3812	20.7420	-2.0339	0.5781	0.0000
845.4430	0.2417	-2.5840	-1.5109	-2.9025	6.1040	-4.1076	0.0000	-0.0000	-0.0000	0.0000	0.0000	0.0000	-0.0150	6.8156	2.5201	-0.1997	0.0271	-0.0217	0.0000	7.5470	2.1083	-0.1890	0.0537	0.0000	0.0000	90.3816	20.7423	-2.0339	0.5781	0.0000
845.4550	0.2417	-2.5840	-1.5110	-2.9026	6.1040	-4.1077	0.0000	-0.0000	-0.0000	0.0000	0.0000	0.0000	-0.0545	6.8411	2.5200	-0.2116	0.0164	-0.0229	-0.0000	7.5469	2.1082	-0.1890	0.0537	0.0000	-0.0000	90.3812	20.7419	-2.0339	0.5781	0.0000
845.4650	0.2418	-2.5840	-1.5110	-2.9025	6.1040	-4.1076	0.0000	-0.0000	-0.0000	0.0000	0.0000	0.0000	-0.0074	6.8184	2.5144	-0.2100	0.0343	-0.0014	-0.0000	7.5470	2.1084	-0.1890	0.0537	0.0000	-0.0000	90.3825	20.7432	-2.0338	0.5781	0.0000
845.4770	0.2417	-2.5840	-1.5109	-2.9025	6.1040	-4.1076	0.0000	-0.0000	-0.0000	0.0000	0.0000	0.0000	-0.0350	6.8163	2.5408	-0.2308	0.0340	-0.0326	-0.0000	7.5469	2.1082	-0.1890	0.0537	0.0000	-0.0000	90.3803	20.7415	-2.0340	0.5781	0.0000
845.4870	0.2418	-2.5840	-1.5110	-2.9025	6.1040	-4.1077	0.0000	-0.0000	-0.0000	0.0000	0.0000	0.0000	-0.1116	6.8790	2.5574	-0.2153	0.0196	-0.0352	0.0000	7.5470	2.1083	-0.1890	0.0537	0.0000	0.0000	90.3821	20.7423	-2.0339	0.5781	0.0000
845.4990	0.2417	-2.5839	-1.5110	-2.9026	6.1040	-4.1077	0.0000	-0.0000	-0.0000	0.0000	0.0000	0.0000	0.0170	6.7790	2.5671	-0.2428	0.0248	-0.0366	0.0000	7.5469	2.1084	-0.1890	0.0537	0.0000	0.0000	90.3809	20.7437	-2.0337	0.5780	0.0000
845.5090	0.2417	-2.5839	-1.5110	-2.9026	6.1040	-4.1076	0.0000	-0.0000	-0.0000	0.0000	0.0000	0.0000	-0.0662	6.7657	2.5207	-0.2071	0.0269	-0.0019	0.0000	7.5470	2.1084	-0.1890	0.0537	0.0000	0.0000	90.3819	20.7437	-2.0338	0.5781	0.0000
845.5210	0.2417	-2.5839	-1.5110	-2.9025	6.1040	-4.1076	0.0000	-0.0000	-0.0000	0.0000	0.0000	0.0000	-0.0266	6.8362	2.5491	-0.1965	0.0467	-0.0456	0.0000	7.5469	2.1084	-0.1890	0.0537	0.0000	0.0000	90.3812	20.7440	-2.0338	0.5781	0.0000
845.5310	0.2417	-2.5839	-1.5110	-2.9025	6.1040	-4.1077	0.0000	-0.0000	-0.0000	0.0000	0.0000	0.0000	-0.0333	6.8005	2.5157	-0.2047	0.0197	-0.0118	-0.0000	7.5470	2.1083	-0.1890	0.0537	0.0000	-0.0000	90.3825	20.7427	-2.0339	0.5781	0.0000
845.5410	0.2417	-2.5840	-1.5109	-2.9026	6.1040	-4.1076	0.0000	-0.0000	-0.0000	0.0000	0.0000	0.0000	-0.1080	6.8027	2.5661	-0.2032	0.0332	-0.0265	-0.0000	7.5469	2.1082	-0.1890	0.0537	0.0000	-0.0000	90.3807	20.7420	-2.0339	0.5781	0.0000
845.5530	0.2417	-2.5840	-1.5109	-2.9025	6.1040	-4.1077	0.0000	-0.0000	-0.0000	0.0000	0.0000	0.0000	-0.0645	6.7900	2.5214	-0.2128	0.0185	-0.0081	0.0000	7.5469	2.1083	-0.1890	0.0537	0.0000	0.0000	90.3810	20.7428	-2.0339	0.5781	0.0000
845.5630	0.2417	-2.5840	-1.5110	-2.9025	6.1040	-4.1076	0.0000	-0.0000	-0.0000	0.0000	0.0000	0.0000	-0.0782	6.8474	2.5487	-0.2088	0.0210	-0.0095	-0.0000	7.5469	2.1082	-0.1890	0.0537	0.0000	-0.0000	90.3811	20.7419	-2.0340	0.5781	0.0000
845.5750	0.2417	-2.5840	-1.5110	-2.9025	6.1040	-4.1076	0.0000	-0.0000	-0.0000	0.0000	0.0000	0.0000	-0.0897	6.7734	2.5186	-0.2134	0.0493	-0.0100	0.0000	7.5469	2.1082	-0.1890	0.0537	0.0000	0.0000	90.3808	20.7415	-2.0340	0.5781	0.0000
845.5850	0.2417	-2.5839	-1.5110	-2.9025	6.1040	-4.1076	0.0000	-0.0000	-0.0000	0.0000	0.0000	0.0000	-0.0945	6.8158	2.5344	-0.2203	0.0239	-0.0471	0.0000	7.5469	2.1083	-0.1890	0.0537	0.0000	0.0000	90.3811	20.7424	-2.0339	0.5781	0.0000
845.5970	0.2417	-2.5839	-1.5109	-2.9025	6.1040	-4.1077	0.0000	-0.0000	-0.0000	0.0000	0.0000	0.0000	-0.1428	6.8084	2.5617	-0.2220	0.0378	-0.0250	-0.0000	7.5469	2.1084	-0.1890	0.0537	0.0000	-0.0000	90.3808	20.7436	-2.0338	0.5781	0.0000
845.6070	0.2417	-2.5840	-1.5109	-2.9026	6.1040	-4.1077	0.0000	-0.0000	-0.0000	0.0000	0.0000	0.0000	-0.0919	6.7998	2.5273	-0.2163	0.0432	-0.0222	0.0000	7.5469	2.1084	-0.1890	0.0537	0.0000	0.0000	90.3811	20.7440	-2.0338	0.5781	0.0000
845.6190	0.2417	-2.5840	-1.5110	-2.9025	6.1040	-4.1077	0.0000	-0.0000	-0.0000	0.0000	0.0000	0.0000	0.0236	6.7604	2.5191	-0.2143	0.0320	-0.0314	0.0000	7.5469	2.1084	-0.1890	0.0537	0.0000	0.0000	90.3808	20.7437	-2.0337	0.5780	0.0000
845.6290	0.2417	-2.5840	-1.5110	-2.9025	6.1040	-4.1076	0.0000	-0.0000	-0.0000	0.0000	0.0000	0.0000	-0.0814	6.8344	2.5430	-0.2307	0.0236	0.0091	-0.0000	7.5469	2.1082	-0.1890	0.0537	0.0000	-0.0000	90.3802	20.7415	-2.0340	0.5781	0.0000
845.6410	0.2417	-2.5840	-1.5110	-2.9025	6.1040	-4.1077	0.0000	-0.0000	-0.0000	0.0000	0.0000	0.0000	0.0260	6.7733	2.5499	-0.1975	0.0316	-0.0304	0.0000	7.5470	2.1083	-0.1890	0.0537	0.0000	0.0000	90.3815	20.7427	-2.0339	0.5781	0.0000
845.6510	0.2418	-2.5839	-1.5110	-2.9025	6.1040	-4.1076	0.0000	-0.0000	-0.0000	0.0000	0.0000	0.0000	-0.0302	6.8234	2.5060	-0.2324	0.0163	-0.0193	0.0000	7.5470	2.1083	-0.1890	0.0537	0.0000	0.0000	90.3815	20.7427	-2.0339	0.5781	0.0000
845.6630	0.2417	-2.5840	-1.5110	-2.9026	6.1040	-4.1077	0.0000	-0.0000	-0.0000	0.0000	0.0000	0.0000	-0.0537	6.7409	2.6000	-0.2128	0.0300	-0.0150	-0.0000	7.5470	2.1084	-0.1890	0.0537	0.0000	-0.0000	90.3825	20.7432	-2.0338	0.5781	0.0000
845.6730	0.2417	-2.5839	-1.5110	-2.9026	6.1040	-4.1076	0.0000	-0.0000	-0.0000	0.0000	0.0000	0.0000	-0.0542	6.7590	2.5648	-0.1925	0.0362	-0.0273	0.0000	7.5470	2.1084	-0.1890	0.0537	0.0000	0.0000	90.3819	20.7432	-2.0338	0.5781	0.0000
845.6830	0.2417	-2.5840	-1.5110	-2.9026	6.1040	-4.1077	0.0000	-0.0000	-0.0000	0.0000	0.0000	0.0000	-0.0585	6.7958	2.5830	-0.2020	0.0344	-0.0054	0.0000	7.5470	2.1084	-0.1890	0.0537	0.0000	0.0000	90.3814	20.7432	-2.0338	0.5781	0.0000
845.6950	0.2417	-2.5840	-1.5110	-2.9026	6.1040	-4.1076	0.0000	-0.0000	-0.0000	0.0000	0.0000	0.0000	-0.0821	6.8021	2.5274	-0.1926	0.0420	-0.0232	-0.0000	7.5469	2.1082	-0.1890	0.0537	0.0000	-0.0000	90.3807	20.7419	-2.0340	0.5781	0.0000
845.7050	0.2418	-2.5840	-1.5110	-2.9025	6.1040	-4.1076	0.0000	-0.0000	-0.0000	0.0000	0.0000	0.0000	-0.0863	6.8039	2.5418	-0.2066	0.0405	-0.0012	0.0000	7.5470	2.1083	-0.1890	0.0537	0.0000	0.0000	90.3822	20.7424	-2.0339	0.5781	0.0000
845.7170	0.2417	-2.5840	-1.5109	-2.9025	6.1040	-4.1076	0.0000	-0.0000	-0.0000	0.0000	0.0000	0.0000	-0.0530	6.7210	2.5070	-0.2141	0.0285	-0.0199	0.0000	7.5470	2.1084	-0.1890	0.0537	0.0000	0.0000	90.3819	20.7437	-2.0337	0.5780	0.0000
845.7270	0.2417	-2.5839	-1.5109	-2.9026	6.1040	-4.1076	0.0000	-0.0000	-0.0000	0.0000	0.0000	0.0000	-0.0298	6.7932	2.5352	-0.1932	0.0386	-0.0163	0.0000	7.5470	2.1084	-0.1890	0.0537	0.0000	0.0000	90.3820	20.7433	-2.0338	0.5781	0.0000
845.7370	0.2417	-2.5840	-1.5110	-2.9025	6.1040	-4.1076	0.0000	-0.0000	-0.0000	0.0000	0.0000	0.0000	-0.0246	6.8011	2.5296	-0.2159	0.0448	-0.0158	0.0000	7.5469	2.1083	-0.1890	0.0537	0.0000	0.0000	90.3810	20.7428	-2.0338	0.5781	0.0000
845.7490	0.2417	-2.5840	-1.5109	-2.9026	6.1040	-4.1077	0.0000	-0.0000	-0.0000	0.0000	0.0000	0.0000	-0.0768	6.7823	2.5311	-0.1985	0.0306	-0.0389	-0.0000	7.5469	2.1083	-0.1890	0.0537	0.0000	-0.0000	90.3811	20.7423	-2.0339	0.5781	0.0000
845.7590	0.2417	-2.5839	-1.5110	-2.9025	6.1041	-4.1076	0.0000	-0.0000	-0.0000	0.0000	0.0000	0.0000	-0.0197	6.8788	2.5443	-0.2058	0.0323	-0.0138	-0.0000	7.5469	2.1083	-0.1890	0.0537	0.0000	-0.0000	90.3810	20.7428	-2.0338	0.5781	0.0000
845.7710	0.2417	-2.5840	-1.5109	-2.9026	6.1040	-4.1077	0.0000	-0.0000	-0.0000	0.0000	0.0000	0.0000	0.0203	6.7154	2.5248	-0.1763	0.0465	-0.0333	-0.0000	7.5470	2.1083	-0.1890	0.0537	0.0000	-0.0000	90.3822	20.7424	-2.0339	0.5781	0.0000
845.7810	0.2417	-2.5840	-1.5109	-2.9025	6.1040	-4.1076	0.0000	-0.0000	-0.0000	0.0000	0.0000	0.0000	-0.0094	6.7576	2.5164	-0.2042	0.0462	-0.0011	0.0000	7.5469	2.1082	-0.1890	0.0537	0.0000	0.0000	90.3802	20.7420	-2.0339	0.5781	0.0000
845.7930	0.2417	-2.5840	-1.5109	-2.9025	6.1040	-4.1076	0.0000	-0.0000	-0.0000	0.0000	0.0000	0.0000	-0.0414	6.8848	2.5773	-0.2286	0.0234	-0.0198	0.0000	7.5470	2.1085	-0.1890	0.0537	0.0000	0.0000	90.3816	20.7445	-2.0337	0.5780	0.0000
845.8030	0.2417	-2.5839	-1.5110	-2.9025	6.1040	-4.1076	0.0000	-0.0000	-0.0000	0.0000	0.0000	0.0000	-0.0186	6.7869	2.5583	-0.2170	0.0141	-0.0273	0.0000	7.5471	2.1083	-0.1890	0.0537	0.0000	0.0000	90.3829	20.7432	-2.0338	0.5781	0.0000
845.8130	0.2417	-2.5840	-1.5110	-2.9025	6.1040	-4.1077	0.0000	-0.0000	-0.0000	0.0000	0.0000	0.0000	-0.0411	6.8630	2.5503	-0.2026	0.0370	-0.0249	0.0000	7.5469	2.1084	-0.1890	0.0537	0.0000	0.0000	90.3808	20.7436	-2.0338	0.5781	0.0000
845.8250	0.2417	-2.5839	-1.5110	-2.9025	6.1040	-4.1076	0.0000	-0.0000	-0.0000	0.0000	0.0000	0.0000	0.0267	6.7692	2.5555	-0.2103	0.0153	-0.0075	0.0000	7.5469	2.1084	-0.1890	0.0537	0.0000	0.0000	90.3812	20.7435	-2.0338	0.5781	0.0000
845.8350	0.2417	-2.5840	-1.5110	-2.9026	6.1040	-4.1076	0.0000	-0.0000	-0.0000	0.0000	0.0000	0.0000	-0.0738	6.8557	2.5305	-0.1924	0.0340	-0.0146	-0.0000	7.5470	2.1083	-0.1890	0.0537	0.0000	-0.0000	90.3820	20.7427	-2.0339	0.5781	0.0000
845.8470	0.2417	-2.5840	-1.5110	-2.9025	6.1040	-4.1076	0.0000	-0.0000	-0.0000	0.0000	0.0000	0.0000	-0.0384	6.8250	2.5485	-0.2029	0.0127	0.0071	0.0000	7.5470	2.1083	-0.1890	0.0537	0.0000	0.0000	90.3824	20.7432	-2.0339	0.5781	0.0000
845.8570	0.2417	-2.5840	-1.5110	-2.9025	6.1040	-4.1077	0.0000	-0.0000	-0.0000	0.0000	0.0000	0.0000	-0.0463	6.8001	2.5222	-0.2086	0.0152	-0.0144	-0.0000	7.5470	2.1083	-0.1890	0.0537	0.0000	-0.0000	90.3825	20.7427	-2.0339	0.5781	0.0000
845.8690	0.2417	-2.5839	-1.5110	-2.9025	6.1040	-4.1076	0.0000	-0.0000	-0.0000	0.0000	0.0000	0.0000	-0.0913	6.8343	2.4897	-0.2265	0.0539	-0.0192	-0.0000	7.5470	2.1083	-0.1890	0.0537	0.0000	-0.0000	90.3816	20.7424	-2.0339	0.5781	0.0000
845.8790	0.2417	-2.5839	-1.5109	-2.9026	6.1040	-4.1076	0.0000	-0.0000	-0.0000	0.0000	0.0000	0.0000	-0.0319	6.8107	2.5305	-0.1921	0.0217	-0.0298	0.0000	7.5470	2.1084	-0.1890	0.0537	0.0000	0.0000	90.3819	20.7437	-2.0338	0.5781	0.0000
845.8910	0.2417	-2.5840	-1.5110	-2.9025	6.1040	-4.1077	0.0000	-0.0000	-0.0000	0.0000	0.0000	0.0000	-0.0444	6.8360	2.5602	-0.1951	0.0178	-0.0278	-0.0000	7.5469	2.1082	-0.1890	0.0537	0.0000	-0.0000	90.3814	20.7416	-2.0339	0.5781	0.0000
845.9010	0.2417	-2.5840	-1.5110	-2.9025	6.1041	-4.1077	0.0000	-0.0000	-0.0000	0.0000	0.0000	0.0000	-0.0893	6.8330	2.5764	-0.2187	0.0534	-0.0257	-0.0000	7.5470	2.1083	-0.1890	0.0537	0.0000	-0.0000	90.3816	20.7423	-2.0339	0.5781	0.0000
845.9130	0.2417	-2.5840	-1.5110	-2.9025	6.1040	-4.1077	0.0000	-0.0000	-0.0000	0.0000	0.0000	0.0000	-0.0937	6.7582	2.5200	-0.1723	0.0328	-0.0385	-0.0000	7.5469	2.1083	-0.1890	0.0537	0.0000	-0.0000	90.3811	20.7424	-2.0339	0.5781	0.0000
845.9230	0.2417	-2.5840	-1.5109	-2.9026	6.1040	-4.1076	0.0000	-0.0000	-0.0000	0.0000	0.0000	0.0000	-0.1084	6.8190	2.5083	-0.2206	0.0102	-0.0123	0.0000	7.5469	2.1082	-0.1890	0.0537	0.0000	0.0000	90.3811	20.7418	-2.0340	0.5781	0.0000
845.9330	0.2417	-2.5839	-1.5110	-2.9025	6.1040	-4.1077	0.0000	-0.0000	-0.0000	0.0000	0.0000	0.0000	-0.1132	6.8245	2.5289	-0.1962	0.0479	-0.0133	-0.0000	7.5469	2.1082	-0.1890	0.0537	0.0000	-0.0000	90.3807	20.7420	-2.0339	0.5781	0.0000
845.9450	0.2417	-2.5840	-1.5109	-2.9025	6.1040	-4.1076	0.0000	-0.0000	-0.0000	0.0000	0.0000	0.0000	-0.0039	6.8130	2.5064	-0.1805	0.0233	-0.0329	-0.0000	7.5471	2.1085	-0.1890	0.0537	0.0000	-0.0000	90.3836	20.7448	-2.0337	0.5780	0.0000
845.9550	0.2417	-2.5840	-1.5110	-2.9025	6.1040	-4.1076	0.0000	-0.0000	-0.0000	0.0000	0.0000	0.0000	-0.0331	6.8298	2.4993	-0.1851	0.0489	-0.0304	0.0000	7.5471	2.1083	-0.1890	0.0537	0.0000	0.0000	90.3829	20.7431	-2.0338	0.5781	0.0000
845.9670	0.2417	-2.5840	-1.5109	-2.9025	6.1040	-4.1076	0.0000	-0.0000	-0.0000	0.0000	0.0000	0.0000	-0.0837	6.8239	2.4993	-0.2115	0.0419	-0.0438	-0.0000	7.5469	2.1083	-0.1890	0.0537	0.0000	-0.0000	90.3809	20.7432	-2.0338	0.5781	0.0000
845.9770	0.2417	-2.5840	-1.5109	-2.9025	6.1040	-4.1077	0.0000	-0.0000	-0.0000	0.0000	0.0000	0.0000	0.0173	6.8124	2.5378	-0.1749	0.0301	-0.0090	-0.0000	7.5470	2.1084	-0.1890	0.0537	0.0000	-0.0000	90.3824	20.7436	-2.0338	0.5780	0.0000
845.9870	0.2417	-2.5840	-1.5110	-2.9025	6.1040	-4.1076	0.0000	-0.0000	-0.0000	0.0000	0.0000	0.0000	-0.1188	6.8397	2.5265	-0.1965	0.0261	-0.0230	0.0000	7.5470	2.1083	-0.1890	0.0537	0.0000	0.0000	90.3820	20.7428	-2.0339	0.5781	0.0000
845.9990	0.2417	-2.5839	-1.5110	-2.9025	6.1040	-4.1077	0.0000	-0.0000	-0.0000	0.0000	0.0000	0.0000	-0.0974	6.8698	2.5549	-0.2047	0.0413	-0.0456	0.0000	7.5469	2.1082	-0.1890	0.0537	0.0000	0.0000	90.3808	20.7416	-2.0339	0.5781	0.0000
846.0090	0.2417	-2.5839	-1.5110	-2.9025	6.1040	-4.1076	0.0000	-0.0000	-0.0000	0.0000	0.0000	0.0000	0.0059	6.8761	2.5304	-0.1954	0.0483	-0.0292	0.0000	7.5470	2.1083	-0.1890	0.0537	0.0000	0.0000	90.3815	20.7428	-2.0338	0.5781	0.0000
846.0190	0.2417	-2.5839	-1.5110	-2.9025	6.1041	-4.1076	0.0000	-0.0000	-0.0000	0.0000	0.0000	0.0000	0.0376	6.7989	2.4981	-0.1839	0.0272	-0.0128	0.0000	7.5469	2.1082	-0.1890	0.0537	0.0000	0.0000	90.3812	20.7420	-2.0339	0.5781	0.0000
846.0290	0.2417	-2.5840	-1.5110	-2.9025	6.1040	-4.1076	0.0000	-0.0000	-0.0000	0.0000	0.0000	0.0000	-0.0410	6.8845	2.5255	-0.1955	0.0287	-0.0289	0.0000	7.5469	2.1082	-0.1890	0.0537	0.0000	0.0000	90.3808	20.7416	-2.0339	0.5781	0.0000
846.0390	0.2417	-2.5840	-1.5110	-2.9026	6.1040	-4.1076	0.0000	-0.0000	-0.0000	0.0000	0.0000	0.0000	-0.0588	6.8281	2.5569	-0.1782	0.0027	-0.0133	-0.0000	7.5469	2.1082	-0.1890	0.0537	0.0000	-0.0000	90.3812	20.7419	-2.0340	0.5781	0.0000
846.0490	0.2417	-2.5840	-1.5110	-2.9026	6.1040	-4.1077	0.0000	-0.0000	-0.0000	0.0000	0.0000	0.0000	-0.0356	6.7821	2.5238	-0.1966	0.0352	-0.0131	-0.0000	7.5470	2.1083	-0.1890	0.0537	0.0000	-0.0000	90.3815	20.7423	-2.0339	0.5781	0.0000
846.0590	0.2417	-2.5840	-1.5110	-2.9026	6.1040	-4.1076	0.0000	-0.0000	-0.0000	0.0000	0.0000	0.0000	-0.0072	6.7860	2.4838	-0.1953	0.0300	-0.0214	-0.0000	7.5469	2.1082	-0.1890	0.0537	0.0000	-0.0000	90.3813	20.7415	-2.0339	0.5781	0.0000
846.0690	0.2417	-2.5840	-1.5110	-2.9026	6.1040	-4.1076	0.0000	-0.0000	-0.0000	0.0000	0.0000	0.0000	-0.0928	6.8093	2.5351	-0.2065	0.0224	-0.0220	0.0000	7.5470	2.1084	-0.1890	0.0537	0.0000	0.0000	90.3825	20.7433	-2.0338	0.5781	0.0000
846.0810	0.2418	-2.5840	-1.5110	-2.9025	6.1040	-4.1076	0.0000	-0.0000	-0.0000	0.0000	0.0000	0.0000	-0.0223	6.8093	2.5596	-0.2177	0.0580	-0.0491	-0.0000	7.5470	2.1083	-0.1890	0.0537	0.0000	-0.0000	90.3815	20.7428	-2.0338	0.5781	0.0000
846.0910	0.2417	-2.5840	-1.5109	-2.9025	6.1040	-4.1076	0.0000	-0.0000	-0.0000	0.0000	0.0000	0.0000	-0.0738	6.8299	2.5541	-0.1834	0.0298	-0.0210	-0.0000	7.5469	2.1082	-0.1890	0.0537	0.0000	-0.0000	90.3806	20.7418	-2.0340	0.5781	0.0000
846.1010	0.2417	-2.5840	-1.5110	-2.9026	6.1040	-4.1076	0.0000	-0.0000	-0.0000	0.0000	0.0000	0.0000	0.0321	6.7516	2.5278	-0.1729	0.0279	-0.0247	0.0000	7.5469	2.1083	-0.1890	0.0537	0.0000	0.0000	90.3808	20.7431	-2.0339	0.5781	0.0000
846.1110	0.2417	-2.5840	-1.5110	-2.9025	6.1040	-4.1077	0.0000	-0.0000	-0.0000	0.0000	0.0000	0.0000	-0.0223	6.8307	2.5763	-0.1601	0.0179	-0.0079	0.0000	7.5469	2.1083	-0.1890	0.0537	0.0000	0.0000	90.3810	20.7428	-2.0339	0.5781	0.0000
846.1210	0.2417	-2.5839	-1.5109	-2.9025	6.1040	-4.1077	0.0000	-0.0000	-0.0000	0.0000	0.0000	0.0000	-0.0416	6.8054	2.5417	-0.1561	0.0313	-0.0473	0.0000	7.5470	2.1083	-0.1890	0.0537	0.0000	0.0000	90.3816	20.7423	-2.0339	0.5781	0.0000
846.1330	0.2417	-2.5840	-1.5110	-2.9025	6.1041	-4.1076	0.0000	-0.0000	-0.0000	0.0000	0.0000	0.0000	-0.0707	6.8486	2.4785	-0.1890	0.0463	-0.0196	0.0000	7.5470	2.1084	-0.1890	0.0537	0.0000	0.0000	90.3820	20.7433	-2.0338	0.5781	0.0000
846.1430	0.2417	-2.5840	-1.5110	-2.9025	6.1040	-4.1076	0.0000	-0.0000	-0.0000	0.0000	0.0000	0.0000	-0.0331	6.8532	2.5027	-0.1803	0.0329	-0.0053	-0.0000	7.5470	2.1083	-0.1890	0.0537	0.0000	-0.0000	90.3816	20.7423	-2.0339	0.5781	0.0000
846.1550	0.2417	-2.5840	-1.5109	-2.9026	6.1040	-4.1076	0.0000	-0.0000	-0.0000	0.0000	0.0000	0.0000	-0.1261	6.7868	2.5503	-0.1887	0.0566	-0.0279	0.0000	7.5471	2.1084	-0.1890	0.0537	0.0000	0.0000	90.3827	20.7439	-2.0338	0.5781	0.0000
846.1650	0.2417	-2.5839	-1.5110	-2.9026	6.1040	-4.1077	0.0000	-0.0000	-0.0000	0.0000	0.0000	0.0000	-0.0549	6.8686	2.5511	-0.1859	0.0386	-0.0331	0.0000	7.5469	2.1082	-0.1890	0.0537	0.0000	0.0000	90.3802	20.7420	-2.0339	0.5781	0.0000
846.1750	0.2417	-2.5840	-1.5110	-2.9025	6.1040	-4.1076	0.0000	-0.0000	-0.0000	0.0000	0.0000	0.0000	-0.0109	6.8163	2.5077	-0.1930	0.0282	-0.0290	0.0000	7.5469	2.1083	-0.1890	0.0537	0.0000	0.0000	90.3811	20.7424	-2.0338	0.5781	0.0000
846.1870	0.2417	-2.5840	-1.5109	-2.9025	6.1040	-4.1076	0.0000	-0.0000	-0.0000	0.0000	0.0000	0.0000	-0.0905	6.7664	2.5492	-0.1906	0.0526	-0.0406	-0.0000	7.5471	2.1084	-0.1890	0.0537	0.0000	-0.0000	90.3828	20.7435	-2.0339	0.5781	0.0000
846.1970	0.2417	-2.5840	-1.5110	-2.9025	6.1040	-4.1077	0.0000	-0.0000	-0.0000	0.0000	0.0000	0.0000	-0.0436	6.8302	2.5502	-0.1780	0.0474	-0.0185	-0.0000	7.5470	2.1084	-0.1890	0.0537	0.0000	-0.0000	90.3820	20.7432	-2.0338	0.5781	0.0000
846.2090	0.2417	-2.5839	-1.5109	-2.9025	6.1040	-4.1076	0.0000	-0.0000	-0.0000	0.0000	0.0000	0.0000	-0.0120	6.8259	2.5179	-0.1770	0.0247	-0.0256	0.0000	7.5469	2.1084	-0.1890	0.0537	0.0000	0.0000	90.3810	20.7433	-2.0337	0.5780	0.0000
846.2190	0.2417	-2.5840	-1.5109	-2.9026	6.1040	-4.1077	0.0000	-0.0000	-0.0000	0.0000	0.0000	0.0000	-0.0283	6.8816	2.5462	-0.1774	0.0229	-0.0192	0.0000	7.5470	2.1083	-0.1890	0.0537	0.0000	0.0000	90.3820	20.7428	-2.0339	0.5781	0.0000
846.2290	0.2417	-2.5839	-1.5110	-2.9025	6.1040	-4.1077	0.0000	-0.0000	-0.0000	0.0000	0.0000	0.0000	0.0146	6.7649	2.5073	-0.2057	0.0490	-0.0430	-0.0000	7.5470	2.1084	-0.1890	0.0537	0.0000	-0.0000	90.3818	20.7441	-2.0337	0.5780	0.0000
846.2410	0.2417	-2.5840	-1.5110	-2.9025	6.1040	-4.1076	0.0000	-0.0000	-0.0000	0.0000	0.0000	0.0000	-0.1267	6.7441	2.5232	-0.1874	0.0395	-0.0156	-0.0000	7.5470	2.1084	-0.1890	0.0537	0.0000	-0.0000	90.3823	20.7435	-2.0339	0.5781	0.0000
846.2510	0.2417	-2.5840	-1.5110	-2.9025	6.1040	-4.1076	0.0000	-0.0000	-0.0000	0.0000	0.0000	0.0000	-0.0426	6.8168	2.5378	-0.1878	0.0563	-0.0501	-0.0000	7.5470	2.1084	-0.1890	0.0537	0.0000	-0.0000	90.3824	20.7436	-2.0338	0.5781	0.0000
846.2610	0.2417	-2.5839	-1.5110	-2.9026	6.1040	-4.1077	0.0000	-0.0000	-0.0000	0.0000	0.0000	0.0000	-0.0677	6.8331	2.4919	-0.1611	0.0259	-0.0391	-0.0000	7.5469	2.1082	-0.1890	0.0537	0.0000	-0.0000	90.3807	20.7420	-2.0339	0.5781	0.0000
846.2710	0.2417	-2.5839	-1.5109	-2.9026	6.1040	-4.1076	0.0000	-0.0000	-0.0000	0.0000	0.0000	0.0000	-0.0971	6.8319	2.5256	-0.1799	0.0425	-0.0260	0.0000	7.5469	2.1081	-0.1890	0.0537	0.0000	0.0000	90.3805	20.7407	-2.0340	0.5781	0.0000
846.2810	0.2417	-2.5839	-1.5109	-2.9025	6.1040	-4.1077	0.0000	-0.0000	-0.0000	0.0000	0.0000	0.0000	0.0412	6.8682	2.5371	-0.1802	0.0337	-0.0285	0.0000	7.5470	2.1085	-0.1890	0.0537	0.0000	0.0000	90.3817	20.7445	-2.0337	0.5780	0.0000
846.2910	0.2417	-2.5840	-1.5109	-2.9025	6.1040	-4.1077	0.0000	-0.0000	-0.0000	0.0000	0.0000	0.0000	0.0216	6.7745	2.5433	-0.1955	0.0398	-0.0263	0.0000	7.5470	2.1083	-0.1890	0.0537	0.0000	0.0000	90.3814	20.7432	-2.0338	0.5781	0.0000
846.3030	0.2418	-2.5839	-1.5110	-2.9025	6.1040	-4.1076	0.0000	-0.0000	-0.0000	0.0000	0.0000	0.0000	-0.0452	6.8011	2.5187	-0.1650	0.0488	-0.0349	0.0000	7.5470	2.1084	-0.1890	0.0537	0.0000	0.0000	90.3818	20.7436	-2.0338	0.5781	0.0000
846.3130	0.2417	-2.5840	-1.5110	-2.9026	6.1040	-4.1076	0.0000	-0.0000	-0.0000	0.0000	0.0000	0.0000	-0.0283	6.8280	2.5297	-0.1860	0.0495	-0.0436	0.0000	7.5469	2.1083	-0.1890	0.0537	0.0000	0.0000	90.3810	20.7422	-2.0340	0.5781	0.0000
846.3230	0.2417	-2.5840	-1.5110	-2.9025	6.1040	-4.1076	0.0000	-0.0000	-0.0000	0.0000	0.0000	0.0000	0.1058	6.7853	2.5716	-0.1820	0.0576	-0.0257	0.0000	7.5469	2.1082	-0.1890	0.0537	0.0000	0.0000	90.3807	20.7419	-2.0339	0.5781	0.0000
846.3330	0.2417	-2.5840	-1.5110	-2.9025	6.1040	-4.1077	0.0000	-0.0000	-0.0000	0.0000	0.0000	0.0000	-0.0711	6.7685	2.5423	-0.1757	0.0117	-0.0253	0.0000	7.5469	2.1083	-0.1890	0.0537	0.0000	0.0000	90.3807	20.7425	-2.0338	0.5781	0.0000
846.3450	0.2417	-2.5839	-1.5110	-2.9025	6.1040	-4.1076	0.0000	-0.0000	-0.0000	0.0000	0.0000	0.0000	0.0373	6.8855	2.5100	-0.2120	0.0377	-0.0264	-0.0000	7.5470	2.1084	-0.1890	0.0537	0.0000	-0.0000	90.3820	20.7432	-2.0338	0.5781	0.0000
846.3550	0.2417	-2.5840	-1.5110	-2.9025	6.1040	-4.1077	0.0000	-0.0000	-0.0000	0.0000	0.0000	0.0000	-0.0555	6.7859	2.5032	-0.2132	0.0469	-0.0304	0.0000	7.5470	2.1083	-0.1890	0.0537	0.0000	0.0000	90.3822	20.7424	-2.0339	0.5781	0.0000
846.3670	0.2417	-2.5840	-1.5110	-2.9026	6.1040	-4.1076	0.0000	-0.0000	-0.0000	0.0000	0.0000	0.0000	0.0629	6.7958	2.5153	-0.1608	0.0405	-0.0030	0.0000	7.5470	2.1082	-0.1890	0.0537	0.0000	0.0000	90.3817	20.7419	-2.0340	0.5781	0.0000
846.3770	0.2417	-2.5839	-1.5110	-2.9026	6.1040	-4.1076	0.0000	-0.0000	-0.0000	0.0000	0.0000	0.0000	-0.0160	6.7995	2.5193	-0.1969	0.0442	-0.0449	-0.0000	7.5470	2.1083	-0.1890	0.0537	0.0000	-0.0000	90.3816	20.7428	-2.0338	0.5781	0.0000
846.3870	0.2417	-2.5840	-1.5110	-2.9026	6.1040	-4.1076	0.0000	-0.0000	-0.0000	0.0000	0.0000	0.0000	0.0112	6.8141	2.5197	-0.1810	0.0304	-0.0440	0.0000	7.5470	2.1084	-0.1890	0.0537	0.0000	0.0000	90.3818	20.7436	-2.0338	0.5781	0.0000
846.3990	0.2417	-2.5839	-1.5109	-2.9025	6.1040	-4.1076	0.0000	-0.0000	-0.0000	0.0000	0.0000	0.0000	-0.0586	6.7456	2.5203	-0.1662	0.0565	-0.0116	-0.0000	7.5469	2.1083	-0.1890	0.0537	0.0000	-0.0000	90.3811	20.7423	-2.0339	0.5781	0.0000
846.4090	0.2417	-2.5840	-1.5109	-2.9026	6.1040	-4.1077	0.0000	-0.0000	-0.0000	0.0000	0.0000	0.0000	-0.0454	6.8705	2.5395	-0.2013	0.0198	-0.0297	0.0000	7.5470	2.1084	-0.1890	0.0537	0.0000	0.0000	90.3814	20.7432	-2.0338	0.5781	0.0000
846.4210	0.2417	-2.5840	-1.5109	-2.9025	6.1040	-4.1077	0.0000	-0.0000	-0.0000	0.0000	0.0000	0.0000	0.0026	6.8229	2.5471	-0.1779	0.0235	-0.0466	0.0000	7.5469	2.1083	-0.1890	0.0537	0.0000	0.0000	90.3806	20.7424	-2.0339	0.5781	0.0000
846.4310	0.2417	-2.5840	-1.5109	-2.9025	6.1040	-4.1076	0.0000	-0.0000	-0.0000	0.0000	0.0000	0.0000	-0.0484	6.8820	2.5079	-0.1820	0.0377	-0.0050	0.0000	7.5469	2.1083	-0.1890	0.0537	0.0000	0.0000	90.3813	20.7431	-2.0339	0.5781	0.0000
846.4410	0.2417	-2.5839	-1.5110	-2.9025	6.1040	-4.1076	0.0000	-0.0000	-0.0000	0.0000	0.0000	0.0000	0.0386	6.7671	2.5681	-0.1655	0.0391	-0.0512	0.0000	7.5469	2.1083	-0.1890	0.0537	0.0000	0.0000	90.3806	20.7424	-2.0339	0.5781	0.0000
846.4510	0.2417	-2.5840	-1.5109	-2.9025	6.1040	-4.1076	0.0000	-0.0000	-0.0000	0.0000	0.0000	0.0000	-0.0777	6.7805	2.4914	-0.1777	0.0387	-0.0299	0.0000	7.5469	2.1083	-0.1890	0.0537	0.0000	0.0000	90.3811	20.7423	-2.0339	0.5781	0.0000
846.4630	0.2417	-2.5839	-1.5109	-2.9025	6.1041	-4.1076	0.0000	-0.0000	-0.0000	0.0000	0.0000	0.0000	-0.0123	6.8239	2.5210	-0.1637	0.0507	-0.0257	0.0000	7.5470	2.1084	-0.1890	0.0537	0.0000	0.0000	90.3823	20.7441	-2.0337	0.5780	0.0000
846.4730	0.2417	-2.5839	-1.5109	-2.9026	6.1040	-4.1076	0.0000	-0.0000	-0.0000	0.0000	0.0000	0.0000	-0.0610	6.7777	2.5193	-0.1851	0.0515	-0.0436	0.0000	7.5468	2.1083	-0.1890	0.0537	0.0000	0.0000	90.3801	20.7424	-2.0338	0.5781	0.0000
846.4830	0.2417	-2.5840	-1.5109	-2.9025	6.1040	-4.1076	0.0000	-0.0000	-0.0000	0.0000	0.0000	0.0000	-0.0617	6.7911	2.4810	-0.1527	0.0368	-0.0103	0.0000	7.5469	2.1083	-0.1890	0.0537	0.0000	0.0000	90.3811	20.7423	-2.0339	0.5781	0.0000
846.4930	0.2417	-2.5840	-1.5109	-2.9025	6.1040	-4.1077	0.0000	-0.0000	-0.0000	0.0000	0.0000	0.0000	-0.0164	6.8368	2.4646	-0.1815	0.0394	-0.0294	-0.0000	7.5471	2.1084	-0.1890	0.0537	0.0000	-0.0000	90.3827	20.7440	-2.0338	0.5781	0.0000
846.5030	0.2417	-2.5840	-1.5110	-2.9025	6.1040	-4.1076	0.0000	-0.0000	-0.0000	0.0000	0.0000	0.0000	-0.0646	6.8434	2.5238	-0.1572	0.0695	-0.0234	0.0000	7.5470	2.1083	-0.1890	0.0537	0.0000	0.0000	90.3822	20.7424	-2.0339	0.5781	0.0000
846.5130	0.2417	-2.5839	-1.5109	-2.9025	6.1040	-4.1076	0.0000	-0.0000	-0.0000	0.0000	0.0000	0.0000	-0.0568	6.7902	2.5226	-0.1675	0.0547	-0.0154	0.0000	7.5470	2.1083	-0.1890	0.0537	0.0000	0.0000	90.3821	20.7424	-2.0339	0.5781	0.0000
846.5250	0.2417	-2.5840	-1.5110	-2.9025	6.1040	-4.1077	0.0000	-0.0000	-0.0000	0.0000	0.0000	0.0000	-0.0229	6.8719	2.5080	-0.1490	0.0231	-0.0218	-0.0000	7.5470	2.1083	-0.1890	0.0537	0.0000	-0.0000	90.3821	20.7428	-2.0338	0.5781	0.0000
846.5350	0.2417	-2.5839	-1.5110	-2.9025	6.1040	-4.1076	0.0000	-0.0000	-0.0000	0.0000	0.0000	0.0000	-0.0014	6.7775	2.5851	-0.1740	0.0627	-0.0283	-0.0000	7.5470	2.1084	-0.1890	0.0537	0.0000	-0.0000	90.3824	20.7436	-2.0338	0.5781	0.0000
846.5450	0.2417	-2.5840	-1.5110	-2.9026	6.1040	-4.1077	0.0000	-0.0000	-0.0000	0.0000	0.0000	0.0000	0.0149	6.7749	2.5281	-0.1781	0.0482	-0.0337	0.0000	7.5468	2.1081	-0.1890	0.0537	0.0000	0.0000	90.3801	20.7403	-2.0340	0.5781	0.0000
846.5570	0.2417	-2.5840	-1.5109	-2.9026	6.1040	-4.1076	0.0000	-0.0000	-0.0000	0.0000	0.0000	0.0000	0.0329	6.7835	2.5373	-0.1875	0.0435	-0.0394	-0.0000	7.5470	2.1082	-0.1890	0.0537	0.0000	-0.0000	90.3816	20.7418	-2.0340	0.5781	0.0000
846.5670	0.2417	-2.5840	-1.5110	-2.9026	6.1040	-4.1077	0.0000	-0.0000	-0.0000	0.0000	0.0000	0.0000	-0.0360	6.8073	2.5506	-0.1560	0.0570	-0.0252	0.0000	7.5469	2.1083	-0.1890	0.0537	0.0000	0.0000	90.3811	20.7423	-2.0339	0.5781	0.0000
846.5790	0.2418	-2.5839	-1.5109	-2.9025	6.1040	-4.1076	0.0000	-0.0000	-0.0000	0.0000	0.0000	0.0000	0.0026	6.8356	2.5216	-0.2053	0.0529	-0.0242	0.0000	7.5469	2.1082	-0.1890	0.0537	0.0000	0.0000	90.3812	20.7415	-2.0340	0.5781	0.0000
846.5890	0.2417	-2.5840	-1.5110	-2.9026	6.1040	-4.1077	0.0000	-0.0000	-0.0000	0.0000	0.0000	0.0000	0.0347	6.7818	2.5400	-0.1585	0.0300	-0.0253	0.0000	7.5470	2.1085	-0.1889	0.0537	0.0000	0.0000	90.3821	20.7449	-2.0336	0.5780	0.0000
846.6010	0.2417	-2.5840	-1.5110	-2.9025	6.1040	-4.1077	0.0000	-0.0000	-0.0000	0.0000	0.0000	0.0000	-0.0419	6.8549	2.5252	-0.1685	0.0650	-0.0306	-0.0000	7.5470	2.1084	-0.1890	0.0537	0.0000	-0.0000	90.3825	20.7432	-2.0338	0.5781	0.0000
846.6110	0.2417	-2.5839	-1.5110	-2.9025	6.1040	-4.1076	0.0000	-0.0000	-0.0000	0.0000	0.0000	0.0000	-0.0178	6.8580	2.5381	-0.1906	0.0603	-0.0278	-0.0000	7.5469	2.1082	-0.1890	0.0537	0.0000	-0.0000	90.3807	20.7420	-2.0339	0.5781	0.0000
846.6210	0.2417	-2.5840	-1.5110	-2.9026	6.1040	-4.1077	0.0000	-0.0000	-0.0000	0.0000	0.0000	0.0000	-0.0010	6.7802	2.5356	-0.1861	0.0369	-0.0219	-0.0000	7.5469	2.1084	-0.1890	0.0537	0.0000	-0.0000	90.3813	20.7436	-2.0338	0.5781	0.0000
846.6310	0.2417	-2.5840	-1.5109	-2.9025	6.1040	-4.1077	0.0000	-0.0000	-0.0000	0.0000	0.0000	0.0000	-0.0893	6.8303	2.5047	-0.1675	0.0600	-0.0555	-0.0000	7.5469	2.1082	-0.1890	0.0537	0.0000	-0.0000	90.3812	20.7419	-2.0339	0.5781	0.0000
846.6410	0.2417	-2.5839	-1.5109	-2.9026	6.1040	-4.1077	0.0000	-0.0000	-0.0000	0.0000	0.0000	0.0000	0.0050	6.8198	2.5805	-0.1872	0.0932	-0.0193	-0.0000	7.5469	2.1081	-0.1890	0.0537	0.0000	-0.0000	90.3809	20.7412	-2.0339	0.5781	0.0000
846.6510	0.2417	-2.5840	-1.5110	-2.9025	6.1040	-4.1076	0.0000	-0.0000	-0.0000	0.0000	0.0000	0.0000	-0.0342	6.8130	2.5397	-0.1741	0.0444	-0.0294	0.0000	7.5470	2.1084	-0.1890	0.0537	0.0000	0.0000	90.3814	20.7432	-2.0338	0.5781	0.0000
846.6610	0.2417	-2.5839	-1.5110	-2.9026	6.1040	-4.1076	0.0000	-0.0000	-0.0000	0.0000	0.0000	0.0000	-0.1334	6.8141	2.5231	-0.1683	0.0426	-0.0449	-0.0000	7.5469	2.1082	-0.1890	0.0537	0.0000	-0.0000	90.3808	20.7415	-2.0340	0.5781	0.0000
846.6730	0.2417	-2.5840	-1.5110	-2.9025	6.1040	-4.1077	0.0000	-0.0000	-0.0000	0.0000	0.0000	0.0000	-0.1393	6.8202	2.5214	-0.2004	0.0690	-0.0198	0.0000	7.5470	2.1083	-0.1890	0.0537	0.0000	0.0000	90.3816	20.7423	-2.0339	0.5781	0.0000
846.6830	0.2417	-2.5840	-1.5110	-2.9026	6.1040	-4.1076	0.0000	-0.0000	-0.0000	0.0000	0.0000	0.0000	-0.0569	6.8531	2.5423	-0.1672	0.0462	-0.0323	0.0000	7.5469	2.1083	-0.1890	0.0537	0.0000	0.0000	90.3810	20.7428	-2.0338	0.5781	0.0000
846.6930	0.2417	-2.5840	-1.5110	-2.9026	6.1040	-4.1077	0.0000	-0.0000	-0.0000	0.0000	0.0000	0.0000	-0.0433	6.8161	2.5674	-0.1647	0.0545	-0.0357	-0.0000	7.5469	2.1082	-0.1890	0.0537	0.0000	-0.0000	90.3812	20.7419	-2.0339	0.5781	0.0000
846.7030	0.2417	-2.5840	-1.5110	-2.9025	6.1040	-4.1077	0.0000	-0.0000	-0.0000	0.0000	0.0000	0.0000	0.0312	6.8786	2.5592	-0.1729	0.0583	-0.0248	-0.0000	7.5470	2.1083	-0.1890	0.0537	0.0000	-0.0000	90.3817	20.7424	-2.0338	0.5781	0.0000
846.7150	0.2417	-2.5839	-1.5109	-2.9025	6.1040	-4.1076	0.0000	-0.0000	-0.0000	0.0000	0.0000	0.0000	-0.0790	6.7848	2.5311	-0.1748	0.0584	-0.0388	-0.0000	7.5470	2.1083	-0.1890	0.0537	0.0000	-0.0000	90.3815	20.7428	-2.0338	0.5781	0.0000
846.7250	0.2418	-2.5840	-1.5110	-2.9025	6.1040	-4.1076	0.0000	-0.0000	-0.0000	0.0000	0.0000	0.0000	-0.0858	6.8419	2.5516	-0.1484	0.0834	-0.0417	0.0000	7.5470	2.1083	-0.1890	0.0537	0.0000	0.0000	90.3821	20.7428	-2.0338	0.5781	0.0000
846.7370	0.2417	-2.5840	-1.5110	-2.9025	6.1040	-4.1076	0.0000	-0.0000	-0.0000	0.0000	0.0000	0.0000	-0.0570	6.8466	2.5486	-0.1792	0.0418	-0.0401	-0.0000	7.5469	2.1081	-0.1890	0.0537	0.0000	-0.0000	90.3809	20.7411	-2.0340	0.5781	0.0000
846.7470	0.2417	-2.5839	-1.5109	-2.9025	6.1040	-4.1076	0.0000	-0.0000	-0.0000	0.0000	0.0000	0.0000	-0.0910	6.8570	2.5361	-0.1432	0.0518	-0.0193	0.0000	7.5470	2.1082	-0.1890	0.0537	0.0000	0.0000	90.3817	20.7419	-2.0339	0.5781	0.0000
846.7590	0.2417	-2.5840	-1.5109	-2.9026	6.1040	-4.1076	0.0000	-0.0000	-0.0000	0.0000	0.0000	0.0000	0.0465	6.8524	2.5617	-0.1599	0.0455	-0.0387	0.0000	7.5470	2.1083	-0.1890	0.0537	0.0000	0.0000	90.3816	20.7423	-2.0339	0.5781	0.0000
846.7690	0.2417	-2.5840	-1.5110	-2.9025	6.1040	-4.1076	0.0000	-0.0000	-0.0000	0.0000	0.0000	0.0000	-0.0369	6.8769	2.5406	-0.1540	0.0505	-0.0173	0.0000	7.5470	2.1083	-0.1890	0.0537	0.0000	0.0000	90.3816	20.7428	-2.0338	0.5781	0.0000
846.7810	0.2417	-2.5840	-1.5110	-2.9025	6.1040	-4.1077	0.0000	-0.0000	-0.0000	0.0000	0.0000	0.0000	-0.0690	6.7815	2.5297	-0.1331	0.0384	-0.0251	0.0000	7.5471	2.1083	-0.1890	0.0537	0.0000	0.0000	90.3827	20.7424	-2.0339	0.5781	0.0000
846.7910	0.2418	-2.5840	-1.5110	-2.9026	6.1040	-4.1076	0.0000	-0.0000	-0.0000	0.0000	0.0000	0.0000	-0.0539	6.8519	2.5480	-0.1665	0.0730	-0.0292	0.0000	7.5470	2.1083	-0.1890	0.0537	0.0000	0.0000	90.3815	20.7428	-2.0338	0.5781	0.0000
846.8010	0.2417	-2.5840	-1.5110	-2.9025	6.1040	-4.1076	0.0000	-0.0000	-0.0000	0.0000	0.0000	0.0000	-0.0326	6.8142	2.5422	-0.1479	0.0484	-0.0641	0.0000	7.5470	2.1085	-0.1890	0.0537	0.0000	0.0000	90.3825	20.7448	-2.0337	0.5780	0.0000
846.8110	0.2417	-2.5839	-1.5110	-2.9025	6.1041	-4.1076	0.0000	-0.0000	-0.0000	0.0000	0.0000	0.0000	-0.1013	6.8337	2.5638	-0.1793	0.0498	-0.0614	0.0000	7.5470	2.1082	-0.1890	0.0537	0.0000	0.0000	90.3824	20.7416	-2.0339	0.5781	0.0000
846.8230	0.2417	-2.5839	-1.5110	-2.9026	6.1040	-4.1076	0.0000	-0.0000	-0.0000	0.0000	0.0000	0.0000	0.0039	6.8369	2.5858	-0.1573	0.0361	-0.0352	-0.0000	7.5469	2.1083	-0.1890	0.0537	0.0000	-0.0000	90.3811	20.7423	-2.0339	0.5781	0.0000
846.8330	0.2417	-2.5839	-1.5109	-2.9025	6.1040	-4.1076	0.0000	-0.0000	-0.0000	0.0000	0.0000	0.0000	-0.0690	6.8012	2.5416	-0.1615	0.0606	-0.0496	0.0000	7.5469	2.1083	-0.1890	0.0537	0.0000	0.0000	90.3810	20.7428	-2.0339	0.5781	0.0000
846.8430	0.2418	-2.5840	-1.5110	-2.9026	6.1040	-4.1076	0.0000	-0.0000	-0.0000	0.0000	0.0000	0.0000	-0.0142	6.7993	2.5601	-0.1818	0.0562	-0.0353	0.0000	7.5470	2.1084	-0.1890	0.0537	0.0000	0.0000	90.3814	20.7432	-2.0338	0.5781	0.0000
846.8530	0.2418	-2.5840	-1.5109	-2.9026	6.1040	-4.1076	0.0000	-0.0000	-0.0000	0.0000	0.0000	0.0000	-0.0510	6.8119	2.5435	-0.1516	0.0582	-0.0420	0.0000	7.5470	2.1083	-0.1890	0.0537	0.0000	0.0000	90.3816	20.7423	-2.0339	0.5781	0.0000
846.8630	0.2417	-2.5839	-1.5109	-2.9026	6.1040	-4.1077	0.0000	-0.0000	-0.0000	0.0000	0.0000	0.0000	-0.0254	6.8318	2.5284	-0.1660	0.0816	-0.0530	0.0000	7.5469	2.1083	-0.1890	0.0537	0.0000	0.0000	90.3807	20.7430	-2.0340	0.5781	0.0000
846.8730	0.2417	-2.5840	-1.5110	-2.9026	6.1040	-4.1077	0.0000	-0.0000	-0.0000	0.0000	0.0000	0.0000	-0.0748	6.7920	2.5190	-0.1426	0.0656	-0.0299	-0.0000	7.5470	2.1084	-0.1890	0.0537	0.0000	-0.0000	90.3820	20.7432	-2.0338	0.5781	0.0000
846.8850	0.2417	-2.5839	-1.5110	-2.9025	6.1040	-4.1077	0.0000	-0.0000	-0.0000	0.0000	0.0000	0.0000	0.0167	6.8489	2.5063	-0.1584	0.0530	-0.0410	-0.0000	7.5470	2.1083	-0.1890	0.0537	0.0000	-0.0000	90.3825	20.7432	-2.0338	0.5781	0.0000
846.8950	0.2417	-2.5840	-1.5109	-2.9025	6.1040	-4.1076	0.0000	-0.0000	-0.0000	0.0000	0.0000	0.0000	-0.0894	6.8138	2.5299	-0.1534	0.0438	-0.0346	0.0000	7.5469	2.1082	-0.1890	0.0537	0.0000	0.0000	90.3811	20.7418	-2.0340	0.5781	0.0000
846.9050	0.2417	-2.5839	-1.5110	-2.9025	6.1040	-4.1077	0.0000	-0.0000	-0.0000	0.0000	0.0000	0.0000	-0.0683	6.7774	2.5345	-0.1570	0.0578	-0.0197	0.0000	7.5470	2.1084	-0.1890	0.0537	0.0000	0.0000	90.3817	20.7440	-2.0338	0.5781	0.0000
846.9170	0.2417	-2.5840	-1.5110	-2.9025	6.1040	-4.1076	0.0000	-0.0000	-0.0000	0.0000	0.0000	0.0000	-0.0722	6.7795	2.5434	-0.1469	0.0561	-0.0439	0.0000	7.5470	2.1084	-0.1890	0.0537	0.0000	0.0000	90.3822	20.7440	-2.0338	0.5781	0.0000
846.9270	0.2417	-2.5840	-1.5110	-2.9025	6.1040	-4.1077	0.0000	-0.0000	-0.0000	0.0000	0.0000	0.0000	-0.0278	6.8661	2.5179	-0.1439	0.0653	-0.0209	-0.0000	7.5469	2.1082	-0.1890	0.0537	0.0000	-0.0000	90.3812	20.7420	-2.0339	0.5781	0.0000
846.9390	0.2417	-2.5840	-1.5110	-2.9026	6.1040	-4.1077	0.0000	-0.0000	-0.0000	0.0000	0.0000	0.0000	-0.0656	6.8932	2.5309	-0.1659	0.0822	-0.0338	0.0000	7.5470	2.1083	-0.1890	0.0537	0.0000	0.0000	90.3814	20.7432	-2.0338	0.5781	0.0000
846.9490	0.2417	-2.5840	-1.5110	-2.9025	6.1040	-4.1076	0.0000	-0.0000	-0.0000	0.0000	0.0000	0.0000	-0.0564	6.7976	2.5179	-0.1526	0.0494	-0.0498	0.0000	7.5470	2.1085	-0.1890	0.0537	0.0000	0.0000	90.3820	20.7449	-2.0337	0.5780	0.0000
846.9590	0.2417	-2.5840	-1.5110	-2.9025	6.1040	-4.1077	0.0000	-0.0000	-0.0000	0.0000	0.0000	0.0000	-0.0314	6.7542	2.5512	-0.1561	0.0553	-0.0564	0.0000	7.5470	2.1083	-0.1890	0.0537	0.0000	0.0000	90.3816	20.7424	-2.0338	0.5781	0.0000
846.9710	0.2417	-2.5840	-1.5110	-2.9026	6.1040	-4.1077	0.0000	-0.0000	-0.0000	0.0000	0.0000	0.0000	0.0103	6.7943	2.5646	-0.1695	0.0420	-0.0248	0.0000	7.5470	2.1083	-0.1890	0.0537	0.0000	0.0000	90.3822	20.7424	-2.0339	0.5781	0.0000
846.9810	0.2417	-2.5840	-1.5110	-2.9025	6.1040	-4.1076	0.0000	-0.0000	-0.0000	0.0000	0.0000	0.0000	0.0143	6.8025	2.5112	-0.1632	0.0532	-0.0280	-0.0000	7.5470	2.1082	-0.1890	0.0537	0.0000	-0.0000	90.3817	20.7414	-2.0340	0.5781	0.0000
846.9930	0.2417	-2.5840	-1.5110	-2.9025	6.1040	-4.1076	0.0000	-0.0000	-0.0000	0.0000	0.0000	0.0000	0.0161	6.8317	2.4987	-0.1500	0.0475	-0.0369	-0.0000	7.5469	2.1081	-0.1890	0.0537	0.0000	-0.0000	90.3809	20.7411	-2.0340	0.5781	0.0000
847.0030	0.2417	-2.5840	-1.5110	-2.9026	6.1040	-4.1076	0.0000	-0.0000	-0.0000	0.0000	0.0000	0.0000	0.0182	6.9234	2.5176	-0.1631	0.0421	-0.0490	-0.0000	7.5470	2.1082	-0.1890	0.0537	0.0000	-0.0000	90.3814	20.7416	-2.0339	0.5781	0.0000
847.0150	0.2417	-2.5840	-1.5110	-2.9026	6.1040	-4.1077	0.0000	-0.0000	-0.0000	0.0000	0.0000	0.0000	-0.0691	6.7907	2.5513	-0.1541	0.0600	-0.0483	0.0000	7.5469	2.1083	-0.1890	0.0537	0.0000	0.0000	90.3809	20.7432	-2.0338	0.5781	0.0000
847.0250	0.2418	-2.5840	-1.5110	-2.9025	6.1040	-4.1077	0.0000	-0.0000	-0.0000	0.0000	0.0000	0.0000	-0.0261	6.8785	2.5081	-0.1679	0.0350	-0.0342	0.0000	7.5470	2.1083	-0.1890	0.0537	0.0000	0.0000	90.3816	20.7423	-2.0339	0.5781	0.0000
847.0370	0.2417	-2.5840	-1.5110	-2.9025	6.1040	-4.1076	0.0000	-0.0000	-0.0000	0.0000	0.0000	0.0000	0.0091	6.7878	2.5131	-0.1586	0.0346	-0.0265	0.0000	7.5469	2.1083	-0.1890	0.0537	0.0000	0.0000	90.3812	20.7424	-2.0338	0.5781	0.0000
847.0470	0.2417	-2.5840	-1.5110	-2.9025	6.1041	-4.1076	0.0000	-0.0000	-0.0000	0.0000	0.0000	0.0000	-0.0731	6.8690	2.5351	-0.1756	0.0539	-0.0458	-0.0000	7.5469	2.1083	-0.1890	0.0537	0.0000	-0.0000	90.3811	20.7423	-2.0339	0.5781	0.0000
847.0590	0.2417	-2.5840	-1.5110	-2.9026	6.1040	-4.1077	0.0000	-0.0000	-0.0000	0.0000	0.0000	0.0000	-0.0239	6.8354	2.5533	-0.1522	0.0505	-0.0254	-0.0000	7.5470	2.1084	-0.1890	0.0537	0.0000	-0.0000	90.3824	20.7436	-2.0338	0.5781	0.0000
847.0690	0.2417	-2.5840	-1.5110	-2.9025	6.1040	-4.1077	0.0000	-0.0000	-0.0000	0.0000	0.0000	0.0000	-0.1160	6.8092	2.5622	-0.1764	0.0671	-0.0224	-0.0000	7.5470	2.1083	-0.1890	0.0537	0.0000	-0.0000	90.3815	20.7427	-2.0339	0.5781	0.0000
847.0810	0.2417	-2.5840	-1.5109	-2.9026	6.1040	-4.1077	0.0000	-0.0000	-0.0000	0.0000	0.0000	0.0000	-0.0425	6.7849	2.5592	-0.1867	0.0287	-0.0568	0.0000	7.5470	2.1081	-0.1890	0.0537	0.0000	0.0000	90.3814	20.7411	-2.0340	0.5781	0.0000
847.0910	0.2417	-2.5840	-1.5110	-2.9025	6.1040	-4.1077	0.0000	-0.0000	-0.0000	0.0000	0.0000	0.0000	-0.0486	6.7756	2.5622	-0.1399	0.0458	-0.0464	0.0000	7.5470	2.1083	-0.1890	0.0537	0.0000	0.0000	90.3814	20.7431	-2.0338	0.5781	0.0000
847.1010	0.2417	-2.5840	-1.5109	-2.9025	6.1040	-4.1077	0.0000	-0.0000	-0.0000	0.0000	0.0000	0.0000	-0.0611	6.8959	2.5388	-0.1587	0.0469	-0.0291	0.0000	7.5469	2.1082	-0.1890	0.0537	0.0000	0.0000	90.3802	20.7419	-2.0339	0.5781	0.0000
847.1130	0.2417	-2.5839	-1.5110	-2.9026	6.1040	-4.1076	0.0000	-0.0000	-0.0000	0.0000	0.0000	0.0000	-0.0647	6.8597	2.5326	-0.1655	0.0637	-0.0462	-0.0000	7.5469	2.1084	-0.1890	0.0537	0.0000	-0.0000	90.3813	20.7435	-2.0338	0.5781	0.0000
847.1230	0.2417	-2.5840	-1.5109	-2.9025	6.1040	-4.1076	0.0000	-0.0000	-0.0000	0.0000	0.0000	0.0000	-0.0327	6.7530	2.5184	-0.1669	0.0525	-0.0150	-0.0000	7.5469	2.1084	-0.1890	0.0537	0.0000	-0.0000	90.3812	20.7435	-2.0338	0.5781	0.0000
847.1350	0.2417	-2.5839	-1.5110	-2.9026	6.1041	-4.1076	0.0000	-0.0000	-0.0000	0.0000	0.0000	0.0000	-0.0751	6.8503	2.5616	-0.1579	0.0700	-0.0388	0.0000	7.5470	2.1084	-0.1890	0.0537	0.0000	0.0000	90.3823	20.7435	-2.0339	0.5781	0.0000
847.1450	0.2417	-2.5840	-1.5109	-2.9026	6.1040	-4.1076	0.0000	-0.0000	-0.0000	0.0000	0.0000	0.0000	0.0434	6.8438	2.5737	-0.1423	0.0625	-0.0296	0.0000	7.5470	2.1083	-0.1890	0.0537	0.0000	0.0000	90.3821	20.7424	-2.0339	0.5781	0.0000
847.1570	0.2418	-2.5839	-1.5109	-2.9026	6.1040	-4.1077	0.0000	-0.0000	-0.0000	0.0000	0.0000	0.0000	-0.0761	6.8284	2.5611	-0.1553	0.0261	-0.0412	-0.0000	7.5470	2.1084	-0.1890	0.0537	0.0000	-0.0000	90.3823	20.7436	-2.0338	0.5781	0.0000
847.1670	0.2417	-2.5839	-1.5109	-2.9026	6.1040	-4.1077	0.0000	-0.0000	-0.0000	0.0000	0.0000	0.0000	0.0217	6.8326	2.5211	-0.1569	0.0554	-0.0166	-0.0000	7.5470	2.1084	-0.1890	0.0537	0.0000	-0.0000	90.3820	20.7432	-2.0338	0.5781	0.0000
847.1790	0.2417	-2.5840	-1.5110	-2.9025	6.1040	-4.1076	0.0000	-0.0000	-0.0000	0.0000	0.0000	0.0000	0.0003	6.8574	2.5547	-0.1605	0.0553	-0.0406	0.0000	7.5470	2.1083	-0.1890	0.0537	0.0000	0.0000	90.3820	20.7428	-2.0339	0.5781	0.0000
847.1890	0.2417	-2.5840	-1.5109	-2.9026	6.1040	-4.1076	0.0000	-0.0000	-0.0000	0.0000	0.0000	0.0000	0.0419	6.8075	2.5450	-0.1564	0.0510	-0.0404	0.0000	7.5469	2.1083	-0.1890	0.0537	0.0000	0.0000	90.3811	20.7424	-2.0339	0.5781	0.0000
847.1990	0.2417	-2.5840	-1.5110	-2.9025	6.1040	-4.1077	0.0000	-0.0000	-0.0000	0.0000	0.0000	0.0000	-0.0682	6.7998	2.5367	-0.1976	0.0404	-0.0244	0.0000	7.5470	2.1084	-0.1890	0.0537	0.0000	0.0000	90.3823	20.7436	-2.0338	0.5781	0.0000
847.2110	0.2417	-2.5840	-1.5110	-2.9025	6.1040	-4.1076	0.0000	-0.0000	-0.0000	0.0000	0.0000	0.0000	-0.0568	6.8602	2.5383	-0.1657	0.0514	-0.0602	0.0000	7.5470	2.1083	-0.1890	0.0537	0.0000	0.0000	90.3821	20.7423	-2.0339	0.5781	0.0000
847.2210	0.2417	-2.5840	-1.5110	-2.9026	6.1040	-4.1076	0.0000	-0.0000	-0.0000	0.0000	0.0000	0.0000	0.0054	6.8769	2.5461	-0.1657	0.0708	-0.0544	-0.0000	7.5470	2.1083	-0.1890	0.0537	0.0000	-0.0000	90.3821	20.7428	-2.0338	0.5781	0.0000
847.2330	0.2417	-2.5840	-1.5110	-2.9026	6.1040	-4.1076	0.0000	-0.0000	-0.0000	0.0000	0.0000	0.0000	-0.0769	6.8570	2.5760	-0.1597	0.0572	-0.0454	-0.0000	7.5469	2.1082	-0.1890	0.0537	0.0000	-0.0000	90.3806	20.7419	-2.0340	0.5781	0.0000
847.2430	0.2417	-2.5839	-1.5110	-2.9025	6.1040	-4.1076	0.0000	-0.0000	-0.0000	0.0000	0.0000	0.0000	-0.0520	6.8440	2.5419	-0.1405	0.0584	-0.0400	0.0000	7.5469	2.1084	-0.1890	0.0537	0.0000	0.0000	90.3813	20.7436	-2.0338	0.5781	0.0000
847.2550	0.2417	-2.5839	-1.5110	-2.9025	6.1040	-4.1076	0.0000	-0.0000	-0.0000	0.0000	0.0000	0.0000	-0.0662	6.8407	2.5597	-0.1608	0.0706	-0.0539	0.0000	7.5470	2.1083	-0.1890	0.0537	0.0000	0.0000	90.3822	20.7424	-2.0339	0.5781	0.0000
847.2650	0.2417	-2.5839	-1.5110	-2.9026	6.1041	-4.1076	0.0000	-0.0000	-0.0000	0.0000	0.0000	0.0000	-0.0139	6.8392	2.5472	-0.1412	0.0435	-0.0636	0.0000	7.5470	2.1084	-0.1890	0.0537	0.0000	0.0000	90.3823	20.7436	-2.0338	0.5781	0.0000
847.2750	0.2417	-2.5840	-1.5110	-2.9025	6.1040	-4.1076	0.0000	-0.0000	-0.0000	0.0000	0.0000	0.0000	-0.0399	6.8520	2.5252	-0.1412	0.0303	-0.0493	0.0000	7.5469	2.1082	-0.1890	0.0537	0.0000	0.0000	90.3812	20.7419	-2.0339	0.5781	0.0000
847.2870	0.2417	-2.5840	-1.5110	-2.9025	6.1040	-4.1076	0.0000	-0.0000	-0.0000	0.0000	0.0000	0.0000	-0.0117	6.8952	2.5175	-0.1437	0.0452	-0.0260	-0.0000	7.5469	2.1082	-0.1890	0.0537	0.0000	-0.0000	90.3802	20.7415	-2.0340	0.5781	0.0000
847.2970	0.2417	-2.5840	-1.5109	-2.9025	6.1040	-4.1076	0.0000	-0.0000	-0.0000	0.0000	0.0000	0.0000	-0.0587	6.8339	2.5312	-0.1583	0.0661	-0.0445	-0.0000	7.5469	2.1082	-0.1890	0.0537	0.0000	-0.0000	90.3803	20.7416	-2.0339	0.5781	0.0000
847.3090	0.2417	-2.5839	-1.5110	-2.9025	6.1040	-4.1077	0.0000	-0.0000	-0.0000	0.0000	0.0000	0.0000	-0.0107	6.7870	2.4895	-0.1529	0.0257	-0.0318	-0.0000	7.5470	2.1083	-0.1890	0.0537	0.0000	-0.0000	90.3815	20.7427	-2.0339	0.5781	0.0000
847.3190	0.2417	-2.5840	-1.5109	-2.9026	6.1040	-4.1077	0.0000	-0.0000	-0.0000	0.0000	0.0000	0.0000	0.0032	6.8055	2.5365	-0.1559	0.0585	-0.0319	0.0000	7.5470	2.1083	-0.1890	0.0537	0.0000	0.0000	90.3816	20.7424	-2.0339	0.5781	0.0000
847.3310	0.2417	-2.5839	-1.5110	-2.9025	6.1040	-4.1076	0.0000	-0.0000	-0.0000	0.0000	0.0000	0.0000	-0.0319	6.8451	2.5364	-0.1677	0.0599	-0.0118	-0.0000	7.5469	2.1082	-0.1890	0.0537	0.0000	-0.0000	90.3813	20.7415	-2.0340	0.5781	0.0000
847.3410	0.2417	-2.5840	-1.5110	-2.9026	6.1040	-4.1077	0.0000	-0.0000	-0.0000	0.0000	0.0000	0.0000	0.0270	6.8514	2.5117	-0.1695	0.0462	-0.0197	0.0000	7.5469	2.1083	-0.1890	0.0537	0.0000	0.0000	90.3810	20.7428	-2.0339	0.5781	0.0000
847.3530	0.2417	-2.5840	-1.5109	-2.9025	6.1040	-4.1076	0.0000	-0.0000	-0.0000	0.0000	0.0000	0.0000	-0.0370	6.8695	2.5038	-0.1645	0.0648	-0.0351	-0.0000	7.5469	2.1082	-0.1890	0.0537	0.0000	-0.0000	90.3813	20.7420	-2.0339	0.5781	0.0000
847.3630	0.2417	-2.5839	-1.5110	-2.9025	6.1040	-4.1077	0.0000	-0.0000	-0.0000	0.0000	0.0000	0.0000	-0.0146	6.8505	2.5731	-0.1509	0.0456	-0.0483	0.0000	7.5469	2.1082	-0.1890	0.0537	0.0000	0.0000	90.3812	20.7419	-2.0339	0.5781	0.0000
847.3730	0.2417	-2.5840	-1.5110	-2.9025	6.1040	-4.1077	0.0000	-0.0000	-0.0000	0.0000	0.0000	0.0000	-0.1382	6.8907	2.5559	-0.1432	0.0443	-0.0347	-0.0000	7.5470	2.1084	-0.1890	0.0537	0.0000	-0.0000	90.3818	20.7440	-2.0338	0.5781	0.0000
847.3850	0.2417	-2.5840	-1.5109	-2.9025	6.1041	-4.1077	0.0000	-0.0000	-0.0000	0.0000	0.0000	0.0000	0.0157	6.8398	2.5434	-0.1662	0.0356	-0.0450	0.0000	7.5470	2.1083	-0.1890	0.0537	0.0000	0.0000	90.3816	20.7423	-2.0339	0.5781	0.0000
847.3950	0.2417	-2.5840	-1.5110	-2.9025	6.1040	-4.1077	0.0000	-0.0000	-0.0000	0.0000	0.0000	0.0000	-0.0927	6.8754	2.5070	-0.1333	0.0539	-0.0437	0.0000	7.5469	2.1081	-0.1890	0.0537	0.0000	0.0000	90.3804	20.7412	-2.0339	0.5781	0.0000
847.4070	0.2417	-2.5840	-1.5110	-2.9026	6.1040	-4.1076	0.0000	-0.0000	-0.0000	0.0000	0.0000	0.0000	0.0076	6.7945	2.5105	-0.1791	0.0180	-0.0213	0.0000	7.5469	2.1083	-0.1890	0.0537	0.0000	0.0000	90.3813	20.7431	-2.0339	0.5781	0.0000
847.4170	0.2417	-2.5839	-1.5109	-2.9025	6.1040	-4.1077	0.0000	-0.0000	-0.0000	0.0000	0.0000	0.0000	-0.0450	6.8022	2.5499	-0.1585	0.0441	-0.0397	0.0000	7.5470	2.1083	-0.1890	0.0537	0.0000	0.0000	90.3814	20.7432	-2.0338	0.5781	0.0000
847.4290	0.2417	-2.5839	-1.5109	-2.9025	6.1040	-4.1076	0.0000	-0.0000	-0.0000	0.0000	0.0000	0.0000	-0.0868	6.8681	2.5599	-0.1471	0.0544	-0.0381	0.0000	7.5470	2.1084	-0.1890	0.0537	0.0000	0.0000	90.3814	20.7432	-2.0338	0.5781	0.0000
847.4390	0.2417	-2.5840	-1.5109	-2.9025	6.1040	-4.1077	0.0000	-0.0000	-0.0000	0.0000	0.0000	0.0000	-0.0660	6.7846	2.5818	-0.1794	0.0529	-0.0525	0.0000	7.5470	2.1084	-0.1890	0.0537	0.0000	0.0000	90.3818	20.7436	-2.0338	0.5781	0.0000
847.4510	0.2417	-2.5840	-1.5109	-2.9025	6.1040	-4.1077	0.0000	-0.0000	-0.0000	0.0000	0.0000	0.0000	0.0124	6.8422	2.5717	-0.1841	0.0606	-0.0597	0.0000	7.5470	2.1083	-0.1890	0.0537	0.0000	0.0000	90.3816	20.7424	-2.0338	0.5781	0.0000
847.4610	0.2417	-2.5840	-1.5110	-2.9025	6.1040	-4.1076	0.0000	-0.0000	-0.0000	0.0000	0.0000	0.0000	-0.0573	6.8604	2.5603	-0.1341	0.0563	-0.0585	-0.0000	7.5469	2.1083	-0.1890	0.0537	0.0000	-0.0000	90.3805	20.7428	-2.0339	0.5781	0.0000
847.4710	0.2417	-2.5839	-1.5109	-2.9026	6.1040	-4.1077	0.0000	-0.0000	-0.0000	0.0000	0.0000	0.0000	0.0226	6.8571	2.5631	-0.1652	0.0454	-0.0499	-0.0000	7.5470	2.1083	-0.1890	0.0537	0.0000	-0.0000	90.3825	20.7427	-2.0339	0.5781	0.0000
847.4830	0.2417	-2.5839	-1.5109	-2.9026	6.1040	-4.1076	0.0000	-0.0000	-0.0000	0.0000	0.0000	0.0000	0.0540	6.8464	2.5440	-0.1553	0.0573	-0.0268	0.0000	7.5468	2.1082	-0.1890	0.0537	0.0000	0.0000	90.3797	20.7420	-2.0339	0.5781	0.0000
847.4930	0.2417	-2.5840	-1.5110	-2.9026	6.1040	-4.1076	0.0000	-0.0000	-0.0000	0.0000	0.0000	0.0000	0.0267	6.7983	2.5028	-0.1672	0.0601	-0.0432	-0.0000	7.5470	2.1082	-0.1890	0.0537	0.0000	-0.0000	90.3817	20.7419	-2.0339	0.5781	0.0000
847.5030	0.2417	-2.5839	-1.5109	-2.9026	6.1040	-4.1077	0.0000	-0.0000	-0.0000	0.0000	0.0000	0.0000	-0.0468	6.8409	2.5532	-0.1633	0.0557	-0.0418	-0.0000	7.5470	2.1083	-0.1890	0.0537	0.0000	-0.0000	90.3814	20.7427	-2.0339	0.5781	0.0000
847.5130	0.2417	-2.5839	-1.5110	-2.9025	6.1040	-4.1077	0.0000	-0.0000	-0.0000	0.0000	0.0000	0.0000	-0.0878	6.8486	2.5168	-0.1667	0.0666	-0.0486	0.0000	7.5470	2.1083	-0.1890	0.0537	0.0000	0.0000	90.3821	20.7428	-2.0338	0.5781	0.0000
847.5230	0.2417	-2.5840	-1.5109	-2.9025	6.1040	-4.1076	0.0000	-0.0000	-0.0000	0.0000	0.0000	0.0000	0.0493	6.8333	2.5620	-0.1468	0.0552	-0.0596	0.0000	7.5469	2.1083	-0.1890	0.0537	0.0000	0.0000	90.3812	20.7424	-2.0338	0.5781	0.0000
847.5330	0.2417	-2.5839	-1.5109	-2.9025	6.1040	-4.1076	0.0000	-0.0000	-0.0000	0.0000	0.0000	0.0000	0.0181	6.8119	2.5068	-0.1544	0.0693	-0.0503	-0.0000	7.5469	2.1082	-0.1890	0.0537	0.0000	-0.0000	90.3807	20.7420	-2.0339	0.5781	0.0000
847.5450	0.2417	-2.5840	-1.5109	-2.9025	6.1040	-4.1077	0.0000	-0.0000	-0.0000	0.0000	0.0000	0.0000	-0.1034	6.7915	2.5459	-0.1725	0.0488	-0.0377	-0.0000	7.5470	2.1084	-0.1890	0.0537	0.0000	-0.0000	90.3820	20.7433	-2.0337	0.5781	0.0000
847.5550	0.2417	-2.5840	-1.5109	-2.9025	6.1040	-4.1077	0.0000	-0.0000	-0.0000	0.0000	0.0000	0.0000	0.0539	6.8356	2.5773	-0.1502	0.0442	-0.0460	0.0000	7.5470	2.1083	-0.1890	0.0537	0.0000	0.0000	90.3815	20.7428	-2.0338	0.5781	0.0000
847.5650	0.2417	-2.5839	-1.5109	-2.9025	6.1040	-4.1076	0.0000	-0.0000	-0.0000	0.0000	0.0000	0.0000	-0.0974	6.8201	2.5574	-0.1580	0.0639	-0.0495	-0.0000	7.5470	2.1082	-0.1890	0.0537	0.0000	-0.0000	90.3817	20.7419	-2.0339	0.5781	0.0000
847.5750	0.2417	-2.5840	-1.5110	-2.9025	6.1040	-4.1077	0.0000	-0.0000	-0.0000	0.0000	0.0000	0.0000	-0.0402	6.8457	2.5553	-0.1697	0.0729	-0.0347	-0.0000	7.5469	2.1082	-0.1890	0.0537	0.0000	-0.0000	90.3811	20.7418	-2.0340	0.5781	0.0000
847.5850	0.2417	-2.5840	-1.5109	-2.9025	6.1040	-4.1076	0.0000	-0.0000	-0.0000	0.0000	0.0000	0.0000	-0.0053	6.8423	2.5513	-0.1418	0.0295	-0.0615	-0.0000	7.5470	2.1081	-0.1890	0.0537	0.0000	-0.0000	90.3815	20.7412	-2.0339	0.5781	0.0000
847.5950	0.2417	-2.5840	-1.5109	-2.9026	6.1040	-4.1077	0.0000	-0.0000	-0.0000	0.0000	0.0000	0.0000	-0.0467	6.8503	2.5494	-0.1547	0.0694	-0.0458	-0.0000	7.5469	2.1082	-0.1890	0.0537	0.0000	-0.0000	90.3813	20.7415	-2.0339	0.5781	0.0000
847.6070	0.2417	-2.5840	-1.5110	-2.9025	6.1040	-4.1076	0.0000	-0.0000	-0.0000	0.0000	0.0000	0.0000	-0.0471	6.8318	2.5609	-0.1625	0.0614	-0.0486	0.0000	7.5469	2.1083	-0.1890	0.0537	0.0000	0.0000	90.3811	20.7428	-2.0338	0.5781	0.0000
847.6170	0.2417	-2.5839	-1.5110	-2.9025	6.1040	-4.1077	0.0000	-0.0000	-0.0000	0.0000	0.0000	0.0000	-0.0379	6.8345	2.5275	-0.1413	0.0478	-0.0481	-0.0000	7.5469	2.1082	-0.1890	0.0537	0.0000	-0.0000	90.3812	20.7419	-2.0339	0.5781	0.0000
847.6270	0.2417	-2.5840	-1.5110	-2.9025	6.1040	-4.1076	0.0000	-0.0000	-0.0000	0.0000	0.0000	0.0000	0.0387	6.8889	2.5836	-0.1559	0.0840	-0.0555	-0.0000	7.5470	2.1083	-0.1890	0.0537	0.0000	-0.0000	90.3821	20.7428	-2.0338	0.5781	0.0000
847.6370	0.2417	-2.5840	-1.5110	-2.9025	6.1040	-4.1077	0.0000	-0.0000	-0.0000	0.0000	0.0000	0.0000	0.0530	6.8393	2.5151	-0.1766	0.0395	-0.0668	-0.0000	7.5469	2.1082	-0.1890	0.0537	0.0000	-0.0000	90.3807	20.7420	-2.0339	0.5781	0.0000
847.6490	0.2417	-2.5839	-1.5110	-2.9025	6.1040	-4.1076	0.0000	-0.0000	-0.0000	0.0000	0.0000	0.0000	-0.0329	6.8911	2.5156	-0.1576	0.0427	-0.0301	0.0000	7.5469	2.1082	-0.1890	0.0537	0.0000	0.0000	90.3807	20.7419	-2.0339	0.5781	0.0000
847.6590	0.2417	-2.5840	-1.5110	-2.9025	6.1040	-4.1076	0.0000	-0.0000	-0.0000	0.0000	0.0000	0.0000	-0.0119	6.8591	2.5501	-0.1544	0.0408	-0.0607	-0.0000	7.5471	2.1085	-0.1890	0.0537	0.0000	-0.0000	90.3826	20.7448	-2.0337	0.5780	0.0000
847.6710	0.2417	-2.5839	-1.5110	-2.9025	6.1041	-4.1076	0.0000	-0.0000	-0.0000	0.0000	0.0000	0.0000	-0.0756	6.8845	2.5688	-0.1493	0.0417	-0.0412	-0.0000	7.5469	2.1082	-0.1890	0.0537	0.0000	-0.0000	90.3811	20.7419	-2.0340	0.5781	0.0000
847.6810	0.2417	-2.5839	-1.5110	-2.9026	6.1040	-4.1077	0.0000	-0.0000	-0.0000	0.0000	0.0000	0.0000	-0.0793	6.8111	2.5547	-0.1445	0.0521	-0.0317	0.0000	7.5469	2.1082	-0.1890	0.0537	0.0000	0.0000	90.3812	20.7420	-2.0339	0.5781	0.0000
847.6930	0.2417	-2.5840	-1.5109	-2.9025	6.1040	-4.1077	0.0000	-0.0000	-0.0000	0.0000	0.0000	0.0000	-0.0087	6.8704	2.5331	-0.1526	0.0497	-0.0279	-0.0000	7.5470	2.1083	-0.1890	0.0537	0.0000	-0.0000	90.3822	20.7424	-2.0339	0.5781	0.0000
847.7030	0.2417	-2.5839	-1.5110	-2.9025	6.1040	-4.1077	0.0000	-0.0000	-0.0000	0.0000	0.0000	0.0000	-0.0805	6.8107	2.5416	-0.1629	0.0704	-0.0476	-0.0000	7.5471	2.1085	-0.1890	0.0537	0.0000	-0.0000	90.3827	20.7445	-2.0337	0.5780	0.0000
847.7130	0.2417	-2.5839	-1.5110	-2.9026	6.1040	-4.1077	0.0000	-0.0000	-0.0000	0.0000	0.0000	0.0000	-0.0535	6.8657	2.5406	-0.1622	0.0629	-0.0472	0.0000	7.5470	2.1083	-0.1890	0.0537	0.0000	0.0000	90.3814	20.7431	-2.0338	0.5781	0.0000
847.7250	0.2417	-2.5840	-1.5110	-2.9025	6.1040	-4.1077	0.0000	-0.0000	-0.0000	0.0000	0.0000	0.0000	-0.0099	6.8340	2.5564	-0.1782	0.0432	-0.0352	0.0000	7.5469	2.1083	-0.1890	0.0537	0.0000	0.0000	90.3809	20.7427	-2.0339	0.5781	0.0000
847.7350	0.2417	-2.5840	-1.5110	-2.9026	6.1040	-4.1076	0.0000	-0.0000	-0.0000	0.0000	0.0000	0.0000	-0.1275	6.8155	2.5210	-0.1385	0.0390	-0.0507	0.0000	7.5469	2.1083	-0.1890	0.0537	0.0000	0.0000	90.3813	20.7431	-2.0339	0.5781	0.0000
847.7470	0.2417	-2.5840	-1.5109	-2.9025	6.1040	-4.1077	0.0000	-0.0000	-0.0000	0.0000	0.0000	0.0000	-0.0268	6.8023	2.5638	-0.1803	0.0457	-0.0574	0.0000	7.5470	2.1083	-0.1890	0.0537	0.0000	0.0000	90.3819	20.7432	-2.0339	0.5781	0.0000
847.7570	0.2417	-2.5840	-1.5110	-2.9025	6.1040	-4.1076	0.0000	-0.0000	-0.0000	0.0000	0.0000	0.0000	-0.0176	6.8547	2.5452	-0.1672	0.0464	-0.0239	0.0000	7.5470	2.1083	-0.1890	0.0537	0.0000	0.0000	90.3816	20.7423	-2.0339	0.5781	0.0000
847.7670	0.2417	-2.5840	-1.5109	-2.9025	6.1040	-4.1077	0.0000	-0.0000	-0.0000	0.0000	0.0000	0.0000	-0.0698	6.8326	2.5597	-0.1767	0.0312	-0.0613	-0.0000	7.5469	2.1081	-0.1890	0.0537	0.0000	-0.0000	90.3810	20.7412	-2.0339	0.5781	0.0000
847.7770	0.2417	-2.5839	-1.5110	-2.9025	6.1040	-4.1077	0.0000	-0.0000	-0.0000	0.0000	0.0000	0.0000	-0.0686	6.8296	2.5187	-0.1737	0.0548	-0.0053	0.0000	7.5470	2.1084	-0.1890	0.0537	0.0000	0.0000	90.3820	20.7432	-2.0338	0.5781	0.0000
847.7870	0.2417	-2.5839	-1.5110	-2.9026	6.1040	-4.1077	0.0000	-0.0000	-0.0000	0.0000	0.0000	0.0000	-0.0722	6.8264	2.5133	-0.1595	0.0314	-0.0431	-0.0000	7.5470	2.1082	-0.1890	0.0537	0.0000	-0.0000	90.3817	20.7419	-2.0340	0.5781	0.0000
847.7970	0.2417	-2.5840	-1.5109	-2.9025	6.1040	-4.1077	0.0000	-0.0000	-0.0000	0.0000	0.0000	0.0000	0.0015	6.8020	2.5227	-0.1684	0.0348	-0.0431	0.0000	7.5469	2.1083	-0.1890	0.0537	0.0000	0.0000	90.3810	20.7422	-2.0340	0.5781	0.0000
847.8090	0.2417	-2.5839	-1.5110	-2.9025	6.1040	-4.1077	0.0000	-0.0000	-0.0000	0.0000	0.0000	0.0000	-0.0162	6.9353	2.5353	-0.1441	0.0247	-0.0548	0.0000	7.5471	2.1083	-0.1890	0.0537	0.0000	0.0000	90.3830	20.7432	-2.0338	0.5781	0.0000
847.8190	0.2417	-2.5840	-1.5110	-2.9025	6.1041	-4.1077	0.0000	-0.0000	-0.0000	0.0000	0.0000	0.0000	0.0388	6.8336	2.5657	-0.1546	0.0591	-0.0451	0.0000	7.5469	2.1083	-0.1890	0.0537	0.0000	0.0000	90.3806	20.7424	-2.0339	0.5781	0.0000
847.8290	0.2417	-2.5840	-1.5109	-2.9025	6.1040	-4.1076	0.0000	-0.0000	-0.0000	0.0000	0.0000	0.0000	-0.0458	6.8613	2.5269	-0.1666	0.0457	-0.0637	-0.0000	7.5470	2.1083	-0.1890	0.0537	0.0000	-0.0000	90.3825	20.7427	-2.0339	0.5781	0.0000
847.8390	0.2417	-2.5840	-1.5110	-2.9025	6.1041	-4.1077	0.0000	-0.0000	-0.0000	0.0000	0.0000	0.0000	-0.0231	6.8575	2.5423	-0.1599	0.0328	-0.0262	0.0000	7.5470	2.1081	-0.1890	0.0537	0.0000	0.0000	90.3814	20.7411	-2.0340	0.5781	0.0000
847.8490	0.2417	-2.5840	-1.5110	-2.9025	6.1040	-4.1077	0.0000	-0.0000	-0.0000	0.0000	0.0000	0.0000	-0.1095	6.8658	2.5945	-0.1814	0.0568	-0.0288	-0.0000	7.5470	2.1083	-0.1890	0.0537	0.0000	-0.0000	90.3819	20.7432	-2.0339	0.5781	0.0000
847.8610	0.2417	-2.5840	-1.5110	-2.9025	6.1040	-4.1077	0.0000	-0.0000	-0.0000	0.0000	0.0000	0.0000	0.0137	6.7778	2.5331	-0.1733	0.0337	-0.0446	-0.0000	7.5468	2.1083	-0.1890	0.0537	0.0000	-0.0000	90.3800	20.7423	-2.0339	0.5781	0.0000
847.8710	0.2417	-2.5839	-1.5110	-2.9026	6.1040	-4.1076	0.0000	-0.0000	-0.0000	0.0000	0.0000	0.0000	-0.1152	6.8470	2.5458	-0.1500	0.0654	-0.0362	-0.0000	7.5470	2.1082	-0.1890	0.0537	0.0000	-0.0000	90.3822	20.7419	-2.0340	0.5781	0.0000
847.8830	0.2417	-2.5840	-1.5109	-2.9026	6.1040	-4.1076	0.0000	-0.0000	-0.0000	0.0000	0.0000	0.0000	-0.0666	6.8899	2.5479	-0.1606	0.0836	-0.0638	0.0000	7.5470	2.1084	-0.1890	0.0537	0.0000	0.0000	90.3818	20.7436	-2.0338	0.5781	0.0000
847.8930	0.2417	-2.5840	-1.5110	-2.9025	6.1040	-4.1076	0.0000	-0.0000	-0.0000	0.0000	0.0000	0.0000	-0.0505	6.9129	2.5382	-0.1605	0.0524	-0.0310	0.0000	7.5469	2.1081	-0.1890	0.0537	0.0000	0.0000	90.3809	20.7411	-2.0340	0.5781	0.0000
847.9050	0.2417	-2.5840	-1.5110	-2.9025	6.1040	-4.1076	0.0000	-0.0000	-0.0000	0.0000	0.0000	0.0000	0.0484	6.8957	2.5826	-0.1374	0.0669	-0.0521	-0.0000	7.5469	2.1082	-0.1890	0.0537	0.0000	-0.0000	90.3807	20.7419	-2.0340	0.5781	0.0000
847.9150	0.2417	-2.5840	-1.5110	-2.9025	6.1040	-4.1077	0.0000	-0.0000	-0.0000	0.0000	0.0000	0.0000	-0.0360	6.8420	2.5202	-0.1666	0.0312	-0.0565	-0.0000	7.5470	2.1082	-0.1890	0.0537	0.0000	-0.0000	90.3817	20.7419	-2.0339	0.5781	0.0000
847.9250	0.2417	-2.5839	-1.5110	-2.9025	6.1040	-4.1077	0.0000	-0.0000	-0.0000	0.0000	0.0000	0.0000	-0.0176	6.7899	2.5683	-0.1714	0.0573	-0.0543	0.0000	7.5470	2.1085	-0.1890	0.0537	0.0000	0.0000	90.3820	20.7449	-2.0337	0.5780	0.0000
847.9370	0.2417	-2.5840	-1.5110	-2.9026	6.1041	-4.1076	0.0000	-0.0000	-0.0000	0.0000	0.0000	0.0000	-0.0199	6.7896	2.5134	-0.1555	0.0494	-0.0561	0.0000	7.5470	2.1081	-0.1890	0.0537	0.0000	0.0000	90.3814	20.7411	-2.0340	0.5781	0.0000
847.9470	0.2417	-2.5839	-1.5110	-2.9025	6.1040	-4.1077	0.0000	-0.0000	-0.0000	0.0000	0.0000	0.0000	0.0132	6.8634	2.5018	-0.1572	0.0505	-0.0391	-0.0000	7.5470	2.1083	-0.1890	0.0537	0.0000	-0.0000	90.3817	20.7424	-2.0338	0.5781	0.0000
847.9570	0.2417	-2.5840	-1.5110	-2.9025	6.1040	-4.1077	0.0000	-0.0000	-0.0000	0.0000	0.0000	0.0000	-0.1226	6.8521	2.5227	-0.1638	0.0640	-0.0279	-0.0000	7.5469	2.1082	-0.1890	0.0537	0.0000	-0.0000	90.3807	20.7419	-2.0339	0.5781	0.0000
847.9670	0.2417	-2.5840	-1.5110	-2.9026	6.1040	-4.1076	0.0000	-0.0000	-0.0000	0.0000	0.0000	0.0000	-0.0025	6.8938	2.4791	-0.1506	0.0933	-0.0452	0.0000	7.5470	2.1082	-0.1890	0.0537	0.0000	0.0000	90.3819	20.7416	-2.0339	0.5781	0.0000
847.9770	0.2417	-2.5840	-1.5109	-2.9026	6.1040	-4.1077	0.0000	-0.0000	-0.0000	0.0000	0.0000	0.0000	-0.1037	6.7903	2.5266	-0.1553	0.0338	-0.0450	0.0000	7.5471	2.1084	-0.1890	0.0537	0.0000	0.0000	90.3830	20.7432	-2.0338	0.5781	0.0000
847.9890	0.2417	-2.5840	-1.5109	-2.9025	6.1040	-4.1076	0.0000	-0.0000	-0.0000	0.0000	0.0000	0.0000	-0.0217	6.8881	2.5481	-0.1424	0.0251	-0.0487	-0.0000	7.5470	2.1083	-0.1890	0.0537	0.0000	-0.0000	90.3821	20.7423	-2.0340	0.5781	0.0000
847.9990	0.2417	-2.5839	-1.5110	-2.9026	6.1040	-4.1076	0.0000	-0.0000	-0.0000	0.0000	0.0000	0.0000	-0.0221	6.9352	2.5298	-0.1625	0.0550	-0.0492	0.0000	7.5469	2.1083	-0.1890	0.0537	0.0000	0.0000	90.3811	20.7423	-2.0339	0.5781	0.0000
848.0090	0.2417	-2.5840	-1.5110	-2.9025	6.1040	-4.1076	0.0000	-0.0000	-0.0000	0.0000	0.0000	0.0000	-0.0208	6.8888	2.5003	-0.1638	0.0577	-0.0391	-0.0000	7.5469	2.1082	-0.1890	0.0537	0.0000	-0.0000	90.3812	20.7419	-2.0339	0.5781	0.0000
848.0190	0.2417	-2.5839	-1.5110	-2.9025	6.1040	-4.1076	0.0000	-0.0000	-0.0000	0.0000	0.0000	0.0000	0.0779	6.8621	2.5188	-0.1802	0.0488	-0.0445	0.0000	7.5470	2.1083	-0.1890	0.0537	0.0000	0.0000	90.3815	20.7428	-2.0338	0.5781	0.0000
848.0310	0.2417	-2.5840	-1.5110	-2.9025	6.1040	-4.1076	0.0000	-0.0000	-0.0000	0.0000	0.0000	0.0000	-0.0117	6.9044	2.5404	-0.1531	0.0282	-0.0442	-0.0000	7.5470	2.1083	-0.1890	0.0537	0.0000	-0.0000	90.3816	20.7423	-2.0339	0.5781	0.0000
848.0410	0.2417	-2.5839	-1.5110	-2.9026	6.1040	-4.1076	0.0000	-0.0000	-0.0000	0.0000	0.0000	0.0000	-0.0370	6.8229	2.5497	-0.1628	0.0350	-0.0569	0.0000	7.5470	2.1082	-0.1890	0.0537	0.0000	0.0000	90.3822	20.7419	-2.0340	0.5781	0.0000
848.0510	0.2418	-2.5840	-1.5109	-2.9025	6.1040	-4.1076	0.0000	-0.0000	-0.0000	0.0000	0.0000	0.0000	-0.0259	6.8729	2.5813	-0.1618	0.0452	-0.0431	0.0000	7.5469	2.1083	-0.1890	0.0537	0.0000	0.0000	90.3810	20.7428	-2.0338	0.5781	0.0000
848.0630	0.2417	-2.5839	-1.5110	-2.9025	6.1040	-4.1076	0.0000	-0.0000	-0.0000	0.0000	0.0000	0.0000	-0.0860	6.8776	2.5377	-0.1621	0.0420	-0.0322	-0.0000	7.5470	2.1083	-0.1890	0.0537	0.0000	-0.0000	90.3816	20.7423	-2.0339	0.5781	0.0000
848.0730	0.2417	-2.5840	-1.5110	-2.9025	6.1040	-4.1076	0.0000	-0.0000	-0.0000	0.0000	0.0000	0.0000	-0.0441	6.8823	2.5672	-0.1630	0.0445	-0.0405	0.0000	7.5469	2.1083	-0.1890	0.0537	0.0000	0.0000	90.3809	20.7431	-2.0338	0.5781	0.0000
848.0850	0.2418	-2.5840	-1.5110	-2.9025	6.1041	-4.1076	0.0000	-0.0000	-0.0000	0.0000	0.0000	0.0000	0.0031	6.9466	2.5010	-0.1503	0.0495	-0.0535	-0.0000	7.5469	2.1082	-0.1890	0.0537	0.0000	-0.0000	90.3808	20.7415	-2.0340	0.5781	0.0000
848.0970	0.2417	-2.5839	-1.5109	-2.9025	6.1040	-4.1077	0.0000	-0.0000	-0.0000	0.0000	0.0000	0.0000	-0.0914	6.8641	2.5548	-0.1659	0.0419	-0.0513	0.0000	7.5470	2.1084	-0.1890	0.0537	0.0000	0.0000	90.3817	20.7435	-2.0339	0.5781	0.0000
848.1070	0.2417	-2.5839	-1.5110	-2.9025	6.1040	-4.1076	0.0000	-0.0000	-0.0000	0.0000	0.0000	0.0000	-0.0598	6.9095	2.5620	-0.1634	0.0719	-0.0500	-0.0000	7.5470	2.1082	-0.1890	0.0537	0.0000	-0.0000	90.3817	20.7419	-2.0339	0.5781	0.0000
848.1170	0.2418	-2.5840	-1.5110	-2.9026	6.1040	-4.1077	0.0000	-0.0000	-0.0000	0.0000	0.0000	0.0000	-0.1084	6.8901	2.5880	-0.1407	0.0359	-0.0386	0.0000	7.5470	2.1083	-0.1890	0.0537	0.0000	0.0000	90.3821	20.7428	-2.0338	0.5781	0.0000
848.1270	0.2417	-2.5840	-1.5109	-2.9026	6.1040	-4.1077	0.0000	-0.0000	-0.0000	0.0000	0.0000	0.0000	0.0318	6.8254	2.5626	-0.1901	0.0499	-0.0380	0.0000	7.5469	2.1083	-0.1890	0.0537	0.0000	0.0000	90.3809	20.7432	-2.0338	0.5781	0.0000
848.1370	0.2417	-2.5839	-1.5110	-2.9025	6.1040	-4.1076	0.0000	-0.0000	-0.0000	0.0000	0.0000	0.0000	0.0069	6.9073	2.5029	-0.1630	0.0651	-0.0303	0.0000	7.5470	2.1082	-0.1890	0.0537	0.0000	0.0000	90.3817	20.7414	-2.0340	0.5781	0.0000
848.1490	0.2417	-2.5840	-1.5110	-2.9026	6.1040	-4.1077	0.0000	-0.0000	-0.0000	0.0000	0.0000	0.0000	-0.0199	6.8490	2.5732	-0.1670	0.0853	-0.0353	0.0000	7.5470	2.1083	-0.1890	0.0537	0.0000	0.0000	90.3820	20.7427	-2.0339	0.5781	0.0000
848.1590	0.2418	-2.5839	-1.5109	-2.9025	6.1040	-4.1076	0.0000	-0.0000	-0.0000	0.0000	0.0000	0.0000	0.0215	6.8953	2.5450	-0.1720	0.0586	-0.0425	0.0000	7.5470	2.1084	-0.1890	0.0537	0.0000	0.0000	90.3814	20.7432	-2.0338	0.5781	0.0000
848.1690	0.2417	-2.5839	-1.5110	-2.9026	6.1040	-4.1076	0.0000	-0.0000	-0.0000	0.0000	0.0000	0.0000	-0.1060	6.8593	2.5774	-0.1685	0.0416	-0.0192	-0.0000	7.5470	2.1083	-0.1890	0.0537	0.0000	-0.0000	90.3815	20.7427	-2.0339	0.5781	0.0000
848.1790	0.2417	-2.5840	-1.5109	-2.9025	6.1041	-4.1077	0.0000	-0.0000	-0.0000	0.0000	0.0000	0.0000	0.0056	6.8406	2.5163	-0.1759	0.0331	-0.0343	0.0000	7.5470	2.1085	-0.1890	0.0537	0.0000	0.0000	90.3820	20.7448	-2.0337	0.5780	0.0000
848.1890	0.2417	-2.5840	-1.5110	-2.9025	6.1040	-4.1077	0.0000	-0.0000	-0.0000	0.0000	0.0000	0.0000	-0.0139	6.9089	2.4989	-0.1593	0.0447	-0.0364	-0.0000	7.5470	2.1083	-0.1890	0.0537	0.0000	-0.0000	90.3814	20.7427	-2.0339	0.5781	0.0000
848.1990	0.2417	-2.5840	-1.5110	-2.9025	6.1040	-4.1076	0.0000	-0.0000	-0.0000	0.0000	0.0000	0.0000	-0.0146	6.9110	2.5331	-0.1597	0.0630	-0.0573	-0.0000	7.5470	2.1083	-0.1890	0.0537	0.0000	-0.0000	90.3821	20.7428	-2.0338	0.5781	0.0000
848.2110	0.2417	-2.5839	-1.5110	-2.9025	6.1040	-4.1076	0.0000	-0.0000	-0.0000	0.0000	0.0000	0.0000	-0.0606	6.9357	2.5436	-0.1378	0.0366	-0.0448	-0.0000	7.5470	2.1082	-0.1890	0.0537	0.0000	-0.0000	90.3814	20.7416	-2.0339	0.5781	0.0000
848.2210	0.2417	-2.5840	-1.5110	-2.9025	6.1040	-4.1077	0.0000	-0.0000	-0.0000	0.0000	0.0000	0.0000	-0.0504	6.8572	2.5488	-0.1714	0.0639	-0.0517	-0.0000	7.5471	2.1083	-0.1890	0.0537	0.0000	-0.0000	90.3826	20.7428	-2.0338	0.5781	0.0000
848.2310	0.2417	-2.5840	-1.5109	-2.9026	6.1040	-4.1077	0.0000	-0.0000	-0.0000	0.0000	0.0000	0.0000	-0.0273	6.9133	2.5383	-0.1601	0.0274	-0.0342	0.0000	7.5469	2.1083	-0.1890	0.0537	0.0000	0.0000	90.3812	20.7424	-2.0338	0.5781	0.0000
848.2430	0.2417	-2.5840	-1.5110	-2.9025	6.1040	-4.1077	0.0000	-0.0000	-0.0000	0.0000	0.0000	0.0000	0.0080	6.9186	2.5761	-0.1561	0.0515	-0.0197	-0.0000	7.5470	2.1083	-0.1890	0.0537	0.0000	-0.0000	90.3815	20.7428	-2.0338	0.5781	0.0000
848.2530	0.2417	-2.5840	-1.5109	-2.9025	6.1040	-4.1076	0.0000	-0.0000	-0.0000	0.0000	0.0000	0.0000	-0.0695	6.8696	2.5719	-0.1603	0.0493	-0.0327	0.0000	7.5468	2.1083	-0.1890	0.0537	0.0000	0.0000	90.3801	20.7429	-2.0338	0.5781	0.0000
848.2650	0.2417	-2.5840	-1.5109	-2.9026	6.1040	-4.1076	0.0000	-0.0000	-0.0000	0.0000	0.0000	0.0000	-0.1131	6.8426	2.5395	-0.1822	0.0432	-0.0542	0.0000	7.5470	2.1083	-0.1890	0.0537	0.0000	0.0000	90.3815	20.7428	-2.0338	0.5781	0.0000
848.2750	0.2417	-2.5840	-1.5110	-2.9025	6.1040	-4.1077	0.0000	-0.0000	-0.0000	0.0000	0.0000	0.0000	-0.0817	6.8805	2.5486	-0.1654	0.0607	-0.0504	-0.0000	7.5470	2.1082	-0.1890	0.0537	0.0000	-0.0000	90.3814	20.7416	-2.0339	0.5781	0.0000
848.2870	0.2417	-2.5839	-1.5109	-2.9025	6.1040	-4.1077	0.0000	-0.0000	-0.0000	0.0000	0.0000	0.0000	0.0215	6.8746	2.5673	-0.1523	0.0536	-0.0721	0.0000	7.5469	2.1083	-0.1890	0.0537	0.0000	0.0000	90.3814	20.7431	-2.0339	0.5781	0.0000
848.2970	0.2417	-2.5839	-1.5110	-2.9025	6.1040	-4.1076	0.0000	-0.0000	-0.0000	0.0000	0.0000	0.0000	-0.0564	6.8866	2.5350	-0.1641	0.0585	-0.0489	0.0000	7.5471	2.1084	-0.1890	0.0537	0.0000	0.0000	90.3834	20.7436	-2.0338	0.5781	0.0000
848.3070	0.2417	-2.5839	-1.5110	-2.9026	6.1040	-4.1076	0.0000	-0.0000	-0.0000	0.0000	0.0000	0.0000	-0.1055	6.9244	2.5636	-0.1501	0.0487	-0.0571	-0.0000	7.5470	2.1083	-0.1890	0.0537	0.0000	-0.0000	90.3815	20.7422	-2.0340	0.5781	0.0000
848.3190	0.2417	-2.5840	-1.5110	-2.9026	6.1040	-4.1076	0.0000	-0.0000	-0.0000	0.0000	0.0000	0.0000	-0.0470	6.9306	2.5256	-0.1616	0.0265	-0.0451	0.0000	7.5470	2.1083	-0.1890	0.0537	0.0000	0.0000	90.3814	20.7432	-2.0338	0.5781	0.0000
848.3290	0.2417	-2.5839	-1.5110	-2.9026	6.1040	-4.1076	0.0000	-0.0000	-0.0000	0.0000	0.0000	0.0000	-0.0173	6.8747	2.5417	-0.1616	0.0287	-0.0693	0.0000	7.5469	2.1083	-0.1890	0.0537	0.0000	0.0000	90.3813	20.7431	-2.0339	0.5781	0.0000
848.3390	0.2417	-2.5839	-1.5109	-2.9025	6.1040	-4.1076	0.0000	-0.0000	-0.0000	0.0000	0.0000	0.0000	-0.0012	6.8923	2.5370	-0.1777	0.0457	-0.0521	0.0000	7.5470	2.1084	-0.1890	0.0537	0.0000	0.0000	90.3824	20.7437	-2.0337	0.5780	0.0000
848.3490	0.2417	-2.5840	-1.5110	-2.9026	6.1040	-4.1077	0.0000	-0.0000	-0.0000	0.0000	0.0000	0.0000	0.0550	6.8936	2.5321	-0.1500	0.0375	-0.0613	-0.0000	7.5471	2.1083	-0.1890	0.0537	0.0000	-0.0000	90.3826	20.7428	-2.0338	0.5781	0.0000
848.3590	0.2417	-2.5840	-1.5110	-2.9026	6.1040	-4.1076	0.0000	-0.0000	-0.0000	0.0000	0.0000	0.0000	-0.0539	6.8912	2.5514	-0.1881	0.0454	-0.0417	-0.0000	7.5470	2.1084	-0.1890	0.0537	0.0000	-0.0000	90.3824	20.7437	-2.0337	0.5780	0.0000
848.3690	0.2417	-2.5840	-1.5109	-2.9026	6.1040	-4.1076	0.0000	-0.0000	-0.0000	0.0000	0.0000	0.0000	-0.0022	6.9375	2.5372	-0.1805	0.0289	-0.0344	-0.0000	7.5470	2.1083	-0.1890	0.0537	0.0000	-0.0000	90.3815	20.7428	-2.0338	0.5781	0.0000
848.3810	0.2418	-2.5840	-1.5110	-2.9026	6.1040	-4.1077	0.0000	-0.0000	-0.0000	0.0000	0.0000	0.0000	-0.0462	6.8366	2.5406	-0.1681	0.0561	-0.0382	0.0000	7.5469	2.1083	-0.1890	0.0537	0.0000	0.0000	90.3806	20.7423	-2.0339	0.5781	0.0000
848.3910	0.2417	-2.5840	-1.5110	-2.9025	6.1040	-4.1076	0.0000	-0.0000	-0.0000	0.0000	0.0000	0.0000	-0.0768	6.9101	2.5560	-0.1668	0.0587	-0.0482	-0.0000	7.5469	2.1083	-0.1890	0.0537	0.0000	-0.0000	90.3811	20.7423	-2.0339	0.5781	0.0000
848.4010	0.2417	-2.5840	-1.5110	-2.9025	6.1040	-4.1076	0.0000	-0.0000	-0.0000	0.0000	0.0000	0.0000	0.0035	6.8825	2.5487	-0.1694	-0.0075	-0.0577	-0.0000	7.5469	2.1083	-0.1890	0.0537	0.0000	-0.0000	90.3810	20.7423	-2.0339	0.5781	0.0000
848.4110	0.2417	-2.5840	-1.5110	-2.9026	6.1040	-4.1076	0.0000	-0.0000	-0.0000	0.0000	0.0000	0.0000	-0.0713	6.8067	2.5366	-0.1768	0.0256	-0.0519	0.0000	7.5469	2.1083	-0.1890	0.0537	0.0000	0.0000	90.3808	20.7431	-2.0339	0.5781	0.0000
848.4230	0.2417	-2.5839	-1.5110	-2.9026	6.1040	-4.1076	0.0000	-0.0000	-0.0000	0.0000	0.0000	0.0000	-0.0670	6.8201	2.5449	-0.1897	0.0633	-0.0543	0.0000	7.5470	2.1084	-0.1890	0.0537	0.0000	0.0000	90.3823	20.7436	-2.0338	0.5781	0.0000
848.4330	0.2417	-2.5840	-1.5110	-2.9025	6.1040	-4.1076	0.0000	-0.0000	-0.0000	0.0000	0.0000	0.0000	0.0152	6.9134	2.5384	-0.1645	0.0347	-0.0506	0.0000	7.5470	2.1084	-0.1890	0.0537	0.0000	0.0000	90.3818	20.7436	-2.0338	0.5781	0.0000
848.4450	0.2418	-2.5840	-1.5110	-2.9025	6.1040	-4.1077	0.0000	-0.0000	-0.0000	0.0000	0.0000	0.0000	-0.0574	6.8633	2.5497	-0.1534	0.0404	-0.0716	-0.0000	7.5470	2.1085	-0.1890	0.0537	0.0000	-0.0000	90.3825	20.7448	-2.0338	0.5781	0.0000
848.4550	0.2417	-2.5840	-1.5109	-2.9025	6.1040	-4.1077	0.0000	-0.0000	-0.0000	0.0000	0.0000	0.0000	-0.0663	6.9480	2.5411	-0.1758	0.0327	-0.0596	0.0000	7.5470	2.1083	-0.1890	0.0537	0.0000	0.0000	90.3816	20.7423	-2.0339	0.5781	0.0000
848.4670	0.2417	-2.5840	-1.5110	-2.9026	6.1040	-4.1076	0.0000	-0.0000	-0.0000	0.0000	0.0000	0.0000	0.0083	6.8702	2.5862	-0.1742	0.0218	-0.0436	0.0000	7.5470	2.1084	-0.1890	0.0537	0.0000	0.0000	90.3814	20.7432	-2.0338	0.5781	0.0000
848.4770	0.2417	-2.5839	-1.5109	-2.9025	6.1040	-4.1076	0.0000	-0.0000	-0.0000	0.0000	0.0000	0.0000	0.0604	6.8888	2.5396	-0.1578	0.0243	-0.0650	-0.0000	7.5469	2.1082	-0.1890	0.0537	0.0000	-0.0000	90.3812	20.7419	-2.0339	0.5781	0.0000
848.4890	0.2417	-2.5839	-1.5109	-2.9025	6.1040	-4.1076	0.0000	-0.0000	-0.0000	0.0000	0.0000	0.0000	0.0108	6.9192	2.5498	-0.1697	0.0556	-0.0639	-0.0000	7.5470	2.1081	-0.1890	0.0537	0.0000	-0.0000	90.3814	20.7411	-2.0339	0.5781	0.0000
848.4990	0.2417	-2.5840	-1.5110	-2.9025	6.1040	-4.1076	0.0000	-0.0000	-0.0000	0.0000	0.0000	0.0000	-0.0207	6.8347	2.5567	-0.1739	0.0242	-0.0358	0.0000	7.5469	2.1082	-0.1890	0.0537	0.0000	0.0000	90.3806	20.7418	-2.0340	0.5781	0.0000
848.5090	0.2417	-2.5840	-1.5109	-2.9025	6.1040	-4.1076	0.0000	-0.0000	-0.0000	0.0000	0.0000	0.0000	-0.0305	6.9669	2.5283	-0.1750	0.0343	-0.0524	-0.0000	7.5470	2.1083	-0.1890	0.0537	0.0000	-0.0000	90.3814	20.7427	-2.0339	0.5781	0.0000
848.5210	0.2417	-2.5839	-1.5109	-2.9026	6.1040	-4.1077	0.0000	-0.0000	-0.0000	0.0000	0.0000	0.0000	-0.0272	6.8524	2.5696	-0.1787	0.0428	-0.0537	0.0000	7.5469	2.1082	-0.1890	0.0537	0.0000	0.0000	90.3808	20.7415	-2.0339	0.5781	0.0000
848.5310	0.2417	-2.5840	-1.5110	-2.9025	6.1040	-4.1076	0.0000	-0.0000	-0.0000	0.0000	0.0000	0.0000	-0.0559	6.8857	2.5615	-0.1647	0.0310	-0.0560	0.0000	7.5469	2.1083	-0.1890	0.0537	0.0000	0.0000	90.3806	20.7424	-2.0339	0.5781	0.0000
848.5430	0.2417	-2.5839	-1.5110	-2.9025	6.1040	-4.1077	0.0000	-0.0000	-0.0000	0.0000	0.0000	0.0000	0.0308	6.9276	2.5518	-0.1530	0.0231	-0.0449	-0.0000	7.5470	2.1084	-0.1890	0.0537	0.0000	-0.0000	90.3824	20.7436	-2.0338	0.5781	0.0000
848.5530	0.2417	-2.5840	-1.5110	-2.9026	6.1040	-4.1077	0.0000	-0.0000	-0.0000	0.0000	0.0000	0.0000	-0.0690	6.8771	2.5819	-0.1566	0.0556	-0.0336	-0.0000	7.5470	2.1082	-0.1890	0.0537	0.0000	-0.0000	90.3816	20.7418	-2.0340	0.5781	0.0000
848.5630	0.2417	-2.5840	-1.5109	-2.9025	6.1040	-4.1076	0.0000	-0.0000	-0.0000	0.0000	0.0000	0.0000	0.0177	6.8700	2.5881	-0.1790	0.0305	-0.0687	-0.0000	7.5469	2.1082	-0.1890	0.0537	0.0000	-0.0000	90.3807	20.7420	-2.0339	0.5781	0.0000
848.5750	0.2417	-2.5839	-1.5110	-2.9025	6.1040	-4.1076	0.0000	-0.0000	-0.0000	0.0000	0.0000	0.0000	-0.0258	6.9057	2.5176	-0.1611	0.0648	-0.0393	-0.0000	7.5470	2.1084	-0.1890	0.0537	0.0000	-0.0000	90.3824	20.7436	-2.0338	0.5781	0.0000
848.5850	0.2417	-2.5840	-1.5110	-2.9025	6.1040	-4.1077	0.0000	-0.0000	-0.0000	0.0000	0.0000	0.0000	-0.1031	6.8929	2.5102	-0.1793	0.0319	-0.0613	-0.0000	7.5470	2.1084	-0.1890	0.0537	0.0000	-0.0000	90.3824	20.7436	-2.0338	0.5781	0.0000
848.5970	0.2418	-2.5840	-1.5110	-2.9025	6.1040	-4.1076	0.0000	-0.0000	-0.0000	0.0000	0.0000	0.0000	0.0535	6.8192	2.5177	-0.1573	0.0284	-0.0485	0.0000	7.5470	2.1083	-0.1890	0.0537	0.0000	0.0000	90.3816	20.7423	-2.0339	0.5781	0.0000
848.6070	0.2417	-2.5840	-1.5110	-2.9025	6.1040	-4.1076	0.0000	-0.0000	-0.0000	0.0000	0.0000	0.0000	-0.0588	6.9284	2.5659	-0.1741	0.0095	-0.0546	0.0000	7.5469	2.1083	-0.1890	0.0537	0.0000	0.0000	90.3809	20.7427	-2.0339	0.5781	0.0000
848.6190	0.2417	-2.5840	-1.5110	-2.9026	6.1040	-4.1076	0.0000	-0.0000	-0.0000	0.0000	0.0000	0.0000	-0.0529	6.8307	2.5441	-0.1564	0.0466	-0.0624	0.0000	7.5470	2.1084	-0.1890	0.0537	0.0000	0.0000	90.3814	20.7432	-2.0338	0.5781	0.0000
848.6290	0.2418	-2.5839	-1.5110	-2.9026	6.1040	-4.1076	0.0000	-0.0000	-0.0000	0.0000	0.0000	0.0000	-0.1170	6.8630	2.5693	-0.1771	0.0587	-0.0536	0.0000	7.5470	2.1083	-0.1890	0.0537	0.0000	0.0000	90.3816	20.7423	-2.0339	0.5781	0.0000
848.6390	0.2417	-2.5840	-1.5110	-2.9026	6.1040	-4.1076	0.0000	-0.0000	-0.0000	0.0000	0.0000	0.0000	-0.0856	6.9327	2.5433	-0.1595	0.0464	-0.0610	-0.0000	7.5469	2.1084	-0.1890	0.0537	0.0000	-0.0000	90.3812	20.7435	-2.0339	0.5781	0.0000
848.6510	0.2417	-2.5839	-1.5109	-2.9025	6.1040	-4.1076	0.0000	-0.0000	-0.0000	0.0000	0.0000	0.0000	0.0331	6.8681	2.5447	-0.1686	0.0194	-0.0571	-0.0000	7.5469	2.1084	-0.1890	0.0537	0.0000	-0.0000	90.3807	20.7440	-2.0338	0.5781	0.0000
848.6610	0.2417	-2.5840	-1.5109	-2.9026	6.1040	-4.1076	0.0000	-0.0000	-0.0000	0.0000	0.0000	0.0000	0.0420	6.9206	2.5920	-0.1811	0.0518	-0.0601	0.0000	7.5470	2.1083	-0.1890	0.0537	0.0000	0.0000	90.3814	20.7432	-2.0338	0.5781	0.0000
848.6730	0.2417	-2.5840	-1.5109	-2.9025	6.1040	-4.1077	0.0000	-0.0000	-0.0000	0.0000	0.0000	0.0000	-0.0648	6.9225	2.5717	-0.1678	0.0454	-0.0713	-0.0000	7.5469	2.1083	-0.1890	0.0537	0.0000	-0.0000	90.3805	20.7428	-2.0338	0.5781	0.0000
848.6830	0.2418	-2.5840	-1.5110	-2.9025	6.1040	-4.1076	0.0000	-0.0000	-0.0000	0.0000	0.0000	0.0000	0.0021	6.8743	2.5669	-0.1705	0.0304	-0.0650	0.0000	7.5469	2.1083	-0.1890	0.0537	0.0000	0.0000	90.3811	20.7423	-2.0339	0.5781	0.0000
848.6950	0.2417	-2.5840	-1.5110	-2.9026	6.1040	-4.1077	0.0000	-0.0000	-0.0000	0.0000	0.0000	0.0000	-0.0806	6.8996	2.5852	-0.1593	-0.0028	-0.0632	-0.0000	7.5470	2.1083	-0.1890	0.0537	0.0000	-0.0000	90.3815	20.7428	-2.0338	0.5781	0.0000
848.7050	0.2417	-2.5840	-1.5110	-2.9026	6.1040	-4.1076	0.0000	-0.0000	-0.0000	0.0000	0.0000	0.0000	-0.0778	6.9298	2.5422	-0.2090	0.0311	-0.0758	0.0000	7.5469	2.1083	-0.1890	0.0537	0.0000	0.0000	90.3813	20.7431	-2.0339	0.5781	0.0000
848.7170	0.2418	-2.5840	-1.5110	-2.9025	6.1040	-4.1076	0.0000	-0.0000	-0.0000	0.0000	0.0000	0.0000	0.0367	6.9384	2.6058	-0.1668	0.0209	-0.0720	-0.0000	7.5469	2.1082	-0.1890	0.0537	0.0000	-0.0000	90.3813	20.7415	-2.0340	0.5781	0.0000
848.7270	0.2417	-2.5840	-1.5109	-2.9026	6.1040	-4.1076	0.0000	-0.0000	-0.0000	0.0000	0.0000	0.0000	-0.0740	6.8928	2.5824	-0.1670	0.0326	-0.0613	0.0000	7.5470	2.1083	-0.1890	0.0537	0.0000	0.0000	90.3820	20.7428	-2.0339	0.5781	0.0000
848.7370	0.2417	-2.5839	-1.5110	-2.9026	6.1040	-4.1077	0.0000	-0.0000	-0.0000	0.0000	0.0000	0.0000	0.0350	6.8755	2.5669	-0.1714	0.0373	-0.0389	-0.0000	7.5471	2.1083	-0.1890	0.0537	0.0000	-0.0000	90.3826	20.7428	-2.0338	0.5781	0.0000
848.7490	0.2417	-2.5840	-1.5110	-2.9025	6.1040	-4.1076	0.0000	-0.0000	-0.0000	0.0000	0.0000	0.0000	-0.0996	6.8922	2.5533	-0.1803	0.0467	-0.0693	-0.0000	7.5470	2.1083	-0.1890	0.0537	0.0000	-0.0000	90.3814	20.7427	-2.0339	0.5781	0.0000
848.7590	0.2417	-2.5840	-1.5109	-2.9025	6.1040	-4.1076	0.0000	-0.0000	-0.0000	0.0000	0.0000	-0.0000	-0.0071	6.9207	2.5491	-0.1725	0.0273	-0.0486	0.0000	7.5470	2.1083	-0.1890	0.0537	0.0000	0.0000	90.3816	20.7423	-2.0339	0.5781	0.0000
848.7710	0.2417	-2.5839	-1.5109	-2.9025	6.1040	-4.1077	0.0000	-0.0000	-0.0000	0.0000	0.0000	-0.0000	-0.0257	6.9068	2.5884	-0.1879	0.0188	-0.0552	-0.0000	7.5471	2.1084	-0.1890	0.0537	0.0000	-0.0000	90.3826	20.7439	-2.0339	0.5781	0.0000
848.7810	0.2417	-2.5840	-1.5110	-2.9026	6.1040	-4.1076	0.0000	-0.0000	-0.0000	0.0000	0.0000	-0.0000	0.0092	6.9187	2.5413	-0.1510	0.0168	-0.0480	0.0000	7.5469	2.1083	-0.1890	0.0537	0.0000	0.0000	90.3806	20.7423	-2.0339	0.5781	0.0000
848.7930	0.2417	-2.5840	-1.5109	-2.9025	6.1040	-4.1077	0.0000	-0.0000	-0.0000	0.0000	0.0000	0.0000	-0.0529	6.8262	2.5302	-0.1715	0.0529	-0.0554	0.0000	7.5469	2.1082	-0.1890	0.0537	0.0000	0.0000	90.3808	20.7420	-2.0339	0.5781	0.0000
848.8030	0.2417	-2.5840	-1.5110	-2.9025	6.1040	-4.1077	0.0000	-0.0000	-0.0000	0.0000	0.0000	0.0001	-0.0055	6.9849	2.5514	-0.1809	0.0204	-0.0481	0.0000	7.5471	2.1083	-0.1890	0.0537	0.0000	0.0000	90.3829	20.7432	-2.0338	0.5781	0.0000
848.8150	0.2417	-2.5839	-1.5110	-2.9026	6.1040	-4.1076	0.0000	-0.0000	-0.0000	0.0000	0.0000	0.0000	-0.0354	6.8954	2.5290	-0.1631	0.0085	-0.0610	-0.0000	7.5470	2.1083	-0.1890	0.0537	0.0000	-0.0000	90.3815	20.7423	-2.0339	0.5781	0.0000
848.8250	0.2417	-2.5840	-1.5109	-2.9025	6.1040	-4.1076	0.0000	-0.0000	-0.0000	0.0000	0.0000	0.0000	-0.0631	6.8762	2.5789	-0.1715	0.0256	-0.0411	0.0000	7.5469	2.1082	-0.1890	0.0537	0.0000	0.0000	90.3807	20.7419	-2.0339	0.5781	0.0000
848.8370	0.2417	-2.5839	-1.5110	-2.9026	6.1040	-4.1076	0.0000	-0.0000	-0.0000	0.0000	0.0000	0.0000	-0.0337	6.8658	2.5656	-0.1798	0.0387	-0.0721	0.0000	7.5469	2.1083	-0.1890	0.0537	0.0000	0.0000	90.3809	20.7427	-2.0339	0.5781	0.0000
848.8470	0.2417	-2.5840	-1.5110	-2.9026	6.1040	-4.1076	0.0000	-0.0000	-0.0000	0.0000	0.0000	0.0000	-0.0213	6.9167	2.5467	-0.1941	0.0406	-0.0525	-0.0000	7.5469	2.1082	-0.1890	0.0537	0.0000	-0.0000	90.3813	20.7415	-2.0340	0.5781	0.0000
848.8590	0.2417	-2.5840	-1.5109	-2.9026	6.1040	-4.1076	0.0000	-0.0000	-0.0000	0.0000	0.0000	0.0000	-0.0398	6.8993	2.5632	-0.1783	0.0260	-0.0180	-0.0000	7.5470	2.1083	-0.1890	0.0537	0.0000	-0.0000	90.3820	20.7428	-2.0339	0.5781	0.0000
848.8690	0.2417	-2.5840	-1.5110	-2.9026	6.1040	-4.1077	0.0000	-0.0000	-0.0000	0.0000	0.0000	0.0000	0.0180	6.8382	2.5181	-0.2007	0.0230	-0.0510	-0.0000	7.5470	2.1085	-0.1890	0.0537	0.0000	-0.0000	90.3821	20.7444	-2.0338	0.5781	0.0000
848.8790	0.2417	-2.5840	-1.5110	-2.9025	6.1040	-4.1077	0.0000	-0.0000	-0.0000	0.0000	0.0000	0.0000	-0.0172	6.9575	2.5288	-0.1848	0.0166	-0.0813	0.0000	7.5469	2.1082	-0.1890	0.0537	0.0000	0.0000	90.3812	20.7420	-2.0339	0.5781	0.0000
848.8910	0.2417	-2.5839	-1.5110	-2.9026	6.1040	-4.1077	0.0000	-0.0000	-0.0000	0.0000	0.0000	0.0000	-0.0283	6.9289	2.5547	-0.1716	0.0084	-0.0497	0.0000	7.5470	2.1084	-0.1890	0.0537	0.0000	0.0000	90.3814	20.7432	-2.0338	0.5781	0.0000
848.9010	0.2417	-2.5839	-1.5109	-2.9026	6.1040	-4.1077	0.0000	-0.0000	-0.0000	0.0000	0.0000	0.0000	-0.0794	6.8228	2.5140	-0.1955	0.0029	-0.0916	0.0000	7.5469	2.1084	-0.1890	0.0537	0.0000	0.0000	90.3811	20.7439	-2.0339	0.5781	0.0000
848.9130	0.2417	-2.5840	-1.5110	-2.9025	6.1040	-4.1077	0.0000	-0.0000	-0.0000	0.0000	0.0000	0.0000	0.0198	6.8327	2.5698	-0.1846	0.0171	-0.0607	-0.0000	7.5469	2.1083	-0.1890	0.0537	0.0000	-0.0000	90.3809	20.7431	-2.0339	0.5781	0.0000
848.9230	0.2417	-2.5839	-1.5109	-2.9026	6.1040	-4.1077	0.0000	-0.0000	-0.0000	0.0000	0.0000	0.0000	-0.0657	6.9414	2.5432	-0.1656	0.0325	-0.0613	-0.0000	7.5469	2.1082	-0.1890	0.0537	0.0000	-0.0000	90.3808	20.7415	-2.0339	0.5781	0.0000
848.9350	0.2417	-2.5839	-1.5109	-2.9026	6.1040	-4.1077	0.0000	-0.0000	-0.0000	0.0000	0.0000	0.0000	-0.0185	6.8478	2.5863	-0.1548	0.0049	-0.0533	0.0000	7.5469	2.1082	-0.1890	0.0537	0.0000	0.0000	90.3806	20.7419	-2.0340	0.5781	0.0000
848.9450	0.2417	-2.5840	-1.5110	-2.9025	6.1040	-4.1076	0.0000	-0.0000	-0.0000	0.0000	0.0000	0.0000	-0.0734	6.8978	2.5718	-0.1748	-0.0025	-0.0387	0.0000	7.5468	2.1082	-0.1890	0.0537	0.0000	0.0000	90.3801	20.7419	-2.0340	0.5781	0.0000
848.9570	0.2417	-2.5840	-1.5109	-2.9026	6.1040	-4.1076	0.0000	-0.0000	-0.0000	0.0000	0.0000	0.0000	-0.0268	6.9151	2.5630	-0.1734	0.0287	-0.0696	0.0000	7.5469	2.1084	-0.1890	0.0537	0.0000	0.0000	90.3812	20.7440	-2.0338	0.5781	0.0000
848.9670	0.2417	-2.5839	-1.5109	-2.9025	6.1040	-4.1076	0.0000	-0.0000	-0.0000	0.0000	0.0000	0.0000	-0.0236	6.9300	2.5270	-0.1712	0.0276	-0.0658	-0.0000	7.5469	2.1082	-0.1890	0.0537	0.0000	-0.0000	90.3812	20.7419	-2.0339	0.5781	0.0000
848.9770	0.2417	-2.5839	-1.5110	-2.9026	6.1040	-4.1076	0.0000	-0.0000	-0.0000	0.0000	0.0000	0.0000	-0.0391	6.9083	2.5574	-0.1734	0.0488	-0.0613	0.0000	7.5469	2.1082	-0.1890	0.0537	0.0000	0.0000	90.3807	20.7419	-2.0339	0.5781	0.0000
848.9890	0.2417	-2.5840	-1.5110	-2.9025	6.1040	-4.1076	0.0000	-0.0000	-0.0000	0.0000	0.0000	0.0000	-0.0593	6.8884	2.5786	-0.1729	0.0061	-0.0486	-0.0000	7.5470	2.1082	-0.1890	0.0537	0.0000	-0.0000	90.3817	20.7419	-2.0340	0.5781	0.0000
848.9990	0.2417	-2.5839	-1.5110	-2.9025	6.1040	-4.1076	0.0000	-0.0000	-0.0000	0.0000	0.0000	0.0000	-0.0474	6.8377	2.5849	-0.1606	0.0352	-0.0498	0.0000	7.5470	2.1084	-0.1890	0.0537	0.0000	0.0000	90.3818	20.7436	-2.0338	0.5781	0.0000
849.0090	0.2417	-2.5840	-1.5109	-2.9025	6.1040	-4.1076	0.0000	-0.0000	-0.0000	0.0000	0.0000	0.0001	0.0210	6.9307	2.5710	-0.1995	0.0421	-0.0296	0.0000	7.5469	2.1084	-0.1890	0.0537	0.0000	0.0000	90.3812	20.7440	-2.0337	0.5780	0.0000
849.0190	0.2417	-2.5840	-1.5109	-2.9025	6.1040	-4.1076	0.0000	-0.0000	-0.0000	0.0000	0.0000	0.0000	-0.0282	6.9447	2.5564	-0.1813	0.0035	-0.0514	-0.0000	7.5470	2.1082	-0.1890	0.0537	0.0000	-0.0000	90.3818	20.7415	-2.0340	0.5781	0.0000
849.0290	0.2417	-2.5839	-1.5109	-2.9026	6.1040	-4.1076	0.0000	-0.0000	-0.0000	0.0000	0.0000	0.0000	-0.0171	6.9569	2.5381	-0.1875	0.0226	-0.0416	-0.0000	7.5470	2.1083	-0.1890	0.0537	0.0000	-0.0000	90.3821	20.7428	-2.0338	0.5781	0.0000
849.0390	0.2417	-2.5840	-1.5110	-2.9025	6.1040	-4.1076	0.0000	-0.0000	-0.0000	0.0000	0.0000	0.0002	-0.0219	6.8920	2.5554	-0.1718	0.0159	-0.0627	0.0000	7.5469	2.1083	-0.1890	0.0537	0.0000	0.0000	90.3813	20.7431	-2.0339	0.5781	0.0000
849.0490	0.2417	-2.5839	-1.5110	-2.9025	6.1040	-4.1076	0.0000	-0.0000	-0.0000	0.0000	0.0000	0.0001	0.0293	6.8647	2.5501	-0.1963	0.0008	-0.0464	0.0000	7.5470	2.1084	-0.1890	0.0537	0.0000	0.0000	90.3822	20.7440	-2.0338	0.5781	0.0000
849.0610	0.2417	-2.5839	-1.5110	-2.9025	6.1040	-4.1077	0.0000	-0.0000	-0.0000	0.0000	0.0000	0.0001	-0.0096	6.8740	2.5546	-0.1747	0.0204	-0.0582	0.0000	7.5470	2.1083	-0.1890	0.0537	0.0000	0.0000	90.3822	20.7424	-2.0339	0.5781	0.0000
849.0710	0.2417	-2.5840	-1.5109	-2.9026	6.1040	-4.1077	0.0000	-0.0000	-0.0000	0.0000	0.0000	0.0000	0.0074	6.8824	2.5824	-0.1765	0.0337	-0.0513	0.0000	7.5469	2.1084	-0.1890	0.0537	0.0000	0.0000	90.3809	20.7432	-2.0338	0.5781	0.0000
849.0810	0.2417	-2.5839	-1.5110	-2.9025	6.1040	-4.1077	0.0000	-0.0000	-0.0000	0.0000	0.0000	0.0001	-0.0467	6.9029	2.5895	-0.1885	0.0217	-0.0455	0.0000	7.5470	2.1082	-0.1890	0.0537	0.0000	0.0000	90.3822	20.7419	-2.0339	0.5781	0.0000
849.0910	0.2417	-2.5839	-1.5110	-2.9026	6.1040	-4.1076	0.0000	-0.0000	-0.0000	0.0000	0.0000	0.0001	-0.0648	6.8009	2.5750	-0.1884	0.0511	-0.0419	0.0000	7.5469	2.1083	-0.1890	0.0537	0.0000	0.0000	90.3808	20.7431	-2.0339	0.5781	0.0000
849.1010	0.2417	-2.5839	-1.5110	-2.9025	6.1040	-4.1076	0.0000	-0.0000	-0.0000	0.0000	0.0000	0.0001	-0.0056	6.9496	2.5612	-0.1783	0.0231	-0.0666	-0.0000	7.5469	2.1082	-0.1890	0.0537	0.0000	-0.0000	90.3812	20.7419	-2.0339	0.5781	0.0000
849.1130	0.2417	-2.5839	-1.5109	-2.9026	6.1040	-4.1077	0.0000	-0.0000	-0.0000	0.0000	0.0000	0.0000	-0.0175	6.9269	2.5629	-0.1671	0.0234	-0.0598	-0.0000	7.5470	2.1083	-0.1890	0.0537	0.0000	-0.0000	90.3821	20.7428	-2.0338	0.5781	0.0000
849.1230	0.2417	-2.5839	-1.5110	-2.9025	6.1040	-4.1076	0.0000	-0.0000	-0.0000	0.0000	0.0000	0.0001	0.0673	6.8859	2.5465	-0.1799	0.0217	-0.0539	-0.0000	7.5470	2.1083	-0.1890	0.0537	0.0000	-0.0000	90.3815	20.7427	-2.0339	0.5781	0.0000
849.1330	0.2417	-2.5840	-1.5110	-2.9025	6.1040	-4.1077	0.0000	-0.0000	-0.0000	0.0000	0.0000	0.0001	-0.0358	6.8957	2.5506	-0.1757	0.0216	-0.0508	0.0000	7.5470	2.1083	-0.1890	0.0537	0.0000	0.0000	90.3819	20.7431	-2.0339	0.5781	0.0000
849.1430	0.2417	-2.5840	-1.5110	-2.9025	6.1040	-4.1076	0.0000	-0.0000	-0.0000	0.0000	0.0000	0.0000	-0.0192	6.9460	2.5704	-0.1867	0.0267	-0.0533	0.0000	7.5469	2.1083	-0.1890	0.0537	0.0000	0.0000	90.3810	20.7428	-2.0339	0.5781	0.0000
849.1550	0.2417	-2.5840	-1.5109	-2.9025	6.1040	-4.1076	0.0000	-0.0000	-0.0000	0.0000	0.0000	0.0000	-0.0122	6.9007	2.5953	-0.1902	0.0179	-0.0440	0.0000	7.5469	2.1083	-0.1890	0.0537	0.0000	0.0000	90.3809	20.7431	-2.0338	0.5781	0.0000
849.1650	0.2417	-2.5840	-1.5110	-2.9026	6.1040	-4.1076	0.0000	-0.0000	-0.0000	0.0000	0.0000	0.0000	0.0397	6.9094	2.5557	-0.2059	0.0434	-0.0361	-0.0000	7.5470	2.1083	-0.1890	0.0537	0.0000	-0.0000	90.3822	20.7424	-2.0339	0.5781	0.0000
849.1770	0.2417	-2.5840	-1.5110	-2.9026	6.1040	-4.1077	0.0000	-0.0000	-0.0000	0.0000	0.0000	0.0000	-0.0724	6.9515	2.5319	-0.2118	0.0154	-0.0514	-0.0000	7.5469	2.1084	-0.1890	0.0537	0.0000	-0.0000	90.3813	20.7435	-2.0338	0.5781	0.0000
849.1870	0.2417	-2.5840	-1.5110	-2.9025	6.1040	-4.1076	0.0000	-0.0000	-0.0000	0.0000	0.0000	0.0001	-0.0201	6.8516	2.5479	-0.2004	0.0306	-0.0578	-0.0000	7.5469	2.1081	-0.1890	0.0537	0.0000	-0.0000	90.3805	20.7407	-2.0340	0.5781	0.0000
849.1970	0.2417	-2.5840	-1.5110	-2.9026	6.1040	-4.1077	0.0000	-0.0000	-0.0000	0.0000	0.0000	0.0001	0.0032	6.9434	2.5843	-0.1777	0.0492	-0.0267	0.0000	7.5469	2.1083	-0.1890	0.0537	0.0000	0.0000	90.3806	20.7424	-2.0339	0.5781	0.0000
849.2090	0.2417	-2.5840	-1.5110	-2.9026	6.1040	-4.1076	0.0000	-0.0000	-0.0000	0.0000	0.0000	0.0000	0.0159	6.8392	2.5290	-0.2194	0.0269	-0.0699	0.0000	7.5471	2.1085	-0.1890	0.0537	0.0000	0.0000	90.3826	20.7444	-2.0338	0.5781	0.0000
849.2190	0.2417	-2.5840	-1.5109	-2.9026	6.1040	-4.1076	0.0000	-0.0000	-0.0000	0.0000	0.0000	0.0000	-0.0434	6.8794	2.5500	-0.1813	0.0091	-0.0451	0.0000	7.5469	2.1082	-0.1890	0.0537	0.0000	0.0000	90.3807	20.7415	-2.0340	0.5781	0.0000
849.2310	0.2417	-2.5839	-1.5110	-2.9025	6.1040	-4.1077	0.0000	-0.0000	-0.0000	0.0000	0.0000	0.0001	-0.0438	6.8239	2.6060	-0.1801	0.0089	-0.0812	0.0000	7.5469	2.1083	-0.1890	0.0537	0.0000	0.0000	90.3811	20.7423	-2.0339	0.5781	0.0000
849.2410	0.2417	-2.5840	-1.5109	-2.9025	6.1040	-4.1076	0.0000	-0.0000	-0.0000	0.0000	0.0000	0.0001	0.0380	6.9089	2.5824	-0.2068	0.0064	-0.0437	0.0000	7.5470	2.1083	-0.1890	0.0537	0.0000	0.0000	90.3816	20.7423	-2.0339	0.5781	0.0000
849.2530	0.2417	-2.5839	-1.5110	-2.9026	6.1040	-4.1076	0.0000	-0.0000	-0.0000	0.0000	0.0000	0.0001	0.0281	6.8226	2.5318	-0.2176	0.0211	-0.0651	0.0000	7.5469	2.1084	-0.1890	0.0537	0.0000	0.0000	90.3813	20.7436	-2.0337	0.5780	0.0000
849.2630	0.2417	-2.5839	-1.5110	-2.9025	6.1040	-4.1076	0.0000	-0.0000	-0.0000	0.0000	0.0000	0.0000	0.0455	6.8974	2.5664	-0.2134	0.0142	-0.0578	-0.0000	7.5469	2.1083	-0.1890	0.0537	0.0000	-0.0000	90.3810	20.7423	-2.0340	0.5781	0.0000
849.2730	0.2417	-2.5839	-1.5110	-2.9026	6.1040	-4.1076	0.0000	-0.0000	-0.0000	0.0000	0.0000	0.0000	-0.0612	6.9331	2.5767	-0.1586	0.0295	-0.0521	-0.0000	7.5469	2.1083	-0.1890	0.0537	0.0000	-0.0000	90.3811	20.7424	-2.0339	0.5781	0.0000
849.2830	0.2417	-2.5840	-1.5110	-2.9026	6.1040	-4.1077	0.0000	-0.0000	-0.0000	0.0000	0.0000	0.0000	-0.0349	6.8531	2.5582	-0.1915	0.0167	-0.0569	0.0000	7.5469	2.1083	-0.1890	0.0537	0.0000	0.0000	90.3810	20.7428	-2.0338	0.5781	0.0000
849.2930	0.2417	-2.5840	-1.5110	-2.9025	6.1040	-4.1076	0.0000	-0.0000	-0.0000	0.0000	0.0000	0.0002	-0.0405	6.8911	2.5784	-0.1956	0.0404	-0.0702	-0.0000	7.5470	2.1084	-0.1890	0.0537	0.0000	-0.0000	90.3819	20.7432	-2.0338	0.5781	0.0000
849.3030	0.2417	-2.5840	-1.5110	-2.9025	6.1041	-4.1076	0.0000	-0.0000	-0.0000	0.0000	0.0000	0.0002	-0.0008	6.9312	2.6067	-0.1628	0.0312	-0.0518	-0.0000	7.5470	2.1083	-0.1890	0.0537	0.0000	-0.0000	90.3822	20.7424	-2.0339	0.5781	0.0000
849.3130	0.2417	-2.5840	-1.5109	-2.9025	6.1040	-4.1076	0.0000	-0.0000	-0.0000	0.0000	0.0000	0.0001	-0.0168	6.9015	2.5537	-0.1968	0.0177	-0.0467	-0.0000	7.5470	2.1082	-0.1890	0.0537	0.0000	-0.0000	90.3818	20.7420	-2.0339	0.5781	0.0000
849.3250	0.2417	-2.5840	-1.5110	-2.9025	6.1040	-4.1076	0.0000	-0.0000	-0.0000	0.0000	0.0000	0.0000	0.0152	6.9084	2.5427	-0.1544	0.0299	-0.0643	0.0000	7.5469	2.1081	-0.1890	0.0537	0.0000	0.0000	90.3810	20.7407	-2.0340	0.5781	0.0000
849.3350	0.2417	-2.5840	-1.5110	-2.9025	6.1040	-4.1076	0.0000	-0.0000	-0.0000	0.0000	0.0000	0.0000	0.0597	6.9286	2.5904	-0.2012	0.0162	-0.0453	0.0000	7.5469	2.1083	-0.1890	0.0537	0.0000	0.0000	90.3813	20.7431	-2.0339	0.5781	0.0000
849.3450	0.2417	-2.5840	-1.5109	-2.9026	6.1040	-4.1077	0.0000	-0.0000	-0.0000	0.0000	0.0000	0.0000	0.0675	6.9449	2.5253	-0.1562	-0.0029	-0.0487	0.0000	7.5469	2.1083	-0.1890	0.0537	0.0000	0.0000	90.3811	20.7423	-2.0339	0.5781	0.0000
849.3550	0.2417	-2.5840	-1.5110	-2.9025	6.1040	-4.1077	0.0000	-0.0000	-0.0000	0.0000	0.0000	0.0000	-0.0863	6.9141	2.5353	-0.1911	0.0134	-0.0701	0.0000	7.5470	2.1084	-0.1890	0.0537	0.0000	0.0000	90.3818	20.7436	-2.0338	0.5781	0.0000
849.3670	0.2417	-2.5840	-1.5110	-2.9025	6.1040	-4.1076	0.0000	-0.0000	-0.0000	0.0000	0.0000	0.0001	-0.0109	6.8850	2.5737	-0.2264	0.0163	-0.0504	0.0000	7.5469	2.1083	-0.1890	0.0537	0.0000	0.0000	90.3811	20.7424	-2.0339	0.5781	0.0000
849.3770	0.2417	-2.5840	-1.5110	-2.9025	6.1040	-4.1076	0.0000	-0.0000	-0.0000	0.0000	0.0000	0.0001	0.0549	6.8746	2.5534	-0.1919	0.0273	-0.0556	-0.0000	7.5469	2.1084	-0.1890	0.0537	0.0000	-0.0000	90.3812	20.7435	-2.0339	0.5781	0.0000
849.3890	0.2417	-2.5840	-1.5109	-2.9025	6.1040	-4.1076	0.0000	-0.0000	-0.0000	0.0000	0.0000	0.0000	-0.0037	6.9198	2.5577	-0.2233	0.0175	-0.0550	-0.0000	7.5469	2.1084	-0.1890	0.0537	0.0000	-0.0000	90.3812	20.7435	-2.0338	0.5781	0.0000
849.3990	0.2417	-2.5840	-1.5110	-2.9025	6.1040	-4.1076	0.0000	-0.0000	-0.0000	0.0000	0.0000	0.0000	-0.0094	6.8281	2.5464	-0.1976	0.0379	-0.0404	0.0000	7.5470	2.1082	-0.1890	0.0537	0.0000	0.0000	90.3818	20.7414	-2.0340	0.5781	0.0000
849.4110	0.2417	-2.5839	-1.5110	-2.9025	6.1040	-4.1076	0.0000	-0.0000	-0.0000	0.0000	0.0000	0.0000	-0.0284	6.9915	2.5533	-0.1923	0.0277	-0.0756	0.0000	7.5470	2.1084	-0.1890	0.0537	0.0000	0.0000	90.3818	20.7436	-2.0338	0.5781	0.0000
849.4210	0.2417	-2.5840	-1.5110	-2.9026	6.1040	-4.1077	0.0000	-0.0000	-0.0000	0.0000	0.0000	0.0000	0.0363	6.9228	2.5553	-0.2211	0.0254	-0.0382	0.0000	7.5470	2.1083	-0.1890	0.0537	0.0000	0.0000	90.3815	20.7428	-2.0338	0.5781	0.0000
849.4310	0.2417	-2.5839	-1.5110	-2.9025	6.1040	-4.1077	0.0000	-0.0000	-0.0000	0.0000	0.0000	0.0000	0.0359	6.9041	2.5470	-0.2014	0.0250	-0.0496	-0.0000	7.5470	2.1085	-0.1890	0.0537	0.0000	-0.0000	90.3822	20.7445	-2.0337	0.5780	0.0000
849.4410	0.2417	-2.5840	-1.5110	-2.9026	6.1040	-4.1076	0.0000	-0.0000	-0.0000	0.0000	0.0000	0.0000	-0.0246	6.9334	2.6061	-0.2131	0.0291	-0.0685	-0.0000	7.5469	2.1083	-0.1890	0.0537	0.0000	-0.0000	90.3805	20.7428	-2.0338	0.5781	0.0000
849.4510	0.2417	-2.5839	-1.5110	-2.9026	6.1040	-4.1076	0.0000	-0.0000	-0.0000	0.0000	0.0000	0.0000	0.0813	6.8324	2.5326	-0.1721	0.0330	-0.0729	0.0000	7.5469	2.1083	-0.1890	0.0537	0.0000	0.0000	90.3810	20.7428	-2.0339	0.5781	0.0000
849.4610	0.2417	-2.5840	-1.5109	-2.9025	6.1040	-4.1076	0.0000	-0.0000	-0.0000	0.0000	0.0000	0.0000	0.0220	6.9197	2.5628	-0.1940	0.0369	-0.0854	-0.0000	7.5469	2.1082	-0.1890	0.0537	0.0000	-0.0000	90.3812	20.7419	-2.0340	0.5781	0.0000
849.4730	0.2417	-2.5840	-1.5110	-2.9025	6.1040	-4.1076	0.0000	-0.0000	-0.0000	0.0000	0.0000	0.0000	0.0394	6.8904	2.5505	-0.1755	0.0201	-0.0422	-0.0000	7.5470	2.1083	-0.1890	0.0537	0.0000	-0.0000	90.3821	20.7428	-2.0339	0.5781	0.0000
849.4830	0.2417	-2.5840	-1.5110	-2.9026	6.1040	-4.1076	0.0000	-0.0000	-0.0000	0.0000	0.0000	0.0000	0.0295	6.8747	2.5635	-0.2258	0.0175	-0.0482	0.0000	7.5468	2.1083	-0.1890	0.0537	0.0000	0.0000	90.3800	20.7428	-2.0338	0.5781	0.0000
849.4930	0.2417	-2.5840	-1.5110	-2.9026	6.1040	-4.1077	0.0000	-0.0000	-0.0000	0.0000	0.0000	0.0000	0.0776	6.9405	2.5394	-0.1794	0.0063	-0.0544	-0.0000	7.5470	2.1082	-0.1890	0.0537	0.0000	-0.0000	90.3817	20.7419	-2.0340	0.5781	0.0000
849.5030	0.2417	-2.5839	-1.5110	-2.9025	6.1040	-4.1076	0.0000	-0.0000	-0.0000	0.0000	0.0000	0.0000	0.0466	6.8706	2.5120	-0.2214	0.0320	-0.0589	-0.0000	7.5470	2.1083	-0.1890	0.0537	0.0000	-0.0000	90.3822	20.7424	-2.0339	0.5781	0.0000
849.5150	0.2417	-2.5840	-1.5109	-2.9026	6.1040	-4.1076	0.0000	-0.0000	-0.0000	0.0000	0.0000	0.0000	-0.0392	6.8302	2.5303	-0.1927	0.0290	-0.0531	-0.0000	7.5470	2.1083	-0.1890	0.0537	0.0000	-0.0000	90.3814	20.7427	-2.0339	0.5781	0.0000
849.5250	0.2417	-2.5840	-1.5109	-2.9026	6.1040	-4.1076	0.0000	-0.0000	-0.0000	0.0000	0.0000	0.0000	-0.0211	6.8257	2.6070	-0.1843	-0.0007	-0.0559	0.0000	7.5470	2.1083	-0.1890	0.0537	0.0000	0.0000	90.3824	20.7431	-2.0339	0.5781	0.0000
849.5370	0.2417	-2.5839	-1.5110	-2.9025	6.1040	-4.1076	0.0000	-0.0000	-0.0000	0.0000	0.0000	0.0000	-0.0026	6.9216	2.5736	-0.2127	0.0097	-0.0412	-0.0000	7.5469	2.1082	-0.1890	0.0537	0.0000	-0.0000	90.3811	20.7419	-2.0340	0.5781	0.0000
849.5470	0.2417	-2.5840	-1.5109	-2.9025	6.1041	-4.1076	0.0000	-0.0000	-0.0000	0.0000	0.0000	0.0000	-0.0249	6.9358	2.5461	-0.2062	0.0546	-0.0394	-0.0000	7.5470	2.1083	-0.1890	0.0537	0.0000	-0.0000	90.3825	20.7432	-2.0338	0.5781	0.0000
849.5590	0.2417	-2.5840	-1.5110	-2.9025	6.1040	-4.1076	0.0000	-0.0000	-0.0000	0.0000	0.0000	0.0000	0.0246	6.8805	2.5737	-0.2160	0.0426	-0.0624	0.0000	7.5469	2.1083	-0.1890	0.0537	0.0000	0.0000	90.3810	20.7428	-2.0338	0.5781	0.0000
849.5690	0.2417	-2.5840	-1.5110	-2.9025	6.1040	-4.1076	0.0000	-0.0000	-0.0000	0.0000	0.0000	0.0000	-0.0014	6.9185	2.5663	-0.2307	0.0301	-0.0779	0.0000	7.5470	2.1084	-0.1890	0.0537	0.0000	0.0000	90.3819	20.7432	-2.0338	0.5781	0.0000
849.5810	0.2417	-2.5840	-1.5109	-2.9025	6.1040	-4.1076	0.0000	-0.0000	-0.0000	0.0000	0.0000	0.0000	-0.0131	6.9556	2.5383	-0.2090	0.0192	-0.0270	-0.0000	7.5469	2.1082	-0.1890	0.0537	0.0000	-0.0000	90.3812	20.7419	-2.0339	0.5781	0.0000
849.5910	0.2417	-2.5839	-1.5110	-2.9025	6.1040	-4.1076	0.0000	-0.0000	-0.0000	0.0000	0.0000	0.0000	0.0260	6.8754	2.5518	-0.1834	0.0177	-0.0604	0.0000	7.5469	2.1083	-0.1890	0.0537	0.0000	0.0000	90.3813	20.7431	-2.0339	0.5781	0.0000
849.6010	0.2417	-2.5840	-1.5110	-2.9026	6.1040	-4.1076	0.0000	-0.0000	-0.0000	0.0000	0.0000	0.0000	-0.0114	7.0087	2.5740	-0.1910	0.0082	-0.0555	0.0000	7.5470	2.1082	-0.1890	0.0537	0.0000	0.0000	90.3818	20.7415	-2.0340	0.5781	0.0000
849.6130	0.2417	-2.5840	-1.5110	-2.9025	6.1040	-4.1076	0.0000	-0.0000	-0.0000	0.0000	0.0000	0.0000	-0.0434	6.8610	2.5415	-0.2125	0.0427	-0.0583	0.0000	7.5469	2.1083	-0.1890	0.0537	0.0000	0.0000	90.3813	20.7431	-2.0339	0.5781	0.0000
849.6230	0.2417	-2.5839	-1.5110	-2.9026	6.1040	-4.1076	0.0000	-0.0000	-0.0000	0.0000	0.0000	0.0000	0.0035	6.8705	2.5162	-0.2062	0.0443	-0.0480	0.0000	7.5470	2.1084	-0.1890	0.0537	0.0000	0.0000	90.3814	20.7432	-2.0338	0.5781	0.0000
849.6330	0.2417	-2.5839	-1.5110	-2.9025	6.1040	-4.1076	0.0000	-0.0000	-0.0000	0.0000	0.0000	0.0000	0.0063	6.8625	2.5370	-0.2134	0.0206	-0.0588	0.0000	7.5470	2.1083	-0.1890	0.0537	0.0000	0.0000	90.3816	20.7428	-2.0338	0.5781	0.0000
849.6430	0.2417	-2.5840	-1.5110	-2.9026	6.1040	-4.1076	0.0000	-0.0000	-0.0000	0.0000	0.0000	0.0000	0.0442	6.8268	2.5410	-0.2065	0.0176	-0.0477	0.0000	7.5469	2.1082	-0.1890	0.0537	0.0000	0.0000	90.3812	20.7420	-2.0339	0.5781	0.0000
849.6550	0.2417	-2.5840	-1.5109	-2.9025	6.1041	-4.1077	0.0000	-0.0000	-0.0000	0.0000	0.0000	0.0000	0.0470	6.8993	2.5440	-0.2194	0.0332	-0.0433	0.0000	7.5469	2.1083	-0.1890	0.0537	0.0000	0.0000	90.3810	20.7428	-2.0338	0.5781	0.0000
849.6650	0.2417	-2.5839	-1.5110	-2.9026	6.1040	-4.1077	0.0000	-0.0000	-0.0000	0.0000	0.0000	0.0000	-0.0504	6.8843	2.5818	-0.2166	-0.0006	-0.0377	-0.0000	7.5469	2.1084	-0.1890	0.0537	0.0000	-0.0000	90.3812	20.7435	-2.0338	0.5781	0.0000
849.6750	0.2417	-2.5839	-1.5109	-2.9025	6.1040	-4.1076	0.0000	-0.0000	-0.0000	0.0000	0.0000	0.0000	0.0284	6.9042	2.5295	-0.1963	0.0128	-0.0633	-0.0000	7.5469	2.1082	-0.1890	0.0537	0.0000	-0.0000	90.3812	20.7420	-2.0339	0.5781	0.0000
849.6850	0.2417	-2.5839	-1.5110	-2.9025	6.1040	-4.1076	0.0000	-0.0000	-0.0000	0.0000	0.0000	0.0000	0.0514	6.8482	2.5394	-0.2160	0.0317	-0.0386	0.0000	7.5469	2.1083	-0.1890	0.0537	0.0000	0.0000	90.3812	20.7424	-2.0338	0.5781	0.0000
849.6950	0.2417	-2.5840	-1.5110	-2.9025	6.1040	-4.1076	0.0000	-0.0000	-0.0000	0.0000	0.0000	0.0000	0.0373	6.8318	2.5512	-0.2357	0.0166	-0.0666	0.0000	7.5470	2.1081	-0.1890	0.0537	0.0000	0.0000	90.3815	20.7407	-2.0340	0.5781	0.0000
849.7050	0.2417	-2.5840	-1.5109	-2.9025	6.1040	-4.1076	0.0000	-0.0000	-0.0000	0.0000	0.0000	0.0000	-0.0382	6.8854	2.5201	-0.2277	-0.0080	-0.0270	-0.0000	7.5468	2.1080	-0.1890	0.0537	0.0000	-0.0000	90.3801	20.7398	-2.0341	0.5781	0.0000
849.7170	0.2417	-2.5839	-1.5110	-2.9025	6.1040	-4.1077	0.0000	-0.0000	-0.0000	0.0000	0.0000	0.0000	-0.0490	6.9578	2.5162	-0.2369	0.0339	-0.0689	-0.0000	7.5470	2.1082	-0.1890	0.0537	0.0000	-0.0000	90.3817	20.7419	-2.0340	0.5781	0.0000
849.7270	0.2417	-2.5840	-1.5110	-2.9025	6.1040	-4.1076	0.0000	-0.0000	-0.0000	0.0000	0.0000	0.0000	-0.0059	6.9029	2.5758	-0.2089	0.0269	-0.0557	0.0000	7.5469	2.1083	-0.1890	0.0537	0.0000	0.0000	90.3812	20.7424	-2.0338	0.5781	0.0000
849.7370	0.2417	-2.5840	-1.5110	-2.9026	6.1040	-4.1076	0.0000	-0.0000	-0.0000	0.0000	0.0000	0.0000	0.1245	6.8513	2.5378	-0.2168	0.0347	-0.0678	-0.0000	7.5470	2.1082	-0.1890	0.0537	0.0000	-0.0000	90.3817	20.7419	-2.0339	0.5781	0.0000
849.7490	0.2417	-2.5840	-1.5109	-2.9026	6.1040	-4.1076	0.0000	-0.0000	-0.0000	0.0000	0.0000	0.0000	-0.0538	6.8923	2.5380	-0.2302	0.0176	-0.0631	-0.0000	7.5470	2.1083	-0.1890	0.0537	0.0000	-0.0000	90.3819	20.7431	-2.0339	0.5781	0.0000
849.7590	0.2417	-2.5840	-1.5110	-2.9025	6.1040	-4.1077	0.0000	-0.0000	-0.0000	0.0000	0.0000	0.0000	0.0251	6.8929	2.5557	-0.2070	0.0201	-0.0424	0.0000	7.5470	2.1083	-0.1890	0.0537	0.0000	0.0000	90.3819	20.7431	-2.0339	0.5781	0.0000
849.7710	0.2417	-2.5840	-1.5109	-2.9026	6.1040	-4.1076	0.0000	-0.0000	-0.0000	0.0000	0.0000	0.0000	-0.0128	6.8545	2.5816	-0.2073	0.0436	-0.0390	0.0000	7.5471	2.1084	-0.1890	0.0537	0.0000	0.0000	90.3828	20.7440	-2.0338	0.5781	0.0000
849.7810	0.2417	-2.5839	-1.5109	-2.9025	6.1040	-4.1076	0.0000	-0.0000	-0.0000	0.0000	0.0000	0.0000	-0.0679	6.9097	2.5323	-0.2341	0.0159	-0.0482	-0.0000	7.5470	2.1082	-0.1890	0.0537	0.0000	-0.0000	90.3816	20.7418	-2.0340	0.5781	0.0000
849.7930	0.2417	-2.5840	-1.5109	-2.9025	6.1040	-4.1076	0.0000	-0.0000	-0.0000	0.0000	0.0000	0.0000	0.0134	6.9199	2.5600	-0.2209	0.0345	-0.0515	0.0000	7.5469	2.1082	-0.1890	0.0537	0.0000	0.0000	90.3807	20.7420	-2.0339	0.5781	0.0000
849.8030	0.2418	-2.5839	-1.5109	-2.9026	6.1040	-4.1077	0.0000	-0.0000	-0.0000	0.0000	0.0000	0.0000	-0.0233	6.9669	2.5863	-0.2448	0.0348	-0.0608	-0.0000	7.5470	2.1083	-0.1890	0.0537	0.0000	-0.0000	90.3816	20.7423	-2.0339	0.5781	0.0000
849.8130	0.2417	-2.5840	-1.5109	-2.9025	6.1040	-4.1077	0.0000	-0.0000	-0.0000	0.0000	0.0000	0.0000	-0.0857	6.9328	2.5119	-0.2358	0.0152	-0.0467	0.0000	7.5470	2.1083	-0.1890	0.0537	0.0000	0.0000	90.3821	20.7423	-2.0340	0.5781	0.0000
849.8250	0.2417	-2.5840	-1.5109	-2.9026	6.1040	-4.1076	0.0000	-0.0000	-0.0000	0.0000	0.0000	0.0000	0.0140	6.9576	2.5203	-0.2410	0.0109	-0.0356	0.0000	7.5470	2.1083	-0.1890	0.0537	0.0000	0.0000	90.3815	20.7428	-2.0338	0.5781	0.0000
849.8350	0.2417	-2.5839	-1.5109	-2.9025	6.1040	-4.1077	0.0000	-0.0000	-0.0000	0.0000	0.0000	0.0000	-0.0026	6.9168	2.5344	-0.2403	0.0174	-0.0559	0.0000	7.5471	2.1085	-0.1890	0.0537	0.0000	0.0000	90.3826	20.7444	-2.0338	0.5781	0.0000
849.8450	0.2417	-2.5840	-1.5110	-2.9025	6.1040	-4.1076	0.0000	-0.0000	-0.0000	0.0000	0.0000	0.0000	0.0270	6.8798	2.5403	-0.2424	0.0445	-0.0280	0.0000	7.5469	2.1083	-0.1890	0.0537	0.0000	0.0000	90.3805	20.7428	-2.0338	0.5781	0.0000
849.8550	0.2417	-2.5840	-1.5110	-2.9025	6.1040	-4.1077	0.0000	-0.0000	-0.0000	0.0000	0.0000	0.0000	0.0646	6.8709	2.5402	-0.2259	0.0063	-0.0712	0.0000	7.5470	2.1081	-0.1890	0.0537	0.0000	0.0000	90.3814	20.7411	-2.0340	0.5781	0.0000
849.8650	0.2417	-2.5840	-1.5110	-2.9025	6.1040	-4.1076	0.0000	-0.0000	-0.0000	0.0000	0.0000	0.0000	0.0516	6.9349	2.5312	-0.2205	0.0069	-0.0617	0.0000	7.5471	2.1085	-0.1890	0.0537	0.0000	0.0000	90.3827	20.7445	-2.0337	0.5780	0.0000
849.8770	0.2417	-2.5839	-1.5110	-2.9026	6.1040	-4.1076	0.0000	-0.0000	-0.0000	0.0000	0.0000	0.0000	-0.0101	6.8679	2.5535	-0.2271	0.0255	-0.0333	0.0000	7.5468	2.1083	-0.1890	0.0537	0.0000	0.0000	90.3795	20.7423	-2.0339	0.5781	0.0000
849.8870	0.2417	-2.5840	-1.5110	-2.9025	6.1040	-4.1077	0.0000	-0.0000	-0.0000	0.0000	0.0000	0.0000	0.0007	6.9269	2.6009	-0.2205	0.0465	-0.0529	0.0000	7.5470	2.1083	-0.1890	0.0537	0.0000	0.0000	90.3824	20.7432	-2.0339	0.5781	0.0000
849.8970	0.2417	-2.5839	-1.5110	-2.9025	6.1040	-4.1077	0.0000	-0.0000	-0.0000	0.0000	0.0000	0.0000	-0.0433	6.9275	2.5392	-0.2266	0.0336	-0.0715	0.0000	7.5470	2.1083	-0.1890	0.0537	0.0000	0.0000	90.3814	20.7432	-2.0338	0.5781	0.0000
849.9070	0.2417	-2.5840	-1.5109	-2.9025	6.1040	-4.1077	0.0000	-0.0000	-0.0000	0.0000	0.0000	0.0000	0.0601	6.8660	2.5609	-0.2290	0.0191	-0.0494	0.0000	7.5469	2.1083	-0.1890	0.0537	0.0000	0.0000	90.3810	20.7428	-2.0338	0.5781	0.0000
849.9170	0.2418	-2.5840	-1.5110	-2.9026	6.1040	-4.1076	0.0000	-0.0000	-0.0000	0.0000	0.0000	0.0000	0.0184	6.9752	2.5989	-0.2561	0.0007	-0.0491	0.0000	7.5470	2.1082	-0.1890	0.0537	0.0000	0.0000	90.3823	20.7420	-2.0339	0.5781	0.0000
849.9290	0.2417	-2.5839	-1.5110	-2.9025	6.1040	-4.1077	0.0000	-0.0000	-0.0000	0.0000	0.0000	0.0000	-0.0238	6.8581	2.5350	-0.2215	-0.0119	-0.0681	-0.0000	7.5469	2.1082	-0.1890	0.0537	0.0000	-0.0000	90.3807	20.7415	-2.0340	0.5781	0.0000
849.9390	0.2417	-2.5839	-1.5109	-2.9025	6.1040	-4.1076	0.0000	-0.0000	-0.0000	0.0000	0.0000	0.0000	-0.0015	6.9380	2.5625	-0.2283	0.0263	-0.0463	0.0000	7.5470	2.1085	-0.1890	0.0537	0.0000	0.0000	90.3816	20.7445	-2.0337	0.5780	0.0000
849.9510	0.2417	-2.5839	-1.5110	-2.9025	6.1040	-4.1076	0.0000	-0.0000	-0.0000	0.0000	0.0000	0.0000	-0.0093	6.8440	2.5314	-0.2576	0.0306	-0.0622	0.0000	7.5470	2.1084	-0.1890	0.0537	0.0000	0.0000	90.3820	20.7432	-2.0338	0.5781	0.0000
849.9610	0.2417	-2.5839	-1.5110	-2.9025	6.1040	-4.1077	0.0000	-0.0000	-0.0000	0.0000	0.0000	0.0000	-0.0218	6.8119	2.5510	-0.2271	0.0168	-0.0617	0.0000	7.5470	2.1082	-0.1890	0.0537	0.0000	0.0000	90.3823	20.7420	-2.0339	0.5781	0.0000
849.9730	0.2417	-2.5840	-1.5110	-2.9026	6.1040	-4.1077	0.0000	-0.0000	-0.0000	0.0000	0.0000	0.0000	-0.0208	6.9481	2.5766	-0.2184	0.0252	-0.0828	0.0000	7.5469	2.1083	-0.1890	0.0537	0.0000	0.0000	90.3808	20.7430	-2.0339	0.5781	0.0000
849.9830	0.2417	-2.5839	-1.5109	-2.9026	6.1040	-4.1076	0.0000	-0.0000	-0.0000	0.0000	0.0000	0.0000	-0.0379	6.8393	2.5580	-0.2487	0.0363	-0.0311	0.0000	7.5469	2.1083	-0.1890	0.0537	0.0000	0.0000	90.3807	20.7424	-2.0338	0.5781	0.0000
849.9950	0.2417	-2.5840	-1.5110	-2.9025	6.1040	-4.1077	0.0000	-0.0000	-0.0000	0.0000	0.0000	0.0000	0.0202	6.8979	2.5530	-0.2417	0.0401	-0.0231	-0.0000	7.5469	2.1081	-0.1890	0.0537	0.0000	-0.0000	90.3809	20.7411	-2.0340	0.5781	0.0000
850.0050	0.2417	-2.5840	-1.5109	-2.9026	6.1040	-4.1076	0.0000	-0.0000	-0.0000	0.0000	0.0000	0.0000	-0.0158	6.8772	2.5166	-0.2507	0.0169	-0.0658	-0.0000	7.5471	2.1084	-0.1890	0.0537	0.0000	-0.0000	90.3827	20.7440	-2.0338	0.5781	0.0000
850.0150	0.2417	-2.5839	-1.5110	-2.9025	6.1040	-4.1076	0.0000	-0.0000	-0.0000	0.0000	0.0000	0.0000	-0.0021	6.9333	2.5291	-0.2314	0.0024	-0.0594	-0.0000	7.5469	2.1083	-0.1890	0.0537	0.0000	-0.0000	90.3810	20.7423	-2.0340	0.5781	0.0000
850.0270	0.2418	-2.5840	-1.5110	-2.9025	6.1041	-4.1077	0.0000	-0.0000	-0.0000	0.0000	0.0000	0.0000	0.0409	6.8919	2.5910	-0.2447	0.0298	-0.0418	-0.0000	7.5469	2.1083	-0.1890	0.0537	0.0000	-0.0000	90.3812	20.7424	-2.0338	0.5781	0.0000
850.0370	0.2417	-2.5840	-1.5110	-2.9025	6.1040	-4.1077	0.0000	-0.0000	-0.0000	0.0000	0.0000	0.0000	0.0384	6.8643	2.5537	-0.2154	0.0177	-0.0520	0.0000	7.5470	2.1082	-0.1890	0.0537	0.0000	0.0000	90.3814	20.7416	-2.0339	0.5781	0.0000
850.0490	0.2417	-2.5840	-1.5109	-2.9026	6.1040	-4.1076	0.0000	-0.0000	-0.0000	0.0000	0.0000	0.0000	0.0203	6.8768	2.5558	-0.2237	0.0003	-0.0384	0.0000	7.5469	2.1082	-0.1890	0.0537	0.0000	0.0000	90.3802	20.7420	-2.0339	0.5781	0.0000
850.0590	0.2417	-2.5839	-1.5110	-2.9025	6.1040	-4.1076	0.0000	-0.0000	-0.0000	0.0000	0.0000	0.0000	-0.0310	6.8678	2.5572	-0.2343	0.0129	-0.0638	0.0000	7.5470	2.1084	-0.1890	0.0537	0.0000	0.0000	90.3822	20.7440	-2.0338	0.5781	0.0000
850.0710	0.2417	-2.5839	-1.5110	-2.9025	6.1040	-4.1076	0.0000	-0.0000	-0.0000	0.0000	0.0000	0.0000	-0.0038	6.9090	2.5573	-0.2527	0.0642	-0.0378	-0.0000	7.5470	2.1083	-0.1890	0.0537	0.0000	-0.0000	90.3817	20.7424	-2.0338	0.5781	0.0000
850.0810	0.2417	-2.5839	-1.5110	-2.9025	6.1040	-4.1076	0.0000	-0.0000	-0.0000	0.0000	0.0000	0.0000	-0.0275	6.9126	2.5646	-0.2042	-0.0013	-0.0186	0.0000	7.5470	2.1084	-0.1890	0.0537	0.0000	0.0000	90.3819	20.7436	-2.0338	0.5781	0.0000
850.0910	0.2417	-2.5839	-1.5109	-2.9026	6.1040	-4.1076	0.0000	-0.0000	-0.0000	0.0000	0.0000	0.0000	0.0663	6.8892	2.5548	-0.2681	-0.0004	-0.0443	-0.0000	7.5470	2.1083	-0.1890	0.0537	0.0000	-0.0000	90.3821	20.7428	-2.0339	0.5781	0.0000
850.1030	0.2417	-2.5840	-1.5109	-2.9025	6.1040	-4.1077	0.0000	-0.0000	-0.0000	0.0000	0.0000	0.0000	-0.0094	6.9186	2.5249	-0.2660	0.0223	-0.0548	-0.0000	7.5469	2.1082	-0.1890	0.0537	0.0000	-0.0000	90.3812	20.7420	-2.0339	0.5781	0.0000
850.1130	0.2417	-2.5840	-1.5110	-2.9025	6.1040	-4.1077	0.0000	-0.0000	-0.0000	0.0000	0.0000	0.0000	-0.0011	6.9271	2.5023	-0.2617	0.0290	-0.0646	0.0000	7.5469	2.1083	-0.1890	0.0537	0.0000	0.0000	90.3811	20.7429	-2.0338	0.5781	0.0000
850.1250	0.2417	-2.5840	-1.5110	-2.9026	6.1040	-4.1076	0.0000	-0.0000	-0.0000	0.0000	0.0000	0.0000	-0.0076	6.9097	2.5678	-0.2399	0.0221	-0.0522	0.0000	7.5470	2.1083	-0.1890	0.0537	0.0000	0.0000	90.3816	20.7423	-2.0339	0.5781	0.0000
850.1350	0.2417	-2.5839	-1.5110	-2.9025	6.1040	-4.1076	0.0000	-0.0000	-0.0000	0.0000	0.0000	0.0000	0.0031	6.8792	2.5218	-0.2642	0.0305	-0.0595	0.0000	7.5470	2.1081	-0.1890	0.0537	0.0000	0.0000	90.3815	20.7412	-2.0339	0.5781	0.0000
850.1470	0.2417	-2.5840	-1.5110	-2.9026	6.1040	-4.1076	0.0000	-0.0000	-0.0000	0.0000	0.0000	0.0000	-0.0268	6.9062	2.5836	-0.2238	0.0155	-0.0570	0.0000	7.5470	2.1085	-0.1890	0.0537	0.0000	0.0000	90.3820	20.7449	-2.0337	0.5780	0.0000
850.1570	0.2417	-2.5840	-1.5109	-2.9025	6.1040	-4.1077	0.0000	-0.0000	-0.0000	0.0000	0.0000	0.0000	0.0487	6.8161	2.5555	-0.2357	0.0315	-0.0605	0.0000	7.5469	2.1082	-0.1890	0.0537	0.0000	0.0000	90.3812	20.7420	-2.0339	0.5781	0.0000
850.1690	0.2417	-2.5840	-1.5109	-2.9025	6.1040	-4.1076	0.0000	-0.0000	-0.0000	0.0000	0.0000	0.0000	0.0436	6.9264	2.5677	-0.2518	0.0177	-0.0363	-0.0000	7.5470	2.1083	-0.1890	0.0537	0.0000	-0.0000	90.3815	20.7427	-2.0339	0.5781	0.0000
850.1790	0.2417	-2.5840	-1.5110	-2.9025	6.1040	-4.1076	0.0000	-0.0000	-0.0000	0.0000	0.0000	0.0000	-0.0212	6.9474	2.5529	-0.2612	0.0141	-0.0426	-0.0000	7.5470	2.1082	-0.1890	0.0537	0.0000	-0.0000	90.3818	20.7415	-2.0340	0.5781	0.0000
850.1910	0.2417	-2.5839	-1.5110	-2.9025	6.1040	-4.1077	0.0000	-0.0000	-0.0000	0.0000	0.0000	0.0000	0.0701	6.8602	2.5871	-0.2254	0.0342	-0.0401	0.0000	7.5470	2.1084	-0.1890	0.0537	0.0000	0.0000	90.3822	20.7440	-2.0338	0.5781	0.0000
850.2010	0.2417	-2.5840	-1.5109	-2.9026	6.1040	-4.1076	0.0000	-0.0000	-0.0000	0.0000	0.0000	0.0000	-0.0415	6.8494	2.5363	-0.2707	0.0473	-0.0567	-0.0000	7.5470	2.1083	-0.1890	0.0537	0.0000	-0.0000	90.3822	20.7425	-2.0338	0.5781	0.0000
850.2110	0.2417	-2.5840	-1.5109	-2.9025	6.1040	-4.1076	0.0000	-0.0000	-0.0000	0.0000	0.0000	0.0000	-0.0499	6.8897	2.5695	-0.2239	0.0294	-0.0257	0.0000	7.5470	2.1083	-0.1890	0.0537	0.0000	0.0000	90.3821	20.7428	-2.0338	0.5781	0.0000
850.2230	0.2418	-2.5840	-1.5110	-2.9025	6.1040	-4.1076	0.0000	-0.0000	-0.0000	0.0000	0.0000	0.0000	0.0158	6.9079	2.5500	-0.2645	0.0031	-0.0473	0.0000	7.5469	2.1082	-0.1890	0.0537	0.0000	0.0000	90.3808	20.7416	-2.0339	0.5781	0.0000
850.2330	0.2417	-2.5840	-1.5109	-2.9025	6.1040	-4.1076	0.0000	-0.0000	-0.0000	0.0000	0.0000	0.0000	0.0005	6.9041	2.5412	-0.2435	0.0159	-0.0549	0.0000	7.5469	2.1083	-0.1890	0.0537	0.0000	0.0000	90.3811	20.7423	-2.0339	0.5781	0.0000
850.2450	0.2417	-2.5840	-1.5109	-2.9026	6.1040	-4.1076	0.0000	-0.0000	-0.0000	0.0000	0.0000	0.0000	0.0509	6.9620	2.5933	-0.2566	0.0260	-0.0768	-0.0000	7.5469	2.1082	-0.1890	0.0537	0.0000	-0.0000	90.3812	20.7419	-2.0339	0.5781	0.0000
850.2550	0.2417	-2.5839	-1.5110	-2.9025	6.1040	-4.1076	0.0000	-0.0000	-0.0000	0.0000	0.0000	0.0000	-0.0859	6.9153	2.5364	-0.2492	0.0135	-0.0172	0.0000	7.5469	2.1081	-0.1890	0.0537	0.0000	0.0000	90.3809	20.7411	-2.0340	0.5781	0.0000
850.2670	0.2417	-2.5840	-1.5110	-2.9025	6.1040	-4.1076	0.0000	-0.0000	-0.0000	0.0000	0.0000	0.0000	0.0312	6.8409	2.5736	-0.2814	0.0132	-0.0483	0.0000	7.5469	2.1083	-0.1890	0.0537	0.0000	0.0000	90.3809	20.7427	-2.0339	0.5781	0.0000
850.2770	0.2417	-2.5840	-1.5110	-2.9025	6.1040	-4.1077	0.0000	-0.0000	-0.0000	0.0000	0.0000	0.0000	-0.0278	6.8299	2.5962	-0.2570	0.0109	-0.0633	0.0000	7.5470	2.1084	-0.1890	0.0537	0.0000	0.0000	90.3818	20.7436	-2.0338	0.5781	0.0000
850.2890	0.2418	-2.5840	-1.5110	-2.9026	6.1040	-4.1076	0.0000	-0.0000	-0.0000	0.0000	0.0000	0.0000	-0.0070	6.8055	2.5182	-0.2649	0.0472	-0.0553	-0.0000	7.5469	2.1082	-0.1890	0.0537	0.0000	-0.0000	90.3803	20.7416	-2.0339	0.5781	0.0000
850.2990	0.2417	-2.5840	-1.5110	-2.9025	6.1040	-4.1076	0.0000	-0.0000	-0.0000	0.0000	0.0000	0.0000	-0.1066	6.9539	2.5402	-0.2569	-0.0021	-0.0382	-0.0000	7.5469	2.1082	-0.1890	0.0537	0.0000	-0.0000	90.3812	20.7419	-2.0340	0.5781	0.0000
850.3110	0.2417	-2.5840	-1.5109	-2.9026	6.1040	-4.1076	0.0000	-0.0000	-0.0000	0.0000	0.0000	0.0000	-0.0449	6.8857	2.5614	-0.2648	0.0321	-0.0445	-0.0000	7.5470	2.1083	-0.1890	0.0537	0.0000	-0.0000	90.3821	20.7428	-2.0339	0.5781	0.0000
850.3210	0.2417	-2.5839	-1.5110	-2.9025	6.1040	-4.1076	0.0000	-0.0000	-0.0000	0.0000	0.0000	0.0000	-0.0268	6.8739	2.5701	-0.2667	0.0131	-0.0491	-0.0000	7.5470	2.1083	-0.1890	0.0537	0.0000	-0.0000	90.3816	20.7423	-2.0339	0.5781	0.0000
850.3310	0.2417	-2.5840	-1.5110	-2.9025	6.1040	-4.1076	0.0000	-0.0000	-0.0000	0.0000	0.0000	0.0000	0.0776	6.8279	2.5425	-0.2652	0.0183	-0.0414	0.0000	7.5469	2.1083	-0.1890	0.0537	0.0000	0.0000	90.3809	20.7432	-2.0338	0.5781	0.0000
850.3430	0.2417	-2.5839	-1.5110	-2.9025	6.1040	-4.1076	0.0000	-0.0000	-0.0000	0.0000	0.0000	0.0000	-0.0056	6.9550	2.6046	-0.2575	0.0087	-0.0206	0.0000	7.5470	2.1082	-0.1890	0.0537	0.0000	0.0000	90.3818	20.7415	-2.0339	0.5781	0.0000
850.3530	0.2417	-2.5840	-1.5110	-2.9026	6.1040	-4.1076	0.0000	-0.0000	-0.0000	0.0000	0.0000	0.0000	-0.0120	6.9330	2.5459	-0.2468	0.0274	-0.0540	0.0000	7.5469	2.1081	-0.1890	0.0537	0.0000	0.0000	90.3809	20.7411	-2.0340	0.5781	0.0000
850.3650	0.2417	-2.5840	-1.5109	-2.9025	6.1040	-4.1076	0.0000	-0.0000	-0.0000	0.0000	0.0000	0.0000	0.0223	6.9797	2.5562	-0.2732	0.0138	-0.0709	-0.0000	7.5469	2.1083	-0.1890	0.0537	0.0000	-0.0000	90.3811	20.7424	-2.0338	0.5781	0.0000
850.3750	0.2417	-2.5840	-1.5110	-2.9025	6.1040	-4.1076	0.0000	-0.0000	-0.0000	0.0000	0.0000	0.0000	0.0239	6.8221	2.5094	-0.2552	0.0077	-0.0366	0.0000	7.5469	2.1083	-0.1890	0.0537	0.0000	0.0000	90.3804	20.7427	-2.0339	0.5781	0.0000
850.3870	0.2417	-2.5840	-1.5109	-2.9026	6.1040	-4.1076	0.0000	-0.0000	-0.0000	0.0000	0.0000	0.0000	0.0426	6.9242	2.5808	-0.2783	0.0253	-0.0447	0.0000	7.5469	2.1083	-0.1890	0.0537	0.0000	0.0000	90.3811	20.7423	-2.0339	0.5781	0.0000
850.3970	0.2417	-2.5840	-1.5109	-2.9026	6.1040	-4.1076	0.0000	-0.0000	-0.0000	0.0000	0.0000	0.0000	-0.0237	6.8801	2.5816	-0.2547	0.0187	-0.0434	0.0000	7.5469	2.1083	-0.1890	0.0537	0.0000	0.0000	90.3811	20.7424	-2.0339	0.5781	0.0000
850.4090	0.2417	-2.5839	-1.5110	-2.9026	6.1040	-4.1077	0.0000	-0.0000	-0.0000	0.0000	0.0000	0.0000	0.1159	6.9716	2.5776	-0.2852	0.0124	-0.0720	-0.0000	7.5470	2.1083	-0.1890	0.0537	0.0000	-0.0000	90.3816	20.7423	-2.0339	0.5781	0.0000
850.4190	0.2418	-2.5840	-1.5110	-2.9025	6.1040	-4.1076	0.0000	-0.0000	-0.0000	0.0000	0.0000	0.0000	0.0167	6.9111	2.5521	-0.2751	0.0319	-0.0312	0.0000	7.5469	2.1080	-0.1890	0.0537	0.0000	0.0000	90.3802	20.7399	-2.0340	0.5781	0.0000
850.4290	0.2417	-2.5840	-1.5110	-2.9026	6.1040	-4.1077	0.0000	-0.0000	-0.0000	0.0000	0.0000	0.0000	-0.0370	6.9758	2.5327	-0.2652	0.0091	-0.0469	-0.0000	7.5470	2.1083	-0.1890	0.0537	0.0000	-0.0000	90.3822	20.7424	-2.0339	0.5781	0.0000
850.4410	0.2418	-2.5839	-1.5109	-2.9026	6.1040	-4.1077	0.0000	-0.0000	-0.0000	0.0000	0.0000	0.0000	-0.0208	6.8941	2.5627	-0.2689	0.0326	-0.0630	0.0000	7.5469	2.1082	-0.1890	0.0537	0.0000	0.0000	90.3806	20.7419	-2.0340	0.5781	0.0000
850.4510	0.2417	-2.5840	-1.5110	-2.9025	6.1040	-4.1076	0.0000	-0.0000	-0.0000	0.0000	0.0000	0.0000	-0.0209	6.8715	2.5758	-0.2736	0.0180	-0.0424	0.0000	7.5470	2.1084	-0.1890	0.0537	0.0000	0.0000	90.3814	20.7432	-2.0338	0.5781	0.0000
850.4630	0.2417	-2.5839	-1.5110	-2.9025	6.1040	-4.1077	0.0000	-0.0000	-0.0000	0.0000	0.0000	0.0000	-0.0290	6.8185	2.5143	-0.2566	0.0112	-0.0484	0.0000	7.5469	2.1083	-0.1890	0.0537	0.0000	0.0000	90.3811	20.7423	-2.0339	0.5781	0.0000
850.4730	0.2417	-2.5840	-1.5110	-2.9025	6.1040	-4.1076	0.0000	-0.0000	-0.0000	0.0000	0.0000	0.0000	-0.0097	6.8928	2.5266	-0.2628	0.0253	-0.0162	0.0000	7.5470	2.1082	-0.1890	0.0537	0.0000	0.0000	90.3823	20.7420	-2.0339	0.5781	0.0000
850.4850	0.2417	-2.5840	-1.5110	-2.9025	6.1040	-4.1077	0.0000	-0.0000	-0.0000	0.0000	0.0000	0.0000	0.0492	6.8291	2.5266	-0.2977	0.0281	-0.0490	0.0000	7.5470	2.1083	-0.1890	0.0537	0.0000	0.0000	90.3815	20.7428	-2.0338	0.5781	0.0000
850.4950	0.2417	-2.5839	-1.5110	-2.9026	6.1040	-4.1077	0.0000	-0.0000	-0.0000	0.0000	0.0000	0.0000	-0.0274	6.9169	2.5701	-0.2421	0.0128	-0.0629	0.0000	7.5470	2.1084	-0.1890	0.0537	0.0000	0.0000	90.3817	20.7440	-2.0338	0.5781	0.0000
850.5050	0.2417	-2.5839	-1.5109	-2.9026	6.1040	-4.1077	0.0000	-0.0000	-0.0000	0.0000	0.0000	0.0000	-0.0055	6.9111	2.5692	-0.2705	0.0239	-0.0263	-0.0000	7.5469	2.1084	-0.1890	0.0537	0.0000	-0.0000	90.3812	20.7435	-2.0339	0.5781	0.0000
850.5150	0.2417	-2.5840	-1.5109	-2.9025	6.1040	-4.1077	0.0000	-0.0000	-0.0000	0.0000	0.0000	0.0000	-0.0211	6.9274	2.5640	-0.2522	0.0556	-0.0593	-0.0000	7.5470	2.1083	-0.1890	0.0537	0.0000	-0.0000	90.3817	20.7424	-2.0338	0.5781	0.0000
850.5250	0.2417	-2.5840	-1.5110	-2.9025	6.1040	-4.1076	0.0000	-0.0000	-0.0000	0.0000	0.0000	0.0000	0.0496	6.8618	2.5366	-0.2536	0.0275	-0.0532	-0.0000	7.5469	2.1083	-0.1890	0.0537	0.0000	-0.0000	90.3806	20.7429	-2.0338	0.5781	0.0000
850.5370	0.2417	-2.5840	-1.5110	-2.9025	6.1040	-4.1077	0.0000	-0.0000	-0.0000	0.0000	0.0000	0.0000	0.0122	6.8569	2.5394	-0.2594	0.0532	-0.0504	-0.0000	7.5469	2.1082	-0.1890	0.0537	0.0000	-0.0000	90.3813	20.7415	-2.0339	0.5781	0.0000
850.5470	0.2417	-2.5840	-1.5110	-2.9025	6.1040	-4.1076	0.0000	-0.0000	-0.0000	0.0000	0.0000	0.0000	-0.0000	6.9499	2.5496	-0.2784	0.0289	-0.0499	0.0000	7.5470	2.1084	-0.1890	0.0537	0.0000	0.0000	90.3818	20.7436	-2.0338	0.5781	0.0000
850.5570	0.2417	-2.5840	-1.5109	-2.9025	6.1040	-4.1077	0.0000	-0.0000	-0.0000	0.0000	0.0000	0.0000	0.0261	6.9414	2.5011	-0.3119	0.0134	-0.0471	0.0000	7.5470	2.1083	-0.1890	0.0537	0.0000	0.0000	90.3824	20.7431	-2.0339	0.5781	0.0000
850.5670	0.2417	-2.5840	-1.5110	-2.9026	6.1041	-4.1077	0.0000	-0.0000	-0.0000	0.0000	0.0000	0.0000	-0.0248	6.9101	2.5575	-0.2376	0.0435	-0.0344	0.0000	7.5469	2.1082	-0.1890	0.0537	0.0000	0.0000	90.3812	20.7419	-2.0339	0.5781	0.0000
850.5770	0.2417	-2.5840	-1.5110	-2.9025	6.1040	-4.1076	0.0000	-0.0000	-0.0000	0.0000	0.0000	0.0000	0.0096	6.9054	2.5516	-0.3039	0.0127	-0.0626	0.0000	7.5470	2.1083	-0.1890	0.0537	0.0000	0.0000	90.3814	20.7427	-2.0339	0.5781	0.0000
850.5870	0.2417	-2.5839	-1.5109	-2.9025	6.1040	-4.1076	0.0000	-0.0000	-0.0000	0.0000	0.0000	0.0000	-0.0179	6.8797	2.5450	-0.2681	0.0162	-0.0225	-0.0000	7.5469	2.1082	-0.1890	0.0537	0.0000	-0.0000	90.3812	20.7420	-2.0339	0.5781	0.0000
850.5970	0.2417	-2.5840	-1.5110	-2.9025	6.1040	-4.1076	0.0000	-0.0000	-0.0000	0.0000	0.0000	0.0000	0.0049	6.9070	2.5191	-0.2697	0.0330	-0.0481	0.0000	7.5469	2.1083	-0.1890	0.0537	0.0000	0.0000	90.3809	20.7427	-2.0339	0.5781	0.0000
850.6090	0.2417	-2.5840	-1.5110	-2.9025	6.1040	-4.1076	0.0000	-0.0000	-0.0000	0.0000	0.0000	0.0000	-0.0140	6.9142	2.5873	-0.2782	0.0249	-0.0266	0.0000	7.5470	2.1083	-0.1890	0.0537	0.0000	0.0000	90.3822	20.7424	-2.0338	0.5781	0.0000
850.6190	0.2417	-2.5840	-1.5110	-2.9025	6.1040	-4.1076	0.0000	-0.0000	-0.0000	-0.0000	0.0000	0.0000	-0.0666	6.8931	2.5405	-0.2510	0.0113	-0.0239	0.0000	7.5471	2.1085	-0.1890	0.0537	0.0000	0.0000	90.3830	20.7448	-2.0337	0.5780	0.0000
850.6290	0.2418	-2.5839	-1.5109	-2.9026	6.1040	-4.1076	0.0000	-0.0000	-0.0000	-0.0000	0.0000	0.0000	-0.0790	6.8499	2.5417	-0.2782	0.0115	-0.0427	-0.0000	7.5470	2.1084	-0.1890	0.0537	0.0000	-0.0000	90.3818	20.7441	-2.0337	0.5780	0.0000
850.6390	0.2418	-2.5839	-1.5110	-2.9026	6.1040	-4.1076	0.0000	-0.0000	-0.0000	-0.0000	0.0000	0.0000	-0.0507	6.9037	2.5728	-0.2733	0.0302	-0.0300	0.0000	7.5470	2.1083	-0.1890	0.0537	0.0000	0.0000	90.3814	20.7432	-2.0338	0.5781	0.0000
850.6510	0.2417	-2.5839	-1.5109	-2.9025	6.1040	-4.1077	0.0000	-0.0000	-0.0000	-0.0000	0.0000	0.0000	-0.0479	6.9281	2.5533	-0.2621	0.0310	-0.0557	-0.0000	7.5471	2.1085	-0.1890	0.0537	0.0000	-0.0000	90.3826	20.7444	-2.0338	0.5781	0.0000
850.6610	0.2417	-2.5840	-1.5109	-2.9025	6.1040	-4.1076	0.0000	-0.0000	-0.0000	0.0000	0.0000	0.0000	-0.0781	6.8662	2.5845	-0.2610	0.0292	-0.0280	0.0000	7.5469	2.1084	-0.1890	0.0537	0.0000	0.0000	90.3812	20.7440	-2.0338	0.5781	0.0000
850.6730	0.2417	-2.5840	-1.5110	-2.9025	6.1040	-4.1076	0.0000	-0.0000	-0.0000	0.0000	0.0000	0.0000	0.0158	6.8819	2.5338	-0.2448	0.0196	-0.0505	0.0000	7.5470	2.1085	-0.1890	0.0537	0.0000	0.0000	90.3816	20.7444	-2.0338	0.5781	0.0000
850.6830	0.2417	-2.5840	-1.5109	-2.9026	6.1040	-4.1077	0.0000	-0.0000	-0.0000	0.0000	0.0000	0.0000	-0.0027	6.9802	2.5032	-0.2917	-0.0015	-0.0313	0.0000	7.5470	2.1084	-0.1890	0.0537	0.0000	0.0000	90.3815	20.7433	-2.0337	0.5780	0.0000
850.6930	0.2417	-2.5840	-1.5110	-2.9025	6.1040	-4.1077	0.0000	-0.0000	-0.0000	0.0000	0.0000	0.0000	0.0001	6.8917	2.5499	-0.2748	0.0326	-0.0242	0.0000	7.5470	2.1084	-0.1890	0.0537	0.0000	0.0000	90.3818	20.7436	-2.0338	0.5781	0.0000
850.7050	0.2417	-2.5840	-1.5110	-2.9025	6.1040	-4.1077	0.0000	-0.0000	-0.0000	0.0000	0.0000	0.0000	0.0134	6.9192	2.5407	-0.2750	0.0311	-0.0558	-0.0000	7.5470	2.1082	-0.1890	0.0537	0.0000	-0.0000	90.3817	20.7419	-2.0340	0.5781	0.0000
850.7150	0.2417	-2.5840	-1.5110	-2.9026	6.1040	-4.1076	0.0000	-0.0000	-0.0000	0.0000	0.0000	0.0000	-0.0180	6.8413	2.6008	-0.2820	0.0575	-0.0218	0.0000	7.5470	2.1084	-0.1890	0.0537	0.0000	0.0000	90.3818	20.7436	-2.0338	0.5781	0.0000
850.7270	0.2417	-2.5839	-1.5109	-2.9025	6.1040	-4.1077	0.0000	-0.0000	-0.0000	0.0000	0.0000	0.0000	0.0319	6.8598	2.5575	-0.2682	0.0256	-0.0283	0.0000	7.5470	2.1084	-0.1890	0.0537	0.0000	0.0000	90.3817	20.7435	-2.0339	0.5781	0.0000
850.7370	0.2417	-2.5840	-1.5110	-2.9025	6.1040	-4.1077	0.0000	-0.0000	-0.0000	0.0000	0.0000	0.0000	-0.0065	6.9445	2.5439	-0.2874	0.0081	-0.0548	-0.0000	7.5470	2.1083	-0.1890	0.0537	0.0000	-0.0000	90.3816	20.7423	-2.0339	0.5781	0.0000
850.7490	0.2417	-2.5840	-1.5110	-2.9025	6.1040	-4.1076	0.0000	-0.0000	-0.0000	0.0000	0.0000	0.0000	-0.0180	6.8776	2.5199	-0.2752	0.0302	-0.0301	0.0000	7.5470	2.1084	-0.1890	0.0537	0.0000	0.0000	90.3820	20.7432	-2.0338	0.5781	0.0000
850.7590	0.2417	-2.5840	-1.5110	-2.9025	6.1040	-4.1076	0.0000	-0.0000	-0.0000	0.0000	0.0000	0.0000	0.0177	6.9077	2.5508	-0.2846	0.0229	-0.0328	-0.0000	7.5470	2.1084	-0.1890	0.0537	0.0000	-0.0000	90.3823	20.7435	-2.0339	0.5781	0.0000
850.7690	0.2417	-2.5840	-1.5109	-2.9026	6.1040	-4.1076	0.0000	-0.0000	-0.0000	0.0000	0.0000	0.0000	0.0493	6.9301	2.5544	-0.2582	0.0417	-0.0291	0.0000	7.5470	2.1084	-0.1890	0.0537	0.0000	0.0000	90.3823	20.7441	-2.0337	0.5780	0.0000
850.7790	0.2417	-2.5839	-1.5109	-2.9025	6.1040	-4.1076	0.0000	-0.0000	-0.0000	0.0000	0.0000	0.0000	-0.0293	6.9483	2.5192	-0.2677	0.0373	-0.0370	0.0000	7.5470	2.1083	-0.1890	0.0537	0.0000	0.0000	90.3816	20.7423	-2.0339	0.5781	0.0000
850.7890	0.2417	-2.5839	-1.5109	-2.9025	6.1040	-4.1076	0.0000	-0.0000	-0.0000	0.0000	0.0000	0.0000	-0.0326	6.8596	2.5083	-0.2743	0.0543	-0.0355	-0.0000	7.5469	2.1083	-0.1890	0.0537	0.0000	-0.0000	90.3812	20.7424	-2.0338	0.5781	0.0000
850.7990	0.2417	-2.5840	-1.5110	-2.9026	6.1040	-4.1076	0.0000	-0.0000	-0.0000	0.0000	0.0000	0.0000	-0.0945	6.9271	2.5065	-0.2670	0.0222	-0.0344	0.0000	7.5471	2.1083	-0.1890	0.0537	0.0000	0.0000	90.3826	20.7428	-2.0339	0.5781	0.0000
850.8110	0.2417	-2.5840	-1.5110	-2.9026	6.1040	-4.1077	0.0000	-0.0000	-0.0000	0.0000	0.0000	0.0000	0.0837	6.8655	2.5151	-0.2622	0.0193	-0.0579	-0.0000	7.5470	2.1083	-0.1890	0.0537	0.0000	-0.0000	90.3816	20.7423	-2.0339	0.5781	0.0000
850.8210	0.2417	-2.5840	-1.5109	-2.9026	6.1040	-4.1076	0.0000	-0.0000	-0.0000	0.0000	0.0000	0.0000	-0.0798	6.9444	2.5335	-0.2626	0.0318	-0.0344	0.0000	7.5470	2.1083	-0.1890	0.0537	0.0000	0.0000	90.3822	20.7424	-2.0339	0.5781	0.0000
850.8310	0.2417	-2.5839	-1.5110	-2.9025	6.1040	-4.1076	0.0000	-0.0000	-0.0000	0.0000	0.0000	0.0000	0.0264	6.8953	2.5678	-0.2627	0.0525	-0.0327	0.0000	7.5470	2.1084	-0.1890	0.0537	0.0000	0.0000	90.3819	20.7436	-2.0338	0.5781	0.0000
850.8410	0.2417	-2.5840	-1.5109	-2.9026	6.1040	-4.1076	0.0000	-0.0000	-0.0000	0.0000	0.0000	0.0000	0.0503	6.9388	2.5658	-0.2506	0.0260	-0.0399	0.0000	7.5470	2.1084	-0.1890	0.0537	0.0000	0.0000	90.3823	20.7441	-2.0337	0.5780	0.0000
850.8530	0.2417	-2.5839	-1.5110	-2.9025	6.1040	-4.1076	0.0000	-0.0000	-0.0000	0.0000	0.0000	0.0000	-0.0151	6.9421	2.5560	-0.2818	0.0518	-0.0342	-0.0000	7.5469	2.1082	-0.1890	0.0537	0.0000	-0.0000	90.3808	20.7415	-2.0340	0.5781	0.0000
850.8630	0.2417	-2.5840	-1.5110	-2.9026	6.1040	-4.1077	0.0000	-0.0000	-0.0000	0.0000	0.0000	0.0000	0.0258	6.8961	2.5575	-0.3035	0.0130	-0.0395	0.0000	7.5469	2.1083	-0.1890	0.0537	0.0000	0.0000	90.3806	20.7424	-2.0338	0.5781	0.0000
850.8730	0.2417	-2.5840	-1.5109	-2.9025	6.1040	-4.1077	0.0000	-0.0000	-0.0000	0.0000	0.0000	0.0000	0.0546	6.8372	2.5464	-0.2629	0.0525	-0.0273	0.0000	7.5469	2.1082	-0.1890	0.0537	0.0000	0.0000	90.3807	20.7420	-2.0339	0.5781	0.0000
850.8850	0.2417	-2.5839	-1.5110	-2.9026	6.1040	-4.1076	0.0000	-0.0000	-0.0000	0.0000	0.0000	0.0000	0.0366	6.8962	2.5363	-0.2680	0.0487	-0.0436	-0.0000	7.5470	2.1083	-0.1890	0.0537	0.0000	-0.0000	90.3815	20.7427	-2.0339	0.5781	0.0000
850.8950	0.2418	-2.5839	-1.5110	-2.9025	6.1041	-4.1076	0.0000	-0.0000	-0.0000	0.0000	0.0000	0.0000	-0.0338	6.9546	2.5603	-0.2652	0.0374	-0.0360	0.0000	7.5469	2.1083	-0.1890	0.0537	0.0000	0.0000	90.3813	20.7431	-2.0339	0.5781	0.0000
850.9070	0.2417	-2.5839	-1.5110	-2.9025	6.1040	-4.1076	0.0000	-0.0000	-0.0000	0.0000	0.0000	0.0000	-0.0199	6.8844	2.5409	-0.2990	0.0651	-0.0470	-0.0000	7.5469	2.1083	-0.1890	0.0537	0.0000	-0.0000	90.3812	20.7424	-2.0338	0.5781	0.0000
850.9170	0.2418	-2.5840	-1.5110	-2.9025	6.1041	-4.1076	0.0000	-0.0000	-0.0000	0.0000	0.0000	0.0000	-0.0520	6.9321	2.5514	-0.2680	0.0165	-0.0418	-0.0000	7.5470	2.1082	-0.1890	0.0537	0.0000	-0.0000	90.3817	20.7420	-2.0339	0.5781	0.0000
850.9270	0.2417	-2.5840	-1.5110	-2.9025	6.1040	-4.1076	0.0000	-0.0000	-0.0000	0.0000	0.0000	0.0000	0.0151	6.9196	2.5181	-0.2563	0.0476	-0.0482	0.0000	7.5469	2.1083	-0.1890	0.0537	0.0000	0.0000	90.3810	20.7428	-2.0339	0.5781	0.0000
850.9390	0.2417	-2.5839	-1.5110	-2.9025	6.1040	-4.1076	0.0000	-0.0000	-0.0000	0.0000	0.0000	0.0000	0.0009	6.9155	2.5364	-0.2697	0.0314	-0.0372	-0.0000	7.5470	2.1083	-0.1890	0.0537	0.0000	-0.0000	90.3815	20.7428	-2.0338	0.5781	0.0000
850.9490	0.2417	-2.5839	-1.5109	-2.9025	6.1040	-4.1077	0.0000	-0.0000	-0.0000	0.0000	0.0000	0.0000	0.0223	6.8524	2.5303	-0.2490	0.0509	-0.0432	0.0000	7.5469	2.1083	-0.1890	0.0537	0.0000	0.0000	90.3811	20.7424	-2.0339	0.5781	0.0000
850.9590	0.2418	-2.5840	-1.5109	-2.9026	6.1040	-4.1076	0.0000	-0.0000	-0.0000	0.0000	0.0000	0.0000	-0.0231	6.8767	2.5444	-0.2670	0.0224	-0.0405	0.0000	7.5469	2.1083	-0.1890	0.0537	0.0000	0.0000	90.3810	20.7422	-2.0340	0.5781	0.0000
850.9690	0.2417	-2.5839	-1.5110	-2.9025	6.1040	-4.1077	0.0000	-0.0000	-0.0000	0.0000	0.0000	0.0000	0.0411	6.9369	2.5731	-0.2755	0.0169	-0.0167	-0.0000	7.5470	2.1083	-0.1890	0.0537	0.0000	-0.0000	90.3819	20.7432	-2.0338	0.5781	0.0000
850.9790	0.2417	-2.5840	-1.5110	-2.9025	6.1040	-4.1076	0.0000	-0.0000	-0.0000	0.0000	0.0000	0.0000	-0.0820	6.8699	2.4933	-0.2672	0.0370	-0.0393	-0.0000	7.5470	2.1082	-0.1890	0.0537	0.0000	-0.0000	90.3818	20.7420	-2.0338	0.5781	0.0000
850.9890	0.2417	-2.5840	-1.5110	-2.9025	6.1040	-4.1076	0.0000	-0.0000	-0.0000	0.0000	0.0000	0.0000	0.0259	6.8744	2.5619	-0.2862	0.0507	-0.0360	-0.0000	7.5470	2.1083	-0.1890	0.0537	0.0000	-0.0000	90.3819	20.7431	-2.0339	0.5781	0.0000
850.9990	0.2417	-2.5840	-1.5110	-2.9025	6.1040	-4.1077	0.0000	-0.0000	-0.0000	0.0000	0.0000	0.0000	0.1327	6.8225	2.5354	-0.2599	0.0210	-0.0419	-0.0000	7.5471	2.1083	-0.1890	0.0537	0.0000	-0.0000	90.3826	20.7428	-2.0338	0.5781	0.0000
851.0110	0.2417	-2.5840	-1.5110	-2.9025	6.1040	-4.1076	0.0000	-0.0000	-0.0000	0.0000	0.0000	0.0000	-0.0559	6.8647	2.5762	-0.2736	0.0313	-0.0339	-0.0000	7.5469	2.1083	-0.1890	0.0537	0.0000	-0.0000	90.3805	20.7428	-2.0338	0.5781	0.0000
851.0210	0.2417	-2.5840	-1.5109	-2.9025	6.1040	-4.1077	0.0000	-0.0000	-0.0000	0.0000	0.0000	0.0000	0.0490	6.9375	2.5662	-0.2583	0.0320	-0.0616	-0.0000	7.5470	2.1083	-0.1890	0.0537	0.0000	-0.0000	90.3815	20.7422	-2.0340	0.5781	0.0000
851.0310	0.2417	-2.5839	-1.5109	-2.9025	6.1040	-4.1076	0.0000	-0.0000	-0.0000	0.0000	0.0000	0.0000	-0.0124	6.8492	2.5654	-0.2604	0.0265	-0.0567	0.0000	7.5469	2.1083	-0.1890	0.0537	0.0000	0.0000	90.3810	20.7428	-2.0339	0.5781	0.0000
851.0430	0.2417	-2.5839	-1.5110	-2.9025	6.1040	-4.1077	0.0000	-0.0000	-0.0000	0.0000	0.0000	0.0000	-0.0430	6.8424	2.5842	-0.2554	0.0278	-0.0504	0.0000	7.5469	2.1083	-0.1890	0.0537	0.0000	0.0000	90.3806	20.7423	-2.0339	0.5781	0.0000
851.0530	0.2417	-2.5839	-1.5109	-2.9026	6.1040	-4.1076	0.0000	-0.0000	-0.0000	0.0000	0.0000	0.0000	0.0848	6.8488	2.5612	-0.2547	0.0285	-0.0061	0.0000	7.5469	2.1083	-0.1890	0.0537	0.0000	0.0000	90.3813	20.7431	-2.0339	0.5781	0.0000
851.0650	0.2417	-2.5840	-1.5110	-2.9026	6.1040	-4.1076	0.0000	-0.0000	-0.0000	0.0000	0.0000	0.0000	-0.1232	6.8148	2.5552	-0.2423	0.0270	-0.0278	-0.0000	7.5470	2.1084	-0.1890	0.0537	0.0000	-0.0000	90.3824	20.7436	-2.0338	0.5781	0.0000
851.0750	0.2417	-2.5840	-1.5110	-2.9025	6.1040	-4.1076	0.0000	-0.0000	-0.0000	0.0000	0.0000	0.0000	-0.0125	6.8400	2.5593	-0.2548	0.0253	-0.0232	0.0000	7.5470	2.1084	-0.1890	0.0537	0.0000	0.0000	90.3822	20.7440	-2.0338	0.5781	0.0000
851.0850	0.2418	-2.5840	-1.5110	-2.9025	6.1040	-4.1077	0.0000	-0.0000	-0.0000	0.0000	0.0000	0.0000	0.0383	6.8967	2.5698	-0.2794	0.0259	-0.0344	-0.0000	7.5470	2.1083	-0.1890	0.0537	0.0000	-0.0000	90.3815	20.7423	-2.0339	0.5781	0.0000
851.0970	0.2417	-2.5840	-1.5109	-2.9026	6.1040	-4.1077	0.0000	-0.0000	-0.0000	0.0000	0.0000	0.0000	-0.0154	6.8413	2.5781	-0.2534	0.0462	-0.0527	0.0000	7.5469	2.1082	-0.1890	0.0537	0.0000	0.0000	90.3813	20.7420	-2.0338	0.5781	0.0000
851.1090	0.2417	-2.5839	-1.5110	-2.9025	6.1040	-4.1076	0.0000	-0.0000	-0.0000	0.0000	0.0000	0.0000	-0.0047	6.8216	2.5434	-0.2676	0.0218	-0.0288	0.0000	7.5469	2.1083	-0.1890	0.0537	0.0000	0.0000	90.3811	20.7423	-2.0339	0.5781	0.0000
851.1190	0.2417	-2.5840	-1.5109	-2.9025	6.1040	-4.1076	0.0000	-0.0000	-0.0000	0.0000	0.0000	0.0000	0.0128	6.8955	2.5498	-0.2325	0.0590	-0.0461	-0.0000	7.5470	2.1085	-0.1890	0.0537	0.0000	-0.0000	90.3821	20.7444	-2.0337	0.5780	0.0000
851.1290	0.2417	-2.5840	-1.5109	-2.9025	6.1040	-4.1077	0.0000	-0.0000	-0.0000	0.0000	0.0000	0.0000	-0.1103	6.9225	2.5246	-0.2619	0.0297	-0.0271	0.0000	7.5470	2.1084	-0.1890	0.0537	0.0000	0.0000	90.3815	20.7432	-2.0337	0.5780	0.0000
851.1390	0.2417	-2.5839	-1.5110	-2.9025	6.1040	-4.1076	0.0000	-0.0000	-0.0000	0.0000	0.0000	0.0000	-0.0424	6.8612	2.5384	-0.2697	0.0526	-0.0414	0.0000	7.5470	2.1084	-0.1890	0.0537	0.0000	0.0000	90.3819	20.7437	-2.0337	0.5780	0.0000
851.1490	0.2417	-2.5840	-1.5109	-2.9025	6.1040	-4.1076	0.0000	-0.0000	-0.0000	0.0000	0.0000	0.0000	-0.0104	6.8882	2.5302	-0.2400	0.0523	-0.0342	-0.0000	7.5470	2.1083	-0.1890	0.0537	0.0000	-0.0000	90.3822	20.7424	-2.0338	0.5781	0.0000
851.1610	0.2417	-2.5840	-1.5110	-2.9026	6.1040	-4.1077	0.0000	-0.0000	-0.0000	0.0000	0.0000	0.0000	0.0060	6.8829	2.5471	-0.2576	0.0618	-0.0510	-0.0000	7.5470	2.1083	-0.1890	0.0537	0.0000	-0.0000	90.3815	20.7428	-2.0338	0.5781	0.0000
851.1710	0.2417	-2.5840	-1.5110	-2.9025	6.1040	-4.1076	0.0000	-0.0000	-0.0000	0.0000	0.0000	0.0000	0.0731	6.8493	2.5135	-0.2608	0.0316	-0.0344	-0.0000	7.5470	2.1083	-0.1890	0.0537	0.0000	-0.0000	90.3825	20.7427	-2.0339	0.5781	0.0000
851.1810	0.2417	-2.5840	-1.5110	-2.9026	6.1040	-4.1077	0.0000	-0.0000	-0.0000	0.0000	0.0000	0.0000	-0.0609	6.9086	2.5689	-0.2641	0.0514	-0.0235	0.0000	7.5470	2.1082	-0.1890	0.0537	0.0000	0.0000	90.3823	20.7420	-2.0338	0.5781	0.0000
851.1910	0.2417	-2.5840	-1.5110	-2.9025	6.1040	-4.1076	0.0000	-0.0000	-0.0000	0.0000	0.0000	0.0000	-0.0271	6.8892	2.5402	-0.2397	0.0382	-0.0459	0.0000	7.5470	2.1083	-0.1890	0.0537	0.0000	0.0000	90.3815	20.7428	-2.0338	0.5781	0.0000
851.2010	0.2417	-2.5840	-1.5109	-2.9025	6.1040	-4.1076	0.0000	-0.0000	-0.0000	0.0000	0.0000	0.0000	-0.0557	6.9496	2.5527	-0.2570	0.0576	-0.0170	0.0000	7.5470	2.1084	-0.1890	0.0537	0.0000	0.0000	90.3814	20.7432	-2.0338	0.5781	0.0000
851.2130	0.2417	-2.5839	-1.5110	-2.9025	6.1040	-4.1077	0.0000	-0.0000	-0.0000	0.0000	0.0000	0.0000	0.0347	6.8880	2.5692	-0.2647	0.0405	-0.0268	0.0000	7.5471	2.1085	-0.1890	0.0537	0.0000	0.0000	90.3826	20.7444	-2.0337	0.5780	0.0000
851.2230	0.2417	-2.5840	-1.5109	-2.9025	6.1040	-4.1076	0.0000	-0.0000	-0.0000	0.0000	0.0000	0.0000	-0.0061	6.8603	2.5399	-0.2628	0.0294	-0.0276	0.0000	7.5470	2.1084	-0.1890	0.0537	0.0000	0.0000	90.3815	20.7432	-2.0338	0.5781	0.0000
851.2330	0.2417	-2.5840	-1.5110	-2.9025	6.1041	-4.1076	0.0000	-0.0000	-0.0000	0.0000	0.0000	0.0000	-0.0120	6.8707	2.5464	-0.2253	0.0281	-0.0284	0.0000	7.5469	2.1083	-0.1890	0.0537	0.0000	0.0000	90.3806	20.7423	-2.0339	0.5781	0.0000
851.2450	0.2417	-2.5840	-1.5109	-2.9025	6.1040	-4.1077	0.0000	-0.0000	-0.0000	0.0000	0.0000	0.0000	-0.0291	6.9398	2.5204	-0.2174	0.0531	-0.0335	-0.0000	7.5470	2.1083	-0.1890	0.0537	0.0000	-0.0000	90.3815	20.7422	-2.0340	0.5781	0.0000
851.2550	0.2417	-2.5839	-1.5110	-2.9026	6.1040	-4.1076	0.0000	-0.0000	-0.0000	0.0000	0.0000	0.0000	0.0298	6.9101	2.5641	-0.2473	0.0339	-0.0466	0.0000	7.5470	2.1084	-0.1890	0.0537	0.0000	0.0000	90.3821	20.7433	-2.0337	0.5780	0.0000
851.2670	0.2417	-2.5840	-1.5110	-2.9025	6.1040	-4.1076	0.0000	-0.0000	-0.0000	0.0000	0.0000	0.0000	-0.0527	6.8482	2.5542	-0.2634	0.0449	-0.0248	0.0000	7.5470	2.1084	-0.1890	0.0537	0.0000	0.0000	90.3818	20.7436	-2.0338	0.5781	0.0000
851.2770	0.2417	-2.5840	-1.5110	-2.9025	6.1040	-4.1076	0.0000	-0.0000	-0.0000	0.0000	0.0000	0.0000	-0.0109	6.8582	2.5917	-0.2334	0.0694	-0.0615	0.0000	7.5469	2.1083	-0.1890	0.0537	0.0000	0.0000	90.3809	20.7432	-2.0338	0.5781	0.0000
851.2870	0.2417	-2.5839	-1.5110	-2.9025	6.1040	-4.1076	0.0000	-0.0000	-0.0000	0.0000	0.0000	0.0000	0.0376	6.8596	2.5108	-0.2628	0.0595	-0.0334	0.0000	7.5470	2.1084	-0.1890	0.0537	0.0000	0.0000	90.3819	20.7432	-2.0338	0.5781	0.0000
851.2990	0.2417	-2.5840	-1.5110	-2.9026	6.1040	-4.1077	0.0000	-0.0000	-0.0000	0.0000	0.0000	0.0000	-0.1054	6.8888	2.5745	-0.2431	0.0149	-0.0312	-0.0000	7.5470	2.1083	-0.1890	0.0537	0.0000	-0.0000	90.3816	20.7423	-2.0339	0.5781	0.0000
851.3090	0.2417	-2.5840	-1.5110	-2.9025	6.1040	-4.1076	0.0000	-0.0000	-0.0000	0.0000	0.0000	0.0000	0.0120	6.8119	2.5308	-0.2597	0.0230	-0.0177	-0.0000	7.5470	2.1082	-0.1890	0.0537	0.0000	-0.0000	90.3814	20.7416	-2.0338	0.5781	0.0000
851.3210	0.2417	-2.5839	-1.5110	-2.9025	6.1040	-4.1076	0.0000	-0.0000	-0.0000	0.0000	0.0000	0.0000	-0.0374	6.8321	2.5388	-0.2647	0.0523	-0.0304	-0.0000	7.5470	2.1083	-0.1890	0.0537	0.0000	-0.0000	90.3820	20.7428	-2.0339	0.5781	0.0000
851.3310	0.2417	-2.5839	-1.5109	-2.9025	6.1040	-4.1076	0.0000	-0.0000	-0.0000	0.0000	0.0000	0.0000	0.0302	6.8607	2.5582	-0.2450	-0.0032	-0.0249	0.0000	7.5469	2.1083	-0.1890	0.0537	0.0000	0.0000	90.3810	20.7428	-2.0339	0.5781	0.0000
851.3410	0.2417	-2.5839	-1.5110	-2.9025	6.1040	-4.1076	0.0000	-0.0000	-0.0000	0.0000	0.0000	0.0000	0.0592	6.8636	2.5409	-0.2760	0.0594	-0.0175	0.0000	7.5469	2.1084	-0.1890	0.0537	0.0000	0.0000	90.3809	20.7432	-2.0338	0.5781	0.0000
851.3510	0.2417	-2.5840	-1.5110	-2.9025	6.1040	-4.1077	0.0000	-0.0000	-0.0000	0.0000	0.0000	0.0000	-0.0271	6.8400	2.5612	-0.2480	0.0283	-0.0288	-0.0000	7.5470	2.1084	-0.1890	0.0537	0.0000	-0.0000	90.3818	20.7441	-2.0337	0.5780	0.0000
851.3610	0.2417	-2.5840	-1.5109	-2.9025	6.1040	-4.1076	0.0000	-0.0000	-0.0000	0.0000	0.0000	0.0000	-0.0460	6.8290	2.5616	-0.2656	0.0502	-0.0299	-0.0000	7.5470	2.1083	-0.1890	0.0537	0.0000	-0.0000	90.3816	20.7423	-2.0339	0.5781	0.0000
851.3710	0.2417	-2.5840	-1.5109	-2.9025	6.1040	-4.1077	0.0000	-0.0000	-0.0000	0.0000	0.0000	0.0000	0.0229	6.8186	2.5928	-0.2433	0.0526	-0.0487	-0.0000	7.5469	2.1082	-0.1890	0.0537	0.0000	-0.0000	90.3802	20.7414	-2.0340	0.5781	0.0000
851.3830	0.2417	-2.5840	-1.5109	-2.9025	6.1040	-4.1076	0.0000	-0.0000	-0.0000	0.0000	0.0000	0.0000	0.0194	6.8445	2.5620	-0.2506	0.0054	-0.0269	0.0000	7.5469	2.1084	-0.1890	0.0537	0.0000	0.0000	90.3805	20.7433	-2.0338	0.5781	0.0000
851.3930	0.2417	-2.5840	-1.5109	-2.9026	6.1040	-4.1076	0.0000	-0.0000	-0.0000	0.0000	0.0000	0.0000	-0.0630	6.7948	2.5510	-0.2569	0.0204	-0.0234	0.0000	7.5469	2.1082	-0.1890	0.0537	0.0000	0.0000	90.3812	20.7419	-2.0339	0.5781	0.0000
851.4050	0.2417	-2.5839	-1.5109	-2.9025	6.1040	-4.1076	0.0000	-0.0000	-0.0000	0.0000	0.0000	0.0000	0.0677	6.8707	2.5541	-0.2813	0.0507	-0.0278	0.0000	7.5470	2.1083	-0.1890	0.0537	0.0000	0.0000	90.3816	20.7423	-2.0339	0.5781	0.0000
851.4150	0.2417	-2.5840	-1.5109	-2.9025	6.1040	-4.1076	0.0000	-0.0000	-0.0000	0.0000	0.0000	0.0000	0.0143	6.9355	2.5548	-0.2298	0.0755	-0.0136	0.0000	7.5470	2.1084	-0.1890	0.0537	0.0000	0.0000	90.3823	20.7440	-2.0337	0.5781	0.0000
851.4250	0.2418	-2.5840	-1.5110	-2.9025	6.1040	-4.1076	0.0000	-0.0000	-0.0000	0.0000	0.0000	0.0000	-0.0267	6.8071	2.5571	-0.2663	0.0178	0.0009	0.0000	7.5469	2.1082	-0.1890	0.0537	0.0000	0.0000	90.3809	20.7416	-2.0339	0.5781	0.0000
851.4370	0.2417	-2.5839	-1.5110	-2.9025	6.1040	-4.1077	0.0000	-0.0000	-0.0000	0.0000	0.0000	0.0000	0.0474	6.8659	2.5241	-0.2086	0.0505	-0.0394	0.0000	7.5470	2.1085	-0.1890	0.0537	0.0000	0.0000	90.3825	20.7448	-2.0337	0.5780	0.0000
851.4470	0.2417	-2.5840	-1.5110	-2.9025	6.1040	-4.1076	0.0000	-0.0000	-0.0000	0.0000	0.0000	0.0000	-0.0013	6.8762	2.5920	-0.2656	0.0245	-0.0400	-0.0000	7.5470	2.1083	-0.1890	0.0537	0.0000	-0.0000	90.3822	20.7429	-2.0338	0.5781	0.0000
851.4590	0.2417	-2.5839	-1.5109	-2.9026	6.1040	-4.1077	0.0000	-0.0000	-0.0000	0.0000	0.0000	0.0000	-0.0070	6.8758	2.5757	-0.2435	0.0334	-0.0185	-0.0000	7.5470	2.1083	-0.1890	0.0537	0.0000	-0.0000	90.3816	20.7428	-2.0338	0.5781	0.0000
851.4690	0.2417	-2.5840	-1.5110	-2.9025	6.1040	-4.1076	0.0000	-0.0000	-0.0000	0.0000	0.0000	0.0000	-0.0289	6.9126	2.5409	-0.2522	0.0360	-0.0270	-0.0000	7.5469	2.1082	-0.1890	0.0537	0.0000	-0.0000	90.3808	20.7415	-2.0340	0.5781	0.0000
851.4810	0.2417	-2.5839	-1.5110	-2.9025	6.1040	-4.1076	0.0000	-0.0000	-0.0000	0.0000	0.0000	0.0000	0.0073	6.8925	2.5968	-0.2459	0.0480	-0.0474	0.0000	7.5469	2.1083	-0.1890	0.0537	0.0000	0.0000	90.3811	20.7423	-2.0339	0.5781	0.0000
851.4910	0.2417	-2.5839	-1.5110	-2.9025	6.1040	-4.1076	0.0000	-0.0000	-0.0000	0.0000	0.0000	0.0000	0.0436	6.8775	2.5646	-0.2314	0.0234	-0.0145	-0.0000	7.5469	2.1082	-0.1890	0.0537	0.0000	-0.0000	90.3811	20.7419	-2.0340	0.5781	0.0000
851.5030	0.2417	-2.5840	-1.5109	-2.9026	6.1040	-4.1077	0.0000	-0.0000	-0.0000	0.0000	0.0000	0.0000	0.0811	6.9162	2.5787	-0.2569	0.0437	-0.0265	0.0000	7.5470	2.1083	-0.1890	0.0537	0.0000	0.0000	90.3816	20.7423	-2.0339	0.5781	0.0000
851.5130	0.2417	-2.5840	-1.5110	-2.9026	6.1040	-4.1077	0.0000	-0.0000	-0.0000	0.0000	0.0000	0.0000	-0.0207	6.8875	2.5801	-0.2660	0.0625	-0.0539	-0.0000	7.5471	2.1083	-0.1890	0.0537	0.0000	-0.0000	90.3826	20.7428	-2.0338	0.5781	0.0000
851.5230	0.2417	-2.5839	-1.5110	-2.9026	6.1040	-4.1076	0.0000	-0.0000	-0.0000	0.0000	0.0000	0.0000	-0.0276	6.8283	2.5381	-0.2380	0.0383	-0.0332	0.0000	7.5469	2.1083	-0.1890	0.0537	0.0000	0.0000	90.3803	20.7431	-2.0339	0.5781	0.0000
851.5350	0.2417	-2.5840	-1.5110	-2.9026	6.1040	-4.1076	0.0000	-0.0000	-0.0000	0.0000	0.0000	0.0000	0.0312	6.8263	2.5834	-0.2591	0.0525	-0.0247	0.0000	7.5471	2.1085	-0.1890	0.0537	0.0000	0.0000	90.3827	20.7445	-2.0337	0.5780	0.0000
851.5450	0.2417	-2.5839	-1.5109	-2.9025	6.1040	-4.1076	0.0000	-0.0000	-0.0000	0.0000	0.0000	0.0000	-0.0561	6.8800	2.4904	-0.2694	0.0751	-0.0328	-0.0000	7.5470	2.1083	-0.1890	0.0537	0.0000	-0.0000	90.3817	20.7424	-2.0338	0.5781	0.0000
851.5570	0.2417	-2.5840	-1.5110	-2.9026	6.1040	-4.1076	0.0000	-0.0000	-0.0000	0.0000	0.0000	0.0000	-0.0533	6.8680	2.5304	-0.2245	0.0337	-0.0228	-0.0000	7.5470	2.1083	-0.1890	0.0537	0.0000	-0.0000	90.3817	20.7424	-2.0338	0.5781	0.0000
851.5670	0.2417	-2.5840	-1.5109	-2.9025	6.1040	-4.1076	0.0000	-0.0000	-0.0000	0.0000	0.0000	0.0000	0.0380	6.8132	2.5219	-0.2307	0.0208	-0.0296	0.0000	7.5470	2.1084	-0.1890	0.0537	0.0000	0.0000	90.3818	20.7436	-2.0338	0.5781	0.0000
851.5790	0.2417	-2.5840	-1.5109	-2.9026	6.1041	-4.1076	0.0000	-0.0000	-0.0000	0.0000	0.0000	0.0000	-0.0910	6.9033	2.5655	-0.2394	0.0351	-0.0214	-0.0000	7.5470	2.1083	-0.1890	0.0537	0.0000	-0.0000	90.3814	20.7427	-2.0339	0.5781	0.0000
851.5890	0.2417	-2.5840	-1.5109	-2.9026	6.1040	-4.1076	0.0000	-0.0000	-0.0000	0.0000	0.0000	0.0000	-0.0054	6.8791	2.5290	-0.2281	0.0260	-0.0233	-0.0000	7.5470	2.1082	-0.1890	0.0537	0.0000	-0.0000	90.3816	20.7418	-2.0340	0.5781	0.0000
851.6010	0.2417	-2.5839	-1.5110	-2.9025	6.1040	-4.1077	0.0000	-0.0000	-0.0000	0.0000	0.0000	0.0000	-0.0230	6.8535	2.5649	-0.2370	0.0301	-0.0243	-0.0000	7.5470	2.1083	-0.1890	0.0537	0.0000	-0.0000	90.3815	20.7427	-2.0339	0.5781	0.0000
851.6110	0.2417	-2.5840	-1.5109	-2.9026	6.1040	-4.1076	0.0000	-0.0000	-0.0000	0.0000	0.0000	0.0000	0.0171	6.7892	2.5379	-0.2581	0.0276	-0.0390	-0.0000	7.5469	2.1081	-0.1890	0.0537	0.0000	-0.0000	90.3804	20.7411	-2.0340	0.5781	0.0000
851.6210	0.2417	-2.5840	-1.5110	-2.9025	6.1040	-4.1077	0.0000	-0.0000	-0.0000	0.0000	0.0000	0.0000	-0.0470	6.8625	2.5637	-0.2424	0.0280	-0.0467	0.0000	7.5470	2.1083	-0.1890	0.0537	0.0000	0.0000	90.3824	20.7432	-2.0339	0.5781	0.0000
851.6330	0.2417	-2.5839	-1.5110	-2.9025	6.1040	-4.1076	0.0000	-0.0000	-0.0000	0.0000	0.0000	0.0000	0.0438	6.8807	2.5384	-0.2420	0.0412	-0.0292	-0.0000	7.5469	2.1082	-0.1890	0.0537	0.0000	-0.0000	90.3807	20.7420	-2.0339	0.5781	0.0000
851.6430	0.2417	-2.5840	-1.5109	-2.9026	6.1040	-4.1076	0.0000	-0.0000	-0.0000	0.0000	0.0000	0.0000	-0.0474	6.8765	2.5576	-0.2379	0.0296	-0.0179	0.0000	7.5469	2.1083	-0.1890	0.0537	0.0000	0.0000	90.3810	20.7428	-2.0339	0.5781	0.0000
851.6550	0.2417	-2.5840	-1.5110	-2.9025	6.1040	-4.1076	0.0000	-0.0000	-0.0000	0.0000	0.0000	0.0000	0.0090	6.8515	2.5667	-0.2469	0.0485	-0.0350	-0.0000	7.5469	2.1082	-0.1890	0.0537	0.0000	-0.0000	90.3811	20.7419	-2.0340	0.5781	0.0000
851.6650	0.2417	-2.5840	-1.5109	-2.9025	6.1040	-4.1076	0.0000	-0.0000	-0.0000	0.0000	0.0000	0.0000	-0.0514	6.8215	2.5463	-0.2513	0.0588	-0.0259	-0.0000	7.5469	2.1083	-0.1890	0.0537	0.0000	-0.0000	90.3810	20.7423	-2.0339	0.5781	0.0000
851.6770	0.2417	-2.5840	-1.5110	-2.9026	6.1040	-4.1076	0.0000	-0.0000	-0.0000	-0.0000	0.0000	0.0000	-0.0232	6.8509	2.5162	-0.2445	0.0414	-0.0505	-0.0000	7.5470	2.1083	-0.1890	0.0537	0.0000	-0.0000	90.3821	20.7428	-2.0339	0.5781	0.0000
851.6870	0.2417	-2.5840	-1.5110	-2.9025	6.1040	-4.1077	0.0000	-0.0000	-0.0000	-0.0000	0.0000	0.0000	0.0492	6.9137	2.5206	-0.2485	0.0437	-0.0121	-0.0000	7.5470	2.1083	-0.1890	0.0537	0.0000	-0.0000	90.3814	20.7427	-2.0339	0.5781	0.0000
851.6970	0.2417	-2.5839	-1.5110	-2.9025	6.1040	-4.1076	0.0000	-0.0000	-0.0000	-0.0000	0.0000	0.0000	-0.0030	6.8828	2.5227	-0.2553	0.0650	-0.0178	-0.0000	7.5470	2.1083	-0.1890	0.0537	0.0000	-0.0000	90.3819	20.7432	-2.0338	0.5781	0.0000
851.7090	0.2417	-2.5839	-1.5110	-2.9025	6.1040	-4.1076	0.0000	-0.0000	-0.0000	-0.0000	0.0000	0.0000	0.1523	6.8980	2.5373	-0.2299	0.0366	-0.0226	0.0000	7.5469	2.1082	-0.1890	0.0537	0.0000	0.0000	90.3808	20.7420	-2.0339	0.5781	0.0000
851.7190	0.2417	-2.5839	-1.5110	-2.9025	6.1040	-4.1076	0.0000	-0.0000	-0.0000	0.0000	0.0000	0.0000	0.0966	6.8043	2.5471	-0.2372	0.0531	-0.0272	0.0000	7.5469	2.1083	-0.1890	0.0537	0.0000	0.0000	90.3807	20.7425	-2.0338	0.5781	0.0000
851.7310	0.2417	-2.5840	-1.5110	-2.9025	6.1040	-4.1076	0.0000	-0.0000	-0.0000	0.0000	0.0000	0.0000	-0.0092	6.8268	2.5603	-0.2230	0.0203	-0.0326	0.0000	7.5469	2.1083	-0.1890	0.0537	0.0000	0.0000	90.3806	20.7424	-2.0339	0.5781	0.0000
851.7410	0.2417	-2.5840	-1.5110	-2.9026	6.1040	-4.1076	0.0000	-0.0000	-0.0000	0.0000	0.0000	0.0000	0.0575	6.8328	2.5807	-0.2507	0.0327	-0.0522	0.0000	7.5470	2.1083	-0.1890	0.0537	0.0000	0.0000	90.3815	20.7428	-2.0338	0.5781	0.0000
851.7530	0.2417	-2.5840	-1.5109	-2.9025	6.1040	-4.1077	0.0000	-0.0000	-0.0000	0.0000	0.0000	0.0000	-0.0467	6.7946	2.5232	-0.2301	0.0297	-0.0198	-0.0000	7.5470	2.1083	-0.1890	0.0537	0.0000	-0.0000	90.3815	20.7427	-2.0339	0.5781	0.0000
851.7630	0.2417	-2.5839	-1.5109	-2.9025	6.1040	-4.1077	0.0000	-0.0000	-0.0000	0.0000	0.0000	0.0000	-0.0269	6.8638	2.5457	-0.2470	0.0122	-0.0141	-0.0000	7.5469	2.1082	-0.1890	0.0537	0.0000	-0.0000	90.3812	20.7419	-2.0339	0.5781	0.0000
851.7750	0.2417	-2.5839	-1.5109	-2.9026	6.1040	-4.1076	0.0000	-0.0000	-0.0000	0.0000	0.0000	0.0000	0.1347	6.8114	2.5708	-0.2247	0.0433	-0.0295	-0.0000	7.5469	2.1082	-0.1890	0.0537	0.0000	-0.0000	90.3807	20.7415	-2.0340	0.5781	0.0000
851.7850	0.2417	-2.5839	-1.5109	-2.9025	6.1040	-4.1077	0.0000	-0.0000	-0.0000	0.0000	0.0000	0.0000	-0.0142	6.8150	2.5783	-0.2457	0.0472	-0.0132	0.0000	7.5470	2.1084	-0.1890	0.0537	0.0000	0.0000	90.3817	20.7440	-2.0338	0.5781	0.0000
851.7950	0.2417	-2.5840	-1.5110	-2.9026	6.1040	-4.1077	0.0000	-0.0000	-0.0000	0.0000	0.0000	0.0000	0.0305	6.8231	2.5653	-0.2452	0.0122	-0.0385	0.0000	7.5469	2.1084	-0.1890	0.0537	0.0000	0.0000	90.3808	20.7436	-2.0338	0.5780	0.0000
851.8070	0.2417	-2.5840	-1.5110	-2.9026	6.1040	-4.1077	0.0000	-0.0000	-0.0000	0.0000	0.0000	0.0000	0.0387	6.8160	2.5107	-0.2289	0.0440	-0.0344	-0.0000	7.5470	2.1083	-0.1890	0.0537	0.0000	-0.0000	90.3821	20.7428	-2.0338	0.5781	0.0000
851.8170	0.2417	-2.5839	-1.5110	-2.9026	6.1040	-4.1076	0.0000	-0.0000	-0.0000	0.0000	0.0000	-0.0000	-0.0281	6.8221	2.5299	-0.2179	0.0417	-0.0153	-0.0000	7.5471	2.1084	-0.1890	0.0537	0.0000	-0.0000	90.3828	20.7440	-2.0337	0.5780	0.0000
851.8290	0.2417	-2.5840	-1.5110	-2.9025	6.1040	-4.1076	0.0000	-0.0000	-0.0000	0.0000	0.0000	-0.0000	0.0693	6.8179	2.5921	-0.2722	0.0505	-0.0439	0.0000	7.5469	2.1083	-0.1890	0.0537	0.0000	0.0000	90.3813	20.7431	-2.0339	0.5781	0.0000
851.8390	0.2417	-2.5839	-1.5110	-2.9026	6.1040	-4.1076	0.0000	-0.0000	-0.0000	0.0000	0.0000	-0.0000	0.0197	6.8981	2.5483	-0.2524	0.0187	-0.0298	0.0000	7.5469	2.1083	-0.1890	0.0537	0.0000	0.0000	90.3810	20.7428	-2.0339	0.5781	0.0000
851.8510	0.2417	-2.5840	-1.5110	-2.9026	6.1040	-4.1076	0.0000	-0.0000	-0.0000	0.0000	0.0000	-0.0000	0.0419	6.8547	2.5258	-0.2371	0.0515	-0.0327	-0.0000	7.5469	2.1083	-0.1890	0.0537	0.0000	-0.0000	90.3810	20.7423	-2.0340	0.5781	0.0000
851.8610	0.2417	-2.5840	-1.5110	-2.9025	6.1040	-4.1076	0.0000	-0.0000	-0.0000	0.0000	0.0000	-0.0000	0.0229	6.8229	2.5693	-0.2558	0.0565	-0.0368	0.0000	7.5470	2.1083	-0.1890	0.0537	0.0000	0.0000	90.3816	20.7423	-2.0339	0.5781	0.0000
851.8730	0.2417	-2.5840	-1.5109	-2.9025	6.1040	-4.1077	0.0000	-0.0000	-0.0000	0.0000	0.0000	-0.0000	-0.0133	6.8219	2.5598	-0.2316	0.0526	-0.0034	-0.0000	7.5469	2.1082	-0.1890	0.0537	0.0000	-0.0000	90.3806	20.7419	-2.0340	0.5781	0.0000
851.8830	0.2417	-2.5840	-1.5109	-2.9025	6.1040	-4.1077	0.0000	-0.0000	-0.0000	0.0000	0.0000	-0.0000	-0.0836	6.8490	2.5556	-0.2553	0.0217	-0.0248	-0.0000	7.5469	2.1082	-0.1890	0.0537	0.0000	-0.0000	90.3807	20.7420	-2.0339	0.5781	0.0000
851.8950	0.2417	-2.5840	-1.5110	-2.9025	6.1040	-4.1077	0.0000	-0.0000	-0.0000	0.0000	0.0000	-0.0000	0.0089	6.8857	2.5767	-0.2569	0.0304	-0.0308	0.0000	7.5470	2.1083	-0.1890	0.0537	0.0000	0.0000	90.3819	20.7432	-2.0339	0.5781	0.0000
851.9050	0.2417	-2.5839	-1.5110	-2.9025	6.1040	-4.1076	0.0000	-0.0000	-0.0000	0.0000	0.0000	-0.0000	0.0041	6.8114	2.5742	-0.2387	0.0544	-0.0087	-0.0000	7.5470	2.1084	-0.1890	0.0537	0.0000	-0.0000	90.3824	20.7436	-2.0338	0.5780	0.0000
851.9150	0.2417	-2.5840	-1.5110	-2.9025	6.1040	-4.1076	0.0000	-0.0000	-0.0000	0.0000	0.0000	-0.0000	-0.0274	6.9268	2.5701	-0.2465	0.0318	-0.0199	0.0000	7.5470	2.1081	-0.1890	0.0537	0.0000	0.0000	90.3814	20.7411	-2.0340	0.5781	0.0000
851.9270	0.2418	-2.5839	-1.5109	-2.9025	6.1040	-4.1076	0.0000	-0.0000	-0.0000	0.0000	0.0000	-0.0000	0.0125	6.8280	2.5556	-0.2645	0.0287	-0.0078	-0.0000	7.5470	2.1083	-0.1890	0.0537	0.0000	-0.0000	90.3816	20.7428	-2.0338	0.5781	0.0000
851.9370	0.2417	-2.5839	-1.5110	-2.9025	6.1040	-4.1076	0.0000	-0.0000	-0.0000	0.0000	0.0000	-0.0000	0.0365	6.8478	2.5470	-0.2532	0.0437	-0.0342	0.0000	7.5470	2.1082	-0.1890	0.0537	0.0000	0.0000	90.3814	20.7416	-2.0338	0.5781	0.0000
851.9490	0.2417	-2.5839	-1.5110	-2.9025	6.1040	-4.1077	0.0000	-0.0000	-0.0000	0.0000	0.0000	-0.0000	-0.0053	6.8850	2.5587	-0.2235	0.0268	-0.0280	-0.0000	7.5469	2.1082	-0.1890	0.0537	0.0000	-0.0000	90.3807	20.7415	-2.0340	0.5781	0.0000
851.9590	0.2417	-2.5840	-1.5110	-2.9025	6.1040	-4.1077	0.0000	-0.0000	-0.0000	0.0000	0.0000	-0.0000	0.0350	6.8429	2.5528	-0.2469	0.0576	-0.0248	-0.0000	7.5470	2.1083	-0.1890	0.0537	0.0000	-0.0000	90.3816	20.7423	-2.0339	0.5781	0.0000
851.9710	0.2417	-2.5839	-1.5110	-2.9025	6.1040	-4.1077	0.0000	-0.0000	-0.0000	0.0000	0.0000	0.0000	0.0340	6.8162	2.5434	-0.2516	0.0475	-0.0221	0.0000	7.5469	2.1083	-0.1890	0.0537	0.0000	0.0000	90.3806	20.7424	-2.0339	0.5781	0.0000
851.9810	0.2417	-2.5839	-1.5110	-2.9025	6.1040	-4.1077	0.0000	-0.0000	-0.0000	0.0000	0.0000	0.0000	0.0212	6.8543	2.6077	-0.2569	0.0471	-0.0221	0.0000	7.5469	2.1083	-0.1890	0.0537	0.0000	0.0000	90.3812	20.7424	-2.0338	0.5781	0.0000
851.9910	0.2417	-2.5840	-1.5109	-2.9025	6.1040	-4.1076	0.0000	-0.0000	-0.0000	0.0000	0.0000	0.0000	0.0903	6.8212	2.5722	-0.2699	0.0435	-0.0291	-0.0000	7.5469	2.1081	-0.1890	0.0537	0.0000	-0.0000	90.3810	20.7412	-2.0339	0.5781	0.0000
852.0030	0.2417	-2.5839	-1.5110	-2.9025	6.1040	-4.1077	0.0000	-0.0000	-0.0000	0.0000	0.0000	0.0000	0.0201	6.8664	2.5615	-0.2445	0.0318	-0.0269	-0.0000	7.5469	2.1082	-0.1890	0.0537	0.0000	-0.0000	90.3812	20.7419	-2.0339	0.5781	0.0000
852.0130	0.2417	-2.5840	-1.5110	-2.9026	6.1040	-4.1077	0.0000	-0.0000	-0.0000	0.0000	0.0000	0.0000	0.0941	6.8116	2.5359	-0.2464	0.0357	-0.0335	0.0000	7.5470	2.1084	-0.1890	0.0537	0.0000	0.0000	90.3818	20.7436	-2.0339	0.5781	0.0000
852.0230	0.2417	-2.5840	-1.5110	-2.9025	6.1040	-4.1076	0.0000	-0.0000	-0.0000	0.0000	0.0000	0.0000	0.0714	6.8883	2.5214	-0.2339	0.0199	-0.0424	-0.0000	7.5470	2.1083	-0.1890	0.0537	0.0000	-0.0000	90.3816	20.7428	-2.0338	0.5781	0.0000
852.0330	0.2417	-2.5840	-1.5109	-2.9025	6.1040	-4.1076	0.0000	-0.0000	-0.0000	0.0000	0.0000	0.0000	0.0478	6.8413	2.5600	-0.2309	0.0296	-0.0299	0.0000	7.5470	2.1083	-0.1890	0.0537	0.0000	0.0000	90.3814	20.7432	-2.0338	0.5781	0.0000
852.0430	0.2417	-2.5839	-1.5109	-2.9026	6.1040	-4.1076	0.0000	-0.0000	-0.0000	0.0000	0.0000	0.0000	-0.0019	6.7971	2.5731	-0.2727	0.0182	-0.0253	-0.0000	7.5470	2.1083	-0.1890	0.0537	0.0000	-0.0000	90.3815	20.7428	-2.0338	0.5781	0.0000
852.0550	0.2417	-2.5840	-1.5109	-2.9025	6.1040	-4.1076	0.0000	-0.0000	-0.0000	0.0000	0.0000	0.0000	0.0264	6.8451	2.5625	-0.2616	0.0272	-0.0271	-0.0000	7.5469	2.1082	-0.1890	0.0537	0.0000	-0.0000	90.3812	20.7419	-2.0339	0.5781	0.0000
852.0650	0.2417	-2.5840	-1.5110	-2.9025	6.1040	-4.1076	0.0000	-0.0000	-0.0000	0.0000	0.0000	0.0000	0.0535	6.8245	2.5454	-0.2104	0.0414	-0.0466	-0.0000	7.5470	2.1083	-0.1890	0.0537	0.0000	-0.0000	90.3814	20.7426	-2.0340	0.5781	0.0000
852.0750	0.2417	-2.5840	-1.5110	-2.9025	6.1040	-4.1076	0.0000	-0.0000	-0.0000	0.0000	0.0000	0.0000	0.0330	6.8582	2.5644	-0.2507	0.0277	-0.0074	-0.0000	7.5470	2.1084	-0.1890	0.0537	0.0000	-0.0000	90.3820	20.7432	-2.0338	0.5781	0.0000
852.0850	0.2417	-2.5840	-1.5110	-2.9025	6.1040	-4.1077	0.0000	-0.0000	-0.0000	0.0000	0.0000	0.0000	-0.0131	6.8692	2.5509	-0.2528	0.0311	-0.0345	0.0000	7.5470	2.1084	-0.1890	0.0537	0.0000	0.0000	90.3820	20.7432	-2.0338	0.5781	0.0000
852.0950	0.2418	-2.5840	-1.5110	-2.9025	6.1040	-4.1076	0.0000	-0.0000	-0.0000	0.0000	0.0000	0.0000	-0.0512	6.8406	2.5653	-0.2580	0.0203	-0.0107	0.0000	7.5470	2.1083	-0.1890	0.0537	0.0000	0.0000	90.3815	20.7427	-2.0339	0.5781	0.0000
852.1050	0.2417	-2.5840	-1.5109	-2.9026	6.1040	-4.1077	0.0000	-0.0000	-0.0000	0.0000	0.0000	0.0000	0.0103	6.8066	2.5484	-0.2434	0.0352	-0.0401	0.0000	7.5470	2.1084	-0.1890	0.0537	0.0000	0.0000	90.3817	20.7440	-2.0338	0.5781	0.0000
852.1170	0.2417	-2.5840	-1.5110	-2.9025	6.1040	-4.1076	0.0000	-0.0000	-0.0000	0.0000	0.0000	0.0000	0.0136	6.8839	2.5655	-0.2496	0.0222	-0.0119	0.0000	7.5470	2.1083	-0.1890	0.0537	0.0000	0.0000	90.3816	20.7428	-2.0338	0.5781	0.0000
852.1270	0.2417	-2.5840	-1.5110	-2.9026	6.1040	-4.1077	0.0000	-0.0000	-0.0000	0.0000	0.0000	0.0000	0.0607	6.8438	2.5103	-0.2250	0.0363	-0.0257	-0.0000	7.5469	2.1085	-0.1890	0.0537	0.0000	-0.0000	90.3810	20.7444	-2.0338	0.5781	0.0000
852.1370	0.2417	-2.5840	-1.5110	-2.9025	6.1040	-4.1076	0.0000	-0.0000	-0.0000	0.0000	0.0000	0.0000	0.0343	6.8200	2.5463	-0.2317	0.0265	-0.0294	-0.0000	7.5470	2.1083	-0.1890	0.0537	0.0000	-0.0000	90.3825	20.7428	-2.0339	0.5781	0.0000
852.1470	0.2418	-2.5840	-1.5109	-2.9025	6.1040	-4.1076	0.0000	-0.0000	-0.0000	0.0000	0.0000	0.0000	0.0149	6.8453	2.5812	-0.2467	0.0240	-0.0293	0.0000	7.5469	2.1083	-0.1890	0.0537	0.0000	0.0000	90.3810	20.7428	-2.0338	0.5781	0.0000
852.1590	0.2417	-2.5840	-1.5110	-2.9026	6.1040	-4.1076	0.0000	-0.0000	-0.0000	0.0000	0.0000	0.0000	-0.0306	6.8194	2.5200	-0.2101	0.0449	-0.0294	-0.0000	7.5470	2.1083	-0.1890	0.0537	0.0000	-0.0000	90.3821	20.7428	-2.0339	0.5781	0.0000
852.1690	0.2417	-2.5840	-1.5110	-2.9026	6.1040	-4.1076	0.0000	-0.0000	-0.0000	0.0000	0.0000	0.0000	0.0512	6.8747	2.5317	-0.2517	0.0522	-0.0058	0.0000	7.5469	2.1083	-0.1890	0.0537	0.0000	0.0000	90.3809	20.7427	-2.0339	0.5781	0.0000
852.1790	0.2417	-2.5840	-1.5110	-2.9025	6.1040	-4.1077	0.0000	-0.0000	-0.0000	0.0000	0.0000	0.0000	0.0647	6.7679	2.5842	-0.2333	0.0197	-0.0165	-0.0000	7.5470	2.1084	-0.1890	0.0537	0.0000	-0.0000	90.3820	20.7433	-2.0338	0.5781	0.0000
852.1910	0.2417	-2.5839	-1.5110	-2.9026	6.1040	-4.1076	0.0000	-0.0000	-0.0000	0.0000	0.0000	0.0000	0.0657	6.8015	2.5797	-0.2878	0.0127	-0.0319	-0.0000	7.5471	2.1084	-0.1890	0.0537	0.0000	-0.0000	90.3827	20.7440	-2.0338	0.5781	0.0000
852.2010	0.2417	-2.5840	-1.5110	-2.9025	6.1040	-4.1076	0.0000	-0.0000	-0.0000	0.0000	0.0000	0.0000	0.0841	6.8878	2.5560	-0.2409	0.0330	-0.0246	0.0000	7.5470	2.1084	-0.1890	0.0537	0.0000	0.0000	90.3820	20.7433	-2.0338	0.5781	0.0000
852.2130	0.2417	-2.5839	-1.5109	-2.9025	6.1040	-4.1077	0.0000	-0.0000	-0.0000	0.0000	0.0000	0.0000	0.0814	6.8736	2.5478	-0.2295	0.0218	-0.0329	-0.0000	7.5470	2.1083	-0.1890	0.0537	0.0000	-0.0000	90.3822	20.7424	-2.0339	0.5781	0.0000
852.2230	0.2417	-2.5840	-1.5109	-2.9025	6.1040	-4.1076	0.0000	-0.0000	-0.0000	0.0000	0.0000	0.0000	0.0518	6.8459	2.5574	-0.2357	0.0582	-0.0185	0.0000	7.5469	2.1081	-0.1890	0.0537	0.0000	0.0000	90.3804	20.7412	-2.0339	0.5781	0.0000
852.2350	0.2417	-2.5840	-1.5109	-2.9026	6.1040	-4.1076	0.0000	-0.0000	-0.0000	0.0000	0.0000	0.0000	-0.0088	6.8550	2.5533	-0.2355	0.0438	-0.0635	0.0000	7.5470	2.1084	-0.1890	0.0537	0.0000	0.0000	90.3819	20.7437	-2.0337	0.5780	0.0000
852.2450	0.2417	-2.5840	-1.5110	-2.9025	6.1040	-4.1077	0.0000	-0.0000	-0.0000	0.0000	0.0000	0.0000	-0.0682	6.8623	2.5822	-0.2241	0.0400	-0.0453	-0.0000	7.5470	2.1084	-0.1890	0.0537	0.0000	-0.0000	90.3823	20.7436	-2.0338	0.5781	0.0000
852.2570	0.2417	-2.5840	-1.5109	-2.9026	6.1040	-4.1076	0.0000	-0.0000	-0.0000	0.0000	0.0000	0.0000	0.0673	6.8552	2.5661	-0.2512	0.0634	-0.0269	0.0000	7.5470	2.1084	-0.1890	0.0537	0.0000	0.0000	90.3814	20.7432	-2.0338	0.5781	0.0000
852.2670	0.2417	-2.5840	-1.5109	-2.9025	6.1040	-4.1076	0.0000	-0.0000	-0.0000	0.0000	0.0000	0.0000	0.0100	6.8438	2.5520	-0.2264	0.0439	-0.0176	-0.0000	7.5469	2.1082	-0.1890	0.0537	0.0000	-0.0000	90.3812	20.7420	-2.0339	0.5781	0.0000
852.2770	0.2417	-2.5839	-1.5110	-2.9025	6.1040	-4.1077	0.0000	-0.0000	-0.0000	0.0000	0.0000	0.0000	0.0138	6.8756	2.5474	-0.2394	0.0238	-0.0311	0.0000	7.5469	2.1083	-0.1890	0.0537	0.0000	0.0000	90.3811	20.7424	-2.0339	0.5781	0.0000
852.2870	0.2417	-2.5840	-1.5110	-2.9025	6.1040	-4.1077	0.0000	-0.0000	-0.0000	0.0000	0.0000	0.0000	-0.0204	6.8072	2.5428	-0.2511	0.0413	-0.0469	-0.0000	7.5469	2.1082	-0.1890	0.0537	0.0000	-0.0000	90.3807	20.7419	-2.0339	0.5781	0.0000
852.2970	0.2417	-2.5839	-1.5109	-2.9025	6.1040	-4.1076	0.0000	-0.0000	-0.0000	0.0000	0.0000	0.0000	0.0094	6.8512	2.5699	-0.2501	0.0322	-0.0321	0.0000	7.5470	2.1085	-0.1890	0.0537	0.0000	0.0000	90.3817	20.7445	-2.0337	0.5780	0.0000
852.3070	0.2417	-2.5840	-1.5110	-2.9025	6.1040	-4.1076	0.0000	-0.0000	-0.0000	0.0000	0.0000	0.0000	0.0049	6.8650	2.5762	-0.2568	0.0281	-0.0250	-0.0000	7.5469	2.1082	-0.1890	0.0537	0.0000	-0.0000	90.3813	20.7415	-2.0339	0.5781	0.0000
852.3190	0.2417	-2.5839	-1.5110	-2.9025	6.1040	-4.1076	0.0000	-0.0000	-0.0000	0.0000	0.0000	0.0000	-0.0089	6.8292	2.5438	-0.2485	0.0421	-0.0199	-0.0000	7.5470	2.1083	-0.1890	0.0537	0.0000	-0.0000	90.3821	20.7428	-2.0338	0.5781	0.0000
852.3290	0.2417	-2.5839	-1.5109	-2.9025	6.1040	-4.1076	0.0000	-0.0000	-0.0000	0.0000	0.0000	0.0000	0.0608	6.8427	2.5560	-0.2514	0.0122	-0.0549	-0.0000	7.5469	2.1081	-0.1890	0.0537	0.0000	-0.0000	90.3807	20.7404	-2.0339	0.5781	0.0000
852.3390	0.2417	-2.5839	-1.5109	-2.9026	6.1040	-4.1077	0.0000	-0.0000	-0.0000	0.0000	0.0000	0.0000	0.0311	6.8361	2.5447	-0.2416	0.0379	-0.0265	0.0000	7.5470	2.1084	-0.1890	0.0537	0.0000	0.0000	90.3823	20.7441	-2.0337	0.5780	0.0000
852.3490	0.2417	-2.5840	-1.5110	-2.9025	6.1040	-4.1076	0.0000	-0.0000	-0.0000	0.0000	0.0000	0.0000	-0.0217	6.7456	2.5587	-0.2470	0.0578	-0.0435	-0.0000	7.5470	2.1083	-0.1890	0.0537	0.0000	-0.0000	90.3815	20.7427	-2.0339	0.5781	0.0000
852.3590	0.2417	-2.5840	-1.5109	-2.9025	6.1040	-4.1076	0.0000	-0.0000	-0.0000	0.0000	0.0000	0.0000	0.0542	6.8641	2.5271	-0.2336	0.0174	-0.0471	0.0000	7.5469	2.1083	-0.1890	0.0537	0.0000	0.0000	90.3813	20.7431	-2.0339	0.5781	0.0000
852.3710	0.2417	-2.5840	-1.5110	-2.9025	6.1040	-4.1076	0.0000	-0.0000	-0.0000	0.0000	0.0000	0.0000	-0.0246	6.8399	2.5878	-0.2308	0.0651	-0.0418	-0.0000	7.5469	2.1082	-0.1890	0.0537	0.0000	-0.0000	90.3808	20.7415	-2.0340	0.5781	0.0000
852.3810	0.2417	-2.5840	-1.5109	-2.9025	6.1040	-4.1077	0.0000	-0.0000	-0.0000	0.0000	0.0000	0.0000	0.0117	6.8640	2.5842	-0.2460	0.0164	-0.0211	-0.0000	7.5470	2.1083	-0.1890	0.0537	0.0000	-0.0000	90.3815	20.7422	-2.0340	0.5781	0.0000
852.3930	0.2417	-2.5840	-1.5110	-2.9025	6.1040	-4.1076	0.0000	-0.0000	-0.0000	0.0000	0.0000	0.0000	-0.0303	6.8199	2.5689	-0.2294	0.0371	0.0003	-0.0000	7.5470	2.1083	-0.1890	0.0537	0.0000	-0.0000	90.3814	20.7427	-2.0339	0.5781	0.0000
852.4030	0.2417	-2.5840	-1.5110	-2.9025	6.1040	-4.1076	0.0000	-0.0000	-0.0000	0.0000	0.0000	0.0000	0.0770	6.9133	2.5508	-0.2136	0.0123	-0.0412	0.0000	7.5470	2.1083	-0.1890	0.0537	0.0000	0.0000	90.3824	20.7432	-2.0338	0.5781	0.0000
852.4150	0.2417	-2.5840	-1.5110	-2.9025	6.1040	-4.1077	0.0000	-0.0000	-0.0000	0.0000	0.0000	0.0000	0.0436	6.8776	2.5464	-0.2061	0.0265	-0.0576	0.0000	7.5469	2.1083	-0.1890	0.0537	0.0000	0.0000	90.3810	20.7428	-2.0339	0.5781	0.0000
852.4250	0.2417	-2.5839	-1.5110	-2.9026	6.1040	-4.1076	0.0000	-0.0000	-0.0000	0.0000	0.0000	0.0000	0.0256	6.8188	2.5723	-0.2536	0.0494	-0.0369	0.0000	7.5469	2.1083	-0.1890	0.0537	0.0000	0.0000	90.3809	20.7427	-2.0339	0.5781	0.0000
852.4370	0.2417	-2.5840	-1.5110	-2.9025	6.1041	-4.1077	0.0000	-0.0000	-0.0000	0.0000	0.0000	0.0000	0.0102	6.8812	2.5578	-0.2366	0.0370	-0.0469	-0.0000	7.5470	2.1083	-0.1890	0.0537	0.0000	-0.0000	90.3817	20.7424	-2.0338	0.5781	0.0000
852.4470	0.2417	-2.5839	-1.5110	-2.9025	6.1040	-4.1076	0.0000	-0.0000	-0.0000	0.0000	0.0000	0.0000	-0.0188	6.9058	2.5563	-0.2219	0.0312	-0.0506	-0.0000	7.5470	2.1082	-0.1890	0.0537	0.0000	-0.0000	90.3814	20.7416	-2.0339	0.5781	0.0000
852.4570	0.2417	-2.5840	-1.5109	-2.9025	6.1040	-4.1076	0.0000	-0.0000	-0.0000	0.0000	0.0000	0.0000	0.0700	6.8436	2.5642	-0.2447	0.0302	-0.0267	0.0000	7.5470	2.1084	-0.1890	0.0537	0.0000	0.0000	90.3814	20.7432	-2.0338	0.5781	0.0000
852.4670	0.2417	-2.5840	-1.5110	-2.9026	6.1040	-4.1077	0.0000	-0.0000	-0.0000	0.0000	0.0000	0.0000	-0.0258	6.7987	2.5524	-0.2265	0.0202	-0.0275	0.0000	7.5470	2.1084	-0.1890	0.0537	0.0000	0.0000	90.3818	20.7436	-2.0338	0.5781	0.0000
852.4770	0.2417	-2.5839	-1.5110	-2.9025	6.1040	-4.1077	0.0000	-0.0000	-0.0000	0.0000	0.0000	0.0000	-0.0142	6.8818	2.5011	-0.2130	0.0384	-0.0364	-0.0000	7.5469	2.1084	-0.1890	0.0537	0.0000	-0.0000	90.3810	20.7433	-2.0337	0.5780	0.0000
852.4890	0.2418	-2.5840	-1.5110	-2.9025	6.1040	-4.1077	0.0000	-0.0000	-0.0000	0.0000	0.0000	0.0000	0.0554	6.8470	2.5319	-0.2377	0.0303	-0.0404	-0.0000	7.5469	2.1083	-0.1890	0.0537	0.0000	-0.0000	90.3810	20.7428	-2.0338	0.5781	0.0000
852.4990	0.2417	-2.5840	-1.5109	-2.9025	6.1040	-4.1076	0.0000	-0.0000	-0.0000	0.0000	0.0000	0.0000	0.0373	6.8538	2.5496	-0.2376	0.0304	-0.0271	0.0000	7.5469	2.1082	-0.1890	0.0537	0.0000	0.0000	90.3808	20.7416	-2.0339	0.5781	0.0000
852.5090	0.2417	-2.5840	-1.5110	-2.9025	6.1040	-4.1077	0.0000	-0.0000	-0.0000	0.0000	0.0000	0.0000	0.0433	6.7767	2.5980	-0.2457	0.0196	-0.0099	0.0000	7.5469	2.1084	-0.1890	0.0537	0.0000	0.0000	90.3812	20.7440	-2.0338	0.5781	0.0000
852.5190	0.2418	-2.5839	-1.5109	-2.9025	6.1040	-4.1077	0.0000	-0.0000	-0.0000	0.0000	0.0000	0.0000	0.0691	6.8858	2.5945	-0.2503	0.0292	-0.0300	0.0000	7.5469	2.1082	-0.1890	0.0537	0.0000	0.0000	90.3808	20.7415	-2.0339	0.5781	0.0000
852.5290	0.2417	-2.5840	-1.5109	-2.9025	6.1040	-4.1076	0.0000	-0.0000	-0.0000	0.0000	0.0000	0.0000	0.0357	6.8743	2.5124	-0.2527	0.0286	-0.0444	-0.0000	7.5470	2.1083	-0.1890	0.0537	0.0000	-0.0000	90.3815	20.7427	-2.0339	0.5781	0.0000
852.5390	0.2417	-2.5840	-1.5110	-2.9025	6.1040	-4.1076	0.0000	-0.0000	-0.0000	0.0000	0.0000	0.0000	0.0071	6.8897	2.5641	-0.2438	0.0490	-0.0518	0.0000	7.5469	2.1083	-0.1890	0.0537	0.0000	0.0000	90.3806	20.7424	-2.0339	0.5781	0.0000
852.5510	0.2417	-2.5840	-1.5109	-2.9025	6.1040	-4.1076	0.0000	-0.0000	-0.0000	0.0000	0.0000	0.0000	0.0517	6.8174	2.5529	-0.2333	0.0346	-0.0328	-0.0000	7.5470	2.1084	-0.1890	0.0537	0.0000	-0.0000	90.3825	20.7432	-2.0338	0.5781	0.0000
852.5610	0.2417	-2.5840	-1.5110	-2.9025	6.1040	-4.1076	0.0000	-0.0000	-0.0000	0.0000	0.0000	0.0000	0.0537	6.9116	2.5340	-0.2275	0.0426	-0.0321	-0.0000	7.5470	2.1084	-0.1890	0.0537	0.0000	-0.0000	90.3817	20.7440	-2.0338	0.5781	0.0000
852.5730	0.2417	-2.5840	-1.5110	-2.9025	6.1041	-4.1076	0.0000	-0.0000	-0.0000	0.0000	0.0000	0.0000	0.0091	6.8203	2.5634	-0.2353	0.0449	-0.0492	0.0000	7.5469	2.1082	-0.1890	0.0537	0.0000	0.0000	90.3807	20.7419	-2.0339	0.5781	0.0000
852.5830	0.2417	-2.5839	-1.5109	-2.9025	6.1040	-4.1076	0.0000	-0.0000	-0.0000	0.0000	0.0000	0.0000	0.1027	6.8121	2.5695	-0.2293	0.0329	-0.0605	0.0000	7.5470	2.1085	-0.1890	0.0537	0.0000	0.0000	90.3816	20.7444	-2.0338	0.5780	0.0000
852.5950	0.2417	-2.5839	-1.5110	-2.9026	6.1040	-4.1076	0.0000	-0.0000	-0.0000	0.0000	0.0000	0.0000	-0.0003	6.8689	2.5094	-0.2268	0.0426	-0.0291	-0.0000	7.5470	2.1085	-0.1890	0.0537	0.0000	-0.0000	90.3821	20.7444	-2.0337	0.5780	0.0000
852.6050	0.2417	-2.5840	-1.5110	-2.9025	6.1040	-4.1077	0.0000	-0.0000	-0.0000	0.0000	0.0000	0.0000	0.0671	6.9203	2.5544	-0.2466	0.0515	-0.0259	0.0000	7.5469	2.1081	-0.1890	0.0537	0.0000	0.0000	90.3809	20.7411	-2.0340	0.5781	0.0000
852.6170	0.2417	-2.5840	-1.5109	-2.9025	6.1040	-4.1076	0.0000	-0.0000	-0.0000	0.0000	0.0000	0.0000	0.0002	6.8534	2.5497	-0.2418	0.0571	-0.0345	0.0000	7.5470	2.1083	-0.1890	0.0537	0.0000	0.0000	90.3822	20.7424	-2.0339	0.5781	0.0000
852.6270	0.2417	-2.5840	-1.5109	-2.9026	6.1040	-4.1076	0.0000	-0.0000	-0.0000	0.0000	0.0000	0.0000	0.0749	6.8357	2.5311	-0.2229	0.0358	-0.0275	-0.0000	7.5470	2.1083	-0.1890	0.0537	0.0000	-0.0000	90.3815	20.7427	-2.0339	0.5781	0.0000
852.6370	0.2417	-2.5839	-1.5109	-2.9025	6.1040	-4.1077	0.0000	-0.0000	-0.0000	0.0000	0.0000	0.0000	-0.0350	6.8963	2.5526	-0.2297	0.0511	-0.0468	-0.0000	7.5470	2.1083	-0.1890	0.0537	0.0000	-0.0000	90.3824	20.7431	-2.0339	0.5781	0.0000
852.6490	0.2417	-2.5839	-1.5110	-2.9025	6.1040	-4.1077	0.0000	-0.0000	-0.0000	0.0000	0.0000	0.0000	0.0729	6.8458	2.5679	-0.2096	0.0360	-0.0681	0.0000	7.5468	2.1083	-0.1890	0.0537	0.0000	0.0000	90.3799	20.7427	-2.0339	0.5781	0.0000
852.6590	0.2417	-2.5840	-1.5109	-2.9025	6.1040	-4.1076	0.0000	-0.0000	-0.0000	0.0000	0.0000	0.0000	-0.0125	6.8650	2.5792	-0.2138	0.0238	-0.0491	0.0000	7.5469	2.1084	-0.1890	0.0537	0.0000	0.0000	90.3814	20.7436	-2.0337	0.5780	0.0000
852.6690	0.2417	-2.5840	-1.5110	-2.9026	6.1040	-4.1076	0.0000	-0.0000	-0.0000	0.0000	0.0000	0.0000	0.0059	6.8087	2.5349	-0.2121	0.0315	-0.0325	0.0000	7.5470	2.1083	-0.1890	0.0537	0.0000	0.0000	90.3822	20.7424	-2.0339	0.5781	0.0000
852.6790	0.2417	-2.5840	-1.5109	-2.9025	6.1040	-4.1076	0.0000	-0.0000	-0.0000	0.0000	0.0000	0.0000	0.0088	6.8617	2.5111	-0.2267	0.0337	-0.0375	0.0000	7.5470	2.1084	-0.1890	0.0537	0.0000	0.0000	90.3817	20.7440	-2.0338	0.5781	0.0000
852.6890	0.2417	-2.5840	-1.5110	-2.9025	6.1040	-4.1076	0.0000	-0.0000	-0.0000	0.0000	0.0000	0.0000	-0.0171	6.7686	2.5835	-0.2070	0.0405	-0.0519	-0.0000	7.5470	2.1082	-0.1890	0.0537	0.0000	-0.0000	90.3817	20.7419	-2.0339	0.5781	0.0000
852.7010	0.2417	-2.5839	-1.5109	-2.9025	6.1040	-4.1077	0.0000	-0.0000	-0.0000	0.0000	0.0000	0.0000	0.0151	6.8885	2.5789	-0.2382	0.0311	-0.0227	-0.0000	7.5470	2.1084	-0.1890	0.0537	0.0000	-0.0000	90.3820	20.7432	-2.0338	0.5781	0.0000
852.7110	0.2417	-2.5840	-1.5109	-2.9025	6.1040	-4.1076	0.0000	-0.0000	-0.0000	0.0000	0.0000	0.0000	0.0684	6.8453	2.5606	-0.2346	0.0303	-0.0512	-0.0000	7.5470	2.1083	-0.1890	0.0537	0.0000	-0.0000	90.3822	20.7424	-2.0338	0.5781	0.0000
852.7210	0.2417	-2.5840	-1.5110	-2.9026	6.1040	-4.1077	0.0000	-0.0000	-0.0000	0.0000	0.0000	0.0000	0.0441	6.8388	2.5564	-0.2337	0.0299	-0.0639	-0.0000	7.5470	2.1083	-0.1890	0.0537	0.0000	-0.0000	90.3816	20.7423	-2.0339	0.5781	0.0000
852.7310	0.2417	-2.5840	-1.5110	-2.9025	6.1040	-4.1076	0.0000	-0.0000	-0.0000	0.0000	0.0000	0.0000	0.0133	6.7757	2.5281	-0.2344	0.0082	-0.0394	-0.0000	7.5470	2.1083	-0.1890	0.0537	0.0000	-0.0000	90.3815	20.7427	-2.0339	0.5781	0.0000
852.7410	0.2417	-2.5840	-1.5109	-2.9026	6.1040	-4.1076	0.0000	-0.0000	-0.0000	0.0000	0.0000	0.0000	0.0413	6.8262	2.5467	-0.2347	0.0199	-0.0701	0.0000	7.5470	2.1083	-0.1890	0.0537	0.0000	0.0000	90.3815	20.7428	-2.0338	0.5781	0.0000
852.7530	0.2417	-2.5840	-1.5110	-2.9026	6.1040	-4.1076	0.0000	-0.0000	-0.0000	0.0000	0.0000	0.0000	0.0025	6.8907	2.5432	-0.2056	0.0237	-0.0389	-0.0000	7.5469	2.1083	-0.1890	0.0537	0.0000	-0.0000	90.3811	20.7423	-2.0339	0.5781	0.0000
852.7630	0.2417	-2.5840	-1.5110	-2.9026	6.1040	-4.1076	0.0000	-0.0000	-0.0000	0.0000	0.0000	0.0000	-0.0043	6.8458	2.5715	-0.2354	0.0313	-0.0477	-0.0000	7.5470	2.1082	-0.1890	0.0537	0.0000	-0.0000	90.3818	20.7415	-2.0340	0.5781	0.0000
852.7750	0.2417	-2.5839	-1.5110	-2.9026	6.1040	-4.1077	0.0000	-0.0000	-0.0000	0.0000	0.0000	0.0000	-0.0643	6.8199	2.5687	-0.2177	0.0497	-0.0256	0.0000	7.5470	2.1083	-0.1890	0.0537	0.0000	0.0000	90.3816	20.7423	-2.0339	0.5781	0.0000
852.7850	0.2417	-2.5840	-1.5110	-2.9025	6.1040	-4.1077	0.0000	-0.0000	-0.0000	0.0000	0.0000	0.0000	0.0309	6.8499	2.5417	-0.2392	0.0619	-0.0251	0.0000	7.5471	2.1084	-0.1890	0.0537	0.0000	0.0000	90.3828	20.7436	-2.0338	0.5781	0.0000
852.7970	0.2417	-2.5839	-1.5110	-2.9025	6.1040	-4.1076	0.0000	-0.0000	-0.0000	0.0000	0.0000	0.0000	0.0886	6.8234	2.5544	-0.2460	0.0133	-0.0524	0.0000	7.5469	2.1081	-0.1890	0.0537	0.0000	0.0000	90.3811	20.7408	-2.0339	0.5781	0.0000
852.8070	0.2417	-2.5840	-1.5110	-2.9025	6.1040	-4.1076	0.0000	-0.0000	-0.0000	0.0000	0.0000	0.0000	-0.0186	6.8658	2.5846	-0.2327	0.0512	-0.0373	-0.0000	7.5469	2.1083	-0.1890	0.0537	0.0000	-0.0000	90.3806	20.7429	-2.0338	0.5781	0.0000
852.8190	0.2417	-2.5840	-1.5109	-2.9026	6.1040	-4.1077	0.0000	-0.0000	-0.0000	0.0000	0.0000	0.0000	-0.0207	6.8489	2.5752	-0.2319	0.0316	-0.0353	-0.0000	7.5469	2.1082	-0.1890	0.0537	0.0000	-0.0000	90.3812	20.7420	-2.0339	0.5781	0.0000
852.8290	0.2417	-2.5839	-1.5110	-2.9025	6.1040	-4.1076	0.0000	-0.0000	-0.0000	0.0000	0.0000	0.0000	0.0630	6.8627	2.5603	-0.2248	0.0292	-0.0463	0.0000	7.5470	2.1083	-0.1890	0.0537	0.0000	0.0000	90.3816	20.7423	-2.0339	0.5781	0.0000
852.8390	0.2417	-2.5839	-1.5109	-2.9026	6.1040	-4.1077	0.0000	-0.0000	-0.0000	0.0000	0.0000	0.0000	0.0667	6.8802	2.5635	-0.2208	0.0086	-0.0290	-0.0000	7.5470	2.1083	-0.1890	0.0537	0.0000	-0.0000	90.3817	20.7424	-2.0338	0.5781	0.0000
852.8490	0.2417	-2.5840	-1.5110	-2.9026	6.1040	-4.1076	0.0000	-0.0000	-0.0000	0.0000	0.0000	0.0000	0.0004	6.9028	2.5542	-0.1910	0.0527	-0.0245	0.0000	7.5470	2.1084	-0.1890	0.0537	0.0000	0.0000	90.3820	20.7432	-2.0338	0.5781	0.0000
852.8610	0.2417	-2.5840	-1.5110	-2.9025	6.1040	-4.1076	0.0000	-0.0000	-0.0000	0.0000	0.0000	0.0000	0.0568	6.8543	2.5527	-0.2319	0.0268	-0.0233	0.0000	7.5470	2.1082	-0.1890	0.0537	0.0000	0.0000	90.3814	20.7416	-2.0339	0.5781	0.0000
852.8710	0.2417	-2.5839	-1.5109	-2.9026	6.1040	-4.1076	0.0000	-0.0000	-0.0000	0.0000	0.0000	0.0000	0.0059	6.8691	2.5739	-0.2089	0.0265	-0.0599	0.0000	7.5469	2.1081	-0.1890	0.0537	0.0000	0.0000	90.3809	20.7411	-2.0340	0.5781	0.0000
852.8810	0.2417	-2.5839	-1.5110	-2.9026	6.1040	-4.1076	0.0000	-0.0000	-0.0000	0.0000	0.0000	0.0000	0.0247	6.8691	2.5386	-0.2062	0.0389	-0.0640	0.0000	7.5470	2.1083	-0.1890	0.0537	0.0000	0.0000	90.3814	20.7432	-2.0338	0.5781	0.0000
852.8910	0.2417	-2.5840	-1.5110	-2.9025	6.1040	-4.1076	0.0000	-0.0000	-0.0000	0.0000	0.0000	0.0000	0.0134	6.8342	2.5549	-0.2435	0.0548	-0.0330	0.0000	7.5470	2.1084	-0.1890	0.0537	0.0000	0.0000	90.3817	20.7440	-2.0338	0.5781	0.0000
852.9010	0.2417	-2.5840	-1.5110	-2.9025	6.1040	-4.1077	0.0000	-0.0000	-0.0000	0.0000	0.0000	0.0000	-0.0387	6.7822	2.5498	-0.2333	0.0461	-0.0561	0.0000	7.5470	2.1083	-0.1890	0.0537	0.0000	0.0000	90.3814	20.7432	-2.0338	0.5781	0.0000
852.9130	0.2417	-2.5839	-1.5110	-2.9025	6.1041	-4.1076	0.0000	-0.0000	-0.0000	0.0000	0.0000	0.0000	-0.0025	6.7771	2.5601	-0.2416	0.0774	-0.0369	0.0000	7.5470	2.1084	-0.1890	0.0537	0.0000	0.0000	90.3820	20.7432	-2.0338	0.5781	0.0000
852.9230	0.2417	-2.5840	-1.5110	-2.9025	6.1040	-4.1077	0.0000	-0.0000	-0.0000	0.0000	0.0000	0.0000	-0.0049	6.7910	2.5371	-0.2368	0.0676	-0.0451	-0.0000	7.5469	2.1083	-0.1890	0.0537	0.0000	-0.0000	90.3811	20.7424	-2.0338	0.5781	0.0000
852.9330	0.2417	-2.5840	-1.5110	-2.9025	6.1040	-4.1076	0.0000	-0.0000	-0.0000	0.0000	0.0000	0.0000	0.0516	6.8304	2.5501	-0.2299	0.0533	-0.0170	0.0000	7.5469	2.1085	-0.1890	0.0537	0.0000	0.0000	90.3811	20.7444	-2.0337	0.5780	0.0000
852.9450	0.2417	-2.5840	-1.5110	-2.9025	6.1040	-4.1076	0.0000	-0.0000	-0.0000	0.0000	0.0000	0.0000	0.0171	6.8802	2.5671	-0.2310	0.0284	-0.0492	-0.0000	7.5470	2.1082	-0.1890	0.0537	0.0000	-0.0000	90.3817	20.7419	-2.0339	0.5781	0.0000
852.9550	0.2417	-2.5839	-1.5110	-2.9025	6.1040	-4.1076	0.0000	-0.0000	-0.0000	0.0000	0.0000	0.0000	0.0212	6.8356	2.5369	-0.2256	0.0826	-0.0463	-0.0000	7.5470	2.1083	-0.1890	0.0537	0.0000	-0.0000	90.3816	20.7423	-2.0339	0.5781	0.0000
852.9670	0.2417	-2.5839	-1.5110	-2.9025	6.1040	-4.1076	0.0000	-0.0000	-0.0000	0.0000	0.0000	0.0000	-0.0748	6.9340	2.5602	-0.2060	0.0536	-0.0569	0.0000	7.5469	2.1082	-0.1890	0.0537	0.0000	0.0000	90.3807	20.7420	-2.0339	0.5781	0.0000
852.9770	0.2417	-2.5840	-1.5109	-2.9025	6.1040	-4.1077	0.0000	-0.0000	-0.0000	0.0000	0.0000	0.0000	0.0569	6.8396	2.5598	-0.2684	0.0433	-0.0499	0.0000	7.5470	2.1084	-0.1890	0.0537	0.0000	0.0000	90.3822	20.7440	-2.0338	0.5781	0.0000
852.9890	0.2417	-2.5840	-1.5110	-2.9025	6.1041	-4.1077	0.0000	-0.0000	-0.0000	0.0000	0.0000	0.0000	-0.0282	6.8174	2.5526	-0.2223	0.0431	-0.0648	0.0000	7.5471	2.1083	-0.1890	0.0537	0.0000	0.0000	90.3832	20.7424	-2.0338	0.5781	0.0000
852.9990	0.2417	-2.5839	-1.5110	-2.9026	6.1040	-4.1076	0.0000	-0.0000	-0.0000	0.0000	0.0000	0.0000	0.0379	6.8347	2.5219	-0.2308	0.0431	-0.0358	-0.0000	7.5470	2.1083	-0.1890	0.0537	0.0000	-0.0000	90.3815	20.7427	-2.0339	0.5781	0.0000
853.0110	0.2417	-2.5840	-1.5109	-2.9026	6.1040	-4.1076	0.0000	-0.0000	-0.0000	0.0000	0.0000	0.0000	0.0098	6.7735	2.5648	-0.2134	0.0327	-0.0607	0.0000	7.5470	2.1083	-0.1890	0.0537	0.0000	0.0000	90.3815	20.7428	-2.0338	0.5781	0.0000
853.0210	0.2417	-2.5839	-1.5110	-2.9025	6.1040	-4.1077	0.0000	-0.0000	-0.0000	0.0000	0.0000	0.0000	-0.1376	6.8910	2.5210	-0.2261	0.0503	-0.0292	0.0000	7.5470	2.1085	-0.1890	0.0537	0.0000	0.0000	90.3820	20.7448	-2.0337	0.5780	0.0000
853.0310	0.2417	-2.5840	-1.5109	-2.9026	6.1040	-4.1076	0.0000	-0.0000	-0.0000	0.0000	0.0000	0.0000	-0.0353	6.8043	2.5206	-0.2305	0.0408	-0.0359	0.0000	7.5470	2.1083	-0.1890	0.0537	0.0000	0.0000	90.3820	20.7428	-2.0339	0.5781	0.0000
853.0430	0.2417	-2.5840	-1.5110	-2.9025	6.1040	-4.1076	0.0000	-0.0000	-0.0000	0.0000	0.0000	0.0000	0.0987	6.8542	2.5304	-0.2430	0.0505	-0.0171	0.0000	7.5470	2.1084	-0.1890	0.0537	0.0000	0.0000	90.3819	20.7432	-2.0338	0.5781	0.0000
853.0530	0.2417	-2.5840	-1.5110	-2.9025	6.1040	-4.1077	0.0000	-0.0000	-0.0000	0.0000	0.0000	0.0000	-0.0384	6.8008	2.5540	-0.2209	0.0305	-0.0362	0.0000	7.5470	2.1083	-0.1890	0.0537	0.0000	0.0000	90.3820	20.7428	-2.0339	0.5781	0.0000
853.0650	0.2417	-2.5839	-1.5110	-2.9025	6.1040	-4.1077	0.0000	-0.0000	-0.0000	0.0000	0.0000	0.0000	0.0860	6.8813	2.5738	-0.2417	0.0489	-0.0257	-0.0000	7.5470	2.1083	-0.1890	0.0537	0.0000	-0.0000	90.3815	20.7423	-2.0340	0.5781	0.0000
853.0750	0.2417	-2.5840	-1.5110	-2.9025	6.1041	-4.1076	0.0000	-0.0000	-0.0000	0.0000	0.0000	0.0000	0.1007	6.8588	2.5267	-0.2051	0.0460	-0.0560	0.0000	7.5470	2.1083	-0.1890	0.0537	0.0000	0.0000	90.3820	20.7428	-2.0339	0.5781	0.0000
853.0870	0.2417	-2.5839	-1.5109	-2.9025	6.1041	-4.1077	0.0000	-0.0000	-0.0000	0.0000	0.0000	0.0000	0.0332	6.8945	2.5635	-0.2367	0.0611	-0.0503	-0.0000	7.5470	2.1083	-0.1890	0.0537	0.0000	-0.0000	90.3817	20.7424	-2.0338	0.5781	0.0000
853.0970	0.2417	-2.5840	-1.5109	-2.9025	6.1040	-4.1077	0.0000	-0.0000	-0.0000	0.0000	0.0000	0.0000	0.0139	6.7968	2.5384	-0.2129	0.0414	-0.0589	-0.0000	7.5470	2.1083	-0.1890	0.0537	0.0000	-0.0000	90.3821	20.7424	-2.0339	0.5781	0.0000
853.1090	0.2418	-2.5840	-1.5109	-2.9026	6.1040	-4.1076	0.0000	-0.0000	-0.0000	0.0000	0.0000	0.0000	-0.0324	6.9304	2.5900	-0.2364	0.0391	-0.0439	-0.0000	7.5470	2.1083	-0.1890	0.0537	0.0000	-0.0000	90.3820	20.7427	-2.0339	0.5781	0.0000
853.1190	0.2417	-2.5839	-1.5109	-2.9025	6.1040	-4.1076	0.0000	-0.0000	-0.0000	0.0000	0.0000	0.0000	-0.0123	6.7471	2.5678	-0.2457	0.0676	-0.0284	0.0000	7.5470	2.1083	-0.1890	0.0537	0.0000	0.0000	90.3816	20.7423	-2.0339	0.5781	0.0000
853.1290	0.2417	-2.5839	-1.5109	-2.9025	6.1040	-4.1076	0.0000	-0.0000	-0.0000	0.0000	0.0000	0.0000	0.0100	6.8244	2.5279	-0.2046	0.0348	-0.0317	0.0000	7.5470	2.1084	-0.1890	0.0537	0.0000	0.0000	90.3818	20.7441	-2.0337	0.5780	0.0000
853.1410	0.2417	-2.5840	-1.5110	-2.9026	6.1040	-4.1076	0.0000	-0.0000	-0.0000	0.0000	0.0000	0.0000	0.0585	6.8153	2.5306	-0.2468	0.0289	-0.0367	0.0000	7.5470	2.1083	-0.1890	0.0537	0.0000	0.0000	90.3814	20.7432	-2.0338	0.5781	0.0000
853.1510	0.2417	-2.5839	-1.5110	-2.9025	6.1040	-4.1076	0.0000	-0.0000	-0.0000	0.0000	0.0000	0.0000	-0.0139	6.8076	2.5244	-0.2113	0.0667	-0.0338	0.0000	7.5471	2.1084	-0.1890	0.0537	0.0000	0.0000	90.3828	20.7440	-2.0338	0.5781	0.0000
853.1630	0.2417	-2.5839	-1.5110	-2.9025	6.1040	-4.1076	0.0000	-0.0000	-0.0000	0.0000	0.0000	0.0000	0.0166	6.8567	2.5959	-0.2150	0.0234	-0.0322	0.0000	7.5469	2.1084	-0.1890	0.0537	0.0000	0.0000	90.3809	20.7432	-2.0338	0.5781	0.0000
853.1730	0.2418	-2.5839	-1.5109	-2.9025	6.1040	-4.1076	0.0000	-0.0000	-0.0000	0.0000	0.0000	0.0000	0.0166	6.9048	2.5404	-0.2191	0.0633	-0.0132	0.0000	7.5470	2.1084	-0.1890	0.0537	0.0000	0.0000	90.3814	20.7432	-2.0338	0.5781	0.0000
853.1850	0.2417	-2.5840	-1.5110	-2.9026	6.1040	-4.1076	0.0000	-0.0000	-0.0000	0.0000	0.0000	0.0000	-0.0843	6.8560	2.5554	-0.2235	0.0515	-0.0466	-0.0000	7.5469	2.1082	-0.1890	0.0537	0.0000	-0.0000	90.3812	20.7419	-2.0339	0.5781	0.0000
853.1950	0.2418	-2.5840	-1.5110	-2.9025	6.1040	-4.1076	0.0000	-0.0000	-0.0000	0.0000	0.0000	0.0000	-0.0115	6.8807	2.5748	-0.2064	0.0510	-0.0380	0.0000	7.5470	2.1084	-0.1890	0.0537	0.0000	0.0000	90.3814	20.7432	-2.0338	0.5781	0.0000
853.2070	0.2417	-2.5839	-1.5110	-2.9025	6.1040	-4.1077	0.0000	-0.0000	-0.0000	0.0000	0.0000	0.0000	0.0261	6.8167	2.5315	-0.2340	0.0441	-0.0312	-0.0000	7.5470	2.1082	-0.1890	0.0537	0.0000	-0.0000	90.3823	20.7420	-2.0339	0.5781	0.0000
853.2170	0.2417	-2.5839	-1.5110	-2.9025	6.1040	-4.1076	0.0000	-0.0000	-0.0000	0.0000	0.0000	0.0000	0.0295	6.8042	2.5157	-0.2422	0.0554	-0.0240	0.0000	7.5469	2.1083	-0.1890	0.0537	0.0000	0.0000	90.3810	20.7428	-2.0338	0.5781	0.0000
853.2290	0.2417	-2.5840	-1.5110	-2.9026	6.1040	-4.1076	0.0000	-0.0000	-0.0000	0.0000	0.0000	0.0000	0.0290	6.8251	2.5670	-0.2328	0.0421	-0.0366	-0.0000	7.5469	2.1083	-0.1890	0.0537	0.0000	-0.0000	90.3811	20.7428	-2.0338	0.5781	0.0000
853.2390	0.2417	-2.5839	-1.5110	-2.9026	6.1040	-4.1076	0.0000	-0.0000	-0.0000	0.0000	0.0000	0.0000	0.0085	6.8342	2.5755	-0.2531	0.0313	-0.0267	0.0000	7.5470	2.1083	-0.1890	0.0537	0.0000	0.0000	90.3821	20.7423	-2.0339	0.5781	0.0000
853.2510	0.2417	-2.5839	-1.5109	-2.9025	6.1040	-4.1076	0.0000	-0.0000	-0.0000	0.0000	0.0000	0.0000	0.0225	6.8323	2.5793	-0.2174	0.0462	-0.0469	-0.0000	7.5469	2.1081	-0.1890	0.0537	0.0000	-0.0000	90.3810	20.7412	-2.0339	0.5781	0.0000
853.2610	0.2417	-2.5839	-1.5109	-2.9025	6.1040	-4.1076	0.0000	-0.0000	-0.0000	0.0000	0.0000	0.0000	-0.0509	6.7874	2.5497	-0.2070	0.0403	-0.0242	0.0000	7.5470	2.1084	-0.1890	0.0537	0.0000	0.0000	90.3823	20.7441	-2.0337	0.5780	0.0000
853.2710	0.2417	-2.5840	-1.5109	-2.9025	6.1040	-4.1076	0.0000	-0.0000	-0.0000	0.0000	0.0000	0.0000	0.0408	6.8852	2.5735	-0.2015	0.0399	-0.0431	-0.0000	7.5469	2.1083	-0.1890	0.0537	0.0000	-0.0000	90.3811	20.7424	-2.0339	0.5781	0.0000
853.2830	0.2417	-2.5840	-1.5110	-2.9026	6.1040	-4.1076	0.0000	-0.0000	-0.0000	0.0000	0.0000	0.0000	-0.0198	6.8395	2.5719	-0.2385	0.0488	-0.0558	0.0000	7.5470	2.1084	-0.1890	0.0537	0.0000	0.0000	90.3820	20.7432	-2.0338	0.5781	0.0000
853.2930	0.2417	-2.5840	-1.5110	-2.9026	6.1040	-4.1077	0.0000	-0.0000	-0.0000	0.0000	0.0000	0.0000	0.1261	6.8727	2.5415	-0.2359	0.0376	-0.0396	0.0000	7.5470	2.1084	-0.1890	0.0537	0.0000	0.0000	90.3819	20.7437	-2.0338	0.5781	0.0000
853.3050	0.2417	-2.5839	-1.5109	-2.9025	6.1040	-4.1076	0.0000	-0.0000	-0.0000	0.0000	0.0000	0.0000	0.0163	6.8215	2.5584	-0.2190	0.0373	-0.0370	0.0000	7.5469	2.1084	-0.1890	0.0537	0.0000	0.0000	90.3809	20.7432	-2.0338	0.5781	0.0000
853.3150	0.2417	-2.5840	-1.5110	-2.9025	6.1040	-4.1077	0.0000	-0.0000	-0.0000	0.0000	0.0000	0.0000	-0.0271	6.9058	2.5648	-0.1881	0.0312	-0.0450	0.0000	7.5471	2.1085	-0.1890	0.0537	0.0000	0.0000	90.3826	20.7448	-2.0337	0.5780	0.0000
853.3270	0.2417	-2.5840	-1.5109	-2.9025	6.1040	-4.1076	0.0000	-0.0000	-0.0000	0.0000	0.0000	0.0000	0.1105	6.7962	2.5570	-0.2148	0.0306	-0.0693	0.0000	7.5470	2.1082	-0.1890	0.0537	0.0000	0.0000	90.3823	20.7420	-2.0339	0.5781	0.0000
853.3370	0.2417	-2.5840	-1.5110	-2.9025	6.1041	-4.1076	0.0000	-0.0000	-0.0000	0.0000	0.0000	0.0000	0.0665	6.8130	2.5779	-0.2346	0.0342	-0.0647	0.0000	7.5470	2.1084	-0.1890	0.0537	0.0000	0.0000	90.3823	20.7441	-2.0337	0.5780	0.0000
853.3490	0.2417	-2.5839	-1.5110	-2.9025	6.1040	-4.1076	0.0000	-0.0000	-0.0000	0.0000	0.0000	0.0000	0.0857	6.8220	2.5492	-0.2353	0.0346	-0.0428	0.0000	7.5470	2.1081	-0.1890	0.0537	0.0000	0.0000	90.3815	20.7412	-2.0339	0.5781	0.0000
853.3590	0.2417	-2.5839	-1.5109	-2.9025	6.1040	-4.1076	0.0000	-0.0000	-0.0000	0.0000	0.0000	0.0000	0.0917	6.7984	2.5515	-0.2075	0.0799	-0.0100	-0.0000	7.5470	2.1084	-0.1890	0.0537	0.0000	-0.0000	90.3825	20.7432	-2.0338	0.5781	0.0000
853.3690	0.2417	-2.5839	-1.5110	-2.9026	6.1040	-4.1076	0.0000	-0.0000	-0.0000	0.0000	0.0000	0.0000	0.0504	6.7849	2.5991	-0.2497	0.0546	-0.0580	0.0000	7.5470	2.1084	-0.1890	0.0537	0.0000	0.0000	90.3818	20.7436	-2.0338	0.5781	0.0000
853.3810	0.2417	-2.5840	-1.5110	-2.9025	6.1040	-4.1077	0.0000	-0.0000	-0.0000	0.0000	0.0000	0.0000	-0.0328	6.8707	2.5701	-0.2313	0.0534	-0.0417	0.0000	7.5470	2.1084	-0.1890	0.0537	0.0000	0.0000	90.3818	20.7436	-2.0338	0.5781	0.0000
853.3930	0.2417	-2.5840	-1.5110	-2.9025	6.1040	-4.1077	0.0000	-0.0000	-0.0000	0.0000	0.0000	0.0000	0.0118	6.8667	2.5633	-0.2177	0.0477	-0.0255	-0.0000	7.5470	2.1084	-0.1890	0.0537	0.0000	-0.0000	90.3820	20.7433	-2.0338	0.5781	0.0000
853.4030	0.2417	-2.5839	-1.5109	-2.9026	6.1040	-4.1077	0.0000	-0.0000	-0.0000	0.0000	0.0000	0.0000	-0.0153	6.8485	2.5133	-0.2337	0.0315	-0.0393	0.0000	7.5470	2.1083	-0.1890	0.0537	0.0000	0.0000	90.3814	20.7432	-2.0338	0.5781	0.0000
853.4150	0.2417	-2.5839	-1.5110	-2.9025	6.1040	-4.1077	0.0000	-0.0000	-0.0000	0.0000	0.0000	0.0000	-0.0374	6.8546	2.5749	-0.2109	0.0424	-0.0437	0.0000	7.5469	2.1081	-0.1890	0.0537	0.0000	0.0000	90.3810	20.7407	-2.0340	0.5781	0.0000
853.4250	0.2417	-2.5840	-1.5109	-2.9025	6.1040	-4.1076	0.0000	-0.0000	-0.0000	0.0000	0.0000	0.0000	-0.0150	6.8287	2.5523	-0.2041	0.0259	-0.0423	0.0000	7.5470	2.1084	-0.1890	0.0537	0.0000	0.0000	90.3819	20.7437	-2.0337	0.5780	0.0000
853.4350	0.2417	-2.5840	-1.5110	-2.9025	6.1040	-4.1077	0.0000	-0.0000	-0.0000	0.0000	0.0000	0.0000	0.0375	6.7898	2.5487	-0.2150	0.0349	-0.0406	-0.0000	7.5470	2.1084	-0.1890	0.0537	0.0000	-0.0000	90.3824	20.7437	-2.0337	0.5780	0.0000
853.4470	0.2417	-2.5840	-1.5110	-2.9025	6.1040	-4.1077	0.0000	-0.0000	-0.0000	0.0000	0.0000	0.0000	0.1204	6.8666	2.5869	-0.2306	0.0363	-0.0176	0.0000	7.5469	2.1082	-0.1890	0.0537	0.0000	0.0000	90.3807	20.7420	-2.0339	0.5781	0.0000
853.4570	0.2417	-2.5840	-1.5110	-2.9025	6.1040	-4.1076	0.0000	-0.0000	-0.0000	0.0000	0.0000	0.0000	-0.0571	6.7971	2.5844	-0.2268	0.0490	-0.0361	0.0000	7.5469	2.1082	-0.1890	0.0537	0.0000	0.0000	90.3807	20.7419	-2.0339	0.5781	0.0000
853.4690	0.2417	-2.5840	-1.5110	-2.9026	6.1040	-4.1077	0.0000	-0.0000	-0.0000	0.0000	0.0000	0.0000	0.0814	6.8169	2.6063	-0.2459	0.0478	-0.0347	0.0000	7.5469	2.1083	-0.1890	0.0537	0.0000	0.0000	90.3813	20.7431	-2.0339	0.5781	0.0000
853.4790	0.2417	-2.5840	-1.5110	-2.9025	6.1040	-4.1077	0.0000	-0.0000	-0.0000	0.0000	0.0000	0.0000	0.0658	6.8440	2.5805	-0.2441	0.0321	-0.0376	-0.0000	7.5469	2.1084	-0.1890	0.0537	0.0000	-0.0000	90.3813	20.7435	-2.0338	0.5781	0.0000
853.4910	0.2417	-2.5840	-1.5110	-2.9025	6.1041	-4.1076	0.0000	-0.0000	-0.0000	0.0000	0.0000	0.0000	0.0196	6.8149	2.5684	-0.2254	0.0318	-0.0284	-0.0000	7.5469	2.1082	-0.1890	0.0537	0.0000	-0.0000	90.3811	20.7419	-2.0340	0.5781	0.0000
853.5010	0.2417	-2.5840	-1.5110	-2.9025	6.1040	-4.1076	0.0000	-0.0000	-0.0000	0.0000	0.0000	0.0000	0.0173	6.8329	2.5444	-0.2392	0.0476	-0.0354	0.0000	7.5469	2.1083	-0.1890	0.0537	0.0000	0.0000	90.3806	20.7424	-2.0339	0.5781	0.0000
853.5130	0.2417	-2.5840	-1.5110	-2.9026	6.1040	-4.1077	0.0000	-0.0000	-0.0000	0.0000	0.0000	0.0000	-0.0148	6.8836	2.5440	-0.2307	0.0344	-0.0525	0.0000	7.5469	2.1083	-0.1890	0.0537	0.0000	0.0000	90.3813	20.7431	-2.0339	0.5781	0.0000
853.5230	0.2417	-2.5840	-1.5109	-2.9025	6.1040	-4.1076	0.0000	-0.0000	-0.0000	0.0000	0.0000	0.0000	-0.0613	6.8554	2.5562	-0.2077	0.0407	-0.0597	-0.0000	7.5470	2.1082	-0.1890	0.0537	0.0000	-0.0000	90.3817	20.7419	-2.0339	0.5781	0.0000
853.5330	0.2417	-2.5840	-1.5109	-2.9025	6.1040	-4.1076	0.0000	-0.0000	-0.0000	0.0000	0.0000	0.0000	0.0855	6.8598	2.5463	-0.2187	0.0458	-0.0392	-0.0000	7.5470	2.1083	-0.1890	0.0537	0.0000	-0.0000	90.3815	20.7427	-2.0339	0.5781	0.0000
853.5430	0.2417	-2.5839	-1.5110	-2.9025	6.1040	-4.1077	0.0000	-0.0000	-0.0000	0.0000	0.0000	0.0000	-0.0241	6.7786	2.5475	-0.2170	0.0451	-0.0340	-0.0000	7.5470	2.1083	-0.1890	0.0537	0.0000	-0.0000	90.3814	20.7427	-2.0339	0.5781	0.0000
853.5530	0.2417	-2.5840	-1.5110	-2.9025	6.1040	-4.1076	0.0000	-0.0000	-0.0000	0.0000	0.0000	0.0000	0.0666	6.8784	2.5360	-0.2430	0.0482	-0.0599	-0.0000	7.5469	2.1083	-0.1890	0.0537	0.0000	-0.0000	90.3811	20.7423	-2.0339	0.5781	0.0000
853.5630	0.2417	-2.5840	-1.5110	-2.9026	6.1040	-4.1076	0.0000	-0.0000	-0.0000	0.0000	0.0000	0.0000	0.0453	6.7875	2.5397	-0.2206	0.0413	-0.0209	-0.0000	7.5471	2.1084	-0.1890	0.0537	0.0000	-0.0000	90.3829	20.7436	-2.0338	0.5781	0.0000
853.5750	0.2417	-2.5840	-1.5110	-2.9025	6.1040	-4.1077	0.0000	-0.0000	-0.0000	0.0000	0.0000	0.0000	0.0279	6.8260	2.5297	-0.2243	0.0497	-0.0477	-0.0000	7.5469	2.1082	-0.1890	0.0537	0.0000	-0.0000	90.3814	20.7416	-2.0339	0.5781	0.0000
853.5850	0.2417	-2.5840	-1.5109	-2.9025	6.1040	-4.1076	0.0000	-0.0000	-0.0000	0.0000	0.0000	0.0000	0.0263	6.8755	2.6071	-0.2260	0.0558	-0.0200	0.0000	7.5469	2.1083	-0.1890	0.0537	0.0000	0.0000	90.3809	20.7427	-2.0339	0.5781	0.0000
853.5950	0.2417	-2.5840	-1.5110	-2.9025	6.1040	-4.1076	0.0000	-0.0000	-0.0000	0.0000	0.0000	0.0000	-0.0224	6.8267	2.5444	-0.2238	0.0461	-0.0411	-0.0000	7.5469	2.1082	-0.1890	0.0537	0.0000	-0.0000	90.3813	20.7415	-2.0340	0.5781	0.0000
853.6050	0.2417	-2.5839	-1.5110	-2.9026	6.1040	-4.1077	0.0000	-0.0000	-0.0000	0.0000	0.0000	0.0000	0.0496	6.7427	2.5374	-0.2323	0.0367	-0.0461	0.0000	7.5469	2.1083	-0.1890	0.0537	0.0000	0.0000	90.3810	20.7428	-2.0339	0.5781	0.0000
853.6150	0.2417	-2.5839	-1.5110	-2.9025	6.1040	-4.1076	0.0000	-0.0000	-0.0000	0.0000	0.0000	0.0000	0.0917	6.7413	2.5674	-0.2264	0.0456	-0.0340	0.0000	7.5470	2.1083	-0.1890	0.0537	0.0000	0.0000	90.3814	20.7432	-2.0338	0.5781	0.0000
853.6250	0.2417	-2.5839	-1.5110	-2.9025	6.1040	-4.1076	0.0000	-0.0000	-0.0000	0.0000	0.0000	0.0000	-0.0386	6.7646	2.5500	-0.2242	0.0281	-0.0561	-0.0000	7.5470	2.1082	-0.1890	0.0537	0.0000	-0.0000	90.3814	20.7416	-2.0339	0.5781	0.0000
853.6370	0.2417	-2.5839	-1.5110	-2.9025	6.1041	-4.1076	0.0000	-0.0000	-0.0000	0.0000	0.0000	0.0000	0.0718	6.8119	2.5823	-0.2227	0.0687	-0.0515	-0.0000	7.5469	2.1082	-0.1890	0.0537	0.0000	-0.0000	90.3807	20.7420	-2.0339	0.5781	0.0000
853.6470	0.2417	-2.5840	-1.5110	-2.9026	6.1040	-4.1076	0.0000	-0.0000	-0.0000	0.0000	0.0000	0.0000	0.0440	6.8393	2.5771	-0.2425	0.0240	-0.0354	0.0000	7.5470	2.1084	-0.1890	0.0537	0.0000	0.0000	90.3820	20.7433	-2.0338	0.5781	0.0000
853.6570	0.2417	-2.5840	-1.5110	-2.9025	6.1040	-4.1076	0.0000	-0.0000	-0.0000	0.0000	0.0000	0.0000	0.0239	6.8623	2.5522	-0.2325	0.0346	-0.0310	-0.0000	7.5470	2.1083	-0.1890	0.0537	0.0000	-0.0000	90.3816	20.7424	-2.0339	0.5781	0.0000
853.6670	0.2417	-2.5839	-1.5109	-2.9025	6.1040	-4.1076	0.0000	-0.0000	-0.0000	0.0000	0.0000	0.0000	0.0366	6.8291	2.5611	-0.2325	0.0175	-0.0531	0.0000	7.5470	2.1084	-0.1890	0.0537	0.0000	0.0000	90.3822	20.7440	-2.0338	0.5781	0.0000
853.6790	0.2417	-2.5839	-1.5110	-2.9025	6.1041	-4.1076	0.0000	-0.0000	-0.0000	0.0000	0.0000	0.0000	-0.0052	6.7822	2.6020	-0.2146	0.0574	-0.0446	-0.0000	7.5469	2.1082	-0.1890	0.0537	0.0000	-0.0000	90.3808	20.7416	-2.0339	0.5781	0.0000
853.6890	0.2417	-2.5839	-1.5110	-2.9025	6.1040	-4.1076	0.0000	-0.0000	-0.0000	0.0000	0.0000	0.0000	0.0171	6.8301	2.5341	-0.2442	0.0520	-0.0707	-0.0000	7.5471	2.1083	-0.1890	0.0537	0.0000	-0.0000	90.3829	20.7431	-2.0339	0.5781	0.0000
853.7010	0.2417	-2.5840	-1.5110	-2.9025	6.1040	-4.1077	0.0000	-0.0000	-0.0000	0.0000	0.0000	0.0000	-0.0051	6.7719	2.5473	-0.2424	0.0657	-0.0410	0.0000	7.5468	2.1083	-0.1890	0.0537	0.0000	0.0000	90.3801	20.7423	-2.0339	0.5781	0.0000
853.7110	0.2417	-2.5840	-1.5110	-2.9025	6.1040	-4.1077	0.0000	-0.0000	-0.0000	0.0000	0.0000	0.0000	-0.0131	6.8656	2.5627	-0.2503	0.0177	-0.0262	-0.0000	7.5470	2.1083	-0.1890	0.0537	0.0000	-0.0000	90.3825	20.7432	-2.0338	0.5781	0.0000
853.7210	0.2417	-2.5840	-1.5109	-2.9026	6.1040	-4.1076	0.0000	-0.0000	-0.0000	0.0000	0.0000	0.0000	0.0582	6.7777	2.5464	-0.2174	0.0433	-0.0343	0.0000	7.5470	2.1084	-0.1890	0.0537	0.0000	0.0000	90.3818	20.7436	-2.0338	0.5781	0.0000
853.7330	0.2417	-2.5839	-1.5109	-2.9025	6.1040	-4.1076	0.0000	-0.0000	-0.0000	0.0000	0.0000	0.0000	-0.0062	6.7604	2.5683	-0.2162	0.0243	-0.0322	0.0000	7.5470	2.1083	-0.1890	0.0537	0.0000	0.0000	90.3815	20.7428	-2.0338	0.5781	0.0000
853.7430	0.2417	-2.5840	-1.5109	-2.9025	6.1040	-4.1076	0.0000	-0.0000	-0.0000	0.0000	0.0000	0.0000	0.0402	6.8655	2.5721	-0.2194	0.0375	-0.0356	0.0000	7.5470	2.1084	-0.1890	0.0537	0.0000	0.0000	90.3820	20.7433	-2.0337	0.5780	0.0000
853.7550	0.2417	-2.5839	-1.5110	-2.9025	6.1041	-4.1076	0.0000	-0.0000	-0.0000	0.0000	0.0000	0.0000	-0.0756	6.8249	2.5205	-0.2223	0.0274	-0.0331	-0.0000	7.5469	2.1082	-0.1890	0.0537	0.0000	-0.0000	90.3812	20.7419	-2.0339	0.5781	0.0000
853.7650	0.2417	-2.5840	-1.5110	-2.9025	6.1040	-4.1076	0.0000	-0.0000	-0.0000	0.0000	0.0000	0.0000	0.0146	6.7366	2.5748	-0.2234	0.0708	-0.0289	0.0000	7.5469	2.1083	-0.1890	0.0537	0.0000	0.0000	90.3809	20.7432	-2.0338	0.5781	0.0000
853.7770	0.2417	-2.5839	-1.5110	-2.9025	6.1040	-4.1076	0.0000	-0.0000	-0.0000	0.0000	0.0000	0.0000	0.0488	6.7650	2.5978	-0.2051	0.0648	-0.0457	-0.0000	7.5469	2.1082	-0.1890	0.0537	0.0000	-0.0000	90.3807	20.7420	-2.0339	0.5781	0.0000
853.7870	0.2417	-2.5840	-1.5110	-2.9025	6.1040	-4.1076	0.0000	-0.0000	-0.0000	0.0000	0.0000	0.0000	0.0407	6.8284	2.5052	-0.2069	0.0498	-0.0141	0.0000	7.5469	2.1082	-0.1890	0.0537	0.0000	0.0000	90.3807	20.7420	-2.0339	0.5781	0.0000
853.7970	0.2417	-2.5839	-1.5109	-2.9025	6.1040	-4.1076	0.0000	-0.0000	-0.0000	0.0000	0.0000	0.0000	-0.0087	6.7537	2.5674	-0.2262	0.0550	-0.0285	-0.0000	7.5470	2.1084	-0.1890	0.0537	0.0000	-0.0000	90.3824	20.7436	-2.0338	0.5781	0.0000
853.8070	0.2417	-2.5839	-1.5110	-2.9026	6.1040	-4.1077	0.0000	-0.0000	-0.0000	0.0000	0.0000	0.0000	0.0752	6.8010	2.5806	-0.2419	0.0309	-0.0320	0.0000	7.5469	2.1084	-0.1890	0.0537	0.0000	0.0000	90.3812	20.7440	-2.0338	0.5781	0.0000
853.8170	0.2417	-2.5839	-1.5110	-2.9025	6.1040	-4.1077	0.0000	-0.0000	-0.0000	0.0000	0.0000	0.0000	-0.0218	6.7597	2.5308	-0.2111	0.0579	-0.0367	-0.0000	7.5469	2.1084	-0.1890	0.0537	0.0000	-0.0000	90.3813	20.7436	-2.0338	0.5781	0.0000
853.8290	0.2418	-2.5839	-1.5110	-2.9025	6.1040	-4.1077	0.0000	-0.0000	-0.0000	0.0000	0.0000	0.0000	0.0282	6.7676	2.5283	-0.2262	0.0360	-0.0335	-0.0000	7.5469	2.1083	-0.1890	0.0537	0.0000	-0.0000	90.3804	20.7427	-2.0339	0.5781	0.0000
853.8390	0.2417	-2.5839	-1.5110	-2.9025	6.1040	-4.1077	0.0000	-0.0000	-0.0000	0.0000	0.0000	0.0000	-0.0250	6.7796	2.5328	-0.1987	0.0536	-0.0289	0.0000	7.5469	2.1084	-0.1890	0.0537	0.0000	0.0000	90.3804	20.7432	-2.0338	0.5781	0.0000
853.8490	0.2417	-2.5840	-1.5110	-2.9025	6.1041	-4.1076	0.0000	-0.0000	-0.0000	0.0000	0.0000	0.0000	0.0465	6.7993	2.5777	-0.2320	0.0489	-0.0240	0.0000	7.5470	2.1084	-0.1890	0.0537	0.0000	0.0000	90.3818	20.7436	-2.0338	0.5781	0.0000
853.8590	0.2417	-2.5839	-1.5109	-2.9025	6.1040	-4.1076	0.0000	-0.0000	-0.0000	0.0000	0.0000	0.0000	-0.0437	6.8162	2.5566	-0.2071	0.0866	-0.0401	0.0000	7.5469	2.1083	-0.1890	0.0537	0.0000	0.0000	90.3811	20.7428	-2.0338	0.5781	0.0000
853.8690	0.2417	-2.5840	-1.5109	-2.9025	6.1040	-4.1076	0.0000	-0.0000	-0.0000	0.0000	0.0000	0.0000	0.0054	6.8958	2.5250	-0.2587	0.0510	-0.0152	0.0000	7.5470	2.1083	-0.1890	0.0537	0.0000	0.0000	90.3820	20.7427	-2.0339	0.5781	0.0000
853.8810	0.2417	-2.5840	-1.5109	-2.9026	6.1040	-4.1077	0.0000	-0.0000	-0.0000	0.0000	0.0000	0.0000	0.0671	6.8057	2.5670	-0.2166	0.0554	-0.0581	-0.0000	7.5470	2.1083	-0.1890	0.0537	0.0000	-0.0000	90.3815	20.7428	-2.0338	0.5781	0.0000
853.8910	0.2417	-2.5839	-1.5110	-2.9025	6.1040	-4.1076	0.0000	-0.0000	-0.0000	0.0000	0.0000	0.0000	0.0127	6.8345	2.6124	-0.2195	0.0334	-0.0216	0.0000	7.5470	2.1084	-0.1890	0.0537	0.0000	0.0000	90.3819	20.7437	-2.0337	0.5780	0.0000
853.9030	0.2417	-2.5840	-1.5109	-2.9025	6.1041	-4.1077	0.0000	-0.0000	-0.0000	0.0000	0.0000	0.0000	-0.1080	6.7883	2.4948	-0.1909	0.0437	-0.0418	0.0000	7.5468	2.1083	-0.1890	0.0537	0.0000	0.0000	90.3801	20.7423	-2.0339	0.5781	0.0000
853.9130	0.2417	-2.5840	-1.5110	-2.9026	6.1041	-4.1077	0.0000	-0.0000	-0.0000	0.0000	0.0000	0.0000	0.0184	6.7663	2.5919	-0.2313	0.0395	-0.0231	0.0000	7.5469	2.1083	-0.1890	0.0537	0.0000	0.0000	90.3809	20.7427	-2.0339	0.5781	0.0000
853.9250	0.2417	-2.5840	-1.5110	-2.9026	6.1040	-4.1076	0.0000	-0.0000	-0.0000	0.0000	0.0000	0.0000	0.0198	6.8022	2.5267	-0.2234	0.0265	-0.0176	-0.0000	7.5469	2.1082	-0.1890	0.0537	0.0000	-0.0000	90.3813	20.7416	-2.0339	0.5781	0.0000
853.9350	0.2417	-2.5839	-1.5110	-2.9025	6.1040	-4.1076	0.0000	-0.0000	-0.0000	0.0000	0.0000	0.0000	-0.0353	6.8102	2.5788	-0.2142	0.0489	-0.0292	-0.0000	7.5469	2.1083	-0.1890	0.0537	0.0000	-0.0000	90.3811	20.7424	-2.0339	0.5781	0.0000
853.9470	0.2418	-2.5840	-1.5110	-2.9026	6.1040	-4.1076	0.0000	-0.0000	-0.0000	0.0000	0.0000	0.0000	0.0352	6.8246	2.5655	-0.2304	0.0533	-0.0431	0.0000	7.5470	2.1084	-0.1890	0.0537	0.0000	0.0000	90.3814	20.7432	-2.0338	0.5781	0.0000
853.9570	0.2417	-2.5840	-1.5109	-2.9026	6.1040	-4.1076	0.0000	-0.0000	-0.0000	0.0000	0.0000	0.0000	-0.0459	6.8113	2.5455	-0.2375	0.0669	-0.0306	-0.0000	7.5469	2.1082	-0.1890	0.0537	0.0000	-0.0000	90.3808	20.7415	-2.0340	0.5781	0.0000
853.9670	0.2417	-2.5840	-1.5110	-2.9025	6.1040	-4.1077	0.0000	-0.0000	-0.0000	0.0000	0.0000	0.0000	-0.0226	6.7985	2.5603	-0.2332	0.0247	-0.0420	0.0000	7.5470	2.1083	-0.1890	0.0537	0.0000	0.0000	90.3824	20.7432	-2.0339	0.5781	0.0000
853.9770	0.2417	-2.5840	-1.5110	-2.9025	6.1040	-4.1076	0.0000	-0.0000	-0.0000	0.0000	0.0000	0.0000	0.0205	6.8123	2.6028	-0.2617	0.0577	-0.0482	0.0000	7.5469	2.1083	-0.1890	0.0537	0.0000	0.0000	90.3813	20.7431	-2.0339	0.5781	0.0000
853.9870	0.2417	-2.5839	-1.5109	-2.9025	6.1041	-4.1076	0.0000	-0.0000	-0.0000	0.0000	0.0000	0.0000	0.0389	6.8078	2.5238	-0.2227	0.0289	-0.0220	-0.0000	7.5470	2.1083	-0.1890	0.0537	0.0000	-0.0000	90.3819	20.7432	-2.0339	0.5781	0.0000
853.9990	0.2417	-2.5840	-1.5110	-2.9025	6.1040	-4.1076	0.0000	-0.0000	-0.0000	0.0000	0.0000	0.0000	0.0298	6.7558	2.5414	-0.2185	0.0450	-0.0532	0.0000	7.5469	2.1082	-0.1890	0.0537	0.0000	0.0000	90.3812	20.7420	-2.0339	0.5781	0.0000
854.0090	0.2417	-2.5840	-1.5109	-2.9025	6.1040	-4.1077	0.0000	-0.0000	-0.0000	0.0000	0.0000	0.0000	0.0528	6.8654	2.5332	-0.2362	0.0474	-0.0291	0.0000	7.5470	2.1083	-0.1890	0.0537	0.0000	0.0000	90.3817	20.7424	-2.0338	0.5781	0.0000
854.0190	0.2417	-2.5840	-1.5110	-2.9025	6.1040	-4.1076	0.0000	-0.0000	-0.0000	0.0000	0.0000	0.0000	0.0445	6.7590	2.5400	-0.2439	0.0405	-0.0241	0.0000	7.5470	2.1083	-0.1890	0.0537	0.0000	0.0000	90.3814	20.7432	-2.0338	0.5781	0.0000
854.0290	0.2417	-2.5839	-1.5110	-2.9025	6.1040	-4.1076	0.0000	-0.0000	-0.0000	0.0000	0.0000	0.0000	0.0160	6.7700	2.5070	-0.2181	0.0338	-0.0337	-0.0000	7.5469	2.1082	-0.1890	0.0537	0.0000	-0.0000	90.3808	20.7415	-2.0340	0.5781	0.0000
854.0390	0.2417	-2.5840	-1.5109	-2.9025	6.1040	-4.1076	0.0000	-0.0000	-0.0000	0.0000	0.0000	0.0000	0.0215	6.7934	2.5352	-0.2195	0.0353	-0.0429	-0.0000	7.5471	2.1084	-0.1890	0.0537	0.0000	-0.0000	90.3827	20.7440	-2.0338	0.5781	0.0000
854.0510	0.2417	-2.5839	-1.5109	-2.9025	6.1040	-4.1076	0.0000	-0.0000	-0.0000	0.0000	0.0000	0.0000	0.0196	6.8299	2.5901	-0.1901	0.0375	-0.0463	-0.0000	7.5469	2.1085	-0.1890	0.0537	0.0000	-0.0000	90.3810	20.7443	-2.0338	0.5781	0.0000
854.0610	0.2417	-2.5839	-1.5109	-2.9025	6.1040	-4.1076	0.0000	-0.0000	-0.0000	0.0000	0.0000	0.0000	0.0214	6.8112	2.5643	-0.2281	0.0330	-0.0376	-0.0000	7.5469	2.1082	-0.1890	0.0537	0.0000	-0.0000	90.3812	20.7419	-2.0339	0.5781	0.0000
854.0710	0.2417	-2.5839	-1.5110	-2.9025	6.1040	-4.1076	0.0000	-0.0000	-0.0000	0.0000	0.0000	0.0000	0.0445	6.8540	2.6038	-0.2209	0.0366	-0.0582	-0.0000	7.5470	2.1083	-0.1890	0.0537	0.0000	-0.0000	90.3816	20.7423	-2.0339	0.5781	0.0000
854.0830	0.2417	-2.5840	-1.5109	-2.9025	6.1040	-4.1076	0.0000	-0.0000	-0.0000	0.0000	0.0000	0.0000	-0.0398	6.8007	2.5451	-0.2300	0.0438	-0.0351	0.0000	7.5470	2.1084	-0.1890	0.0537	0.0000	0.0000	90.3820	20.7433	-2.0338	0.5781	0.0000
854.0930	0.2417	-2.5839	-1.5109	-2.9026	6.1040	-4.1077	0.0000	-0.0000	-0.0000	0.0000	0.0000	0.0000	0.0871	6.8142	2.6116	-0.2208	0.0507	-0.0693	-0.0000	7.5470	2.1082	-0.1890	0.0537	0.0000	-0.0000	90.3814	20.7416	-2.0339	0.5781	0.0000
854.1050	0.2418	-2.5840	-1.5110	-2.9025	6.1040	-4.1076	0.0000	-0.0000	-0.0000	0.0000	0.0000	0.0000	0.0299	6.8019	2.5534	-0.2154	0.0689	-0.0535	0.0000	7.5470	2.1084	-0.1890	0.0537	0.0000	0.0000	90.3823	20.7441	-2.0337	0.5780	0.0000
854.1150	0.2417	-2.5840	-1.5110	-2.9025	6.1040	-4.1076	0.0000	-0.0000	-0.0000	0.0000	0.0000	0.0000	-0.0367	6.8438	2.5517	-0.2179	0.0414	-0.0348	-0.0000	7.5470	2.1083	-0.1890	0.0537	0.0000	-0.0000	90.3820	20.7427	-2.0340	0.5781	0.0000
854.1270	0.2417	-2.5840	-1.5110	-2.9025	6.1040	-4.1076	0.0000	-0.0000	-0.0000	0.0000	0.0000	0.0000	0.0260	6.7796	2.5833	-0.2118	0.0438	-0.0319	-0.0000	7.5469	2.1082	-0.1890	0.0537	0.0000	-0.0000	90.3812	20.7419	-2.0339	0.5781	0.0000
854.1370	0.2417	-2.5840	-1.5109	-2.9025	6.1040	-4.1076	0.0000	-0.0000	-0.0000	0.0000	0.0000	0.0000	-0.1093	6.8270	2.5571	-0.2393	0.0665	-0.0484	0.0000	7.5469	2.1082	-0.1890	0.0537	0.0000	0.0000	90.3807	20.7420	-2.0339	0.5781	0.0000
854.1490	0.2417	-2.5839	-1.5110	-2.9025	6.1040	-4.1077	0.0000	-0.0000	-0.0000	0.0000	0.0000	0.0000	0.0780	6.7072	2.6074	-0.2236	0.0233	-0.0466	-0.0000	7.5470	2.1083	-0.1890	0.0537	0.0000	-0.0000	90.3815	20.7423	-2.0340	0.5781	0.0000
854.1590	0.2417	-2.5839	-1.5110	-2.9025	6.1040	-4.1077	0.0000	-0.0000	-0.0000	0.0000	0.0000	0.0000	0.0669	6.8614	2.5620	-0.2099	0.0431	-0.0534	-0.0000	7.5471	2.1083	-0.1890	0.0537	0.0000	-0.0000	90.3826	20.7428	-2.0338	0.5781	0.0000
854.1690	0.2417	-2.5840	-1.5109	-2.9026	6.1040	-4.1076	0.0000	-0.0000	-0.0000	0.0000	0.0000	0.0000	0.0114	6.8059	2.5654	-0.2297	0.0513	-0.0595	-0.0000	7.5470	2.1083	-0.1890	0.0537	0.0000	-0.0000	90.3821	20.7428	-2.0339	0.5781	0.0000
854.1790	0.2417	-2.5840	-1.5109	-2.9025	6.1040	-4.1076	0.0000	-0.0000	-0.0000	0.0000	0.0000	0.0000	0.0542	6.8638	2.5665	-0.2228	0.0333	-0.0422	0.0000	7.5469	2.1083	-0.1890	0.0537	0.0000	0.0000	90.3811	20.7423	-2.0339	0.5781	0.0000
854.1890	0.2417	-2.5839	-1.5109	-2.9025	6.1040	-4.1077	0.0000	-0.0000	-0.0000	0.0000	0.0000	0.0000	-0.0095	6.7741	2.5928	-0.2190	0.0221	-0.0382	0.0000	7.5469	2.1082	-0.1890	0.0537	0.0000	0.0000	90.3802	20.7420	-2.0339	0.5781	0.0000
854.2010	0.2417	-2.5839	-1.5109	-2.9026	6.1040	-4.1076	0.0000	-0.0000	-0.0000	0.0000	0.0000	0.0000	0.0034	6.7876	2.5544	-0.2248	0.0387	-0.0253	0.0000	7.5470	2.1085	-0.1890	0.0537	0.0000	0.0000	90.3822	20.7445	-2.0337	0.5780	0.0000
854.2110	0.2417	-2.5839	-1.5109	-2.9025	6.1040	-4.1077	0.0000	-0.0000	-0.0000	0.0000	0.0000	0.0000	-0.0607	6.8191	2.5929	-0.2345	0.0512	-0.0404	-0.0000	7.5469	2.1081	-0.1890	0.0537	0.0000	-0.0000	90.3809	20.7411	-2.0340	0.5781	0.0000
854.2210	0.2417	-2.5839	-1.5110	-2.9025	6.1041	-4.1077	0.0000	-0.0000	-0.0000	0.0000	0.0000	0.0000	0.1357	6.7728	2.5557	-0.2360	0.0432	-0.0301	0.0000	7.5470	2.1084	-0.1890	0.0537	0.0000	0.0000	90.3818	20.7436	-2.0338	0.5781	0.0000
854.2310	0.2417	-2.5839	-1.5109	-2.9025	6.1040	-4.1076	0.0000	-0.0000	-0.0000	0.0000	0.0000	0.0000	-0.0764	6.8053	2.5808	-0.2229	0.0494	-0.0395	-0.0000	7.5469	2.1082	-0.1890	0.0537	0.0000	-0.0000	90.3812	20.7419	-2.0339	0.5781	0.0000
854.2410	0.2417	-2.5840	-1.5110	-2.9025	6.1040	-4.1076	0.0000	-0.0000	-0.0000	0.0000	0.0000	0.0000	0.0266	6.7792	2.5742	-0.2167	0.0544	-0.0250	-0.0000	7.5470	2.1083	-0.1890	0.0537	0.0000	-0.0000	90.3815	20.7428	-2.0338	0.5781	0.0000
854.2530	0.2417	-2.5840	-1.5110	-2.9025	6.1040	-4.1076	0.0000	-0.0000	-0.0000	0.0000	0.0000	0.0000	-0.0238	6.7850	2.5192	-0.2272	0.0325	-0.0445	0.0000	7.5470	2.1084	-0.1890	0.0537	0.0000	0.0000	90.3819	20.7432	-2.0338	0.5781	0.0000
854.2630	0.2417	-2.5839	-1.5110	-2.9026	6.1040	-4.1076	0.0000	-0.0000	-0.0000	0.0000	0.0000	0.0000	0.0387	6.8892	2.5589	-0.2071	0.0410	-0.0442	-0.0000	7.5470	2.1083	-0.1890	0.0537	0.0000	-0.0000	90.3815	20.7427	-2.0339	0.5781	0.0000
854.2730	0.2417	-2.5839	-1.5109	-2.9025	6.1041	-4.1076	0.0000	-0.0000	-0.0000	0.0000	0.0000	0.0000	0.0130	6.7386	2.5396	-0.2364	0.0444	-0.0434	-0.0000	7.5470	2.1083	-0.1890	0.0537	0.0000	-0.0000	90.3815	20.7422	-2.0340	0.5781	0.0000
854.2850	0.2417	-2.5840	-1.5110	-2.9025	6.1040	-4.1076	0.0000	-0.0000	-0.0000	0.0000	0.0000	0.0000	-0.0815	6.9017	2.5581	-0.2195	0.0604	-0.0422	-0.0000	7.5470	2.1083	-0.1890	0.0537	0.0000	-0.0000	90.3817	20.7424	-2.0338	0.5781	0.0000
854.2970	0.2417	-2.5839	-1.5109	-2.9026	6.1040	-4.1077	0.0000	-0.0000	-0.0000	0.0000	0.0000	0.0000	0.0433	6.8354	2.5641	-0.2142	0.0365	-0.0364	0.0000	7.5470	2.1084	-0.1890	0.0537	0.0000	0.0000	90.3814	20.7432	-2.0338	0.5781	0.0000
854.3070	0.2417	-2.5839	-1.5109	-2.9025	6.1040	-4.1076	0.0000	-0.0000	-0.0000	0.0000	0.0000	0.0000	0.0803	6.7732	2.5395	-0.2067	0.0352	-0.0248	0.0000	7.5469	2.1084	-0.1890	0.0537	0.0000	0.0000	90.3810	20.7432	-2.0338	0.5781	0.0000
854.3190	0.2417	-2.5840	-1.5109	-2.9025	6.1040	-4.1076	0.0000	-0.0000	-0.0000	0.0000	0.0000	0.0000	0.0895	6.7738	2.5725	-0.2149	0.0255	-0.0416	-0.0000	7.5471	2.1083	-0.1890	0.0537	0.0000	-0.0000	90.3826	20.7428	-2.0338	0.5781	0.0000
854.3290	0.2417	-2.5840	-1.5110	-2.9025	6.1040	-4.1076	0.0000	-0.0000	-0.0000	0.0000	0.0000	0.0000	0.0229	6.7522	2.5653	-0.2126	0.0398	-0.0685	0.0000	7.5470	2.1084	-0.1890	0.0537	0.0000	0.0000	90.3814	20.7432	-2.0338	0.5781	0.0000
854.3410	0.2417	-2.5840	-1.5109	-2.9025	6.1040	-4.1076	0.0000	-0.0000	-0.0000	0.0000	0.0000	0.0000	0.0172	6.8099	2.5484	-0.2173	0.0397	-0.0611	-0.0000	7.5470	2.1083	-0.1890	0.0537	0.0000	-0.0000	90.3817	20.7424	-2.0338	0.5781	0.0000
854.3510	0.2417	-2.5840	-1.5110	-2.9026	6.1040	-4.1076	0.0000	-0.0000	-0.0000	0.0000	0.0000	0.0000	0.0647	6.8301	2.5306	-0.2237	0.0560	-0.0297	-0.0000	7.5470	2.1082	-0.1890	0.0537	0.0000	-0.0000	90.3817	20.7419	-2.0340	0.5781	0.0000
854.3610	0.2417	-2.5840	-1.5110	-2.9026	6.1040	-4.1077	0.0000	-0.0000	-0.0000	0.0000	0.0000	0.0000	0.0861	6.8045	2.5328	-0.2102	0.0454	-0.0566	0.0000	7.5469	2.1083	-0.1890	0.0537	0.0000	0.0000	90.3805	20.7427	-2.0339	0.5781	0.0000
854.3710	0.2417	-2.5840	-1.5109	-2.9025	6.1040	-4.1076	0.0000	-0.0000	-0.0000	0.0000	0.0000	0.0000	0.0681	6.7912	2.5565	-0.1946	0.0500	-0.0354	-0.0000	7.5469	2.1082	-0.1890	0.0537	0.0000	-0.0000	90.3812	20.7419	-2.0339	0.5781	0.0000
854.3810	0.2417	-2.5839	-1.5109	-2.9025	6.1040	-4.1076	0.0000	-0.0000	-0.0000	0.0000	0.0000	0.0000	-0.1071	6.7404	2.6015	-0.2406	0.0447	-0.0318	0.0000	7.5469	2.1082	-0.1890	0.0537	0.0000	0.0000	90.3807	20.7420	-2.0339	0.5781	0.0000
854.3930	0.2417	-2.5840	-1.5110	-2.9025	6.1040	-4.1076	0.0000	-0.0000	-0.0000	0.0000	0.0000	0.0000	-0.0533	6.8470	2.5510	-0.2194	0.0331	-0.0422	0.0000	7.5470	2.1084	-0.1890	0.0537	0.0000	0.0000	90.3823	20.7435	-2.0339	0.5781	0.0000
854.4030	0.2417	-2.5840	-1.5109	-2.9025	6.1040	-4.1076	0.0000	-0.0000	-0.0000	0.0000	0.0000	0.0000	-0.0019	6.8269	2.5288	-0.2038	0.0274	-0.0299	-0.0000	7.5470	2.1083	-0.1890	0.0537	0.0000	-0.0000	90.3815	20.7428	-2.0338	0.5781	0.0000
854.4130	0.2417	-2.5840	-1.5109	-2.9025	6.1040	-4.1076	0.0000	-0.0000	-0.0000	0.0000	0.0000	0.0000	-0.0298	6.8036	2.5448	-0.2169	0.0377	-0.0388	0.0000	7.5469	2.1084	-0.1890	0.0537	0.0000	0.0000	90.3813	20.7436	-2.0338	0.5781	0.0000
854.4230	0.2417	-2.5840	-1.5109	-2.9026	6.1040	-4.1076	0.0000	-0.0000	-0.0000	0.0000	0.0000	0.0000	0.1316	6.8000	2.5633	-0.2355	0.0342	-0.0404	0.0000	7.5470	2.1080	-0.1890	0.0537	0.0000	0.0000	90.3815	20.7401	-2.0342	0.5782	0.0000
854.4330	0.2417	-2.5840	-1.5109	-2.9025	6.1040	-4.1076	0.0000	-0.0000	-0.0000	0.0000	0.0000	0.0000	0.0475	6.8021	2.5679	-0.2372	0.0396	-0.0266	-0.0000	7.5470	2.1084	-0.1890	0.0537	0.0000	-0.0000	90.3824	20.7436	-2.0338	0.5781	0.0000
854.4450	0.2417	-2.5840	-1.5110	-2.9025	6.1040	-4.1077	0.0000	-0.0000	-0.0000	0.0000	0.0000	0.0000	0.0700	6.8392	2.5440	-0.2078	0.0392	-0.0293	0.0000	7.5471	2.1084	-0.1890	0.0537	0.0000	0.0000	90.3828	20.7436	-2.0338	0.5781	0.0000
854.4550	0.2418	-2.5839	-1.5110	-2.9025	6.1040	-4.1076	0.0000	-0.0000	-0.0000	0.0000	0.0000	0.0000	0.0244	6.8710	2.5093	-0.2088	0.0495	-0.0556	-0.0000	7.5470	2.1083	-0.1890	0.0537	0.0000	-0.0000	90.3816	20.7423	-2.0339	0.5781	0.0000
854.4670	0.2417	-2.5840	-1.5110	-2.9025	6.1040	-4.1076	0.0000	-0.0000	-0.0000	0.0000	0.0000	0.0000	0.0865	6.8687	2.5987	-0.2160	0.0515	-0.0163	0.0000	7.5469	2.1083	-0.1890	0.0537	0.0000	0.0000	90.3810	20.7427	-2.0339	0.5781	0.0000
