# Supplementary material for: Practical Aspects of Model-Based Collision Detection
Source: Front Robot AI. 2020 Nov 23;7:571574. doi: 10.3389/frobt.2020.571574 (PMC7805958; doi:10.3389/frobt.2020.571574)
Supplement: Supplementary file 1 [file Data_Sheet_1.ZIP › validation_data/ur-20_01_17-ptp_10_points.csv]

1141.5910	-0.5151	-2.1274	1.8957	-0.1240	-0.2310	-2.5080	-0.0000	-0.0000	-0.0000	0.0000	0.0000	0.0000	-0.2502	-0.4213	-3.7121	0.0247	-0.0815	-0.0625	-0.0000	0.3440	-3.9884	-0.0885	0.0282	0.0000	-0.0000	4.1203	-39.2402	-0.9528	0.3040	0.0000
1141.6010	-0.5151	-2.1274	1.8958	-0.1239	-0.2310	-2.5080	-0.0000	-0.0000	-0.0000	0.0000	0.0000	0.0000	-0.4094	-0.4294	-3.7127	0.0343	-0.0798	-0.0777	0.0000	0.3438	-3.9884	-0.0885	0.0282	0.0000	0.0000	4.1174	-39.2405	-0.9527	0.3040	0.0000
1141.6130	-0.5151	-2.1274	1.8957	-0.1240	-0.2311	-2.5081	-0.0000	-0.0000	-0.0000	0.0000	0.0000	0.0000	-0.3348	-0.4694	-3.7020	0.0202	-0.1061	-0.0616	-0.0000	0.3440	-3.9884	-0.0885	0.0282	0.0000	-0.0000	4.1203	-39.2402	-0.9528	0.3040	0.0000
1141.6230	-0.5151	-2.1274	1.8957	-0.1239	-0.2311	-2.5080	-0.0000	-0.0000	-0.0000	0.0000	0.0000	0.0000	-0.3317	-0.4806	-3.7908	0.0424	-0.0854	-0.0615	-0.0000	0.3440	-3.9884	-0.0885	0.0282	0.0000	-0.0000	4.1201	-39.2404	-0.9528	0.3040	0.0000
1141.6330	-0.5151	-2.1274	1.8957	-0.1240	-0.2310	-2.5081	-0.0000	-0.0000	-0.0000	0.0000	0.0000	0.0000	-0.2973	-0.4955	-3.7121	0.0343	-0.0896	-0.0831	0.0000	0.3440	-3.9884	-0.0885	0.0282	0.0000	0.0000	4.1193	-39.2404	-0.9527	0.3040	0.0000
1141.6430	-0.5151	-2.1274	1.8957	-0.1240	-0.2311	-2.5081	-0.0000	-0.0000	-0.0000	0.0000	0.0000	0.0000	-0.3330	-0.5562	-3.7451	0.0511	-0.0990	-0.0678	0.0000	0.3437	-3.9884	-0.0885	0.0282	0.0000	0.0000	4.1164	-39.2407	-0.9528	0.3040	0.0000
1141.6530	-0.5151	-2.1274	1.8957	-0.1240	-0.2311	-2.5080	-0.0000	-0.0000	-0.0000	0.0000	0.0000	0.0000	-0.3231	-0.4477	-3.7528	0.0510	-0.0842	-0.0471	0.0000	0.3441	-3.9884	-0.0885	0.0282	0.0000	0.0000	4.1209	-39.2404	-0.9529	0.3040	0.0000
1141.6630	-0.5151	-2.1274	1.8957	-0.1240	-0.2311	-2.5080	-0.0000	-0.0000	-0.0000	0.0000	0.0000	0.0000	-0.3683	-0.5137	-3.7417	0.0408	-0.1069	-0.0553	-0.0000	0.3439	-3.9884	-0.0885	0.0282	0.0000	-0.0000	4.1181	-39.2407	-0.9524	0.3039	0.0000
1141.6730	-0.5151	-2.1274	1.8957	-0.1240	-0.2311	-2.5080	-0.0000	-0.0000	-0.0000	0.0000	0.0000	0.0000	-0.3926	-0.4750	-3.7075	0.0334	-0.0731	-0.0581	-0.0000	0.3440	-3.9884	-0.0885	0.0282	0.0000	-0.0000	4.1200	-39.2405	-0.9527	0.3040	0.0000
1141.6850	-0.5151	-2.1274	1.8957	-0.1239	-0.2311	-2.5080	-0.0000	-0.0000	-0.0000	0.0000	0.0000	0.0000	-0.2918	-0.4634	-3.7798	0.0479	-0.0773	-0.0586	0.0000	0.3440	-3.9884	-0.0885	0.0282	0.0000	0.0000	4.1192	-39.2404	-0.9527	0.3040	0.0000
1141.6950	-0.5151	-2.1274	1.8957	-0.1240	-0.2311	-2.5081	-0.0000	-0.0000	-0.0000	0.0000	-0.0000	0.0000	-0.3913	-0.4145	-3.7473	0.0485	-0.0913	-0.0610	0.0000	0.3440	-3.9884	-0.0885	0.0282	0.0000	0.0000	4.1194	-39.2403	-0.9527	0.3040	0.0000
1141.7050	-0.5151	-2.1274	1.8957	-0.1239	-0.2310	-2.5080	-0.0000	-0.0000	-0.0000	0.0000	-0.0000	0.0000	-0.3578	-0.4736	-3.7673	0.0592	-0.0669	-0.0724	-0.0000	0.3440	-3.9884	-0.0885	0.0282	0.0000	-0.0000	4.1201	-39.2404	-0.9528	0.3040	0.0000
1141.7150	-0.5151	-2.1274	1.8958	-0.1240	-0.2311	-2.5080	-0.0000	-0.0000	-0.0000	0.0000	-0.0000	0.0000	-0.2600	-0.5122	-3.7362	0.0329	-0.0771	-0.0932	-0.0000	0.3440	-3.9884	-0.0885	0.0282	0.0000	-0.0000	4.1192	-39.2404	-0.9526	0.3039	0.0000
1141.7250	-0.5151	-2.1274	1.8957	-0.1240	-0.2310	-2.5080	-0.0000	-0.0000	-0.0000	0.0000	-0.0000	0.0000	-0.2215	-0.4983	-3.7019	0.0575	-0.0777	-0.0525	0.0000	0.3440	-3.9884	-0.0885	0.0282	0.0000	0.0000	4.1192	-39.2405	-0.9527	0.3040	0.0000
1141.7370	-0.5151	-2.1274	1.8957	-0.1239	-0.2311	-2.5080	-0.0000	-0.0000	-0.0000	0.0000	-0.0001	0.0000	-0.3810	-0.4288	-3.7296	0.0418	-0.0716	-0.0798	0.0000	0.3439	-3.9885	-0.0885	0.0282	0.0000	0.0000	4.1180	-39.2408	-0.9526	0.3039	0.0000
1141.7470	-0.5151	-2.1274	1.8957	-0.1240	-0.2311	-2.5080	-0.0000	-0.0000	-0.0000	0.0000	-0.0000	0.0000	-0.3259	-0.4483	-3.7349	0.0611	-0.0844	-0.0470	-0.0000	0.3440	-3.9884	-0.0885	0.0282	0.0000	-0.0000	4.1203	-39.2402	-0.9526	0.3039	0.0000
1141.7590	-0.5151	-2.1274	1.8957	-0.1239	-0.2311	-2.5081	-0.0000	-0.0000	-0.0000	0.0000	-0.0000	0.0000	-0.2274	-0.5112	-3.7229	0.0210	-0.0859	-0.0698	0.0000	0.3439	-3.9884	-0.0885	0.0282	0.0000	0.0000	4.1181	-39.2407	-0.9527	0.3040	0.0000
1141.7690	-0.5151	-2.1274	1.8957	-0.1240	-0.2311	-2.5080	-0.0000	-0.0000	-0.0000	0.0000	-0.0000	0.0000	-0.2623	-0.5050	-3.7420	0.0535	-0.0973	-0.0577	0.0000	0.3440	-3.9884	-0.0885	0.0282	0.0000	0.0000	4.1192	-39.2404	-0.9527	0.3040	0.0000
1141.7810	-0.5151	-2.1274	1.8957	-0.1240	-0.2311	-2.5080	-0.0000	-0.0000	-0.0000	0.0000	-0.0000	0.0000	-0.2771	-0.5174	-3.6729	0.0102	-0.0620	-0.0621	0.0000	0.3440	-3.9884	-0.0885	0.0282	0.0000	0.0000	4.1201	-39.2403	-0.9528	0.3040	0.0000
1141.7910	-0.5151	-2.1274	1.8957	-0.1240	-0.2311	-2.5081	-0.0000	-0.0000	-0.0000	0.0000	-0.0000	0.0000	-0.3519	-0.5185	-3.7090	0.0488	-0.0859	-0.0546	0.0000	0.3439	-3.9884	-0.0885	0.0282	0.0000	0.0000	4.1184	-39.2404	-0.9528	0.3040	0.0000
1141.8010	-0.5151	-2.1274	1.8957	-0.1240	-0.2311	-2.5080	-0.0000	-0.0000	-0.0000	0.0000	-0.0000	0.0000	-0.2981	-0.4253	-3.7374	0.0372	-0.0980	-0.0633	-0.0000	0.3440	-3.9884	-0.0885	0.0282	0.0000	-0.0000	4.1202	-39.2403	-0.9526	0.3039	0.0000
1141.8130	-0.5151	-2.1274	1.8957	-0.1240	-0.2311	-2.5080	-0.0000	-0.0000	-0.0000	0.0000	-0.0000	0.0000	-0.3020	-0.4526	-3.7069	0.0380	-0.0984	-0.0456	-0.0000	0.3440	-3.9884	-0.0885	0.0282	0.0000	-0.0000	4.1202	-39.2403	-0.9529	0.3040	0.0000
1141.8230	-0.5152	-2.1274	1.8957	-0.1240	-0.2311	-2.5081	-0.0000	-0.0000	-0.0000	0.0000	-0.0000	0.0000	-0.3656	-0.5661	-3.7516	0.0369	-0.1114	-0.0577	-0.0000	0.3440	-3.9884	-0.0885	0.0282	0.0000	-0.0000	4.1200	-39.2404	-0.9527	0.3040	0.0000
1141.8330	-0.5151	-2.1274	1.8957	-0.1240	-0.2311	-2.5080	-0.0000	-0.0000	-0.0000	0.0000	-0.0000	0.0000	-0.3031	-0.5450	-3.7284	0.0241	-0.0980	-0.0472	-0.0000	0.3440	-3.9884	-0.0885	0.0282	0.0000	-0.0000	4.1192	-39.2404	-0.9527	0.3040	0.0000
1141.8430	-0.5151	-2.1274	1.8957	-0.1239	-0.2311	-2.5080	-0.0000	-0.0000	-0.0000	0.0000	0.0000	0.0000	-0.3293	-0.4823	-3.7437	0.0291	-0.0722	-0.0612	-0.0000	0.3440	-3.9884	-0.0885	0.0282	0.0000	-0.0000	4.1202	-39.2403	-0.9528	0.3040	0.0000
1141.8550	-0.5151	-2.1274	1.8957	-0.1239	-0.2311	-2.5080	-0.0000	-0.0000	-0.0000	0.0000	0.0000	0.0000	-0.2422	-0.4803	-3.7201	0.0175	-0.1169	-0.0868	0.0000	0.3441	-3.9884	-0.0885	0.0282	0.0000	0.0000	4.1211	-39.2402	-0.9528	0.3040	0.0000
1141.8650	-0.5151	-2.1274	1.8958	-0.1240	-0.2311	-2.5080	-0.0000	-0.0000	-0.0000	0.0000	-0.0000	0.0000	-0.3061	-0.5594	-3.7410	0.0512	-0.1081	-0.0315	-0.0000	0.3440	-3.9884	-0.0885	0.0282	0.0000	-0.0000	4.1193	-39.2404	-0.9528	0.3040	0.0000
1141.8750	-0.5151	-2.1274	1.8957	-0.1239	-0.2311	-2.5080	-0.0000	-0.0000	-0.0000	0.0000	-0.0001	0.0000	-0.3683	-0.4669	-3.7178	0.0380	-0.0757	-0.0772	0.0000	0.3439	-3.9884	-0.0885	0.0282	0.0000	0.0000	4.1183	-39.2405	-0.9526	0.3039	0.0000
1141.8850	-0.5151	-2.1274	1.8957	-0.1240	-0.2311	-2.5080	-0.0000	-0.0000	-0.0000	0.0000	-0.0000	0.0000	-0.2224	-0.5010	-3.7736	0.0777	-0.0876	-0.0573	0.0000	0.3439	-3.9884	-0.0885	0.0282	0.0000	0.0000	4.1182	-39.2406	-0.9529	0.3040	0.0000
1141.8950	-0.5151	-2.1274	1.8957	-0.1240	-0.2311	-2.5080	-0.0000	-0.0000	-0.0000	0.0000	-0.0001	0.0000	-0.2984	-0.4763	-3.7335	0.0340	-0.1154	-0.0561	-0.0000	0.3440	-3.9884	-0.0885	0.0282	0.0000	-0.0000	4.1192	-39.2404	-0.9527	0.3040	0.0000
1141.9050	-0.5151	-2.1274	1.8957	-0.1240	-0.2311	-2.5080	-0.0000	-0.0000	-0.0000	0.0000	-0.0000	0.0000	-0.3063	-0.5571	-3.7780	0.0336	-0.1091	-0.0573	0.0000	0.3439	-3.9884	-0.0885	0.0282	0.0000	0.0000	4.1191	-39.2406	-0.9525	0.3039	0.0000
1141.9170	-0.5151	-2.1274	1.8957	-0.1239	-0.2310	-2.5081	-0.0000	-0.0000	-0.0000	0.0000	-0.0000	0.0000	-0.3219	-0.5191	-3.7737	0.0238	-0.0910	-0.0578	-0.0000	0.3440	-3.9884	-0.0885	0.0282	0.0000	-0.0000	4.1202	-39.2402	-0.9527	0.3040	0.0000
1141.9270	-0.5151	-2.1274	1.8958	-0.1240	-0.2311	-2.5080	-0.0000	-0.0000	-0.0000	0.0000	-0.0000	0.0000	-0.3168	-0.5295	-3.7697	0.0454	-0.0924	-0.0538	0.0000	0.3440	-3.9884	-0.0885	0.0282	0.0000	0.0000	4.1193	-39.2403	-0.9527	0.3040	0.0000
1141.9370	-0.5151	-2.1274	1.8957	-0.1239	-0.2311	-2.5080	-0.0000	-0.0000	-0.0000	0.0000	-0.0000	0.0000	-0.3522	-0.4753	-3.7524	0.0357	-0.0668	-0.0757	-0.0000	0.3438	-3.9884	-0.0885	0.0282	0.0000	-0.0000	4.1174	-39.2405	-0.9526	0.3039	0.0000
1141.9490	-0.5151	-2.1274	1.8957	-0.1240	-0.2311	-2.5080	-0.0000	-0.0000	-0.0000	0.0000	-0.0000	0.0000	-0.2197	-0.5431	-3.7245	0.0341	-0.0873	-0.0661	-0.0000	0.3440	-3.9884	-0.0885	0.0282	0.0000	-0.0000	4.1203	-39.2402	-0.9527	0.3040	0.0000
1141.9590	-0.5151	-2.1274	1.8958	-0.1240	-0.2311	-2.5080	-0.0000	-0.0000	-0.0000	0.0000	-0.0000	0.0000	-0.3231	-0.4807	-3.7322	0.0550	-0.0819	-0.0427	0.0000	0.3437	-3.9885	-0.0885	0.0282	0.0000	0.0000	4.1164	-39.2408	-0.9527	0.3040	0.0000
1141.9710	-0.5151	-2.1274	1.8957	-0.1240	-0.2311	-2.5080	-0.0000	-0.0000	-0.0000	0.0000	-0.0000	0.0000	-0.2696	-0.5290	-3.7219	0.0665	-0.0916	-0.0666	-0.0000	0.3440	-3.9884	-0.0885	0.0282	0.0000	-0.0000	4.1200	-39.2405	-0.9527	0.3040	0.0000
1141.9810	-0.5151	-2.1274	1.8957	-0.1240	-0.2311	-2.5080	-0.0000	-0.0000	-0.0000	0.0000	0.0000	0.0000	-0.3407	-0.5268	-3.7830	0.0421	-0.1092	-0.0555	0.0000	0.3441	-3.9884	-0.0885	0.0282	0.0000	0.0000	4.1203	-39.2402	-0.9529	0.3040	0.0000
1141.9930	-0.5151	-2.1274	1.8957	-0.1239	-0.2311	-2.5080	-0.0000	-0.0000	-0.0000	0.0000	0.0000	0.0000	-0.2962	-0.5422	-3.7694	0.0238	-0.1134	-0.0852	-0.0000	0.3440	-3.9884	-0.0885	0.0282	0.0000	-0.0000	4.1201	-39.2404	-0.9527	0.3040	0.0000
1142.0030	-0.5151	-2.1274	1.8957	-0.1240	-0.2311	-2.5080	-0.0000	-0.0000	-0.0000	0.0000	0.0000	0.0000	-0.3072	-0.4648	-3.7383	0.0252	-0.1011	-0.0484	-0.0000	0.3439	-3.9884	-0.0885	0.0282	0.0000	-0.0000	4.1185	-39.2403	-0.9528	0.3040	0.0000
1142.0130	-0.5151	-2.1274	1.8957	-0.1239	-0.2311	-2.5080	-0.0000	-0.0000	-0.0000	0.0000	0.0000	0.0000	-0.2442	-0.5744	-3.7593	0.0207	-0.1092	-0.0716	-0.0000	0.3440	-3.9884	-0.0885	0.0282	0.0000	-0.0000	4.1202	-39.2403	-0.9527	0.3040	0.0000
1142.0250	-0.5151	-2.1274	1.8957	-0.1240	-0.2311	-2.5080	-0.0000	-0.0000	-0.0000	0.0000	0.0000	0.0000	-0.3163	-0.4959	-3.7221	0.0479	-0.0756	-0.0762	-0.0000	0.3440	-3.9884	-0.0885	0.0282	0.0000	-0.0000	4.1202	-39.2403	-0.9528	0.3040	0.0000
1142.0350	-0.5151	-2.1274	1.8957	-0.1240	-0.2311	-2.5080	-0.0000	-0.0000	-0.0000	0.0000	0.0000	0.0000	-0.2953	-0.4481	-3.7502	0.0526	-0.0797	-0.0627	-0.0000	0.3440	-3.9884	-0.0885	0.0282	0.0000	-0.0000	4.1194	-39.2403	-0.9527	0.3040	0.0000
1142.0470	-0.5151	-2.1274	1.8957	-0.1239	-0.2311	-2.5080	-0.0000	-0.0000	-0.0000	0.0000	0.0000	0.0000	-0.3275	-0.4242	-3.7124	0.0581	-0.0825	-0.0347	-0.0000	0.3440	-3.9884	-0.0885	0.0282	0.0000	-0.0000	4.1191	-39.2405	-0.9528	0.3040	0.0000
1142.0570	-0.5151	-2.1274	1.8957	-0.1240	-0.2310	-2.5080	-0.0000	-0.0000	-0.0000	0.0000	0.0000	0.0000	-0.2861	-0.5119	-3.7315	0.0433	-0.1160	-0.0391	-0.0000	0.3439	-3.9884	-0.0885	0.0282	0.0000	-0.0000	4.1184	-39.2404	-0.9528	0.3040	0.0000
1142.0690	-0.5151	-2.1274	1.8957	-0.1240	-0.2311	-2.5080	-0.0000	-0.0000	-0.0000	0.0000	0.0000	0.0000	-0.2482	-0.4897	-3.7380	0.0176	-0.1050	-0.0357	0.0000	0.3440	-3.9884	-0.0885	0.0282	0.0000	0.0000	4.1194	-39.2402	-0.9528	0.3040	0.0000
1142.0790	-0.5151	-2.1274	1.8957	-0.1239	-0.2311	-2.5080	-0.0000	-0.0000	-0.0000	0.0000	0.0000	0.0000	-0.3862	-0.4847	-3.7359	0.0330	-0.0968	-0.0592	-0.0000	0.3440	-3.9884	-0.0885	0.0282	0.0000	-0.0000	4.1192	-39.2405	-0.9527	0.3040	0.0000
1142.0890	-0.5151	-2.1274	1.8957	-0.1239	-0.2311	-2.5081	-0.0000	-0.0000	-0.0000	0.0000	0.0000	0.0000	-0.2460	-0.3855	-3.7549	0.0422	-0.0863	-0.0459	-0.0000	0.3443	-3.9884	-0.0885	0.0282	0.0000	-0.0000	4.1229	-39.2400	-0.9529	0.3040	0.0000
1142.1010	-0.5151	-2.1274	1.8958	-0.1240	-0.2310	-2.5080	-0.0000	-0.0000	-0.0000	0.0000	0.0000	0.0000	-0.3315	-0.4719	-3.7115	0.0380	-0.0954	-0.0510	0.0000	0.3441	-3.9884	-0.0885	0.0282	0.0000	0.0000	4.1210	-39.2403	-0.9528	0.3040	0.0000
1142.1110	-0.5151	-2.1274	1.8957	-0.1239	-0.2311	-2.5080	-0.0000	-0.0000	-0.0000	0.0000	0.0000	0.0000	-0.2348	-0.4449	-3.7837	0.0895	-0.0791	-0.0454	0.0000	0.3441	-3.9884	-0.0885	0.0282	0.0000	0.0000	4.1210	-39.2403	-0.9528	0.3040	0.0000
1142.1210	-0.5151	-2.1274	1.8958	-0.1239	-0.2311	-2.5080	-0.0000	-0.0000	-0.0000	0.0000	0.0000	0.0000	-0.2592	-0.5226	-3.7618	0.0472	-0.1068	-0.0577	-0.0000	0.3440	-3.9884	-0.0885	0.0282	0.0000	-0.0000	4.1202	-39.2403	-0.9528	0.3040	0.0000
1142.1330	-0.5151	-2.1274	1.8957	-0.1239	-0.2310	-2.5080	-0.0000	-0.0000	-0.0000	0.0000	0.0000	0.0000	-0.2191	-0.4648	-3.7372	0.0401	-0.0984	-0.0573	-0.0000	0.3438	-3.9884	-0.0885	0.0282	0.0000	-0.0000	4.1174	-39.2406	-0.9528	0.3040	0.0000
1142.1430	-0.5152	-2.1274	1.8957	-0.1239	-0.2311	-2.5080	-0.0000	-0.0000	-0.0000	0.0000	0.0000	0.0000	-0.2716	-0.4559	-3.7513	0.0383	-0.0856	-0.0544	-0.0000	0.3439	-3.9884	-0.0885	0.0282	0.0000	-0.0000	4.1185	-39.2403	-0.9528	0.3040	0.0000
1142.1550	-0.5151	-2.1274	1.8957	-0.1240	-0.2311	-2.5080	-0.0000	-0.0000	-0.0000	0.0000	0.0000	0.0000	-0.3224	-0.5683	-3.7602	0.0421	-0.0912	-0.0334	-0.0000	0.3442	-3.9884	-0.0885	0.0282	0.0000	-0.0000	4.1221	-39.2401	-0.9530	0.3040	0.0000
1142.1650	-0.5151	-2.1274	1.8957	-0.1239	-0.2311	-2.5081	-0.0000	-0.0000	-0.0000	0.0000	0.0000	0.0000	-0.3886	-0.4895	-3.7341	0.0372	-0.0899	-0.0466	-0.0000	0.3440	-3.9884	-0.0885	0.0282	0.0000	-0.0000	4.1193	-39.2403	-0.9527	0.3040	0.0000
1142.1770	-0.5151	-2.1274	1.8957	-0.1239	-0.2311	-2.5080	-0.0000	-0.0000	-0.0000	0.0000	0.0000	0.0000	-0.2630	-0.4969	-3.7886	0.0341	-0.0936	-0.0506	-0.0000	0.3440	-3.9884	-0.0885	0.0282	0.0000	-0.0000	4.1202	-39.2403	-0.9528	0.3040	0.0000
1142.1870	-0.5151	-2.1274	1.8957	-0.1240	-0.2311	-2.5081	-0.0000	-0.0000	-0.0000	0.0000	0.0000	0.0000	-0.2766	-0.4563	-3.7149	0.0560	-0.1281	-0.0431	-0.0000	0.3440	-3.9884	-0.0885	0.0282	0.0000	-0.0000	4.1200	-39.2405	-0.9527	0.3040	0.0000
1142.1970	-0.5151	-2.1274	1.8957	-0.1239	-0.2311	-2.5081	-0.0000	-0.0000	-0.0000	0.0000	0.0000	0.0000	-0.2610	-0.4320	-3.7573	0.0105	-0.1117	-0.0458	-0.0000	0.3440	-3.9884	-0.0885	0.0282	0.0000	-0.0000	4.1192	-39.2405	-0.9526	0.3039	0.0000
1142.2090	-0.5151	-2.1274	1.8957	-0.1239	-0.2311	-2.5081	-0.0000	-0.0000	-0.0000	0.0000	0.0000	0.0000	-0.1900	-0.4217	-3.7538	0.0310	-0.0872	-0.0729	-0.0000	0.3441	-3.9884	-0.0885	0.0282	0.0000	-0.0000	4.1203	-39.2402	-0.9529	0.3040	0.0000
1142.2190	-0.5151	-2.1274	1.8957	-0.1239	-0.2311	-2.5080	-0.0000	-0.0000	-0.0000	0.0000	0.0000	0.0000	-0.2905	-0.4644	-3.7564	0.0493	-0.1008	-0.0652	-0.0000	0.3440	-3.9884	-0.0885	0.0282	0.0000	-0.0000	4.1200	-39.2405	-0.9527	0.3040	0.0000
1142.2310	-0.5151	-2.1274	1.8957	-0.1240	-0.2311	-2.5080	-0.0000	-0.0000	-0.0000	0.0000	0.0000	0.0000	-0.2848	-0.4869	-3.7096	0.0245	-0.0879	-0.0362	0.0000	0.3440	-3.9884	-0.0885	0.0282	0.0000	0.0000	4.1194	-39.2402	-0.9527	0.3040	0.0000
1142.2410	-0.5151	-2.1274	1.8957	-0.1240	-0.2311	-2.5081	-0.0000	-0.0000	-0.0000	0.0000	0.0000	0.0000	-0.2298	-0.4395	-3.7396	0.0675	-0.0939	-0.0531	-0.0000	0.3440	-3.9884	-0.0885	0.0282	0.0000	-0.0000	4.1202	-39.2403	-0.9529	0.3040	0.0000
1142.2530	-0.5151	-2.1274	1.8957	-0.1239	-0.2311	-2.5080	-0.0000	-0.0000	-0.0000	0.0000	0.0000	0.0000	-0.2640	-0.4139	-3.8260	0.0373	-0.1206	-0.0604	-0.0000	0.3438	-3.9884	-0.0885	0.0282	0.0000	-0.0000	4.1174	-39.2405	-0.9527	0.3040	0.0000
1142.2630	-0.5151	-2.1274	1.8957	-0.1239	-0.2311	-2.5080	-0.0000	-0.0000	-0.0000	0.0000	0.0000	0.0000	-0.3531	-0.5115	-3.7554	0.0398	-0.0821	-0.0690	0.0000	0.3440	-3.9884	-0.0885	0.0282	0.0000	0.0000	4.1194	-39.2403	-0.9529	0.3040	0.0000
1142.2730	-0.5151	-2.1274	1.8957	-0.1239	-0.2311	-2.5080	-0.0000	-0.0000	-0.0000	0.0000	0.0000	0.0000	-0.2985	-0.4480	-3.7614	0.0245	-0.0764	-0.0394	0.0000	0.3442	-3.9884	-0.0885	0.0282	0.0000	0.0000	4.1220	-39.2402	-0.9529	0.3040	0.0000
1142.2850	-0.5151	-2.1274	1.8957	-0.1240	-0.2311	-2.5080	-0.0000	-0.0000	-0.0000	0.0000	0.0000	0.0000	-0.3203	-0.4875	-3.7798	0.0416	-0.1029	-0.0418	0.0000	0.3440	-3.9884	-0.0885	0.0282	0.0000	0.0000	4.1193	-39.2404	-0.9527	0.3040	0.0000
1142.2950	-0.5151	-2.1274	1.8957	-0.1239	-0.2311	-2.5080	-0.0000	-0.0000	-0.0000	0.0000	0.0000	0.0000	-0.3189	-0.4383	-3.7284	0.0424	-0.1061	-0.0640	-0.0000	0.3441	-3.9884	-0.0885	0.0282	0.0000	-0.0000	4.1211	-39.2402	-0.9528	0.3040	0.0000
1142.3070	-0.5151	-2.1274	1.8957	-0.1240	-0.2310	-2.5081	-0.0000	-0.0000	-0.0000	0.0000	0.0000	0.0000	-0.2867	-0.4175	-3.7468	0.0403	-0.0906	-0.0609	-0.0000	0.3440	-3.9884	-0.0885	0.0282	0.0000	-0.0000	4.1193	-39.2403	-0.9528	0.3040	0.0000
1142.3170	-0.5151	-2.1274	1.8957	-0.1240	-0.2311	-2.5081	-0.0000	-0.0000	-0.0000	0.0000	0.0000	0.0000	-0.2935	-0.4669	-3.7269	0.0425	-0.0730	-0.0641	-0.0000	0.3440	-3.9884	-0.0885	0.0282	0.0000	-0.0000	4.1193	-39.2403	-0.9527	0.3040	0.0000
1142.3270	-0.5151	-2.1274	1.8957	-0.1240	-0.2310	-2.5080	-0.0000	-0.0000	-0.0000	0.0000	0.0000	0.0000	-0.3453	-0.5100	-3.7038	0.0328	-0.0834	-0.0602	-0.0000	0.3440	-3.9884	-0.0885	0.0282	0.0000	-0.0000	4.1201	-39.2404	-0.9528	0.3040	0.0000
1142.3390	-0.5151	-2.1274	1.8957	-0.1240	-0.2311	-2.5080	-0.0000	-0.0000	-0.0000	0.0000	0.0000	0.0000	-0.2315	-0.4721	-3.7368	0.0285	-0.0977	-0.0637	0.0000	0.3437	-3.9884	-0.0885	0.0282	0.0000	0.0000	4.1165	-39.2406	-0.9526	0.3039	0.0000
1142.3490	-0.5151	-2.1274	1.8957	-0.1239	-0.2310	-2.5080	-0.0000	-0.0000	-0.0000	0.0000	0.0000	0.0000	-0.3114	-0.4828	-3.7818	0.0367	-0.0995	-0.0627	0.0000	0.3438	-3.9884	-0.0885	0.0282	0.0000	0.0000	4.1174	-39.2405	-0.9528	0.3040	0.0000
1142.3610	-0.5151	-2.1274	1.8958	-0.1239	-0.2311	-2.5081	-0.0000	-0.0000	-0.0000	0.0000	0.0000	0.0000	-0.2543	-0.5044	-3.7964	0.0173	-0.0876	-0.0495	-0.0000	0.3440	-3.9884	-0.0885	0.0282	0.0000	-0.0000	4.1202	-39.2403	-0.9529	0.3040	0.0000
1142.3710	-0.5151	-2.1274	1.8957	-0.1239	-0.2310	-2.5080	-0.0000	-0.0000	-0.0000	0.0000	0.0000	0.0000	-0.2640	-0.4182	-3.8141	0.0283	-0.1065	-0.0691	-0.0000	0.3441	-3.9884	-0.0885	0.0282	0.0000	-0.0000	4.1203	-39.2402	-0.9527	0.3040	0.0000
1142.3810	-0.5151	-2.1274	1.8957	-0.1240	-0.2311	-2.5080	-0.0000	-0.0000	-0.0000	0.0000	0.0000	0.0000	-0.2642	-0.5027	-3.7339	0.0295	-0.1027	-0.0641	-0.0000	0.3439	-3.9884	-0.0885	0.0282	0.0000	-0.0000	4.1182	-39.2405	-0.9526	0.3039	0.0000
1142.3930	-0.5151	-2.1274	1.8957	-0.1239	-0.2311	-2.5080	-0.0000	-0.0000	-0.0000	0.0000	0.0000	0.0000	-0.2759	-0.3856	-3.7246	0.0212	-0.0757	-0.0741	-0.0000	0.3438	-3.9884	-0.0885	0.0282	0.0000	-0.0000	4.1174	-39.2406	-0.9527	0.3039	0.0000
1142.4030	-0.5151	-2.1274	1.8957	-0.1239	-0.2310	-2.5081	-0.0000	-0.0000	-0.0000	0.0000	0.0000	0.0000	-0.3140	-0.4051	-3.7745	0.0253	-0.0776	-0.0211	-0.0000	0.3439	-3.9884	-0.0885	0.0282	0.0000	-0.0000	4.1181	-39.2407	-0.9528	0.3040	0.0000
1142.4150	-0.5151	-2.1274	1.8957	-0.1240	-0.2311	-2.5081	-0.0000	-0.0000	-0.0000	0.0000	0.0000	0.0000	-0.2945	-0.4561	-3.7163	0.0147	-0.0688	-0.0601	-0.0000	0.3440	-3.9884	-0.0885	0.0282	0.0000	-0.0000	4.1202	-39.2403	-0.9529	0.3040	0.0000
1142.4250	-0.5151	-2.1274	1.8957	-0.1239	-0.2311	-2.5080	-0.0000	-0.0000	-0.0000	0.0000	0.0000	0.0000	-0.2298	-0.4878	-3.7528	0.0370	-0.1001	-0.0571	0.0000	0.3441	-3.9884	-0.0885	0.0282	0.0000	0.0000	4.1208	-39.2405	-0.9529	0.3040	0.0000
1142.4370	-0.5151	-2.1274	1.8957	-0.1239	-0.2311	-2.5081	-0.0000	-0.0000	-0.0000	0.0000	0.0000	0.0000	-0.1678	-0.5081	-3.7620	0.0207	-0.0931	-0.0694	0.0000	0.3439	-3.9884	-0.0885	0.0282	0.0000	0.0000	4.1184	-39.2404	-0.9526	0.3039	0.0000
1142.4470	-0.5151	-2.1274	1.8957	-0.1240	-0.2311	-2.5081	-0.0000	-0.0000	-0.0000	0.0000	0.0000	0.0000	-0.2840	-0.4468	-3.7830	0.0403	-0.0800	-0.0562	-0.0000	0.3439	-3.9884	-0.0885	0.0282	0.0000	-0.0000	4.1185	-39.2403	-0.9527	0.3040	0.0000
1142.4570	-0.5151	-2.1274	1.8957	-0.1240	-0.2311	-2.5081	-0.0000	-0.0000	-0.0000	0.0000	0.0000	0.0000	-0.2165	-0.4132	-3.7591	0.0251	-0.0866	-0.0508	0.0000	0.3440	-3.9884	-0.0885	0.0282	0.0000	0.0000	4.1195	-39.2402	-0.9529	0.3040	0.0000
1142.4690	-0.5151	-2.1275	1.8957	-0.1239	-0.2311	-2.5080	-0.0000	-0.0000	-0.0000	0.0000	0.0000	0.0000	-0.3248	-0.4646	-3.7474	0.0422	-0.1012	-0.0693	-0.0000	0.3438	-3.9884	-0.0885	0.0282	0.0000	-0.0000	4.1174	-39.2405	-0.9526	0.3039	0.0000
1142.4790	-0.5151	-2.1274	1.8957	-0.1239	-0.2311	-2.5080	-0.0000	-0.0000	-0.0000	0.0000	0.0000	0.0000	-0.2697	-0.4964	-3.7427	0.0354	-0.0691	-0.0480	-0.0000	0.3439	-3.9884	-0.0885	0.0282	0.0000	-0.0000	4.1190	-39.2407	-0.9527	0.3040	0.0000
1142.4890	-0.5151	-2.1274	1.8958	-0.1239	-0.2310	-2.5080	-0.0000	-0.0000	-0.0000	0.0000	0.0000	0.0000	-0.2858	-0.5200	-3.7729	0.0121	-0.0898	-0.0355	-0.0000	0.3439	-3.9884	-0.0885	0.0282	0.0000	-0.0000	4.1185	-39.2403	-0.9527	0.3040	0.0000
1142.4990	-0.5151	-2.1274	1.8957	-0.1240	-0.2311	-2.5081	-0.0000	-0.0000	-0.0000	0.0000	0.0000	0.0000	-0.3282	-0.4793	-3.7213	0.0472	-0.0826	-0.0331	-0.0000	0.3440	-3.9884	-0.0885	0.0282	0.0000	-0.0000	4.1193	-39.2403	-0.9527	0.3040	0.0000
1142.5090	-0.5151	-2.1274	1.8957	-0.1240	-0.2311	-2.5080	-0.0000	-0.0000	-0.0000	0.0000	0.0000	0.0000	-0.2547	-0.4268	-3.7776	0.0094	-0.1089	-0.0511	-0.0000	0.3440	-3.9884	-0.0885	0.0282	0.0000	-0.0000	4.1201	-39.2403	-0.9527	0.3040	0.0000
1142.5210	-0.5151	-2.1274	1.8957	-0.1239	-0.2311	-2.5080	-0.0000	-0.0000	-0.0000	0.0000	0.0000	0.0000	-0.2864	-0.4994	-3.8060	0.0094	-0.0805	-0.0624	0.0000	0.3439	-3.9884	-0.0885	0.0282	0.0000	0.0000	4.1185	-39.2403	-0.9529	0.3040	0.0000
1142.5310	-0.5151	-2.1274	1.8957	-0.1239	-0.2311	-2.5080	-0.0000	-0.0000	-0.0000	0.0000	0.0000	0.0000	-0.2912	-0.4763	-3.7510	0.0358	-0.0884	-0.0333	-0.0000	0.3440	-3.9884	-0.0885	0.0282	0.0000	-0.0000	4.1200	-39.2405	-0.9527	0.3040	0.0000
1142.5410	-0.5151	-2.1274	1.8958	-0.1239	-0.2310	-2.5081	-0.0000	-0.0000	-0.0000	0.0000	0.0000	0.0000	-0.2186	-0.4250	-3.8115	0.0112	-0.0806	-0.0674	-0.0000	0.3438	-3.9884	-0.0885	0.0282	0.0000	-0.0000	4.1175	-39.2405	-0.9527	0.3040	0.0000
1142.5510	-0.5151	-2.1274	1.8957	-0.1239	-0.2311	-2.5080	-0.0000	-0.0000	-0.0000	0.0000	0.0000	0.0000	-0.2329	-0.4501	-3.7627	0.0289	-0.0995	-0.0464	-0.0000	0.3439	-3.9884	-0.0885	0.0282	0.0000	-0.0000	4.1191	-39.2406	-0.9527	0.3040	0.0000
1142.5610	-0.5151	-2.1274	1.8957	-0.1239	-0.2311	-2.5081	-0.0000	-0.0000	-0.0000	0.0000	0.0000	0.0000	-0.3653	-0.5220	-3.7659	0.0405	-0.0831	-0.0671	0.0000	0.3441	-3.9884	-0.0885	0.0282	0.0000	0.0000	4.1211	-39.2402	-0.9528	0.3040	0.0000
1142.5710	-0.5151	-2.1274	1.8958	-0.1240	-0.2311	-2.5081	-0.0000	-0.0000	-0.0000	0.0000	0.0000	0.0000	-0.2921	-0.4311	-3.7451	0.0183	-0.0813	-0.0426	-0.0000	0.3440	-3.9884	-0.0885	0.0282	0.0000	-0.0000	4.1194	-39.2403	-0.9528	0.3040	0.0000
1142.5810	-0.5151	-2.1274	1.8957	-0.1239	-0.2311	-2.5081	-0.0000	-0.0000	-0.0000	0.0000	0.0000	0.0000	-0.2031	-0.4077	-3.7638	0.0300	-0.0793	-0.0569	-0.0000	0.3440	-3.9884	-0.0885	0.0282	0.0000	-0.0000	4.1202	-39.2402	-0.9527	0.3040	0.0000
1142.5930	-0.5151	-2.1274	1.8957	-0.1240	-0.2311	-2.5080	-0.0000	-0.0000	-0.0000	0.0000	0.0000	0.0000	-0.2775	-0.4883	-3.7766	0.0258	-0.0667	-0.0391	0.0000	0.3437	-3.9884	-0.0885	0.0282	0.0000	0.0000	4.1166	-39.2406	-0.9527	0.3040	0.0000
1142.6030	-0.5151	-2.1274	1.8957	-0.1239	-0.2311	-2.5081	-0.0000	-0.0000	-0.0000	0.0000	0.0000	0.0000	-0.2962	-0.4517	-3.7648	0.0247	-0.0796	-0.0594	-0.0000	0.3438	-3.9884	-0.0885	0.0282	0.0000	-0.0000	4.1175	-39.2405	-0.9526	0.3039	0.0000
1142.6130	-0.5151	-2.1274	1.8957	-0.1240	-0.2311	-2.5080	-0.0000	-0.0000	-0.0000	0.0000	0.0000	0.0000	-0.3661	-0.5237	-3.7856	0.0287	-0.0926	-0.0341	0.0000	0.3441	-3.9884	-0.0885	0.0282	0.0000	0.0000	4.1211	-39.2402	-0.9528	0.3040	0.0000
1142.6230	-0.5151	-2.1274	1.8957	-0.1240	-0.2311	-2.5080	-0.0000	-0.0000	-0.0000	0.0000	0.0000	0.0000	-0.3032	-0.5172	-3.7482	0.0272	-0.0628	-0.0432	0.0000	0.3437	-3.9884	-0.0885	0.0282	0.0000	0.0000	4.1165	-39.2406	-0.9527	0.3040	0.0000
1142.6350	-0.5151	-2.1274	1.8957	-0.1240	-0.2311	-2.5080	-0.0000	-0.0000	-0.0000	0.0000	0.0000	0.0000	-0.3227	-0.4100	-3.7672	0.0388	-0.1040	-0.0494	-0.0000	0.3440	-3.9884	-0.0885	0.0282	0.0000	-0.0000	4.1201	-39.2404	-0.9528	0.3040	0.0000
1142.6450	-0.5151	-2.1274	1.8957	-0.1239	-0.2310	-2.5080	-0.0000	-0.0000	-0.0000	0.0000	0.0000	0.0000	-0.2926	-0.4944	-3.7862	0.0236	-0.0681	-0.0595	0.0000	0.3438	-3.9884	-0.0885	0.0282	0.0000	0.0000	4.1174	-39.2406	-0.9526	0.3039	0.0000
1142.6550	-0.5151	-2.1274	1.8957	-0.1239	-0.2311	-2.5081	-0.0000	-0.0000	-0.0000	0.0000	0.0000	0.0000	-0.3736	-0.4518	-3.7676	0.0239	-0.0914	-0.0494	-0.0000	0.3438	-3.9884	-0.0885	0.0282	0.0000	-0.0000	4.1174	-39.2405	-0.9527	0.3040	0.0000
1142.6670	-0.5151	-2.1274	1.8957	-0.1239	-0.2310	-2.5081	-0.0000	-0.0000	-0.0000	0.0000	0.0000	0.0000	-0.2509	-0.4417	-3.7348	0.0312	-0.0694	-0.0463	0.0000	0.3439	-3.9884	-0.0885	0.0282	0.0000	0.0000	4.1190	-39.2406	-0.9527	0.3040	0.0000
1142.6770	-0.5151	-2.1274	1.8957	-0.1240	-0.2310	-2.5081	-0.0000	-0.0000	-0.0000	0.0000	0.0000	0.0000	-0.2794	-0.4152	-3.7299	0.0012	-0.0670	-0.0437	-0.0000	0.3440	-3.9884	-0.0885	0.0282	0.0000	-0.0000	4.1194	-39.2402	-0.9526	0.3039	0.0000
1142.6890	-0.5151	-2.1274	1.8957	-0.1240	-0.2311	-2.5080	-0.0000	-0.0000	-0.0000	0.0000	0.0000	0.0000	-0.3409	-0.4431	-3.7653	0.0236	-0.0735	-0.0469	0.0000	0.3440	-3.9884	-0.0885	0.0282	0.0000	0.0000	4.1192	-39.2404	-0.9527	0.3040	0.0000
1142.6990	-0.5151	-2.1274	1.8957	-0.1240	-0.2311	-2.5081	-0.0000	-0.0000	-0.0000	0.0000	0.0000	0.0000	-0.3561	-0.5159	-3.8082	0.0293	-0.0875	-0.0486	-0.0000	0.3441	-3.9884	-0.0885	0.0282	0.0000	-0.0000	4.1209	-39.2404	-0.9527	0.3040	0.0000
1142.7090	-0.5151	-2.1274	1.8957	-0.1239	-0.2311	-2.5081	-0.0000	-0.0000	-0.0000	0.0000	0.0000	0.0000	-0.2490	-0.4732	-3.7454	0.0198	-0.0969	-0.0506	-0.0000	0.3439	-3.9884	-0.0885	0.0282	0.0000	-0.0000	4.1185	-39.2403	-0.9527	0.3040	0.0000
1142.7210	-0.5151	-2.1274	1.8957	-0.1239	-0.2311	-2.5081	-0.0000	-0.0000	-0.0000	0.0000	0.0000	0.0000	-0.2972	-0.4864	-3.7416	0.0268	-0.0589	-0.0192	0.0000	0.3440	-3.9884	-0.0885	0.0282	0.0000	0.0000	4.1192	-39.2405	-0.9527	0.3040	0.0000
1142.7310	-0.5151	-2.1274	1.8957	-0.1240	-0.2311	-2.5081	-0.0000	-0.0000	-0.0000	0.0000	0.0000	0.0000	-0.2649	-0.4950	-3.7517	0.0148	-0.0660	-0.0417	-0.0000	0.3440	-3.9884	-0.0885	0.0282	0.0000	-0.0000	4.1201	-39.2403	-0.9527	0.3040	0.0000
1142.7410	-0.5151	-2.1274	1.8957	-0.1240	-0.2311	-2.5080	-0.0000	-0.0000	-0.0000	0.0000	0.0000	0.0000	-0.2776	-0.4688	-3.7641	0.0342	-0.0775	-0.0577	-0.0000	0.3442	-3.9884	-0.0885	0.0282	0.0000	-0.0000	4.1226	-39.2404	-0.9529	0.3040	0.0000
1142.7530	-0.5151	-2.1274	1.8957	-0.1240	-0.2311	-2.5080	-0.0000	-0.0000	-0.0000	0.0000	0.0000	0.0000	-0.2761	-0.4459	-3.7917	0.0411	-0.0840	-0.0533	-0.0000	0.3440	-3.9884	-0.0885	0.0282	0.0000	-0.0000	4.1201	-39.2404	-0.9528	0.3040	0.0000
1142.7630	-0.5151	-2.1274	1.8957	-0.1240	-0.2310	-2.5080	-0.0000	-0.0000	-0.0000	0.0000	0.0000	0.0000	-0.3035	-0.5499	-3.7820	0.0305	-0.0562	-0.0469	-0.0000	0.3440	-3.9884	-0.0885	0.0282	0.0000	-0.0000	4.1201	-39.2404	-0.9527	0.3040	0.0000
1142.7730	-0.5151	-2.1274	1.8957	-0.1240	-0.2311	-2.5080	-0.0000	-0.0000	-0.0000	0.0000	0.0000	0.0000	-0.3030	-0.5137	-3.7789	0.0241	-0.0842	-0.0801	-0.0000	0.3438	-3.9884	-0.0885	0.0282	0.0000	-0.0000	4.1173	-39.2406	-0.9526	0.3039	0.0000
1142.7830	-0.5151	-2.1274	1.8957	-0.1240	-0.2311	-2.5080	-0.0000	-0.0000	-0.0000	0.0000	0.0000	0.0000	-0.2326	-0.5739	-3.7661	0.0215	-0.0828	-0.0452	0.0000	0.3440	-3.9884	-0.0885	0.0282	0.0000	0.0000	4.1192	-39.2404	-0.9528	0.3040	0.0000
1142.7930	-0.5151	-2.1274	1.8957	-0.1240	-0.2311	-2.5080	-0.0000	-0.0000	-0.0000	0.0000	0.0000	0.0000	-0.3337	-0.3900	-3.7623	0.0240	-0.0954	-0.0540	-0.0000	0.3440	-3.9884	-0.0885	0.0282	0.0000	-0.0000	4.1191	-39.2405	-0.9528	0.3040	0.0000
1142.8030	-0.5151	-2.1274	1.8957	-0.1240	-0.2310	-2.5081	-0.0000	-0.0000	-0.0000	0.0000	0.0000	0.0000	-0.2973	-0.4963	-3.7754	0.0330	-0.0896	-0.0489	0.0000	0.3441	-3.9884	-0.0885	0.0282	0.0000	0.0000	4.1211	-39.2402	-0.9530	0.3040	0.0000
1142.8150	-0.5151	-2.1274	1.8958	-0.1239	-0.2311	-2.5081	-0.0000	-0.0000	-0.0000	0.0000	0.0000	0.0000	-0.3418	-0.4660	-3.7515	0.0389	-0.0662	-0.0757	-0.0000	0.3442	-3.9884	-0.0885	0.0282	0.0000	-0.0000	4.1221	-39.2400	-0.9529	0.3040	0.0000
1142.8250	-0.5151	-2.1274	1.8957	-0.1240	-0.2311	-2.5080	-0.0000	-0.0000	-0.0000	0.0000	0.0000	0.0000	-0.3286	-0.4447	-3.7717	0.0356	-0.0787	-0.0690	0.0000	0.3437	-3.9884	-0.0885	0.0282	0.0000	0.0000	4.1166	-39.2406	-0.9528	0.3040	0.0000
1142.8350	-0.5151	-2.1274	1.8957	-0.1239	-0.2310	-2.5081	-0.0000	-0.0000	-0.0000	0.0000	0.0000	0.0000	-0.2463	-0.5130	-3.8084	0.0125	-0.1020	-0.0638	-0.0000	0.3440	-3.9884	-0.0885	0.0282	0.0000	-0.0000	4.1202	-39.2403	-0.9528	0.3040	0.0000
1142.8470	-0.5151	-2.1274	1.8957	-0.1240	-0.2311	-2.5081	-0.0000	-0.0000	-0.0000	0.0000	0.0000	0.0000	-0.2851	-0.4823	-3.7231	0.0261	-0.1010	-0.0617	-0.0000	0.3438	-3.9884	-0.0885	0.0282	0.0000	-0.0000	4.1174	-39.2405	-0.9526	0.3039	0.0000
1142.8570	-0.5151	-2.1274	1.8957	-0.1240	-0.2311	-2.5081	-0.0000	-0.0000	-0.0000	0.0000	0.0000	0.0000	-0.4087	-0.4853	-3.7580	0.0230	-0.0934	-0.0684	0.0000	0.3437	-3.9884	-0.0885	0.0282	0.0000	0.0000	4.1165	-39.2406	-0.9526	0.3039	0.0000
1142.8670	-0.5151	-2.1274	1.8957	-0.1240	-0.2311	-2.5080	-0.0000	-0.0000	-0.0000	0.0000	0.0000	0.0000	-0.2421	-0.4398	-3.7050	0.0161	-0.0909	-0.0586	0.0000	0.3441	-3.9884	-0.0885	0.0282	0.0000	0.0000	4.1210	-39.2403	-0.9527	0.3040	0.0000
1142.8790	-0.5151	-2.1274	1.8958	-0.1239	-0.2310	-2.5081	-0.0000	-0.0000	-0.0000	0.0000	0.0000	0.0000	-0.4234	-0.4152	-3.7586	0.0563	-0.0858	-0.0592	-0.0000	0.3439	-3.9884	-0.0885	0.0282	0.0000	-0.0000	4.1183	-39.2405	-0.9527	0.3039	0.0000
1142.8890	-0.5151	-2.1274	1.8957	-0.1240	-0.2311	-2.5080	-0.0000	-0.0000	-0.0000	0.0000	0.0000	0.0000	-0.3689	-0.5163	-3.8291	0.0302	-0.0836	-0.0638	0.0000	0.3439	-3.9884	-0.0885	0.0282	0.0000	0.0000	4.1183	-39.2405	-0.9528	0.3040	0.0000
1142.9010	-0.5151	-2.1274	1.8957	-0.1240	-0.2310	-2.5080	-0.0000	-0.0000	-0.0000	0.0000	0.0000	0.0000	-0.2888	-0.5191	-3.7772	0.0320	-0.0764	-0.0637	0.0000	0.3440	-3.9884	-0.0885	0.0282	0.0000	0.0000	4.1192	-39.2404	-0.9527	0.3040	0.0000
1142.9110	-0.5151	-2.1274	1.8957	-0.1240	-0.2311	-2.5080	-0.0000	-0.0000	-0.0000	0.0000	0.0000	0.0000	-0.3258	-0.5828	-3.7916	0.0313	-0.0928	-0.0522	-0.0000	0.3441	-3.9884	-0.0885	0.0282	0.0000	-0.0000	4.1203	-39.2402	-0.9528	0.3040	0.0000
1142.9210	-0.5151	-2.1274	1.8957	-0.1239	-0.2311	-2.5081	-0.0000	-0.0000	-0.0000	0.0000	0.0000	0.0000	-0.2709	-0.5469	-3.7401	0.0192	-0.1231	-0.0548	-0.0000	0.3438	-3.9884	-0.0885	0.0282	0.0000	-0.0000	4.1173	-39.2407	-0.9527	0.3040	0.0000
1142.9310	-0.5151	-2.1274	1.8957	-0.1240	-0.2311	-2.5080	-0.0000	-0.0000	-0.0000	0.0000	0.0000	0.0000	-0.2935	-0.4598	-3.8155	0.0246	-0.0845	-0.0554	0.0000	0.3439	-3.9884	-0.0885	0.0282	0.0000	0.0000	4.1183	-39.2405	-0.9527	0.3040	0.0000
1142.9410	-0.5151	-2.1274	1.8958	-0.1240	-0.2311	-2.5080	-0.0000	-0.0000	-0.0000	0.0000	0.0000	0.0000	-0.2599	-0.4786	-3.7870	0.0379	-0.1162	-0.0680	-0.0000	0.3440	-3.9884	-0.0885	0.0282	0.0000	-0.0000	4.1201	-39.2404	-0.9527	0.3040	0.0000
1142.9530	-0.5151	-2.1274	1.8957	-0.1240	-0.2311	-2.5080	-0.0000	-0.0000	-0.0000	0.0000	0.0000	0.0000	-0.1980	-0.4604	-3.7836	0.0248	-0.0738	-0.0773	0.0000	0.3439	-3.9884	-0.0885	0.0282	0.0000	0.0000	4.1183	-39.2405	-0.9528	0.3040	0.0000
1142.9630	-0.5151	-2.1274	1.8958	-0.1239	-0.2311	-2.5081	-0.0000	-0.0000	-0.0000	0.0000	0.0000	0.0000	-0.2722	-0.4843	-3.7929	0.0304	-0.0841	-0.0396	0.0000	0.3441	-3.9884	-0.0885	0.0282	0.0000	0.0000	4.1210	-39.2403	-0.9528	0.3040	0.0000
1142.9730	-0.5151	-2.1274	1.8957	-0.1240	-0.2311	-2.5080	-0.0000	-0.0000	-0.0000	0.0000	0.0000	0.0000	-0.2436	-0.4907	-3.8162	0.0357	-0.0996	-0.0484	0.0000	0.3439	-3.9884	-0.0885	0.0282	0.0000	0.0000	4.1186	-39.2401	-0.9527	0.3040	0.0000
1142.9830	-0.5152	-2.1274	1.8957	-0.1240	-0.2311	-2.5080	-0.0000	-0.0000	-0.0000	0.0000	0.0000	0.0000	-0.2886	-0.4914	-3.7289	0.0180	-0.1003	-0.0637	-0.0000	0.3438	-3.9884	-0.0885	0.0282	0.0000	-0.0000	4.1175	-39.2405	-0.9524	0.3039	0.0000
1142.9930	-0.5151	-2.1274	1.8957	-0.1240	-0.2311	-2.5080	-0.0000	-0.0000	-0.0000	0.0000	0.0000	0.0000	-0.2589	-0.5236	-3.7769	0.0237	-0.0776	-0.0704	-0.0000	0.3440	-3.9884	-0.0885	0.0282	0.0000	-0.0000	4.1202	-39.2403	-0.9529	0.3040	0.0000
1143.0030	-0.5151	-2.1274	1.8957	-0.1240	-0.2311	-2.5081	-0.0000	-0.0000	-0.0000	0.0000	0.0000	0.0000	-0.2605	-0.4277	-3.7899	0.0244	-0.0873	-0.0428	0.0000	0.3440	-3.9884	-0.0885	0.0282	0.0000	0.0000	4.1192	-39.2404	-0.9526	0.3039	0.0000
1143.0150	-0.5151	-2.1274	1.8957	-0.1240	-0.2310	-2.5080	-0.0000	-0.0000	-0.0000	0.0000	0.0000	0.0000	-0.3030	-0.4854	-3.7793	0.0156	-0.0954	-0.0472	-0.0000	0.3440	-3.9884	-0.0885	0.0282	0.0000	-0.0000	4.1194	-39.2403	-0.9528	0.3040	0.0000
1143.0250	-0.5151	-2.1274	1.8957	-0.1239	-0.2311	-2.5080	-0.0000	-0.0000	-0.0000	0.0000	0.0000	0.0000	-0.2718	-0.5177	-3.7904	0.0367	-0.0596	-0.0602	0.0000	0.3440	-3.9884	-0.0885	0.0282	0.0000	0.0000	4.1192	-39.2404	-0.9528	0.3040	0.0000
1143.0370	-0.5151	-2.1274	1.8957	-0.1239	-0.2311	-2.5081	-0.0000	-0.0000	-0.0000	0.0000	0.0000	0.0000	-0.2344	-0.5164	-3.8329	0.0236	-0.0928	-0.0579	-0.0000	0.3440	-3.9884	-0.0885	0.0282	0.0000	-0.0000	4.1200	-39.2405	-0.9527	0.3040	0.0000
1143.0470	-0.5151	-2.1275	1.8957	-0.1240	-0.2310	-2.5080	-0.0000	-0.0000	-0.0000	0.0000	0.0000	0.0000	-0.2856	-0.4504	-3.7886	0.0448	-0.0745	-0.0670	-0.0000	0.3441	-3.9884	-0.0885	0.0282	0.0000	-0.0000	4.1204	-39.2401	-0.9528	0.3040	0.0000
1143.0570	-0.5151	-2.1274	1.8957	-0.1240	-0.2311	-2.5080	-0.0000	-0.0000	-0.0000	0.0000	0.0000	0.0000	-0.3469	-0.5137	-3.8253	0.0511	-0.0881	-0.0651	-0.0000	0.3439	-3.9884	-0.0885	0.0282	0.0000	-0.0000	4.1191	-39.2406	-0.9528	0.3040	0.0000
1143.0690	-0.5151	-2.1274	1.8957	-0.1240	-0.2311	-2.5081	-0.0000	-0.0000	-0.0000	0.0000	0.0000	0.0000	-0.2455	-0.4533	-3.7662	0.0407	-0.0844	-0.0658	0.0000	0.3439	-3.9884	-0.0885	0.0282	0.0000	0.0000	4.1183	-39.2405	-0.9526	0.3039	0.0000
1143.0790	-0.5151	-2.1274	1.8957	-0.1240	-0.2311	-2.5080	-0.0000	-0.0000	-0.0000	0.0000	0.0000	0.0000	-0.2298	-0.4945	-3.8211	0.0172	-0.0972	-0.0523	-0.0000	0.3440	-3.9884	-0.0885	0.0282	0.0000	-0.0000	4.1202	-39.2403	-0.9528	0.3040	0.0000
1143.0890	-0.5152	-2.1274	1.8958	-0.1239	-0.2311	-2.5080	-0.0000	-0.0000	-0.0000	0.0000	0.0000	0.0000	-0.3664	-0.5159	-3.7929	0.0445	-0.0944	-0.0862	0.0000	0.3439	-3.9884	-0.0885	0.0282	0.0000	0.0000	4.1183	-39.2405	-0.9525	0.3039	0.0000
1143.1010	-0.5151	-2.1274	1.8957	-0.1239	-0.2311	-2.5081	-0.0000	-0.0000	-0.0000	0.0000	0.0000	0.0000	-0.2835	-0.4846	-3.7521	0.0009	-0.0784	-0.0552	-0.0000	0.3442	-3.9884	-0.0885	0.0282	0.0000	-0.0000	4.1220	-39.2401	-0.9528	0.3040	0.0000
1143.1110	-0.5151	-2.1274	1.8957	-0.1239	-0.2311	-2.5081	-0.0000	-0.0000	-0.0000	0.0000	0.0000	0.0000	-0.3470	-0.5424	-3.7702	0.0289	-0.0952	-0.0528	-0.0000	0.3440	-3.9884	-0.0885	0.0282	0.0000	-0.0000	4.1201	-39.2404	-0.9528	0.3040	0.0000
1143.1210	-0.5151	-2.1274	1.8957	-0.1240	-0.2311	-2.5080	-0.0000	-0.0000	-0.0000	0.0000	0.0000	0.0000	-0.2383	-0.4701	-3.7545	0.0214	-0.0792	-0.0704	-0.0000	0.3439	-3.9884	-0.0885	0.0282	0.0000	-0.0000	4.1184	-39.2404	-0.9527	0.3040	0.0000
1143.1310	-0.5151	-2.1274	1.8957	-0.1239	-0.2310	-2.5080	-0.0000	-0.0000	-0.0000	0.0000	0.0000	0.0000	-0.3516	-0.4692	-3.7937	0.0304	-0.0893	-0.0582	-0.0000	0.3440	-3.9884	-0.0885	0.0282	0.0000	-0.0000	4.1200	-39.2405	-0.9527	0.3040	0.0000
1143.1410	-0.5151	-2.1274	1.8957	-0.1239	-0.2311	-2.5080	-0.0000	-0.0000	-0.0000	0.0000	0.0000	0.0000	-0.1944	-0.4995	-3.7632	0.0407	-0.0941	-0.0742	-0.0000	0.3440	-3.9884	-0.0885	0.0282	0.0000	-0.0000	4.1200	-39.2405	-0.9530	0.3040	0.0000
1143.1510	-0.5151	-2.1274	1.8957	-0.1239	-0.2311	-2.5081	-0.0000	-0.0000	-0.0000	0.0000	0.0000	0.0000	-0.3458	-0.5140	-3.7483	0.0299	-0.0858	-0.0882	0.0000	0.3441	-3.9884	-0.0885	0.0282	0.0000	0.0000	4.1212	-39.2401	-0.9528	0.3040	0.0000
1143.1610	-0.5151	-2.1274	1.8957	-0.1240	-0.2310	-2.5081	-0.0000	-0.0000	-0.0000	0.0000	0.0000	0.0000	-0.3426	-0.4790	-3.7682	0.0330	-0.0934	-0.0518	0.0000	0.3442	-3.9884	-0.0885	0.0282	0.0000	0.0000	4.1219	-39.2403	-0.9529	0.3040	0.0000
1143.1730	-0.5151	-2.1274	1.8958	-0.1239	-0.2311	-2.5080	-0.0000	-0.0000	-0.0000	0.0000	0.0000	0.0000	-0.2588	-0.5388	-3.7483	0.0558	-0.0921	-0.0702	-0.0000	0.3441	-3.9884	-0.0885	0.0282	0.0000	-0.0000	4.1204	-39.2401	-0.9530	0.3040	0.0000
1143.1830	-0.5151	-2.1274	1.8957	-0.1240	-0.2311	-2.5080	-0.0000	-0.0000	-0.0000	0.0000	0.0000	0.0000	-0.3181	-0.5393	-3.7991	0.0335	-0.0944	-0.0750	0.0000	0.3437	-3.9884	-0.0885	0.0282	0.0000	0.0000	4.1166	-39.2405	-0.9526	0.3039	0.0000
1143.1930	-0.5151	-2.1274	1.8957	-0.1239	-0.2311	-2.5080	-0.0000	-0.0000	-0.0000	0.0000	0.0000	0.0000	-0.3331	-0.5465	-3.7822	0.0308	-0.1024	-0.0688	-0.0000	0.3438	-3.9884	-0.0885	0.0282	0.0000	-0.0000	4.1175	-39.2404	-0.9526	0.3039	0.0000
1143.2050	-0.5151	-2.1274	1.8957	-0.1240	-0.2311	-2.5080	-0.0000	-0.0000	-0.0000	0.0000	0.0000	0.0000	-0.2590	-0.4841	-3.7838	0.0153	-0.0964	-0.0864	-0.0000	0.3440	-3.9884	-0.0885	0.0282	0.0000	-0.0000	4.1192	-39.2405	-0.9527	0.3040	0.0000
1143.2150	-0.5151	-2.1274	1.8957	-0.1240	-0.2311	-2.5080	-0.0000	-0.0000	-0.0000	0.0000	0.0000	0.0000	-0.4072	-0.4685	-3.7762	0.0466	-0.0977	-0.0708	0.0000	0.3438	-3.9884	-0.0885	0.0282	0.0000	0.0000	4.1174	-39.2406	-0.9526	0.3039	0.0000
1143.2250	-0.5151	-2.1274	1.8957	-0.1240	-0.2311	-2.5080	-0.0000	-0.0000	-0.0000	0.0000	0.0000	0.0000	-0.3097	-0.6216	-3.8131	0.0153	-0.1060	-0.0629	-0.0000	0.3442	-3.9884	-0.0885	0.0282	0.0000	-0.0000	4.1219	-39.2403	-0.9528	0.3040	0.0000
1143.2370	-0.5151	-2.1274	1.8958	-0.1239	-0.2310	-2.5080	-0.0000	-0.0000	-0.0000	0.0000	0.0000	0.0000	-0.2629	-0.5256	-3.7612	0.0292	-0.0865	-0.0384	-0.0000	0.3438	-3.9884	-0.0885	0.0282	0.0000	-0.0000	4.1175	-39.2404	-0.9527	0.3040	0.0000
1143.2470	-0.5151	-2.1274	1.8958	-0.1240	-0.2311	-2.5081	-0.0000	-0.0000	-0.0000	0.0000	0.0000	0.0000	-0.3002	-0.5270	-3.7739	0.0329	-0.1138	-0.0733	-0.0000	0.3440	-3.9884	-0.0885	0.0282	0.0000	-0.0000	4.1193	-39.2404	-0.9528	0.3040	0.0000
1143.2590	-0.5151	-2.1274	1.8957	-0.1239	-0.2311	-2.5080	-0.0000	-0.0000	-0.0000	0.0000	0.0000	0.0000	-0.1898	-0.4736	-3.7879	0.0338	-0.1040	-0.0736	0.0000	0.3439	-3.9884	-0.0885	0.0282	0.0000	0.0000	4.1191	-39.2406	-0.9528	0.3040	0.0000
1143.2690	-0.5151	-2.1274	1.8957	-0.1240	-0.2311	-2.5081	-0.0000	-0.0000	-0.0000	0.0000	0.0000	0.0000	-0.2435	-0.4895	-3.7538	0.0346	-0.1089	-0.0425	0.0000	0.3441	-3.9884	-0.0885	0.0282	0.0000	0.0000	4.1210	-39.2403	-0.9528	0.3040	0.0000
1143.2790	-0.5151	-2.1274	1.8957	-0.1239	-0.2310	-2.5080	-0.0000	-0.0000	-0.0000	0.0000	0.0000	0.0000	-0.3969	-0.5657	-3.7825	0.0367	-0.0956	-0.0561	0.0000	0.3440	-3.9884	-0.0885	0.0282	0.0000	0.0000	4.1192	-39.2405	-0.9527	0.3040	0.0000
1143.2910	-0.5151	-2.1274	1.8957	-0.1239	-0.2310	-2.5081	-0.0000	-0.0000	-0.0000	0.0000	0.0000	0.0000	-0.2732	-0.5470	-3.8083	0.0159	-0.1129	-0.0795	0.0000	0.3441	-3.9884	-0.0885	0.0282	0.0000	0.0000	4.1211	-39.2402	-0.9530	0.3040	0.0000
1143.3010	-0.5151	-2.1274	1.8957	-0.1240	-0.2311	-2.5080	-0.0000	-0.0000	-0.0000	0.0000	0.0000	0.0000	-0.2537	-0.5610	-3.8012	0.0525	-0.0885	-0.0650	-0.0000	0.3439	-3.9884	-0.0885	0.0282	0.0000	-0.0000	4.1183	-39.2405	-0.9526	0.3039	0.0000
1143.3110	-0.5151	-2.1274	1.8957	-0.1239	-0.2311	-2.5080	-0.0000	-0.0000	-0.0000	0.0000	0.0000	0.0000	-0.3230	-0.4953	-3.7996	0.0296	-0.1115	-0.0473	0.0000	0.3439	-3.9884	-0.0885	0.0282	0.0000	0.0000	4.1184	-39.2404	-0.9528	0.3040	0.0000
1143.3210	-0.5151	-2.1274	1.8958	-0.1240	-0.2311	-2.5080	-0.0000	-0.0000	-0.0000	0.0000	0.0000	0.0000	-0.2090	-0.5459	-3.8068	0.0302	-0.1041	-0.0643	-0.0000	0.3440	-3.9884	-0.0885	0.0282	0.0000	-0.0000	4.1193	-39.2404	-0.9527	0.3040	0.0000
1143.3310	-0.5151	-2.1274	1.8957	-0.1240	-0.2310	-2.5080	-0.0000	-0.0000	-0.0000	0.0000	0.0000	0.0000	-0.1923	-0.4837	-3.8035	0.0659	-0.0771	-0.0781	-0.0000	0.3439	-3.9885	-0.0885	0.0282	0.0000	-0.0000	4.1189	-39.2407	-0.9527	0.3040	0.0000
1143.3410	-0.5151	-2.1274	1.8957	-0.1240	-0.2310	-2.5081	-0.0000	-0.0000	-0.0000	0.0000	0.0000	0.0000	-0.3455	-0.4816	-3.8249	0.0343	-0.0688	-0.0694	-0.0000	0.3440	-3.9884	-0.0885	0.0282	0.0000	-0.0000	4.1200	-39.2405	-0.9526	0.3039	0.0000
1143.3530	-0.5151	-2.1274	1.8957	-0.1239	-0.2311	-2.5080	-0.0000	-0.0000	-0.0000	0.0000	0.0000	0.0000	-0.2989	-0.5170	-3.8307	0.0312	-0.1066	-0.0852	-0.0000	0.3441	-3.9884	-0.0885	0.0282	0.0000	-0.0000	4.1204	-39.2401	-0.9529	0.3040	0.0000
1143.3630	-0.5151	-2.1274	1.8957	-0.1239	-0.2311	-2.5080	-0.0000	-0.0000	-0.0000	0.0000	0.0000	0.0000	-0.2833	-0.4837	-3.7713	0.0376	-0.0796	-0.0747	0.0000	0.3442	-3.9884	-0.0885	0.0282	0.0000	0.0000	4.1221	-39.2401	-0.9529	0.3040	0.0000
1143.3730	-0.5151	-2.1274	1.8957	-0.1239	-0.2311	-2.5080	-0.0000	-0.0000	-0.0000	0.0000	0.0000	0.0000	-0.3220	-0.4914	-3.8231	0.0647	-0.1257	-0.0755	0.0000	0.3441	-3.9884	-0.0885	0.0282	0.0000	0.0000	4.1212	-39.2401	-0.9529	0.3040	0.0000
1143.3830	-0.5151	-2.1274	1.8957	-0.1240	-0.2311	-2.5080	-0.0000	-0.0000	-0.0000	0.0000	0.0000	0.0000	-0.3309	-0.4993	-3.7763	0.0286	-0.1032	-0.0582	-0.0000	0.3440	-3.9884	-0.0885	0.0282	0.0000	-0.0000	4.1203	-39.2402	-0.9526	0.3039	0.0000
1143.3950	-0.5151	-2.1274	1.8957	-0.1239	-0.2311	-2.5081	-0.0000	-0.0000	-0.0000	0.0000	0.0000	0.0000	-0.2706	-0.4541	-3.8509	0.0431	-0.0911	-0.0831	0.0000	0.3437	-3.9884	-0.0885	0.0282	0.0000	0.0000	4.1166	-39.2406	-0.9527	0.3040	0.0000
1143.4050	-0.5151	-2.1274	1.8957	-0.1240	-0.2311	-2.5080	-0.0000	-0.0000	-0.0000	0.0000	0.0000	0.0000	-0.2558	-0.5549	-3.8029	0.0317	-0.1336	-0.0839	0.0000	0.3440	-3.9884	-0.0885	0.0282	0.0000	0.0000	4.1193	-39.2404	-0.9528	0.3040	0.0000
1143.4150	-0.5151	-2.1274	1.8957	-0.1240	-0.2310	-2.5080	-0.0000	-0.0000	-0.0000	0.0000	0.0000	0.0000	-0.3295	-0.4860	-3.8046	0.0308	-0.0824	-0.0753	0.0000	0.3439	-3.9884	-0.0885	0.0282	0.0000	0.0000	4.1183	-39.2405	-0.9527	0.3040	0.0000
1143.4270	-0.5151	-2.1274	1.8957	-0.1239	-0.2311	-2.5080	-0.0000	-0.0000	-0.0000	0.0000	0.0000	0.0000	-0.3589	-0.5407	-3.7886	0.0170	-0.0871	-0.0682	-0.0000	0.3439	-3.9884	-0.0885	0.0282	0.0000	-0.0000	4.1191	-39.2406	-0.9527	0.3040	0.0000
1143.4370	-0.5151	-2.1274	1.8957	-0.1239	-0.2311	-2.5081	-0.0000	-0.0000	-0.0000	0.0000	0.0000	0.0000	-0.2452	-0.5702	-3.8007	0.0117	-0.0830	-0.0979	-0.0000	0.3438	-3.9884	-0.0885	0.0282	0.0000	-0.0000	4.1173	-39.2407	-0.9526	0.3039	0.0000
1143.4490	-0.5151	-2.1274	1.8957	-0.1239	-0.2311	-2.5081	-0.0000	-0.0000	-0.0000	0.0000	0.0000	0.0000	-0.2014	-0.5478	-3.7850	0.0158	-0.0919	-0.0600	0.0000	0.3439	-3.9885	-0.0885	0.0282	0.0000	0.0000	4.1181	-39.2407	-0.9525	0.3039	0.0000
1143.4590	-0.5151	-2.1274	1.8958	-0.1239	-0.2311	-2.5080	-0.0000	-0.0000	-0.0000	0.0000	0.0000	0.0000	-0.2945	-0.5643	-3.8062	0.0152	-0.1022	-0.0731	-0.0000	0.3441	-3.9884	-0.0885	0.0282	0.0000	-0.0000	4.1203	-39.2401	-0.9526	0.3039	0.0000
1143.4710	-0.5152	-2.1274	1.8957	-0.1239	-0.2311	-2.5080	-0.0000	-0.0000	-0.0000	0.0000	0.0000	0.0000	-0.3157	-0.4879	-3.7689	0.0406	-0.0790	-0.0540	-0.0000	0.3439	-3.9884	-0.0885	0.0282	0.0000	-0.0000	4.1183	-39.2405	-0.9526	0.3039	0.0000
1143.4810	-0.5151	-2.1274	1.8957	-0.1240	-0.2311	-2.5081	-0.0000	-0.0000	-0.0000	0.0000	0.0000	0.0000	-0.4038	-0.4939	-3.7716	0.0333	-0.0773	-0.0753	0.0000	0.3439	-3.9884	-0.0885	0.0282	0.0000	0.0000	4.1181	-39.2407	-0.9526	0.3039	0.0000
1143.4930	-0.5151	-2.1274	1.8957	-0.1240	-0.2310	-2.5080	-0.0000	-0.0000	-0.0000	0.0000	0.0000	0.0000	-0.3788	-0.5353	-3.8270	0.0313	-0.0948	-0.0868	-0.0000	0.3441	-3.9884	-0.0885	0.0282	0.0000	-0.0000	4.1204	-39.2401	-0.9529	0.3040	0.0000
1143.5030	-0.5151	-2.1274	1.8957	-0.1240	-0.2311	-2.5081	-0.0000	-0.0000	-0.0000	0.0000	0.0000	0.0000	-0.3432	-0.4460	-3.8051	0.0623	-0.0880	-0.0803	-0.0000	0.3438	-3.9884	-0.0885	0.0282	0.0000	-0.0000	4.1174	-39.2406	-0.9528	0.3040	0.0000
1143.5130	-0.5151	-2.1274	1.8957	-0.1239	-0.2310	-2.5081	-0.0000	-0.0000	-0.0000	0.0000	0.0000	0.0000	-0.3217	-0.5185	-3.8013	0.0309	-0.0991	-0.0659	-0.0000	0.3440	-3.9884	-0.0885	0.0282	0.0000	-0.0000	4.1193	-39.2403	-0.9527	0.3040	0.0000
1143.5250	-0.5151	-2.1274	1.8957	-0.1239	-0.2311	-2.5081	-0.0000	-0.0000	-0.0000	0.0000	0.0000	0.0000	-0.3178	-0.5645	-3.8046	0.0327	-0.1012	-0.0634	-0.0000	0.3440	-3.9884	-0.0885	0.0282	0.0000	-0.0000	4.1193	-39.2403	-0.9528	0.3040	0.0000
1143.5350	-0.5151	-2.1274	1.8957	-0.1240	-0.2310	-2.5081	-0.0000	-0.0000	-0.0000	0.0000	0.0000	0.0000	-0.2635	-0.5137	-3.8506	0.0368	-0.0869	-0.0604	0.0000	0.3441	-3.9884	-0.0885	0.0282	0.0000	0.0000	4.1210	-39.2403	-0.9528	0.3040	0.0000
1143.5470	-0.5151	-2.1274	1.8957	-0.1239	-0.2311	-2.5080	-0.0000	-0.0000	-0.0000	0.0000	0.0000	0.0000	-0.2614	-0.5393	-3.8072	0.0163	-0.0999	-0.0520	0.0000	0.3441	-3.9884	-0.0885	0.0282	0.0000	0.0000	4.1210	-39.2403	-0.9528	0.3040	0.0000
1143.5570	-0.5151	-2.1274	1.8957	-0.1239	-0.2311	-2.5080	-0.0000	-0.0000	-0.0000	0.0000	0.0000	0.0000	-0.1944	-0.4649	-3.7920	0.0425	-0.0670	-0.0574	-0.0000	0.3441	-3.9884	-0.0885	0.0282	0.0000	-0.0000	4.1204	-39.2401	-0.9529	0.3040	0.0000
1143.5690	-0.5151	-2.1274	1.8957	-0.1240	-0.2311	-2.5081	-0.0000	-0.0000	-0.0000	0.0000	0.0000	0.0000	-0.3272	-0.5142	-3.7992	0.0549	-0.0927	-0.0684	-0.0000	0.3440	-3.9884	-0.0885	0.0282	0.0000	-0.0000	4.1202	-39.2403	-0.9528	0.3040	0.0000
1143.5790	-0.5151	-2.1274	1.8957	-0.1240	-0.2311	-2.5080	-0.0000	-0.0000	-0.0000	0.0000	0.0000	0.0000	-0.2896	-0.5410	-3.7933	0.0232	-0.0702	-0.0801	-0.0000	0.3440	-3.9884	-0.0885	0.0282	0.0000	-0.0000	4.1203	-39.2402	-0.9527	0.3040	0.0000
1143.5890	-0.5151	-2.1274	1.8957	-0.1240	-0.2311	-2.5081	-0.0000	-0.0000	-0.0000	0.0000	0.0000	0.0000	-0.2582	-0.5375	-3.7910	0.0405	-0.0819	-0.0713	0.0000	0.3439	-3.9884	-0.0885	0.0282	0.0000	0.0000	4.1185	-39.2402	-0.9527	0.3040	0.0000
1143.6010	-0.5151	-2.1274	1.8957	-0.1240	-0.2311	-2.5081	-0.0000	-0.0000	-0.0000	0.0000	0.0000	0.0000	-0.4242	-0.5383	-3.7810	0.0337	-0.1032	-0.0714	-0.0000	0.3440	-3.9884	-0.0885	0.0282	0.0000	-0.0000	4.1194	-39.2403	-0.9527	0.3040	0.0000
1143.6110	-0.5151	-2.1274	1.8957	-0.1239	-0.2311	-2.5081	-0.0000	-0.0000	-0.0000	0.0000	0.0000	0.0000	-0.3051	-0.5763	-3.7998	0.0433	-0.1035	-0.0514	-0.0000	0.3440	-3.9884	-0.0885	0.0282	0.0000	-0.0000	4.1201	-39.2404	-0.9527	0.3040	0.0000
1143.6230	-0.5151	-2.1274	1.8958	-0.1240	-0.2311	-2.5081	-0.0000	-0.0000	-0.0000	0.0000	0.0000	0.0000	-0.3147	-0.5325	-3.7796	0.0428	-0.0848	-0.0447	0.0000	0.3438	-3.9885	-0.0885	0.0282	0.0000	0.0000	4.1172	-39.2407	-0.9526	0.3039	0.0000
1143.6330	-0.5151	-2.1274	1.8958	-0.1240	-0.2310	-2.5081	-0.0000	-0.0000	-0.0000	0.0000	0.0000	0.0000	-0.2870	-0.6358	-3.8015	0.0489	-0.0954	-0.0637	0.0000	0.3437	-3.9884	-0.0885	0.0282	0.0000	0.0000	4.1165	-39.2407	-0.9527	0.3040	0.0000
1143.6450	-0.5152	-2.1274	1.8957	-0.1240	-0.2311	-2.5081	-0.0000	-0.0000	-0.0000	0.0000	0.0000	0.0000	-0.3203	-0.4744	-3.7833	0.0548	-0.1043	-0.0690	0.0000	0.3440	-3.9884	-0.0885	0.0282	0.0000	0.0000	4.1191	-39.2405	-0.9527	0.3040	0.0000
1143.6550	-0.5151	-2.1274	1.8957	-0.1240	-0.2311	-2.5081	-0.0000	-0.0000	-0.0000	0.0000	0.0000	0.0000	-0.2751	-0.4769	-3.8210	0.0377	-0.0796	-0.0672	-0.0000	0.3440	-3.9884	-0.0885	0.0282	0.0000	-0.0000	4.1193	-39.2403	-0.9528	0.3040	0.0000
1143.6670	-0.5151	-2.1274	1.8957	-0.1239	-0.2311	-2.5080	-0.0000	-0.0000	-0.0000	0.0000	0.0000	0.0000	-0.3210	-0.5403	-3.7684	0.0304	-0.0813	-0.0594	0.0000	0.3439	-3.9884	-0.0885	0.0282	0.0000	0.0000	4.1182	-39.2406	-0.9526	0.3039	0.0000
1143.6770	-0.5151	-2.1274	1.8957	-0.1240	-0.2311	-2.5080	-0.0000	-0.0000	-0.0000	0.0000	0.0000	0.0000	-0.3915	-0.4904	-3.7811	0.0215	-0.1128	-0.0634	-0.0000	0.3440	-3.9884	-0.0885	0.0282	0.0000	-0.0000	4.1202	-39.2403	-0.9526	0.3039	0.0000
1143.6870	-0.5151	-2.1274	1.8957	-0.1240	-0.2311	-2.5081	-0.0000	-0.0000	-0.0000	0.0000	0.0000	0.0000	-0.3542	-0.4647	-3.7823	0.0444	-0.1028	-0.0757	-0.0000	0.3440	-3.9884	-0.0885	0.0282	0.0000	-0.0000	4.1193	-39.2403	-0.9527	0.3040	0.0000
1143.6990	-0.5151	-2.1274	1.8957	-0.1239	-0.2311	-2.5081	-0.0000	-0.0000	-0.0000	0.0000	0.0000	0.0000	-0.3246	-0.5293	-3.8035	0.0478	-0.0891	-0.0811	0.0000	0.3441	-3.9884	-0.0885	0.0282	0.0000	0.0000	4.1211	-39.2402	-0.9528	0.3040	0.0000
1143.7090	-0.5151	-2.1274	1.8957	-0.1239	-0.2311	-2.5081	-0.0000	-0.0000	-0.0000	0.0000	0.0000	0.0000	-0.2622	-0.5421	-3.7997	0.0305	-0.0883	-0.0626	-0.0000	0.3440	-3.9884	-0.0885	0.0282	0.0000	-0.0000	4.1194	-39.2403	-0.9527	0.3040	0.0000
1143.7210	-0.5151	-2.1274	1.8957	-0.1239	-0.2310	-2.5080	-0.0000	-0.0000	-0.0000	0.0000	0.0000	0.0000	-0.3052	-0.4062	-3.7649	0.0437	-0.1040	-0.0990	0.0000	0.3440	-3.9884	-0.0885	0.0282	0.0000	0.0000	4.1192	-39.2404	-0.9527	0.3040	0.0000
1143.7310	-0.5151	-2.1274	1.8957	-0.1240	-0.2311	-2.5081	-0.0000	-0.0000	-0.0000	0.0000	0.0000	0.0000	-0.3828	-0.6231	-3.7882	0.0245	-0.0623	-0.0655	-0.0000	0.3439	-3.9884	-0.0885	0.0282	0.0000	-0.0000	4.1190	-39.2406	-0.9527	0.3040	0.0000
1143.7410	-0.5151	-2.1274	1.8957	-0.1240	-0.2310	-2.5080	-0.0000	-0.0000	-0.0000	0.0000	0.0000	0.0000	-0.2924	-0.4983	-3.7921	0.0450	-0.0966	-0.0804	-0.0000	0.3439	-3.9884	-0.0885	0.0282	0.0000	-0.0000	4.1187	-39.2401	-0.9530	0.3040	0.0000
1143.7530	-0.5151	-2.1274	1.8958	-0.1240	-0.2310	-2.5080	-0.0000	-0.0000	-0.0000	0.0000	0.0000	0.0000	-0.3456	-0.4338	-3.7861	0.0509	-0.0923	-0.0971	0.0000	0.3439	-3.9884	-0.0885	0.0282	0.0000	0.0000	4.1184	-39.2404	-0.9527	0.3040	0.0000
1143.7630	-0.5151	-2.1274	1.8957	-0.1239	-0.2311	-2.5081	-0.0000	-0.0000	-0.0000	0.0000	0.0000	0.0000	-0.3781	-0.4712	-3.8224	0.0356	-0.0751	-0.0596	0.0000	0.3439	-3.9884	-0.0885	0.0282	0.0000	0.0000	4.1183	-39.2405	-0.9529	0.3040	0.0000
1143.7730	-0.5151	-2.1274	1.8957	-0.1239	-0.2311	-2.5081	-0.0000	-0.0000	-0.0000	0.0000	0.0000	0.0000	-0.4094	-0.4951	-3.7865	0.0373	-0.0994	-0.0698	-0.0000	0.3439	-3.9884	-0.0885	0.0282	0.0000	-0.0000	4.1191	-39.2406	-0.9526	0.3039	0.0000
1143.7850	-0.5151	-2.1274	1.8957	-0.1239	-0.2311	-2.5080	-0.0000	-0.0000	-0.0000	0.0000	0.0000	0.0000	-0.3600	-0.5006	-3.8101	0.0391	-0.0766	-0.0695	-0.0000	0.3440	-3.9884	-0.0885	0.0282	0.0000	-0.0000	4.1200	-39.2405	-0.9528	0.3040	0.0000
1143.7950	-0.5151	-2.1274	1.8957	-0.1240	-0.2311	-2.5081	-0.0000	-0.0000	-0.0000	0.0000	0.0000	0.0000	-0.3547	-0.4586	-3.7911	0.0311	-0.0912	-0.0764	-0.0000	0.3440	-3.9884	-0.0885	0.0282	0.0000	-0.0000	4.1193	-39.2404	-0.9527	0.3040	0.0000
1143.8070	-0.5151	-2.1274	1.8957	-0.1240	-0.2311	-2.5080	-0.0000	-0.0000	-0.0000	0.0000	0.0000	0.0000	-0.3701	-0.5894	-3.8453	0.0308	-0.1028	-0.0822	0.0000	0.3439	-3.9884	-0.0885	0.0282	0.0000	0.0000	4.1190	-39.2406	-0.9527	0.3040	0.0000
1143.8170	-0.5151	-2.1274	1.8957	-0.1240	-0.2311	-2.5080	-0.0000	-0.0000	-0.0000	0.0000	0.0000	0.0000	-0.3666	-0.4790	-3.8498	0.0744	-0.1185	-0.0638	0.0000	0.3440	-3.9884	-0.0885	0.0282	0.0000	0.0000	4.1192	-39.2405	-0.9527	0.3040	0.0000
1143.8290	-0.5151	-2.1274	1.8957	-0.1240	-0.2311	-2.5081	-0.0000	-0.0000	-0.0000	0.0000	0.0000	0.0000	-0.3306	-0.5835	-3.8178	0.0487	-0.0954	-0.0737	0.0000	0.3438	-3.9884	-0.0885	0.0282	0.0000	0.0000	4.1173	-39.2406	-0.9527	0.3040	0.0000
1143.8390	-0.5151	-2.1274	1.8957	-0.1239	-0.2311	-2.5080	-0.0000	-0.0000	-0.0000	0.0000	0.0000	0.0000	-0.3755	-0.3819	-3.8244	0.0475	-0.0787	-0.0808	-0.0000	0.3438	-3.9884	-0.0885	0.0282	0.0000	-0.0000	4.1174	-39.2406	-0.9526	0.3039	0.0000
1143.8510	-0.5151	-2.1274	1.8957	-0.1239	-0.2311	-2.5080	-0.0000	-0.0000	-0.0000	0.0000	0.0000	0.0000	-0.4253	-0.3834	-3.8273	0.0274	-0.0792	-0.0691	-0.0000	0.3439	-3.9884	-0.0885	0.0282	0.0000	-0.0000	4.1185	-39.2403	-0.9527	0.3040	0.0000
1143.8610	-0.5151	-2.1274	1.8957	-0.1239	-0.2311	-2.5081	-0.0000	-0.0000	-0.0000	0.0000	0.0000	0.0000	-0.3680	-0.5070	-3.8340	0.0611	-0.0984	-0.0869	-0.0000	0.3440	-3.9884	-0.0885	0.0282	0.0000	-0.0000	4.1201	-39.2404	-0.9528	0.3040	0.0000
1143.8710	-0.5151	-2.1274	1.8957	-0.1239	-0.2311	-2.5080	-0.0000	-0.0000	-0.0000	0.0000	0.0000	0.0000	-0.3395	-0.5081	-3.7755	0.0318	-0.1036	-0.0525	0.0000	0.3441	-3.9884	-0.0885	0.0282	0.0000	0.0000	4.1212	-39.2402	-0.9528	0.3040	0.0000
1143.8830	-0.5151	-2.1274	1.8957	-0.1239	-0.2311	-2.5081	-0.0000	-0.0000	-0.0000	0.0000	0.0000	0.0000	-0.3804	-0.5259	-3.8148	0.0404	-0.1033	-0.0735	-0.0000	0.3440	-3.9884	-0.0885	0.0282	0.0000	-0.0000	4.1200	-39.2405	-0.9528	0.3040	0.0000
1143.8930	-0.5151	-2.1274	1.8957	-0.1239	-0.2311	-2.5081	-0.0000	-0.0000	-0.0000	0.0000	0.0000	0.0000	-0.3511	-0.4745	-3.8524	0.0434	-0.0882	-0.0720	-0.0000	0.3440	-3.9884	-0.0885	0.0282	0.0000	-0.0000	4.1192	-39.2404	-0.9525	0.3039	0.0000
1143.9050	-0.5151	-2.1274	1.8957	-0.1240	-0.2311	-2.5081	-0.0000	-0.0000	-0.0000	0.0000	0.0000	0.0000	-0.3931	-0.4673	-3.7742	0.0268	-0.0971	-0.0746	-0.0000	0.3440	-3.9884	-0.0885	0.0282	0.0000	-0.0000	4.1202	-39.2403	-0.9528	0.3040	0.0000
1143.9150	-0.5151	-2.1274	1.8957	-0.1240	-0.2311	-2.5080	-0.0000	-0.0000	-0.0000	0.0000	0.0000	0.0000	-0.3957	-0.4635	-3.8189	0.0470	-0.0987	-0.0705	0.0000	0.3439	-3.9884	-0.0885	0.0282	0.0000	0.0000	4.1184	-39.2404	-0.9527	0.3040	0.0000
1143.9250	-0.5151	-2.1274	1.8957	-0.1239	-0.2311	-2.5080	-0.0000	-0.0000	-0.0000	0.0000	0.0000	0.0000	-0.4392	-0.4825	-3.7994	0.0392	-0.0792	-0.0769	0.0000	0.3440	-3.9884	-0.0885	0.0282	0.0000	0.0000	4.1192	-39.2405	-0.9528	0.3040	0.0000
1143.9370	-0.5151	-2.1274	1.8957	-0.1240	-0.2311	-2.5081	-0.0000	-0.0000	-0.0000	0.0000	0.0000	0.0000	-0.4190	-0.4651	-3.8033	0.0402	-0.0670	-0.0916	-0.0000	0.3438	-3.9884	-0.0885	0.0282	0.0000	-0.0000	4.1176	-39.2403	-0.9528	0.3040	0.0000
1143.9470	-0.5151	-2.1274	1.8957	-0.1240	-0.2311	-2.5081	-0.0000	-0.0000	-0.0000	0.0000	0.0000	0.0000	-0.3979	-0.4911	-3.8225	0.0423	-0.0812	-0.0647	-0.0000	0.3439	-3.9884	-0.0885	0.0282	0.0000	-0.0000	4.1184	-39.2404	-0.9526	0.3039	0.0000
1143.9590	-0.5151	-2.1274	1.8957	-0.1239	-0.2310	-2.5081	-0.0000	-0.0000	-0.0000	0.0000	0.0000	0.0000	-0.3636	-0.5559	-3.8149	0.0582	-0.0931	-0.0757	0.0000	0.3438	-3.9884	-0.0885	0.0282	0.0000	0.0000	4.1174	-39.2406	-0.9526	0.3039	0.0000
1143.9690	-0.5151	-2.1274	1.8957	-0.1240	-0.2311	-2.5081	-0.0000	-0.0000	-0.0000	0.0000	0.0000	0.0000	-0.3661	-0.5647	-3.8081	0.0557	-0.0949	-0.0615	-0.0000	0.3438	-3.9884	-0.0885	0.0282	0.0000	-0.0000	4.1175	-39.2405	-0.9527	0.3040	0.0000
1143.9790	-0.5151	-2.1274	1.8957	-0.1240	-0.2310	-2.5080	-0.0000	-0.0000	-0.0000	0.0000	0.0000	0.0000	-0.3315	-0.4856	-3.7894	0.0317	-0.1158	-0.0883	0.0000	0.3440	-3.9884	-0.0885	0.0282	0.0000	0.0000	4.1192	-39.2404	-0.9528	0.3040	0.0000
1143.9890	-0.5151	-2.1274	1.8957	-0.1240	-0.2311	-2.5080	-0.0000	-0.0000	-0.0000	0.0000	0.0000	0.0000	-0.3820	-0.5235	-3.8407	0.0345	-0.1070	-0.0655	-0.0000	0.3441	-3.9884	-0.0885	0.0282	0.0000	-0.0000	4.1203	-39.2401	-0.9528	0.3040	0.0000
1143.9990	-0.5151	-2.1274	1.8958	-0.1240	-0.2311	-2.5080	-0.0000	-0.0000	-0.0000	0.0000	0.0000	0.0000	-0.3488	-0.5324	-3.8154	0.0477	-0.0857	-0.0701	-0.0000	0.3440	-3.9884	-0.0885	0.0282	0.0000	-0.0000	4.1202	-39.2402	-0.9527	0.3040	0.0000
1144.0090	-0.5151	-2.1274	1.8957	-0.1239	-0.2311	-2.5081	-0.0000	-0.0000	-0.0000	0.0000	0.0000	0.0000	-0.3942	-0.4728	-3.8174	0.0493	-0.0946	-0.0709	0.0000	0.3439	-3.9884	-0.0885	0.0282	0.0000	0.0000	4.1184	-39.2404	-0.9527	0.3040	0.0000
1144.0210	-0.5151	-2.1274	1.8957	-0.1240	-0.2311	-2.5081	-0.0000	-0.0000	-0.0000	0.0000	0.0000	0.0000	-0.3490	-0.4241	-3.8017	0.0443	-0.0937	-0.0851	-0.0000	0.3440	-3.9884	-0.0885	0.0282	0.0000	-0.0000	4.1193	-39.2403	-0.9526	0.3039	0.0000
1144.0310	-0.5151	-2.1274	1.8957	-0.1239	-0.2311	-2.5080	-0.0000	-0.0000	-0.0000	0.0000	0.0000	0.0000	-0.2880	-0.5512	-3.8075	0.0441	-0.0990	-0.0616	-0.0000	0.3442	-3.9884	-0.0885	0.0282	0.0000	-0.0000	4.1221	-39.2401	-0.9529	0.3040	0.0000
1144.0410	-0.5151	-2.1274	1.8957	-0.1240	-0.2311	-2.5080	-0.0000	-0.0000	-0.0000	0.0000	0.0000	0.0000	-0.3973	-0.5279	-3.8314	0.0407	-0.0643	-0.0822	0.0000	0.3441	-3.9884	-0.0885	0.0282	0.0000	0.0000	4.1210	-39.2403	-0.9528	0.3040	0.0000
1144.0510	-0.5151	-2.1274	1.8957	-0.1240	-0.2311	-2.5080	-0.0000	-0.0000	-0.0000	0.0000	0.0000	0.0000	-0.3974	-0.4868	-3.8066	0.0391	-0.0830	-0.0873	0.0000	0.3441	-3.9884	-0.0885	0.0282	0.0000	0.0000	4.1211	-39.2402	-0.9529	0.3040	0.0000
1144.0610	-0.5151	-2.1274	1.8957	-0.1240	-0.2310	-2.5081	-0.0000	-0.0000	-0.0000	0.0000	0.0000	0.0000	-0.4232	-0.5488	-3.8423	0.0312	-0.0720	-0.0596	0.0000	0.3442	-3.9884	-0.0885	0.0282	0.0000	0.0000	4.1221	-39.2401	-0.9529	0.3040	0.0000
1144.0710	-0.5151	-2.1274	1.8957	-0.1239	-0.2311	-2.5080	-0.0000	-0.0000	-0.0000	0.0000	0.0000	0.0000	-0.3915	-0.4578	-3.7829	0.0682	-0.0857	-0.0806	0.0000	0.3440	-3.9884	-0.0885	0.0282	0.0000	0.0000	4.1192	-39.2404	-0.9526	0.3039	0.0000
1144.0810	-0.5151	-2.1274	1.8958	-0.1240	-0.2311	-2.5080	-0.0000	-0.0000	-0.0000	0.0000	0.0000	0.0000	-0.4098	-0.4521	-3.8400	0.0372	-0.1152	-0.0688	0.0000	0.3440	-3.9884	-0.0885	0.0282	0.0000	0.0000	4.1193	-39.2404	-0.9528	0.3040	0.0000
1144.0930	-0.5151	-2.1274	1.8957	-0.1240	-0.2310	-2.5080	-0.0000	-0.0000	-0.0000	0.0000	0.0000	0.0000	-0.4487	-0.5065	-3.7924	0.0476	-0.0981	-0.1016	-0.0000	0.3440	-3.9884	-0.0885	0.0282	0.0000	-0.0000	4.1192	-39.2404	-0.9527	0.3040	0.0000
1144.1030	-0.5151	-2.1274	1.8957	-0.1239	-0.2311	-2.5081	-0.0000	-0.0000	-0.0000	0.0000	0.0000	0.0000	-0.4509	-0.4626	-3.7819	0.0399	-0.1218	-0.0811	0.0000	0.3439	-3.9884	-0.0885	0.0282	0.0000	0.0000	4.1184	-39.2404	-0.9526	0.3039	0.0000
1144.1130	-0.5151	-2.1274	1.8957	-0.1240	-0.2311	-2.5080	-0.0000	-0.0000	-0.0000	0.0000	0.0000	0.0000	-0.4545	-0.4510	-3.8463	0.0355	-0.1112	-0.0735	0.0000	0.3440	-3.9884	-0.0885	0.0282	0.0000	0.0000	4.1194	-39.2402	-0.9526	0.3039	0.0000
1144.1250	-0.5151	-2.1274	1.8957	-0.1240	-0.2311	-2.5081	-0.0000	-0.0000	-0.0000	0.0000	0.0000	0.0000	-0.3757	-0.5602	-3.8070	0.0374	-0.1184	-0.0750	0.0000	0.3439	-3.9884	-0.0885	0.0282	0.0000	0.0000	4.1182	-39.2406	-0.9527	0.3040	0.0000
1144.1350	-0.5151	-2.1274	1.8957	-0.1240	-0.2311	-2.5081	-0.0000	-0.0000	-0.0000	0.0000	0.0000	0.0000	-0.3938	-0.4476	-3.8522	0.0356	-0.1029	-0.0835	-0.0000	0.3438	-3.9884	-0.0885	0.0282	0.0000	-0.0000	4.1174	-39.2406	-0.9526	0.3039	0.0000
1144.1450	-0.5151	-2.1274	1.8957	-0.1240	-0.2311	-2.5080	-0.0000	-0.0000	-0.0000	0.0000	0.0000	0.0000	-0.4056	-0.4856	-3.8004	0.0449	-0.1184	-0.0746	-0.0000	0.3440	-3.9884	-0.0885	0.0282	0.0000	-0.0000	4.1201	-39.2404	-0.9526	0.3039	0.0000
1144.1570	-0.5151	-2.1274	1.8957	-0.1239	-0.2311	-2.5081	-0.0000	-0.0000	-0.0000	0.0000	0.0000	0.0000	-0.3225	-0.4556	-3.8119	0.0220	-0.1016	-0.0659	0.0000	0.3440	-3.9884	-0.0885	0.0282	0.0000	0.0000	4.1193	-39.2403	-0.9527	0.3040	0.0000
1144.1670	-0.5151	-2.1274	1.8958	-0.1240	-0.2311	-2.5080	-0.0000	-0.0000	-0.0000	0.0000	0.0000	0.0000	-0.4577	-0.5143	-3.7945	0.0353	-0.0946	-0.0467	0.0000	0.3440	-3.9884	-0.0885	0.0282	0.0000	0.0000	4.1194	-39.2403	-0.9527	0.3040	0.0000
1144.1790	-0.5151	-2.1274	1.8957	-0.1239	-0.2311	-2.5081	-0.0000	-0.0000	-0.0000	0.0000	0.0000	0.0000	-0.4536	-0.5211	-3.8347	0.0296	-0.0896	-0.1145	-0.0000	0.3440	-3.9884	-0.0885	0.0282	0.0000	-0.0000	4.1192	-39.2405	-0.9527	0.3040	0.0000
1144.1890	-0.5151	-2.1274	1.8957	-0.1239	-0.2311	-2.5081	-0.0000	-0.0000	-0.0000	0.0000	0.0000	0.0000	-0.4769	-0.4488	-3.8113	0.0296	-0.0736	-0.0852	-0.0000	0.3438	-3.9884	-0.0885	0.0282	0.0000	-0.0000	4.1174	-39.2405	-0.9528	0.3040	0.0000
1144.1990	-0.5151	-2.1274	1.8957	-0.1239	-0.2311	-2.5080	-0.0000	-0.0000	-0.0000	0.0000	0.0000	0.0000	-0.3333	-0.4947	-3.8086	0.0447	-0.0739	-0.0926	-0.0000	0.3439	-3.9884	-0.0885	0.0282	0.0000	-0.0000	4.1183	-39.2405	-0.9526	0.3039	0.0000
1144.2090	-0.5151	-2.1274	1.8957	-0.1239	-0.2310	-2.5080	-0.0000	-0.0000	-0.0000	0.0000	0.0000	0.0000	-0.3839	-0.4877	-3.8099	0.0273	-0.0996	-0.0739	0.0000	0.3438	-3.9884	-0.0885	0.0282	0.0000	0.0000	4.1174	-39.2406	-0.9526	0.3039	0.0000
1144.2190	-0.5151	-2.1274	1.8957	-0.1240	-0.2311	-2.5080	-0.0000	-0.0000	-0.0000	0.0000	0.0000	0.0000	-0.3956	-0.5298	-3.8027	0.0376	-0.0933	-0.0919	-0.0000	0.3439	-3.9884	-0.0885	0.0282	0.0000	-0.0000	4.1184	-39.2404	-0.9526	0.3039	0.0000
1144.2310	-0.5151	-2.1274	1.8957	-0.1240	-0.2311	-2.5081	-0.0000	-0.0000	-0.0000	0.0000	0.0000	0.0000	-0.4294	-0.5760	-3.8320	0.0404	-0.1148	-0.0616	0.0000	0.3439	-3.9884	-0.0885	0.0282	0.0000	0.0000	4.1183	-39.2404	-0.9526	0.3039	0.0000
1144.2410	-0.5151	-2.1274	1.8957	-0.1240	-0.2311	-2.5081	-0.0000	-0.0000	-0.0000	0.0000	0.0000	0.0000	-0.3437	-0.5232	-3.8179	0.0297	-0.0929	-0.0902	0.0000	0.3440	-3.9884	-0.0885	0.0282	0.0000	0.0000	4.1192	-39.2405	-0.9527	0.3040	0.0000
1144.2510	-0.5151	-2.1274	1.8957	-0.1240	-0.2311	-2.5081	-0.0000	-0.0000	-0.0000	0.0000	0.0000	0.0000	-0.3870	-0.4570	-3.7865	0.0358	-0.1031	-0.0572	-0.0000	0.3439	-3.9884	-0.0885	0.0282	0.0000	-0.0000	4.1182	-39.2405	-0.9526	0.3039	0.0000
1144.2610	-0.5151	-2.1274	1.8957	-0.1240	-0.2310	-2.5080	-0.0000	-0.0000	-0.0000	0.0000	0.0000	0.0000	-0.3784	-0.4218	-3.8252	0.0464	-0.0990	-0.0679	0.0000	0.3441	-3.9884	-0.0885	0.0282	0.0000	0.0000	4.1211	-39.2402	-0.9527	0.3040	0.0000
1144.2710	-0.5151	-2.1274	1.8958	-0.1240	-0.2311	-2.5081	-0.0000	-0.0000	-0.0000	0.0000	0.0000	0.0000	-0.3319	-0.5766	-3.8023	0.0422	-0.1177	-0.0903	-0.0000	0.3440	-3.9884	-0.0885	0.0282	0.0000	-0.0000	4.1194	-39.2402	-0.9529	0.3040	0.0000
1144.2810	-0.5151	-2.1274	1.8958	-0.1239	-0.2311	-2.5080	-0.0000	-0.0000	-0.0000	0.0000	0.0000	0.0000	-0.4128	-0.5792	-3.8004	0.0285	-0.0948	-0.0775	-0.0000	0.3440	-3.9884	-0.0885	0.0282	0.0000	-0.0000	4.1201	-39.2404	-0.9527	0.3040	0.0000
1144.2930	-0.5151	-2.1274	1.8957	-0.1240	-0.2311	-2.5081	-0.0000	-0.0000	-0.0000	0.0000	0.0000	0.0000	-0.3851	-0.5546	-3.8119	0.0384	-0.1061	-0.0661	-0.0000	0.3438	-3.9885	-0.0885	0.0282	0.0000	-0.0000	4.1172	-39.2407	-0.9526	0.3039	0.0000
1144.3030	-0.5151	-2.1274	1.8957	-0.1240	-0.2310	-2.5081	-0.0000	-0.0000	-0.0000	0.0000	0.0000	0.0000	-0.4825	-0.4736	-3.8511	0.0319	-0.0921	-0.0857	-0.0000	0.3440	-3.9884	-0.0885	0.0282	0.0000	-0.0000	4.1201	-39.2404	-0.9528	0.3040	0.0000
1144.3150	-0.5151	-2.1274	1.8957	-0.1240	-0.2311	-2.5080	-0.0000	-0.0000	-0.0000	0.0000	0.0000	0.0000	-0.4409	-0.4424	-3.7758	0.0227	-0.0886	-0.0643	0.0000	0.3437	-3.9884	-0.0885	0.0282	0.0000	0.0000	4.1167	-39.2404	-0.9527	0.3040	0.0000
1144.3250	-0.5151	-2.1274	1.8958	-0.1239	-0.2310	-2.5081	-0.0000	-0.0000	-0.0000	0.0000	0.0000	0.0000	-0.3579	-0.4736	-3.8660	0.0436	-0.0879	-0.0739	-0.0000	0.3439	-3.9884	-0.0885	0.0282	0.0000	-0.0000	4.1185	-39.2403	-0.9526	0.3039	0.0000
1144.3350	-0.5151	-2.1274	1.8957	-0.1239	-0.2310	-2.5081	-0.0000	-0.0000	-0.0000	0.0000	0.0000	0.0000	-0.3472	-0.4945	-3.8485	0.0528	-0.0878	-0.0849	0.0000	0.3441	-3.9884	-0.0885	0.0282	0.0000	0.0000	4.1209	-39.2404	-0.9529	0.3040	0.0000
1144.3470	-0.5151	-2.1274	1.8957	-0.1240	-0.2311	-2.5081	-0.0000	-0.0000	-0.0000	0.0000	0.0000	0.0000	-0.3496	-0.4454	-3.8676	0.0279	-0.1147	-0.0731	0.0000	0.3439	-3.9884	-0.0885	0.0282	0.0000	0.0000	4.1182	-39.2405	-0.9527	0.3040	0.0000
1144.3570	-0.5151	-2.1274	1.8957	-0.1239	-0.2310	-2.5080	-0.0000	-0.0000	-0.0000	0.0000	0.0000	0.0000	-0.3686	-0.5139	-3.8138	0.0412	-0.0936	-0.0699	-0.0000	0.3440	-3.9884	-0.0885	0.0282	0.0000	-0.0000	4.1201	-39.2404	-0.9527	0.3040	0.0000
1144.3690	-0.5151	-2.1274	1.8957	-0.1240	-0.2311	-2.5080	-0.0000	-0.0000	-0.0000	0.0000	0.0000	0.0000	-0.3526	-0.4303	-3.8446	0.0241	-0.0867	-0.0861	0.0000	0.3440	-3.9884	-0.0885	0.0282	0.0000	0.0000	4.1191	-39.2405	-0.9526	0.3039	0.0000
1144.3790	-0.5151	-2.1274	1.8957	-0.1239	-0.2311	-2.5081	-0.0000	-0.0000	-0.0000	0.0000	0.0000	0.0000	-0.4023	-0.5336	-3.8330	0.0314	-0.0936	-0.0674	0.0000	0.3442	-3.9884	-0.0885	0.0282	0.0000	0.0000	4.1221	-39.2401	-0.9529	0.3040	0.0000
1144.3890	-0.5151	-2.1274	1.8957	-0.1240	-0.2311	-2.5081	-0.0000	-0.0000	-0.0000	0.0000	0.0000	0.0000	-0.3775	-0.5579	-3.8718	0.0349	-0.0935	-0.0819	-0.0000	0.3438	-3.9884	-0.0885	0.0282	0.0000	-0.0000	4.1173	-39.2407	-0.9527	0.3040	0.0000
1144.3990	-0.5151	-2.1274	1.8957	-0.1240	-0.2311	-2.5081	-0.0000	-0.0000	-0.0000	0.0000	0.0000	0.0000	-0.4183	-0.4231	-3.8292	0.0361	-0.0985	-0.0844	-0.0000	0.3439	-3.9884	-0.0885	0.0282	0.0000	-0.0000	4.1183	-39.2405	-0.9527	0.3040	0.0000
1144.4090	-0.5151	-2.1274	1.8958	-0.1240	-0.2311	-2.5080	-0.0000	-0.0000	-0.0000	0.0000	0.0000	0.0000	-0.4173	-0.4780	-3.8754	0.0155	-0.0967	-0.0709	-0.0000	0.3439	-3.9884	-0.0885	0.0282	0.0000	-0.0000	4.1182	-39.2406	-0.9525	0.3039	0.0000
1144.4210	-0.5151	-2.1274	1.8957	-0.1240	-0.2311	-2.5080	-0.0000	-0.0000	-0.0000	0.0000	0.0000	0.0000	-0.3884	-0.4475	-3.8188	0.0313	-0.1321	-0.0858	-0.0000	0.3440	-3.9884	-0.0885	0.0282	0.0000	-0.0000	4.1191	-39.2405	-0.9528	0.3040	0.0000
1144.4310	-0.5151	-2.1274	1.8957	-0.1239	-0.2310	-2.5080	-0.0000	-0.0000	-0.0000	0.0000	0.0000	0.0000	-0.4663	-0.5121	-3.8706	0.0326	-0.1114	-0.0784	-0.0000	0.3440	-3.9884	-0.0885	0.0282	0.0000	-0.0000	4.1202	-39.2402	-0.9528	0.3040	0.0000
1144.4410	-0.5151	-2.1274	1.8957	-0.1239	-0.2310	-2.5080	-0.0000	-0.0000	-0.0000	0.0000	0.0000	0.0000	-0.4943	-0.4852	-3.8333	0.0394	-0.1000	-0.0638	0.0000	0.3437	-3.9884	-0.0885	0.0282	0.0000	0.0000	4.1165	-39.2406	-0.9525	0.3039	0.0000
1144.4510	-0.5151	-2.1274	1.8957	-0.1239	-0.2311	-2.5081	-0.0000	-0.0000	-0.0000	0.0000	0.0000	0.0000	-0.3274	-0.5138	-3.7933	0.0387	-0.0962	-0.0734	-0.0000	0.3440	-3.9884	-0.0885	0.0282	0.0000	-0.0000	4.1198	-39.2406	-0.9527	0.3040	0.0000
1144.4610	-0.5151	-2.1274	1.8957	-0.1239	-0.2311	-2.5081	-0.0000	-0.0000	-0.0000	0.0000	0.0000	0.0000	-0.5065	-0.4903	-3.8181	0.0175	-0.1277	-0.0605	-0.0000	0.3440	-3.9884	-0.0885	0.0282	0.0000	-0.0000	4.1194	-39.2403	-0.9528	0.3040	0.0000
1144.4730	-0.5151	-2.1274	1.8957	-0.1239	-0.2311	-2.5080	-0.0000	-0.0000	-0.0000	0.0000	0.0000	0.0000	-0.4039	-0.5396	-3.8610	0.0469	-0.1228	-0.0812	-0.0000	0.3438	-3.9884	-0.0885	0.0282	0.0000	-0.0000	4.1173	-39.2407	-0.9527	0.3040	0.0000
1144.4830	-0.5151	-2.1274	1.8957	-0.1239	-0.2311	-2.5081	-0.0000	-0.0000	-0.0000	0.0000	0.0000	0.0000	-0.3632	-0.5079	-3.8073	0.0292	-0.1150	-0.1078	0.0000	0.3439	-3.9884	-0.0885	0.0282	0.0000	0.0000	4.1182	-39.2406	-0.9526	0.3039	0.0000
1144.4930	-0.5151	-2.1274	1.8957	-0.1240	-0.2310	-2.5081	-0.0000	-0.0000	-0.0000	0.0000	0.0000	0.0000	-0.3769	-0.4759	-3.8566	0.0376	-0.0898	-0.0744	0.0000	0.3440	-3.9884	-0.0885	0.0282	0.0000	0.0000	4.1192	-39.2404	-0.9528	0.3040	0.0000
1144.5050	-0.5151	-2.1274	1.8957	-0.1239	-0.2310	-2.5080	-0.0000	-0.0000	-0.0000	0.0000	0.0000	0.0000	-0.5218	-0.5241	-3.8532	0.0388	-0.1052	-0.0816	-0.0000	0.3438	-3.9884	-0.0885	0.0282	0.0000	-0.0000	4.1174	-39.2406	-0.9528	0.3040	0.0000
1144.5170	-0.5151	-2.1274	1.8958	-0.1240	-0.2310	-2.5080	-0.0000	-0.0000	-0.0000	0.0000	0.0000	0.0000	-0.3830	-0.4118	-3.8194	0.0344	-0.0888	-0.0849	-0.0000	0.3440	-3.9884	-0.0885	0.0282	0.0000	-0.0000	4.1201	-39.2404	-0.9528	0.3040	0.0000
1144.5270	-0.5151	-2.1274	1.8957	-0.1240	-0.2311	-2.5080	-0.0000	-0.0000	-0.0000	0.0000	0.0000	0.0000	-0.4602	-0.4944	-3.8558	0.0338	-0.0909	-0.0698	-0.0000	0.3438	-3.9884	-0.0885	0.0282	0.0000	-0.0000	4.1174	-39.2406	-0.9526	0.3039	0.0000
1144.5370	-0.5151	-2.1274	1.8957	-0.1240	-0.2311	-2.5081	-0.0000	-0.0000	-0.0000	0.0000	0.0000	0.0000	-0.4114	-0.5060	-3.8244	0.0297	-0.0785	-0.0905	0.0000	0.3441	-3.9884	-0.0885	0.0282	0.0000	0.0000	4.1210	-39.2403	-0.9529	0.3040	0.0000
1144.5490	-0.5151	-2.1274	1.8957	-0.1240	-0.2310	-2.5080	-0.0000	-0.0000	-0.0000	0.0000	0.0000	0.0000	-0.4447	-0.4846	-3.8841	0.0156	-0.0934	-0.1030	-0.0000	0.3439	-3.9884	-0.0885	0.0282	0.0000	-0.0000	4.1186	-39.2402	-0.9527	0.3040	0.0000
1144.5590	-0.5151	-2.1274	1.8957	-0.1239	-0.2311	-2.5080	-0.0000	-0.0000	-0.0000	0.0000	0.0000	0.0000	-0.3595	-0.4109	-3.8407	0.0495	-0.0941	-0.0775	-0.0000	0.3439	-3.9884	-0.0885	0.0282	0.0000	-0.0000	4.1184	-39.2404	-0.9527	0.3040	0.0000
1144.5690	-0.5151	-2.1274	1.8957	-0.1240	-0.2311	-2.5081	-0.0000	-0.0000	-0.0000	0.0000	0.0000	0.0000	-0.3446	-0.3535	-3.8100	0.0291	-0.0874	-0.0873	-0.0000	0.3438	-3.9884	-0.0885	0.0282	0.0000	-0.0000	4.1176	-39.2404	-0.9528	0.3040	0.0000
1144.5790	-0.5151	-2.1274	1.8957	-0.1239	-0.2311	-2.5081	-0.0000	-0.0000	-0.0000	0.0000	0.0000	0.0000	-0.4556	-0.4370	-3.8346	0.0237	-0.1327	-0.0628	0.0000	0.3437	-3.9884	-0.0885	0.0282	0.0000	0.0000	4.1166	-39.2405	-0.9527	0.3040	0.0000
1144.5890	-0.5151	-2.1274	1.8957	-0.1240	-0.2311	-2.5080	-0.0000	-0.0000	-0.0000	0.0000	0.0000	0.0000	-0.4393	-0.4747	-3.8232	0.0388	-0.1076	-0.1069	-0.0000	0.3440	-3.9884	-0.0885	0.0282	0.0000	-0.0000	4.1201	-39.2403	-0.9528	0.3040	0.0000
1144.6010	-0.5151	-2.1274	1.8957	-0.1240	-0.2311	-2.5081	-0.0000	-0.0000	-0.0000	0.0000	0.0000	0.0000	-0.4082	-0.4395	-3.8235	0.0408	-0.0967	-0.0876	0.0000	0.3440	-3.9884	-0.0885	0.0282	0.0000	0.0000	4.1192	-39.2405	-0.9528	0.3040	0.0000
1144.6110	-0.5151	-2.1274	1.8957	-0.1239	-0.2311	-2.5080	-0.0000	-0.0000	-0.0000	0.0000	0.0000	0.0000	-0.3575	-0.4796	-3.8301	0.0041	-0.0873	-0.1195	-0.0000	0.3439	-3.9884	-0.0885	0.0282	0.0000	-0.0000	4.1184	-39.2403	-0.9527	0.3040	0.0000
1144.6210	-0.5151	-2.1274	1.8957	-0.1240	-0.2311	-2.5080	-0.0000	-0.0000	-0.0000	0.0000	0.0000	0.0000	-0.3936	-0.4665	-3.8344	0.0430	-0.0918	-0.0856	-0.0000	0.3438	-3.9884	-0.0885	0.0282	0.0000	-0.0000	4.1174	-39.2405	-0.9526	0.3039	0.0000
1144.6310	-0.5151	-2.1274	1.8957	-0.1239	-0.2311	-2.5081	-0.0000	-0.0000	-0.0000	0.0000	0.0000	0.0000	-0.4999	-0.4385	-3.8155	0.0542	-0.0887	-0.0837	0.0000	0.3438	-3.9884	-0.0885	0.0282	0.0000	0.0000	4.1175	-39.2405	-0.9525	0.3039	0.0000
1144.6410	-0.5151	-2.1274	1.8957	-0.1239	-0.2311	-2.5081	-0.0000	-0.0000	-0.0000	0.0000	0.0000	0.0000	-0.4709	-0.4641	-3.8482	0.0378	-0.1230	-0.0737	0.0000	0.3437	-3.9885	-0.0885	0.0282	0.0000	0.0000	4.1164	-39.2408	-0.9526	0.3039	0.0000
1144.6530	-0.5151	-2.1274	1.8957	-0.1240	-0.2310	-2.5080	-0.0000	-0.0000	-0.0000	0.0000	0.0000	0.0000	-0.4244	-0.4234	-3.8475	0.0215	-0.1047	-0.0998	-0.0000	0.3440	-3.9884	-0.0885	0.0282	0.0000	-0.0000	4.1202	-39.2403	-0.9527	0.3040	0.0000
1144.6630	-0.5151	-2.1274	1.8958	-0.1240	-0.2311	-2.5081	-0.0000	-0.0000	-0.0000	0.0000	0.0000	0.0000	-0.5379	-0.4887	-3.8686	0.0142	-0.1008	-0.0777	0.0000	0.3440	-3.9884	-0.0885	0.0282	0.0000	0.0000	4.1193	-39.2404	-0.9526	0.3039	0.0000
1144.6730	-0.5151	-2.1274	1.8957	-0.1239	-0.2310	-2.5081	-0.0000	-0.0000	-0.0000	0.0000	0.0000	0.0000	-0.3247	-0.3985	-3.8129	0.0253	-0.0998	-0.1017	0.0000	0.3440	-3.9884	-0.0885	0.0282	0.0000	0.0000	4.1194	-39.2402	-0.9528	0.3040	0.0000
1144.6850	-0.5151	-2.1274	1.8957	-0.1239	-0.2310	-2.5080	-0.0000	-0.0000	-0.0000	0.0000	0.0000	0.0000	-0.4546	-0.3736	-3.8161	0.0179	-0.0812	-0.0979	0.0000	0.3439	-3.9884	-0.0885	0.0282	0.0000	0.0000	4.1184	-39.2404	-0.9527	0.3040	0.0000
1144.6950	-0.5151	-2.1274	1.8957	-0.1240	-0.2311	-2.5081	-0.0000	-0.0000	-0.0000	0.0000	0.0000	0.0000	-0.3818	-0.4514	-3.8222	0.0357	-0.1246	-0.0902	-0.0000	0.3440	-3.9884	-0.0885	0.0282	0.0000	-0.0000	4.1200	-39.2405	-0.9527	0.3040	0.0000
1144.7070	-0.5151	-2.1274	1.8957	-0.1240	-0.2310	-2.5081	-0.0000	-0.0000	-0.0000	0.0000	0.0000	0.0000	-0.4523	-0.5205	-3.8506	0.0349	-0.0813	-0.0632	-0.0000	0.3439	-3.9884	-0.0885	0.0282	0.0000	-0.0000	4.1184	-39.2404	-0.9526	0.3039	0.0000
1144.7170	-0.5151	-2.1274	1.8957	-0.1239	-0.2311	-2.5080	-0.0000	-0.0000	-0.0000	0.0000	0.0000	0.0000	-0.4634	-0.4245	-3.8269	0.0554	-0.0950	-0.1003	-0.0000	0.3440	-3.9884	-0.0885	0.0282	0.0000	-0.0000	4.1201	-39.2404	-0.9527	0.3040	0.0000
1144.7290	-0.5151	-2.1274	1.8957	-0.1240	-0.2311	-2.5080	-0.0000	-0.0000	-0.0000	0.0000	0.0000	0.0000	-0.4743	-0.5487	-3.8584	0.0172	-0.1007	-0.0944	-0.0000	0.3440	-3.9884	-0.0885	0.0282	0.0000	-0.0000	4.1194	-39.2403	-0.9527	0.3040	0.0000
1144.7390	-0.5151	-2.1274	1.8957	-0.1240	-0.2311	-2.5081	-0.0000	-0.0000	-0.0000	0.0000	0.0000	0.0000	-0.4470	-0.4357	-3.8800	0.0373	-0.1080	-0.0928	0.0000	0.3438	-3.9884	-0.0885	0.0282	0.0000	0.0000	4.1173	-39.2407	-0.9526	0.3039	0.0000
1144.7490	-0.5151	-2.1274	1.8957	-0.1240	-0.2311	-2.5081	-0.0000	-0.0000	-0.0000	0.0000	0.0000	0.0000	-0.4357	-0.4480	-3.8185	0.0287	-0.0876	-0.0999	-0.0000	0.3442	-3.9884	-0.0885	0.0282	0.0000	-0.0000	4.1220	-39.2401	-0.9528	0.3040	0.0000
1144.7610	-0.5151	-2.1274	1.8957	-0.1239	-0.2311	-2.5080	-0.0000	-0.0000	-0.0000	0.0000	0.0000	0.0000	-0.4011	-0.5003	-3.8434	0.0406	-0.1025	-0.0884	-0.0000	0.3440	-3.9884	-0.0885	0.0282	0.0000	-0.0000	4.1194	-39.2403	-0.9528	0.3040	0.0000
1144.7710	-0.5151	-2.1274	1.8957	-0.1240	-0.2311	-2.5080	-0.0000	-0.0000	-0.0000	0.0000	0.0000	0.0000	-0.4008	-0.4930	-3.7839	0.0300	-0.0967	-0.0781	-0.0000	0.3438	-3.9884	-0.0885	0.0282	0.0000	-0.0000	4.1177	-39.2403	-0.9527	0.3040	0.0000
1144.7810	-0.5151	-2.1274	1.8957	-0.1239	-0.2311	-2.5080	-0.0000	-0.0000	-0.0000	0.0000	0.0000	0.0000	-0.4787	-0.4241	-3.8368	0.0363	-0.0875	-0.0637	-0.0000	0.3440	-3.9884	-0.0885	0.0282	0.0000	-0.0000	4.1193	-39.2404	-0.9528	0.3040	0.0000
1144.7910	-0.5152	-2.1274	1.8957	-0.1239	-0.2311	-2.5080	-0.0000	-0.0000	-0.0000	0.0000	0.0000	0.0000	-0.5574	-0.4755	-3.8075	0.0355	-0.1096	-0.0844	0.0000	0.3442	-3.9884	-0.0885	0.0282	0.0000	0.0000	4.1220	-39.2401	-0.9528	0.3040	0.0000
1144.8010	-0.5151	-2.1274	1.8957	-0.1239	-0.2311	-2.5080	-0.0000	-0.0000	-0.0000	0.0000	0.0000	0.0000	-0.3525	-0.4686	-3.8105	0.0290	-0.0938	-0.0844	0.0000	0.3440	-3.9884	-0.0885	0.0282	0.0000	0.0000	4.1192	-39.2405	-0.9528	0.3040	0.0000
1144.8110	-0.5151	-2.1274	1.8957	-0.1239	-0.2311	-2.5080	-0.0000	-0.0000	-0.0000	0.0000	0.0000	0.0000	-0.4485	-0.4436	-3.8621	0.0437	-0.1236	-0.1026	-0.0000	0.3440	-3.9884	-0.0885	0.0282	0.0000	-0.0000	4.1200	-39.2404	-0.9528	0.3040	0.0000
1144.8230	-0.5151	-2.1274	1.8957	-0.1240	-0.2311	-2.5080	-0.0000	-0.0000	-0.0000	0.0000	0.0000	0.0000	-0.3985	-0.4463	-3.8787	0.0263	-0.1014	-0.0858	0.0000	0.3439	-3.9884	-0.0885	0.0282	0.0000	0.0000	4.1191	-39.2406	-0.9526	0.3039	0.0000
1144.8330	-0.5151	-2.1274	1.8957	-0.1240	-0.2311	-2.5080	-0.0000	-0.0000	-0.0000	0.0000	0.0000	0.0000	-0.4362	-0.4215	-3.8553	0.0373	-0.0941	-0.0750	-0.0000	0.3439	-3.9884	-0.0885	0.0282	0.0000	-0.0000	4.1185	-39.2403	-0.9527	0.3040	0.0000
1144.8430	-0.5151	-2.1274	1.8957	-0.1240	-0.2310	-2.5080	-0.0000	-0.0000	-0.0000	0.0000	0.0000	0.0000	-0.4987	-0.4916	-3.8258	0.0233	-0.0939	-0.1045	0.0000	0.3437	-3.9884	-0.0885	0.0282	0.0000	0.0000	4.1165	-39.2406	-0.9526	0.3039	0.0000
1144.8550	-0.5151	-2.1274	1.8957	-0.1239	-0.2311	-2.5080	-0.0000	-0.0000	-0.0000	0.0000	0.0000	0.0000	-0.4469	-0.4047	-3.8241	0.0259	-0.1085	-0.1036	-0.0000	0.3440	-3.9884	-0.0885	0.0282	0.0000	-0.0000	4.1202	-39.2403	-0.9528	0.3040	0.0000
1144.8650	-0.5151	-2.1274	1.8957	-0.1240	-0.2310	-2.5080	-0.0000	-0.0000	-0.0000	0.0000	0.0000	0.0000	-0.4077	-0.4618	-3.8286	0.0340	-0.1022	-0.0885	-0.0000	0.3439	-3.9884	-0.0885	0.0282	0.0000	-0.0000	4.1183	-39.2405	-0.9526	0.3039	0.0000
1144.8750	-0.5151	-2.1274	1.8957	-0.1240	-0.2311	-2.5080	-0.0000	-0.0000	-0.0000	0.0000	0.0000	0.0000	-0.4306	-0.4241	-3.8016	0.0348	-0.1303	-0.1059	0.0000	0.3441	-3.9884	-0.0885	0.0282	0.0000	0.0000	4.1208	-39.2405	-0.9527	0.3040	0.0000
1144.8870	-0.5151	-2.1274	1.8957	-0.1240	-0.2310	-2.5081	-0.0000	-0.0000	-0.0000	0.0000	0.0000	0.0000	-0.3966	-0.3938	-3.7866	0.0247	-0.1242	-0.1058	-0.0000	0.3440	-3.9884	-0.0885	0.0282	0.0000	-0.0000	4.1193	-39.2404	-0.9526	0.3039	0.0000
1144.8970	-0.5151	-2.1274	1.8957	-0.1240	-0.2311	-2.5081	-0.0000	-0.0000	-0.0000	0.0000	0.0000	0.0000	-0.4133	-0.3788	-3.8003	0.0497	-0.1071	-0.1086	0.0000	0.3440	-3.9884	-0.0885	0.0282	0.0000	0.0000	4.1193	-39.2404	-0.9528	0.3040	0.0000
1144.9090	-0.5151	-2.1274	1.8958	-0.1240	-0.2311	-2.5080	-0.0000	-0.0000	-0.0000	0.0000	0.0000	0.0000	-0.4407	-0.5014	-3.8253	0.0449	-0.1091	-0.1030	0.0000	0.3441	-3.9884	-0.0885	0.0282	0.0000	0.0000	4.1210	-39.2403	-0.9528	0.3040	0.0000
1144.9190	-0.5151	-2.1274	1.8957	-0.1240	-0.2311	-2.5080	-0.0000	-0.0000	-0.0000	0.0000	0.0000	0.0000	-0.4093	-0.3872	-3.8315	0.0137	-0.1050	-0.1275	-0.0000	0.3439	-3.9884	-0.0885	0.0282	0.0000	-0.0000	4.1182	-39.2405	-0.9526	0.3039	0.0000
1144.9310	-0.5151	-2.1274	1.8957	-0.1239	-0.2311	-2.5080	-0.0000	-0.0000	-0.0000	0.0000	0.0000	0.0000	-0.4171	-0.4407	-3.8796	0.0346	-0.1086	-0.0928	-0.0000	0.3440	-3.9884	-0.0885	0.0282	0.0000	-0.0000	4.1192	-39.2405	-0.9526	0.3039	0.0000
1144.9410	-0.5151	-2.1274	1.8958	-0.1240	-0.2311	-2.5080	-0.0000	-0.0000	-0.0000	0.0000	0.0000	0.0000	-0.4694	-0.4069	-3.8113	0.0293	-0.1092	-0.1279	-0.0000	0.3439	-3.9884	-0.0885	0.0282	0.0000	-0.0000	4.1184	-39.2403	-0.9527	0.3040	0.0000
1144.9510	-0.5151	-2.1274	1.8957	-0.1239	-0.2311	-2.5081	-0.0000	-0.0000	-0.0000	0.0000	0.0000	0.0000	-0.4477	-0.3596	-3.8680	0.0352	-0.0963	-0.1010	-0.0000	0.3440	-3.9884	-0.0885	0.0282	0.0000	-0.0000	4.1201	-39.2403	-0.9528	0.3040	0.0000
1144.9630	-0.5151	-2.1274	1.8957	-0.1240	-0.2311	-2.5080	-0.0000	-0.0000	-0.0000	0.0000	0.0000	0.0000	-0.4481	-0.4141	-3.8897	0.0145	-0.1227	-0.0830	0.0000	0.3442	-3.9884	-0.0885	0.0282	0.0000	0.0000	4.1218	-39.2403	-0.9529	0.3040	0.0000
1144.9730	-0.5151	-2.1274	1.8957	-0.1240	-0.2310	-2.5080	-0.0000	-0.0000	-0.0000	0.0000	0.0000	0.0000	-0.4702	-0.4893	-3.8465	0.0349	-0.1029	-0.1040	0.0000	0.3440	-3.9884	-0.0885	0.0282	0.0000	0.0000	4.1193	-39.2403	-0.9526	0.3039	0.0000
1144.9850	-0.5151	-2.1274	1.8957	-0.1239	-0.2311	-2.5081	-0.0000	-0.0000	-0.0000	0.0000	0.0000	0.0000	-0.5230	-0.3470	-3.8458	0.0444	-0.1136	-0.0957	0.0000	0.3441	-3.9884	-0.0885	0.0282	0.0000	0.0000	4.1211	-39.2402	-0.9527	0.3040	0.0000
1144.9950	-0.5151	-2.1274	1.8957	-0.1240	-0.2311	-2.5081	-0.0000	-0.0000	-0.0000	0.0000	0.0000	0.0000	-0.4502	-0.4093	-3.9056	0.0413	-0.1160	-0.0916	0.0000	0.3440	-3.9884	-0.0885	0.0282	0.0000	0.0000	4.1202	-39.2403	-0.9528	0.3040	0.0000
1145.0070	-0.5151	-2.1274	1.8957	-0.1240	-0.2310	-2.5081	-0.0000	-0.0000	-0.0000	0.0000	0.0000	0.0000	-0.4818	-0.4348	-3.8163	0.0251	-0.0911	-0.0882	-0.0000	0.3440	-3.9884	-0.0885	0.0282	0.0000	-0.0000	4.1202	-39.2403	-0.9528	0.3040	0.0000
1145.0170	-0.5151	-2.1274	1.8957	-0.1240	-0.2311	-2.5081	-0.0000	-0.0000	-0.0000	0.0000	0.0000	0.0000	-0.4950	-0.4360	-3.8811	0.0162	-0.0962	-0.1020	0.0000	0.3439	-3.9884	-0.0885	0.0282	0.0000	0.0000	4.1183	-39.2405	-0.9527	0.3040	0.0000
1145.0270	-0.5151	-2.1274	1.8957	-0.1240	-0.2311	-2.5080	-0.0000	-0.0000	-0.0000	0.0000	0.0000	0.0000	-0.4128	-0.4308	-3.8030	0.0257	-0.1233	-0.0882	-0.0000	0.3438	-3.9884	-0.0885	0.0282	0.0000	-0.0000	4.1175	-39.2404	-0.9527	0.3040	0.0000
1145.0390	-0.5151	-2.1274	1.8957	-0.1239	-0.2311	-2.5080	-0.0000	-0.0000	-0.0000	0.0000	0.0000	0.0000	-0.3865	-0.4322	-3.8440	-0.0017	-0.0955	-0.0992	0.0000	0.3440	-3.9884	-0.0885	0.0282	0.0000	0.0000	4.1192	-39.2404	-0.9528	0.3040	0.0000
1145.0490	-0.5151	-2.1274	1.8957	-0.1240	-0.2311	-2.5080	-0.0000	-0.0000	-0.0000	0.0000	0.0000	0.0000	-0.4322	-0.3670	-3.8665	0.0263	-0.1026	-0.0854	-0.0000	0.3440	-3.9884	-0.0885	0.0282	0.0000	-0.0000	4.1193	-39.2404	-0.9528	0.3040	0.0000
1145.0610	-0.5151	-2.1274	1.8957	-0.1239	-0.2311	-2.5081	-0.0000	-0.0000	-0.0000	0.0000	0.0000	0.0000	-0.4954	-0.4715	-3.8212	0.0346	-0.0885	-0.1098	-0.0000	0.3440	-3.9884	-0.0885	0.0282	0.0000	-0.0000	4.1192	-39.2404	-0.9527	0.3040	0.0000
1145.0710	-0.5151	-2.1274	1.8957	-0.1240	-0.2311	-2.5080	-0.0000	-0.0000	-0.0000	0.0000	0.0000	0.0000	-0.4424	-0.3649	-3.8991	0.0218	-0.0772	-0.0939	0.0000	0.3440	-3.9884	-0.0885	0.0282	0.0000	0.0000	4.1192	-39.2404	-0.9527	0.3040	0.0000
1145.0830	-0.5151	-2.1274	1.8957	-0.1240	-0.2311	-2.5081	-0.0000	-0.0000	-0.0000	0.0000	0.0000	0.0000	-0.4964	-0.4265	-3.8501	0.0455	-0.1204	-0.1236	-0.0000	0.3438	-3.9884	-0.0885	0.0282	0.0000	-0.0000	4.1174	-39.2406	-0.9528	0.3040	0.0000
1145.0930	-0.5151	-2.1274	1.8957	-0.1239	-0.2310	-2.5081	-0.0000	-0.0000	-0.0000	0.0000	0.0000	0.0000	-0.5148	-0.3928	-3.8531	0.0328	-0.1083	-0.1259	-0.0000	0.3440	-3.9884	-0.0885	0.0282	0.0000	-0.0000	4.1203	-39.2402	-0.9528	0.3040	0.0000
1145.1050	-0.5151	-2.1274	1.8957	-0.1240	-0.2311	-2.5080	-0.0000	-0.0000	-0.0000	0.0000	0.0000	0.0000	-0.4841	-0.4797	-3.8384	0.0308	-0.1167	-0.1358	-0.0000	0.3440	-3.9884	-0.0885	0.0282	0.0000	-0.0000	4.1203	-39.2402	-0.9528	0.3040	0.0000
1145.1150	-0.5151	-2.1274	1.8958	-0.1239	-0.2311	-2.5080	-0.0000	-0.0000	-0.0000	0.0000	0.0000	0.0000	-0.4264	-0.3927	-3.8276	0.0270	-0.0880	-0.1069	-0.0000	0.3439	-3.9884	-0.0885	0.0282	0.0000	-0.0000	4.1190	-39.2406	-0.9529	0.3040	0.0000
1145.1250	-0.5151	-2.1274	1.8957	-0.1240	-0.2311	-2.5081	-0.0000	-0.0000	-0.0000	0.0000	0.0000	0.0000	-0.5313	-0.4963	-3.8587	0.0284	-0.0916	-0.1086	-0.0000	0.3437	-3.9884	-0.0885	0.0282	0.0000	-0.0000	4.1158	-39.2405	-0.9527	0.3040	0.0000
1145.1370	-0.5151	-2.1274	1.8957	-0.1240	-0.2311	-2.5080	-0.0000	-0.0000	-0.0000	0.0000	0.0000	0.0000	-0.5761	-0.3481	-3.8469	0.0231	-0.0970	-0.1197	0.0000	0.3441	-3.9884	-0.0885	0.0282	0.0000	0.0000	4.1208	-39.2405	-0.9527	0.3040	0.0000
1145.1470	-0.5151	-2.1274	1.8957	-0.1239	-0.2311	-2.5081	-0.0000	-0.0000	-0.0000	0.0000	0.0000	0.0000	-0.5364	-0.3595	-3.8547	0.0553	-0.1012	-0.1160	0.0000	0.3440	-3.9884	-0.0885	0.0282	0.0000	0.0000	4.1193	-39.2404	-0.9527	0.3040	0.0000
1145.1590	-0.5151	-2.1274	1.8957	-0.1239	-0.2311	-2.5080	-0.0000	-0.0000	-0.0000	0.0000	0.0000	0.0000	-0.5310	-0.3731	-3.8734	0.0200	-0.1026	-0.1130	-0.0000	0.3440	-3.9884	-0.0885	0.0282	0.0000	-0.0000	4.1200	-39.2405	-0.9527	0.3040	0.0000
1145.1690	-0.5151	-2.1274	1.8957	-0.1239	-0.2311	-2.5081	-0.0000	-0.0000	-0.0000	0.0000	0.0000	0.0000	-0.5007	-0.3959	-3.8218	0.0432	-0.1286	-0.1030	-0.0000	0.3440	-3.9884	-0.0885	0.0282	0.0000	-0.0000	4.1191	-39.2405	-0.9528	0.3040	0.0000
1145.1810	-0.5151	-2.1274	1.8957	-0.1240	-0.2311	-2.5081	-0.0000	-0.0000	-0.0000	0.0000	0.0000	0.0000	-0.5668	-0.3770	-3.8703	0.0428	-0.0986	-0.1131	0.0000	0.3441	-3.9884	-0.0885	0.0282	0.0000	0.0000	4.1209	-39.2404	-0.9529	0.3040	0.0000
1145.1910	-0.5151	-2.1274	1.8957	-0.1240	-0.2310	-2.5081	-0.0000	-0.0000	-0.0000	0.0000	0.0000	0.0000	-0.5987	-0.4637	-3.8328	0.0365	-0.1034	-0.1014	-0.0000	0.3440	-3.9884	-0.0885	0.0282	0.0000	-0.0000	4.1196	-39.2401	-0.9529	0.3040	0.0000
1145.2010	-0.5151	-2.1274	1.8957	-0.1240	-0.2311	-2.5080	-0.0000	-0.0000	-0.0000	0.0000	0.0000	0.0000	-0.4972	-0.4035	-3.8630	0.0173	-0.0904	-0.1265	-0.0000	0.3443	-3.9884	-0.0885	0.0282	0.0000	-0.0000	4.1228	-39.2402	-0.9528	0.3040	0.0000
1145.2130	-0.5151	-2.1274	1.8957	-0.1240	-0.2311	-2.5080	-0.0000	-0.0000	-0.0000	0.0000	0.0000	0.0000	-0.5892	-0.4688	-3.8229	0.0221	-0.0940	-0.1049	-0.0000	0.3440	-3.9884	-0.0885	0.0282	0.0000	-0.0000	4.1193	-39.2404	-0.9528	0.3040	0.0000
1145.2230	-0.5151	-2.1274	1.8958	-0.1240	-0.2311	-2.5081	-0.0000	-0.0000	-0.0000	0.0000	0.0000	0.0000	-0.5827	-0.3828	-3.8546	0.0261	-0.1026	-0.1080	0.0000	0.3441	-3.9884	-0.0885	0.0282	0.0000	0.0000	4.1210	-39.2403	-0.9528	0.3040	0.0000
1145.2350	-0.5151	-2.1274	1.8957	-0.1240	-0.2311	-2.5081	-0.0000	-0.0000	-0.0000	0.0000	0.0000	0.0000	-0.5151	-0.3507	-3.8144	0.0330	-0.1184	-0.1053	0.0000	0.3440	-3.9884	-0.0885	0.0282	0.0000	0.0000	4.1195	-39.2402	-0.9527	0.3040	0.0000
1145.2450	-0.5151	-2.1274	1.8957	-0.1240	-0.2310	-2.5081	-0.0000	-0.0000	-0.0000	0.0000	0.0000	0.0000	-0.5845	-0.4706	-3.8396	0.0156	-0.1073	-0.1374	-0.0000	0.3439	-3.9884	-0.0885	0.0282	0.0000	-0.0000	4.1183	-39.2405	-0.9526	0.3039	0.0000
1145.2570	-0.5151	-2.1274	1.8957	-0.1239	-0.2310	-2.5080	-0.0000	-0.0000	-0.0000	0.0000	0.0000	0.0000	-0.4832	-0.4203	-3.8320	0.0169	-0.0941	-0.1469	0.0000	0.3440	-3.9884	-0.0885	0.0282	0.0000	0.0000	4.1192	-39.2404	-0.9527	0.3040	0.0000
1145.2670	-0.5151	-2.1275	1.8957	-0.1240	-0.2311	-2.5080	-0.0000	-0.0000	-0.0000	0.0000	0.0000	0.0000	-0.5392	-0.3890	-3.8368	0.0430	-0.1156	-0.1210	-0.0000	0.3439	-3.9884	-0.0885	0.0282	0.0000	-0.0000	4.1181	-39.2407	-0.9526	0.3039	0.0000
1145.2790	-0.5151	-2.1274	1.8957	-0.1240	-0.2311	-2.5081	-0.0000	-0.0000	-0.0000	0.0000	0.0000	0.0000	-0.5101	-0.4311	-3.8908	0.0239	-0.0767	-0.1257	0.0000	0.3439	-3.9884	-0.0885	0.0282	0.0000	0.0000	4.1182	-39.2406	-0.9527	0.3040	0.0000
1145.2890	-0.5151	-2.1274	1.8957	-0.1240	-0.2310	-2.5080	-0.0000	-0.0000	-0.0000	0.0000	0.0000	0.0000	-0.6000	-0.4052	-3.8420	0.0296	-0.1031	-0.1200	-0.0000	0.3439	-3.9885	-0.0885	0.0282	0.0000	-0.0000	4.1181	-39.2407	-0.9527	0.3040	0.0000
1145.2990	-0.5151	-2.1274	1.8957	-0.1240	-0.2311	-2.5080	-0.0000	-0.0000	-0.0000	0.0000	0.0000	0.0000	-0.6452	-0.4540	-3.8729	0.0266	-0.1043	-0.1548	-0.0000	0.3440	-3.9884	-0.0885	0.0282	0.0000	-0.0000	4.1194	-39.2403	-0.9528	0.3040	0.0000
1145.3110	-0.5151	-2.1274	1.8957	-0.1240	-0.2311	-2.5080	-0.0000	-0.0000	-0.0000	0.0000	0.0000	0.0000	-0.6512	-0.3363	-3.8649	0.0216	-0.1297	-0.1537	0.0000	0.3440	-3.9884	-0.0885	0.0282	0.0000	0.0000	4.1192	-39.2405	-0.9528	0.3040	0.0000
1145.3210	-0.5151	-2.1274	1.8958	-0.1239	-0.2311	-2.5080	-0.0000	-0.0000	-0.0000	0.0000	0.0000	0.0000	-0.5191	-0.3772	-3.8638	0.0373	-0.1061	-0.1182	0.0000	0.3440	-3.9884	-0.0885	0.0282	0.0000	0.0000	4.1194	-39.2403	-0.9527	0.3040	0.0000
1145.3330	-0.5151	-2.1274	1.8957	-0.1240	-0.2310	-2.5080	-0.0000	-0.0000	-0.0000	0.0000	0.0000	0.0000	-0.6307	-0.3615	-3.8812	0.0357	-0.1302	-0.1101	-0.0000	0.3438	-3.9884	-0.0885	0.0282	0.0000	-0.0000	4.1176	-39.2403	-0.9527	0.3040	0.0000
1145.3430	-0.5151	-2.1274	1.8957	-0.1240	-0.2311	-2.5080	-0.0000	-0.0000	-0.0000	0.0000	0.0000	0.0000	-0.6014	-0.4663	-3.8483	0.0362	-0.1175	-0.1280	0.0000	0.3440	-3.9884	-0.0885	0.0282	0.0000	0.0000	4.1194	-39.2403	-0.9526	0.3039	0.0000
1145.3550	-0.5151	-2.1274	1.8957	-0.1239	-0.2311	-2.5080	-0.0000	-0.0000	-0.0000	0.0000	0.0000	0.0000	-0.5609	-0.3729	-3.8753	0.0205	-0.1028	-0.1471	-0.0000	0.3440	-3.9884	-0.0885	0.0282	0.0000	-0.0000	4.1202	-39.2403	-0.9528	0.3040	0.0000
1145.3650	-0.5151	-2.1274	1.8957	-0.1240	-0.2311	-2.5080	-0.0000	-0.0000	-0.0000	0.0000	0.0000	0.0000	-0.6032	-0.4644	-3.8537	0.0280	-0.1059	-0.1304	0.0000	0.3440	-3.9884	-0.0885	0.0282	0.0000	0.0000	4.1192	-39.2405	-0.9527	0.3040	0.0000
1145.3750	-0.5151	-2.1274	1.8957	-0.1239	-0.2311	-2.5081	-0.0000	-0.0000	-0.0000	0.0000	0.0000	0.0000	-0.5311	-0.3883	-3.8725	0.0306	-0.0993	-0.1158	-0.0000	0.3440	-3.9884	-0.0885	0.0282	0.0000	-0.0000	4.1193	-39.2404	-0.9526	0.3039	0.0000
1145.3870	-0.5151	-2.1274	1.8957	-0.1240	-0.2311	-2.5080	-0.0000	-0.0000	-0.0000	0.0000	0.0000	0.0000	-0.5896	-0.3550	-3.8654	0.0305	-0.0859	-0.1364	0.0000	0.3439	-3.9884	-0.0885	0.0282	0.0000	0.0000	4.1182	-39.2406	-0.9526	0.3039	0.0000
1145.3970	-0.5151	-2.1274	1.8958	-0.1239	-0.2311	-2.5081	-0.0000	-0.0000	-0.0000	0.0000	0.0000	0.0000	-0.5397	-0.4506	-3.8472	0.0103	-0.1068	-0.1123	-0.0000	0.3439	-3.9884	-0.0885	0.0282	0.0000	-0.0000	4.1191	-39.2406	-0.9527	0.3040	0.0000
1145.4090	-0.5151	-2.1274	1.8957	-0.1240	-0.2310	-2.5080	-0.0000	-0.0000	-0.0000	0.0000	0.0000	0.0000	-0.4894	-0.3436	-3.8456	0.0351	-0.1215	-0.1212	0.0000	0.3440	-3.9884	-0.0885	0.0282	0.0000	0.0000	4.1192	-39.2405	-0.9528	0.3040	0.0000
1145.4190	-0.5151	-2.1274	1.8957	-0.1239	-0.2311	-2.5080	-0.0000	-0.0000	-0.0000	0.0000	0.0000	0.0000	-0.5933	-0.3595	-3.8283	0.0268	-0.0913	-0.1062	-0.0000	0.3440	-3.9884	-0.0885	0.0282	0.0000	-0.0000	4.1202	-39.2403	-0.9528	0.3040	0.0000
1145.4290	-0.5151	-2.1274	1.8957	-0.1240	-0.2311	-2.5080	-0.0000	-0.0000	-0.0000	0.0000	0.0000	0.0000	-0.5748	-0.3682	-3.8564	0.0280	-0.1297	-0.1335	-0.0000	0.3439	-3.9884	-0.0885	0.0282	0.0000	-0.0000	4.1184	-39.2403	-0.9527	0.3040	0.0000
1145.4410	-0.5152	-2.1274	1.8957	-0.1240	-0.2311	-2.5081	-0.0000	-0.0000	-0.0000	0.0000	0.0000	0.0000	-0.5148	-0.4323	-3.8709	0.0266	-0.1013	-0.1482	-0.0000	0.3439	-3.9884	-0.0885	0.0282	0.0000	-0.0000	4.1183	-39.2405	-0.9526	0.3039	0.0000
1145.4510	-0.5151	-2.1274	1.8957	-0.1240	-0.2311	-2.5080	-0.0000	-0.0000	-0.0000	0.0000	0.0000	0.0000	-0.5756	-0.4252	-3.8822	0.0363	-0.1096	-0.1294	0.0000	0.3437	-3.9884	-0.0885	0.0282	0.0000	0.0000	4.1166	-39.2405	-0.9526	0.3039	0.0000
1145.4610	-0.5151	-2.1274	1.8957	-0.1240	-0.2311	-2.5080	-0.0000	-0.0000	-0.0000	0.0000	0.0000	0.0000	-0.5398	-0.4130	-3.8393	0.0246	-0.0839	-0.1472	-0.0000	0.3440	-3.9884	-0.0885	0.0282	0.0000	-0.0000	4.1194	-39.2403	-0.9528	0.3040	0.0000
1145.4710	-0.5151	-2.1274	1.8957	-0.1240	-0.2311	-2.5080	-0.0000	-0.0000	-0.0000	0.0000	0.0000	0.0000	-0.4943	-0.4475	-3.8507	0.0228	-0.1122	-0.1324	-0.0000	0.3439	-3.9884	-0.0885	0.0282	0.0000	-0.0000	4.1182	-39.2406	-0.9527	0.3040	0.0000
1145.4810	-0.5151	-2.1274	1.8957	-0.1240	-0.2311	-2.5081	-0.0000	-0.0000	-0.0000	0.0000	0.0000	0.0000	-0.5549	-0.4201	-3.8466	0.0187	-0.0892	-0.1270	0.0000	0.3438	-3.9884	-0.0885	0.0282	0.0000	0.0000	4.1173	-39.2406	-0.9527	0.3040	0.0000
1145.4930	-0.5151	-2.1274	1.8957	-0.1240	-0.2311	-2.5081	-0.0000	-0.0000	-0.0000	0.0000	0.0000	0.0000	-0.6316	-0.3669	-3.8239	0.0306	-0.1014	-0.0991	0.0000	0.3439	-3.9884	-0.0885	0.0282	0.0000	0.0000	4.1184	-39.2404	-0.9527	0.3040	0.0000
1145.5030	-0.5151	-2.1274	1.8957	-0.1240	-0.2311	-2.5080	-0.0000	-0.0000	-0.0000	0.0000	0.0000	0.0000	-0.6009	-0.3620	-3.8979	0.0321	-0.0863	-0.1111	-0.0000	0.3443	-3.9884	-0.0886	0.0283	0.0000	-0.0000	4.1231	-39.2399	-0.9531	0.3041	0.0000
1145.5130	-0.5151	-2.1274	1.8958	-0.1240	-0.2311	-2.5080	-0.0000	-0.0000	-0.0000	0.0000	0.0000	0.0000	-0.5613	-0.3741	-3.8984	0.0434	-0.1203	-0.1088	-0.0000	0.3439	-3.9884	-0.0885	0.0282	0.0000	-0.0000	4.1186	-39.2402	-0.9528	0.3040	0.0000
1145.5230	-0.5151	-2.1274	1.8957	-0.1240	-0.2311	-2.5080	-0.0000	-0.0000	-0.0000	0.0000	0.0000	0.0000	-0.4846	-0.4000	-3.8610	0.0294	-0.1214	-0.1363	0.0000	0.3439	-3.9884	-0.0885	0.0282	0.0000	0.0000	4.1183	-39.2405	-0.9528	0.3040	0.0000
1145.5330	-0.5151	-2.1274	1.8957	-0.1239	-0.2311	-2.5081	-0.0000	-0.0000	-0.0000	0.0000	0.0000	0.0000	-0.5499	-0.3918	-3.8540	0.0238	-0.0894	-0.1301	-0.0000	0.3441	-3.9884	-0.0885	0.0282	0.0000	-0.0000	4.1203	-39.2402	-0.9528	0.3040	0.0000
1145.5450	-0.5151	-2.1274	1.8958	-0.1240	-0.2311	-2.5081	-0.0000	-0.0000	-0.0000	0.0000	0.0000	0.0000	-0.6439	-0.3507	-3.8408	0.0336	-0.1007	-0.1324	-0.0000	0.3440	-3.9884	-0.0885	0.0282	0.0000	-0.0000	4.1194	-39.2403	-0.9529	0.3040	0.0000
1145.5550	-0.5151	-2.1274	1.8957	-0.1240	-0.2311	-2.5081	-0.0000	-0.0000	-0.0000	0.0000	0.0000	0.0000	-0.5872	-0.3816	-3.8669	0.0436	-0.0747	-0.1275	0.0000	0.3440	-3.9884	-0.0885	0.0282	0.0000	0.0000	4.1191	-39.2405	-0.9527	0.3040	0.0000
1145.5670	-0.5152	-2.1274	1.8957	-0.1240	-0.2311	-2.5081	-0.0000	-0.0000	-0.0000	0.0000	0.0000	0.0000	-0.5317	-0.3693	-3.8692	0.0107	-0.0930	-0.1376	0.0000	0.3441	-3.9884	-0.0885	0.0282	0.0000	0.0000	4.1211	-39.2402	-0.9527	0.3040	0.0000
1145.5770	-0.5151	-2.1274	1.8957	-0.1240	-0.2311	-2.5081	-0.0000	-0.0000	-0.0000	0.0000	0.0000	0.0000	-0.5854	-0.3788	-3.8784	0.0304	-0.0904	-0.1346	-0.0000	0.3440	-3.9884	-0.0885	0.0282	0.0000	-0.0000	4.1203	-39.2402	-0.9528	0.3040	0.0000
1145.5870	-0.5151	-2.1274	1.8957	-0.1240	-0.2310	-2.5081	-0.0000	-0.0000	-0.0000	0.0000	0.0000	0.0000	-0.5554	-0.4390	-3.8250	0.0453	-0.0792	-0.1174	0.0000	0.3438	-3.9884	-0.0885	0.0282	0.0000	0.0000	4.1175	-39.2405	-0.9526	0.3039	0.0000
1145.5990	-0.5151	-2.1274	1.8958	-0.1240	-0.2311	-2.5081	-0.0000	-0.0000	-0.0000	0.0000	0.0000	0.0000	-0.5943	-0.3667	-3.8072	0.0507	-0.0958	-0.0956	-0.0000	0.3440	-3.9884	-0.0885	0.0282	0.0000	-0.0000	4.1200	-39.2405	-0.9527	0.3040	0.0000
1145.6090	-0.5151	-2.1274	1.8957	-0.1240	-0.2310	-2.5081	-0.0000	-0.0000	-0.0000	0.0000	0.0000	0.0000	-0.6203	-0.3459	-3.8733	0.0232	-0.1173	-0.1536	0.0000	0.3439	-3.9884	-0.0885	0.0282	0.0000	0.0000	4.1183	-39.2405	-0.9528	0.3040	0.0000
1145.6210	-0.5151	-2.1274	1.8957	-0.1239	-0.2311	-2.5080	-0.0000	-0.0000	-0.0000	0.0000	0.0000	0.0000	-0.5805	-0.4314	-3.8648	0.0220	-0.0928	-0.1380	-0.0000	0.3440	-3.9884	-0.0885	0.0282	0.0000	-0.0000	4.1193	-39.2404	-0.9526	0.3039	0.0000
1145.6310	-0.5151	-2.1274	1.8957	-0.1240	-0.2311	-2.5081	-0.0000	-0.0000	-0.0000	0.0000	0.0000	0.0000	-0.5647	-0.3835	-3.8463	0.0169	-0.0792	-0.1375	0.0000	0.3438	-3.9884	-0.0885	0.0282	0.0000	0.0000	4.1174	-39.2406	-0.9526	0.3039	0.0000
1145.6430	-0.5151	-2.1274	1.8957	-0.1239	-0.2311	-2.5080	-0.0000	-0.0000	-0.0000	0.0000	0.0000	0.0000	-0.5628	-0.3399	-3.9156	0.0341	-0.1172	-0.1428	-0.0000	0.3440	-3.9884	-0.0885	0.0282	0.0000	-0.0000	4.1194	-39.2403	-0.9528	0.3040	0.0000
1145.6530	-0.5151	-2.1274	1.8957	-0.1240	-0.2311	-2.5081	-0.0000	-0.0000	-0.0000	0.0000	0.0000	0.0000	-0.7107	-0.3561	-3.8180	0.0301	-0.0888	-0.1409	-0.0000	0.3440	-3.9884	-0.0885	0.0282	0.0000	-0.0000	4.1201	-39.2404	-0.9529	0.3040	0.0000
1145.6630	-0.5151	-2.1274	1.8958	-0.1239	-0.2311	-2.5081	-0.0000	-0.0000	-0.0000	0.0000	0.0000	0.0000	-0.5537	-0.3622	-3.8961	0.0365	-0.0895	-0.1312	0.0000	0.3441	-3.9884	-0.0885	0.0282	0.0000	0.0000	4.1211	-39.2403	-0.9526	0.3039	0.0000
1145.6730	-0.5151	-2.1274	1.8958	-0.1240	-0.2311	-2.5081	-0.0000	-0.0000	-0.0000	0.0000	0.0000	0.0000	-0.5186	-0.4463	-3.8548	0.0350	-0.0953	-0.1000	-0.0000	0.3441	-3.9884	-0.0885	0.0282	0.0000	-0.0000	4.1203	-39.2402	-0.9528	0.3040	0.0000
1145.6830	-0.5151	-2.1274	1.8957	-0.1240	-0.2310	-2.5080	-0.0000	-0.0000	-0.0000	0.0000	0.0000	0.0000	-0.5608	-0.4413	-3.8806	0.0436	-0.0868	-0.0988	0.0000	0.3439	-3.9884	-0.0885	0.0282	0.0000	0.0000	4.1184	-39.2404	-0.9527	0.3040	0.0000
1145.6950	-0.5151	-2.1274	1.8957	-0.1240	-0.2311	-2.5080	-0.0000	-0.0000	-0.0000	0.0000	0.0000	0.0000	-0.5151	-0.3577	-3.8388	0.0347	-0.0969	-0.1251	0.0000	0.3440	-3.9884	-0.0885	0.0282	0.0000	0.0000	4.1200	-39.2405	-0.9528	0.3040	0.0000
1145.7050	-0.5151	-2.1274	1.8957	-0.1240	-0.2311	-2.5080	-0.0000	-0.0000	-0.0000	0.0000	0.0000	0.0000	-0.5498	-0.4039	-3.8452	0.0468	-0.0897	-0.1216	-0.0000	0.3440	-3.9884	-0.0885	0.0282	0.0000	-0.0000	4.1202	-39.2403	-0.9528	0.3040	0.0000
1145.7150	-0.5151	-2.1274	1.8957	-0.1239	-0.2311	-2.5081	-0.0000	-0.0000	-0.0000	0.0000	0.0000	0.0000	-0.5113	-0.4133	-3.8351	0.0309	-0.0973	-0.1163	-0.0000	0.3441	-3.9884	-0.0885	0.0282	0.0000	-0.0000	4.1204	-39.2400	-0.9526	0.3039	0.0000
1145.7250	-0.5151	-2.1274	1.8957	-0.1240	-0.2311	-2.5080	-0.0000	-0.0000	-0.0000	0.0000	0.0000	0.0000	-0.5252	-0.3562	-3.8822	0.0287	-0.1001	-0.1306	-0.0000	0.3442	-3.9884	-0.0885	0.0282	0.0000	-0.0000	4.1219	-39.2403	-0.9528	0.3040	0.0000
1145.7350	-0.5151	-2.1274	1.8958	-0.1240	-0.2311	-2.5080	-0.0000	-0.0000	-0.0000	0.0000	0.0000	0.0000	-0.5600	-0.4083	-3.8995	0.0378	-0.1101	-0.1318	0.0000	0.3437	-3.9885	-0.0885	0.0282	0.0000	0.0000	4.1164	-39.2407	-0.9527	0.3040	0.0000
1145.7470	-0.5151	-2.1274	1.8957	-0.1239	-0.2310	-2.5081	-0.0000	-0.0000	-0.0000	0.0000	0.0000	0.0000	-0.5476	-0.4070	-3.8353	0.0398	-0.1058	-0.1300	0.0000	0.3442	-3.9884	-0.0885	0.0282	0.0000	0.0000	4.1220	-39.2402	-0.9530	0.3040	0.0000
1145.7570	-0.5151	-2.1274	1.8957	-0.1240	-0.2311	-2.5081	-0.0000	-0.0000	-0.0000	0.0000	0.0000	0.0000	-0.4944	-0.3506	-3.8897	0.0362	-0.0984	-0.1088	0.0000	0.3438	-3.9884	-0.0885	0.0282	0.0000	0.0000	4.1173	-39.2406	-0.9527	0.3040	0.0000
1145.7670	-0.5151	-2.1274	1.8957	-0.1240	-0.2311	-2.5081	-0.0000	-0.0000	-0.0000	0.0000	0.0000	0.0000	-0.5058	-0.3009	-3.8927	0.0387	-0.1037	-0.1080	-0.0000	0.3438	-3.9884	-0.0885	0.0282	0.0000	-0.0000	4.1174	-39.2405	-0.9526	0.3039	0.0000
1145.7790	-0.5151	-2.1274	1.8958	-0.1240	-0.2311	-2.5081	-0.0000	-0.0000	-0.0000	0.0000	0.0000	0.0000	-0.4924	-0.3315	-3.8593	0.0099	-0.1101	-0.1170	0.0000	0.3441	-3.9884	-0.0885	0.0282	0.0000	0.0000	4.1212	-39.2401	-0.9528	0.3040	0.0000
1145.7890	-0.5151	-2.1274	1.8957	-0.1240	-0.2311	-2.5080	-0.0000	-0.0000	-0.0000	0.0000	0.0000	0.0000	-0.5822	-0.3327	-3.8387	0.0182	-0.1001	-0.1274	0.0000	0.3441	-3.9884	-0.0885	0.0282	0.0000	0.0000	4.1211	-39.2402	-0.9527	0.3040	0.0000
1145.8010	-0.5151	-2.1274	1.8957	-0.1240	-0.2311	-2.5080	-0.0000	-0.0000	-0.0000	0.0000	0.0000	0.0000	-0.5865	-0.3844	-3.8882	0.0306	-0.1266	-0.1231	-0.0000	0.3440	-3.9884	-0.0885	0.0282	0.0000	-0.0000	4.1202	-39.2403	-0.9528	0.3040	0.0000
1145.8110	-0.5152	-2.1274	1.8958	-0.1240	-0.2311	-2.5081	-0.0000	-0.0000	-0.0000	0.0000	0.0000	0.0000	-0.5753	-0.3528	-3.9038	0.0333	-0.0766	-0.1331	0.0000	0.3440	-3.9884	-0.0885	0.0282	0.0000	0.0000	4.1192	-39.2404	-0.9527	0.3040	0.0000
1145.8230	-0.5151	-2.1274	1.8957	-0.1239	-0.2311	-2.5080	-0.0000	-0.0000	-0.0000	0.0000	0.0000	0.0000	-0.4825	-0.3779	-3.8844	0.0417	-0.1125	-0.1375	0.0000	0.3439	-3.9884	-0.0885	0.0282	0.0000	0.0000	4.1182	-39.2406	-0.9527	0.3040	0.0000
1145.8330	-0.5151	-2.1274	1.8957	-0.1240	-0.2311	-2.5081	-0.0000	-0.0000	-0.0000	0.0000	0.0000	0.0000	-0.5054	-0.3340	-3.8067	0.0374	-0.0995	-0.1325	-0.0000	0.3440	-3.9884	-0.0885	0.0282	0.0000	-0.0000	4.1199	-39.2406	-0.9528	0.3040	0.0000
1145.8430	-0.5151	-2.1274	1.8958	-0.1239	-0.2310	-2.5081	-0.0000	-0.0000	-0.0000	0.0000	0.0000	0.0000	-0.6017	-0.3377	-3.8378	0.0458	-0.1040	-0.1555	0.0000	0.3440	-3.9884	-0.0885	0.0282	0.0000	0.0000	4.1193	-39.2403	-0.9529	0.3040	0.0000
1145.8530	-0.5151	-2.1274	1.8957	-0.1239	-0.2311	-2.5081	-0.0000	-0.0000	-0.0000	0.0000	0.0000	0.0000	-0.5583	-0.2956	-3.8319	0.0377	-0.1043	-0.1239	0.0000	0.3440	-3.9884	-0.0885	0.0282	0.0000	0.0000	4.1192	-39.2404	-0.9527	0.3040	0.0000
1145.8630	-0.5151	-2.1274	1.8958	-0.1240	-0.2310	-2.5081	-0.0000	-0.0000	-0.0000	0.0000	0.0000	0.0000	-0.3682	-0.4170	-3.8352	0.0387	-0.1084	-0.1528	0.0000	0.3440	-3.9884	-0.0885	0.0282	0.0000	0.0000	4.1193	-39.2403	-0.9527	0.3040	0.0000
1145.8750	-0.5151	-2.1274	1.8957	-0.1240	-0.2311	-2.5081	-0.0000	-0.0000	-0.0000	0.0000	0.0000	0.0000	-0.6266	-0.3191	-3.8642	0.0395	-0.1001	-0.1584	0.0000	0.3439	-3.9884	-0.0885	0.0282	0.0000	0.0000	4.1183	-39.2405	-0.9528	0.3040	0.0000
1145.8850	-0.5151	-2.1274	1.8957	-0.1240	-0.2311	-2.5080	-0.0000	-0.0000	-0.0000	0.0000	0.0000	0.0000	-0.4630	-0.4336	-3.8855	0.0377	-0.0879	-0.1160	0.0000	0.3437	-3.9884	-0.0885	0.0282	0.0000	0.0000	4.1165	-39.2407	-0.9526	0.3039	0.0000
1145.8950	-0.5151	-2.1274	1.8957	-0.1239	-0.2311	-2.5080	-0.0000	-0.0000	-0.0000	0.0000	0.0000	0.0000	-0.5188	-0.2968	-3.8665	0.0099	-0.0986	-0.1562	0.0000	0.3441	-3.9884	-0.0885	0.0282	0.0000	0.0000	4.1212	-39.2401	-0.9528	0.3040	0.0000
1145.9050	-0.5151	-2.1274	1.8957	-0.1239	-0.2311	-2.5080	-0.0000	-0.0000	-0.0000	0.0000	0.0000	-0.0001	-0.5205	-0.3267	-3.8347	0.0248	-0.1363	-0.1401	-0.0000	0.3439	-3.9884	-0.0885	0.0282	0.0000	-0.0000	4.1182	-39.2406	-0.9528	0.3040	0.0000
1145.9150	-0.5151	-2.1274	1.8957	-0.1240	-0.2311	-2.5080	-0.0000	-0.0000	-0.0000	0.0000	0.0000	-0.0000	-0.5082	-0.3656	-3.8868	0.0419	-0.1041	-0.1258	0.0000	0.3440	-3.9884	-0.0885	0.0282	0.0000	0.0000	4.1192	-39.2405	-0.9527	0.3040	0.0000
1145.9250	-0.5151	-2.1274	1.8957	-0.1239	-0.2311	-2.5080	-0.0000	-0.0000	-0.0000	0.0000	0.0000	-0.0002	-0.4803	-0.3653	-3.8550	0.0178	-0.1213	-0.1308	-0.0000	0.3440	-3.9884	-0.0885	0.0282	0.0000	-0.0000	4.1192	-39.2405	-0.9528	0.3040	0.0000
1145.9370	-0.5151	-2.1274	1.8957	-0.1239	-0.2311	-2.5081	-0.0000	-0.0000	-0.0000	0.0000	0.0000	-0.0001	-0.5585	-0.3725	-3.9037	0.0371	-0.1075	-0.1154	0.0000	0.3440	-3.9884	-0.0885	0.0282	0.0000	0.0000	4.1193	-39.2404	-0.9528	0.3040	0.0000
1145.9470	-0.5151	-2.1274	1.8957	-0.1239	-0.2311	-2.5080	-0.0000	-0.0000	-0.0000	0.0000	0.0000	-0.0001	-0.6430	-0.3129	-3.8672	-0.0052	-0.1062	-0.1384	0.0000	0.3439	-3.9884	-0.0885	0.0282	0.0000	0.0000	4.1183	-39.2405	-0.9528	0.3040	0.0000
1145.9590	-0.5151	-2.1274	1.8957	-0.1239	-0.2311	-2.5081	-0.0000	-0.0000	-0.0000	0.0000	0.0000	-0.0000	-0.6253	-0.3913	-3.8951	0.0442	-0.0944	-0.1373	0.0000	0.3439	-3.9884	-0.0885	0.0282	0.0000	0.0000	4.1183	-39.2405	-0.9527	0.3040	0.0000
1145.9690	-0.5151	-2.1274	1.8957	-0.1239	-0.2311	-2.5081	-0.0000	-0.0000	-0.0000	0.0000	0.0000	-0.0000	-0.5422	-0.3135	-3.8422	0.0471	-0.0898	-0.1353	-0.0000	0.3438	-3.9884	-0.0885	0.0282	0.0000	-0.0000	4.1174	-39.2406	-0.9528	0.3040	0.0000
1145.9810	-0.5151	-2.1274	1.8957	-0.1239	-0.2311	-2.5080	-0.0000	-0.0000	-0.0000	0.0000	0.0000	-0.0000	-0.5262	-0.3442	-3.8462	0.0110	-0.1024	-0.1266	0.0000	0.3440	-3.9884	-0.0885	0.0282	0.0000	0.0000	4.1194	-39.2403	-0.9529	0.3040	0.0000
1145.9910	-0.5151	-2.1274	1.8957	-0.1239	-0.2311	-2.5080	-0.0000	-0.0000	-0.0000	0.0000	0.0000	-0.0000	-0.5047	-0.4940	-3.9219	0.0307	-0.1180	-0.1184	-0.0000	0.3440	-3.9884	-0.0885	0.0282	0.0000	-0.0000	4.1202	-39.2403	-0.9528	0.3040	0.0000
1146.0030	-0.5151	-2.1274	1.8957	-0.1240	-0.2311	-2.5081	-0.0000	-0.0000	-0.0000	0.0000	0.0000	-0.0000	-0.6375	-0.3646	-3.8838	0.0187	-0.1156	-0.1347	-0.0000	0.3439	-3.9884	-0.0885	0.0282	0.0000	-0.0000	4.1183	-39.2405	-0.9528	0.3040	0.0000
1146.0130	-0.5151	-2.1274	1.8957	-0.1239	-0.2311	-2.5080	-0.0000	-0.0000	-0.0000	0.0000	0.0000	-0.0000	-0.6338	-0.4017	-3.8490	0.0240	-0.1090	-0.1306	-0.0000	0.3441	-3.9884	-0.0885	0.0282	0.0000	-0.0000	4.1204	-39.2401	-0.9529	0.3040	0.0000
1146.0250	-0.5151	-2.1274	1.8957	-0.1240	-0.2311	-2.5081	-0.0000	-0.0000	-0.0000	0.0000	0.0000	-0.0000	-0.5970	-0.3479	-3.8711	0.0254	-0.1117	-0.1297	-0.0000	0.3440	-3.9884	-0.0885	0.0282	0.0000	-0.0000	4.1202	-39.2402	-0.9528	0.3040	0.0000
1146.0350	-0.5151	-2.1274	1.8957	-0.1239	-0.2310	-2.5080	-0.0000	-0.0000	-0.0000	0.0000	0.0000	-0.0000	-0.5191	-0.3638	-3.8890	-0.0055	-0.1220	-0.1306	0.0000	0.3441	-3.9884	-0.0885	0.0282	0.0000	0.0000	4.1212	-39.2401	-0.9528	0.3040	0.0000
1146.0450	-0.5151	-2.1274	1.8957	-0.1239	-0.2311	-2.5081	-0.0000	-0.0000	-0.0000	0.0000	0.0000	-0.0000	-0.5298	-0.3614	-3.8897	0.0237	-0.1130	-0.1442	-0.0000	0.3439	-3.9884	-0.0885	0.0282	0.0000	-0.0000	4.1184	-39.2404	-0.9527	0.3040	0.0000
1146.0550	-0.5151	-2.1274	1.8957	-0.1239	-0.2311	-2.5081	-0.0000	-0.0000	-0.0000	0.0000	0.0000	-0.0000	-0.5816	-0.4217	-3.8675	0.0396	-0.0919	-0.1405	0.0000	0.3441	-3.9884	-0.0885	0.0282	0.0000	0.0000	4.1210	-39.2403	-0.9528	0.3040	0.0000
1146.0650	-0.5151	-2.1274	1.8957	-0.1239	-0.2311	-2.5081	-0.0000	-0.0000	-0.0000	0.0000	0.0000	-0.0000	-0.6561	-0.3735	-3.8831	0.0286	-0.1210	-0.1438	0.0000	0.3441	-3.9884	-0.0885	0.0282	0.0000	0.0000	4.1211	-39.2402	-0.9528	0.3040	0.0000
1146.0750	-0.5151	-2.1274	1.8957	-0.1240	-0.2311	-2.5080	-0.0000	-0.0000	-0.0000	0.0000	0.0000	-0.0000	-0.5776	-0.4252	-3.8536	0.0366	-0.0846	-0.1510	-0.0000	0.3440	-3.9884	-0.0885	0.0282	0.0000	-0.0000	4.1192	-39.2404	-0.9526	0.3039	0.0000
1146.0850	-0.5151	-2.1274	1.8958	-0.1240	-0.2311	-2.5081	-0.0000	-0.0000	-0.0000	0.0000	0.0000	-0.0000	-0.5066	-0.3657	-3.8704	0.0348	-0.0996	-0.1596	0.0000	0.3439	-3.9884	-0.0885	0.0282	0.0000	0.0000	4.1181	-39.2406	-0.9528	0.3040	0.0000
1146.0970	-0.5151	-2.1274	1.8957	-0.1239	-0.2311	-2.5081	-0.0000	-0.0000	-0.0000	0.0000	0.0000	-0.0000	-0.5688	-0.3633	-3.8789	0.0453	-0.0837	-0.1444	0.0000	0.3440	-3.9884	-0.0885	0.0282	0.0000	0.0000	4.1193	-39.2404	-0.9527	0.3040	0.0000
1146.1070	-0.5151	-2.1274	1.8957	-0.1240	-0.2311	-2.5081	-0.0000	-0.0000	-0.0000	0.0000	0.0000	-0.0000	-0.5169	-0.2751	-3.8794	0.0206	-0.1061	-0.1508	-0.0000	0.3441	-3.9884	-0.0885	0.0282	0.0000	-0.0000	4.1204	-39.2401	-0.9527	0.3040	0.0000
1146.1170	-0.5151	-2.1274	1.8957	-0.1240	-0.2311	-2.5080	-0.0000	-0.0000	-0.0000	0.0000	0.0000	-0.0000	-0.6427	-0.4277	-3.8848	0.0205	-0.0888	-0.1508	0.0000	0.3438	-3.9884	-0.0885	0.0282	0.0000	0.0000	4.1173	-39.2406	-0.9527	0.3040	0.0000
1146.1290	-0.5151	-2.1274	1.8957	-0.1239	-0.2310	-2.5080	-0.0000	-0.0000	-0.0000	0.0000	0.0000	-0.0000	-0.6932	-0.2952	-3.8711	0.0106	-0.0802	-0.1413	-0.0000	0.3439	-3.9884	-0.0885	0.0282	0.0000	-0.0000	4.1183	-39.2405	-0.9526	0.3039	0.0000
1146.1390	-0.5151	-2.1274	1.8957	-0.1240	-0.2311	-2.5081	-0.0000	-0.0000	-0.0000	0.0000	0.0000	-0.0000	-0.5407	-0.4201	-3.8708	0.0346	-0.0909	-0.1373	0.0000	0.3440	-3.9884	-0.0885	0.0282	0.0000	0.0000	4.1194	-39.2403	-0.9528	0.3040	0.0000
1146.1490	-0.5151	-2.1274	1.8957	-0.1239	-0.2311	-2.5080	-0.0000	-0.0000	-0.0000	0.0000	0.0000	0.0000	-0.5628	-0.4135	-3.8488	0.0252	-0.0977	-0.1354	0.0000	0.3440	-3.9884	-0.0885	0.0282	0.0000	0.0000	4.1192	-39.2404	-0.9528	0.3040	0.0000
1146.1610	-0.5151	-2.1274	1.8958	-0.1239	-0.2310	-2.5081	-0.0000	-0.0000	-0.0000	0.0000	0.0000	0.0000	-0.5754	-0.3548	-3.8686	0.0197	-0.0875	-0.1448	0.0000	0.3440	-3.9884	-0.0885	0.0282	0.0000	0.0000	4.1192	-39.2404	-0.9527	0.3040	0.0000
1146.1710	-0.5152	-2.1274	1.8957	-0.1239	-0.2311	-2.5080	-0.0000	-0.0000	-0.0000	0.0000	0.0000	0.0000	-0.5158	-0.3987	-3.8502	0.0313	-0.1249	-0.1525	0.0000	0.3439	-3.9884	-0.0885	0.0282	0.0000	0.0000	4.1185	-39.2403	-0.9528	0.3040	0.0000
1146.1830	-0.5151	-2.1274	1.8957	-0.1239	-0.2311	-2.5080	-0.0000	-0.0000	-0.0000	0.0000	0.0000	0.0000	-0.6266	-0.3257	-3.8703	0.0241	-0.0909	-0.1295	0.0000	0.3440	-3.9884	-0.0885	0.0282	0.0000	0.0000	4.1192	-39.2404	-0.9527	0.3040	0.0000
1146.1930	-0.5151	-2.1274	1.8957	-0.1240	-0.2311	-2.5081	-0.0000	-0.0000	-0.0000	0.0000	0.0000	0.0000	-0.5565	-0.3696	-3.9032	0.0264	-0.1112	-0.1275	-0.0000	0.3439	-3.9884	-0.0885	0.0282	0.0000	-0.0000	4.1185	-39.2403	-0.9527	0.3040	0.0000
1146.2050	-0.5151	-2.1274	1.8957	-0.1240	-0.2311	-2.5080	-0.0000	-0.0000	-0.0000	0.0000	0.0000	0.0000	-0.6389	-0.3072	-3.9088	0.0108	-0.0953	-0.1502	0.0000	0.3441	-3.9884	-0.0885	0.0282	0.0000	0.0000	4.1211	-39.2402	-0.9528	0.3040	0.0000
1146.2150	-0.5151	-2.1274	1.8957	-0.1240	-0.2311	-2.5080	-0.0000	-0.0000	-0.0000	0.0000	0.0000	0.0000	-0.5591	-0.2990	-3.8837	-0.0077	-0.1028	-0.1094	0.0000	0.3438	-3.9884	-0.0885	0.0282	0.0000	0.0000	4.1173	-39.2406	-0.9528	0.3040	0.0000
1146.2250	-0.5151	-2.1274	1.8957	-0.1240	-0.2311	-2.5080	-0.0000	-0.0000	-0.0000	0.0000	0.0000	0.0000	-0.6296	-0.2714	-3.8352	0.0215	-0.1291	-0.1353	0.0000	0.3439	-3.9884	-0.0885	0.0282	0.0000	0.0000	4.1183	-39.2405	-0.9528	0.3040	0.0000
1146.2350	-0.5152	-2.1274	1.8957	-0.1240	-0.2311	-2.5080	-0.0000	-0.0000	-0.0000	0.0000	0.0000	0.0000	-0.5551	-0.2886	-3.8840	0.0617	-0.1177	-0.1461	0.0000	0.3442	-3.9884	-0.0885	0.0282	0.0000	0.0000	4.1220	-39.2401	-0.9528	0.3040	0.0000
1146.2450	-0.5151	-2.1274	1.8957	-0.1239	-0.2311	-2.5080	-0.0000	-0.0000	-0.0000	0.0000	0.0000	0.0000	-0.4469	-0.3294	-3.8715	-0.0016	-0.1162	-0.1362	-0.0000	0.3440	-3.9884	-0.0885	0.0282	0.0000	-0.0000	4.1193	-39.2404	-0.9528	0.3040	0.0000
1146.2550	-0.5151	-2.1274	1.8957	-0.1240	-0.2311	-2.5081	-0.0000	-0.0000	-0.0000	0.0000	0.0000	0.0000	-0.6198	-0.2979	-3.9000	0.0149	-0.1049	-0.1261	-0.0000	0.3440	-3.9884	-0.0885	0.0282	0.0000	-0.0000	4.1193	-39.2404	-0.9528	0.3040	0.0000
1146.2670	-0.5151	-2.1274	1.8957	-0.1240	-0.2311	-2.5080	-0.0000	-0.0000	-0.0000	0.0000	0.0000	0.0000	-0.5410	-0.3495	-3.8347	0.0377	-0.1088	-0.1511	-0.0000	0.3440	-3.9884	-0.0885	0.0282	0.0000	-0.0000	4.1203	-39.2402	-0.9528	0.3040	0.0000
1146.2770	-0.5152	-2.1274	1.8957	-0.1240	-0.2311	-2.5080	-0.0000	-0.0000	-0.0000	0.0000	0.0000	0.0000	-0.5836	-0.3097	-3.9121	0.0266	-0.1191	-0.1755	-0.0000	0.3440	-3.9884	-0.0885	0.0282	0.0000	-0.0000	4.1202	-39.2403	-0.9528	0.3040	0.0000
1146.2870	-0.5151	-2.1274	1.8957	-0.1239	-0.2311	-2.5080	-0.0000	-0.0000	-0.0000	0.0000	0.0000	0.0000	-0.4641	-0.2720	-3.8617	0.0427	-0.0924	-0.1447	0.0000	0.3440	-3.9884	-0.0885	0.0282	0.0000	0.0000	4.1194	-39.2403	-0.9527	0.3040	0.0000
1146.2970	-0.5151	-2.1274	1.8957	-0.1240	-0.2311	-2.5080	-0.0000	-0.0000	-0.0000	0.0000	0.0000	0.0000	-0.5497	-0.3830	-3.8412	0.0267	-0.1017	-0.1567	0.0000	0.3441	-3.9884	-0.0885	0.0282	0.0000	0.0000	4.1212	-39.2401	-0.9529	0.3040	0.0000
1146.3090	-0.5151	-2.1274	1.8957	-0.1240	-0.2311	-2.5080	-0.0000	-0.0000	-0.0000	0.0000	0.0000	0.0000	-0.4845	-0.4389	-3.8772	0.0411	-0.0875	-0.1326	-0.0000	0.3438	-3.9884	-0.0885	0.0282	0.0000	-0.0000	4.1175	-39.2404	-0.9528	0.3040	0.0000
1146.3190	-0.5151	-2.1274	1.8957	-0.1240	-0.2311	-2.5081	-0.0000	-0.0000	-0.0000	0.0000	0.0000	0.0000	-0.5734	-0.3358	-3.9053	0.0443	-0.0805	-0.1239	0.0000	0.3440	-3.9884	-0.0885	0.0282	0.0000	0.0000	4.1192	-39.2405	-0.9526	0.3039	0.0000
1146.3310	-0.5151	-2.1274	1.8957	-0.1240	-0.2311	-2.5081	-0.0000	-0.0000	-0.0000	0.0000	0.0000	0.0000	-0.4979	-0.3532	-3.9121	0.0212	-0.0868	-0.1446	0.0000	0.3440	-3.9884	-0.0885	0.0282	0.0000	0.0000	4.1193	-39.2404	-0.9528	0.3040	0.0000
1146.3410	-0.5152	-2.1274	1.8957	-0.1240	-0.2311	-2.5080	-0.0000	-0.0000	-0.0000	0.0000	0.0000	0.0000	-0.5690	-0.3422	-3.8419	0.0393	-0.0882	-0.1483	-0.0000	0.3440	-3.9884	-0.0885	0.0282	0.0000	-0.0000	4.1200	-39.2405	-0.9528	0.3040	0.0000
1146.3530	-0.5151	-2.1274	1.8957	-0.1240	-0.2311	-2.5080	-0.0000	-0.0000	-0.0000	0.0000	0.0000	0.0000	-0.5795	-0.3097	-3.8562	0.0250	-0.0996	-0.1371	-0.0000	0.3439	-3.9884	-0.0885	0.0282	0.0000	-0.0000	4.1185	-39.2403	-0.9527	0.3040	0.0000
1146.3630	-0.5151	-2.1274	1.8957	-0.1239	-0.2311	-2.5081	-0.0000	-0.0000	-0.0000	0.0000	0.0000	0.0000	-0.5589	-0.3604	-3.9093	0.0248	-0.1150	-0.1515	-0.0000	0.3443	-3.9884	-0.0885	0.0282	0.0000	-0.0000	4.1228	-39.2402	-0.9528	0.3040	0.0000
1146.3750	-0.5151	-2.1274	1.8957	-0.1239	-0.2311	-2.5080	-0.0000	-0.0000	-0.0000	0.0000	0.0000	0.0000	-0.5966	-0.3893	-3.8764	0.0234	-0.0905	-0.1662	0.0000	0.3442	-3.9884	-0.0885	0.0282	0.0000	0.0000	4.1220	-39.2401	-0.9528	0.3040	0.0000
1146.3850	-0.5151	-2.1274	1.8957	-0.1240	-0.2311	-2.5080	-0.0000	-0.0000	-0.0000	0.0000	0.0000	0.0000	-0.5542	-0.4179	-3.8601	0.0380	-0.1002	-0.1403	-0.0000	0.3440	-3.9884	-0.0885	0.0282	0.0000	-0.0000	4.1193	-39.2403	-0.9526	0.3039	0.0000
1146.3970	-0.5151	-2.1274	1.8957	-0.1240	-0.2311	-2.5081	-0.0000	-0.0000	-0.0000	0.0000	0.0000	0.0000	-0.4279	-0.3934	-3.8707	0.0213	-0.0826	-0.1639	0.0000	0.3440	-3.9884	-0.0885	0.0282	0.0000	0.0000	4.1193	-39.2403	-0.9527	0.3040	0.0000
1146.4070	-0.5151	-2.1274	1.8957	-0.1240	-0.2311	-2.5081	-0.0000	-0.0000	-0.0000	0.0000	0.0000	0.0000	-0.5637	-0.3654	-3.8837	0.0200	-0.1250	-0.1531	0.0000	0.3439	-3.9885	-0.0885	0.0282	0.0000	0.0000	4.1181	-39.2407	-0.9527	0.3040	0.0000
1146.4170	-0.5151	-2.1274	1.8957	-0.1239	-0.2311	-2.5081	-0.0000	-0.0000	-0.0000	0.0000	0.0000	0.0000	-0.5194	-0.2238	-3.8743	0.0216	-0.1001	-0.1389	0.0000	0.3441	-3.9884	-0.0885	0.0282	0.0000	0.0000	4.1211	-39.2402	-0.9529	0.3040	0.0000
1146.4290	-0.5152	-2.1274	1.8957	-0.1240	-0.2311	-2.5080	-0.0000	-0.0000	-0.0000	0.0000	0.0000	0.0000	-0.6376	-0.3025	-3.8595	0.0063	-0.1108	-0.1474	-0.0000	0.3440	-3.9884	-0.0885	0.0282	0.0000	-0.0000	4.1203	-39.2402	-0.9527	0.3040	0.0000
1146.4390	-0.5151	-2.1274	1.8957	-0.1239	-0.2310	-2.5081	-0.0000	-0.0000	-0.0000	0.0000	0.0000	0.0000	-0.6117	-0.3990	-3.8880	0.0324	-0.0924	-0.1824	-0.0000	0.3440	-3.9884	-0.0885	0.0282	0.0000	-0.0000	4.1200	-39.2405	-0.9527	0.3040	0.0000
1146.4510	-0.5151	-2.1274	1.8957	-0.1240	-0.2311	-2.5080	-0.0000	-0.0000	-0.0000	0.0000	0.0000	0.0000	-0.5827	-0.3140	-3.8829	0.0368	-0.0959	-0.1491	0.0000	0.3441	-3.9884	-0.0885	0.0282	0.0000	0.0000	4.1212	-39.2402	-0.9529	0.3040	0.0000
1146.4610	-0.5151	-2.1274	1.8957	-0.1240	-0.2310	-2.5080	-0.0000	-0.0000	-0.0000	0.0000	0.0000	0.0000	-0.5533	-0.3697	-3.8266	0.0322	-0.0963	-0.1595	-0.0000	0.3440	-3.9884	-0.0885	0.0282	0.0000	-0.0000	4.1203	-39.2402	-0.9528	0.3040	0.0000
1146.4730	-0.5151	-2.1274	1.8957	-0.1240	-0.2311	-2.5081	-0.0000	-0.0000	-0.0000	0.0000	0.0000	0.0000	-0.4662	-0.3145	-3.8931	0.0369	-0.0855	-0.1772	-0.0000	0.3440	-3.9884	-0.0885	0.0282	0.0000	-0.0000	4.1193	-39.2404	-0.9528	0.3040	0.0000
1146.4830	-0.5151	-2.1274	1.8957	-0.1240	-0.2311	-2.5081	-0.0000	-0.0000	-0.0000	0.0000	0.0000	0.0000	-0.5763	-0.3886	-3.9243	0.0519	-0.1161	-0.1684	0.0000	0.3442	-3.9884	-0.0885	0.0282	0.0000	0.0000	4.1219	-39.2403	-0.9529	0.3040	0.0000
1146.4930	-0.5151	-2.1274	1.8957	-0.1240	-0.2311	-2.5080	-0.0000	-0.0000	-0.0000	0.0000	0.0000	0.0000	-0.6356	-0.3795	-3.8655	0.0286	-0.1177	-0.1547	0.0000	0.3441	-3.9884	-0.0885	0.0282	0.0000	0.0000	4.1213	-39.2401	-0.9529	0.3040	0.0000
1146.5050	-0.5151	-2.1274	1.8958	-0.1240	-0.2311	-2.5080	-0.0000	-0.0000	-0.0000	0.0000	0.0000	0.0000	-0.5803	-0.3565	-3.9029	0.0150	-0.0812	-0.1482	0.0000	0.3437	-3.9885	-0.0885	0.0282	0.0000	0.0000	4.1163	-39.2408	-0.9526	0.3039	0.0000
1146.5150	-0.5151	-2.1274	1.8957	-0.1239	-0.2310	-2.5081	-0.0000	-0.0000	-0.0000	0.0000	0.0000	0.0000	-0.5987	-0.3950	-3.8804	0.0361	-0.1192	-0.1821	0.0000	0.3441	-3.9884	-0.0885	0.0282	0.0000	0.0000	4.1211	-39.2402	-0.9528	0.3040	0.0000
1146.5270	-0.5151	-2.1274	1.8957	-0.1239	-0.2311	-2.5081	-0.0000	-0.0000	-0.0000	0.0000	0.0000	0.0000	-0.5581	-0.3634	-3.8533	0.0245	-0.0975	-0.1511	-0.0000	0.3439	-3.9884	-0.0885	0.0282	0.0000	-0.0000	4.1184	-39.2404	-0.9527	0.3040	0.0000
1146.5370	-0.5151	-2.1274	1.8958	-0.1239	-0.2311	-2.5081	-0.0000	-0.0000	-0.0000	0.0000	0.0000	0.0000	-0.5174	-0.3257	-3.8935	0.0433	-0.0997	-0.1586	0.0000	0.3439	-3.9884	-0.0885	0.0282	0.0000	0.0000	4.1184	-39.2404	-0.9526	0.3039	0.0000
1146.5490	-0.5151	-2.1274	1.8957	-0.1239	-0.2310	-2.5080	-0.0000	-0.0000	-0.0000	0.0000	0.0000	0.0000	-0.5103	-0.2813	-3.8777	0.0348	-0.0613	-0.1783	0.0000	0.3442	-3.9884	-0.0885	0.0282	0.0000	0.0000	4.1219	-39.2403	-0.9530	0.3040	0.0000
1146.5590	-0.5151	-2.1274	1.8957	-0.1240	-0.2311	-2.5080	-0.0000	-0.0000	-0.0000	0.0000	0.0000	0.0000	-0.5290	-0.2627	-3.8456	0.0337	-0.0948	-0.1328	-0.0000	0.3439	-3.9884	-0.0885	0.0282	0.0000	-0.0000	4.1184	-39.2404	-0.9527	0.3040	0.0000
1146.5690	-0.5151	-2.1274	1.8957	-0.1239	-0.2310	-2.5080	-0.0000	-0.0000	-0.0000	0.0000	0.0000	0.0000	-0.5966	-0.3035	-3.8242	0.0271	-0.0885	-0.1672	0.0000	0.3441	-3.9884	-0.0885	0.0282	0.0000	0.0000	4.1212	-39.2401	-0.9529	0.3040	0.0000
1146.5810	-0.5151	-2.1274	1.8957	-0.1239	-0.2311	-2.5081	-0.0000	-0.0000	-0.0000	0.0000	0.0000	0.0000	-0.5531	-0.3443	-3.9029	0.0048	-0.1110	-0.1334	0.0000	0.3441	-3.9884	-0.0885	0.0282	0.0000	0.0000	4.1210	-39.2403	-0.9527	0.3040	0.0000
1146.5910	-0.5151	-2.1274	1.8957	-0.1239	-0.2311	-2.5080	-0.0000	-0.0000	-0.0000	0.0000	0.0000	0.0000	-0.6678	-0.3485	-3.8892	0.0099	-0.0722	-0.1757	-0.0000	0.3439	-3.9884	-0.0885	0.0282	0.0000	-0.0000	4.1182	-39.2406	-0.9526	0.3039	0.0000
1146.6030	-0.5151	-2.1274	1.8957	-0.1239	-0.2311	-2.5080	-0.0000	-0.0000	-0.0000	0.0000	0.0000	0.0000	-0.5309	-0.3186	-3.8927	0.0237	-0.1048	-0.1586	-0.0000	0.3440	-3.9884	-0.0885	0.0282	0.0000	-0.0000	4.1202	-39.2402	-0.9528	0.3040	0.0000
1146.6130	-0.5151	-2.1274	1.8957	-0.1240	-0.2311	-2.5080	-0.0000	-0.0000	-0.0000	0.0000	0.0000	0.0000	-0.5622	-0.3263	-3.8894	0.0467	-0.0907	-0.1637	-0.0000	0.3440	-3.9884	-0.0885	0.0282	0.0000	-0.0000	4.1202	-39.2403	-0.9527	0.3040	0.0000
1146.6250	-0.5151	-2.1274	1.8957	-0.1239	-0.2311	-2.5080	-0.0000	-0.0000	-0.0000	0.0000	0.0000	0.0000	-0.5783	-0.3076	-3.8712	0.0234	-0.1013	-0.1752	0.0000	0.3440	-3.9884	-0.0885	0.0282	0.0000	0.0000	4.1192	-39.2404	-0.9528	0.3040	0.0000
1146.6350	-0.5151	-2.1274	1.8957	-0.1240	-0.2311	-2.5080	-0.0000	-0.0000	-0.0000	0.0000	0.0000	0.0000	-0.6341	-0.3122	-3.8594	0.0427	-0.0902	-0.1512	-0.0000	0.3438	-3.9884	-0.0885	0.0282	0.0000	-0.0000	4.1173	-39.2407	-0.9527	0.3040	0.0000
1146.6450	-0.5151	-2.1274	1.8958	-0.1240	-0.2311	-2.5081	-0.0000	-0.0000	-0.0000	0.0000	0.0000	0.0000	-0.5722	-0.2643	-3.8510	0.0210	-0.0737	-0.1575	-0.0000	0.3440	-3.9884	-0.0885	0.0282	0.0000	-0.0000	4.1193	-39.2404	-0.9526	0.3039	0.0000
1146.6570	-0.5151	-2.1274	1.8957	-0.1240	-0.2311	-2.5080	-0.0000	-0.0000	-0.0000	0.0000	0.0000	0.0000	-0.4592	-0.3575	-3.8762	0.0230	-0.1050	-0.1623	0.0000	0.3439	-3.9884	-0.0885	0.0282	0.0000	0.0000	4.1186	-39.2401	-0.9527	0.3040	0.0000
1146.6670	-0.5151	-2.1274	1.8957	-0.1240	-0.2311	-2.5080	-0.0000	-0.0000	-0.0000	0.0000	0.0000	0.0000	-0.5152	-0.2940	-3.9043	0.0174	-0.0786	-0.1756	-0.0000	0.3440	-3.9884	-0.0885	0.0282	0.0000	-0.0000	4.1193	-39.2404	-0.9526	0.3039	0.0000
1146.6790	-0.5151	-2.1274	1.8957	-0.1239	-0.2311	-2.5081	-0.0000	-0.0000	-0.0000	0.0000	0.0000	0.0000	-0.5938	-0.2979	-3.8800	0.0077	-0.0995	-0.1512	-0.0000	0.3440	-3.9884	-0.0885	0.0282	0.0000	-0.0000	4.1199	-39.2405	-0.9527	0.3040	0.0000
1146.6890	-0.5151	-2.1274	1.8957	-0.1240	-0.2311	-2.5080	-0.0000	-0.0000	-0.0000	0.0000	0.0000	0.0000	-0.4662	-0.2987	-3.8640	0.0192	-0.0937	-0.1708	0.0000	0.3440	-3.9884	-0.0885	0.0282	0.0000	0.0000	4.1191	-39.2405	-0.9528	0.3040	0.0000
1146.6990	-0.5151	-2.1274	1.8957	-0.1240	-0.2311	-2.5081	-0.0000	-0.0000	-0.0000	0.0000	0.0000	0.0000	-0.6449	-0.3560	-3.8776	0.0385	-0.1070	-0.1745	0.0000	0.3440	-3.9884	-0.0885	0.0282	0.0000	0.0000	4.1192	-39.2405	-0.9528	0.3040	0.0000
1146.7110	-0.5152	-2.1275	1.8957	-0.1240	-0.2310	-2.5080	-0.0000	-0.0000	-0.0000	0.0000	0.0000	0.0000	-0.5539	-0.3851	-3.8809	0.0476	-0.0986	-0.1805	0.0000	0.3440	-3.9884	-0.0885	0.0282	0.0000	0.0000	4.1194	-39.2403	-0.9526	0.3039	0.0000
1146.7210	-0.5151	-2.1274	1.8957	-0.1240	-0.2311	-2.5081	-0.0000	-0.0000	-0.0000	0.0000	0.0000	0.0000	-0.5382	-0.2503	-3.8884	0.0123	-0.0810	-0.1729	0.0000	0.3439	-3.9884	-0.0885	0.0282	0.0000	0.0000	4.1185	-39.2403	-0.9525	0.3039	0.0000
1146.7330	-0.5151	-2.1274	1.8957	-0.1240	-0.2311	-2.5080	-0.0000	-0.0000	-0.0000	0.0000	0.0000	0.0000	-0.6096	-0.2437	-3.9126	0.0184	-0.0835	-0.1645	-0.0000	0.3440	-3.9884	-0.0885	0.0282	0.0000	-0.0000	4.1192	-39.2404	-0.9528	0.3040	0.0000
1146.7430	-0.5151	-2.1274	1.8957	-0.1239	-0.2310	-2.5081	-0.0000	-0.0000	-0.0000	0.0000	0.0000	0.0000	-0.4999	-0.2415	-3.8359	0.0353	-0.0979	-0.1638	0.0000	0.3441	-3.9884	-0.0885	0.0282	0.0000	0.0000	4.1209	-39.2404	-0.9528	0.3040	0.0000
1146.7550	-0.5152	-2.1274	1.8957	-0.1239	-0.2311	-2.5080	-0.0000	-0.0000	-0.0000	0.0000	0.0000	0.0000	-0.5464	-0.3317	-3.8956	0.0244	-0.0762	-0.1802	-0.0000	0.3440	-3.9884	-0.0885	0.0282	0.0000	-0.0000	4.1191	-39.2405	-0.9527	0.3040	0.0000
1146.7650	-0.5151	-2.1274	1.8957	-0.1240	-0.2311	-2.5081	-0.0000	-0.0000	-0.0000	0.0000	0.0000	0.0000	-0.4669	-0.3487	-3.9113	0.0137	-0.0777	-0.1816	-0.0000	0.3441	-3.9884	-0.0885	0.0282	0.0000	-0.0000	4.1205	-39.2400	-0.9528	0.3040	0.0000
1146.7770	-0.5151	-2.1274	1.8957	-0.1240	-0.2311	-2.5081	-0.0000	-0.0000	-0.0000	0.0000	0.0000	0.0000	-0.5622	-0.2765	-3.8856	0.0260	-0.1180	-0.1664	-0.0000	0.3440	-3.9884	-0.0885	0.0282	0.0000	-0.0000	4.1202	-39.2403	-0.9527	0.3039	0.0000
1146.7870	-0.5151	-2.1274	1.8957	-0.1239	-0.2311	-2.5081	-0.0000	-0.0000	-0.0000	0.0000	0.0000	0.0000	-0.6255	-0.3224	-3.8742	0.0326	-0.0801	-0.1713	-0.0000	0.3441	-3.9884	-0.0885	0.0282	0.0000	-0.0000	4.1203	-39.2402	-0.9528	0.3040	0.0000
1146.7990	-0.5151	-2.1274	1.8957	-0.1240	-0.2311	-2.5081	-0.0000	-0.0000	-0.0000	0.0000	0.0000	0.0000	-0.5298	-0.3205	-3.8862	0.0150	-0.1043	-0.1690	0.0000	0.3438	-3.9884	-0.0885	0.0282	0.0000	0.0000	4.1175	-39.2405	-0.9526	0.3039	0.0000
1146.8090	-0.5151	-2.1274	1.8957	-0.1239	-0.2310	-2.5081	-0.0000	-0.0000	-0.0000	0.0000	0.0000	0.0000	-0.5000	-0.2667	-3.8771	0.0239	-0.0754	-0.1694	0.0000	0.3439	-3.9884	-0.0885	0.0282	0.0000	0.0000	4.1183	-39.2405	-0.9528	0.3040	0.0000
1146.8190	-0.5151	-2.1274	1.8957	-0.1240	-0.2311	-2.5081	-0.0000	-0.0000	-0.0000	0.0000	0.0000	0.0000	-0.5600	-0.2954	-3.8981	0.0222	-0.1004	-0.2225	-0.0000	0.3440	-3.9884	-0.0885	0.0282	0.0000	-0.0000	4.1203	-39.2402	-0.9529	0.3040	0.0000
1146.8310	-0.5151	-2.1274	1.8957	-0.1240	-0.2311	-2.5081	-0.0000	-0.0000	-0.0000	0.0000	0.0000	0.0000	-0.6469	-0.2743	-3.9041	0.0134	-0.0936	-0.1620	0.0000	0.3440	-3.9884	-0.0885	0.0282	0.0000	0.0000	4.1193	-39.2403	-0.9526	0.3039	0.0000
1146.8410	-0.5151	-2.1274	1.8957	-0.1240	-0.2311	-2.5080	-0.0000	-0.0000	-0.0000	0.0000	0.0000	0.0000	-0.5625	-0.3101	-3.8641	0.0081	-0.0792	-0.1831	-0.0000	0.3438	-3.9885	-0.0885	0.0282	0.0000	-0.0000	4.1172	-39.2407	-0.9527	0.3040	0.0000
1146.8530	-0.5151	-2.1274	1.8957	-0.1240	-0.2311	-2.5080	-0.0000	-0.0000	-0.0000	0.0000	0.0000	0.0000	-0.4932	-0.3367	-3.8681	0.0215	-0.0790	-0.1396	0.0000	0.3439	-3.9884	-0.0885	0.0282	0.0000	0.0000	4.1184	-39.2404	-0.9528	0.3040	0.0000
1146.8630	-0.5151	-2.1274	1.8957	-0.1239	-0.2311	-2.5080	-0.0000	-0.0000	-0.0000	0.0000	0.0000	0.0000	-0.5524	-0.2570	-3.8680	0.0130	-0.0926	-0.1959	0.0000	0.3440	-3.9884	-0.0885	0.0282	0.0000	0.0000	4.1192	-39.2404	-0.9528	0.3040	0.0000
1146.8750	-0.5151	-2.1274	1.8957	-0.1240	-0.2311	-2.5081	-0.0000	-0.0000	-0.0000	0.0000	0.0000	0.0000	-0.5802	-0.3528	-3.9274	0.0328	-0.0769	-0.1862	-0.0000	0.3439	-3.9884	-0.0885	0.0282	0.0000	-0.0000	4.1184	-39.2403	-0.9527	0.3040	0.0000
1146.8850	-0.5151	-2.1274	1.8957	-0.1240	-0.2311	-2.5081	-0.0000	-0.0000	-0.0000	0.0000	0.0000	0.0000	-0.5291	-0.3360	-3.8097	0.0186	-0.0955	-0.1894	-0.0000	0.3441	-3.9884	-0.0885	0.0282	0.0000	-0.0000	4.1211	-39.2402	-0.9528	0.3040	0.0000
1146.8950	-0.5151	-2.1274	1.8957	-0.1240	-0.2311	-2.5080	-0.0000	-0.0000	-0.0000	0.0000	0.0000	-0.0000	-0.5156	-0.3386	-3.8769	0.0283	-0.0824	-0.2015	-0.0000	0.3441	-3.9884	-0.0885	0.0282	0.0000	-0.0000	4.1203	-39.2401	-0.9528	0.3040	0.0000
1146.9050	-0.5151	-2.1274	1.8957	-0.1240	-0.2311	-2.5080	-0.0000	-0.0000	-0.0000	0.0000	0.0000	-0.0000	-0.5072	-0.2330	-3.8687	0.0332	-0.0622	-0.1982	-0.0000	0.3439	-3.9884	-0.0885	0.0282	0.0000	-0.0000	4.1181	-39.2407	-0.9526	0.3039	0.0000
1146.9150	-0.5151	-2.1274	1.8957	-0.1240	-0.2311	-2.5081	-0.0000	-0.0000	-0.0000	0.0000	0.0000	-0.0000	-0.5268	-0.2752	-3.8508	0.0404	-0.1058	-0.1835	0.0000	0.3439	-3.9884	-0.0885	0.0282	0.0000	0.0000	4.1183	-39.2405	-0.9528	0.3040	0.0000
1146.9250	-0.5151	-2.1273	1.8958	-0.1240	-0.2311	-2.5080	-0.0000	-0.0000	-0.0000	0.0000	0.0000	-0.0000	-0.5498	-0.2979	-3.8945	-0.0008	-0.0877	-0.2202	-0.0000	0.3438	-3.9884	-0.0885	0.0282	0.0000	-0.0000	4.1177	-39.2403	-0.9527	0.3040	0.0000
1146.9370	-0.5151	-2.1274	1.8958	-0.1240	-0.2311	-2.5081	-0.0000	-0.0000	-0.0000	0.0000	0.0000	0.0000	-0.4784	-0.2735	-3.8893	0.0411	-0.0949	-0.1891	-0.0000	0.3439	-3.9884	-0.0885	0.0282	0.0000	-0.0000	4.1184	-39.2404	-0.9526	0.3039	0.0000
1146.9470	-0.5151	-2.1274	1.8958	-0.1239	-0.2310	-2.5081	-0.0000	-0.0000	-0.0000	0.0000	0.0000	0.0000	-0.5131	-0.3486	-3.8545	0.0279	-0.0902	-0.1851	-0.0000	0.3441	-3.9884	-0.0885	0.0282	0.0000	-0.0000	4.1203	-39.2402	-0.9528	0.3040	0.0000
1146.9570	-0.5151	-2.1274	1.8957	-0.1240	-0.2311	-2.5081	-0.0000	-0.0000	-0.0000	0.0000	0.0000	0.0000	-0.5638	-0.3475	-3.9222	0.0233	-0.0864	-0.1922	0.0000	0.3439	-3.9884	-0.0885	0.0282	0.0000	0.0000	4.1185	-39.2403	-0.9526	0.3039	0.0000
1146.9670	-0.5151	-2.1274	1.8957	-0.1240	-0.2311	-2.5081	-0.0000	-0.0000	-0.0000	0.0000	0.0000	0.0000	-0.6082	-0.3108	-3.8742	-0.0068	-0.1013	-0.2051	0.0000	0.3439	-3.9884	-0.0885	0.0282	0.0000	0.0000	4.1184	-39.2404	-0.9527	0.3040	0.0000
1146.9770	-0.5151	-2.1274	1.8957	-0.1240	-0.2310	-2.5080	-0.0000	-0.0000	-0.0000	0.0000	0.0000	0.0000	-0.6328	-0.3171	-3.8858	0.0173	-0.0987	-0.1864	0.0000	0.3441	-3.9884	-0.0885	0.0282	0.0000	0.0000	4.1211	-39.2402	-0.9528	0.3040	0.0000
1146.9870	-0.5151	-2.1274	1.8958	-0.1240	-0.2311	-2.5080	-0.0000	-0.0000	-0.0000	0.0000	0.0000	0.0000	-0.4966	-0.3403	-3.8711	0.0317	-0.1185	-0.1867	-0.0000	0.3440	-3.9884	-0.0885	0.0282	0.0000	-0.0000	4.1200	-39.2405	-0.9528	0.3040	0.0000
1146.9990	-0.5151	-2.1274	1.8957	-0.1240	-0.2310	-2.5080	-0.0000	-0.0000	-0.0000	0.0000	0.0000	0.0000	-0.4310	-0.4349	-3.9213	0.0135	-0.0633	-0.2082	-0.0000	0.3438	-3.9884	-0.0885	0.0282	0.0000	-0.0000	4.1174	-39.2405	-0.9526	0.3039	0.0000
1147.0090	-0.5151	-2.1274	1.8957	-0.1240	-0.2311	-2.5080	-0.0000	-0.0000	-0.0000	0.0000	0.0000	0.0000	-0.5593	-0.3022	-3.8346	0.0340	-0.0866	-0.1707	-0.0000	0.3439	-3.9884	-0.0885	0.0282	0.0000	-0.0000	4.1183	-39.2405	-0.9528	0.3040	0.0000
1147.0190	-0.5151	-2.1274	1.8957	-0.1240	-0.2311	-2.5080	-0.0000	-0.0000	-0.0000	0.0000	0.0000	0.0000	-0.5561	-0.3009	-3.8938	0.0246	-0.1003	-0.1902	0.0000	0.3440	-3.9884	-0.0885	0.0282	0.0000	0.0000	4.1192	-39.2405	-0.9528	0.3040	0.0000
1147.0290	-0.5151	-2.1274	1.8957	-0.1239	-0.2311	-2.5081	-0.0000	-0.0000	-0.0000	0.0000	0.0000	0.0000	-0.5062	-0.3318	-3.8808	0.0481	-0.0883	-0.1780	0.0000	0.3440	-3.9884	-0.0885	0.0282	0.0000	0.0000	4.1194	-39.2403	-0.9528	0.3040	0.0000
1147.0410	-0.5151	-2.1274	1.8957	-0.1240	-0.2311	-2.5081	-0.0000	-0.0000	-0.0000	0.0000	0.0000	0.0000	-0.4846	-0.2874	-3.9049	0.0269	-0.0851	-0.2323	0.0000	0.3441	-3.9884	-0.0885	0.0282	0.0000	0.0000	4.1211	-39.2402	-0.9529	0.3040	0.0000
1147.0510	-0.5151	-2.1274	1.8957	-0.1240	-0.2311	-2.5080	-0.0000	-0.0000	-0.0000	0.0000	0.0000	0.0000	-0.5290	-0.4186	-3.8160	0.0123	-0.0678	-0.2091	0.0000	0.3439	-3.9884	-0.0885	0.0282	0.0000	0.0000	4.1184	-39.2404	-0.9526	0.3039	0.0000
1147.0630	-0.5151	-2.1274	1.8957	-0.1239	-0.2311	-2.5081	-0.0000	-0.0000	-0.0000	0.0000	0.0000	0.0000	-0.5374	-0.3235	-3.9253	0.0206	-0.1036	-0.1891	0.0000	0.3441	-3.9884	-0.0885	0.0282	0.0000	0.0000	4.1211	-39.2402	-0.9528	0.3040	0.0000
1147.0730	-0.5151	-2.1274	1.8957	-0.1240	-0.2311	-2.5080	-0.0000	-0.0000	-0.0000	0.0000	0.0000	0.0000	-0.4752	-0.3039	-3.8677	0.0175	-0.1189	-0.1937	-0.0000	0.3440	-3.9884	-0.0885	0.0282	0.0000	-0.0000	4.1192	-39.2404	-0.9527	0.3040	0.0000
1147.0850	-0.5151	-2.1274	1.8957	-0.1240	-0.2311	-2.5081	-0.0000	-0.0000	-0.0000	0.0000	0.0000	0.0000	-0.5621	-0.3092	-3.9142	0.0286	-0.1059	-0.2022	-0.0000	0.3440	-3.9884	-0.0885	0.0282	0.0000	-0.0000	4.1194	-39.2402	-0.9527	0.3040	0.0000
1147.0950	-0.5151	-2.1274	1.8957	-0.1239	-0.2311	-2.5080	-0.0000	-0.0000	-0.0000	0.0000	0.0000	0.0000	-0.6098	-0.2765	-3.9269	0.0156	-0.0838	-0.1887	-0.0000	0.3440	-3.9884	-0.0885	0.0282	0.0000	-0.0000	4.1201	-39.2404	-0.9528	0.3040	0.0000
1147.1070	-0.5151	-2.1274	1.8957	-0.1239	-0.2311	-2.5081	-0.0000	-0.0000	-0.0000	0.0000	0.0000	0.0000	-0.5367	-0.2850	-3.8900	0.0083	-0.0770	-0.2013	0.0000	0.3440	-3.9884	-0.0885	0.0282	0.0000	0.0000	4.1193	-39.2403	-0.9527	0.3040	0.0000
1147.1170	-0.5151	-2.1274	1.8957	-0.1240	-0.2311	-2.5080	-0.0000	-0.0000	-0.0000	0.0000	0.0000	0.0000	-0.4866	-0.2570	-3.8576	0.0355	-0.1068	-0.1800	-0.0000	0.3439	-3.9884	-0.0885	0.0282	0.0000	-0.0000	4.1185	-39.2403	-0.9528	0.3040	0.0000
1147.1270	-0.5151	-2.1274	1.8957	-0.1240	-0.2311	-2.5080	-0.0000	-0.0000	-0.0000	0.0000	0.0000	0.0000	-0.5002	-0.3525	-3.9254	0.0125	-0.0894	-0.2066	0.0000	0.3437	-3.9884	-0.0885	0.0282	0.0000	0.0000	4.1165	-39.2407	-0.9526	0.3039	0.0000
1147.1370	-0.5151	-2.1274	1.8957	-0.1239	-0.2311	-2.5080	-0.0000	-0.0000	-0.0000	0.0000	0.0000	0.0000	-0.5361	-0.3674	-3.9127	0.0448	-0.0913	-0.2140	-0.0000	0.3438	-3.9884	-0.0885	0.0282	0.0000	-0.0000	4.1175	-39.2404	-0.9527	0.3040	0.0000
1147.1470	-0.5151	-2.1274	1.8957	-0.1240	-0.2311	-2.5080	-0.0000	-0.0000	-0.0000	0.0000	0.0000	0.0000	-0.5202	-0.2704	-3.8714	0.0352	-0.0700	-0.2139	0.0000	0.3440	-3.9884	-0.0885	0.0282	0.0000	0.0000	4.1191	-39.2405	-0.9526	0.3039	0.0000
1147.1570	-0.5151	-2.1274	1.8957	-0.1239	-0.2310	-2.5081	-0.0000	-0.0000	-0.0000	0.0000	0.0000	0.0000	-0.5608	-0.3318	-3.8979	0.0315	-0.1032	-0.1972	-0.0000	0.3439	-3.9884	-0.0885	0.0282	0.0000	-0.0000	4.1183	-39.2405	-0.9527	0.3040	0.0000
1147.1690	-0.5151	-2.1274	1.8957	-0.1240	-0.2311	-2.5081	-0.0000	-0.0000	-0.0000	0.0000	0.0000	0.0000	-0.5068	-0.3004	-3.8889	0.0228	-0.0870	-0.2052	-0.0000	0.3440	-3.9884	-0.0885	0.0282	0.0000	-0.0000	4.1201	-39.2404	-0.9529	0.3040	0.0000
1147.1790	-0.5152	-2.1274	1.8958	-0.1240	-0.2311	-2.5080	-0.0000	-0.0000	-0.0000	0.0000	0.0000	0.0000	-0.5539	-0.2868	-3.8874	0.0206	-0.0723	-0.2174	-0.0000	0.3440	-3.9884	-0.0885	0.0282	0.0000	-0.0000	4.1200	-39.2405	-0.9527	0.3040	0.0000
1147.1890	-0.5151	-2.1274	1.8957	-0.1240	-0.2311	-2.5081	-0.0000	-0.0000	-0.0000	0.0000	0.0000	0.0000	-0.4867	-0.3479	-3.8643	0.0482	-0.1064	-0.1870	-0.0000	0.3440	-3.9884	-0.0885	0.0282	0.0000	-0.0000	4.1192	-39.2404	-0.9527	0.3040	0.0000
1147.1990	-0.5151	-2.1274	1.8957	-0.1240	-0.2311	-2.5081	-0.0000	-0.0000	-0.0000	0.0000	0.0000	0.0000	-0.5855	-0.3241	-3.8708	0.0214	-0.0990	-0.2048	-0.0000	0.3439	-3.9884	-0.0885	0.0282	0.0000	-0.0000	4.1183	-39.2405	-0.9527	0.3040	0.0000
1147.2110	-0.5151	-2.1274	1.8957	-0.1240	-0.2311	-2.5080	-0.0000	-0.0000	-0.0000	0.0000	0.0000	0.0000	-0.4742	-0.3574	-3.9021	0.0299	-0.0821	-0.2167	-0.0000	0.3440	-3.9884	-0.0885	0.0282	0.0000	-0.0000	4.1202	-39.2403	-0.9527	0.3040	0.0000
1147.2210	-0.5152	-2.1274	1.8957	-0.1240	-0.2311	-2.5081	-0.0000	-0.0000	-0.0000	0.0000	0.0000	0.0000	-0.5095	-0.2944	-3.8935	0.0215	-0.0755	-0.1849	0.0000	0.3439	-3.9884	-0.0885	0.0282	0.0000	0.0000	4.1184	-39.2404	-0.9528	0.3040	0.0000
1147.2310	-0.5151	-2.1274	1.8957	-0.1239	-0.2311	-2.5080	-0.0000	-0.0000	-0.0000	0.0000	0.0000	0.0000	-0.5121	-0.2756	-3.9124	0.0261	-0.0758	-0.2192	0.0000	0.3439	-3.9884	-0.0885	0.0282	0.0000	0.0000	4.1182	-39.2406	-0.9526	0.3039	0.0000
1147.2430	-0.5151	-2.1274	1.8957	-0.1240	-0.2310	-2.5081	-0.0000	-0.0000	-0.0000	0.0000	0.0000	0.0000	-0.5098	-0.3154	-3.8975	0.0154	-0.1031	-0.2510	-0.0000	0.3440	-3.9884	-0.0885	0.0282	0.0000	-0.0000	4.1201	-39.2403	-0.9527	0.3040	0.0000
1147.2530	-0.5151	-2.1274	1.8957	-0.1239	-0.2311	-2.5081	-0.0000	-0.0000	-0.0000	0.0000	0.0000	0.0000	-0.4762	-0.2768	-3.9316	0.0141	-0.0942	-0.2205	0.0000	0.3439	-3.9884	-0.0885	0.0282	0.0000	0.0000	4.1183	-39.2404	-0.9527	0.3040	0.0000
1147.2650	-0.5151	-2.1274	1.8957	-0.1239	-0.2311	-2.5080	-0.0000	-0.0000	-0.0000	0.0000	0.0000	0.0000	-0.5067	-0.3092	-3.9184	0.0306	-0.0843	-0.2064	-0.0000	0.3439	-3.9884	-0.0885	0.0282	0.0000	-0.0000	4.1183	-39.2405	-0.9526	0.3039	0.0000
1147.2750	-0.5151	-2.1274	1.8957	-0.1239	-0.2311	-2.5080	-0.0000	-0.0000	-0.0000	0.0000	0.0000	0.0000	-0.4966	-0.3315	-3.8974	0.0104	-0.0907	-0.2167	-0.0000	0.3438	-3.9884	-0.0885	0.0282	0.0000	-0.0000	4.1176	-39.2404	-0.9527	0.3040	0.0000
1147.2870	-0.5151	-2.1274	1.8957	-0.1240	-0.2311	-2.5081	-0.0000	-0.0000	-0.0000	0.0000	0.0000	0.0000	-0.4626	-0.2857	-3.9339	0.0048	-0.0847	-0.2137	-0.0000	0.3441	-3.9884	-0.0885	0.0282	0.0000	-0.0000	4.1203	-39.2401	-0.9526	0.3040	0.0000
1147.2970	-0.5151	-2.1274	1.8957	-0.1240	-0.2311	-2.5081	-0.0000	-0.0000	-0.0000	0.0000	0.0000	0.0000	-0.4759	-0.2821	-3.8478	0.0177	-0.0889	-0.2215	-0.0000	0.3439	-3.9884	-0.0885	0.0282	0.0000	-0.0000	4.1183	-39.2405	-0.9529	0.3040	0.0000
1147.3070	-0.5151	-2.1274	1.8957	-0.1239	-0.2311	-2.5080	-0.0000	-0.0000	-0.0000	0.0000	0.0000	0.0000	-0.6850	-0.2776	-3.9249	0.0139	-0.0762	-0.2199	-0.0000	0.3440	-3.9884	-0.0885	0.0282	0.0000	-0.0000	4.1193	-39.2403	-0.9527	0.3040	0.0000
1147.3170	-0.5151	-2.1274	1.8957	-0.1240	-0.2311	-2.5080	-0.0000	-0.0000	-0.0000	0.0000	0.0000	0.0000	-0.4909	-0.4049	-3.9104	0.0240	-0.0915	-0.2254	-0.0000	0.3440	-3.9884	-0.0885	0.0282	0.0000	-0.0000	4.1193	-39.2403	-0.9528	0.3040	0.0000
1147.3270	-0.5151	-2.1274	1.8957	-0.1239	-0.2311	-2.5080	-0.0000	-0.0000	-0.0000	0.0000	0.0000	0.0000	-0.4343	-0.3055	-3.9147	0.0006	-0.1040	-0.1953	0.0000	0.3440	-3.9884	-0.0885	0.0282	0.0000	0.0000	4.1193	-39.2404	-0.9527	0.3040	0.0000
1147.3370	-0.5151	-2.1274	1.8957	-0.1239	-0.2311	-2.5080	-0.0000	-0.0000	-0.0000	0.0000	0.0000	0.0000	-0.4896	-0.2826	-3.8999	0.0114	-0.0755	-0.1958	-0.0000	0.3439	-3.9884	-0.0885	0.0282	0.0000	-0.0000	4.1184	-39.2403	-0.9527	0.3040	0.0000
1147.3490	-0.5151	-2.1274	1.8957	-0.1239	-0.2311	-2.5080	-0.0000	-0.0000	-0.0000	0.0000	0.0000	0.0000	-0.4396	-0.2709	-3.8969	0.0124	-0.1010	-0.2201	0.0000	0.3441	-3.9884	-0.0885	0.0282	0.0000	0.0000	4.1210	-39.2403	-0.9528	0.3040	0.0000
1147.3590	-0.5151	-2.1274	1.8957	-0.1240	-0.2310	-2.5080	-0.0000	-0.0000	-0.0000	0.0000	0.0000	0.0000	-0.5191	-0.2916	-3.8951	0.0179	-0.0865	-0.2120	0.0000	0.3437	-3.9884	-0.0885	0.0282	0.0000	0.0000	4.1165	-39.2407	-0.9525	0.3039	0.0000
1147.3690	-0.5151	-2.1274	1.8957	-0.1240	-0.2311	-2.5080	-0.0000	-0.0000	-0.0000	0.0000	0.0000	0.0000	-0.6000	-0.3136	-3.9232	0.0270	-0.0832	-0.2168	-0.0000	0.3440	-3.9884	-0.0885	0.0282	0.0000	-0.0000	4.1194	-39.2403	-0.9528	0.3040	0.0000
1147.3790	-0.5151	-2.1274	1.8957	-0.1240	-0.2311	-2.5080	-0.0000	-0.0000	-0.0000	0.0000	0.0000	0.0000	-0.5636	-0.3180	-3.8207	0.0404	-0.0626	-0.2030	-0.0000	0.3440	-3.9884	-0.0885	0.0282	0.0000	-0.0000	4.1193	-39.2403	-0.9527	0.3040	0.0000
1147.3890	-0.5151	-2.1274	1.8957	-0.1240	-0.2311	-2.5081	-0.0000	-0.0000	-0.0000	0.0000	0.0000	0.0000	-0.5784	-0.2916	-3.9748	0.0118	-0.0888	-0.2293	-0.0000	0.3440	-3.9884	-0.0885	0.0282	0.0000	-0.0000	4.1193	-39.2403	-0.9526	0.3039	0.0000
1147.4010	-0.5152	-2.1274	1.8957	-0.1239	-0.2311	-2.5081	-0.0000	-0.0000	-0.0000	0.0000	0.0000	0.0000	-0.5094	-0.3332	-3.8815	0.0279	-0.0720	-0.2173	-0.0000	0.3437	-3.9884	-0.0885	0.0282	0.0000	-0.0000	4.1166	-39.2406	-0.9525	0.3039	0.0000
1147.4110	-0.5151	-2.1274	1.8957	-0.1240	-0.2311	-2.5080	-0.0000	-0.0000	-0.0000	0.0000	0.0000	0.0000	-0.4968	-0.4060	-3.9040	0.0227	-0.1138	-0.2009	-0.0000	0.3440	-3.9884	-0.0885	0.0282	0.0000	-0.0000	4.1201	-39.2404	-0.9528	0.3040	0.0000
1147.4230	-0.5151	-2.1274	1.8957	-0.1239	-0.2310	-2.5080	-0.0000	-0.0000	-0.0000	0.0000	0.0000	-0.0000	-0.4704	-0.3043	-3.9083	0.0127	-0.0976	-0.2155	-0.0000	0.3438	-3.9884	-0.0885	0.0282	0.0000	-0.0000	4.1174	-39.2406	-0.9526	0.3039	0.0000
1147.4330	-0.5152	-2.1274	1.8957	-0.1240	-0.2311	-2.5080	-0.0000	-0.0000	-0.0000	0.0000	0.0000	-0.0000	-0.4495	-0.3206	-3.8434	0.0321	-0.0834	-0.1947	-0.0000	0.3438	-3.9884	-0.0885	0.0282	0.0000	-0.0000	4.1177	-39.2403	-0.9527	0.3040	0.0000
1147.4430	-0.5151	-2.1274	1.8957	-0.1239	-0.2311	-2.5081	-0.0000	-0.0000	-0.0000	0.0000	0.0000	-0.0000	-0.4895	-0.2842	-3.8945	0.0108	-0.1039	-0.2344	-0.0000	0.3440	-3.9884	-0.0885	0.0282	0.0000	-0.0000	4.1201	-39.2404	-0.9529	0.3040	0.0000
1147.4550	-0.5151	-2.1274	1.8957	-0.1240	-0.2311	-2.5080	-0.0000	-0.0000	-0.0000	0.0000	0.0000	-0.0000	-0.4499	-0.3236	-3.9148	0.0221	-0.0867	-0.2254	0.0000	0.3442	-3.9884	-0.0885	0.0282	0.0000	0.0000	4.1221	-39.2401	-0.9529	0.3040	0.0000
1147.4650	-0.5151	-2.1274	1.8957	-0.1240	-0.2311	-2.5080	-0.0000	-0.0000	-0.0000	0.0000	0.0000	0.0000	-0.5245	-0.3217	-3.9060	0.0073	-0.0907	-0.2204	0.0000	0.3439	-3.9884	-0.0885	0.0282	0.0000	0.0000	4.1183	-39.2405	-0.9525	0.3039	0.0000
1147.4750	-0.5151	-2.1274	1.8957	-0.1239	-0.2310	-2.5081	-0.0000	-0.0000	-0.0000	0.0000	0.0000	0.0000	-0.5080	-0.3137	-3.9117	0.0205	-0.0938	-0.2000	-0.0000	0.3440	-3.9884	-0.0885	0.0282	0.0000	-0.0000	4.1199	-39.2406	-0.9528	0.3040	0.0000
1147.4850	-0.5151	-2.1274	1.8957	-0.1240	-0.2311	-2.5080	-0.0000	-0.0000	-0.0000	0.0000	0.0000	0.0000	-0.5245	-0.2783	-3.8831	-0.0011	-0.0839	-0.2194	0.0000	0.3437	-3.9884	-0.0885	0.0282	0.0000	0.0000	4.1156	-39.2407	-0.9526	0.3039	0.0000
1147.4970	-0.5151	-2.1274	1.8957	-0.1240	-0.2311	-2.5080	-0.0000	-0.0000	-0.0000	0.0000	0.0000	0.0000	-0.5627	-0.3121	-3.9089	-0.0029	-0.0707	-0.1980	0.0000	0.3439	-3.9884	-0.0885	0.0282	0.0000	0.0000	4.1183	-39.2404	-0.9526	0.3039	0.0000
1147.5070	-0.5151	-2.1274	1.8957	-0.1240	-0.2311	-2.5080	-0.0000	-0.0000	-0.0000	0.0000	0.0000	0.0000	-0.5004	-0.2584	-3.8755	0.0023	-0.0561	-0.1871	0.0000	0.3440	-3.9884	-0.0885	0.0282	0.0000	0.0000	4.1194	-39.2402	-0.9528	0.3040	0.0000
1147.5170	-0.5151	-2.1274	1.8957	-0.1240	-0.2310	-2.5081	-0.0000	-0.0000	-0.0000	0.0000	0.0000	0.0000	-0.5178	-0.2898	-3.9390	0.0125	-0.0901	-0.2024	0.0000	0.3439	-3.9884	-0.0885	0.0282	0.0000	0.0000	4.1184	-39.2404	-0.9529	0.3040	0.0000
1147.5270	-0.5151	-2.1274	1.8957	-0.1239	-0.2311	-2.5080	-0.0000	-0.0000	-0.0000	0.0000	0.0000	0.0000	-0.5959	-0.3269	-3.9306	0.0093	-0.0831	-0.1995	0.0000	0.3440	-3.9884	-0.0885	0.0282	0.0000	0.0000	4.1192	-39.2405	-0.9528	0.3040	0.0000
1147.5370	-0.5151	-2.1274	1.8957	-0.1239	-0.2311	-2.5081	-0.0000	-0.0000	-0.0000	0.0000	0.0000	0.0000	-0.5946	-0.2650	-3.9145	0.0310	-0.0643	-0.1879	-0.0000	0.3441	-3.9884	-0.0885	0.0282	0.0000	-0.0000	4.1210	-39.2403	-0.9528	0.3040	0.0000
1147.5470	-0.5151	-2.1274	1.8957	-0.1239	-0.2311	-2.5081	-0.0000	-0.0000	-0.0000	0.0000	0.0000	0.0000	-0.4746	-0.2958	-3.9094	0.0215	-0.0686	-0.2436	0.0000	0.3440	-3.9884	-0.0885	0.0282	0.0000	0.0000	4.1194	-39.2403	-0.9529	0.3040	0.0000
1147.5590	-0.5151	-2.1274	1.8957	-0.1240	-0.2311	-2.5081	-0.0000	-0.0000	-0.0000	0.0000	0.0000	0.0000	-0.5197	-0.1990	-3.8741	0.0015	-0.0895	-0.2250	0.0000	0.3438	-3.9884	-0.0885	0.0282	0.0000	0.0000	4.1167	-39.2404	-0.9526	0.3039	0.0000
1147.5690	-0.5151	-2.1274	1.8957	-0.1240	-0.2311	-2.5081	-0.0000	-0.0000	-0.0000	0.0000	0.0000	0.0000	-0.4751	-0.2888	-3.8981	0.0372	-0.0892	-0.1903	-0.0000	0.3438	-3.9884	-0.0885	0.0282	0.0000	-0.0000	4.1177	-39.2403	-0.9527	0.3040	0.0000
1147.5790	-0.5152	-2.1274	1.8957	-0.1240	-0.2311	-2.5080	-0.0000	-0.0000	-0.0000	0.0000	0.0000	0.0000	-0.3747	-0.2606	-3.9655	0.0174	-0.0891	-0.2277	-0.0000	0.3438	-3.9884	-0.0885	0.0282	0.0000	-0.0000	4.1174	-39.2406	-0.9528	0.3040	0.0000
1147.5910	-0.5151	-2.1274	1.8957	-0.1239	-0.2311	-2.5080	-0.0000	-0.0000	-0.0000	0.0000	0.0000	0.0000	-0.5370	-0.2924	-3.8656	0.0193	-0.0713	-0.2041	-0.0000	0.3439	-3.9884	-0.0885	0.0282	0.0000	-0.0000	4.1182	-39.2405	-0.9526	0.3039	0.0000
1147.6010	-0.5151	-2.1274	1.8957	-0.1240	-0.2310	-2.5081	-0.0000	-0.0000	-0.0000	0.0000	0.0000	0.0000	-0.4815	-0.3218	-3.9104	-0.0008	-0.0821	-0.2384	-0.0000	0.3438	-3.9884	-0.0885	0.0282	0.0000	-0.0000	4.1176	-39.2404	-0.9527	0.3040	0.0000
1147.6130	-0.5151	-2.1274	1.8957	-0.1240	-0.2311	-2.5081	-0.0000	-0.0000	-0.0000	0.0000	0.0000	0.0000	-0.4624	-0.3338	-3.9442	0.0109	-0.0929	-0.2099	-0.0000	0.3438	-3.9884	-0.0885	0.0282	0.0000	-0.0000	4.1173	-39.2406	-0.9527	0.3040	0.0000
1147.6230	-0.5151	-2.1274	1.8957	-0.1239	-0.2311	-2.5081	-0.0000	-0.0000	-0.0000	0.0000	0.0000	0.0000	-0.5134	-0.2609	-3.8855	0.0221	-0.0742	-0.2160	0.0000	0.3437	-3.9884	-0.0885	0.0282	0.0000	0.0000	4.1167	-39.2405	-0.9527	0.3040	0.0000
1147.6350	-0.5151	-2.1274	1.8957	-0.1239	-0.2311	-2.5081	-0.0000	-0.0000	-0.0000	0.0000	0.0000	0.0000	-0.5025	-0.3411	-3.8554	0.0282	-0.0910	-0.2075	0.0000	0.3437	-3.9884	-0.0885	0.0282	0.0000	0.0000	4.1166	-39.2405	-0.9525	0.3039	0.0000
1147.6450	-0.5151	-2.1274	1.8957	-0.1239	-0.2311	-2.5081	-0.0000	-0.0000	-0.0000	0.0000	0.0000	0.0000	-0.4853	-0.2630	-3.9213	-0.0025	-0.0784	-0.1998	-0.0000	0.3440	-3.9884	-0.0885	0.0282	0.0000	-0.0000	4.1193	-39.2404	-0.9527	0.3039	0.0000
1147.6570	-0.5151	-2.1274	1.8957	-0.1240	-0.2311	-2.5080	-0.0000	-0.0000	-0.0000	0.0000	0.0000	0.0000	-0.4520	-0.2369	-3.8619	0.0483	-0.0964	-0.2325	-0.0000	0.3438	-3.9884	-0.0885	0.0282	0.0000	-0.0000	4.1175	-39.2404	-0.9527	0.3040	0.0000
1147.6670	-0.5151	-2.1274	1.8957	-0.1239	-0.2311	-2.5080	-0.0000	-0.0000	-0.0000	0.0000	0.0000	0.0000	-0.3665	-0.3023	-3.8705	0.0170	-0.0798	-0.2208	-0.0000	0.3440	-3.9884	-0.0885	0.0282	0.0000	-0.0000	4.1192	-39.2404	-0.9527	0.3040	0.0000
1147.6770	-0.5151	-2.1274	1.8957	-0.1240	-0.2311	-2.5081	-0.0000	-0.0000	-0.0000	0.0000	0.0000	0.0000	-0.4384	-0.4052	-3.8944	-0.0023	-0.0888	-0.1988	0.0000	0.3440	-3.9884	-0.0885	0.0282	0.0000	0.0000	4.1192	-39.2404	-0.9527	0.3040	0.0000
1147.6870	-0.5151	-2.1274	1.8957	-0.1239	-0.2311	-2.5081	-0.0000	-0.0000	-0.0000	0.0000	0.0000	0.0000	-0.4153	-0.3066	-3.8888	0.0189	-0.0748	-0.2076	-0.0000	0.3440	-3.9884	-0.0885	0.0282	0.0000	-0.0000	4.1193	-39.2404	-0.9528	0.3040	0.0000
1147.6970	-0.5151	-2.1274	1.8957	-0.1240	-0.2311	-2.5080	-0.0000	-0.0000	-0.0000	0.0000	0.0000	0.0000	-0.3672	-0.3136	-3.9098	0.0221	-0.0864	-0.2230	-0.0000	0.3440	-3.9884	-0.0885	0.0282	0.0000	-0.0000	4.1202	-39.2402	-0.9527	0.3040	0.0000
1147.7070	-0.5151	-2.1274	1.8957	-0.1239	-0.2311	-2.5081	-0.0000	-0.0000	-0.0000	0.0000	0.0000	0.0000	-0.4146	-0.2745	-3.9151	0.0098	-0.0930	-0.2317	-0.0000	0.3438	-3.9884	-0.0885	0.0282	0.0000	-0.0000	4.1175	-39.2405	-0.9526	0.3039	0.0000
1147.7190	-0.5151	-2.1274	1.8957	-0.1240	-0.2311	-2.5080	-0.0000	-0.0000	-0.0000	0.0000	0.0000	0.0000	-0.3757	-0.3215	-3.9031	0.0166	-0.0887	-0.2344	0.0000	0.3440	-3.9884	-0.0885	0.0282	0.0000	0.0000	4.1194	-39.2403	-0.9527	0.3040	0.0000
1147.7290	-0.5151	-2.1274	1.8957	-0.1239	-0.2311	-2.5080	-0.0000	-0.0000	-0.0000	0.0000	0.0000	0.0000	-0.4173	-0.2314	-3.9331	-0.0131	-0.1012	-0.2136	-0.0000	0.3440	-3.9884	-0.0885	0.0282	0.0000	-0.0000	4.1193	-39.2403	-0.9527	0.3040	0.0000
1147.7390	-0.5151	-2.1274	1.8958	-0.1240	-0.2310	-2.5081	-0.0000	-0.0000	-0.0000	0.0000	0.0000	0.0000	-0.4293	-0.2140	-3.9173	0.0055	-0.0870	-0.2203	0.0000	0.3440	-3.9884	-0.0885	0.0282	0.0000	0.0000	4.1192	-39.2404	-0.9527	0.3040	0.0000
1147.7490	-0.5151	-2.1274	1.8957	-0.1240	-0.2311	-2.5081	-0.0000	-0.0000	-0.0000	0.0000	0.0000	0.0000	-0.4447	-0.3332	-3.8541	-0.0053	-0.0762	-0.2134	0.0000	0.3441	-3.9884	-0.0885	0.0282	0.0000	0.0000	4.1213	-39.2400	-0.9528	0.3040	0.0000
1147.7590	-0.5151	-2.1274	1.8957	-0.1240	-0.2311	-2.5081	-0.0000	-0.0000	-0.0000	0.0000	0.0000	0.0000	-0.4694	-0.2433	-3.8863	0.0270	-0.0690	-0.2126	-0.0000	0.3438	-3.9884	-0.0885	0.0282	0.0000	-0.0000	4.1174	-39.2405	-0.9527	0.3040	0.0000
1147.7710	-0.5151	-2.1274	1.8957	-0.1240	-0.2311	-2.5081	-0.0000	-0.0000	-0.0000	0.0000	0.0000	0.0000	-0.4539	-0.2961	-3.9009	0.0222	-0.0968	-0.2220	0.0000	0.3439	-3.9884	-0.0885	0.0282	0.0000	0.0000	4.1182	-39.2406	-0.9526	0.3039	0.0000
1147.7810	-0.5151	-2.1274	1.8957	-0.1240	-0.2311	-2.5081	-0.0000	-0.0000	-0.0000	0.0000	0.0000	0.0000	-0.3588	-0.3390	-3.8514	0.0260	-0.0790	-0.2161	-0.0000	0.3440	-3.9884	-0.0885	0.0282	0.0000	-0.0000	4.1195	-39.2402	-0.9526	0.3040	0.0000
1147.7930	-0.5151	-2.1274	1.8957	-0.1240	-0.2311	-2.5081	-0.0000	-0.0000	-0.0000	0.0000	0.0000	0.0000	-0.2896	-0.2243	-3.9363	0.0235	-0.0748	-0.2028	0.0000	0.3439	-3.9884	-0.0885	0.0282	0.0000	0.0000	4.1182	-39.2406	-0.9527	0.3040	0.0000
1147.8030	-0.5151	-2.1274	1.8957	-0.1239	-0.2311	-2.5080	-0.0000	-0.0000	-0.0000	0.0000	0.0000	0.0000	-0.4027	-0.2483	-3.8891	0.0274	-0.0650	-0.2178	0.0000	0.3439	-3.9884	-0.0885	0.0282	0.0000	0.0000	4.1182	-39.2406	-0.9526	0.3039	0.0000
1147.8130	-0.5151	-2.1274	1.8957	-0.1239	-0.2311	-2.5081	-0.0000	-0.0000	-0.0000	0.0000	0.0000	0.0000	-0.3664	-0.3186	-3.8546	0.0013	-0.0681	-0.2003	0.0000	0.3437	-3.9885	-0.0885	0.0282	0.0000	0.0000	4.1162	-39.2409	-0.9526	0.3039	0.0000
1147.8250	-0.5151	-2.1274	1.8957	-0.1240	-0.2311	-2.5081	-0.0000	-0.0000	-0.0000	0.0000	0.0000	0.0000	-0.4414	-0.2954	-3.9256	0.0096	-0.1049	-0.2092	0.0054	0.3514	-3.9912	-0.0886	0.0282	0.0008	0.0293	4.1677	-39.2535	-0.9535	0.3041	0.0025
1147.8350	-0.5151	-2.1274	1.8957	-0.1240	-0.2311	-2.5080	-0.0000	-0.0000	-0.0000	0.0000	0.0000	0.0000	-0.3918	-0.2268	-3.9443	0.0378	-0.1060	-0.2211	0.0295	0.3827	-4.0033	-0.0892	0.0282	0.0045	0.1135	4.3107	-39.2907	-0.9565	0.3045	0.0099
1147.8470	-0.5151	-2.1274	1.8957	-0.1239	-0.2310	-2.5081	-0.0000	-0.0000	-0.0000	0.0000	0.0000	0.0000	-0.2873	-0.2066	-3.9522	0.0135	-0.0734	-0.1934	0.1003	0.4715	-4.0386	-0.0907	0.0280	0.0160	0.2870	4.6041	-39.3679	-0.9624	0.3054	0.0250
1147.8570	-0.5151	-2.1274	1.8957	-0.1240	-0.2311	-2.5080	-0.0000	-0.0000	-0.0000	0.0000	0.0000	0.0000	-0.0480	0.1340	-4.0993	-0.0058	-0.0918	-0.1582	0.2089	0.6045	-4.0924	-0.0928	0.0276	0.0340	0.4920	4.9469	-39.4593	-0.9693	0.3063	0.0428
1147.8690	-0.5151	-2.1274	1.8957	-0.1240	-0.2311	-2.5080	-0.0000	0.0021	-0.0009	0.0000	0.0000	0.0000	0.4324	0.4144	-4.2117	0.0012	-0.0830	-0.0682	0.4172	0.8567	-4.1953	-0.0968	0.0269	0.0691	0.8104	5.4857	-39.6006	-0.9800	0.3079	0.0705
1147.8790	-0.5151	-2.1274	1.8957	-0.1240	-0.2311	-2.5080	0.0030	0.0040	-0.0022	0.0000	0.0000	0.0000	0.7227	0.6999	-4.3666	0.0044	-0.0762	-0.0143	0.6702	1.1601	-4.3201	-0.1016	0.0259	0.1122	1.1362	6.0342	-39.7454	-0.9911	0.3095	0.0989
1147.8910	-0.5150	-2.1273	1.8957	-0.1240	-0.2311	-2.5080	0.0075	0.0092	-0.0067	0.0000	0.0000	0.0050	1.0262	0.9906	-4.4480	-0.0103	-0.0827	0.0513	1.0879	1.6569	-4.5257	-0.1093	0.0242	0.1837	1.5995	6.8090	-39.9519	-1.0063	0.3116	0.1392
1147.9010	-0.5149	-2.1272	1.8956	-0.1240	-0.2311	-2.5080	0.0118	0.0145	-0.0102	0.0000	0.0000	0.0105	1.2890	1.0337	-4.7026	-0.0323	-0.0899	0.0839	1.5454	2.0151	-4.7506	-0.1176	0.0223	0.2625	2.0460	7.5540	-40.1507	-1.0214	0.3138	0.1780
1147.9130	-0.5148	-2.1270	1.8954	-0.1239	-0.2311	-2.5078	0.0160	0.0178	-0.0146	-0.0010	0.0000	0.0142	1.2111	1.1192	-4.7277	-0.0536	-0.0809	0.1463	1.6737	2.1111	-4.7964	-0.1302	0.0193	0.3068	2.6542	8.5665	-40.4209	-1.0416	0.3167	0.2310
1147.9230	-0.5146	-2.1268	1.8953	-0.1240	-0.2311	-2.5077	0.0186	0.0218	-0.0188	-0.0010	0.0000	0.0164	1.3494	1.3065	-4.8418	-0.0977	-0.1114	0.1906	1.7309	2.2018	-4.8277	-0.1432	0.0162	0.3130	3.2213	9.5107	-40.6728	-1.0608	0.3194	0.2803
1147.9330	-0.5144	-2.1265	1.8951	-0.1240	-0.2311	-2.5075	0.0226	0.0257	-0.0234	-0.0024	0.0000	0.0208	1.4946	1.7425	-4.9388	-0.0808	-0.0917	0.2157	1.7945	2.3027	-4.8624	-0.1585	0.0125	0.3200	3.8433	10.5484	-40.9483	-1.0819	0.3225	0.3345
1147.9450	-0.5141	-2.1262	1.8947	-0.1240	-0.2311	-2.5072	0.0304	0.0345	-0.0314	-0.0032	0.0000	0.0289	1.7824	2.0589	-5.0034	-0.1086	-0.1291	0.2505	1.8798	2.4363	-4.9091	-0.1804	0.0070	0.3294	4.6618	11.9022	-41.3111	-1.1092	0.3263	0.4057
1147.9550	-0.5137	-2.1258	1.8944	-0.1240	-0.2311	-2.5069	0.0387	0.0437	-0.0394	-0.0042	0.0000	0.0364	1.8205	2.3939	-5.1242	-0.1370	-0.1479	0.2534	1.9584	2.5594	-4.9521	-0.2017	0.0016	0.3382	5.4040	13.1340	-41.6386	-1.1343	0.3300	0.4704
1147.9670	-0.5132	-2.1252	1.8938	-0.1241	-0.2311	-2.5064	0.0514	0.0579	-0.0511	-0.0055	0.0000	0.0441	1.9594	2.7201	-5.1398	-0.1597	-0.1759	0.3092	2.0621	2.7206	-5.0087	-0.2315	-0.0060	0.3499	6.3666	14.7251	-42.0625	-1.1670	0.3347	0.5543
1147.9770	-0.5127	-2.1245	1.8932	-0.1241	-0.2311	-2.5059	0.0610	0.0732	-0.0615	-0.0067	-0.0006	0.0537	1.6679	2.1463	-5.0349	-0.1994	-0.1920	0.3511	1.9406	2.5030	-4.9434	-0.2482	-0.0134	0.3395	4.6805	11.8386	-41.3108	-1.1101	0.3266	0.4077
1147.9890	-0.5118	-2.1236	1.8924	-0.1242	-0.2311	-2.5052	0.0684	0.0819	-0.0721	-0.0073	-0.0007	0.0607	1.7750	2.4400	-5.1220	-0.2224	-0.2255	0.3920	1.9588	2.5203	-4.9536	-0.2691	-0.0197	0.3425	4.6791	11.7786	-41.3064	-1.1097	0.3265	0.4077
1147.9990	-0.5111	-2.1227	1.8917	-0.1243	-0.2311	-2.5046	0.0755	0.0907	-0.0767	-0.0076	-0.0011	0.0705	1.6994	2.3527	-5.1969	-0.2480	-0.2633	0.3922	1.9740	2.5340	-4.9621	-0.2866	-0.0250	0.3450	4.6777	11.7206	-41.3026	-1.1095	0.3265	0.4077
1148.0090	-0.5103	-2.1217	1.8909	-0.1243	-0.2311	-2.5038	0.0823	0.1003	-0.0851	-0.0082	-0.0022	0.0815	1.8734	2.3017	-5.2990	-0.2459	-0.2468	0.3487	1.9892	2.5473	-4.9706	-0.3040	-0.0303	0.3476	4.6763	11.6567	-41.2987	-1.1095	0.3265	0.4077
1148.0210	-0.5093	-2.1204	1.8898	-0.1244	-0.2311	-2.5027	0.0896	0.1139	-0.0947	-0.0098	-0.0032	0.0861	2.0533	1.8612	-5.2441	-0.2658	-0.2518	0.3267	2.0074	2.5626	-4.9807	-0.3250	-0.0366	0.3506	4.6745	11.5731	-41.2933	-1.1088	0.3263	0.4077
1148.0310	-0.5083	-2.1192	1.8888	-0.1245	-0.2311	-2.5019	0.0983	0.1175	-0.1026	-0.0096	-0.0035	0.0930	2.0954	2.1292	-5.1852	-0.2854	-0.2811	0.3200	2.0226	2.5748	-4.9890	-0.3424	-0.0419	0.3532	4.6728	11.4960	-41.2882	-1.1085	0.3263	0.4077
1148.0430	-0.5070	-2.1177	1.8874	-0.1246	-0.2312	-2.5007	0.1091	0.1291	-0.1133	-0.0106	-0.0040	0.0982	1.7751	2.0358	-5.1047	-0.2778	-0.2828	0.3508	2.0407	2.5891	-4.9989	-0.3634	-0.0482	0.3562	4.6707	11.4009	-41.2806	-1.1085	0.3263	0.4077
1148.0530	-0.5059	-2.1164	1.8863	-0.1247	-0.2312	-2.4997	0.1146	0.1368	-0.1205	-0.0100	-0.0042	0.0988	1.9181	2.2023	-5.2397	-0.3151	-0.2855	0.4566	2.0559	2.6004	-5.0071	-0.3808	-0.0535	0.3588	4.6689	11.3136	-41.2746	-1.1080	0.3263	0.4077
1148.0650	-0.5045	-2.1147	1.8848	-0.1248	-0.2313	-2.4983	0.1225	0.1485	-0.1264	-0.0103	-0.0048	0.1129	2.0228	2.0871	-5.3417	-0.3253	-0.2923	0.3482	2.0740	2.6133	-5.0169	-0.3887	-0.0598	0.3618	4.6666	11.2009	-41.2666	-1.1077	0.3262	0.4077
1148.0750	-0.5032	-2.1132	1.8834	-0.1249	-0.2313	-2.4972	0.1288	0.1551	-0.1351	-0.0113	-0.0043	0.1193	2.4097	2.1552	-5.1589	-0.3265	-0.2860	0.3311	2.0892	2.6237	-5.0251	-0.3889	-0.0651	0.3643	4.6647	11.1028	-41.2592	-1.1075	0.3262	0.4077
1148.0850	-0.5018	-2.1115	1.8820	-0.1251	-0.2313	-2.4959	0.1388	0.1632	-0.1448	-0.0110	-0.0041	0.1260	2.0097	2.3950	-5.0334	-0.3508	-0.2881	0.3295	2.1043	2.6338	-5.0331	-0.3891	-0.0703	0.3669	4.6627	11.0012	-41.2510	-1.1074	0.3263	0.4077
1148.0970	-0.5001	-2.1095	1.8802	-0.1252	-0.2314	-2.4944	0.1466	0.1754	-0.1499	-0.0122	-0.0048	0.1297	2.1469	2.4060	-5.2771	-0.3721	-0.3043	0.4034	2.1225	2.6450	-5.0428	-0.3894	-0.0767	0.3699	4.6603	10.8682	-41.2416	-1.1070	0.3262	0.4077
1148.1070	-0.4985	-2.1077	1.8787	-0.1253	-0.2314	-2.4930	0.1544	0.1873	-0.1584	-0.0133	-0.0044	0.1416	1.9470	1.9827	-5.3145	-0.3946	-0.2731	0.3622	2.1376	2.6536	-5.0508	-0.3896	-0.0820	0.3725	4.6583	10.7485	-41.2332	-1.1063	0.3261	0.4077
1148.1190	-0.4966	-2.1054	1.8767	-0.1255	-0.2315	-2.4912	0.1606	0.1920	-0.1691	-0.0140	-0.0039	0.1472	2.0436	2.6453	-5.1665	-0.3823	-0.3242	0.3340	2.1557	2.6631	-5.0603	-0.3898	-0.0883	0.3755	4.6560	10.5954	-41.2225	-1.1059	0.3261	0.4077
1148.1290	-0.4950	-2.1034	1.8750	-0.1256	-0.2315	-2.4897	0.1699	0.2028	-0.1766	-0.0159	-0.0040	0.1540	2.0778	2.3552	-5.2362	-0.3915	-0.2930	0.3673	2.1709	2.6707	-5.0683	-0.3900	-0.0936	0.3781	4.6540	10.4634	-41.2133	-1.1054	0.3260	0.4077
1148.1410	-0.4928	-2.1008	1.8728	-0.1258	-0.2316	-2.4878	0.1783	0.2140	-0.1854	-0.0145	-0.0046	0.1643	1.9277	2.1594	-5.2254	-0.3847	-0.3062	0.3218	2.1890	2.6790	-5.0777	-0.3903	-0.0999	0.3811	4.6518	10.2966	-41.2016	-1.1049	0.3259	0.4077
1148.1510	-0.4910	-2.0986	1.8709	-0.1259	-0.2316	-2.4861	0.1856	0.2215	-0.1942	-0.0155	-0.0049	0.1695	1.9051	2.4544	-5.1910	-0.3970	-0.2981	0.3510	2.2042	2.6854	-5.0856	-0.3905	-0.1052	0.3837	4.6500	10.1503	-41.1919	-1.1043	0.3258	0.4077
1148.1610	-0.4891	-2.0963	1.8690	-0.1261	-0.2316	-2.4844	0.1927	0.2318	-0.2017	-0.0157	-0.0055	0.1752	2.2921	2.1458	-5.1937	-0.4092	-0.2649	0.3633	2.2193	2.6910	-5.0934	-0.3906	-0.1105	0.3862	4.6483	9.9947	-41.1815	-1.1034	0.3257	0.4077
1148.1730	-0.4867	-2.0934	1.8666	-0.1263	-0.2318	-2.4823	0.2017	0.2393	-0.2076	-0.0167	-0.0054	0.1878	2.2102	2.1518	-5.4348	-0.4253	-0.2755	0.3328	2.2375	2.6972	-5.1027	-0.3908	-0.1168	0.3892	4.6464	9.8019	-41.1686	-1.1025	0.3255	0.4077
1148.1830	-0.4846	-2.0909	1.8644	-0.1264	-0.2318	-2.4803	0.2108	0.2471	-0.2184	-0.0178	-0.0056	0.1934	1.8398	2.2861	-5.1968	-0.4477	-0.2756	0.3267	2.2527	2.7020	-5.1104	-0.3910	-0.1221	0.3918	4.6450	9.6366	-41.1572	-1.1018	0.3254	0.4077
1148.1950	-0.4820	-2.0878	1.8617	-0.1267	-0.2319	-2.4780	0.2170	0.2597	-0.2253	-0.0193	-0.0053	0.1996	2.2036	1.9812	-5.4532	-0.4171	-0.2622	0.3977	2.2709	2.7070	-5.1195	-0.3912	-0.1284	0.3948	4.6434	9.4291	-41.1424	-1.1011	0.3253	0.4077
1148.2050	-0.4798	-2.0852	1.8594	-0.1269	-0.2319	-2.4759	0.2245	0.2655	-0.2310	-0.0211	-0.0061	0.2076	2.3661	2.3020	-5.4587	-0.3943	-0.2979	0.3398	2.2861	2.7110	-5.1271	-0.3914	-0.1337	0.3974	4.6423	9.2553	-41.1293	-1.1007	0.3253	0.4077
1148.2170	-0.4771	-2.0819	1.8565	-0.1271	-0.2320	-2.4734	0.2346	0.2802	-0.2421	-0.0198	-0.0063	0.2137	2.3882	1.9915	-5.3872	-0.3871	-0.2600	0.3964	2.3044	2.7151	-5.1361	-0.3917	-0.1400	0.4004	4.6413	9.0372	-41.1131	-1.1001	0.3253	0.4077
1148.2270	-0.4747	-2.0792	1.8540	-0.1273	-0.2320	-2.4712	0.2437	0.2850	-0.2475	-0.0212	-0.0056	0.2228	2.2334	2.6491	-5.4989	-0.4072	-0.2552	0.2975	2.3197	2.7181	-5.1435	-0.3919	-0.1453	0.4030	4.6406	8.8503	-41.0993	-1.0996	0.3252	0.4077
1148.2390	-0.4717	-2.0757	1.8509	-0.1276	-0.2321	-2.4685	0.2508	0.3003	-0.2619	-0.0202	-0.0053	0.2255	2.3927	2.4376	-5.2515	-0.4147	-0.2475	0.4152	2.3380	2.7212	-5.1523	-0.3922	-0.1516	0.4060	4.6402	8.6199	-41.0814	-1.0994	0.3253	0.4077
1148.2490	-0.4691	-2.0727	1.8482	-0.1278	-0.2321	-2.4662	0.2617	0.3070	-0.2676	-0.0215	-0.0059	0.2376	2.0730	2.7521	-5.1965	-0.4149	-0.2860	0.3727	2.3533	2.7227	-5.1597	-0.3923	-0.1569	0.4085	4.6402	8.4158	-41.0665	-1.0986	0.3252	0.4077
1148.2590	-0.4665	-2.0695	1.8455	-0.1280	-0.2322	-2.4638	0.2666	0.3191	-0.2742	-0.0229	-0.0067	0.2411	2.4030	2.3738	-5.2834	-0.4268	-0.2711	0.3335	2.3686	2.7237	-5.1670	-0.3925	-0.1622	0.4111	4.6405	8.2047	-41.0514	-1.0977	0.3250	0.4077
1148.2710	-0.4632	-2.0655	1.8422	-0.1283	-0.2323	-2.4608	0.2783	0.3285	-0.2847	-0.0247	-0.0074	0.2525	2.2788	2.5036	-5.2438	-0.4069	-0.2753	0.3429	2.3870	2.7235	-5.1759	-0.3926	-0.1685	0.4141	4.6414	7.9352	-41.0338	-1.0962	0.3248	0.4077
1148.2810	-0.4604	-2.0622	1.8394	-0.1285	-0.2324	-2.4583	0.2839	0.3380	-0.2924	-0.0246	-0.0063	0.2549	2.2146	2.2281	-5.2445	-0.3522	-0.2681	0.3420	2.4024	2.7228	-5.1832	-0.3928	-0.1738	0.4167	4.6426	7.7047	-41.0184	-1.0953	0.3247	0.4077
1148.2930	-0.4569	-2.0580	1.8359	-0.1288	-0.2324	-2.4552	0.2914	0.3480	-0.2971	-0.0232	-0.0065	0.2631	2.0802	2.1873	-5.5392	-0.3851	-0.2817	0.3700	2.4209	2.7211	-5.1919	-0.3929	-0.1801	0.4197	4.6447	7.4175	-40.9997	-1.0935	0.3243	0.4077
1148.3030	-0.4540	-2.0544	1.8329	-0.1291	-0.2325	-2.4525	0.2968	0.3538	-0.3072	-0.0241	-0.0074	0.2665	2.1955	2.1533	-5.3665	-0.3855	-0.2429	0.4188	2.4364	2.7195	-5.1990	-0.3931	-0.1854	0.4223	4.6469	7.1752	-40.9828	-1.0925	0.3242	0.4077
1148.3150	-0.4503	-2.0501	1.8291	-0.1294	-0.2326	-2.4492	0.3049	0.3656	-0.3153	-0.0244	-0.0077	0.2799	2.5625	2.0058	-5.5410	-0.3867	-0.2248	0.3689	2.4550	2.7171	-5.2075	-0.3932	-0.1918	0.4253	4.6500	6.8798	-40.9618	-1.0912	0.3240	0.4077
1148.3250	-0.4473	-2.0465	1.8258	-0.1296	-0.2327	-2.4464	0.3125	0.3725	-0.3255	-0.0268	-0.0077	0.2859	2.6276	2.2522	-5.3731	-0.3449	-0.2600	0.3541	2.4706	2.7147	-5.2145	-0.3934	-0.1970	0.4278	4.6532	6.6282	-40.9433	-1.0905	0.3239	0.4077
1148.3350	-0.4441	-2.0427	1.8225	-0.1299	-0.2328	-2.4434	0.3229	0.3809	-0.3291	-0.0250	-0.0081	0.2940	2.5268	2.3274	-5.5624	-0.4036	-0.2553	0.3603	2.4862	2.7118	-5.2214	-0.3936	-0.2023	0.4304	4.6570	6.3716	-40.9242	-1.0894	0.3238	0.4077
1148.3470	-0.4402	-2.0380	1.8184	-0.1302	-0.2328	-2.4398	0.3309	0.3928	-0.3422	-0.0275	-0.0077	0.3028	2.5804	2.3074	-5.2551	-0.3747	-0.2428	0.3546	2.5050	2.7073	-5.2297	-0.3938	-0.2087	0.4334	4.6623	6.0502	-40.9005	-1.0884	0.3237	0.4077
1148.3570	-0.4369	-2.0341	1.8150	-0.1305	-0.2329	-2.4368	0.3403	0.4002	-0.3487	-0.0297	-0.0068	0.3018	2.6654	2.6682	-5.3107	-0.3847	-0.2419	0.4319	2.5207	2.7031	-5.2365	-0.3939	-0.2139	0.4360	4.6675	5.7775	-40.8805	-1.0873	0.3235	0.4077
1148.3670	-0.4334	-2.0300	1.8115	-0.1308	-0.2330	-2.4337	0.3468	0.4113	-0.3572	-0.0303	-0.0072	0.3145	2.5779	2.4127	-5.2556	-0.3702	-0.2721	0.3737	2.5365	2.6982	-5.2434	-0.3940	-0.2192	0.4385	4.6733	5.4964	-40.8608	-1.0861	0.3233	0.4077
1148.3770	-0.4298	-2.0258	1.8079	-0.1311	-0.2331	-2.4306	0.3543	0.4206	-0.3653	-0.0288	-0.0084	0.3194	2.2437	2.4186	-5.2808	-0.3672	-0.2512	0.4130	2.5524	2.6925	-5.2502	-0.3941	-0.2245	0.4411	4.6800	5.2053	-40.8407	-1.0846	0.3231	0.4077
1148.3870	-0.4262	-2.0216	1.8043	-0.1313	-0.2331	-2.4273	0.3578	0.4273	-0.3680	-0.0287	-0.0076	0.3278	2.5538	2.5513	-5.6166	-0.4374	-0.2414	0.3702	2.5683	2.6862	-5.2570	-0.3942	-0.2298	0.4436	4.6875	4.9071	-40.8204	-1.0827	0.3227	0.4077
1148.3970	-0.4226	-2.0172	1.8006	-0.1317	-0.2332	-2.4240	0.3647	0.4378	-0.3779	-0.0303	-0.0074	0.3351	2.3667	2.2890	-5.5201	-0.4037	-0.2388	0.3800	2.5843	2.6792	-5.2637	-0.3943	-0.2351	0.4461	4.6959	4.6007	-40.7996	-1.0809	0.3224	0.4077
1148.4090	-0.4181	-2.0119	1.7960	-0.1320	-0.2333	-2.4200	0.3716	0.4485	-0.3839	-0.0315	-0.0092	0.3438	2.5785	2.1570	-5.8000	-0.4039	-0.2519	0.3944	2.6036	2.6703	-5.2717	-0.3944	-0.2415	0.4492	4.7069	4.2266	-40.7733	-1.0790	0.3221	0.4077
1148.4190	-0.4144	-2.0073	1.7920	-0.1324	-0.2334	-2.4166	0.3783	0.4581	-0.3944	-0.0327	-0.0091	0.3501	2.9743	2.0913	-5.5125	-0.3919	-0.2708	0.4024	2.6197	2.6624	-5.2782	-0.3945	-0.2468	0.4517	4.7171	3.9099	-40.7500	-1.0778	0.3219	0.4077
1148.4290	-0.4105	-2.0027	1.7879	-0.1327	-0.2335	-2.4130	0.3905	0.4643	-0.4055	-0.0324	-0.0088	0.3600	2.8194	2.4385	-5.2918	-0.3840	-0.3070	0.3605	2.6359	2.6541	-5.2846	-0.3947	-0.2521	0.4543	4.7282	3.5873	-40.7263	-1.0767	0.3218	0.4077
1148.4390	-0.4066	-1.9980	1.7838	-0.1330	-0.2336	-2.4094	0.3981	0.4743	-0.4116	-0.0323	-0.0095	0.3642	2.8217	2.2859	-5.3623	-0.4123	-0.2536	0.3837	2.6522	2.6450	-5.2911	-0.3948	-0.2573	0.4568	4.7404	3.2566	-40.7022	-1.0752	0.3216	0.4077
1148.4490	-0.4025	-1.9933	1.7797	-0.1333	-0.2337	-2.4057	0.4046	0.4836	-0.4176	-0.0339	-0.0094	0.3652	2.8188	2.2182	-5.2804	-0.4128	-0.2757	0.4378	2.6687	2.6350	-5.2975	-0.3948	-0.2626	0.4593	4.7537	2.9136	-40.6785	-1.0733	0.3213	0.4077
1148.4590	-0.3985	-1.9883	1.7755	-0.1337	-0.2338	-2.4019	0.4137	0.4927	-0.4265	-0.0340	-0.0103	0.3752	2.7160	2.1871	-5.2887	-0.3829	-0.2755	0.3438	2.6852	2.6246	-5.3039	-0.3949	-0.2679	0.4619	4.7682	2.5664	-40.6543	-1.0715	0.3210	0.4077
1148.4710	-0.3934	-1.9823	1.7704	-0.1341	-0.2339	-2.3973	0.4234	0.5047	-0.4353	-0.0346	-0.0096	0.3820	2.5686	1.9825	-5.5713	-0.3877	-0.2887	0.3706	2.7051	2.6062	-5.3116	-0.3949	-0.2743	0.4649	4.7872	2.1368	-40.6248	-1.0688	0.3205	0.4077
1148.4810	-0.3891	-1.9772	1.7661	-0.1344	-0.2340	-2.3935	0.4285	0.5102	-0.4378	-0.0345	-0.0104	0.3890	2.5559	2.1510	-5.8573	-0.4420	-0.2815	0.3794	2.7218	2.5824	-5.3179	-0.3950	-0.2796	0.4675	4.8044	1.7699	-40.5999	-1.0663	0.3200	0.4077
1148.4910	-0.3848	-1.9721	1.7615	-0.1348	-0.2341	-2.3896	0.4347	0.5165	-0.4484	-0.0379	-0.0106	0.3932	2.6387	2.2307	-5.7201	-0.3891	-0.2886	0.4498	2.7387	2.5585	-5.3240	-0.3951	-0.2839	0.4700	4.8227	1.4023	-40.5732	-1.0646	0.3197	0.4077
1148.5030	-0.3795	-1.9658	1.7560	-0.1353	-0.2342	-2.3848	0.4441	0.5280	-0.4623	-0.0378	-0.0101	0.4019	2.8428	2.2136	-5.2308	-0.3945	-0.2685	0.4667	2.7590	2.5287	-5.3313	-0.3952	-0.2839	0.4731	4.8466	0.9491	-40.5401	-1.0627	0.3195	0.4077
1148.5130	-0.3751	-1.9604	1.7513	-0.1356	-0.2343	-2.3807	0.4516	0.5363	-0.4701	-0.0378	-0.0091	0.4145	3.1105	2.2385	-5.2091	-0.4062	-0.3044	0.3706	2.7761	2.5033	-5.3374	-0.3952	-0.2840	0.4756	4.8680	0.5629	-40.5129	-1.0605	0.3191	0.4077
1148.5250	-0.3696	-1.9539	1.7458	-0.1361	-0.2344	-2.3758	0.4620	0.5477	-0.4779	-0.0393	-0.0099	0.4217	2.9873	2.1987	-5.3516	-0.3729	-0.3102	0.3796	2.7968	2.4718	-5.3447	-0.3952	-0.2841	0.4786	4.8958	0.0887	-40.4799	-1.0576	0.3186	0.4077
1148.5350	-0.3650	-1.9484	1.7410	-0.1365	-0.2345	-2.3715	0.4697	0.5564	-0.4822	-0.0383	-0.0102	0.4268	3.0321	2.2852	-5.5413	-0.4108	-0.2887	0.4211	2.8141	2.4453	-5.3507	-0.3953	-0.2842	0.4812	4.9205	-0.3103	-40.4515	-1.0554	0.3182	0.4077
1148.5450	-0.3602	-1.9427	1.7362	-0.1368	-0.2347	-2.3672	0.4791	0.5667	-0.4890	-0.0393	-0.0108	0.4332	2.6653	2.0534	-5.6602	-0.4209	-0.2858	0.3935	2.8316	2.4172	-5.3567	-0.3952	-0.2843	0.4837	4.9472	-0.7278	-40.4234	-1.0525	0.3176	0.4077
1148.5570	-0.3544	-1.9358	1.7302	-0.1373	-0.2347	-2.3620	0.4841	0.5768	-0.4978	-0.0412	-0.0110	0.4400	2.7430	1.9848	-5.6978	-0.4130	-0.3382	0.3723	2.8528	2.3832	-5.3636	-0.3953	-0.2844	0.4868	4.9813	-1.2321	-40.3873	-1.0498	0.3172	0.4077
1148.5670	-0.3495	-1.9300	1.7250	-0.1378	-0.2349	-2.3575	0.4902	0.5861	-0.5067	-0.0410	-0.0109	0.4457	3.0100	1.7415	-5.4742	-0.3988	-0.3428	0.4374	2.8707	2.3541	-5.3663	-0.3953	-0.2845	0.4893	5.0117	-1.6616	-40.3568	-1.0474	0.3168	0.4077
1148.5790	-0.3436	-1.9229	1.7188	-0.1383	-0.2350	-2.3521	0.4999	0.5946	-0.5175	-0.0421	-0.0119	0.4558	3.1539	1.7545	-5.3957	-0.3917	-0.3268	0.4524	2.8903	2.3190	-5.3696	-0.3953	-0.2846	0.4924	5.0502	-2.1796	-40.3195	-1.0445	0.3163	0.4077
1148.5890	-0.3386	-1.9169	1.7137	-0.1387	-0.2351	-2.3475	0.5088	0.6036	-0.5265	-0.0438	-0.0113	0.4626	2.9871	1.8983	-5.2905	-0.4041	-0.3224	0.4447	2.8997	2.2889	-5.3723	-0.3953	-0.2847	0.4949	5.0845	-2.6222	-40.2884	-1.0415	0.3157	0.4077
1148.5990	-0.3334	-1.9108	1.7085	-0.1391	-0.2352	-2.3428	0.5165	0.6106	-0.5309	-0.0420	-0.0117	0.4665	2.9720	2.2394	-5.4898	-0.4090	-0.3532	0.4423	2.9093	2.2578	-5.3749	-0.3953	-0.2848	0.4974	5.1209	-3.0758	-40.2569	-1.0387	0.3152	0.4077
1148.6090	-0.3281	-1.9047	1.7031	-0.1395	-0.2353	-2.3381	0.5225	0.6215	-0.5361	-0.0434	-0.0132	0.4712	2.7313	2.0908	-5.5655	-0.4080	-0.3248	0.4617	2.9191	2.2262	-5.3775	-0.3952	-0.2849	0.5000	5.1593	-3.5344	-40.2246	-1.0357	0.3147	0.4077
1148.6190	-0.3228	-1.8984	1.6977	-0.1400	-0.2355	-2.3333	0.5267	0.6305	-0.5418	-0.0439	-0.0130	0.4805	2.7578	1.9759	-5.6841	-0.4036	-0.3242	0.4193	2.9290	2.1941	-5.3800	-0.3952	-0.2850	0.5025	5.1998	-4.0010	-40.1915	-1.0328	0.3141	0.4077
1148.6310	-0.3165	-1.8907	1.6910	-0.1406	-0.2356	-2.3276	0.5344	0.6430	-0.5542	-0.0441	-0.0121	0.4880	3.0330	1.7948	-5.5013	-0.4081	-0.3878	0.4924	2.9411	2.1543	-5.3829	-0.3951	-0.2851	0.5056	5.2515	-4.5752	-40.1512	-1.0290	0.3134	0.4077
1148.6410	-0.3111	-1.8842	1.6854	-0.1410	-0.2357	-2.3226	0.5424	0.6497	-0.5618	-0.0439	-0.0119	0.4959	3.1236	1.8798	-5.4881	-0.4107	-0.3994	0.4955	2.9515	2.1200	-5.3853	-0.3951	-0.2852	0.5081	5.2974	-5.0662	-40.1173	-1.0257	0.3128	0.4077
1148.6510	-0.3055	-1.8777	1.6798	-0.1414	-0.2359	-2.3175	0.5517	0.6576	-0.5687	-0.0465	-0.0123	0.5048	2.9606	1.9567	-5.5312	-0.3952	-0.3994	0.4334	2.9620	2.0855	-5.3877	-0.3950	-0.2853	0.5100	5.3454	-5.5607	-40.0831	-1.0219	0.3121	0.4077
1148.6610	-0.3000	-1.8710	1.6741	-0.1419	-0.2360	-2.3124	0.5581	0.6649	-0.5765	-0.0463	-0.0136	0.5086	3.2119	2.1879	-5.5732	-0.4403	-0.3686	0.4456	2.9727	2.0509	-5.3900	-0.3949	-0.2854	0.5115	5.3954	-6.0571	-40.0479	-1.0186	0.3115	0.4077
1148.6710	-0.2944	-1.8643	1.6683	-0.1424	-0.2361	-2.3073	0.5673	0.6767	-0.5840	-0.0506	-0.0134	0.5120	3.2118	2.0208	-5.6584	-0.3715	-0.3831	0.4472	2.9837	2.0146	-5.3922	-0.3948	-0.2856	0.5129	5.4488	-6.5731	-40.0125	-1.0147	0.3107	0.4077
1148.6830	-0.2875	-1.8560	1.6611	-0.1430	-0.2363	-2.3011	0.5774	0.6904	-0.5936	-0.0501	-0.0139	0.5199	3.3020	1.2727	-5.5127	-0.3697	-0.3937	0.4612	2.9972	1.9706	-5.3948	-0.3947	-0.2857	0.5147	5.5158	-7.1969	-39.9687	-1.0108	0.3100	0.4077
1148.6930	-0.2817	-1.8491	1.6551	-0.1434	-0.2364	-2.2959	0.5838	0.6957	-0.6025	-0.0505	-0.0140	0.5269	3.3229	1.3796	-5.4600	-0.3842	-0.4205	0.5020	3.0086	1.9329	-5.3969	-0.3946	-0.2858	0.5162	5.5749	-7.7296	-39.9318	-1.0068	0.3093	0.4077
1148.7030	-0.2758	-1.8420	1.6492	-0.1439	-0.2366	-2.2906	0.5866	0.6938	-0.6033	-0.0496	-0.0156	0.5339	2.7112	0.7386	-5.3806	-0.3279	-0.3454	0.4448	2.6120	1.1864	-5.2380	-0.3792	-0.2883	0.4784	0.8174	-16.6776	-38.3625	-0.8404	0.2827	0.0000
1148.7150	-0.2688	-1.8337	1.6420	-0.1445	-0.2367	-2.2842	0.5870	0.6935	-0.6012	-0.0495	-0.0135	0.5380	2.5485	1.2985	-5.5288	-0.3766	-0.3889	0.3665	2.6151	1.1300	-5.2385	-0.3789	-0.2884	0.4784	0.8544	-17.3530	-38.3680	-0.8371	0.2819	0.0000
1148.7250	-0.2629	-1.8268	1.6360	-0.1450	-0.2369	-2.2788	0.5848	0.6981	-0.5992	-0.0508	-0.0141	0.5319	2.8590	0.9058	-5.6292	-0.3148	-0.3923	0.4335	2.6177	1.0827	-5.2390	-0.3786	-0.2884	0.4784	0.8855	-17.9195	-38.3722	-0.8346	0.2813	0.0000
1148.7370	-0.2559	-1.8184	1.6287	-0.1456	-0.2370	-2.2723	0.5870	0.6990	-0.6016	-0.0493	-0.0143	0.5317	2.7538	0.5826	-5.5560	-0.3294	-0.3642	0.3968	2.6209	1.0254	-5.2395	-0.3783	-0.2885	0.4784	0.9232	-18.6057	-38.3774	-0.8315	0.2805	0.0000
1148.7470	-0.2501	-1.8114	1.6226	-0.1461	-0.2372	-2.2670	0.5844	0.6949	-0.6050	-0.0507	-0.0141	0.5303	3.1819	0.8210	-5.2923	-0.3174	-0.3352	0.4177	2.6235	0.9773	-5.2399	-0.3781	-0.2885	0.4784	0.9549	-19.1816	-38.3819	-0.8287	0.2799	0.0000
1148.7570	-0.2442	-1.8045	1.6166	-0.1466	-0.2373	-2.2617	0.5869	0.6951	-0.6041	-0.0477	-0.0132	0.5312	2.9212	0.8303	-5.2237	-0.3330	-0.3730	0.4193	2.6261	0.9298	-5.2404	-0.3778	-0.2886	0.4784	0.9862	-19.7510	-38.3865	-0.8261	0.2792	0.0000
1148.7690	-0.2372	-1.7961	1.6094	-0.1472	-0.2374	-2.2554	0.5874	0.6960	-0.6005	-0.0463	-0.0133	0.5330	2.7734	0.9808	-5.7438	-0.3708	-0.3595	0.4315	2.6293	0.8728	-5.2410	-0.3775	-0.2887	0.4784	1.0238	-20.4339	-38.3920	-0.8226	0.2784	0.0000
1148.7790	-0.2313	-1.7892	1.6034	-0.1477	-0.2376	-2.2501	0.5866	0.6994	-0.6002	-0.0488	-0.0149	0.5323	2.7585	0.5373	-5.7792	-0.3577	-0.3433	0.4503	2.6319	0.8246	-5.2414	-0.3773	-0.2887	0.4784	1.0556	-21.0108	-38.3966	-0.8199	0.2777	0.0000
1148.7890	-0.2254	-1.7821	1.5973	-0.1482	-0.2377	-2.2447	0.5852	0.7005	-0.6022	-0.0491	-0.0139	0.5311	2.9139	0.1870	-5.4972	-0.3473	-0.3172	0.4513	2.6346	0.7761	-5.2419	-0.3770	-0.2888	0.4784	1.0877	-21.5916	-38.4009	-0.8172	0.2770	0.0000
1148.7990	-0.2196	-1.7751	1.5912	-0.1486	-0.2379	-2.2393	0.5856	0.6972	-0.6040	-0.0478	-0.0154	0.5293	2.8073	0.3354	-5.3872	-0.3545	-0.3181	0.4419	2.6373	0.7278	-5.2423	-0.3768	-0.2889	0.4784	1.1196	-22.1696	-38.4052	-0.8148	0.2764	0.0000
1148.8090	-0.2137	-1.7682	1.5852	-0.1491	-0.2381	-2.2340	0.5847	0.6959	-0.6064	-0.0486	-0.0144	0.5261	3.0003	0.4262	-5.2914	-0.3191	-0.2876	0.4781	2.6399	0.6797	-5.2428	-0.3765	-0.2889	0.4784	1.1514	-22.7454	-38.4097	-0.8121	0.2758	0.0000
1148.8190	-0.2078	-1.7612	1.5792	-0.1496	-0.2382	-2.2287	0.5847	0.6957	-0.6005	-0.0470	-0.0150	0.5280	2.6951	0.3468	-5.6190	-0.3722	-0.2719	0.4911	2.6425	0.6320	-5.2432	-0.3763	-0.2890	0.4784	1.1829	-23.3172	-38.4140	-0.8093	0.2751	0.0000
1148.8310	-0.2009	-1.7529	1.5720	-0.1502	-0.2383	-2.2223	0.5830	0.6970	-0.6021	-0.0495	-0.0141	0.5335	3.0839	0.6224	-5.6155	-0.3150	-0.2583	0.4123	2.6457	0.5743	-5.2438	-0.3760	-0.2891	0.4784	1.2211	-24.0083	-38.4195	-0.8061	0.2743	0.0000
1148.8410	-0.1951	-1.7458	1.5659	-0.1507	-0.2384	-2.2170	0.5866	0.6985	-0.6052	-0.0490	-0.0130	0.5335	3.2776	0.5773	-5.3320	-0.3280	-0.2813	0.3827	2.6484	0.5255	-5.2442	-0.3757	-0.2891	0.4784	1.2533	-24.5923	-38.4238	-0.8035	0.2737	0.0000
1148.8510	-0.1892	-1.7388	1.5598	-0.1512	-0.2386	-2.2116	0.5884	0.6981	-0.6042	-0.0484	-0.0129	0.5313	3.1969	0.2427	-5.2991	-0.3301	-0.3025	0.4258	2.6511	0.4765	-5.2446	-0.3755	-0.2892	0.4784	1.2857	-25.1791	-38.4283	-0.8007	0.2730	0.0000
1148.8610	-0.1833	-1.7318	1.5539	-0.1517	-0.2387	-2.2064	0.5892	0.6992	-0.6034	-0.0506	-0.0141	0.5333	2.9595	-0.0473	-5.4589	-0.2956	-0.2659	0.4206	2.6538	0.4280	-5.2451	-0.3752	-0.2892	0.4784	1.3178	-25.7601	-38.4331	-0.7979	0.2723	0.0000
1148.8730	-0.1762	-1.7235	1.5468	-0.1522	-0.2389	-2.2001	0.5882	0.6969	-0.5996	-0.0454	-0.0134	0.5361	2.6104	0.2318	-5.8050	-0.3862	-0.2375	0.4339	2.6570	0.3702	-5.2457	-0.3749	-0.2893	0.4784	1.3559	-26.4522	-38.4386	-0.7945	0.2714	0.0000
1148.8830	-0.1703	-1.7165	1.5407	-0.1527	-0.2390	-2.1947	0.5842	0.6983	-0.6018	-0.0488	-0.0136	0.5366	2.8407	0.0783	-5.7035	-0.3430	-0.2885	0.3899	2.6597	0.3216	-5.2461	-0.3746	-0.2894	0.4784	1.3880	-27.0340	-38.4429	-0.7918	0.2708	0.0000
1148.8930	-0.1644	-1.7095	1.5345	-0.1532	-0.2391	-2.1893	0.5825	0.6973	-0.6042	-0.0476	-0.0128	0.5355	2.9297	0.1670	-5.3812	-0.3486	-0.2732	0.3845	2.6623	0.2731	-5.2465	-0.3745	-0.2894	0.4784	1.4201	-27.6159	-38.4468	-0.7897	0.2703	0.0000
1148.9050	-0.1574	-1.7012	1.5272	-0.1538	-0.2393	-2.1829	0.5823	0.6994	-0.6064	-0.0492	-0.0129	0.5293	2.9519	-0.2753	-5.0799	-0.3124	-0.2598	0.4217	2.6656	0.2144	-5.2471	-0.3742	-0.2895	0.4784	1.4588	-28.3183	-38.4522	-0.7868	0.2695	0.0000
1148.9150	-0.1516	-1.6942	1.5213	-0.1543	-0.2394	-2.1776	0.5822	0.6972	-0.6039	-0.0497	-0.0136	0.5284	3.2006	-0.0476	-5.3535	-0.3104	-0.2665	0.4073	2.6683	0.1656	-5.2476	-0.3739	-0.2896	0.4784	1.4909	-28.9031	-38.4569	-0.7836	0.2688	0.0000
1148.9270	-0.1446	-1.6859	1.5140	-0.1549	-0.2396	-2.1712	0.5863	0.6959	-0.6025	-0.0456	-0.0136	0.5299	2.8492	0.2402	-5.4013	-0.3687	-0.2406	0.5094	2.6714	0.1077	-5.2481	-0.3736	-0.2896	0.4784	1.5290	-29.5959	-38.4618	-0.7805	0.2680	0.0000
1148.9370	-0.1388	-1.6790	1.5079	-0.1554	-0.2398	-2.1660	0.5860	0.6970	-0.6059	-0.0479	-0.0132	0.5346	3.0768	0.0777	-5.3193	-0.3507	-0.2685	0.4272	2.6741	0.0586	-5.2485	-0.3733	-0.2897	0.4784	1.5612	-30.1842	-38.4663	-0.7778	0.2673	0.0000
1148.9490	-0.1318	-1.6705	1.5007	-0.1560	-0.2399	-2.1596	0.5880	0.7022	-0.6049	-0.0492	-0.0120	0.5383	3.0669	-0.4021	-5.1679	-0.3148	-0.2629	0.4100	2.6774	-0.0001	-5.2491	-0.3731	-0.2898	0.4784	1.5998	-30.8876	-38.4716	-0.7750	0.2666	0.0000
1148.9590	-0.1260	-1.6635	1.4947	-0.1565	-0.2400	-2.1542	0.5879	0.7000	-0.6056	-0.0481	-0.0122	0.5347	3.1737	-0.4792	-5.2178	-0.3495	-0.2942	0.3883	2.6801	-0.0498	-5.2495	-0.3728	-0.2898	0.4784	1.6323	-31.4828	-38.4764	-0.7718	0.2658	0.0000
1148.9690	-0.1201	-1.6564	1.4887	-0.1569	-0.2402	-2.1488	0.5895	0.6982	-0.6043	-0.0495	-0.0121	0.5328	3.1294	-0.3882	-5.4822	-0.3243	-0.2768	0.3950	2.6828	-0.0991	-5.2500	-0.3725	-0.2899	0.4784	1.6645	-32.0732	-38.4811	-0.7685	0.2650	0.0000
1148.9790	-0.1142	-1.6494	1.4827	-0.1574	-0.2403	-2.1435	0.5900	0.6966	-0.6014	-0.0447	-0.0136	0.5306	2.6742	-0.4146	-5.6031	-0.4117	-0.2861	0.4151	2.6854	-0.1481	-5.2505	-0.3722	-0.2900	0.4784	1.6965	-32.6598	-38.4856	-0.7658	0.2643	0.0000
1148.9890	-0.1082	-1.6424	1.4766	-0.1579	-0.2404	-2.1382	0.5860	0.6983	-0.6030	-0.0489	-0.0136	0.5302	2.7322	-0.5614	-5.4502	-0.3768	-0.2886	0.4168	2.6881	-0.1974	-5.2509	-0.3720	-0.2900	0.4784	1.7287	-33.2506	-38.4901	-0.7633	0.2637	0.0000
1148.9990	-0.1024	-1.6355	1.4705	-0.1584	-0.2405	-2.1329	0.5837	0.6979	-0.6045	-0.0495	-0.0129	0.5333	3.0823	-0.5946	-5.4412	-0.3226	-0.2723	0.4117	2.6907	-0.2459	-5.2513	-0.3718	-0.2901	0.4784	1.7602	-33.8313	-38.4940	-0.7609	0.2631	0.0000
1149.0110	-0.0954	-1.6271	1.4633	-0.1589	-0.2407	-2.1265	0.5849	0.6965	-0.6074	-0.0505	-0.0132	0.5349	3.0486	-0.6208	-5.2245	-0.3269	-0.2981	0.3844	2.6940	-0.3052	-5.2519	-0.3715	-0.2902	0.4784	1.7987	-34.5407	-38.4994	-0.7577	0.2623	0.0000
1149.0210	-0.0895	-1.6201	1.4573	-0.1595	-0.2408	-2.1212	0.5837	0.6946	-0.6040	-0.0501	-0.0126	0.5330	3.1148	-0.2380	-5.2217	-0.3281	-0.3163	0.3949	2.6966	-0.3541	-5.2523	-0.3712	-0.2902	0.4784	1.8303	-35.1265	-38.5040	-0.7550	0.2616	0.0000
1149.0310	-0.0836	-1.6132	1.4512	-0.1599	-0.2410	-2.1158	0.5855	0.6952	-0.6021	-0.0482	-0.0125	0.5312	2.7637	-0.2624	-5.5357	-0.3386	-0.3195	0.3837	2.6993	-0.4035	-5.2528	-0.3709	-0.2903	0.4784	1.8622	-35.7178	-38.5087	-0.7519	0.2609	0.0000
1149.0410	-0.0778	-1.6063	1.4452	-0.1605	-0.2411	-2.1105	0.5825	0.6995	-0.6054	-0.0491	-0.0133	0.5292	2.9715	-0.8400	-5.3927	-0.3201	-0.3575	0.4148	2.7019	-0.4522	-5.2533	-0.3707	-0.2904	0.4784	1.8936	-36.3020	-38.5130	-0.7496	0.2603	0.0000
1149.0530	-0.0708	-1.5979	1.4379	-0.1611	-0.2412	-2.1041	0.5850	0.6987	-0.6041	-0.0482	-0.0136	0.5290	3.1245	-0.7062	-5.3545	-0.3604	-0.3697	0.4537	2.7050	-0.5111	-5.2538	-0.3704	-0.2904	0.4784	1.9314	-37.0066	-38.5180	-0.7464	0.2595	0.0000
1149.0630	-0.0651	-1.5908	1.4319	-0.1615	-0.2414	-2.0988	0.5865	0.6982	-0.6077	-0.0475	-0.0143	0.5325	3.1227	-0.7997	-5.1943	-0.3392	-0.3487	0.4420	2.7077	-0.5605	-5.2542	-0.3702	-0.2905	0.4784	1.9631	-37.5983	-38.5227	-0.7438	0.2588	0.0000
1149.0750	-0.0579	-1.5824	1.4248	-0.1621	-0.2416	-2.0924	0.5872	0.6967	-0.6035	-0.0495	-0.0154	0.5342	3.0054	-0.7136	-5.4131	-0.3349	-0.3235	0.3979	2.7108	-0.6198	-5.2548	-0.3698	-0.2906	0.4784	2.0009	-38.3089	-38.5282	-0.7401	0.2579	0.0000
1149.0850	-0.0520	-1.5755	1.4187	-0.1626	-0.2417	-2.0871	0.5879	0.6985	-0.6020	-0.0461	-0.0135	0.5338	2.8228	-0.8472	-5.6574	-0.3758	-0.3589	0.4092	2.7134	-0.6686	-5.2552	-0.3696	-0.2906	0.4784	2.0320	-38.8933	-38.5326	-0.7375	0.2572	0.0000
1149.0950	-0.0462	-1.5685	1.4126	-0.1631	-0.2419	-2.0817	0.5854	0.6987	-0.6041	-0.0486	-0.0145	0.5330	3.1197	-1.0579	-5.4697	-0.3819	-0.3514	0.3850	2.7161	-0.7178	-5.2557	-0.3694	-0.2907	0.4784	2.0632	-39.4825	-38.5369	-0.7350	0.2566	0.0000
1149.1070	-0.0392	-1.5601	1.4053	-0.1637	-0.2420	-2.0754	0.5863	0.6971	-0.6030	-0.0495	-0.0149	0.5347	3.1748	-0.9453	-5.4202	-0.3368	-0.3333	0.4202	2.7192	-0.7766	-5.2562	-0.3691	-0.2908	0.4784	2.1004	-40.1867	-38.5420	-0.7320	0.2559	0.0000
1149.1170	-0.0333	-1.5532	1.3993	-0.1641	-0.2422	-2.0701	0.5872	0.6960	-0.6065	-0.0480	-0.0141	0.5367	3.0490	-0.7107	-5.1920	-0.3840	-0.3255	0.4082	2.7218	-0.8260	-5.2566	-0.3688	-0.2908	0.4784	2.1315	-40.7779	-38.5463	-0.7290	0.2551	0.0000
1149.1290	-0.0262	-1.5448	1.3921	-0.1647	-0.2423	-2.0636	0.5846	0.6989	-0.6022	-0.0494	-0.0141	0.5324	3.0850	-1.1190	-5.5592	-0.3640	-0.3086	0.4327	2.7248	-0.8846	-5.2572	-0.3685	-0.2909	0.4784	2.1683	-41.4797	-38.5517	-0.7259	0.2544	0.0000
1149.1390	-0.0204	-1.5378	1.3861	-0.1652	-0.2424	-2.0582	0.5870	0.6975	-0.6007	-0.0470	-0.0142	0.5299	2.7845	-1.0566	-5.7390	-0.3866	-0.3338	0.3695	2.7274	-0.9338	-5.2576	-0.3683	-0.2910	0.4784	2.1990	-42.0687	-38.5560	-0.7231	0.2537	0.0000
1149.1490	-0.0145	-1.5309	1.3800	-0.1657	-0.2426	-2.0529	0.5839	0.6976	-0.6017	-0.0490	-0.0124	0.5285	2.9315	-1.2444	-5.4490	-0.3587	-0.3025	0.4318	2.7300	-0.9832	-5.2581	-0.3680	-0.2910	0.4784	2.2297	-42.6607	-38.5604	-0.7206	0.2530	0.0000
1149.1590	-0.0087	-1.5239	1.3739	-0.1662	-0.2427	-2.0477	0.5836	0.6966	-0.6015	-0.0504	-0.0135	0.5270	3.1358	-1.1561	-5.3851	-0.3624	-0.3519	0.4467	2.7325	-1.0319	-5.2585	-0.3678	-0.2911	0.4784	2.2600	-43.2442	-38.5648	-0.7183	0.2524	0.0000
1149.1690	-0.0029	-1.5169	1.3679	-0.1667	-0.2429	-2.0424	0.5846	0.6958	-0.6052	-0.0498	-0.0137	0.5290	3.2438	-1.0761	-5.2816	-0.3565	-0.3570	0.4783	2.7350	-1.0811	-5.2590	-0.3676	-0.2912	0.4784	2.2903	-43.8328	-38.5692	-0.7156	0.2518	0.0000
1149.1790	0.0029	-1.5099	1.3620	-0.1672	-0.2430	-2.0371	0.5861	0.6978	-0.6014	-0.0500	-0.0137	0.5342	3.2433	-1.0893	-5.5535	-0.3513	-0.3317	0.4462	2.7375	-1.1299	-5.2594	-0.3673	-0.2912	0.4784	2.3203	-44.4179	-38.5736	-0.7124	0.2510	0.0000
1149.1890	0.0088	-1.5028	1.3560	-0.1677	-0.2431	-2.0318	0.5885	0.6980	-0.6005	-0.0490	-0.0139	0.5346	2.9978	-1.2435	-5.6313	-0.3654	-0.3057	0.4501	2.7400	-1.1795	-5.2599	-0.3670	-0.2913	0.4784	2.3506	-45.0120	-38.5782	-0.7094	0.2502	0.0000
1149.2010	0.0158	-1.4944	1.3487	-0.1682	-0.2433	-2.0253	0.5880	0.6982	-0.6054	-0.0509	-0.0128	0.5327	2.8892	-1.5307	-5.5203	-0.3584	-0.3388	0.4184	2.7431	-1.2388	-5.2604	-0.3667	-0.2914	0.4784	2.3867	-45.7218	-38.5836	-0.7062	0.2494	0.0000
1149.2110	0.0217	-1.4875	1.3426	-0.1688	-0.2434	-2.0199	0.5854	0.6967	-0.6024	-0.0506	-0.0130	0.5304	3.0602	-1.4695	-5.4103	-0.3518	-0.3388	0.3800	2.7455	-1.2875	-5.2609	-0.3665	-0.2914	0.4784	2.4162	-46.3053	-38.5881	-0.7038	0.2488	0.0000
1149.2210	0.0276	-1.4806	1.3366	-0.1692	-0.2436	-2.0146	0.5857	0.6997	-0.6049	-0.0485	-0.0133	0.5300	3.2581	-1.6831	-5.1792	-0.3809	-0.3219	0.4270	2.7479	-1.3355	-5.2613	-0.3662	-0.2915	0.4784	2.4451	-46.8802	-38.5921	-0.7014	0.2482	0.0000
1149.2310	0.0335	-1.4737	1.3306	-0.1697	-0.2437	-2.0093	0.5839	0.6972	-0.6018	-0.0496	-0.0130	0.5327	3.1702	-1.4291	-5.5371	-0.3896	-0.3392	0.3962	2.7504	-1.3843	-5.2617	-0.3660	-0.2915	0.4784	2.4743	-47.4639	-38.5965	-0.6987	0.2475	0.0000
1149.2430	0.0406	-1.4652	1.3234	-0.1703	-0.2439	-2.0030	0.5854	0.6978	-0.6003	-0.0491	-0.0139	0.5353	2.9207	-1.5055	-5.5752	-0.3735	-0.3327	0.3818	2.7533	-1.4434	-5.2623	-0.3657	-0.2916	0.4784	2.5096	-48.1725	-38.6019	-0.6952	0.2466	0.0000
1149.2530	0.0465	-1.4582	1.3172	-0.1708	-0.2440	-1.9976	0.5831	0.6983	-0.6031	-0.0505	-0.0138	0.5372	2.8987	-1.7338	-5.4652	-0.3321	-0.3356	0.3745	2.7557	-1.4925	-5.2627	-0.3654	-0.2917	0.4784	2.5386	-48.7603	-38.6063	-0.6928	0.2460	0.0000
1149.2650	0.0534	-1.4499	1.3100	-0.1714	-0.2442	-1.9911	0.5838	0.6978	-0.6031	-0.0501	-0.0131	0.5309	3.1603	-1.8138	-5.3480	-0.3384	-0.3370	0.3937	2.7586	-1.5508	-5.2633	-0.3651	-0.2918	0.4784	2.5729	-49.4584	-38.6114	-0.6896	0.2452	0.0000
1149.2750	0.0592	-1.4429	1.3040	-0.1719	-0.2443	-1.9859	0.5849	0.6965	-0.6038	-0.0482	-0.0138	0.5280	3.3059	-1.5476	-5.4100	-0.3511	-0.3156	0.4268	2.7610	-1.5994	-5.2637	-0.3649	-0.2918	0.4784	2.6013	-50.0400	-38.6160	-0.6868	0.2445	0.0000
1149.2870	0.0662	-1.4345	1.2968	-0.1725	-0.2444	-1.9795	0.5865	0.6952	-0.6045	-0.0508	-0.0130	0.5318	3.3080	-1.3527	-5.4210	-0.3266	-0.3013	0.4660	2.7638	-1.6576	-5.2642	-0.3646	-0.2919	0.4784	2.6351	-50.7372	-38.6210	-0.6834	0.2436	0.0000
1149.2970	0.0721	-1.4276	1.2907	-0.1730	-0.2446	-1.9742	0.5885	0.6971	-0.6037	-0.0481	-0.0134	0.5343	2.9348	-1.6438	-5.3535	-0.4000	-0.3194	0.4450	2.7661	-1.7061	-5.2647	-0.3644	-0.2920	0.4784	2.6631	-51.3181	-38.6253	-0.6811	0.2431	0.0000
1149.3070	0.0779	-1.4206	1.2846	-0.1734	-0.2447	-1.9689	0.5887	0.7008	-0.6030	-0.0514	-0.0129	0.5348	2.8623	-2.0856	-5.3610	-0.3385	-0.3303	0.4411	2.7685	-1.7549	-5.2651	-0.3641	-0.2920	0.4784	2.6911	-51.9024	-38.6297	-0.6786	0.2424	0.0000
1149.3190	0.0850	-1.4121	1.2774	-0.1740	-0.2449	-1.9624	0.5857	0.6985	-0.6043	-0.0498	-0.0138	0.5339	3.1469	-2.0813	-5.2684	-0.3091	-0.3117	0.3781	2.7712	-1.8132	-5.2657	-0.3638	-0.2921	0.4784	2.7242	-52.6005	-38.6350	-0.6753	0.2416	0.0000
1149.3290	0.0909	-1.4051	1.2714	-0.1745	-0.2450	-1.9571	0.5865	0.6961	-0.6066	-0.0490	-0.0133	0.5312	3.0351	-2.0071	-5.1644	-0.3562	-0.2997	0.4151	2.7735	-1.8619	-5.2661	-0.3635	-0.2922	0.4784	2.7517	-53.1840	-38.6394	-0.6723	0.2408	0.0000
1149.3410	0.0980	-1.3967	1.2642	-0.1751	-0.2451	-1.9507	0.5844	0.6972	-0.6028	-0.0490	-0.0130	0.5317	3.1203	-2.0217	-5.4077	-0.3384	-0.3345	0.4219	2.7763	-1.9202	-5.2666	-0.3632	-0.2923	0.4784	2.7843	-53.8821	-38.6447	-0.6688	0.2399	0.0000
1149.3510	0.1039	-1.3898	1.2581	-0.1756	-0.2453	-1.9454	0.5858	0.6979	-0.6029	-0.0511	-0.0131	0.5330	2.8353	-2.3054	-5.4217	-0.3088	-0.3132	0.4129	2.7785	-1.9681	-5.2671	-0.3630	-0.2923	0.4784	2.8110	-54.4562	-38.6492	-0.6665	0.2394	0.0000
1149.3630	0.1109	-1.3814	1.2509	-0.1762	-0.2454	-1.9390	0.5833	0.6988	-0.6022	-0.0481	-0.0143	0.5300	3.0415	-2.5612	-5.5071	-0.3134	-0.3385	0.4132	2.7811	-2.0258	-5.2676	-0.3627	-0.2924	0.4784	2.8428	-55.1473	-38.6543	-0.6634	0.2386	0.0000
1149.3730	0.1166	-1.3744	1.2448	-0.1767	-0.2456	-1.9337	0.5838	0.6966	-0.6071	-0.0480	-0.0152	0.5314	3.1952	-2.2800	-5.2923	-0.3291	-0.3163	0.4231	2.7833	-2.0741	-5.2681	-0.3625	-0.2924	0.4784	2.8691	-55.7250	-38.6586	-0.6607	0.2379	0.0000
1149.3830	0.1224	-1.3674	1.2388	-0.1772	-0.2457	-1.9284	0.5849	0.6933	-0.6047	-0.0491	-0.0143	0.5298	3.3214	-1.8982	-5.2454	-0.3164	-0.3221	0.4320	2.7855	-2.1223	-5.2685	-0.3622	-0.2925	0.4784	2.8952	-56.3020	-38.6629	-0.6579	0.2372	0.0000
1149.3950	0.1295	-1.3591	1.2315	-0.1778	-0.2459	-1.9220	0.5873	0.6965	-0.6007	-0.0479	-0.0140	0.5298	3.1626	-2.1672	-5.5279	-0.3201	-0.2998	0.4368	2.7881	-2.1797	-5.2690	-0.3619	-0.2926	0.4784	2.9260	-56.9898	-38.6681	-0.6549	0.2364	0.0000
1149.4050	0.1354	-1.3521	1.2255	-0.1783	-0.2460	-1.9167	0.5879	0.6991	-0.6008	-0.0461	-0.0140	0.5330	2.8928	-2.5569	-5.4917	-0.3692	-0.3080	0.4223	2.7902	-2.2277	-5.2695	-0.3617	-0.2926	0.4784	2.9515	-57.5645	-38.6725	-0.6522	0.2357	0.0000
1149.4170	0.1425	-1.3437	1.2182	-0.1788	-0.2462	-1.9103	0.5859	0.6983	-0.6009	-0.0489	-0.0127	0.5347	2.9053	-2.5952	-5.5613	-0.2947	-0.3232	0.4007	2.7927	-2.2849	-5.2700	-0.3614	-0.2927	0.4784	2.9817	-58.2501	-38.6776	-0.6491	0.2349	0.0000
1149.4270	0.1483	-1.3368	1.2122	-0.1793	-0.2463	-1.9050	0.5856	0.6951	-0.6051	-0.0473	-0.0128	0.5337	3.0739	-2.2850	-5.2259	-0.3051	-0.3243	0.4080	2.7948	-2.3321	-5.2704	-0.3612	-0.2928	0.4784	3.0063	-58.8149	-38.6819	-0.6466	0.2343	0.0000
1149.4390	0.1553	-1.3284	1.2051	-0.1799	-0.2464	-1.8986	0.5856	0.6973	-0.6029	-0.0493	-0.0134	0.5343	3.0702	-2.2184	-5.3918	-0.3380	-0.3148	0.3896	2.7972	-2.3889	-5.2709	-0.3609	-0.2929	0.4784	3.0356	-59.4958	-38.6870	-0.6434	0.2335	0.0000
1149.4490	0.1613	-1.3215	1.1990	-0.1804	-0.2466	-1.8932	0.5845	0.6998	-0.5993	-0.0483	-0.0147	0.5312	3.0864	-2.6745	-5.8045	-0.3180	-0.3172	0.3896	2.7993	-2.4366	-5.2714	-0.3606	-0.2929	0.4784	3.0599	-60.0660	-38.6912	-0.6406	0.2327	0.0000
1149.4610	0.1683	-1.3129	1.1917	-0.1810	-0.2468	-1.8869	0.5868	0.6982	-0.6029	-0.0475	-0.0144	0.5299	2.7853	-2.6858	-5.4752	-0.3404	-0.2795	0.4707	2.8017	-2.4940	-5.2719	-0.3603	-0.2930	0.4784	3.0889	-60.7536	-38.6966	-0.6377	0.2320	0.0000
1149.4710	0.1741	-1.3060	1.1856	-0.1815	-0.2469	-1.8816	0.5855	0.6966	-0.6029	-0.0472	-0.0137	0.5344	3.0486	-2.6350	-5.4087	-0.3445	-0.2763	0.4218	2.8037	-2.5414	-5.2724	-0.3601	-0.2930	0.4784	3.1126	-61.3210	-38.7009	-0.6353	0.2314	0.0000
1149.4830	0.1810	-1.2976	1.1785	-0.1821	-0.2471	-1.8752	0.5856	0.6960	-0.6082	-0.0470	-0.0134	0.5330	3.0186	-2.4025	-5.1902	-0.3383	-0.2815	0.3947	2.8060	-2.5980	-5.2729	-0.3598	-0.2931	0.4784	3.1405	-61.9994	-38.7061	-0.6318	0.2305	0.0000
1149.4930	0.1869	-1.2906	1.1725	-0.1825	-0.2472	-1.8698	0.5867	0.6988	-0.6024	-0.0479	-0.0144	0.5334	3.0813	-2.8493	-5.4224	-0.3334	-0.2761	0.3986	2.8079	-2.6448	-5.2733	-0.3595	-0.2932	0.4784	3.1633	-62.5592	-38.7101	-0.6289	0.2297	0.0000
1149.5050	0.1941	-1.2823	1.1652	-0.1831	-0.2474	-1.8634	0.5861	0.6988	-0.6017	-0.0480	-0.0141	0.5327	2.8904	-2.9584	-5.5508	-0.3156	-0.2784	0.4188	2.8102	-2.7012	-5.2738	-0.3592	-0.2933	0.4784	3.1905	-63.2356	-38.7154	-0.6257	0.2289	0.0000
1149.5150	0.1999	-1.2752	1.1591	-0.1836	-0.2475	-1.8581	0.5880	0.6977	-0.6053	-0.0464	-0.0143	0.5323	2.7365	-2.9777	-5.4036	-0.3747	-0.2526	0.4342	2.8120	-2.7484	-5.2743	-0.3590	-0.2933	0.4784	3.2129	-63.8004	-38.7196	-0.6230	0.2282	0.0000
1149.5250	0.2058	-1.2683	1.1531	-0.1841	-0.2477	-1.8528	0.5848	0.6956	-0.6056	-0.0502	-0.0118	0.5351	2.9884	-2.8146	-5.3005	-0.3230	-0.2686	0.4349	2.8139	-2.7953	-5.2747	-0.3587	-0.2934	0.4784	3.2349	-64.3621	-38.7240	-0.6206	0.2276	0.0000
1149.5370	0.2128	-1.2600	1.1460	-0.1847	-0.2478	-1.8464	0.5847	0.6981	-0.6046	-0.0466	-0.0139	0.5376	3.0357	-2.9830	-5.2509	-0.3007	-0.2778	0.3865	2.8160	-2.8504	-5.2752	-0.3585	-0.2935	0.4784	3.2604	-65.0220	-38.7291	-0.6176	0.2268	0.0000
1149.5470	0.2186	-1.2530	1.1399	-0.1852	-0.2480	-1.8410	0.5850	0.6969	-0.6025	-0.0482	-0.0134	0.5339	3.2405	-2.9271	-5.4846	-0.3177	-0.2660	0.3633	2.8178	-2.8967	-5.2756	-0.3582	-0.2935	0.4784	3.2816	-65.5763	-38.7333	-0.6150	0.2262	0.0000
1149.5590	0.2256	-1.2445	1.1326	-0.1858	-0.2481	-1.8345	0.5858	0.6973	-0.6051	-0.0489	-0.0140	0.5276	3.0285	-2.9229	-5.3975	-0.3254	-0.2664	0.4347	2.8199	-2.9529	-5.2762	-0.3579	-0.2936	0.4784	3.3069	-66.2494	-38.7385	-0.6118	0.2253	0.0000
1149.5690	0.2315	-1.2375	1.1265	-0.1863	-0.2482	-1.8292	0.5884	0.6964	-0.6049	-0.0494	-0.0140	0.5248	2.7761	-3.0443	-5.2887	-0.3113	-0.2534	0.4289	2.8216	-2.9993	-5.2766	-0.3577	-0.2937	0.4784	3.3275	-66.8058	-38.7429	-0.6095	0.2247	0.0000
1149.5790	0.2373	-1.2306	1.1205	-0.1868	-0.2484	-1.8240	0.5851	0.6978	-0.6044	-0.0474	-0.0137	0.5280	2.7333	-3.6643	-5.1961	-0.2927	-0.2218	0.4117	2.2205	-3.8597	-5.2364	-0.3451	-0.2958	0.4401	-3.8480	-77.0851	-38.3648	-0.4741	0.2017	-0.4077
1149.5910	0.2442	-1.2224	1.1134	-0.1873	-0.2486	-1.8177	0.5740	0.6839	-0.5945	-0.0445	-0.0140	0.5235	2.6939	-3.6699	-5.2772	-0.3589	-0.2093	0.3686	2.2021	-3.9233	-5.2347	-0.3449	-0.2957	0.4384	-3.9745	-77.7492	-38.4174	-0.4760	0.2019	-0.4077
1149.6010	0.2500	-1.2156	1.1076	-0.1878	-0.2487	-1.8125	0.5693	0.6776	-0.5820	-0.0466	-0.0123	0.5185	2.3356	-3.9644	-5.5417	-0.3249	-0.2239	0.3779	2.1867	-3.9753	-5.2333	-0.3449	-0.2956	0.4369	-4.0799	-78.2903	-38.4605	-0.4777	0.2021	-0.4077
1149.6130	0.2569	-1.2075	1.1006	-0.1883	-0.2488	-1.8064	0.5601	0.6682	-0.5726	-0.0460	-0.0119	0.5116	2.3543	-4.2348	-5.6456	-0.3298	-0.2639	0.3581	2.1683	-4.0376	-5.2315	-0.3447	-0.2956	0.4351	-4.2071	-78.9393	-38.5117	-0.4797	0.2024	-0.4077
1149.6230	0.2624	-1.2008	1.0948	-0.1889	-0.2489	-1.8013	0.5538	0.6603	-0.5671	-0.0449	-0.0127	0.5024	1.9496	-4.4488	-5.4380	-0.3345	-0.2493	0.3560	2.1529	-4.0887	-5.2299	-0.3447	-0.2955	0.4337	-4.3130	-79.4700	-38.5538	-0.4817	0.2027	-0.4077
1149.6330	0.2679	-1.1943	1.0892	-0.1893	-0.2491	-1.7963	0.5436	0.6507	-0.5591	-0.0443	-0.0135	0.4955	2.1838	-4.5351	-5.5598	-0.3437	-0.2409	0.3847	2.1376	-4.1389	-5.2282	-0.3446	-0.2954	0.4313	-4.4187	-79.9894	-38.5948	-0.4833	0.2029	-0.4077
1149.6450	0.2743	-1.1867	1.0825	-0.1898	-0.2492	-1.7904	0.5364	0.6370	-0.5543	-0.0440	-0.0125	0.4894	2.2040	-4.1501	-5.3138	-0.3165	-0.2658	0.3657	2.1192	-4.1977	-5.2261	-0.3445	-0.2953	0.4283	-4.5451	-80.5964	-38.6434	-0.4858	0.2033	-0.4077
1149.6550	0.2795	-1.1803	1.0771	-0.1902	-0.2493	-1.7856	0.5293	0.6276	-0.5473	-0.0430	-0.0125	0.4828	2.2426	-3.9649	-5.3307	-0.3482	-0.2489	0.3782	2.1039	-4.2457	-5.2243	-0.3445	-0.2953	0.4257	-4.6500	-81.0907	-38.6829	-0.4876	0.2036	-0.4077
1149.6670	0.2858	-1.1728	1.0706	-0.1908	-0.2495	-1.7799	0.5215	0.6203	-0.5371	-0.0445	-0.0115	0.4763	2.2099	-4.2614	-5.4342	-0.3348	-0.2767	0.3477	2.0855	-4.3037	-5.2220	-0.3444	-0.2952	0.4227	-4.7763	-81.6878	-38.7298	-0.4897	0.2039	-0.4077
1149.6770	0.2910	-1.1666	1.0652	-0.1912	-0.2496	-1.7752	0.5147	0.6136	-0.5299	-0.0431	-0.0109	0.4669	2.1810	-4.7116	-5.4227	-0.3106	-0.2576	0.3369	2.0702	-4.3508	-5.2201	-0.3443	-0.2951	0.4202	-4.8807	-82.1696	-38.7682	-0.4917	0.2042	-0.4077
1149.6890	0.2970	-1.1593	1.0590	-0.1918	-0.2497	-1.7696	0.5042	0.6022	-0.5202	-0.0425	-0.0111	0.4582	2.3001	-4.8214	-5.2989	-0.3095	-0.2753	0.3703	2.0520	-4.4063	-5.2176	-0.3442	-0.2950	0.4171	-5.0055	-82.7370	-38.8133	-0.4940	0.2046	-0.4077
1149.6990	0.3021	-1.1534	1.0538	-0.1922	-0.2498	-1.7651	0.4971	0.5903	-0.5165	-0.0408	-0.0112	0.4515	2.3744	-4.5702	-5.2428	-0.3212	-0.2559	0.3860	2.0317	-4.4516	-5.2155	-0.3441	-0.2949	0.4146	-5.1088	-83.1989	-38.8499	-0.4958	0.2048	-0.4077
1149.7110	0.3080	-1.1464	1.0477	-0.1926	-0.2500	-1.7598	0.4874	0.5799	-0.5059	-0.0399	-0.0105	0.4470	2.3063	-4.5783	-5.1892	-0.3176	-0.2579	0.3757	2.0031	-4.5050	-5.2129	-0.3441	-0.2948	0.4115	-5.2318	-83.7409	-38.8932	-0.4982	0.2052	-0.4077
1149.7210	0.3129	-1.1406	1.0427	-0.1931	-0.2501	-1.7554	0.4808	0.5723	-0.4959	-0.0417	-0.0105	0.4411	2.0849	-4.6076	-5.3614	-0.3078	-0.2930	0.3436	1.9793	-4.5486	-5.2083	-0.3440	-0.2947	0.4090	-5.3334	-84.1816	-38.9286	-0.5005	0.2056	-0.4077
1149.7330	0.3187	-1.1339	1.0369	-0.1935	-0.2502	-1.7502	0.4707	0.5650	-0.4832	-0.0383	-0.0101	0.4318	2.0346	-4.9478	-5.6112	-0.3175	-0.2832	0.3199	1.9508	-4.6000	-5.2019	-0.3440	-0.2946	0.4059	-5.4543	-84.7001	-38.9706	-0.5035	0.2062	-0.4077
1149.7430	0.3233	-1.1283	1.0320	-0.1939	-0.2503	-1.7459	0.4636	0.5548	-0.4753	-0.0359	-0.0098	0.4221	2.1482	-4.8230	-5.5134	-0.3608	-0.3033	0.3553	1.9271	-4.6426	-5.1965	-0.3440	-0.2946	0.4034	-5.5547	-85.1292	-39.0045	-0.5053	0.2065	-0.4077
1149.7530	0.3279	-1.1228	1.0272	-0.1943	-0.2504	-1.7417	0.4565	0.5431	-0.4743	-0.0364	-0.0102	0.4107	2.0738	-4.5231	-5.1416	-0.3931	-0.3196	0.3839	1.9035	-4.6847	-5.1910	-0.3439	-0.2945	0.4009	-5.6543	-85.5512	-39.0378	-0.5071	0.2068	-0.4077
1149.7650	0.3333	-1.1164	1.0216	-0.1947	-0.2506	-1.7367	0.4477	0.5340	-0.4656	-0.0371	-0.0098	0.4004	2.1165	-4.5810	-5.0331	-0.3389	-0.3256	0.3900	1.8754	-4.7334	-5.1843	-0.3438	-0.2944	0.3978	-5.7719	-86.0372	-39.0770	-0.5098	0.2073	-0.4077
1149.7750	0.3377	-1.1111	1.0171	-0.1951	-0.2506	-1.7328	0.4413	0.5255	-0.4566	-0.0367	-0.0106	0.3999	1.9276	-4.3240	-5.0708	-0.3467	-0.3021	0.3405	1.8519	-4.7737	-5.1787	-0.3438	-0.2943	0.3953	-5.8693	-86.4392	-39.1090	-0.5117	0.2076	-0.4077
1149.7870	0.3429	-1.1049	1.0117	-0.1955	-0.2508	-1.7280	0.4333	0.5197	-0.4426	-0.0359	-0.0101	0.3959	1.7347	-5.0072	-5.5201	-0.3521	-0.3124	0.3098	1.8240	-4.8209	-5.1719	-0.3437	-0.2911	0.3922	-5.9844	-86.9066	-39.1465	-0.5141	0.2081	-0.4077
1149.7970	0.3471	-1.0997	1.0073	-0.1959	-0.2509	-1.7242	0.4265	0.5107	-0.4347	-0.0372	-0.0097	0.3906	1.8788	-5.1702	-5.5320	-0.3571	-0.3404	0.3349	1.8007	-4.8603	-5.1662	-0.3436	-0.2858	0.3897	-6.0800	-87.2969	-39.1772	-0.5159	0.2084	-0.4077
1149.8070	0.3513	-1.0946	1.0030	-0.1963	-0.2509	-1.7204	0.4191	0.4997	-0.4283	-0.0357	-0.0098	0.3822	1.9490	-5.3477	-5.4725	-0.3030	-0.3394	0.3671	1.7775	-4.9037	-5.1604	-0.3436	-0.2805	0.3871	-6.1744	-87.6797	-39.2073	-0.5177	0.2087	-0.4077
1149.8190	0.3563	-1.0887	0.9978	-0.1967	-0.2510	-1.7158	0.4094	0.4870	-0.4215	-0.0340	-0.0091	0.3719	1.8734	-5.3488	-5.3417	-0.3041	-0.3239	0.3812	1.7498	-4.9634	-5.1533	-0.3435	-0.2741	0.3841	-6.2862	-88.1271	-39.2426	-0.5199	0.2091	-0.4077
1149.8290	0.3604	-1.0839	0.9937	-0.1970	-0.2511	-1.7121	0.4033	0.4769	-0.4134	-0.0347	-0.0091	0.3651	1.8151	-5.3467	-5.2955	-0.3272	-0.3657	0.2912	1.7269	-5.0120	-5.1474	-0.3434	-0.2688	0.3816	-6.3776	-88.4868	-39.2713	-0.5219	0.2094	-0.4077
1149.8390	0.3643	-1.0792	0.9896	-0.1973	-0.2512	-1.7084	0.3949	0.4689	-0.4059	-0.0335	-0.0091	0.3578	1.9994	-5.2244	-5.3437	-0.3341	-0.3530	0.2878	1.7041	-5.0597	-5.1413	-0.3434	-0.2635	0.3790	-6.4676	-88.8357	-39.2993	-0.5239	0.2098	-0.4077
1149.8490	0.3682	-1.0746	0.9857	-0.1977	-0.2513	-1.7049	0.3863	0.4593	-0.3986	-0.0324	-0.0087	0.3492	1.8959	-5.0401	-5.3423	-0.3305	-0.3510	0.3574	1.6814	-5.1062	-5.1353	-0.3433	-0.2582	0.3765	-6.5557	-89.1703	-39.3266	-0.5261	0.2103	-0.4077
1149.8590	0.3721	-1.0701	0.9817	-0.1980	-0.2514	-1.7015	0.3814	0.4516	-0.3887	-0.0320	-0.0089	0.3426	1.7197	-5.1848	-5.5855	-0.3483	-0.3392	0.3134	1.6588	-5.1526	-5.1291	-0.3433	-0.2529	0.3739	-6.6431	-89.5032	-39.3534	-0.5281	0.2106	-0.4077
1149.8690	0.3759	-1.0657	0.9778	-0.1983	-0.2515	-1.6980	0.3709	0.4443	-0.3856	-0.0335	-0.0083	0.3387	1.8680	-5.2789	-5.2952	-0.3217	-0.3863	0.3174	1.6363	-5.1986	-5.1229	-0.3432	-0.2476	0.3714	-6.7293	-89.8314	-39.3798	-0.5302	0.2110	-0.4077
1149.8810	0.3803	-1.0604	0.9733	-0.1987	-0.2516	-1.6941	0.3638	0.4333	-0.3770	-0.0310	-0.0080	0.3319	1.5499	-5.2662	-5.1695	-0.3212	-0.3463	0.3014	1.6095	-5.2533	-5.1155	-0.3431	-0.2412	0.3683	-6.8313	-90.2192	-39.4108	-0.5326	0.2115	-0.4077
1149.8910	0.3840	-1.0560	0.9695	-0.1989	-0.2517	-1.6908	0.3565	0.4230	-0.3672	-0.0302	-0.0094	0.3224	1.5328	-5.0382	-5.3654	-0.3685	-0.3413	0.3387	1.5872	-5.2984	-5.1091	-0.3431	-0.2359	0.3658	-6.9149	-90.5363	-39.4358	-0.5344	0.2119	-0.4077
1149.9010	0.3874	-1.0518	0.9659	-0.1993	-0.2518	-1.6876	0.3479	0.4149	-0.3622	-0.0289	-0.0085	0.3181	1.6346	-5.2397	-5.0685	-0.3744	-0.3663	0.2929	1.5650	-5.3428	-5.1028	-0.3430	-0.2306	0.3633	-6.9971	-90.8457	-39.4602	-0.5361	0.2122	-0.4077
1149.9110	0.3909	-1.0477	0.9624	-0.1996	-0.2519	-1.6845	0.3417	0.4083	-0.3534	-0.0307	-0.0088	0.3086	1.5587	-5.5602	-5.1025	-0.3013	-0.3385	0.3216	1.5430	-5.3866	-5.0963	-0.3429	-0.2253	0.3607	-7.0779	-91.1484	-39.4843	-0.5381	0.2126	-0.4077
1149.9210	0.3941	-1.0438	0.9590	-0.1998	-0.2519	-1.6813	0.3328	0.3976	-0.3428	-0.0284	-0.0082	0.3024	1.7977	-5.2123	-5.3785	-0.3394	-0.3423	0.2860	1.5211	-5.4292	-5.0898	-0.3428	-0.2200	0.3582	-7.1565	-91.4349	-39.5073	-0.5397	0.2129	-0.4077
1149.9310	0.3975	-1.0399	0.9557	-0.2001	-0.2520	-1.6783	0.3297	0.3920	-0.3352	-0.0277	-0.0077	0.2973	1.3443	-5.6314	-5.3871	-0.3509	-0.3388	0.2498	1.4994	-5.4711	-5.0832	-0.3427	-0.2147	0.3556	-7.2336	-91.7142	-39.5298	-0.5415	0.2132	-0.4077
1149.9430	0.4013	-1.0353	0.9517	-0.2004	-0.2521	-1.6748	0.3183	0.3832	-0.3254	-0.0255	-0.0074	0.2829	1.5313	-5.9914	-5.4954	-0.3632	-0.3468	0.3669	1.4734	-5.5212	-5.0753	-0.3427	-0.2083	0.3526	-7.3247	-92.0471	-39.5564	-0.5437	0.2137	-0.4077
1149.9530	0.4044	-1.0315	0.9484	-0.2007	-0.2522	-1.6720	0.3106	0.3710	-0.3215	-0.0277	-0.0081	0.2813	1.5342	-5.6850	-5.2644	-0.3234	-0.3554	0.3021	1.4519	-5.5625	-5.0686	-0.3426	-0.2030	0.3501	-7.3993	-92.3202	-39.5779	-0.5453	0.2140	-0.4077
1149.9630	0.4075	-1.0278	0.9452	-0.2010	-0.2523	-1.6693	0.3038	0.3621	-0.3138	-0.0278	-0.0073	0.2730	1.6440	-5.6259	-5.3047	-0.3102	-0.3338	0.3721	1.4305	-5.6034	-5.0619	-0.3425	-0.1977	0.3475	-7.4723	-92.5864	-39.5992	-0.5473	0.2144	-0.4077
1149.9750	0.4111	-1.0235	0.9414	-0.2012	-0.2523	-1.6660	0.2951	0.3540	-0.3020	-0.0250	-0.0071	0.2709	1.5607	-6.0184	-5.3087	-0.2957	-0.3212	0.2583	1.4051	-5.6513	-5.0538	-0.3424	-0.1914	0.3445	-7.5575	-92.8935	-39.6237	-0.5494	0.2148	-0.4077
1149.9850	0.4140	-1.0200	0.9384	-0.2015	-0.2524	-1.6634	0.2886	0.3414	-0.2953	-0.0236	-0.0068	0.2636	1.3941	-5.7235	-5.3171	-0.3006	-0.3257	0.2842	1.3840	-5.6909	-5.0469	-0.3423	-0.1861	0.3419	-7.6271	-93.1449	-39.6435	-0.5510	0.2151	-0.4077
1149.9970	0.4174	-1.0160	0.9350	-0.2017	-0.2525	-1.6603	0.2802	0.3309	-0.2866	-0.0224	-0.0071	0.2544	1.2678	-5.7972	-5.2002	-0.3279	-0.3100	0.2648	1.3588	-5.7372	-5.0386	-0.3422	-0.1797	0.3389	-7.7080	-93.4322	-39.6663	-0.5529	0.2155	-0.4077
1150.0070	0.4201	-1.0128	0.9322	-0.2020	-0.2526	-1.6578	0.2738	0.3219	-0.2787	-0.0236	-0.0068	0.2528	1.3596	-5.6833	-5.2958	-0.3073	-0.3148	0.2278	1.3381	-5.7751	-5.0316	-0.3421	-0.1744	0.3363	-7.7736	-93.6635	-39.6846	-0.5542	0.2158	-0.4077
1150.0190	0.4232	-1.0090	0.9290	-0.2022	-0.2526	-1.6549	0.2644	0.3121	-0.2709	-0.0212	-0.0067	0.2394	1.2395	-5.8481	-5.3007	-0.3730	-0.3032	0.2881	1.3133	-5.8198	-5.0232	-0.3419	-0.1680	0.3333	-7.8500	-93.9316	-39.7060	-0.5560	0.2161	-0.4077
1150.0290	0.4259	-1.0060	0.9263	-0.2025	-0.2527	-1.6525	0.2570	0.3060	-0.2625	-0.0220	-0.0061	0.2340	1.3874	-6.0094	-5.1918	-0.3209	-0.3211	0.2408	1.2928	-5.8567	-5.0161	-0.3419	-0.1627	0.3308	-7.9123	-94.1519	-39.7235	-0.5575	0.2164	-0.4077
1150.0390	0.4284	-1.0030	0.9237	-0.2027	-0.2528	-1.6502	0.2503	0.2928	-0.2573	-0.0218	-0.0057	0.2246	1.2100	-5.6330	-5.0812	-0.2947	-0.3160	0.2503	1.2725	-5.8927	-5.0089	-0.3418	-0.1574	0.3282	-7.9725	-94.3604	-39.7403	-0.5591	0.2168	-0.4077
1150.0490	0.4308	-1.0000	0.9212	-0.2029	-0.2528	-1.6480	0.2397	0.2867	-0.2473	-0.0195	-0.0055	0.2169	1.4447	-5.8022	-5.2737	-0.3573	-0.3181	0.2777	1.2524	-5.9281	-5.0017	-0.3417	-0.1521	0.3257	-8.0308	-94.5613	-39.7567	-0.5609	0.2172	-0.4077
1150.0590	0.4332	-0.9973	0.9187	-0.2031	-0.2529	-1.6458	0.2352	0.2771	-0.2413	-0.0207	-0.0052	0.2107	1.0727	-5.8189	-5.1491	-0.3116	-0.3145	0.2559	1.2323	-5.9634	-4.9945	-0.3416	-0.1468	0.3231	-8.0880	-94.7610	-39.7724	-0.5622	0.2174	-0.4077
1150.0710	0.4359	-0.9940	0.9159	-0.2033	-0.2529	-1.6433	0.2249	0.2687	-0.2329	-0.0203	-0.0049	0.1984	1.1889	-5.8680	-5.1579	-0.3201	-0.3185	0.3256	1.2084	-6.0048	-4.9857	-0.3414	-0.1405	0.3201	-8.1543	-94.9907	-39.7908	-0.5640	0.2178	-0.4077
1150.0810	0.4382	-0.9913	0.9136	-0.2035	-0.2530	-1.6414	0.2192	0.2602	-0.2218	-0.0187	-0.0054	0.1964	1.1503	-6.1779	-5.1427	-0.3218	-0.2863	0.2429	1.1886	-6.0390	-4.9783	-0.3413	-0.1352	0.3175	-8.2078	-95.1768	-39.8054	-0.5653	0.2181	-0.4077
1150.0910	0.4403	-0.9888	0.9115	-0.2037	-0.2530	-1.6395	0.2102	0.2500	-0.2166	-0.0185	-0.0059	0.1907	1.2046	-6.0122	-5.1473	-0.2753	-0.2945	0.2856	1.1690	-6.0726	-4.9709	-0.3412	-0.1299	0.3150	-8.2597	-95.3573	-39.8195	-0.5664	0.2183	-0.4077
1150.1010	0.4423	-0.9863	0.9093	-0.2038	-0.2531	-1.6376	0.2031	0.2453	-0.2091	-0.0165	-0.0056	0.1850	1.0672	-6.5869	-5.2337	-0.3142	-0.2970	0.2677	1.1495	-6.1057	-4.9634	-0.3410	-0.1246	0.3125	-8.3098	-95.5311	-39.8331	-0.5675	0.2185	-0.4077
1150.1110	0.4443	-0.9840	0.9073	-0.2040	-0.2531	-1.6358	0.1964	0.2317	-0.1999	-0.0165	-0.0050	0.1785	1.0770	-6.1912	-5.2211	-0.3415	-0.2863	0.2340	1.1302	-6.1382	-4.9559	-0.3409	-0.1193	0.3099	-8.3581	-95.6977	-39.8462	-0.5687	0.2187	-0.4077
1150.1210	0.4462	-0.9817	0.9053	-0.2042	-0.2531	-1.6341	0.1877	0.2243	-0.1913	-0.0151	-0.0053	0.1692	1.1207	-6.3253	-5.3819	-0.3451	-0.2810	0.2677	1.1110	-6.1699	-4.9483	-0.3408	-0.1140	0.3074	-8.4043	-95.8541	-39.8587	-0.5699	0.2190	-0.4077
1150.1310	0.4480	-0.9796	0.9034	-0.2043	-0.2532	-1.6324	0.1823	0.2154	-0.1835	-0.0156	-0.0047	0.1655	0.9659	-6.4270	-5.3335	-0.3250	-0.2505	0.2666	1.0920	-6.2010	-4.9406	-0.3406	-0.1087	0.3048	-8.4488	-96.0045	-39.8707	-0.5710	0.2192	-0.4077
1150.1430	0.4501	-0.9771	0.9012	-0.2045	-0.2532	-1.6305	0.1731	0.2024	-0.1768	-0.0146	-0.0044	0.1582	1.1332	-6.1929	-5.1565	-0.3372	-0.2801	0.2545	1.0694	-6.2375	-4.9314	-0.3405	-0.1024	0.3018	-8.4997	-96.1745	-39.8847	-0.5727	0.2196	-0.4077
1150.1530	0.4518	-0.9751	0.8995	-0.2046	-0.2533	-1.6290	0.1666	0.1971	-0.1750	-0.0148	-0.0037	0.1499	0.8399	-6.2543	-4.8715	-0.3214	-0.2720	0.2918	1.0507	-6.2677	-4.9237	-0.3403	-0.0971	0.2993	-8.5405	-96.3131	-39.8957	-0.5738	0.2198	-0.4077
1150.1630	0.4535	-0.9732	0.8978	-0.2048	-0.2533	-1.6275	0.1593	0.1868	-0.1639	-0.0131	-0.0045	0.1447	0.7757	-6.1195	-4.9124	-0.3204	-0.2742	0.2692	1.0322	-6.2972	-4.9159	-0.3402	-0.0918	0.2967	-8.5795	-96.4447	-39.9063	-0.5750	0.2201	-0.4077
1150.1730	0.4550	-0.9714	0.8963	-0.2049	-0.2534	-1.6261	0.1491	0.1782	-0.1551	-0.0130	-0.0043	0.1361	0.9104	-6.1317	-4.9460	-0.3178	-0.2722	0.2502	1.0138	-6.3263	-4.9080	-0.3401	-0.0865	0.2942	-8.6168	-96.5704	-39.9163	-0.5761	0.2203	-0.4077
1150.1850	0.4567	-0.9693	0.8945	-0.2050	-0.2534	-1.6245	0.1436	0.1703	-0.1445	-0.0114	-0.0034	0.1266	0.7535	-6.3191	-5.0403	-0.3224	-0.2652	0.2556	0.9919	-6.3606	-4.8985	-0.3398	-0.0802	0.2911	-8.6593	-96.7137	-39.9275	-0.5769	0.2205	-0.4077
1150.1950	0.4581	-0.9676	0.8931	-0.2051	-0.2535	-1.6233	0.1343	0.1618	-0.1367	-0.0107	-0.0037	0.1172	0.7733	-6.5575	-5.0580	-0.3525	-0.2301	0.3033	0.9738	-6.3886	-4.8906	-0.3397	-0.0749	0.2886	-8.6927	-96.8266	-39.9363	-0.5776	0.2206	-0.4077
1150.2050	0.4594	-0.9661	0.8918	-0.2053	-0.2534	-1.6221	0.1284	0.1522	-0.1306	-0.0112	-0.0027	0.1158	0.7196	-6.3773	-4.9948	-0.3268	-0.2415	0.2314	0.9558	-6.4162	-4.8826	-0.3395	-0.0696	0.2860	-8.7245	-96.9345	-39.9448	-0.5784	0.2208	-0.4077
1150.2170	0.4608	-0.9643	0.8903	-0.2054	-0.2535	-1.6208	0.1157	0.1404	-0.1175	-0.0093	-0.0026	0.1051	0.8367	-6.4241	-5.2607	-0.3070	-0.2363	0.2492	0.9345	-6.4487	-4.8729	-0.3316	-0.0633	0.2830	-8.7603	-97.0562	-39.9542	-0.5792	0.2209	-0.4077
1150.2270	0.4619	-0.9629	0.8892	-0.2055	-0.2535	-1.6198	0.1089	0.1357	-0.1116	-0.0081	-0.0024	0.0996	1.0789	-6.9033	-5.3141	-0.3468	-0.2587	0.2231	0.9169	-6.4752	-4.8648	-0.3142	-0.0580	0.2805	-8.7883	-97.1515	-39.9614	-0.5796	0.2210	-0.4077
1150.2370	0.4630	-0.9617	0.8881	-0.2055	-0.2536	-1.6188	0.1033	0.1242	-0.1055	-0.0080	-0.0025	0.0894	0.7686	-6.8334	-5.1978	-0.3455	-0.2132	0.2666	0.8994	-6.5013	-4.8566	-0.2967	-0.0527	0.2779	-8.8145	-97.2409	-39.9682	-0.5799	0.2211	-0.4077
1150.2470	0.4640	-0.9605	0.8871	-0.2056	-0.2536	-1.6179	0.0961	0.1136	-0.0986	-0.0084	-0.0017	0.0852	0.7545	-6.5939	-5.1582	-0.3046	-0.2282	0.2869	0.8821	-6.5266	-4.8484	-0.2793	-0.0474	0.2754	-8.8386	-97.3221	-39.9746	-0.5808	0.2213	-0.4077
1150.2570	0.4649	-0.9594	0.8862	-0.2057	-0.2536	-1.6171	0.0895	0.1045	-0.0916	-0.0071	-0.0021	0.0815	0.7243	-6.5539	-5.1044	-0.3155	-0.2390	0.2205	0.8649	-6.5517	-4.8401	-0.2619	-0.0421	0.2728	-8.8613	-97.4001	-39.9805	-0.5812	0.2213	-0.4077
1150.2690	0.4659	-0.9582	0.8851	-0.2058	-0.2536	-1.6162	0.0792	0.0929	-0.0802	-0.0065	-0.0018	0.0701	0.8405	-6.5243	-5.1638	-0.3075	-0.2221	0.2545	0.8445	-6.5806	-4.8301	-0.2410	-0.0358	0.2698	-8.8855	-97.4789	-39.9870	-0.5820	0.2215	-0.4077
1150.2790	0.4667	-0.9574	0.8844	-0.2058	-0.2536	-1.6155	0.0720	0.0863	-0.0719	-0.0067	-0.0018	0.0647	0.7742	-6.6359	-5.2972	-0.3120	-0.2308	0.2510	0.8277	-6.6043	-4.8217	-0.2236	-0.0305	0.2673	-8.9039	-97.5402	-39.9917	-0.5822	0.2215	-0.4077
1150.2890	0.4673	-0.9565	0.8836	-0.2059	-0.2536	-1.6149	0.0657	0.0793	-0.0682	-0.0061	-0.0016	0.0586	0.6912	-6.9679	-5.0950	-0.2809	-0.2084	0.1849	0.8110	-6.6276	-4.8134	-0.2061	-0.0252	0.2647	-8.9206	-97.5973	-39.9963	-0.5830	0.2217	-0.4077
1150.2990	0.4680	-0.9558	0.8830	-0.2059	-0.2537	-1.6143	0.0578	0.0681	-0.0595	-0.0050	-0.0013	0.0507	0.6161	-6.7854	-5.1881	-0.2811	-0.2145	0.2517	0.7944	-6.6506	-4.8049	-0.1887	-0.0200	0.2622	-8.9357	-97.6490	-40.0002	-0.5834	0.2218	-0.4077
1150.3090	0.4685	-0.9552	0.8825	-0.2059	-0.2537	-1.6139	0.0516	0.0576	-0.0524	-0.0043	-0.0011	0.0437	0.4219	-6.4815	-5.1377	-0.2651	-0.2130	0.2341	0.7780	-6.6728	-4.7964	-0.1712	-0.0147	0.2596	-8.9487	-97.6932	-40.0035	-0.5835	0.2218	-0.4077
1150.3210	0.4691	-0.9546	0.8819	-0.2060	-0.2537	-1.6134	0.0428	0.0467	-0.0436	-0.0037	-0.0010	0.0354	0.3285	-6.4278	-5.0881	-0.2497	-0.2229	0.2690	0.7586	-6.6986	-4.7861	-0.1503	-0.0083	0.2566	-8.9618	-97.7352	-40.0071	-0.5841	0.2220	-0.4077
1150.3310	0.4694	-0.9541	0.8815	-0.2060	-0.2537	-1.6131	0.0356	0.0400	-0.0364	-0.0030	-0.0009	0.0295	0.1590	-6.5692	-5.0884	-0.2718	-0.2329	0.2816	0.7425	-6.7199	-4.7775	-0.1329	-0.0031	0.2540	-8.9710	-97.7674	-40.0095	-0.5842	0.2220	-0.4077
1150.3430	0.4698	-0.9537	0.8812	-0.2061	-0.2537	-1.6128	0.0246	0.0299	-0.0282	-0.0022	-0.0006	0.0247	0.3117	-6.5741	-4.9885	-0.2485	-0.2179	0.2432	0.7235	-6.7444	-4.7671	-0.1120	0.0033	0.2510	-8.9793	-97.7941	-40.0118	-0.5848	0.2221	-0.4077
1150.3530	0.4700	-0.9535	0.8809	-0.2061	-0.2537	-1.6125	0.0170	0.0218	-0.0217	-0.0015	-0.0004	0.0183	0.3411	-6.6147	-4.8822	-0.2469	-0.1928	0.1980	0.7078	-6.7644	-4.7584	-0.0945	0.0085	0.2485	-8.9843	-97.8109	-40.0132	-0.5851	0.2222	-0.4077
1150.3650	0.4701	-0.9533	0.8807	-0.2061	-0.2537	-1.6124	0.0089	0.0106	-0.0115	-0.0012	-0.0004	0.0089	0.2883	-6.5181	-4.7916	-0.2453	-0.2002	0.1903	0.4088	-6.8462	-4.6319	-0.0736	0.0149	0.1696	-8.9881	-97.8236	-40.0143	-0.5853	0.2223	-0.4077
1150.3750	0.4701	-0.9533	0.8806	-0.2061	-0.2537	-1.6124	-0.0009	0.0009	-0.0006	-0.0006	-0.0003	-0.0031	-0.5787	-7.5115	-4.4559	-0.2408	-0.2110	0.1062	-0.6480	-8.0518	-4.1171	-0.0561	0.0201	-0.0195	-8.9894	-97.8297	-40.0146	-0.5853	0.2222	-0.4077
1150.3870	0.4701	-0.9533	0.8806	-0.2061	-0.2537	-1.6124	-0.0033	-0.0039	-0.0077	-0.0156	0.0058	-0.0064	-0.8583	-8.2302	-5.4031	-0.3892	-0.0310	-0.0058	-0.8546	-8.7247	-5.2590	-0.3670	0.2557	-0.1333	-3.9417	-96.8821	-45.2793	-1.2614	0.6138	-0.2199
1150.3970	0.4700	-0.9534	0.8805	-0.2064	-0.2535	-1.6125	-0.0093	-0.0078	-0.0184	-0.0246	0.0157	-0.0112	-0.9234	-8.8204	-5.4394	-0.3345	0.0856	-0.0405	-1.3310	-9.3002	-5.2949	-0.4055	0.3724	-0.2357	-3.9407	-96.8807	-45.2803	-1.2625	0.6141	-0.2199
1150.4070	0.4699	-0.9535	0.8803	-0.2067	-0.2535	-1.6127	-0.0129	-0.0113	-0.0256	-0.0266	0.0169	-0.0160	-1.2578	-9.1003	-5.5301	-0.3380	0.1655	-0.0645	-1.8073	-9.5116	-5.3053	-0.4089	0.3739	-0.3067	-3.9393	-96.8803	-45.2820	-1.2644	0.6145	-0.2199
1150.4190	0.4697	-0.9536	0.8799	-0.2070	-0.2533	-1.6128	-0.0163	-0.0135	-0.0348	-0.0329	0.0235	-0.0149	-1.1242	-9.4798	-5.6184	-0.3399	0.1639	-0.0853	-1.8420	-9.5206	-5.3178	-0.4129	0.3757	-0.3083	-3.9366	-96.8760	-45.2841	-1.2672	0.6152	-0.2199
1150.4290	0.4695	-0.9538	0.8795	-0.2074	-0.2530	-1.6130	-0.0165	-0.0183	-0.0440	-0.0377	0.0295	-0.0170	-1.2909	-9.5346	-5.6078	-0.3975	0.1963	-0.1257	-1.8480	-9.5282	-5.3283	-0.4163	0.3772	-0.3097	-3.9338	-96.8739	-45.2864	-1.2701	0.6159	-0.2199
1150.4390	0.4693	-0.9540	0.8790	-0.2078	-0.2527	-1.6131	-0.0189	-0.0230	-0.0539	-0.0474	0.0343	-0.0202	-1.2350	-9.4683	-5.5674	-0.4035	0.2239	-0.1025	-1.8540	-9.5356	-5.3389	-0.4198	0.3787	-0.3111	-3.9303	-96.8691	-45.2891	-1.2736	0.6168	-0.2199
1150.4490	0.4692	-0.9543	0.8784	-0.2083	-0.2524	-1.6134	-0.0204	-0.0275	-0.0635	-0.0574	0.0432	-0.0236	-1.4446	-9.5874	-5.5232	-0.3467	0.2431	-0.1241	-1.8600	-9.5431	-5.3494	-0.4234	0.3802	-0.3125	-3.9263	-96.8652	-45.2922	-1.2776	0.6178	-0.2199
1150.4590	0.4689	-0.9546	0.8777	-0.2089	-0.2519	-1.6136	-0.0237	-0.0320	-0.0715	-0.0635	0.0489	-0.0262	-1.3663	-9.5159	-5.6348	-0.3918	0.2844	-0.1658	-1.8658	-9.5502	-5.3601	-0.4270	0.3818	-0.3138	-3.9214	-96.8566	-45.2959	-1.2828	0.6191	-0.2199
1150.4690	0.4687	-0.9549	0.8770	-0.2096	-0.2514	-1.6139	-0.0276	-0.0363	-0.0795	-0.0701	0.0537	-0.0302	-1.4828	-9.5690	-5.6987	-0.4320	0.3298	-0.2245	-1.8717	-9.5573	-5.3707	-0.4307	0.3834	-0.3152	-3.9160	-96.8473	-45.3002	-1.2885	0.6205	-0.2199
1150.4810	0.4683	-0.9554	0.8759	-0.2105	-0.2508	-1.6142	-0.0312	-0.0403	-0.0901	-0.0801	0.0587	-0.0340	-1.4419	-9.6744	-5.6522	-0.4139	0.3869	-0.2651	-1.8786	-9.5657	-5.3836	-0.4352	0.3853	-0.3169	-3.9087	-96.8362	-45.3059	-1.2961	0.6224	-0.2199
1150.4910	0.4680	-0.9558	0.8749	-0.2114	-0.2501	-1.6146	-0.0347	-0.0433	-0.1003	-0.0895	0.0629	-0.0389	-1.4322	-9.9372	-5.5240	-0.4426	0.4570	-0.2987	-1.8843	-9.5724	-5.3944	-0.4390	0.3869	-0.3182	-3.9017	-96.8231	-45.3111	-1.3035	0.6243	-0.2199
1150.5010	0.4676	-0.9563	0.8739	-0.2123	-0.2494	-1.6150	-0.0380	-0.0466	-0.1093	-0.0966	0.0698	-0.0420	-1.3323	-10.0939	-5.5294	-0.4340	0.4813	-0.3076	-1.8899	-9.5794	-5.4052	-0.4429	0.3885	-0.3196	-3.8943	-96.8130	-45.3166	-1.3113	0.6262	-0.2199
1150.5130	0.4671	-0.9569	0.8725	-0.2135	-0.2486	-1.6156	-0.0408	-0.0534	-0.1168	-0.1061	0.0768	-0.0503	-1.4333	-10.1481	-5.6270	-0.4393	0.4921	-0.2770	-1.8966	-9.5877	-5.4183	-0.4476	0.3904	-0.3213	-3.8846	-96.7998	-45.3239	-1.3215	0.6287	-0.2199
1150.5230	0.4668	-0.9574	0.8712	-0.2147	-0.2478	-1.6161	-0.0439	-0.0583	-0.1270	-0.1154	0.0878	-0.0539	-1.6117	-10.0919	-5.5928	-0.4183	0.4144	-0.2678	-1.9022	-9.5943	-5.4292	-0.4516	0.3921	-0.3226	-3.8757	-96.7848	-45.3304	-1.3308	0.6310	-0.2199
1150.5350	0.4662	-0.9582	0.8697	-0.2162	-0.2466	-1.6167	-0.0470	-0.0676	-0.1366	-0.1226	0.0960	-0.0561	-1.7538	-9.6644	-5.6957	-0.4688	0.4173	-0.3279	-1.9087	-9.6016	-5.4423	-0.4566	0.3941	-0.3243	-3.8638	-96.7606	-45.3384	-1.3429	0.6341	-0.2199
1150.5450	0.4656	-0.9589	0.8683	-0.2175	-0.2457	-1.6174	-0.0512	-0.0697	-0.1465	-0.1317	0.0983	-0.0622	-1.7209	-9.8048	-5.6482	-0.4566	0.4318	-0.2648	-1.9141	-9.6076	-5.4533	-0.4607	0.3958	-0.3257	-3.8531	-96.7389	-45.3455	-1.3538	0.6368	-0.2199
1150.5570	0.4650	-0.9598	0.8664	-0.2191	-0.2445	-1.6181	-0.0552	-0.0720	-0.1589	-0.1412	0.1052	-0.0677	-1.7848	-10.0631	-5.5691	-0.4304	0.4284	-0.2945	-1.9205	-9.6151	-5.4665	-0.4658	0.3978	-0.3273	-3.8395	-96.7164	-45.3543	-1.3678	0.6402	-0.2199
1150.5670	0.4644	-0.9606	0.8648	-0.2206	-0.2434	-1.6188	-0.0590	-0.0785	-0.1658	-0.1478	0.1095	-0.0684	-1.7330	-9.8915	-5.6778	-0.4556	0.4282	-0.2939	-1.9257	-9.6206	-5.4775	-0.4701	0.3996	-0.3287	-3.8271	-96.6885	-45.3617	-1.3802	0.6433	-0.2199
1150.5770	0.4637	-0.9614	0.8631	-0.2220	-0.2422	-1.6195	-0.0626	-0.0823	-0.1761	-0.1579	0.1143	-0.0696	-1.6854	-9.7395	-5.6170	-0.4418	0.4139	-0.2884	-1.9309	-9.6267	-5.4885	-0.4744	0.4013	-0.3301	-3.8143	-96.6677	-45.3693	-1.3928	0.6465	-0.2199
1150.5890	0.4630	-0.9624	0.8609	-0.2240	-0.2409	-1.6204	-0.0674	-0.0864	-0.1870	-0.1691	0.1202	-0.0733	-1.6112	-9.8233	-5.5690	-0.4570	0.4569	-0.3325	-1.9371	-9.6331	-5.5018	-0.4798	0.4034	-0.3317	-3.7976	-96.6319	-45.3787	-1.4094	0.6506	-0.2199
1150.5990	0.4623	-0.9633	0.8590	-0.2258	-0.2396	-1.6212	-0.0697	-0.0875	-0.1934	-0.1746	0.1247	-0.0803	-1.5990	-10.0632	-5.6972	-0.4636	0.4920	-0.2893	-1.9421	-9.6388	-5.5128	-0.4843	0.4052	-0.3331	-3.7830	-96.6067	-45.3867	-1.4241	0.6543	-0.2199
1150.6090	0.4616	-0.9642	0.8570	-0.2275	-0.2384	-1.6220	-0.0730	-0.0958	-0.2020	-0.1825	0.1313	-0.0809	-1.5621	-9.7518	-5.6051	-0.5081	0.5253	-0.3304	-1.9471	-9.6442	-5.5239	-0.4888	0.4070	-0.3345	-3.7676	-96.5772	-45.3943	-1.4388	0.6580	-0.2199
1150.6190	0.4608	-0.9652	0.8549	-0.2294	-0.2371	-1.6229	-0.0778	-0.1013	-0.2097	-0.1896	0.1444	-0.0866	-1.3369	-9.4412	-5.7300	-0.5333	0.4090	-0.2734	-1.9520	-9.6493	-5.5349	-0.4934	0.4088	-0.3358	-3.7514	-96.5455	-45.4021	-1.4543	0.6618	-0.2199
1150.6290	0.4600	-0.9662	0.8528	-0.2313	-0.2355	-1.6238	-0.0789	-0.1003	-0.2167	-0.2015	0.1489	-0.0932	-1.4805	-9.9745	-5.8424	-0.4941	0.3506	-0.2326	-1.9569	-9.6544	-5.5459	-0.4981	0.4106	-0.3372	-3.7344	-96.5125	-45.4099	-1.4706	0.6659	-0.2199
1150.6410	0.4591	-0.9674	0.8500	-0.2338	-0.2338	-1.6249	-0.0802	-0.1078	-0.2319	-0.2126	0.1480	-0.0915	-1.7575	-9.7073	-5.6252	-0.4939	0.4861	-0.2890	-1.9626	-9.6605	-5.5592	-0.5038	0.4128	-0.3389	-3.7129	-96.4734	-45.4192	-1.4910	0.6710	-0.2199
1150.6510	0.4582	-0.9685	0.8477	-0.2359	-0.2323	-1.6258	-0.0840	-0.1091	-0.2356	-0.2187	0.1579	-0.0956	-1.8558	-9.9678	-5.8902	-0.5255	0.4812	-0.3357	-1.9673	-9.6653	-5.5702	-0.5086	0.4146	-0.3402	-3.6941	-96.4370	-45.4269	-1.5087	0.6754	-0.2199
1150.6610	0.4574	-0.9697	0.8452	-0.2381	-0.2306	-1.6268	-0.0878	-0.1108	-0.2474	-0.2303	0.1672	-0.1023	-2.0252	-10.3205	-5.7599	-0.4820	0.3901	-0.3173	-1.9719	-9.6699	-5.5812	-0.5134	0.4165	-0.3416	-3.6744	-96.3990	-45.4343	-1.5270	0.6800	-0.2199
1150.6710	0.4564	-0.9708	0.8427	-0.2405	-0.2290	-1.6279	-0.0919	-0.1208	-0.2560	-0.2359	0.1698	-0.1061	-1.9727	-9.9383	-5.6775	-0.4806	0.4204	-0.2925	-1.9765	-9.6746	-5.5922	-0.5184	0.4184	-0.3430	-3.6540	-96.3617	-45.4417	-1.5461	0.6848	-0.2199
1150.6830	0.4553	-0.9723	0.8396	-0.2434	-0.2268	-1.6292	-0.0985	-0.1240	-0.2651	-0.2435	0.1775	-0.1119	-1.7513	-9.8288	-5.7025	-0.4788	0.3634	-0.2222	-1.9819	-9.6797	-5.6054	-0.5243	0.4206	-0.3446	-3.6280	-96.3100	-45.4498	-1.5697	0.6907	-0.2199
1150.6930	0.4543	-0.9736	0.8369	-0.2459	-0.2250	-1.6303	-0.1017	-0.1289	-0.2782	-0.2513	0.1791	-0.1117	-1.5743	-9.7543	-5.6068	-0.4629	0.3834	-0.2950	-1.9863	-9.6837	-5.6163	-0.5294	0.4225	-0.3460	-3.6054	-96.2640	-45.4562	-1.5899	0.6957	-0.2199
1150.7050	0.4531	-0.9752	0.8335	-0.2490	-0.2229	-1.6316	-0.1026	-0.1314	-0.2840	-0.2576	0.1822	-0.1163	-1.8442	-10.0338	-5.7825	-0.4840	0.4672	-0.3091	-1.9914	-9.6884	-5.6293	-0.5355	0.4248	-0.3477	-3.5773	-96.2083	-45.4635	-1.6147	0.7019	-0.2199
1150.7150	0.4520	-0.9765	0.8307	-0.2516	-0.2210	-1.6328	-0.1059	-0.1340	-0.2964	-0.2633	0.1958	-0.1220	-1.9110	-10.2620	-5.7472	-0.5082	0.3871	-0.3275	-1.9957	-9.6921	-5.6401	-0.5406	0.4268	-0.3490	-3.5526	-96.1593	-45.4686	-1.6363	0.7073	-0.2199
1150.7250	0.4509	-0.9779	0.8277	-0.2543	-0.2190	-1.6341	-0.1087	-0.1434	-0.3014	-0.2747	0.1954	-0.1296	-2.0016	-9.6880	-5.8945	-0.4818	0.4150	-0.2872	-1.9998	-9.6954	-5.6508	-0.5459	0.4287	-0.3504	-3.5267	-96.1047	-45.4731	-1.6588	0.7129	-0.2199
1150.7370	0.4496	-0.9796	0.8240	-0.2577	-0.2166	-1.6355	-0.1137	-0.1460	-0.3141	-0.2795	0.1994	-0.1280	-1.9845	-9.9218	-5.7897	-0.5145	0.4830	-0.3090	-2.0046	-9.6993	-5.6636	-0.5522	0.4311	-0.3521	-3.4945	-96.0393	-45.4777	-1.6860	0.7198	-0.2199
1150.7470	0.4484	-0.9811	0.8208	-0.2606	-0.2145	-1.6369	-0.1193	-0.1497	-0.3201	-0.2892	0.2099	-0.1346	-1.6111	-10.0349	-5.8044	-0.5502	0.3884	-0.3184	-2.0085	-9.7022	-5.6741	-0.5575	0.4331	-0.3535	-3.4665	-95.9801	-45.4803	-1.7092	0.7256	-0.2199
1150.7570	0.4472	-0.9826	0.8175	-0.2635	-0.2123	-1.6382	-0.1201	-0.1525	-0.3322	-0.2990	0.2146	-0.1377	-1.8561	-10.2132	-5.8682	-0.5802	0.4119	-0.3254	-2.0124	-9.7049	-5.6845	-0.5629	0.4351	-0.3548	-3.4375	-95.9193	-45.4824	-1.7331	0.7316	-0.2199
1150.7690	0.4458	-0.9845	0.8134	-0.2671	-0.2097	-1.6399	-0.1229	-0.1622	-0.3428	-0.3123	0.2225	-0.1421	-2.0353	-9.5438	-5.7229	-0.5269	0.3802	-0.2800	-2.0169	-9.7079	-5.6969	-0.5694	0.4375	-0.3565	-3.4011	-95.8431	-45.4834	-1.7628	0.7390	-0.2199
1150.7810	0.4443	-0.9864	0.8092	-0.2709	-0.2070	-1.6416	-0.1285	-0.1653	-0.3508	-0.3241	0.2275	-0.1441	-1.8869	-9.6908	-5.8594	-0.5483	0.4706	-0.2939	-2.0212	-9.7102	-5.7092	-0.5760	0.4399	-0.3581	-3.3628	-95.7573	-45.4829	-1.7934	0.7467	-0.2199
1150.7910	0.4430	-0.9881	0.8057	-0.2742	-0.2047	-1.6431	-0.1317	-0.1645	-0.3642	-0.3306	0.2405	-0.1455	-1.9626	-10.2178	-5.7151	-0.5268	0.3726	-0.3470	-2.0248	-9.7124	-5.7194	-0.5816	0.4420	-0.3595	-3.3304	-95.6909	-45.4820	-1.8189	0.7531	-0.2199
1150.8010	0.4416	-0.9898	0.8020	-0.2776	-0.2023	-1.6446	-0.1365	-0.1750	-0.3694	-0.3368	0.2402	-0.1556	-1.7529	-9.7645	-5.7441	-0.5572	0.4459	-0.2397	-2.0282	-9.7141	-5.7293	-0.5872	0.4440	-0.3609	-3.2963	-95.6168	-45.4792	-1.8454	0.7598	-0.2199
1150.8130	0.4400	-0.9919	0.7975	-0.2817	-0.1993	-1.6465	-0.1366	-0.1767	-0.3803	-0.3434	0.2511	-0.1535	-2.1223	-9.8676	-5.8604	-0.5515	0.4307	-0.3308	-2.0322	-9.7157	-5.7412	-0.5940	0.4465	-0.3625	-3.2539	-95.5241	-45.4746	-1.8780	0.7680	-0.2199
1150.8250	0.4383	-0.9941	0.7928	-0.2859	-0.1964	-1.6484	-0.1419	-0.1787	-0.3886	-0.3526	0.2562	-0.1569	-1.8624	-10.2658	-5.9964	-0.5717	0.4082	-0.3704	-2.0360	-9.7169	-5.7528	-0.6009	0.4490	-0.3642	-3.2097	-95.4257	-45.4677	-1.9110	0.7762	-0.2199
1150.8350	0.4369	-0.9959	0.7889	-0.2895	-0.1938	-1.6500	-0.1445	-0.1870	-0.3968	-0.3604	0.2633	-0.1648	-1.9827	-10.0590	-6.0252	-0.5609	0.4028	-0.2697	-2.0391	-9.7177	-5.7623	-0.6066	0.4511	-0.3656	-3.1716	-95.3417	-45.4604	-1.9394	0.7834	-0.2199
1150.8450	0.4354	-0.9978	0.7848	-0.2931	-0.1911	-1.6517	-0.1506	-0.1900	-0.4050	-0.3688	0.2666	-0.1629	-1.6173	-10.1743	-6.0261	-0.5929	0.4873	-0.3659	-2.0421	-9.7178	-5.7716	-0.6125	0.4532	-0.3669	-3.1320	-95.2496	-45.4510	-1.9679	0.7905	-0.2199
1150.8570	0.4336	-1.0001	0.7799	-0.2976	-0.1879	-1.6537	-0.1517	-0.1933	-0.4182	-0.3809	0.2775	-0.1686	-1.8936	-10.0581	-5.9471	-0.5671	0.3963	-0.3254	-2.0455	-9.7177	-5.7825	-0.6195	0.4557	-0.3686	-3.0828	-95.1362	-45.4377	-2.0030	0.7994	-0.2199
1150.8670	0.4320	-1.0021	0.7756	-0.3013	-0.1851	-1.6555	-0.1549	-0.2010	-0.4279	-0.3924	0.2780	-0.1768	-1.8266	-10.0280	-5.8427	-0.5623	0.4800	-0.2386	-2.0483	-9.7175	-5.7915	-0.6254	0.4579	-0.3700	-3.0406	-95.0396	-45.4249	-2.0323	0.8067	-0.2199
1150.8790	0.4301	-1.0046	0.7705	-0.3061	-0.1817	-1.6576	-0.1602	-0.2069	-0.4381	-0.4009	0.2865	-0.1789	-1.6521	-9.6546	-5.8736	-0.5862	0.4739	-0.3294	-2.0514	-9.7161	-5.8020	-0.6325	0.4604	-0.3716	-2.9878	-94.9105	-45.4069	-2.0686	0.8159	-0.2199
1150.8890	0.4285	-1.0066	0.7661	-0.3102	-0.1787	-1.6594	-0.1629	-0.2091	-0.4480	-0.4057	0.2909	-0.1830	-1.4282	-9.7584	-5.8564	-0.5669	0.4520	-0.3109	-2.0539	-9.7149	-5.8105	-0.6386	0.4626	-0.3730	-2.9426	-94.8035	-45.3904	-2.0994	0.8236	-0.2199
1150.9010	0.4265	-1.0092	0.7606	-0.3152	-0.1752	-1.6616	-0.1638	-0.2146	-0.4587	-0.4141	0.2974	-0.1853	-1.8411	-9.6109	-5.8268	-0.5616	0.4827	-0.3248	-2.0567	-9.7130	-5.8204	-0.6459	0.4652	-0.3746	-2.8862	-94.6683	-45.3667	-2.1371	0.8331	-0.2199
1150.9110	0.4249	-1.0113	0.7560	-0.3194	-0.1722	-1.6635	-0.1666	-0.2172	-0.4668	-0.4199	0.3042	-0.1893	-1.9529	-9.8272	-5.8649	-0.5887	0.4210	-0.3557	-2.0589	-9.7110	-5.8284	-0.6519	0.4674	-0.3760	-2.8376	-94.5507	-45.3443	-2.1687	0.8411	-0.2199
1150.9230	0.4228	-1.0139	0.7503	-0.3245	-0.1685	-1.6657	-0.1730	-0.2184	-0.4784	-0.4254	0.3145	-0.2007	-1.7937	-10.2152	-5.8090	-0.6606	0.4555	-0.2996	-2.0614	-9.7083	-5.8376	-0.6593	0.4700	-0.3777	-2.7775	-94.4055	-45.3140	-2.2071	0.8508	-0.2199
1150.9330	0.4212	-1.0162	0.7454	-0.3288	-0.1653	-1.6677	-0.1730	-0.2280	-0.4860	-0.4401	0.3194	-0.1997	-2.2244	-9.5101	-5.8161	-0.6317	0.4321	-0.3644	-2.0634	-9.7054	-5.8450	-0.6654	0.4722	-0.3790	-2.7258	-94.2776	-45.2862	-2.2393	0.8589	-0.2199
1150.9450	0.4191	-1.0189	0.7396	-0.3341	-0.1615	-1.6701	-0.1787	-0.2290	-0.4945	-0.4536	0.3207	-0.2088	-2.1327	-9.8369	-5.8599	-0.6221	0.4847	-0.3142	-2.0656	-9.7016	-5.8536	-0.6728	0.4748	-0.3807	-2.6620	-94.1196	-45.2497	-2.2782	0.8687	-0.2199
1150.9550	0.4173	-1.0213	0.7346	-0.3387	-0.1582	-1.6722	-0.1833	-0.2353	-0.5032	-0.4607	0.3347	-0.2076	-2.0794	-9.7155	-5.9606	-0.6309	0.4073	-0.3295	-2.0673	-9.6978	-5.8584	-0.6791	0.4770	-0.3821	-2.6070	-93.9798	-45.2165	-2.3113	0.8770	-0.2199
1150.9650	0.4154	-1.0237	0.7295	-0.3434	-0.1548	-1.6743	-0.1853	-0.2374	-0.5119	-0.4651	0.3298	-0.2099	-2.1423	-9.8134	-5.9551	-0.6472	0.5068	-0.3629	-2.0688	-9.6937	-5.8615	-0.6853	0.4793	-0.3834	-2.5506	-93.8379	-45.1804	-2.3448	0.8855	-0.2199
1150.9770	0.4132	-1.0265	0.7232	-0.3490	-0.1507	-1.6769	-0.1904	-0.2381	-0.5230	-0.4715	0.3403	-0.2146	-2.1930	-10.4544	-5.9854	-0.6240	0.4454	-0.2787	-2.0705	-9.6879	-5.8648	-0.6929	0.4819	-0.3851	-2.4806	-93.6559	-45.1325	-2.3855	0.8957	-0.2199
1150.9870	0.4112	-1.0290	0.7180	-0.3538	-0.1473	-1.6791	-0.1953	-0.2469	-0.5313	-0.4799	0.3448	-0.2167	-2.0443	-10.0459	-5.9440	-0.6400	0.4609	-0.3302	-2.0718	-9.6828	-5.8671	-0.6992	0.4842	-0.3865	-2.4206	-93.5005	-45.0891	-2.4195	0.9043	-0.2199
1150.9990	0.4089	-1.0320	0.7115	-0.3596	-0.1431	-1.6818	-0.1978	-0.2496	-0.5444	-0.4922	0.3584	-0.2217	-2.1408	-10.2426	-5.8121	-0.6544	0.4817	-0.3070	-2.0731	-9.6754	-5.8695	-0.7068	0.4869	-0.3881	-2.3464	-93.3003	-45.0326	-2.4602	0.9146	-0.2199
1151.0090	0.4069	-1.0346	0.7061	-0.3646	-0.1396	-1.6840	-0.2015	-0.2576	-0.5522	-0.5028	0.3592	-0.2243	-2.0762	-9.8530	-5.8762	-0.6679	0.5041	-0.3421	-2.0741	-9.6692	-5.8712	-0.7128	0.4891	-0.3895	-2.2831	-93.1317	-44.9823	-2.4943	0.9232	-0.2199
1151.0210	0.4044	-1.0377	0.6994	-0.3707	-0.1352	-1.6867	-0.2076	-0.2613	-0.5628	-0.5112	0.3715	-0.2318	-1.6609	-9.8096	-5.9471	-0.6393	0.4407	-0.2521	-2.0751	-9.6607	-5.8726	-0.7183	0.4918	-0.3911	-2.2046	-92.9183	-44.9161	-2.5362	0.9337	-0.2199
1151.0310	0.4023	-1.0403	0.6937	-0.3759	-0.1315	-1.6890	-0.2069	-0.2664	-0.5714	-0.5161	0.3768	-0.2315	-1.9307	-9.7287	-5.8280	-0.6700	0.3994	-0.3378	-2.0757	-9.6531	-5.8733	-0.7228	0.4941	-0.3925	-2.1373	-92.7339	-44.8568	-2.5714	0.9426	-0.2199
1151.0430	0.3998	-1.0435	0.6868	-0.3821	-0.1269	-1.6919	-0.2094	-0.2714	-0.5818	-0.5240	0.3833	-0.2384	-1.9453	-9.6710	-5.8385	-0.6961	0.4157	-0.2695	-2.0764	-9.6436	-5.8737	-0.7283	0.4968	-0.3942	-2.0546	-92.5077	-44.7807	-2.6134	0.9532	-0.2199
1151.0530	0.3976	-1.0462	0.6808	-0.3874	-0.1230	-1.6943	-0.2160	-0.2758	-0.5942	-0.5291	0.3790	-0.2396	-1.4801	-9.8041	-5.7358	-0.7424	0.5071	-0.3186	-2.0768	-9.6355	-5.8737	-0.7329	0.4990	-0.3956	-1.9844	-92.3164	-44.7143	-2.6482	0.9620	-0.2199
1151.0630	0.3955	-1.0490	0.6750	-0.3927	-0.1191	-1.6967	-0.2153	-0.2814	-0.5994	-0.5430	0.3886	-0.2471	-2.0167	-9.5997	-5.8154	-0.7104	0.4779	-0.3543	-2.0770	-9.6261	-5.8732	-0.7374	0.5013	-0.3969	-1.9121	-92.1102	-44.6428	-2.6830	0.9707	-0.2199
1151.0750	0.3929	-1.0523	0.6678	-0.3992	-0.1144	-1.6996	-0.2206	-0.2850	-0.6077	-0.5572	0.3933	-0.2498	-1.8874	-9.6637	-6.0182	-0.6869	0.5231	-0.3800	-2.0771	-9.6142	-5.8721	-0.7428	0.5040	-0.3986	-1.8234	-91.8553	-44.5515	-2.7247	0.9812	-0.2200
1151.0850	0.3906	-1.0552	0.6617	-0.4049	-0.1104	-1.7022	-0.2229	-0.2873	-0.6179	-0.5662	0.4088	-0.2581	-1.7925	-9.7764	-5.9849	-0.6680	0.3986	-0.2925	-2.0771	-9.6036	-5.8706	-0.7474	0.5062	-0.4000	-1.7473	-91.6344	-44.4702	-2.7600	0.9901	-0.2200
1151.0970	0.3880	-1.0587	0.6541	-0.4118	-0.1056	-1.7052	-0.2258	-0.2917	-0.6285	-0.5701	0.4148	-0.2563	-2.1296	-9.9856	-6.0006	-0.6840	0.4535	-0.3414	-2.0767	-9.5894	-5.8680	-0.7529	0.5090	-0.4016	-1.6533	-91.3521	-44.3646	-2.8026	1.0008	-0.2200
1151.1090	0.3853	-1.0623	0.6465	-0.4187	-0.1006	-1.7084	-0.2315	-0.2974	-0.6382	-0.5747	0.4201	-0.2615	-2.0951	-9.8883	-6.0289	-0.6868	0.4508	-0.3395	-2.0762	-9.5742	-5.8647	-0.7584	0.5117	-0.4033	-1.5570	-91.0583	-44.2521	-2.8451	1.0115	-0.2200
1151.1190	0.3830	-1.0653	0.6401	-0.4244	-0.0964	-1.7110	-0.2344	-0.3022	-0.6467	-0.5860	0.4270	-0.2649	-2.3102	-9.6567	-5.9425	-0.7377	0.4493	-0.3800	-2.0757	-9.5611	-5.8614	-0.7630	0.5139	-0.4046	-1.4752	-90.8075	-44.1535	-2.8798	1.0202	-0.2200
1151.1290	0.3806	-1.0684	0.6336	-0.4303	-0.0921	-1.7137	-0.2374	-0.3066	-0.6547	-0.5970	0.4251	-0.2668	-2.3599	-9.4527	-6.0413	-0.7719	0.5717	-0.3456	-2.0750	-9.5470	-5.8576	-0.7675	0.5162	-0.4060	-1.3917	-90.5457	-44.0497	-2.9144	1.0289	-0.2200
1151.1410	0.3777	-1.0721	0.6255	-0.4377	-0.0869	-1.7170	-0.2421	-0.3116	-0.6656	-0.6082	0.4358	-0.2738	-2.1898	-9.3734	-5.9916	-0.7459	0.4946	-0.3447	-2.0740	-9.5297	-5.8523	-0.7730	0.5189	-0.4077	-1.2893	-90.2261	-43.9176	-2.9565	1.0395	-0.2200
1151.1510	0.3752	-1.0752	0.6188	-0.4437	-0.0825	-1.7198	-0.2443	-0.3125	-0.6765	-0.6098	0.4375	-0.2735	-2.1813	-9.6494	-5.8428	-0.7441	0.5443	-0.3766	-2.0730	-9.5148	-5.8474	-0.7775	0.5211	-0.4090	-1.2024	-89.9537	-43.8023	-2.9910	1.0481	-0.2200
1151.1630	0.3722	-1.0789	0.6107	-0.4511	-0.0771	-1.7231	-0.2501	-0.3227	-0.6884	-0.6202	0.4457	-0.2840	-1.9456	-9.1245	-5.6936	-0.7471	0.5245	-0.2592	-2.0716	-9.4956	-5.8408	-0.7828	0.5238	-0.4107	-1.0963	-89.6114	-43.6573	-3.0316	1.0583	-0.2200
1151.1730	0.3697	-1.0822	0.6037	-0.4573	-0.0727	-1.7259	-0.2512	-0.3212	-0.6937	-0.6322	0.4556	-0.2834	-2.0969	-9.6695	-5.8359	-0.7821	0.4907	-0.3614	-2.0704	-9.4789	-5.8345	-0.7872	0.5260	-0.4121	-1.0061	-89.3182	-43.5294	-3.0650	1.0666	-0.2200
1151.1850	0.3666	-1.0860	0.5953	-0.4649	-0.0672	-1.7292	-0.2549	-0.3199	-0.6896	-0.6382	0.4552	-0.2865	-1.3730	-9.1741	-5.8830	-0.7098	0.5164	-0.3578	-1.8121	-8.5611	-5.2404	-0.7287	0.4898	-0.3920	2.1094	-78.2989	-37.6638	-2.4306	0.6727	-0.0000
1151.1950	0.3640	-1.0892	0.5884	-0.4714	-0.0626	-1.7321	-0.2509	-0.3193	-0.6958	-0.6332	0.4564	-0.2913	-1.7504	-9.6185	-5.5270	-0.6882	0.4538	-0.3176	-1.8111	-8.5277	-5.2248	-0.7320	0.4906	-0.3920	2.1219	-77.8986	-37.5107	-2.4661	0.6816	-0.0000
1151.2070	0.3610	-1.0932	0.5801	-0.4790	-0.0570	-1.7355	-0.2533	-0.3283	-0.6978	-0.6311	0.4565	-0.2891	-1.4910	-8.4968	-5.2853	-0.7352	0.4322	-0.3043	-1.8099	-8.4858	-5.2053	-0.7358	0.4916	-0.3920	2.1363	-77.3968	-37.3184	-2.5077	0.6919	-0.0000
1151.2170	0.3585	-1.0966	0.5730	-0.4852	-0.0525	-1.7385	-0.2512	-0.3287	-0.6982	-0.6293	0.4504	-0.2924	-1.5789	-8.3219	-5.2725	-0.8055	0.5038	-0.2596	-1.8089	-8.4505	-5.1885	-0.7389	0.4924	-0.3920	2.1477	-76.9735	-37.1532	-2.5410	0.7002	-0.0000
1151.2290	0.3554	-1.1006	0.5646	-0.4928	-0.0471	-1.7419	-0.2525	-0.3255	-0.6982	-0.6381	0.4564	-0.2857	-1.4748	-8.2081	-5.2416	-0.7356	0.4596	-0.3437	-1.8078	-8.4074	-5.1674	-0.7426	0.4933	-0.3920	2.1610	-76.4579	-36.9463	-2.5802	0.7099	-0.0000
1151.2390	0.3529	-1.1038	0.5576	-0.4992	-0.0426	-1.7448	-0.2508	-0.3268	-0.6983	-0.6350	0.4632	-0.2848	-1.5735	-8.0461	-5.0833	-0.7219	0.4384	-0.3012	-1.8069	-8.3711	-5.1495	-0.7455	0.4940	-0.3920	2.1715	-76.0234	-36.7699	-2.6121	0.7179	-0.0000
1151.2490	0.3504	-1.1071	0.5506	-0.5056	-0.0380	-1.7477	-0.2502	-0.3234	-0.6996	-0.6327	0.4618	-0.2872	-1.7572	-8.0904	-4.8899	-0.7310	0.4485	-0.3104	-1.8061	-8.3351	-5.1314	-0.7484	0.4947	-0.3920	2.1815	-75.5921	-36.5917	-2.6429	0.7255	-0.0000
1151.2610	0.3475	-1.1110	0.5423	-0.5132	-0.0324	-1.7512	-0.2524	-0.3271	-0.6972	-0.6291	0.4642	-0.2814	-1.8260	-7.6531	-4.9895	-0.7663	0.3549	-0.3473	-1.8051	-8.2912	-5.1090	-0.7517	0.4956	-0.3920	2.1928	-75.0656	-36.3717	-2.6786	0.7344	-0.0000
1151.2710	0.3449	-1.1142	0.5353	-0.5194	-0.0278	-1.7540	-0.2522	-0.3214	-0.6967	-0.6358	0.4570	-0.2870	-1.8852	-8.2495	-5.0021	-0.7336	0.4065	-0.2853	-1.8044	-8.2547	-5.0900	-0.7544	0.4962	-0.3920	2.2016	-74.6294	-36.1845	-2.7072	0.7414	-0.0000
1151.2810	0.3424	-1.1174	0.5283	-0.5257	-0.0232	-1.7569	-0.2537	-0.3229	-0.6942	-0.6400	0.4521	-0.2833	-1.9188	-8.0387	-5.0912	-0.7248	0.4497	-0.3354	-1.8037	-8.2180	-5.0706	-0.7569	0.4968	-0.3920	2.2100	-74.1895	-35.9937	-2.7348	0.7482	-0.0000
1151.2910	0.3399	-1.1205	0.5214	-0.5321	-0.0187	-1.7597	-0.2529	-0.3208	-0.6939	-0.6371	0.4540	-0.2871	-2.0609	-8.5327	-5.1307	-0.7283	0.4956	-0.3227	-1.8031	-8.1807	-5.0509	-0.7594	0.4975	-0.3920	2.2178	-73.7426	-35.7996	-2.7615	0.7548	-0.0000
1151.3010	0.3374	-1.1238	0.5145	-0.5385	-0.0141	-1.7625	-0.2534	-0.3234	-0.6953	-0.6299	0.4521	-0.2857	-2.1211	-8.2224	-5.2595	-0.7768	0.4953	-0.3772	-1.8024	-8.1426	-5.0306	-0.7618	0.4981	-0.3920	2.2251	-73.2864	-35.5998	-2.7875	0.7612	-0.0000
1151.3110	0.3348	-1.1270	0.5075	-0.5448	-0.0096	-1.7654	-0.2570	-0.3232	-0.6958	-0.6309	0.4574	-0.2877	-1.7367	-8.3843	-5.2705	-0.7968	0.4947	-0.3582	-1.8019	-8.1038	-5.0096	-0.7642	0.4986	-0.3920	2.2319	-72.8220	-35.3933	-2.8126	0.7674	-0.0000
1151.3230	0.3318	-1.1309	0.4990	-0.5523	-0.0041	-1.7688	-0.2553	-0.3244	-0.6973	-0.6359	0.4568	-0.2899	-1.7860	-8.2308	-5.0501	-0.7639	0.5002	-0.3267	-1.8012	-8.0566	-4.9836	-0.7668	0.4993	-0.3920	2.2395	-72.2572	-35.1379	-2.8415	0.7745	-0.0000
1151.3330	0.3292	-1.1342	0.4921	-0.5587	0.0004	-1.7717	-0.2578	-0.3248	-0.6974	-0.6378	0.4524	-0.2879	-1.5671	-8.1703	-5.0486	-0.7487	0.5182	-0.3424	-1.8008	-8.0169	-4.9617	-0.7690	0.4998	-0.3920	2.2451	-71.7814	-34.9222	-2.8646	0.7802	-0.0000
1151.3430	0.3267	-1.1375	0.4852	-0.5652	0.0049	-1.7746	-0.2539	-0.3252	-0.6975	-0.6341	0.4604	-0.2904	-1.7199	-8.0712	-4.9364	-0.7016	0.4541	-0.2929	-1.8003	-7.9767	-4.9395	-0.7710	0.5003	-0.3920	2.2502	-71.3000	-34.7037	-2.8867	0.7856	-0.0000
1151.3530	0.3241	-1.1407	0.4782	-0.5715	0.0095	-1.7774	-0.2561	-0.3274	-0.6979	-0.6295	0.4562	-0.2866	-1.6155	-7.8734	-5.1322	-0.7447	0.5160	-0.3356	-1.8000	-7.9366	-4.9169	-0.7730	0.5008	-0.3920	2.2548	-70.8194	-34.4812	-2.9077	0.7907	-0.0000
1151.3630	0.3216	-1.1439	0.4712	-0.5778	0.0141	-1.7804	-0.2541	-0.3244	-0.6977	-0.6289	0.4633	-0.2884	-1.6285	-8.0637	-4.9809	-0.7759	0.4052	-0.3019	-1.7996	-7.8958	-4.8936	-0.7749	0.5012	-0.3920	2.2588	-70.3307	-34.2524	-2.9278	0.7956	-0.0000
1151.3750	0.3186	-1.1478	0.4628	-0.5852	0.0196	-1.7838	-0.2539	-0.3262	-0.7002	-0.6355	0.4614	-0.2841	-1.6439	-7.8785	-4.7444	-0.8103	0.4668	-0.3156	-1.7993	-7.8466	-4.8651	-0.7770	0.5018	-0.3920	2.2629	-69.7413	-33.9720	-2.9505	0.8011	-0.0000
1151.3850	0.3160	-1.1511	0.4558	-0.5916	0.0242	-1.7867	-0.2541	-0.3224	-0.6987	-0.6379	0.4566	-0.2849	-1.5473	-8.2383	-4.8799	-0.7801	0.4961	-0.3279	-1.7990	-7.8048	-4.8410	-0.7787	0.5022	-0.3920	2.2658	-69.2408	-33.7341	-2.9686	0.8055	-0.0000
1151.3950	0.3134	-1.1544	0.4489	-0.5980	0.0288	-1.7895	-0.2521	-0.3279	-0.6994	-0.6362	0.4599	-0.2855	-1.7833	-7.5369	-4.7527	-0.7051	0.4425	-0.3249	-1.7989	-7.7622	-4.8163	-0.7802	0.5025	-0.3920	2.2680	-68.7309	-33.4914	-2.9858	0.8096	-0.0000
1151.4070	0.3104	-1.1583	0.4404	-0.6057	0.0343	-1.7928	-0.2532	-0.3258	-0.6972	-0.6297	0.4557	-0.2860	-1.5194	-7.7507	-4.8590	-0.8003	0.4964	-0.3660	-1.7987	-7.7109	-4.7861	-0.7820	0.5030	-0.3920	2.2699	-68.1171	-33.1940	-3.0050	0.8142	-0.0000
1151.4170	0.3079	-1.1616	0.4334	-0.6119	0.0389	-1.7958	-0.2512	-0.3268	-0.6975	-0.6340	0.4552	-0.2900	-1.8680	-7.4955	-4.8272	-0.7951	0.4514	-0.2783	-1.7986	-7.6675	-4.7603	-0.7834	0.5033	-0.3920	2.2709	-67.5967	-32.9403	-3.0198	0.8177	-0.0000
1151.4290	0.3048	-1.1655	0.4250	-0.6195	0.0443	-1.7992	-0.2526	-0.3282	-0.7013	-0.6378	0.4594	-0.2859	-1.7561	-7.1037	-4.4724	-0.7670	0.4212	-0.3586	-1.7986	-7.6151	-4.7290	-0.7849	0.5037	-0.3920	2.2712	-66.9693	-32.6326	-3.0363	0.8216	-0.0000
1151.4390	0.3023	-1.1688	0.4181	-0.6259	0.0488	-1.8021	-0.2505	-0.3264	-0.7013	-0.6357	0.4539	-0.2853	-1.9391	-7.0391	-4.5764	-0.7808	0.5349	-0.3553	-1.7986	-7.5707	-4.7024	-0.7861	0.5039	-0.3920	2.2708	-66.4377	-32.3714	-3.0490	0.8246	-0.0000
1151.4490	0.2997	-1.1721	0.4110	-0.6324	0.0533	-1.8049	-0.2510	-0.3261	-0.7004	-0.6321	0.4610	-0.2865	-1.9292	-7.0867	-4.4319	-0.7025	0.4413	-0.3310	-1.7987	-7.5265	-4.6756	-0.7872	0.5042	-0.3920	2.2699	-65.9078	-32.1069	-3.0606	0.8273	-0.0000
1151.4610	0.2968	-1.1760	0.4026	-0.6399	0.0588	-1.8084	-0.2517	-0.3207	-0.6982	-0.6265	0.4629	-0.2849	-1.8302	-7.4396	-4.5684	-0.7984	0.4509	-0.3360	-1.7989	-7.4723	-4.6423	-0.7884	0.5045	-0.3920	2.2681	-65.2595	-31.7797	-3.0733	0.8302	-0.0000
1151.4710	0.2943	-1.1791	0.3956	-0.6461	0.0634	-1.8112	-0.2520	-0.3238	-0.6964	-0.6334	0.4561	-0.2880	-1.9364	-7.2464	-4.5228	-0.7812	0.5476	-0.2564	-1.7990	-7.4275	-4.6146	-0.7892	0.5047	-0.3920	2.2658	-64.7220	-31.5072	-3.0825	0.8323	-0.0000
1151.4810	0.2917	-1.1824	0.3888	-0.6524	0.0681	-1.8141	-0.2542	-0.3201	-0.6925	-0.6368	0.4563	-0.2839	-1.6842	-7.7099	-4.8110	-0.8037	0.4512	-0.3626	-1.7993	-7.3825	-4.5869	-0.7900	0.5048	-0.3920	2.2631	-64.1842	-31.2342	-3.0908	0.8341	-0.0000
1151.4930	0.2887	-1.1863	0.3804	-0.6601	0.0735	-1.8175	-0.2535	-0.3218	-0.6960	-0.6367	0.4517	-0.2852	-1.9041	-7.5564	-4.6037	-0.7133	0.5127	-0.3511	-1.7996	-7.3278	-4.5527	-0.7908	0.5050	-0.3920	2.2590	-63.5287	-30.8980	-3.0995	0.8360	-0.0000
1151.5030	0.2862	-1.1895	0.3734	-0.6665	0.0781	-1.8204	-0.2550	-0.3223	-0.6958	-0.6311	0.4514	-0.2864	-1.6960	-7.6760	-4.7074	-0.7690	0.5189	-0.3513	-1.7999	-7.2820	-4.5238	-0.7914	0.5051	-0.3920	2.2550	-62.9806	-30.6137	-3.1056	0.8372	-0.0000
1151.5130	0.2836	-1.1927	0.3664	-0.6728	0.0826	-1.8232	-0.2543	-0.3240	-0.6970	-0.6285	0.4568	-0.2875	-1.5965	-7.4166	-4.5457	-0.8362	0.4633	-0.3400	-1.8003	-7.2355	-4.4943	-0.7919	0.5052	-0.3920	2.2503	-62.4236	-30.3239	-3.1107	0.8382	-0.0000
1151.5230	0.2811	-1.1960	0.3595	-0.6790	0.0872	-1.8260	-0.2545	-0.3264	-0.6957	-0.6350	0.4536	-0.2926	-1.6777	-7.2584	-4.6762	-0.8517	0.5054	-0.3171	-1.8008	-7.1882	-4.4643	-0.7922	0.5053	-0.3920	2.2449	-61.8568	-30.0285	-3.1147	0.8390	-0.0000
1151.5330	0.2785	-1.1993	0.3525	-0.6854	0.0918	-1.8290	-0.2542	-0.3283	-0.6962	-0.6371	0.4609	-0.2877	-1.5200	-6.8257	-4.5855	-0.7966	0.4353	-0.3185	-1.8013	-7.1404	-4.4339	-0.7925	0.5053	-0.3920	2.2389	-61.2842	-29.7289	-3.1178	0.8395	-0.0000
1151.5450	0.2755	-1.2032	0.3440	-0.6931	0.0973	-1.8324	-0.2521	-0.3279	-0.7015	-0.6360	0.4586	-0.2873	-1.6704	-6.7744	-4.1928	-0.7721	0.4427	-0.2971	-1.8019	-7.0828	-4.3968	-0.7927	0.5053	-0.3920	2.2310	-60.5944	-29.3645	-3.1200	0.8397	-0.0000
1151.5550	0.2729	-1.2065	0.3370	-0.6995	0.1018	-1.8353	-0.2550	-0.3245	-0.6995	-0.6309	0.4546	-0.2845	-1.5163	-6.7763	-4.1301	-0.7590	0.4597	-0.3734	-1.8026	-7.0345	-4.3656	-0.7928	0.5053	-0.3920	2.2237	-60.0166	-29.0571	-3.1208	0.8396	-0.0000
1151.5650	0.2705	-1.2098	0.3300	-0.7058	0.1063	-1.8382	-0.2520	-0.3273	-0.7001	-0.6330	0.4614	-0.2815	-1.9249	-6.5878	-3.9607	-0.7536	0.4220	-0.3284	-1.8032	-6.9852	-4.3338	-0.7928	0.5053	-0.3920	2.2157	-59.4258	-28.7444	-3.1205	0.8393	-0.0000
1151.5750	0.2680	-1.2131	0.3231	-0.7120	0.1109	-1.8411	-0.2559	-0.3220	-0.6972	-0.6346	0.4562	-0.2842	-1.6799	-6.7444	-4.2530	-0.7667	0.5384	-0.3324	-1.8039	-6.9363	-4.3021	-0.7926	0.5052	-0.3920	2.2072	-58.8399	-28.4322	-3.1192	0.8386	-0.0000
1151.5870	0.2650	-1.2169	0.3147	-0.7197	0.1164	-1.8446	-0.2532	-0.3244	-0.6959	-0.6342	0.4605	-0.2807	-1.9152	-6.5650	-4.3455	-0.7864	0.4432	-0.3152	-1.8049	-6.8774	-4.2633	-0.7924	0.5051	-0.3920	2.1962	-58.1341	-28.0507	-3.1163	0.8375	-0.0000
1151.5970	0.2624	-1.2202	0.3076	-0.7261	0.1210	-1.8474	-0.2547	-0.3217	-0.6963	-0.6345	0.4572	-0.2878	-1.9711	-6.9617	-4.1761	-0.7161	0.4856	-0.2606	-1.8057	-6.8276	-4.2304	-0.7920	0.5050	-0.3920	2.1864	-57.5379	-27.7269	-3.1126	0.8363	-0.0000
1151.6090	0.2594	-1.2240	0.2993	-0.7336	0.1265	-1.8508	-0.2542	-0.3239	-0.6966	-0.6287	0.4491	-0.2808	-1.9857	-6.6819	-3.9994	-0.8009	0.5243	-0.3595	-1.8067	-6.7683	-4.1910	-0.7915	0.5049	-0.3920	2.1740	-56.8282	-27.3398	-3.1070	0.8345	-0.0000
1151.6190	0.2568	-1.2272	0.2924	-0.7398	0.1312	-1.8536	-0.2539	-0.3255	-0.6964	-0.6353	0.4514	-0.2837	-1.8831	-6.5408	-4.0990	-0.8223	0.4432	-0.3527	-1.8076	-6.7185	-4.1580	-0.7910	0.5047	-0.3920	2.1629	-56.2316	-27.0153	-3.1013	0.8327	-0.0000
1151.6310	0.2537	-1.2311	0.2840	-0.7474	0.1366	-1.8570	-0.2548	-0.3244	-0.6960	-0.6376	0.4512	-0.2918	-1.6471	-6.5391	-4.3268	-0.7944	0.5244	-0.3339	-1.8088	-6.6578	-4.1175	-0.7902	0.5045	-0.3920	2.1488	-55.5042	-26.6164	-3.0930	0.8303	-0.0000
1151.6410	0.2511	-1.2343	0.2770	-0.7539	0.1411	-1.8598	-0.2522	-0.3263	-0.6993	-0.6351	0.4512	-0.2890	-1.6951	-6.4625	-4.0206	-0.7457	0.5122	-0.3552	-1.8099	-6.6069	-4.0831	-0.7895	0.5042	-0.3920	2.1363	-54.8951	-26.2782	-3.0849	0.8279	0.0000
1151.6530	0.2480	-1.2382	0.2686	-0.7616	0.1465	-1.8633	-0.2534	-0.3238	-0.6990	-0.6292	0.4589	-0.2900	-1.4968	-6.5658	-3.7956	-0.7333	0.4550	-0.2637	-1.8112	-6.5450	-4.0414	-0.7884	0.5040	-0.3920	2.1205	-54.1540	-25.8676	-3.0738	0.8247	0.0000
1151.6630	0.2455	-1.2414	0.2616	-0.7679	0.1510	-1.8662	-0.2502	-0.3285	-0.6976	-0.6260	0.4575	-0.2874	-1.6973	-6.0621	-3.8142	-0.8394	0.5360	-0.3548	-1.8123	-6.4929	-4.0061	-0.7875	0.5037	-0.3920	2.1066	-53.5296	-25.5208	-3.0635	0.8218	0.0000
1151.6730	0.2430	-1.2448	0.2547	-0.7741	0.1556	-1.8691	-0.2519	-0.3228	-0.6960	-0.6336	0.4576	-0.2877	-1.5465	-6.5559	-3.9513	-0.7869	0.5182	-0.3286	-1.8135	-6.4405	-3.9708	-0.7864	0.5034	-0.3920	2.0921	-52.9028	-25.1731	-3.0523	0.8187	0.0000
1151.6830	0.2405	-1.2481	0.2477	-0.7804	0.1603	-1.8719	-0.2505	-0.3243	-0.6952	-0.6348	0.4604	-0.2861	-1.6345	-6.3607	-3.9228	-0.7700	0.4562	-0.3016	-1.8148	-6.3875	-3.9349	-0.7853	0.5031	-0.3920	2.0769	-52.2681	-24.8195	-3.0399	0.8152	0.0000
1151.6930	0.2380	-1.2513	0.2407	-0.7869	0.1649	-1.8749	-0.2493	-0.3236	-0.6948	-0.6318	0.4533	-0.2835	-1.9037	-6.5238	-3.9164	-0.7652	0.4881	-0.3400	-1.8161	-6.3346	-3.8988	-0.7840	0.5027	-0.3920	2.0612	-51.6343	-24.4642	-3.0265	0.8115	0.0000
1151.7050	0.2350	-1.2553	0.2324	-0.7945	0.1704	-1.8783	-0.2528	-0.3256	-0.6978	-0.6283	0.4563	-0.2886	-1.9035	-6.1103	-3.7750	-0.7928	0.4494	-0.2849	-1.8178	-6.2697	-3.8547	-0.7824	0.5023	-0.3920	2.0413	-50.8573	-24.0310	-3.0091	0.8067	0.0000
1151.7150	0.2325	-1.2585	0.2254	-0.8007	0.1749	-1.8812	-0.2527	-0.3254	-0.6999	-0.6355	0.4574	-0.2842	-2.0212	-6.0786	-3.7308	-0.7988	0.4619	-0.3123	-1.8192	-6.2164	-3.8181	-0.7810	0.5019	-0.3920	2.0244	-50.2191	-23.6703	-2.9938	0.8026	0.0000
1151.7250	0.2299	-1.2618	0.2184	-0.8070	0.1794	-1.8840	-0.2564	-0.3259	-0.6981	-0.6394	0.4613	-0.2869	-1.6479	-5.7770	-3.6242	-0.7503	0.4254	-0.3141	-1.8207	-6.1628	-3.7810	-0.7795	0.5015	-0.3920	2.0069	-49.5764	-23.3054	-2.9773	0.7981	0.0000
1151.7350	0.2274	-1.2650	0.2113	-0.8135	0.1840	-1.8868	-0.2530	-0.3259	-0.6995	-0.6371	0.4613	-0.2847	-1.9603	-5.9055	-3.5049	-0.7012	0.4156	-0.3497	-1.8222	-6.1084	-3.7431	-0.7778	0.5010	-0.3920	1.9887	-48.9256	-22.9330	-2.9596	0.7933	0.0000
1151.7470	0.2244	-1.2689	0.2030	-0.8211	0.1895	-1.8903	-0.2543	-0.3247	-0.6993	-0.6303	0.4560	-0.2851	-1.9916	-5.6687	-3.5212	-0.7302	0.4863	-0.3232	-1.8241	-6.0435	-3.6980	-0.7757	0.5005	-0.3920	1.9663	-48.1483	-22.4889	-2.9373	0.7873	0.0000
1151.7570	0.2218	-1.2722	0.1960	-0.8274	0.1941	-1.8931	-0.2546	-0.3286	-0.6964	-0.6282	0.4556	-0.2885	-1.9547	-5.3247	-3.6078	-0.7568	0.4293	-0.3305	-1.8257	-5.9884	-3.6596	-0.7739	0.5000	-0.3920	1.9467	-47.4881	-22.1117	-2.9176	0.7820	0.0000
1151.7670	0.2193	-1.2754	0.1890	-0.8336	0.1986	-1.8960	-0.2543	-0.3216	-0.6984	-0.6357	0.4558	-0.2864	-1.8751	-5.7959	-3.3787	-0.7763	0.4947	-0.3642	-1.8273	-5.9339	-3.6214	-0.7720	0.4995	-0.3920	1.9269	-46.8353	-21.7352	-2.8973	0.7766	0.0000
1151.7790	0.2162	-1.2793	0.1806	-0.8412	0.2040	-1.8994	-0.2548	-0.3250	-0.6959	-0.6379	0.4562	-0.2883	-1.4941	-5.6160	-3.5349	-0.7555	0.5273	-0.2794	-1.8294	-5.8673	-3.5748	-0.7696	0.4988	-0.3920	1.9021	-46.0378	-21.2764	-2.8714	0.7697	0.0000
1151.7890	0.2137	-1.2826	0.1737	-0.8476	0.2086	-1.9023	-0.2521	-0.3224	-0.6969	-0.6369	0.4624	-0.2853	-1.8406	-5.8399	-3.3859	-0.7133	0.4712	-0.3612	-1.8312	-5.8117	-3.5359	-0.7675	0.4983	-0.3920	1.8809	-45.3719	-20.8942	-2.8487	0.7637	0.0000
1151.8010	0.2106	-1.2865	0.1654	-0.8553	0.2141	-1.9058	-0.2549	-0.3239	-0.6934	-0.6303	0.4605	-0.2832	-1.3687	-5.5036	-3.5831	-0.7326	0.4802	-0.3550	-1.8334	-5.7444	-3.4887	-0.7649	0.4976	-0.3920	1.8546	-44.5664	-20.4294	-2.8201	0.7562	0.0000
1151.8110	0.2081	-1.2897	0.1583	-0.8616	0.2187	-1.9086	-0.2519	-0.3242	-0.6985	-0.6290	0.4515	-0.2848	-1.6545	-5.6703	-3.3542	-0.7552	0.4769	-0.3313	-1.8352	-5.6884	-3.4490	-0.7626	0.4970	-0.3920	1.8322	-43.8956	-20.0388	-2.7955	0.7496	0.0000
1151.8230	0.2051	-1.2936	0.1499	-0.8691	0.2243	-1.9121	-0.2549	-0.3228	-0.6982	-0.6340	0.4546	-0.2849	-1.4861	-5.5515	-3.2883	-0.7040	0.4524	-0.3421	-1.8375	-5.6210	-3.4010	-0.7597	0.4962	-0.3920	1.8047	-43.0883	-19.5666	-2.7647	0.7415	0.0000
1151.8330	0.2026	-1.2968	0.1429	-0.8756	0.2288	-1.9149	-0.2511	-0.3255	-0.6987	-0.6356	0.4489	-0.2859	-1.8353	-5.4433	-3.1674	-0.6942	0.5163	-0.3186	-1.8395	-5.5641	-3.3605	-0.7572	0.4956	-0.3920	1.7810	-42.4067	-19.1689	-2.7379	0.7345	0.0000
1151.8430	0.2000	-1.3001	0.1360	-0.8820	0.2334	-1.9177	-0.2524	-0.3243	-0.6949	-0.6300	0.4531	-0.2851	-1.8824	-5.3102	-3.3324	-0.7302	0.4199	-0.3416	-1.8415	-5.5069	-3.3199	-0.7546	0.4949	-0.3920	1.7568	-41.7220	-18.7693	-2.7101	0.7273	0.0000
1151.8550	0.1970	-1.3040	0.1276	-0.8895	0.2389	-1.9212	-0.2515	-0.3269	-0.6974	-0.6291	0.4564	-0.2882	-2.0432	-5.0658	-3.2149	-0.7474	0.4525	-0.3127	-1.8440	-5.4381	-3.2709	-0.7515	0.4941	-0.3920	1.7270	-40.8978	-18.2872	-2.6759	0.7184	0.0000
1151.8650	0.1945	-1.3073	0.1207	-0.8957	0.2433	-1.9241	-0.2531	-0.3226	-0.6982	-0.6330	0.4556	-0.2884	-1.9264	-5.5545	-3.0334	-0.8052	0.4806	-0.3253	-1.8461	-5.3809	-3.2301	-0.7487	0.4934	-0.3920	1.7019	-40.2133	-17.8860	-2.6467	0.7108	0.0000
1151.8750	0.1919	-1.3105	0.1137	-0.9020	0.2479	-1.9269	-0.2560	-0.3245	-0.6982	-0.6407	0.4607	-0.2861	-1.6426	-5.2663	-2.9853	-0.7057	0.3896	-0.3651	-1.8483	-5.3234	-3.1887	-0.7459	0.4926	-0.3920	1.6761	-39.5241	-17.4778	-2.6163	0.7029	0.0000
1151.8850	0.1894	-1.3138	0.1067	-0.9084	0.2525	-1.9298	-0.2521	-0.3246	-0.6996	-0.6364	0.4594	-0.2902	-1.7899	-5.1629	-2.9749	-0.7238	0.4503	-0.2989	-1.8505	-5.2645	-3.1467	-0.7430	0.4919	-0.3920	1.6494	-38.8188	-17.0648	-2.5847	0.6947	0.0000
1151.8950	0.1868	-1.3171	0.0997	-0.9149	0.2571	-1.9327	-0.2545	-0.3261	-0.6983	-0.6307	0.4582	-0.2868	-1.8215	-4.8847	-2.8711	-0.6618	0.4337	-0.3438	-1.8528	-5.2060	-3.1046	-0.7400	0.4911	-0.3920	1.6225	-38.1187	-16.6510	-2.5522	0.6863	0.0001
1151.9070	0.1837	-1.3210	0.0912	-0.9225	0.2626	-1.9361	-0.2510	-0.3253	-0.6975	-0.6302	0.4629	-0.2859	-1.7036	-4.8011	-2.9643	-0.7357	0.3642	-0.3113	-1.8555	-5.1350	-3.0535	-0.7362	0.4901	-0.3920	1.5892	-37.2681	-16.1477	-2.5122	0.6760	0.0001
1151.9170	0.1813	-1.3243	0.0842	-0.9287	0.2671	-1.9390	-0.2518	-0.3255	-0.6958	-0.6321	0.4561	-0.2843	-1.7349	-4.5393	-2.8659	-0.7322	0.4749	-0.3434	-1.8579	-5.0760	-3.0109	-0.7331	0.4893	-0.3920	1.5612	-36.5615	-15.7286	-2.4784	0.6673	0.0001
1151.9270	0.1787	-1.3276	0.0773	-0.9350	0.2716	-1.9418	-0.2516	-0.3262	-0.6954	-0.6368	0.4584	-0.2834	-1.6049	-4.4988	-2.8218	-0.7350	0.4356	-0.3504	-1.8603	-5.0168	-2.9683	-0.7299	0.4885	-0.3920	1.5327	-35.8520	-15.3096	-2.4436	0.6584	0.0001
1151.9390	0.1757	-1.3315	0.0690	-0.9427	0.2771	-1.9453	-0.2520	-0.3223	-0.6981	-0.6379	0.4629	-0.2871	-1.9495	-4.5753	-2.4868	-0.6508	0.4131	-0.3515	-1.8631	-4.9461	-2.9171	-0.7259	0.4875	-0.3920	1.4982	-35.0057	-14.8064	-2.4009	0.6475	0.0001
1151.9490	0.1731	-1.3347	0.0618	-0.9490	0.2817	-1.9481	-0.2550	-0.3244	-0.6969	-0.6338	0.4535	-0.2873	-1.5876	-4.3934	-2.5343	-0.6867	0.5072	-0.3645	-1.8656	-4.8868	-2.8739	-0.7225	0.4866	-0.3920	1.4688	-34.2959	-14.3807	-2.3641	0.6380	0.0001
1151.9590	0.1707	-1.3379	0.0549	-0.9553	0.2864	-1.9510	-0.2533	-0.3190	-0.6946	-0.6323	0.4557	-0.2907	-1.8953	-4.8635	-2.6738	-0.7139	0.4427	-0.2850	-1.8681	-4.8274	-2.8305	-0.7190	0.4857	-0.3920	1.4390	-33.5845	-13.9542	-2.3269	0.6285	0.0001
1151.9710	0.1676	-1.3417	0.0466	-0.9628	0.2918	-1.9544	-0.2571	-0.3239	-0.6946	-0.6364	0.4528	-0.2860	-1.7004	-4.5519	-2.6245	-0.7112	0.5188	-0.3888	-1.8711	-4.7562	-2.7787	-0.7148	0.4846	-0.3920	1.4030	-32.7317	-13.4447	-2.2814	0.6170	0.0001
1151.9810	0.1651	-1.3450	0.0397	-0.9693	0.2964	-1.9573	-0.2542	-0.3234	-0.6949	-0.6365	0.4519	-0.2861	-2.0100	-4.6248	-2.6639	-0.6729	0.4777	-0.3466	-1.8736	-4.6969	-2.7355	-0.7112	0.4837	-0.3920	1.3725	-32.0212	-13.0196	-2.2426	0.6071	0.0001
1151.9930	0.1621	-1.3489	0.0313	-0.9770	0.3017	-1.9607	-0.2556	-0.3245	-0.6959	-0.6317	0.4594	-0.2875	-1.8880	-4.4796	-2.4618	-0.6295	0.4357	-0.3305	-1.8768	-4.6250	-2.6828	-0.7067	0.4826	-0.3920	1.3352	-31.1602	-12.5012	-2.1945	0.5949	0.0001
1152.0030	0.1595	-1.3521	0.0243	-0.9833	0.3063	-1.9636	-0.2540	-0.3259	-0.6960	-0.6272	0.4582	-0.2846	-1.8245	-4.4387	-2.5363	-0.6920	0.4838	-0.3449	-1.8794	-4.5643	-2.6386	-0.7030	0.4816	-0.3920	1.3034	-30.4337	-12.0657	-2.1539	0.5847	0.0001
1152.0130	0.1569	-1.3554	0.0173	-0.9895	0.3109	-1.9665	-0.2518	-0.3269	-0.6972	-0.6328	0.4578	-0.2880	-1.7263	-4.0591	-2.2920	-0.7155	0.4445	-0.2637	-1.8821	-4.5036	-2.5940	-0.6991	0.4807	-0.3920	1.2712	-29.7059	-11.6274	-2.1128	0.5743	0.0001
1152.0250	0.1539	-1.3593	0.0089	-0.9970	0.3165	-1.9699	-0.2515	-0.3275	-0.6960	-0.6396	0.4568	-0.2827	-1.5220	-3.9110	-2.3601	-0.6675	0.4508	-0.3412	-1.8853	-4.4309	-2.5407	-0.6945	0.4795	-0.3920	1.2323	-28.8356	-11.1033	-2.0625	0.5616	0.0001
1152.0350	0.1513	-1.3625	0.0019	-1.0035	0.3211	-1.9728	-0.2497	-0.3237	-0.6980	-0.6375	0.4513	-0.2849	-1.9649	-4.0980	-2.1708	-0.6319	0.4557	-0.3399	-1.8881	-4.3698	-2.4960	-0.6904	0.4785	-0.3920	1.1993	-28.1043	-10.6629	-2.0192	0.5508	0.0001
1152.0450	0.1488	-1.3658	-0.0050	-1.0099	0.3256	-1.9756	-0.2534	-0.3265	-0.6994	-0.6301	0.4581	-0.2845	-1.5942	-3.7411	-2.0599	-0.6433	0.3814	-0.3368	-1.8909	-4.3086	-2.4511	-0.6864	0.4775	-0.3920	1.1660	-27.3710	-10.2209	-1.9755	0.5398	0.0001
1152.0550	0.1463	-1.3690	-0.0119	-1.0162	0.3302	-1.9784	-0.2504	-0.3205	-0.7009	-0.6281	0.4586	-0.2839	-1.9425	-4.3578	-2.0651	-0.7050	0.4392	-0.3696	-1.8937	-4.2481	-2.4065	-0.6823	0.4765	-0.3920	1.1327	-26.6464	-9.7824	-1.9319	0.5289	0.0001
1152.0650	0.1438	-1.3723	-0.0188	-1.0224	0.3347	-1.9813	-0.2540	-0.3248	-0.6985	-0.6380	0.4603	-0.2911	-1.8427	-4.0027	-2.1882	-0.6413	0.3911	-0.3469	-1.8965	-4.1866	-2.3615	-0.6782	0.4754	-0.3920	1.0988	-25.9100	-9.3395	-1.8873	0.5178	0.0001
1152.0770	0.1407	-1.3762	-0.0272	-1.0300	0.3401	-1.9848	-0.2510	-0.3234	-0.6969	-0.6371	0.4629	-0.2885	-2.0192	-4.0988	-2.3242	-0.6713	0.3877	-0.3352	-1.8999	-4.1123	-2.3069	-0.6731	0.4742	-0.3920	1.0574	-25.0204	-8.8024	-1.8327	0.5042	0.0001
1152.0870	0.1383	-1.3795	-0.0344	-1.0365	0.3447	-1.9876	-0.2523	-0.3249	-0.6971	-0.6357	0.4565	-0.2888	-1.9811	-3.9064	-2.1431	-0.6367	0.4847	-0.2711	-1.9029	-4.0503	-2.2608	-0.6688	0.4731	-0.3920	1.0224	-24.2772	-8.3492	-1.7858	0.4925	0.0001
1152.0990	0.1352	-1.3834	-0.0428	-1.0441	0.3503	-1.9911	-0.2530	-0.3255	-0.6990	-0.6291	0.4574	-0.2873	-1.7794	-3.7317	-1.9550	-0.6485	0.4258	-0.3357	-1.9064	-3.9754	-2.2056	-0.6635	0.4718	-0.3920	0.9801	-23.3811	-7.8058	-1.7292	0.4784	0.0001
1152.1090	0.1326	-1.3867	-0.0497	-1.0504	0.3548	-1.9939	-0.2521	-0.3272	-0.7013	-0.6300	0.4605	-0.2855	-1.8770	-3.3353	-1.7914	-0.6769	0.4032	-0.3136	-1.9093	-3.9135	-2.1600	-0.6591	0.4707	-0.3920	0.9448	-22.6391	-7.3569	-1.6820	0.4668	0.0001
1152.1190	0.1301	-1.3900	-0.0567	-1.0567	0.3594	-1.9969	-0.2552	-0.3277	-0.6990	-0.6351	0.4546	-0.2862	-1.6548	-3.2322	-1.8270	-0.6512	0.4392	-0.3310	-1.9123	-3.8512	-2.1141	-0.6547	0.4696	-0.3920	0.9091	-21.8937	-6.9057	-1.6342	0.4550	0.0001
1152.1310	0.1271	-1.3939	-0.0651	-1.0643	0.3649	-2.0003	-0.2511	-0.3238	-0.6989	-0.6312	0.4566	-0.2850	-1.8672	-3.3280	-1.7559	-0.6386	0.3940	-0.3176	-1.9159	-3.7768	-2.0588	-0.6492	0.4683	-0.3920	0.8661	-21.0027	-6.3617	-1.5756	0.4405	0.0001
1152.1410	0.1245	-1.3971	-0.0721	-1.0708	0.3694	-2.0031	-0.2547	-0.3261	-0.6982	-0.6328	0.4544	-0.2861	-1.7829	-3.0585	-1.6429	-0.5546	0.4514	-0.2888	-1.9189	-3.7145	-2.0125	-0.6446	0.4671	-0.3920	0.8298	-20.2565	-5.9059	-1.5262	0.4284	0.0001
1152.1530	0.1215	-1.4010	-0.0805	-1.0783	0.3749	-2.0065	-0.2506	-0.3227	-0.6973	-0.6294	0.4506	-0.2841	-1.9882	-3.4717	-1.6908	-0.6162	0.4968	-0.4189	-1.9226	-3.6396	-1.9570	-0.6391	0.4658	-0.3920	0.7861	-19.3586	-5.3600	-1.4665	0.4137	0.0001
1152.1630	0.1190	-1.4042	-0.0876	-1.0845	0.3796	-2.0094	-0.2549	-0.3247	-0.6957	-0.6354	0.4548	-0.2842	-1.6611	-3.1238	-1.6400	-0.6310	0.4124	-0.3504	-1.9257	-3.5769	-1.9105	-0.6344	0.4646	-0.3920	0.7493	-18.6081	-4.9030	-1.4165	0.4015	0.0001
1152.1750	0.1159	-1.4082	-0.0959	-1.0921	0.3850	-2.0128	-0.2546	-0.3236	-0.6925	-0.6389	0.4493	-0.2913	-1.9008	-3.2027	-1.7175	-0.5932	0.4946	-0.3466	-1.9294	-3.5018	-1.8549	-0.6288	0.4632	-0.3920	0.7050	-17.7088	-4.3554	-1.3556	0.3866	0.0001
1152.1850	0.1134	-1.4114	-0.1028	-1.0986	0.3896	-2.0157	-0.2552	-0.3238	-0.6946	-0.6345	0.4491	-0.2888	-1.9635	-3.1032	-1.6188	-0.5598	0.4689	-0.3442	-1.9325	-3.4392	-1.8084	-0.6240	0.4621	-0.3920	0.6679	-16.9591	-3.8985	-1.3041	0.3741	0.0001
1152.1970	0.1104	-1.4153	-0.1111	-1.1063	0.3949	-2.0191	-0.2546	-0.3245	-0.6968	-0.6275	0.4582	-0.2874	-1.8732	-2.9459	-1.4432	-0.6157	0.4776	-0.3244	-1.9362	-3.3641	-1.7528	-0.6182	0.4607	-0.3920	0.6233	-16.0601	-3.3507	-1.2418	0.3590	0.0001
1152.2070	0.1079	-1.4185	-0.1181	-1.1125	0.3994	-2.0220	-0.2552	-0.3232	-0.6962	-0.6267	0.4586	-0.2860	-2.0014	-3.0404	-1.3879	-0.6547	0.4882	-0.3448	-1.9393	-3.3010	-1.7060	-0.6134	0.4595	-0.3920	0.5856	-15.3043	-2.8908	-1.1899	0.3464	0.0001
1152.2170	0.1053	-1.4218	-0.1251	-1.1187	0.4040	-2.0249	-0.2565	-0.3251	-0.6964	-0.6324	0.4615	-0.2825	-1.6072	-2.9051	-1.3991	-0.5896	0.4218	-0.3581	-1.9425	-3.2386	-1.6595	-0.6085	0.4583	-0.3920	0.5482	-14.5564	-2.4331	-1.1376	0.3337	0.0001
1152.2290	0.1022	-1.4257	-0.1335	-1.1264	0.4096	-2.0284	-0.2514	-0.3225	-0.6945	-0.6305	0.4604	-0.2879	-1.8636	-3.0387	-1.4990	-0.5461	0.3997	-0.3086	-1.9463	-3.1628	-1.6032	-0.6026	0.4569	-0.3920	0.5026	-13.6486	-1.8791	-1.0736	0.3183	0.0001
1152.2390	0.0997	-1.4289	-0.1405	-1.1329	0.4143	-2.0313	-0.2533	-0.3250	-0.6951	-0.6308	0.4528	-0.2846	-2.0547	-2.7283	-1.3264	-0.5268	0.4638	-0.3184	-1.9494	-3.1001	-1.5565	-0.5976	0.4557	-0.3920	0.4648	-12.8987	-1.4201	-1.0199	0.3054	0.0001
1152.2510	0.0967	-1.4328	-0.1487	-1.1403	0.4197	-2.0347	-0.2530	-0.3239	-0.6956	-0.6303	0.4547	-0.2841	-1.8719	-2.8113	-1.2936	-0.6115	0.3961	-0.2951	-1.9532	-3.0252	-1.5010	-0.5917	0.4543	-0.3920	0.4195	-12.0015	-0.8736	-0.9561	0.2901	0.0001
1152.2610	0.0941	-1.4360	-0.1557	-1.1465	0.4242	-2.0375	-0.2519	-0.3238	-0.6970	-0.6387	0.4577	-0.2818	-1.7251	-2.6525	-1.2773	-0.5427	0.4218	-0.3525	-1.9564	-2.9623	-1.4541	-0.5867	0.4531	-0.3920	0.3814	-11.2482	-0.4122	-0.9024	0.2772	0.0001
1152.2730	0.0911	-1.4399	-0.1641	-1.1542	0.4297	-2.0409	-0.2494	-0.3248	-0.6978	-0.6408	0.4565	-0.2838	-1.6863	-2.6988	-1.2273	-0.5495	0.4578	-0.3736	-1.9602	-2.8864	-1.3977	-0.5806	0.4516	-0.3920	0.3353	-10.3394	0.1430	-0.8368	0.2616	0.0001
1152.2830	0.0885	-1.4432	-0.1711	-1.1607	0.4343	-2.0437	-0.2485	-0.3241	-0.6961	-0.6354	0.4616	-0.2916	-2.0748	-2.6980	-1.2789	-0.5314	0.3682	-0.3081	-1.9634	-2.8234	-1.3508	-0.5755	0.4504	-0.3920	0.2970	-9.5850	0.6041	-0.7818	0.2485	0.0001
1152.2930	0.0860	-1.4465	-0.1781	-1.1670	0.4388	-2.0466	-0.2528	-0.3261	-0.6991	-0.6279	0.4575	-0.2905	-1.6658	-2.3218	-1.0750	-0.5543	0.4055	-0.3149	-1.9667	-2.7597	-1.3035	-0.5703	0.4492	-0.3920	0.2582	-8.8211	1.0699	-0.7262	0.2353	0.0002
1152.3050	0.0830	-1.4504	-0.1866	-1.1745	0.4443	-2.0500	-0.2513	-0.3238	-0.6999	-0.6313	0.4559	-0.2906	-1.9618	-2.4600	-0.9069	-0.5268	0.4142	-0.3246	-1.9706	-2.6836	-1.2469	-0.5641	0.4477	-0.3920	0.2118	-7.9097	1.6267	-0.6597	0.2195	0.0002
1152.3150	0.0804	-1.4537	-0.1935	-1.1808	0.4488	-2.0529	-0.2538	-0.3271	-0.7001	-0.6363	0.4624	-0.2872	-1.8402	-2.1204	-0.7900	-0.5075	0.3518	-0.3894	-1.9738	-2.6204	-1.1999	-0.5590	0.4465	-0.3920	0.1733	-7.1538	2.0884	-0.6044	0.2065	0.0002
1152.3270	0.0774	-1.4576	-0.2019	-1.1885	0.4543	-2.0563	-0.2503	-0.3249	-0.6961	-0.6352	0.4608	-0.2857	-2.1290	-2.1133	-0.9801	-0.5297	0.3627	-0.3251	-1.9776	-2.5447	-1.1437	-0.5528	0.4450	-0.3920	0.1271	-6.2470	2.6414	-0.5373	0.1907	0.0002
1152.3370	0.0749	-1.4608	-0.2089	-1.1949	0.4589	-2.0592	-0.2542	-0.3256	-0.6957	-0.6343	0.4610	-0.2890	-2.1195	-1.8475	-0.9871	-0.4495	0.3578	-0.2999	-1.9808	-2.4818	-1.0970	-0.5475	0.4438	-0.3920	0.0887	-5.4935	3.1016	-0.4810	0.1775	0.0002
1152.3490	0.0719	-1.4647	-0.2172	-1.2024	0.4644	-2.0627	-0.2529	-0.3246	-0.6981	-0.6277	0.4625	-0.2840	-2.0190	-2.0140	-0.7778	-0.5545	0.3343	-0.3425	-1.9847	-2.4060	-1.0406	-0.5413	0.4423	-0.3920	0.0425	-4.5856	3.6555	-0.4136	0.1617	0.0002
1152.3590	0.0694	-1.4680	-0.2243	-1.2087	0.4690	-2.0656	-0.2546	-0.3228	-0.6960	-0.6332	0.4538	-0.2855	-1.9572	-2.1694	-0.7047	-0.5428	0.4263	-0.2952	-1.9879	-2.3424	-0.9936	-0.5360	0.4411	-0.3920	0.0037	-3.8240	4.1188	-0.3574	0.1485	0.0002
1152.3710	0.0663	-1.4719	-0.2327	-1.2162	0.4745	-2.0690	-0.2550	-0.3251	-0.6939	-0.6395	0.4579	-0.2831	-1.9847	-1.8858	-0.7354	-0.5045	0.3610	-0.3121	-1.9918	-2.2668	-0.9374	-0.5297	0.4397	-0.3920	-0.0423	-2.9191	4.6714	-0.2897	0.1328	0.0002
1152.3810	0.0638	-1.4752	-0.2397	-1.2228	0.4791	-2.0719	-0.2542	-0.3225	-0.6945	-0.6352	0.4563	-0.2825	-1.9795	-1.8771	-0.7992	-0.4626	0.4377	-0.3665	-1.9950	-2.2033	-0.8905	-0.5244	0.4384	-0.3920	-0.0809	-2.1578	5.1332	-0.2324	0.1195	0.0002
1152.3910	0.0612	-1.4784	-0.2466	-1.2291	0.4836	-2.0747	-0.2553	-0.3254	-0.6966	-0.6286	0.4508	-0.2888	-1.6308	-1.6998	-0.6664	-0.4820	0.4521	-0.3439	-1.9982	-2.1403	-0.8437	-0.5191	0.4372	-0.3920	-0.1192	-1.4038	5.5933	-0.1754	0.1063	0.0002
1152.4030	0.0582	-1.4823	-0.2550	-1.2366	0.4891	-2.0781	-0.2525	-0.3226	-0.6962	-0.6292	0.4572	-0.2874	-1.9352	-1.8160	-0.4176	-0.5147	0.4171	-0.3468	-2.0020	-2.0651	-0.7881	-0.5129	0.4358	-0.3920	-0.1649	-0.5026	6.1406	-0.1079	0.0907	0.0002
1152.4130	0.0556	-1.4855	-0.2619	-1.2428	0.4936	-2.0810	-0.2559	-0.3252	-0.6976	-0.6371	0.4564	-0.2872	-1.6687	-1.4818	-0.3456	-0.4672	0.4268	-0.2559	-2.0052	-2.0029	-0.7417	-0.5076	0.4346	-0.3920	-0.2026	0.2418	6.5970	-0.0515	0.0778	0.0002
1152.4250	0.0526	-1.4893	-0.2702	-1.2506	0.4990	-2.0844	-0.2516	-0.3254	-0.6968	-0.6358	0.4570	-0.2876	-2.2025	-1.5996	-0.5241	-0.4148	0.4404	-0.3437	-2.0089	-1.9286	-0.6866	-0.5013	0.4331	-0.3920	-0.2475	1.1310	7.1388	0.0165	0.0622	0.0002
1152.4350	0.0501	-1.4925	-0.2772	-1.2570	0.5036	-2.0873	-0.2563	-0.3243	-0.6970	-0.6302	0.4587	-0.2861	-1.9992	-1.6190	-0.5205	-0.4424	0.4233	-0.3478	-2.0121	-1.8662	-0.6402	-0.4960	0.4319	-0.3920	-0.2853	1.8789	7.5957	0.0739	0.0491	0.0002
1152.4450	0.0475	-1.4957	-0.2842	-1.2633	0.5083	-2.0902	-0.2548	-0.3247	-0.6968	-0.6286	0.4503	-0.2877	-1.8680	-1.7010	-0.5818	-0.4571	0.4478	-0.3266	-2.0152	-1.8035	-0.5938	-0.4907	0.4307	-0.3920	-0.3229	2.6299	8.0519	0.1308	0.0361	0.0002
1152.4570	0.0445	-1.4997	-0.2926	-1.2708	0.5138	-2.0936	-0.2556	-0.3228	-0.6959	-0.6329	0.4530	-0.2857	-1.8676	-1.8605	-0.3788	-0.4991	0.4066	-0.3009	-2.0189	-1.7287	-0.5385	-0.4844	0.4293	-0.3920	-0.3677	3.5252	8.5957	0.1983	0.0209	0.0002
1152.4670	0.0420	-1.5030	-0.2995	-1.2771	0.5183	-2.0965	-0.2550	-0.3273	-0.6962	-0.6380	0.4562	-0.2872	-1.8975	-1.3179	-0.2476	-0.4476	0.3681	-0.2917	-2.0221	-1.6650	-0.4920	-0.4791	0.4281	-0.3920	-0.4056	4.2880	9.0538	0.2554	0.0079	0.0002
1152.4790	0.0389	-1.5069	-0.3079	-1.2848	0.5238	-2.0999	-0.2524	-0.3250	-0.6956	-0.6351	0.4535	-0.2846	-2.1340	-1.4250	-0.4165	-0.4205	0.4534	-0.3327	-2.0258	-1.5896	-0.4366	-0.4727	0.4266	-0.3920	-0.4503	5.1908	9.5982	0.3239	-0.0075	0.0002
1152.4890	0.0364	-1.5102	-0.3149	-1.2912	0.5283	-2.1027	-0.2535	-0.3270	-0.6985	-0.6322	0.4584	-0.2845	-1.7011	-1.2006	-0.2469	-0.4091	0.3590	-0.3399	-2.0289	-1.5270	-0.3905	-0.4674	0.4254	-0.3920	-0.4874	5.9408	10.0519	0.3811	-0.0203	0.0002
1152.5010	0.0333	-1.5142	-0.3234	-1.2987	0.5338	-2.1062	-0.2503	-0.3251	-0.6991	-0.6297	0.4580	-0.2914	-2.0050	-1.1188	-0.0393	-0.4591	0.3907	-0.2972	-2.0326	-1.4514	-0.3352	-0.4611	0.4240	-0.3920	-0.5318	6.8460	10.5964	0.4490	-0.0355	0.0002
1152.5110	0.0308	-1.5174	-0.3303	-1.3050	0.5384	-2.1090	-0.2523	-0.3263	-0.7012	-0.6374	0.4547	-0.2882	-1.5886	-0.7841	0.2032	-0.3695	0.3872	-0.3534	-2.0357	-1.3889	-0.2893	-0.4559	0.4229	-0.3920	-0.5684	7.5952	11.0474	0.5054	-0.0481	0.0002
1152.5230	0.0277	-1.5213	-0.3388	-1.3127	0.5439	-2.1125	-0.2472	-0.3263	-0.6960	-0.6340	0.4551	-0.2855	-1.9621	-0.6757	-0.0458	-0.3891	0.3649	-0.3018	-2.0393	-1.3144	-0.2346	-0.4496	0.4215	-0.3920	-0.6118	8.4877	11.5860	0.5732	-0.0631	0.0002
1152.5330	0.0252	-1.5246	-0.3458	-1.3191	0.5484	-2.1153	-0.2517	-0.3210	-0.6956	-0.6326	0.4596	-0.2868	-2.1326	-1.0712	0.0009	-0.3522	0.3378	-0.3803	-2.0423	-1.2521	-0.1887	-0.4443	0.4203	-0.3920	-0.6480	9.2333	12.0373	0.6301	-0.0757	0.0002
1152.5450	0.0222	-1.5285	-0.3542	-1.3266	0.5538	-2.1188	-0.2507	-0.3245	-0.6967	-0.6278	0.4590	-0.2848	-1.9996	-0.7960	0.1397	-0.4165	0.3871	-0.3588	-2.0459	-1.1783	-0.1347	-0.4381	0.4189	-0.3920	-0.6905	10.1170	12.5692	0.6968	-0.0904	0.0002
1152.5550	0.0197	-1.5317	-0.3611	-1.3328	0.5585	-2.1217	-0.2528	-0.3236	-0.6966	-0.6316	0.4625	-0.2881	-2.1492	-0.9231	0.1883	-0.4504	0.3227	-0.2865	-2.0488	-1.1170	-0.0900	-0.4330	0.4178	-0.3920	-0.7256	10.8514	13.0083	0.7517	-0.1025	0.0002
1152.5650	0.0171	-1.5349	-0.3680	-1.3391	0.5631	-2.1246	-0.2533	-0.3261	-0.6966	-0.6392	0.4563	-0.2851	-1.9124	-0.4907	0.1300	-0.3950	0.3764	-0.3540	-2.0517	-1.0564	-0.0458	-0.4279	0.4167	-0.3920	-0.7600	11.5768	13.4430	0.8062	-0.1144	0.0002
1152.5770	0.0141	-1.5388	-0.3765	-1.3469	0.5686	-2.1280	-0.2530	-0.3242	-0.6952	-0.6357	0.4539	-0.2848	-2.1035	-0.6488	0.1423	-0.3619	0.3414	-0.2969	-2.0552	-0.9829	0.0079	-0.4217	0.4153	-0.3920	-0.8016	12.4577	13.9722	0.8732	-0.1289	0.0002
1152.5870	0.0116	-1.5420	-0.3835	-1.3533	0.5732	-2.1309	-0.2550	-0.3255	-0.6969	-0.6276	0.4571	-0.2823	-1.8968	-0.5278	0.3393	-0.3635	0.3157	-0.3570	-2.0581	-0.9216	0.0528	-0.4166	0.4142	-0.3920	-0.8361	13.1916	14.4139	0.9286	-0.1409	0.0002
1152.5990	0.0085	-1.5460	-0.3918	-1.3608	0.5786	-2.1343	-0.2526	-0.3259	-0.6965	-0.6303	0.4545	-0.2854	-2.0419	-0.4410	0.4419	-0.3483	0.3662	-0.3545	-2.0615	-0.8480	0.1060	-0.4105	0.4129	-0.3920	-0.8769	14.0722	14.9373	0.9940	-0.1551	0.0002
1152.6090	0.0060	-1.5492	-0.3988	-1.3671	0.5832	-2.1371	-0.2556	-0.3234	-0.6961	-0.6344	0.4563	-0.2887	-2.0032	-0.4892	0.3754	-0.3684	0.3570	-0.2996	-2.0642	-0.7874	0.1499	-0.4055	0.4118	-0.3920	-0.9103	14.7984	15.3692	1.0477	-0.1666	0.0002
1152.6210	0.0030	-1.5531	-0.4072	-1.3747	0.5885	-2.1405	-0.2544	-0.3255	-0.6942	-0.6384	0.4609	-0.2867	-2.1921	-0.3308	0.4452	-0.3335	0.3431	-0.3658	-2.0676	-0.7145	0.2025	-0.3995	0.4106	-0.3920	-0.9501	15.6710	15.8868	1.1122	-0.1804	0.0002
1152.6310	0.0004	-1.5564	-0.4141	-1.3811	0.5931	-2.1434	-0.2555	-0.3209	-0.6938	-0.6325	0.4573	-0.2889	-1.7092	-0.8585	0.3349	-0.3166	0.4133	-0.2983	-2.0703	-0.6541	0.2464	-0.3945	0.4095	-0.3920	-0.9829	16.3954	16.3179	1.1662	-0.1919	0.0002
1152.6410	-0.0021	-1.5596	-0.4210	-1.3874	0.5977	-2.1463	-0.2530	-0.3250	-0.6952	-0.6300	0.4602	-0.2860	-1.9462	-0.3007	0.3582	-0.3822	0.3431	-0.3585	-2.0730	-0.5941	0.2894	-0.3896	0.4085	-0.3920	-1.0150	17.1135	16.7411	1.2188	-0.2031	0.0002
1152.6530	-0.0051	-1.5636	-0.4293	-1.3949	0.6032	-2.1498	-0.2548	-0.3255	-0.6974	-0.6338	0.4574	-0.2832	-2.1023	-0.2368	0.3684	-0.3620	0.3835	-0.3345	-2.0762	-0.5221	0.3410	-0.3838	0.4072	-0.3920	-1.0532	17.9756	17.2487	1.2816	-0.2163	0.0002
1152.6630	-0.0077	-1.5668	-0.4364	-1.4012	0.6079	-2.1527	-0.2552	-0.3257	-0.6975	-0.6375	0.4547	-0.2876	-1.7706	-0.0499	0.4784	-0.3243	0.3775	-0.2828	-2.0788	-0.4619	0.3843	-0.3789	0.4062	-0.3920	-1.0849	18.6966	17.6755	1.3342	-0.2273	0.0002
1152.6750	-0.0107	-1.5707	-0.4448	-1.4090	0.6133	-2.1561	-0.2547	-0.3251	-0.6957	-0.6355	0.4570	-0.2829	-2.1213	-0.1586	0.5834	-0.3029	0.3535	-0.3197	-2.0820	-0.3902	0.4359	-0.3731	0.4050	-0.3920	-1.1223	19.5554	18.1828	1.3968	-0.2404	0.0002
1152.6850	-0.0132	-1.5740	-0.4518	-1.4154	0.6179	-2.1590	-0.2562	-0.3255	-0.6982	-0.6288	0.4537	-0.2851	-1.9383	0.1083	0.6173	-0.2857	0.3952	-0.2732	-2.0845	-0.3310	0.4782	-0.3683	0.4040	-0.3920	-1.1528	20.2639	18.5991	1.4484	-0.2511	0.0002
1152.6950	-0.0158	-1.5772	-0.4587	-1.4217	0.6224	-2.1618	-0.2540	-0.3274	-0.6979	-0.6290	0.4536	-0.2817	-2.1089	0.2686	0.6716	-0.3246	0.3796	-0.3693	-2.0870	-0.2711	0.5207	-0.3635	0.4030	-0.3920	-1.1832	20.9815	19.0168	1.4993	-0.2616	0.0002
1152.7070	-0.0188	-1.5811	-0.4672	-1.4291	0.6279	-2.1652	-0.2562	-0.3229	-0.6973	-0.6358	0.4555	-0.2839	-1.9401	0.0336	0.8499	-0.3764	0.3286	-0.3478	-2.0900	-0.2004	0.5711	-0.3579	0.4019	-0.3920	-1.2187	21.8278	19.5131	1.5594	-0.2740	0.0002
1152.7170	-0.0214	-1.5843	-0.4743	-1.4355	0.6325	-2.1680	-0.2531	-0.3261	-0.6977	-0.6417	0.4521	-0.2903	-2.1572	0.3038	0.9222	-0.2548	0.3895	-0.3343	-2.0925	-0.1413	0.6135	-0.3533	0.4009	-0.3920	-1.2481	22.5361	19.9299	1.6097	-0.2843	0.0002
1152.7270	-0.0239	-1.5876	-0.4812	-1.4420	0.6371	-2.1708	-0.2528	-0.3219	-0.6955	-0.6333	0.4556	-0.2893	-2.0088	-0.0746	0.8166	-0.2808	0.3422	-0.3472	-2.0949	-0.0826	0.6551	-0.3486	0.4000	-0.3920	-1.2769	23.2392	20.3395	1.6597	-0.2945	0.0002
1152.7370	-0.0265	-1.5909	-0.4881	-1.4483	0.6416	-2.1737	-0.2507	-0.3268	-0.6940	-0.6249	0.4591	-0.2933	-2.1164	0.5477	0.6843	-0.3112	0.3193	-0.2888	-2.0972	-0.0241	0.6961	-0.3441	0.3990	-0.3920	-1.3051	23.9394	20.7425	1.7085	-0.3043	0.0002
1152.7470	-0.0290	-1.5942	-0.4950	-1.4545	0.6460	-2.1766	-0.2517	-0.3239	-0.6948	-0.6293	0.4602	-0.2883	-2.1858	0.2031	0.7541	-0.3603	0.3413	-0.3533	-2.0995	0.0338	0.7367	-0.3397	0.3982	-0.3920	-1.3327	24.6326	21.1421	1.7561	-0.3139	0.0002
1152.7570	-0.0315	-1.5974	-0.5021	-1.4608	0.6506	-2.1795	-0.2530	-0.3248	-0.6967	-0.6370	0.4658	-0.2895	-1.7339	0.5437	0.8414	-0.2998	0.3049	-0.3117	-2.1018	0.0924	0.7779	-0.3352	0.3973	-0.3920	-1.3603	25.3352	21.5472	1.8040	-0.3235	0.0002
1152.7690	-0.0346	-1.6013	-0.5105	-1.4685	0.6562	-2.1830	-0.2499	-0.3238	-0.6998	-0.6415	0.4607	-0.2876	-1.9482	0.5021	1.1122	-0.2481	0.3403	-0.3475	-2.1045	0.1614	0.8265	-0.3299	0.3962	-0.3920	-1.3924	26.1607	22.0254	1.8609	-0.3348	0.0002
1152.7790	-0.0371	-1.6046	-0.5174	-1.4750	0.6609	-2.1859	-0.2514	-0.3259	-0.6997	-0.6312	0.4566	-0.2839	-2.0835	0.9661	1.1743	-0.2302	0.3272	-0.3481	-2.1067	0.2189	0.8665	-0.3256	0.3954	-0.3920	-1.4186	26.8494	22.4195	1.9079	-0.3441	0.0002
1152.7890	-0.0396	-1.6078	-0.5244	-1.4812	0.6655	-2.1887	-0.2502	-0.3249	-0.6958	-0.6268	0.4513	-0.2858	-2.1985	0.7178	1.0227	-0.3309	0.3490	-0.3117	-2.1088	0.2755	0.9063	-0.3213	0.3945	-0.3920	-1.4441	27.5280	22.8104	1.9536	-0.3531	0.0002
1152.7990	-0.0421	-1.6110	-0.5315	-1.4874	0.6700	-2.1916	-0.2521	-0.3234	-0.6968	-0.6337	0.4482	-0.2829	-2.2751	0.6231	1.0005	-0.3000	0.4050	-0.3441	-2.1109	0.3318	0.9458	-0.3171	0.3937	-0.3920	-1.4690	28.2014	23.1991	1.9987	-0.3619	0.0002
1152.8090	-0.0447	-1.6142	-0.5385	-1.4937	0.6745	-2.1945	-0.2551	-0.3245	-0.6960	-0.6412	0.4542	-0.2867	-1.8350	0.5444	1.1415	-0.2212	0.3462	-0.3175	-2.1130	0.3883	0.9852	-0.3130	0.3929	-0.3920	-1.4937	28.8785	23.5868	2.0434	-0.3705	0.0002
1152.8210	-0.0477	-1.6181	-0.5467	-1.5015	0.6799	-2.1979	-0.2527	-0.3230	-0.6956	-0.6378	0.4530	-0.2827	-2.1887	0.5153	1.0716	-0.2171	0.4101	-0.3526	-2.1154	0.4554	1.0314	-0.3081	0.3919	-0.3920	-1.5223	29.6824	24.0416	2.0962	-0.3807	0.0002
1152.8310	-0.0502	-1.6214	-0.5536	-1.5080	0.6844	-2.2007	-0.2553	-0.3273	-0.6957	-0.6314	0.4564	-0.2856	-2.0432	0.9539	1.0474	-0.2495	0.3947	-0.3062	-2.1173	0.5115	1.0698	-0.3040	0.3912	-0.3920	-1.5458	30.3542	24.4194	2.1397	-0.3891	0.0002
1152.8410	-0.0528	-1.6247	-0.5606	-1.5141	0.6890	-2.2036	-0.2554	-0.3233	-0.6959	-0.6294	0.4622	-0.2856	-2.1282	0.6521	1.1831	-0.3037	0.3749	-0.3314	-2.1192	0.5679	1.1084	-0.3001	0.3904	-0.3920	-1.5689	31.0297	24.7989	2.1823	-0.3972	0.0002
1152.8530	-0.0558	-1.6286	-0.5692	-1.5217	0.6945	-2.2070	-0.2558	-0.3254	-0.6957	-0.6366	0.4579	-0.2864	-1.9755	0.9317	1.2707	-0.2402	0.3683	-0.3807	-2.1215	0.6352	1.1545	-0.2954	0.3895	-0.3920	-1.5960	31.8354	25.2527	2.2329	-0.4067	0.0003
1152.8630	-0.0583	-1.6319	-0.5762	-1.5280	0.6991	-2.2099	-0.2539	-0.3246	-0.6962	-0.6389	0.4615	-0.2910	-2.0742	0.8627	1.2043	-0.2394	0.2973	-0.2909	-2.1233	0.6909	1.1924	-0.2915	0.3888	-0.3920	-1.6178	32.5025	25.6252	2.2742	-0.4144	0.0003
1152.8750	-0.0614	-1.6358	-0.5844	-1.5357	0.7046	-2.2133	-0.2532	-0.3272	-0.6981	-0.6339	0.4590	-0.2878	-2.1804	1.4550	1.3364	-0.2190	0.2991	-0.3618	-2.1255	0.7571	1.2371	-0.2870	0.3880	-0.3920	-1.6432	33.2956	26.0651	2.3230	-0.4234	0.0003
1152.8850	-0.0640	-1.6391	-0.5915	-1.5420	0.7092	-2.2162	-0.2530	-0.3255	-0.6984	-0.6297	0.4553	-0.2872	-1.8724	1.3289	1.5232	-0.2487	0.3435	-0.3374	-2.1272	0.8117	1.2739	-0.2833	0.3873	-0.3920	-1.6637	33.9491	26.4278	2.3627	-0.4307	0.0003
1152.8970	-0.0670	-1.6429	-0.6000	-1.5496	0.7147	-2.2196	-0.2513	-0.3214	-0.6986	-0.6316	0.4575	-0.2881	-2.1135	1.1132	1.5544	-0.2302	0.3330	-0.3133	-2.1291	0.8767	1.3181	-0.2790	0.3865	-0.3920	-1.6875	34.7273	26.8622	2.4094	-0.4392	0.0003
1152.9070	-0.0695	-1.6462	-0.6069	-1.5559	0.7193	-2.2225	-0.2544	-0.3261	-0.6970	-0.6380	0.4580	-0.2846	-1.8183	1.3926	1.5244	-0.1545	0.3284	-0.3337	-2.1307	0.9303	1.3541	-0.2755	0.3859	-0.3920	-1.7065	35.3692	27.2165	2.4472	-0.4460	0.0003
1152.9170	-0.0720	-1.6495	-0.6137	-1.5622	0.7239	-2.2254	-0.2529	-0.3232	-0.6932	-0.6300	0.4555	-0.2873	-2.2208	1.2943	1.2593	-0.2849	0.3253	-0.2849	-2.1323	0.9835	1.3893	-0.2720	0.3853	-0.3920	-1.7250	36.0064	27.5631	2.4841	-0.4525	0.0003
1152.9290	-0.0750	-1.6533	-0.6221	-1.5700	0.7293	-2.2288	-0.2563	-0.3250	-0.6966	-0.6284	0.4582	-0.2850	-2.0585	1.5131	1.4421	-0.1748	0.2500	-0.3416	-2.1341	1.0474	1.4318	-0.2679	0.3846	-0.3920	-1.7465	36.7713	27.9813	2.5281	-0.4603	0.0003
1152.9390	-0.0775	-1.6565	-0.6292	-1.5762	0.7339	-2.2316	-0.2547	-0.3215	-0.6980	-0.6260	0.4537	-0.2870	-2.1645	1.1081	1.5431	-0.2246	0.3737	-0.2957	-2.1355	1.1004	1.4671	-0.2646	0.3840	-0.3920	-1.7639	37.4063	28.3287	2.5636	-0.4665	0.0003
1152.9490	-0.0801	-1.6598	-0.6361	-1.5825	0.7383	-2.2345	-0.2575	-0.3241	-0.6989	-0.6339	0.4591	-0.2857	-2.0565	1.3373	1.6729	-0.2123	0.3292	-0.3335	-2.1369	1.1530	1.5019	-0.2614	0.3834	-0.3920	-1.7806	38.0362	28.6709	2.5981	-0.4725	0.0003
1152.9590	-0.0826	-1.6631	-0.6430	-1.5887	0.7428	-2.2374	-0.2546	-0.3258	-0.6938	-0.6394	0.4606	-0.2839	-2.1846	1.4230	1.5097	-0.2251	0.3647	-0.3396	-2.1383	1.2052	1.5359	-0.2583	0.3829	-0.3920	-1.7967	38.6618	29.0048	2.6318	-0.4783	0.0003
1152.9690	-0.0851	-1.6664	-0.6500	-1.5952	0.7474	-2.2402	-0.2528	-0.3261	-0.6949	-0.6368	0.4578	-0.2859	-2.3496	1.7929	1.4780	-0.1886	0.3939	-0.3486	-2.1396	1.2575	1.5699	-0.2552	0.3824	-0.3920	-1.8123	39.2885	29.3396	2.6651	-0.4839	0.0003
1152.9810	-0.0882	-1.6703	-0.6585	-1.6029	0.7530	-2.2437	-0.2548	-0.3235	-0.7005	-0.6315	0.4597	-0.2850	-2.1453	1.5529	1.8561	-0.2354	0.3564	-0.3273	-2.1411	1.3200	1.6107	-0.2516	0.3818	-0.3920	-1.8302	40.0369	29.7406	2.7043	-0.4905	0.0003
1152.9910	-0.0908	-1.6735	-0.6655	-1.6091	0.7577	-2.2466	-0.2538	-0.3216	-0.6987	-0.6301	0.4508	-0.2887	-1.9726	1.5294	1.8751	-0.1853	0.4115	-0.2625	-2.1423	1.3714	1.6440	-0.2487	0.3813	-0.3920	-1.8444	40.6522	30.0688	2.7357	-0.4956	0.0003
1153.0010	-0.0934	-1.6768	-0.6725	-1.6154	0.7622	-2.2494	-0.2540	-0.3253	-0.7002	-0.6339	0.4501	-0.2841	-1.7933	1.7049	1.9550	-0.2057	0.3792	-0.3514	-2.1434	1.4219	1.6765	-0.2459	0.3808	-0.3920	-1.8579	41.2566	30.3884	2.7659	-0.5005	0.0003
1153.0110	-0.0959	-1.6800	-0.6794	-1.6217	0.7667	-2.2523	-0.2508	-0.3245	-0.6960	-0.6372	0.4527	-0.2854	-2.0598	1.9224	1.7790	-0.2417	0.3535	-0.3121	-2.1444	1.4722	1.7085	-0.2431	0.3804	-0.3920	-1.8708	41.8588	30.7032	2.7951	-0.5051	0.0003
1153.0230	-0.0989	-1.6839	-0.6877	-1.6295	0.7722	-2.2557	-0.2505	-0.3251	-0.6940	-0.6358	0.4534	-0.2852	-2.2040	1.8404	1.5780	-0.1192	0.3782	-0.3384	-2.1457	1.5320	1.7467	-0.2399	0.3799	-0.3920	-1.8854	42.5747	31.0787	2.8296	-0.5106	0.0003
1153.0330	-0.1015	-1.6871	-0.6947	-1.6358	0.7768	-2.2586	-0.2518	-0.3216	-0.6962	-0.6273	0.4588	-0.2854	-2.0011	1.4469	1.6947	-0.2039	0.3164	-0.3422	-2.1466	1.5812	1.7781	-0.2374	0.3795	-0.3920	-1.8968	43.1645	31.3884	2.8573	-0.5149	0.0003
1153.0430	-0.1040	-1.6903	-0.7017	-1.6421	0.7813	-2.2614	-0.2518	-0.3251	-0.6977	-0.6308	0.4593	-0.2903	-2.1240	1.7559	1.8201	-0.1774	0.3001	-0.3165	-2.1475	1.6306	1.8093	-0.2349	0.3791	-0.3920	-1.9078	43.7558	31.6947	2.8841	-0.5189	0.0003
1153.0550	-0.1070	-1.6943	-0.7100	-1.6495	0.7869	-2.2648	-0.2520	-0.3260	-0.6982	-0.6338	0.4532	-0.2873	-1.9936	1.8895	1.8386	-0.2431	0.3507	-0.3297	-2.1486	1.6896	1.8458	-0.2320	0.3787	-0.3920	-1.9203	44.4623	32.0537	2.9147	-0.5234	0.0003
1153.0650	-0.1095	-1.6976	-0.7171	-1.6560	0.7914	-2.2677	-0.2518	-0.3264	-0.6978	-0.6385	0.4595	-0.2894	-2.2578	2.2510	1.8497	-0.1838	0.3026	-0.3406	-2.1494	1.7383	1.8761	-0.2297	0.3784	-0.3920	-1.9299	45.0464	32.3521	2.9396	-0.5270	0.0003
1153.0770	-0.1125	-1.7015	-0.7256	-1.6638	0.7969	-2.2712	-0.2537	-0.3249	-0.6973	-0.6337	0.4582	-0.2866	-2.1334	1.9848	2.0382	-0.1011	0.3386	-0.3519	-2.1503	1.7968	1.9124	-0.2270	0.3780	-0.3920	-1.9407	45.7467	32.7094	2.9687	-0.5312	0.0003
1153.0870	-0.1151	-1.7047	-0.7325	-1.6700	0.8014	-2.2740	-0.2532	-0.3232	-0.6981	-0.6292	0.4576	-0.2839	-2.0169	2.0096	2.1988	-0.1643	0.3092	-0.3517	-2.1510	1.8446	1.9418	-0.2249	0.3777	-0.3920	-1.9490	46.3185	32.9984	2.9915	-0.5344	0.0003
1153.0990	-0.1182	-1.7086	-0.7407	-1.6774	0.8070	-2.2775	-0.2524	-0.3279	-0.6983	-0.6328	0.4608	-0.2884	-2.1130	2.5303	2.0790	-0.2010	0.2901	-0.2825	-2.1517	1.9015	1.9760	-0.2225	0.3774	-0.3920	-1.9582	47.0007	33.3352	3.0173	-0.5378	0.0003
1153.1090	-0.1207	-1.7119	-0.7477	-1.6838	0.8115	-2.2804	-0.2515	-0.3227	-0.6975	-0.6393	0.4553	-0.2833	-2.3193	2.2296	1.9784	-0.1847	0.3701	-0.3234	-2.1523	1.9480	2.0042	-0.2206	0.3771	-0.3920	-1.9650	47.5574	33.6121	3.0379	-0.5404	0.0003
1153.1190	-0.1232	-1.7151	-0.7548	-1.6903	0.8161	-2.2833	-0.2521	-0.3249	-0.6978	-0.6380	0.4569	-0.2855	-2.2599	2.2081	2.0884	-0.0516	0.3506	-0.2770	-2.1528	1.9948	2.0323	-0.2187	0.3769	-0.3920	-1.9713	48.1179	33.8888	3.0580	-0.5429	0.0003
1153.1290	-0.1258	-1.7184	-0.7618	-1.6968	0.8207	-2.2861	-0.2548	-0.3217	-0.6959	-0.6312	0.4549	-0.2811	-1.8699	1.9087	2.0687	-0.1077	0.3908	-0.3206	-2.1533	2.0411	2.0600	-0.2169	0.3767	-0.3920	-1.9770	48.6727	34.1612	3.0771	-0.5452	0.0003
1153.1390	-0.1283	-1.7216	-0.7687	-1.7029	0.8252	-2.2890	-0.2527	-0.3264	-0.6968	-0.6270	0.4502	-0.2824	-2.0446	2.4193	2.0579	-0.2035	0.3838	-0.3319	-2.1538	2.0875	2.0871	-0.2153	0.3765	-0.3920	-1.9822	49.2276	34.4282	3.0949	-0.5472	0.0003
1153.1510	-0.1312	-1.7255	-0.7771	-1.7104	0.8307	-2.2924	-0.2551	-0.3254	-0.6974	-0.6348	0.4561	-0.2872	-2.0201	2.4304	2.1079	-0.2511	0.3217	-0.3552	-2.1542	2.1418	2.1189	-0.2134	0.3763	-0.3920	-1.9875	49.8777	34.7409	3.1149	-0.5494	0.0003
1153.1610	-0.1338	-1.7287	-0.7842	-1.7168	0.8352	-2.2952	-0.2536	-0.3265	-0.6998	-0.6382	0.4540	-0.2858	-2.2741	2.6733	2.3590	-0.1984	0.4110	-0.3465	-2.1545	2.1865	2.1451	-0.2120	0.3761	-0.3920	-1.9911	50.4133	34.9990	3.1307	-0.5510	0.0003
1153.1710	-0.1363	-1.7319	-0.7912	-1.7233	0.8397	-2.2980	-0.2569	-0.3240	-0.7006	-0.6341	0.4583	-0.2929	-1.9686	2.2953	2.5452	-0.1079	0.3468	-0.2924	-2.1548	2.2311	2.1710	-0.2106	0.3760	-0.3920	-1.9942	50.9471	35.2538	3.1458	-0.5525	0.0003
1153.1810	-0.1388	-1.7352	-0.7981	-1.7297	0.8443	-2.3009	-0.2547	-0.3251	-0.6976	-0.6253	0.4617	-0.2889	-2.0536	2.5696	2.4917	-0.1517	0.2712	-0.3603	-2.1550	2.2750	2.1961	-0.2093	0.3759	-0.3920	-1.9967	51.4735	35.5007	3.1596	-0.5536	0.0003
1153.1910	-0.1413	-1.7384	-0.8050	-1.7358	0.8490	-2.3037	-0.2539	-0.3271	-0.6952	-0.6298	0.4558	-0.2907	-2.2956	2.6784	2.1602	-0.2428	0.3414	-0.3284	-2.1551	2.3183	2.2205	-0.2081	0.3758	-0.3920	-1.9987	51.9918	35.7402	3.1723	-0.5545	0.0003
1153.2030	-0.1444	-1.7424	-0.8133	-1.7433	0.8545	-2.3072	-0.2549	-0.3233	-0.6947	-0.6349	0.4555	-0.2885	-2.1583	2.4969	2.0302	-0.1888	0.2905	-0.3218	-2.1553	2.3703	2.2496	-0.2068	0.3757	-0.3920	-2.0003	52.6146	36.0269	3.1864	-0.5553	0.0003
1153.2130	-0.1470	-1.7456	-0.8204	-1.7497	0.8590	-2.3101	-0.2555	-0.3251	-0.6977	-0.6363	0.4546	-0.2854	-2.0597	2.5005	2.4050	-0.1803	0.3296	-0.3377	-2.1553	2.4140	2.2738	-0.2058	0.3757	-0.3920	-2.0010	53.1382	36.2652	3.1973	-0.5559	0.0003
1153.2250	-0.1500	-1.7496	-0.8288	-1.7575	0.8645	-2.3136	-0.2560	-0.3231	-0.6978	-0.6298	0.4535	-0.2889	-1.9804	2.3473	2.4856	-0.1205	0.3324	-0.2306	-2.1553	2.4651	2.3018	-0.2047	0.3756	-0.3920	-2.0009	53.7500	36.5407	3.2090	-0.5564	0.0002
1153.2350	-0.1525	-1.7529	-0.8357	-1.7637	0.8690	-2.3165	-0.2542	-0.3269	-0.6954	-0.6246	0.4615	-0.2838	-2.1982	2.7796	2.2061	-0.2318	0.2780	-0.3260	-2.1553	2.5077	2.3246	-0.2039	0.3756	-0.3920	-2.0005	54.2600	36.7646	3.2175	-0.5565	0.0002
1153.2450	-0.1551	-1.7561	-0.8427	-1.7699	0.8735	-2.3194	-0.2550	-0.3234	-0.6952	-0.6338	0.4583	-0.2857	-2.0623	2.5813	2.2374	-0.2263	0.3704	-0.3152	-2.1552	2.5494	2.3470	-0.2032	0.3756	-0.3920	-1.9993	54.7599	36.9856	3.2250	-0.5564	0.0002
1153.2570	-0.1581	-1.7601	-0.8512	-1.7775	0.8791	-2.3228	-0.2536	-0.3264	-0.6998	-0.6406	0.4583	-0.2830	-2.0999	3.0771	2.5035	-0.1689	0.3191	-0.3653	-2.1550	2.5991	2.3734	-0.2025	0.3757	-0.3920	-1.9970	55.3543	37.2451	3.2328	-0.5559	0.0002
1153.2670	-0.1607	-1.7633	-0.8581	-1.7840	0.8836	-2.3256	-0.2536	-0.3249	-0.7013	-0.6430	0.4585	-0.2850	-2.0381	2.9358	2.7505	-0.0286	0.3346	-0.3289	-2.1548	2.6393	2.3946	-0.2020	0.3757	-0.3920	-1.9944	55.8358	37.4538	3.2382	-0.5554	0.0002
1153.2790	-0.1637	-1.7671	-0.8664	-1.7917	0.8891	-2.3290	-0.2513	-0.3248	-0.6973	-0.6251	0.4568	-0.2898	-2.0000	3.0993	2.4270	-0.1833	0.3683	-0.3106	-2.1545	2.6877	2.4194	-0.2015	0.3758	-0.3920	-1.9908	56.4157	37.6976	3.2433	-0.5545	0.0002
1153.2890	-0.1663	-1.7704	-0.8734	-1.7980	0.8936	-2.3318	-0.2515	-0.3253	-0.6979	-0.6311	0.4597	-0.2870	-2.2405	3.0258	2.4492	-0.1988	0.3402	-0.3689	-2.1542	2.7270	2.4396	-0.2012	0.3759	-0.3920	-1.9871	56.8869	37.8959	3.2464	-0.5536	0.0002
1153.2990	-0.1688	-1.7736	-0.8805	-1.8042	0.8982	-2.3347	-0.2543	-0.3222	-0.6956	-0.6371	0.4597	-0.2907	-1.9308	2.8250	2.3705	-0.1845	0.3901	-0.2989	-2.1538	2.7666	2.4596	-0.2010	0.3760	-0.3920	-1.9828	57.3605	38.0929	3.2486	-0.5524	0.0002
1153.3090	-0.1714	-1.7768	-0.8875	-1.8105	0.9028	-2.3376	-0.2522	-0.3246	-0.6976	-0.6384	0.4555	-0.2859	-1.9598	2.8972	2.4212	-0.0828	0.3538	-0.3529	-2.1534	2.8052	2.4789	-0.2009	0.3761	-0.3920	-1.9779	57.8227	38.2830	3.2498	-0.5511	0.0002
1153.3190	-0.1739	-1.7801	-0.8943	-1.8171	0.9074	-2.3405	-0.2528	-0.3236	-0.6961	-0.6311	0.4582	-0.2869	-2.0268	2.8420	2.4414	-0.1279	0.2785	-0.3110	-2.1530	2.8438	2.4976	-0.2009	0.3763	-0.3920	-1.9727	58.2854	38.4665	3.2499	-0.5495	0.0002
1153.3290	-0.1764	-1.7834	-0.9013	-1.8234	0.9120	-2.3433	-0.2496	-0.3260	-0.6972	-0.6270	0.4524	-0.2860	-2.3470	3.1418	2.4509	-0.1610	0.3827	-0.3453	-2.1525	2.8819	2.5159	-0.2010	0.3764	-0.3920	-1.9668	58.7421	38.6470	3.2491	-0.5478	0.0002
1153.3410	-0.1795	-1.7873	-0.9097	-1.8308	0.9175	-2.3468	-0.2515	-0.3225	-0.6992	-0.6341	0.4528	-0.2847	-2.2687	2.8278	2.5404	-0.2047	0.3511	-0.3466	-2.1518	2.9275	2.5375	-0.2012	0.3766	-0.3920	-1.9590	59.2872	38.8599	3.2468	-0.5455	0.0002
1153.3510	-0.1819	-1.7906	-0.9168	-1.8371	0.9221	-2.3497	-0.2522	-0.3260	-0.6992	-0.6380	0.4555	-0.2876	-2.0082	3.1664	2.6865	-0.1615	0.3286	-0.3111	-2.1512	2.9649	2.5551	-0.2015	0.3768	-0.3920	-1.9519	59.7359	39.0331	3.2437	-0.5434	0.0002
1153.3610	-0.1845	-1.7939	-0.9238	-1.8435	0.9266	-2.3525	-0.2516	-0.3240	-0.6971	-0.6395	0.4531	-0.2862	-2.0166	3.0920	2.7394	-0.0573	0.3346	-0.3253	-2.1506	3.0018	2.5719	-0.2018	0.3770	-0.3920	-1.9443	60.1775	39.1983	3.2397	-0.5411	0.0002
1153.3710	-0.1871	-1.7971	-0.9306	-1.8500	0.9311	-2.3553	-0.2530	-0.3265	-0.6962	-0.6294	0.4600	-0.2902	-1.9512	3.5156	2.5111	-0.1528	0.3102	-0.2746	-2.1499	3.0378	2.5880	-0.2023	0.3773	-0.3920	-1.9364	60.6088	39.3564	3.2346	-0.5387	0.0002
1153.3830	-0.1901	-1.8009	-0.9390	-1.8575	0.9365	-2.3588	-0.2513	-0.3245	-0.6994	-0.6280	0.4602	-0.2862	-2.2025	3.1890	2.6838	-0.1968	0.3834	-0.3445	-2.1491	3.0804	2.6069	-0.2030	0.3776	-0.3920	-1.9260	61.1193	39.5427	3.2273	-0.5356	0.0002
1153.3930	-0.1926	-1.8042	-0.9461	-1.8637	0.9411	-2.3616	-0.2543	-0.3246	-0.6985	-0.6312	0.4602	-0.2868	-1.8877	3.2529	2.6438	-0.1966	0.3421	-0.3360	-2.1483	3.1156	2.6223	-0.2037	0.3778	-0.3920	-1.9168	61.5399	39.6937	3.2201	-0.5327	0.0002
1153.4050	-0.1956	-1.8080	-0.9544	-1.8713	0.9467	-2.3651	-0.2526	-0.3257	-0.6955	-0.6399	0.4643	-0.2885	-1.9429	3.3060	2.6521	-0.0967	0.2401	-0.3336	-2.1473	3.1574	2.6399	-0.2046	0.3782	-0.3920	-1.9052	62.0406	39.8674	3.2101	-0.5291	0.0002
1153.4150	-0.1981	-1.8113	-0.9613	-1.8777	0.9512	-2.3680	-0.2537	-0.3247	-0.6933	-0.6338	0.4553	-0.2866	-2.2075	3.2508	2.2479	-0.1968	0.3673	-0.3548	-2.1465	3.1917	2.6539	-0.2054	0.3785	-0.3920	-1.8951	62.4522	40.0051	3.2008	-0.5259	0.0002
1153.4250	-0.2006	-1.8146	-0.9683	-1.8842	0.9558	-2.3708	-0.2529	-0.3256	-0.6952	-0.6291	0.4552	-0.2900	-2.2204	3.3612	2.3509	-0.1708	0.3404	-0.2724	-2.1456	3.2258	2.6678	-0.2064	0.3788	-0.3920	-1.8843	62.8602	40.1411	3.1902	-0.5225	0.0002
1153.4370	-0.2036	-1.8186	-0.9769	-1.8917	0.9612	-2.3743	-0.2553	-0.3229	-0.6996	-0.6335	0.4580	-0.2843	-2.1598	3.2427	2.7947	-0.2113	0.3439	-0.3665	-2.1444	3.2667	2.6839	-0.2077	0.3792	-0.3920	-1.8707	63.3497	40.2996	3.1764	-0.5184	0.0002
1153.4470	-0.2062	-1.8219	-0.9839	-1.8979	0.9658	-2.3772	-0.2553	-0.3269	-0.7044	-0.6377	0.4552	-0.2852	-1.9552	3.5320	3.1541	-0.1221	0.4147	-0.3203	-2.1435	3.2996	2.6965	-0.2089	0.3795	-0.3920	-1.8589	63.7438	40.4239	3.1639	-0.5147	0.0002
1153.4590	-0.2092	-1.8258	-0.9921	-1.9055	0.9713	-2.3805	-0.2538	-0.3262	-0.6953	-0.6372	0.4591	-0.2855	-2.2452	3.8242	2.5142	-0.1670	0.3344	-0.3425	-2.1423	3.3386	2.7108	-0.2104	0.3799	-0.3920	-1.8446	64.2112	40.5642	3.1477	-0.5100	0.0002
1153.4690	-0.2118	-1.8290	-0.9990	-1.9121	0.9760	-2.3834	-0.2546	-0.3238	-0.6952	-0.6343	0.4540	-0.2858	-2.1731	3.7596	2.5230	-0.0991	0.3903	-0.3486	-2.1412	3.3704	2.7222	-0.2118	0.3803	-0.3920	-1.8318	64.5917	40.6770	3.1328	-0.5060	0.0002
1153.4790	-0.2144	-1.8322	-1.0062	-1.9184	0.9805	-2.3863	-0.2549	-0.3226	-0.6970	-0.6281	0.4522	-0.2903	-2.1804	3.3604	2.6421	-0.1459	0.3654	-0.2539	-2.1401	3.4011	2.7332	-0.2132	0.3807	-0.3920	-1.8186	64.9591	40.7850	3.1172	-0.5018	0.0002
1153.4890	-0.2169	-1.8354	-1.0132	-1.9247	0.9850	-2.3891	-0.2565	-0.3235	-0.6988	-0.6330	0.4587	-0.2870	-1.8276	3.5819	2.8638	-0.1797	0.3134	-0.3019	-2.1390	3.4322	2.7439	-0.2148	0.3811	-0.3920	-1.8049	65.3317	40.8897	3.1005	-0.4975	0.0002
1153.4990	-0.2195	-1.8387	-1.0201	-1.9309	0.9895	-2.3920	-0.2540	-0.3264	-0.6981	-0.6342	0.4555	-0.2879	-1.8167	3.6506	2.7979	-0.1611	0.3793	-0.2851	-2.1378	3.4625	2.7537	-0.2164	0.3815	-0.3920	-1.7912	65.6949	40.9869	3.0832	-0.4931	0.0002
1153.5110	-0.2225	-1.8426	-1.0284	-1.9385	0.9950	-2.3954	-0.2510	-0.3235	-0.6928	-0.6377	0.4595	-0.2867	-2.2237	3.5561	2.3545	-0.1581	0.3346	-0.3718	-2.1364	3.4986	2.7650	-0.2184	0.3820	-0.3920	-1.7740	66.1271	41.0977	3.0610	-0.4877	0.0002
1153.5210	-0.2251	-1.8458	-1.0354	-1.9450	0.9996	-2.3983	-0.2542	-0.3251	-0.6959	-0.6326	0.4615	-0.2870	-1.9381	3.6443	2.5413	-0.1468	0.3145	-0.3224	-2.1351	3.5282	2.7739	-0.2203	0.3825	-0.3920	-1.7591	66.4812	41.1856	3.0411	-0.4829	0.0002
1153.5310	-0.2276	-1.8491	-1.0425	-1.9513	1.0043	-2.4012	-0.2525	-0.3220	-0.6975	-0.6307	0.4556	-0.2879	-2.0674	3.4179	2.8033	-0.1917	0.3281	-0.3079	-2.1338	3.5573	2.7824	-0.2222	0.3829	-0.3920	-1.7438	66.8300	41.2688	3.0204	-0.4779	0.0002
1153.5410	-0.2301	-1.8524	-1.0494	-1.9575	1.0089	-2.4041	-0.2551	-0.3267	-0.6986	-0.6352	0.4598	-0.2860	-1.6975	3.7912	2.9104	-0.1221	0.2484	-0.3502	-2.1325	3.5864	2.7903	-0.2242	0.3834	-0.3920	-1.7281	67.1791	41.3470	2.9989	-0.4729	0.0002
1153.5510	-0.2326	-1.8556	-1.0563	-1.9637	1.0134	-2.4070	-0.2501	-0.3242	-0.6954	-0.6343	0.4498	-0.2874	-2.2837	3.7641	2.6450	-0.2195	0.3876	-0.2490	-2.1312	3.6150	2.7977	-0.2263	0.3839	-0.3920	-1.7124	67.5212	41.4191	2.9768	-0.4678	0.0002
1153.5630	-0.2356	-1.8595	-1.0646	-1.9715	1.0188	-2.4104	-0.2523	-0.3249	-0.6970	-0.6374	0.4560	-0.2805	-2.2522	3.9180	2.8103	-0.1800	0.3236	-0.3588	-2.1296	3.6480	2.8058	-0.2289	0.3844	-0.3920	-1.6928	67.9165	41.4996	2.9487	-0.4616	0.0002
1153.5730	-0.2381	-1.8628	-1.0718	-1.9780	1.0233	-2.4132	-0.2526	-0.3228	-0.6985	-0.6320	0.4588	-0.2831	-2.2399	3.5226	2.9548	-0.1229	0.3534	-0.3280	-2.1282	3.6749	2.8121	-0.2312	0.3849	-0.3920	-1.6759	68.2388	41.5614	2.9237	-0.4562	0.0002
1153.5850	-0.2413	-1.8667	-1.0802	-1.9856	1.0288	-2.4166	-0.2542	-0.3239	-0.6996	-0.6297	0.4567	-0.2858	-2.0205	3.8503	2.9660	-0.1587	0.4068	-0.3485	-2.0761	3.8675	2.9366	-0.2192	0.3783	-0.3878	-1.0553	70.5416	42.7832	3.0521	-0.5268	0.0450
1153.5950	-0.2437	-1.8699	-1.0871	-1.9917	1.0333	-2.4195	-0.2496	-0.3197	-0.6827	-0.6221	0.4571	-0.2807	-1.8179	4.5022	2.8808	-0.1997	0.2960	-0.3173	-1.8685	4.5184	3.4050	-0.1626	0.3495	-0.3702	1.3561	78.2429	47.3251	3.6471	-0.8215	0.2197
1153.6050	-0.2462	-1.8731	-1.0939	-1.9978	1.0378	-2.4223	-0.2458	-0.3150	-0.6782	-0.6166	0.4459	-0.2839	-2.1251	4.3216	3.0766	-0.2328	0.3527	-0.2378	-1.8558	4.5422	3.4156	-0.1636	0.3486	-0.3688	1.4327	78.4346	47.3625	3.6226	-0.8154	0.2197
1153.6170	-0.2492	-1.8769	-1.1020	-2.0053	1.0432	-2.4256	-0.2470	-0.3144	-0.6714	-0.6112	0.4362	-0.2760	-1.5782	4.8334	3.4485	-0.0918	0.3409	-0.3316	-1.8407	4.5705	3.4276	-0.1649	0.3476	-0.3672	1.5231	78.6610	47.4008	3.5917	-0.8080	0.2197
1153.6270	-0.2516	-1.8800	-1.1087	-2.0115	1.0475	-2.4283	-0.2412	-0.3084	-0.6707	-0.6005	0.4338	-0.2741	-1.4851	4.8862	3.8173	-0.0511	0.2783	-0.3009	-1.8283	4.5932	3.4370	-0.1660	0.3467	-0.3658	1.5964	78.8392	47.4271	3.5655	-0.8018	0.2197
1153.6390	-0.2544	-1.8838	-1.1166	-2.0185	1.0527	-2.4316	-0.2376	-0.3072	-0.6530	-0.5892	0.4211	-0.2707	-1.6168	5.3377	3.5909	-0.1329	0.4022	-0.2899	-1.8137	4.6198	3.4478	-0.1674	0.3457	-0.3641	1.6817	79.0455	47.4526	3.5344	-0.7946	0.2197
1153.6490	-0.2568	-1.8868	-1.1231	-2.0242	1.0569	-2.4342	-0.2316	-0.2981	-0.6395	-0.5873	0.4212	-0.2630	-1.7759	5.0667	3.2586	-0.1707	0.2856	-0.2967	-1.8016	4.6411	3.4562	-0.1685	0.3448	-0.3628	1.7507	79.2059	47.4689	3.5082	-0.7887	0.2196
1153.6610	-0.2596	-1.8904	-1.1308	-2.0312	1.0619	-2.4374	-0.2291	-0.2938	-0.6296	-0.5796	0.4145	-0.2615	-1.7012	5.0928	3.3459	-0.1698	0.3187	-0.2730	-1.7874	4.6658	3.4657	-0.1699	0.3437	-0.3611	1.8314	79.3898	47.4822	3.4758	-0.7815	0.2196
1153.6710	-0.2618	-1.8932	-1.1371	-2.0371	1.0661	-2.4400	-0.2281	-0.2847	-0.6231	-0.5680	0.4079	-0.2534	-1.5092	4.4825	3.4689	-0.1062	0.2719	-0.3472	-1.7757	4.6850	3.4730	-0.1712	0.3429	-0.3597	1.8963	79.5264	47.4877	3.4481	-0.7754	0.2196
1153.6830	-0.2645	-1.8966	-1.1444	-2.0439	1.0710	-2.4430	-0.2225	-0.2856	-0.6148	-0.5495	0.4029	-0.2520	-1.8070	4.8847	3.6814	-0.1119	0.2311	-0.3143	-1.7618	4.7080	3.4813	-0.1727	0.3418	-0.3581	1.9721	79.6898	47.4899	3.4152	-0.7683	0.2196
1153.6930	-0.2667	-1.8994	-1.1503	-2.0492	1.0749	-2.4455	-0.2199	-0.2798	-0.6037	-0.5437	0.3897	-0.2457	-1.8467	4.6459	3.3645	-0.2198	0.3475	-0.3560	-1.7505	4.7265	3.4879	-0.1739	0.3409	-0.3567	2.0328	79.8177	47.4880	3.3886	-0.7625	0.2196
1153.7050	-0.2693	-1.9027	-1.1574	-2.0557	1.0795	-2.4484	-0.2152	-0.2767	-0.5922	-0.5415	0.3875	-0.2469	-1.8069	4.8680	3.2512	-0.1915	0.3265	-0.2611	-1.7370	4.7483	3.4953	-0.1754	0.3398	-0.3551	2.1043	79.9662	47.4810	3.3555	-0.7557	0.2196
1153.7150	-0.2714	-1.9054	-1.1635	-2.0610	1.0833	-2.4509	-0.2134	-0.2694	-0.5874	-0.5387	0.3798	-0.2411	-1.7413	4.3991	3.5459	-0.1098	0.3759	-0.2938	-1.7259	4.7655	3.5011	-0.1767	0.3389	-0.3537	2.1620	80.0781	47.4712	3.3274	-0.7500	0.2196
1153.7270	-0.2739	-1.9086	-1.1705	-2.0675	1.0879	-2.4537	-0.2108	-0.2680	-0.5777	-0.5258	0.3821	-0.2385	-1.5054	4.5791	3.6280	-0.0612	0.2760	-0.2777	-1.7127	4.7858	3.5075	-0.1783	0.3378	-0.3520	2.2293	80.2095	47.4545	3.2932	-0.7432	0.2196
1153.7370	-0.2760	-1.9113	-1.1760	-2.0727	1.0916	-2.4560	-0.2065	-0.2635	-0.5679	-0.5096	0.3764	-0.2307	-1.5752	4.6874	3.5778	-0.0935	0.2922	-0.3059	-1.7020	4.8027	3.5126	-0.1796	0.3369	-0.3507	2.2833	80.3179	47.4376	3.2651	-0.7376	0.2196
1153.7490	-0.2785	-1.9145	-1.1827	-2.0787	1.0961	-2.4588	-0.2015	-0.2618	-0.5545	-0.5004	0.3684	-0.2301	-1.7535	4.9497	3.3184	-0.1764	0.2873	-0.2925	-1.6892	4.8224	3.5183	-0.1811	0.3358	-0.3490	2.3464	80.4420	47.4140	3.2317	-0.7309	0.2196
1153.7590	-0.2805	-1.9171	-1.1882	-2.0837	1.0997	-2.4611	-0.2019	-0.2543	-0.5477	-0.4982	0.3534	-0.2239	-1.3134	4.9890	3.5023	-0.1415	0.3669	-0.2900	-1.6786	4.8385	3.5227	-0.1814	0.3349	-0.3476	2.3973	80.5409	47.3908	3.2033	-0.7254	0.2196
1153.7690	-0.2825	-1.9196	-1.1938	-2.0885	1.1033	-2.4633	-0.1954	-0.2515	-0.5436	-0.4940	0.3512	-0.2217	-1.4791	5.0409	3.7869	-0.1316	0.2626	-0.2944	-1.6682	4.8537	3.5269	-0.1809	0.3339	-0.3463	2.4467	80.6294	47.3649	3.1750	-0.7199	0.2196
1153.7810	-0.2848	-1.9226	-1.2001	-2.0944	1.1074	-2.4660	-0.1900	-0.2448	-0.5302	-0.4841	0.3453	-0.2137	-1.6669	4.9776	3.6020	-0.0831	0.2725	-0.3302	-1.6559	4.8716	3.5315	-0.1802	0.3328	-0.3446	2.5038	80.7312	47.3307	3.1412	-0.7136	0.2196
1153.7910	-0.2867	-1.9250	-1.2053	-2.0993	1.1108	-2.4681	-0.1900	-0.2432	-0.5187	-0.4705	0.3389	-0.2125	-1.2289	5.0388	3.3941	-0.0948	0.2792	-0.3097	-1.6459	4.8857	3.5351	-0.1797	0.3318	-0.3432	2.5493	80.8062	47.2998	3.1133	-0.7084	0.2196
1153.8030	-0.2889	-1.9279	-1.2115	-2.1048	1.1148	-2.4706	-0.1827	-0.2416	-0.5089	-0.4569	0.3295	-0.2054	-1.5347	5.5421	3.4648	-0.1243	0.3757	-0.2701	-1.6339	4.9025	3.5392	-0.1790	0.3307	-0.3416	2.6024	80.8953	47.2596	3.0796	-0.7023	0.2195
1153.8130	-0.2907	-1.9302	-1.2166	-2.1093	1.1181	-2.4727	-0.1808	-0.2312	-0.5013	-0.4508	0.3301	-0.2008	-1.5740	4.9549	3.4998	-0.1308	0.2546	-0.3086	-1.6241	4.9162	3.5428	-0.1784	0.3297	-0.3402	2.6452	80.9655	47.2243	3.0520	-0.6973	0.2195
1153.8250	-0.2929	-1.9329	-1.2226	-2.1147	1.1220	-2.4751	-0.1789	-0.2275	-0.4884	-0.4441	0.3211	-0.1991	-1.2131	5.0860	3.5555	-0.1522	0.3643	-0.2915	-1.6124	4.9319	3.5505	-0.1777	0.3285	-0.3386	2.6945	81.0409	47.1791	3.0188	-0.6913	0.2195
1153.8350	-0.2947	-1.9352	-1.2274	-2.1190	1.1252	-2.4771	-0.1735	-0.2201	-0.4788	-0.4375	0.3159	-0.1975	-1.5065	4.6045	3.4765	-0.1990	0.3051	-0.2773	-1.6028	4.9446	3.5568	-0.1771	0.3276	-0.3372	2.7340	81.0999	47.1400	2.9917	-0.6865	0.2195
1153.8450	-0.2964	-1.9373	-1.2321	-2.1233	1.1283	-2.4791	-0.1707	-0.2196	-0.4710	-0.4338	0.3090	-0.1991	-1.5436	4.8894	3.5301	-0.1391	0.2867	-0.2120	-1.5934	4.9571	3.5629	-0.1764	0.3266	-0.3358	2.7721	81.1558	47.0993	2.9647	-0.6817	0.2195
1153.8570	-0.2984	-1.9400	-1.2376	-2.1285	1.1320	-2.4813	-0.1686	-0.2181	-0.4625	-0.4183	0.3053	-0.1870	-1.4148	5.1929	3.5673	-0.1496	0.2925	-0.3129	-1.5822	4.9722	3.5701	-0.1757	0.3254	-0.3342	2.8163	81.2239	47.0485	2.9321	-0.6761	0.2195
1153.8670	-0.3000	-1.9422	-1.2421	-2.1327	1.1350	-2.4832	-0.1626	-0.2093	-0.4533	-0.4054	0.2936	-0.1871	-1.7067	4.8770	3.5417	-0.1385	0.2968	-0.2765	-1.5729	4.9844	3.5759	-0.1750	0.3243	-0.3328	2.8518	81.2770	47.0046	2.9053	-0.6715	0.2195
1153.8790	-0.3020	-1.9447	-1.2475	-2.1375	1.1384	-2.4854	-0.1609	-0.2074	-0.4420	-0.3948	0.2926	-0.1810	-1.5641	5.2408	3.4054	-0.1660	0.2656	-0.3032	-1.5620	4.9987	3.5827	-0.1742	0.3231	-0.3311	2.8929	81.3357	46.9503	2.8735	-0.6661	0.2195
1153.8890	-0.3036	-1.9467	-1.2520	-2.1415	1.1413	-2.4872	-0.1585	-0.2030	-0.4348	-0.3908	0.2837	-0.1778	-1.5268	5.2135	3.5390	-0.1620	0.3100	-0.2969	-1.5529	5.0099	3.5882	-0.1734	0.3221	-0.3298	2.9257	81.3767	46.9040	2.8475	-0.6617	0.2195
1153.9010	-0.3054	-1.9491	-1.2572	-2.1460	1.1447	-2.4893	-0.1546	-0.1959	-0.4239	-0.3850	0.2742	-0.1760	-1.3685	4.9341	3.5810	-0.1622	0.3317	-0.2643	-1.5422	5.0235	3.5947	-0.1725	0.3209	-0.3281	2.9637	81.4269	46.8469	2.8165	-0.6565	0.2195
1153.9110	-0.3069	-1.9511	-1.2615	-2.1498	1.1474	-2.4910	-0.1512	-0.1951	-0.4152	-0.3795	0.2746	-0.1694	-1.4859	5.4099	3.6972	-0.1336	0.2794	-0.2845	-1.5334	5.0344	3.6000	-0.1718	0.3198	-0.3267	2.9940	81.4634	46.7983	2.7908	-0.6523	0.2195
1153.9230	-0.3087	-1.9534	-1.2663	-2.1543	1.1506	-2.4930	-0.1458	-0.1894	-0.4048	-0.3708	0.2606	-0.1647	-1.5674	5.4596	3.7128	-0.1317	0.3358	-0.2850	-1.5230	5.0475	3.6063	-0.1708	0.3185	-0.3251	3.0290	81.5087	46.7394	2.7606	-0.6473	0.2195
1153.9330	-0.3102	-1.9553	-1.2702	-2.1580	1.1532	-2.4947	-0.1462	-0.1843	-0.3944	-0.3614	0.2593	-0.1659	-1.3137	5.2587	3.6018	-0.1259	0.2801	-0.2439	-1.5144	5.0582	3.6116	-0.1699	0.3175	-0.3237	3.0568	81.5430	46.6902	2.7358	-0.6434	0.2195
1153.9450	-0.3119	-1.9574	-1.2749	-2.1623	1.1563	-2.4966	-0.1396	-0.1809	-0.3850	-0.3494	0.2523	-0.1549	-1.3326	5.6577	3.6999	-0.1081	0.2742	-0.3082	-1.5042	5.0704	3.6178	-0.1689	0.3162	-0.3221	3.0887	81.5763	46.6305	2.7066	-0.6387	0.2195
1153.9550	-0.3133	-1.9592	-1.2787	-2.1658	1.1588	-2.4981	-0.1360	-0.1737	-0.3768	-0.3393	0.2455	-0.1519	-1.3247	5.3652	3.6361	-0.0795	0.2643	-0.2869	-1.4958	5.0801	3.6230	-0.1679	0.3151	-0.3207	3.1140	81.5992	46.5804	2.6826	-0.6349	0.2195
1153.9670	-0.3149	-1.9611	-1.2832	-2.1697	1.1617	-2.5000	-0.1322	-0.1657	-0.3644	-0.3284	0.2344	-0.1555	-1.3748	4.6131	3.6366	-0.1288	0.3409	-0.1831	-1.4859	5.0916	3.6292	-0.1667	0.3138	-0.3190	3.1431	81.6245	46.5208	2.6549	-0.6305	0.2195
1153.9770	-0.3162	-1.9628	-1.2867	-2.1730	1.1641	-2.5015	-0.1314	-0.1660	-0.3555	-0.3247	0.2372	-0.1428	-1.0266	5.0712	3.5772	-0.1345	0.2186	-0.2907	-1.4776	5.1013	3.6344	-0.1657	0.3127	-0.3177	3.1665	81.6475	46.4704	2.6320	-0.6269	0.2195
1153.9890	-0.3178	-1.9648	-1.2909	-2.1768	1.1668	-2.5032	-0.1268	-0.1623	-0.3426	-0.3164	0.2216	-0.1397	-1.0015	4.9662	3.2628	-0.1501	0.3118	-0.2616	-1.4679	5.1128	3.6405	-0.1644	0.3113	-0.3160	3.1933	81.6718	46.4101	2.6050	-0.6228	0.2195
1153.9990	-0.3190	-1.9664	-1.2943	-2.1798	1.1690	-2.5046	-0.1206	-0.1559	-0.3395	-0.3081	0.2212	-0.1371	-1.3418	4.8307	3.7372	-0.1231	0.2702	-0.2393	-1.4598	5.1220	3.6457	-0.1633	0.3102	-0.3146	3.2146	81.6894	46.3600	2.5830	-0.6194	0.2195
1154.0110	-0.3205	-1.9683	-1.2983	-2.1835	1.1717	-2.5062	-0.1179	-0.1570	-0.3276	-0.3003	0.2125	-0.1304	-1.1135	5.4576	3.6010	-0.0672	0.2766	-0.2853	-1.4502	5.1335	3.6518	-0.1619	0.3089	-0.3130	3.2394	81.7145	46.2989	2.5567	-0.6154	0.2195
1154.0210	-0.3216	-1.9699	-1.3015	-2.1864	1.1737	-2.5075	-0.1141	-0.1518	-0.3179	-0.2915	0.2085	-0.1300	-1.3225	5.6090	3.5823	-0.0982	0.2744	-0.2814	-1.4423	5.1430	3.6570	-0.1607	0.3077	-0.3116	3.2590	81.7349	46.2495	2.5357	-0.6123	0.2195
1154.0330	-0.3230	-1.9716	-1.3052	-2.1898	1.1761	-2.5091	-0.1129	-0.1459	-0.3083	-0.2793	0.1972	-0.1253	-1.0560	5.6829	3.5971	-0.1455	0.3369	-0.2866	-1.4329	5.1537	3.6633	-0.1593	0.3063	-0.3100	3.2813	81.7505	46.1903	2.5110	-0.6086	0.2195
1154.0430	-0.3240	-1.9730	-1.3083	-2.1926	1.1781	-2.5103	-0.1071	-0.1367	-0.2993	-0.2704	0.2007	-0.1254	-1.2482	5.1397	3.5996	-0.0903	0.2687	-0.1924	-1.4251	5.1626	3.6686	-0.1580	0.3052	-0.3086	3.2990	81.7627	46.1413	2.4908	-0.6056	0.2195
1154.0530	-0.3251	-1.9743	-1.3113	-2.1954	1.1800	-2.5115	-0.1039	-0.1369	-0.2928	-0.2620	0.1963	-0.1159	-1.4136	5.5675	3.7686	-0.0960	0.2319	-0.2963	-1.4175	5.1710	3.6739	-0.1567	0.3040	-0.3072	3.3159	81.7699	46.0925	2.4709	-0.6027	0.2195
1154.0650	-0.3263	-1.9759	-1.3147	-2.1984	1.1823	-2.5129	-0.0998	-0.1292	-0.2798	-0.2520	0.1816	-0.1139	-1.3491	5.3100	3.6415	-0.1206	0.3534	-0.2677	-1.4083	5.1813	3.6803	-0.1550	0.3026	-0.3056	3.3353	81.7809	46.0348	2.4479	-0.5994	0.2194
1154.0750	-0.3273	-1.9772	-1.3175	-2.2009	1.1840	-2.5140	-0.0977	-0.1292	-0.2708	-0.2434	0.1815	-0.1100	-1.4603	5.6345	3.7030	-0.1312	0.2987	-0.3158	-1.4008	5.1898	3.6858	-0.1536	0.3014	-0.3042	3.3506	81.7890	45.9883	2.4296	-0.5967	0.2194
1154.0870	-0.3285	-1.9787	-1.3207	-2.2037	1.1862	-2.5153	-0.0970	-0.1183	-0.2582	-0.2365	0.1733	-0.1100	-1.0964	5.1644	3.6742	-0.1029	0.2703	-0.2377	-1.3918	5.1999	3.6925	-0.1518	0.3000	-0.3025	3.3681	81.7979	45.9332	2.4082	-0.5936	0.2194
1154.0970	-0.3295	-1.9799	-1.3233	-2.2061	1.1878	-2.5164	-0.0933	-0.1178	-0.2543	-0.2310	0.1673	-0.1014	-1.0601	5.3081	3.8782	-0.0901	0.2834	-0.2857	-1.3843	5.2081	3.6982	-0.1502	0.2988	-0.3012	3.3818	81.8029	45.8880	2.3908	-0.5911	0.2194
1154.1090	-0.3305	-1.9812	-1.3262	-2.2087	1.1898	-2.5176	-0.0875	-0.1140	-0.2405	-0.2198	0.1585	-0.0982	-1.1057	5.4586	3.8348	-0.0918	0.2483	-0.2991	-1.3755	5.2180	3.7052	-0.1483	0.2973	-0.2995	3.3975	81.8089	45.8355	2.3707	-0.5882	0.2194
1154.1190	-0.3314	-1.9824	-1.3285	-2.2108	1.1914	-2.5185	-0.0833	-0.1087	-0.2319	-0.2129	0.1477	-0.0970	-1.2723	5.4917	3.5141	-0.1418	0.3538	-0.2581	-1.3682	5.2266	3.7112	-0.1466	0.2961	-0.2981	3.4100	81.8176	45.7935	2.3549	-0.5859	0.2194
1154.1310	-0.3324	-1.9836	-1.3311	-2.2132	1.1931	-2.5196	-0.0801	-0.1040	-0.2204	-0.2033	0.1453	-0.0922	-1.1270	5.4919	3.4708	-0.1349	0.2855	-0.2893	-1.3595	5.2364	3.7185	-0.1445	0.2946	-0.2965	3.4239	81.8226	45.7452	2.3368	-0.5834	0.2194
1154.1410	-0.3332	-1.9846	-1.3333	-2.2152	1.1946	-2.5206	-0.0763	-0.0952	-0.2117	-0.1979	0.1433	-0.0899	-1.2475	5.0486	3.4449	-0.0997	0.1948	-0.2599	-1.3523	5.2444	3.7248	-0.1427	0.2933	-0.2951	3.4349	81.8252	45.7055	2.3220	-0.5813	0.2194
1154.1510	-0.3339	-1.9855	-1.3353	-2.2171	1.1960	-2.5215	-0.0731	-0.0927	-0.2072	-0.1895	0.1312	-0.0831	-1.3046	4.8228	3.6995	-0.0947	0.2491	-0.2768	-1.3452	5.2520	3.7310	-0.1409	0.2921	-0.2937	3.4452	81.8232	45.6663	2.3074	-0.5792	0.2194
1154.1610	-0.3347	-1.9865	-1.3373	-2.2190	1.1973	-2.5222	-0.0723	-0.0927	-0.1980	-0.1828	0.1236	-0.0796	-1.0287	5.2662	3.5839	-0.0826	0.2998	-0.2891	-1.3381	5.2602	3.7375	-0.1390	0.2908	-0.2923	3.4552	81.8268	45.6290	2.2938	-0.5773	0.2194
1154.1730	-0.3354	-1.9875	-1.3397	-2.2211	1.1987	-2.5231	-0.0682	-0.0887	-0.1875	-0.1706	0.1199	-0.0810	-0.9627	5.4044	3.6479	-0.1087	0.3164	-0.2308	-1.3296	5.2695	3.7453	-0.1367	0.2893	-0.2907	3.4663	81.8267	45.5849	2.2778	-0.5752	0.2194
1154.1830	-0.3361	-1.9884	-1.3415	-2.2228	1.1999	-2.5239	-0.0634	-0.0832	-0.1793	-0.1585	0.1179	-0.0723	-1.0991	5.3333	3.7714	-0.0762	0.2261	-0.2935	-1.3226	5.2777	3.7519	-0.1348	0.2880	-0.2893	3.4752	81.8304	45.5490	2.2647	-0.5734	0.2194
1154.1930	-0.3368	-1.9892	-1.3433	-2.2244	1.2011	-2.5246	-0.0599	-0.0816	-0.1718	-0.1504	0.1109	-0.0703	-1.2647	5.5558	3.8469	-0.0613	0.2258	-0.2680	-1.3156	5.2855	3.7587	-0.1328	0.2868	-0.2879	3.4835	81.8305	45.5145	2.2524	-0.5717	0.2194
1154.2030	-0.3373	-1.9900	-1.3450	-2.2259	1.2021	-2.5253	-0.0576	-0.0761	-0.1629	-0.1443	0.1048	-0.0678	-1.0485	5.5999	3.9465	-0.0802	0.2641	-0.1997	-1.3087	5.2935	3.7655	-0.1307	0.2855	-0.2866	3.4914	81.8323	45.4812	2.2407	-0.5701	0.2194
1154.2130	-0.3379	-1.9908	-1.3465	-2.2272	1.2031	-2.5260	-0.0557	-0.0668	-0.1520	-0.1355	0.0974	-0.0635	-1.0410	5.1449	3.9063	-0.0782	0.2697	-0.1877	-1.3018	5.3015	3.7725	-0.1286	0.2842	-0.2852	3.4988	81.8346	45.4493	2.2294	-0.5686	0.2194
1154.2250	-0.3385	-1.9916	-1.3483	-2.2289	1.2043	-2.5267	-0.0504	-0.0650	-0.1424	-0.1232	0.0909	-0.0540	-1.1066	5.2685	3.9557	-0.0901	0.2490	-0.2778	-1.2936	5.3106	3.7813	-0.1260	0.2826	-0.2835	3.5068	81.8318	45.4140	2.2172	-0.5670	0.2194
1154.2350	-0.3390	-1.9922	-1.3497	-2.2300	1.2052	-2.5272	-0.0467	-0.0629	-0.1332	-0.1164	0.0853	-0.0538	-1.2134	5.4302	4.0321	-0.1024	0.2154	-0.2563	-1.2868	5.3183	3.7888	-0.1237	0.2813	-0.2822	3.5129	81.8298	45.3870	2.2077	-0.5657	0.2194
1154.2450	-0.3395	-1.9927	-1.3510	-2.2311	1.2060	-2.5277	-0.0428	-0.0593	-0.1227	-0.1089	0.0775	-0.0487	-1.2974	5.7155	3.7838	-0.0589	0.2824	-0.3132	-1.2801	5.3261	3.7964	-0.1214	0.2800	-0.2808	3.5187	81.8297	45.3613	2.1988	-0.5645	0.2194
1154.2550	-0.3399	-1.9933	-1.3521	-2.2322	1.2067	-2.5282	-0.0410	-0.0533	-0.1095	-0.1020	0.0724	-0.0477	-1.2889	5.5001	3.5620	-0.1025	0.2936	-0.2553	-1.2733	5.3340	3.8042	-0.1190	0.2786	-0.2794	3.5241	81.8310	45.3368	2.1905	-0.5634	0.2194
1154.2650	-0.3403	-1.9938	-1.3532	-2.2332	1.2074	-2.5287	-0.0389	-0.0495	-0.1002	-0.0973	0.0709	-0.0427	-1.1204	5.5257	3.5471	-0.0457	0.3085	-0.2473	-1.2666	5.3420	3.8122	-0.1165	0.2773	-0.2780	3.5291	81.8328	45.3149	2.1828	-0.5624	0.2194
1154.2750	-0.3406	-1.9943	-1.3542	-2.2341	1.2080	-2.5291	-0.0366	-0.0458	-0.0935	-0.0880	0.0646	-0.0383	-1.0239	5.6279	3.6422	-0.0890	0.3154	-0.2770	-1.2600	5.3495	3.8204	-0.1140	0.2759	-0.2767	3.5334	81.8296	45.2948	2.1758	-0.5614	0.2194
1154.2870	-0.3411	-1.9948	-1.3552	-2.2351	1.2088	-2.5295	-0.0338	-0.0411	-0.0860	-0.0774	0.0608	-0.0370	-0.6953	5.7001	3.8878	-0.0182	0.2590	-0.2474	-1.2521	5.3590	3.8304	-0.1110	0.2743	-0.2750	3.5384	81.8313	45.2718	2.1679	-0.5604	0.2194
1154.2970	-0.3413	-1.9952	-1.3561	-2.2359	1.2093	-2.5299	-0.0316	-0.0375	-0.0770	-0.0714	0.0534	-0.0338	-0.6225	5.8632	3.8602	-0.0502	0.2299	-0.2001	-1.2455	5.3669	3.8389	-0.1084	0.2729	-0.2736	3.5420	81.8320	45.2546	2.1620	-0.5596	0.2194
1154.3090	-0.3417	-1.9956	-1.3569	-2.2366	1.2100	-2.5302	-0.0262	-0.0318	-0.0647	-0.0592	0.0457	-0.0291	-0.6467	5.7523	3.7178	-0.0868	0.2004	-0.2212	-1.2376	5.3764	3.8493	-0.1052	0.2713	-0.2720	3.5459	81.8331	45.2359	2.1558	-0.5588	0.2194
1154.3190	-0.3420	-1.9959	-1.3575	-2.2372	1.2104	-2.5305	-0.0222	-0.0262	-0.0567	-0.0534	0.0396	-0.0259	-0.6372	5.7305	3.7628	-0.0700	0.1830	-0.1649	-1.2311	5.3842	3.8583	-0.1024	0.2699	-0.2706	3.5485	81.8327	45.2234	2.1515	-0.5582	0.2194
1154.3310	-0.3421	-1.9962	-1.3580	-2.2378	1.2108	-2.5308	-0.0168	-0.0208	-0.0453	-0.0444	0.0307	-0.0207	-0.6185	5.4835	3.6294	-0.0186	0.2076	-0.1452	-1.2234	5.3934	3.8692	-0.0990	0.2682	-0.2690	3.5512	81.8314	45.2103	2.1469	-0.5576	0.2194
1154.3410	-0.3423	-1.9963	-1.3585	-2.2382	1.2110	-2.5310	-0.0137	-0.0170	-0.0372	-0.0353	0.0237	-0.0159	-0.6772	5.5003	3.6344	-0.0486	0.2324	-0.1577	-1.2170	5.4012	3.8786	-0.0962	0.2668	-0.2676	3.5530	81.8308	45.2019	2.1440	-0.5572	0.2194
1154.3510	-0.3424	-1.9965	-1.3588	-2.2384	1.2112	-2.5311	-0.0103	-0.0128	-0.0278	-0.0295	0.0189	-0.0114	-0.7034	5.4004	3.6086	-0.0230	0.2397	-0.1484	-1.2106	5.4086	3.8882	-0.0932	0.2654	-0.2662	3.5542	81.8259	45.1952	2.1417	-0.5569	0.2194
1154.3630	-0.3425	-1.9966	-1.3591	-2.2388	1.2113	-2.5312	-0.0048	-0.0084	-0.0198	-0.0194	0.0126	-0.0061	-0.5369	5.4639	3.6591	0.0160	0.2607	-0.1400	-0.7319	5.5897	3.8998	-0.0896	0.2637	-0.2007	3.5556	81.8274	45.1887	2.1395	-0.5566	0.2194
1154.3730	-0.3425	-1.9967	-1.3592	-2.2389	1.2115	-2.5312	-0.0008	-0.0025	-0.0109	-0.0099	0.0055	-0.0008	-0.4015	5.7103	3.6790	-0.0087	0.1758	-0.1342	-0.2554	6.1652	3.9098	-0.0639	0.1571	-0.0983	3.5561	81.8251	45.1862	2.1386	-0.5565	0.2194
1154.3850	-0.3425	-1.9966	-1.3592	-2.2389	1.2115	-2.5312	0.0009	0.0015	0.0003	0.0055	-0.0009	0.0018	0.1472	6.3361	4.1608	0.0957	0.0288	0.0008	0.4274	6.8307	4.4877	0.1970	-0.0225	0.0162	4.5806	81.4391	44.2251	2.0614	-0.3636	0.1746
1154.3950	-0.3424	-1.9966	-1.3592	-2.2388	1.2115	-2.5312	0.0118	0.0045	-0.0034	0.0084	0.0098	0.0011	1.2909	7.0742	3.8145	0.1986	0.3048	-0.0448	1.8620	7.4500	3.9261	0.3026	0.3227	-0.0000	8.5752	79.9345	40.4815	1.7624	0.3885	-0.0001
1154.4050	-0.3423	-1.9965	-1.3593	-2.2387	1.2117	-2.5312	0.0197	0.0124	-0.0050	0.0143	0.0207	0.0005	1.3362	7.4468	3.3864	0.2405	0.3535	-0.0601	2.1713	8.0579	3.7451	0.4362	0.3529	0.0000	8.5739	79.9301	40.4828	1.7630	0.3885	-0.0001
1154.4150	-0.3421	-1.9963	-1.3593	-2.2386	1.2119	-2.5312	0.0224	0.0167	-0.0082	0.0162	0.0269	0.0003	1.6778	7.3417	3.2302	0.2703	0.3790	-0.0531	2.1870	8.0684	3.5643	0.4506	0.3551	0.0000	8.5714	79.9177	40.4846	1.7638	0.3886	-0.0001
1154.4250	-0.3418	-1.9961	-1.3594	-2.2385	1.2123	-2.5312	0.0278	0.0191	-0.0131	0.0168	0.0347	0.0002	1.8747	7.5992	3.1668	0.3034	0.3598	-0.0665	2.2027	8.0791	3.4312	0.4524	0.3573	0.0000	8.5685	79.9089	40.4841	1.7640	0.3888	-0.0001
1154.4370	-0.3414	-1.9959	-1.3595	-2.2382	1.2128	-2.5312	0.0365	0.0246	-0.0158	0.0230	0.0442	0.0001	2.0320	7.6666	3.0879	0.3296	0.3583	-0.0943	2.2214	8.0913	3.4276	0.4546	0.3600	0.0000	8.5636	79.8894	40.4853	1.7650	0.3889	-0.0001
1154.4470	-0.3410	-1.9956	-1.3597	-2.2380	1.2132	-2.5312	0.0436	0.0287	-0.0195	0.0265	0.0510	0.0001	2.2581	7.8740	3.1943	0.3592	0.4094	-0.0834	2.2370	8.1015	3.4244	0.4565	0.3622	0.0000	8.5589	79.8743	40.4845	1.7653	0.3891	-0.0001
1154.4570	-0.3405	-1.9953	-1.3600	-2.2377	1.2138	-2.5312	0.0523	0.0335	-0.0242	0.0294	0.0630	0.0001	2.1623	8.1347	3.3347	0.3956	0.4088	-0.0870	2.2524	8.1113	3.4212	0.4584	0.3644	0.0000	8.5531	79.8537	40.4841	1.7661	0.3894	-0.0001
1154.4670	-0.3400	-1.9949	-1.3603	-2.2374	1.2145	-2.5312	0.0618	0.0387	-0.0265	0.0367	0.0724	-0.0000	1.9283	8.2467	3.3704	0.4184	0.3833	-0.0998	2.2678	8.1210	3.4180	0.4602	0.3666	0.0000	8.5466	79.8323	40.4834	1.7666	0.3897	-0.0001
1154.4770	-0.3393	-1.9945	-1.3606	-2.2370	1.2153	-2.5312	0.0692	0.0455	-0.0274	0.0443	0.0825	-0.0001	1.9318	8.5119	3.4999	0.4536	0.3375	-0.1315	2.2831	8.1302	3.4149	0.4621	0.3689	0.0000	8.5391	79.8055	40.4831	1.7677	0.3900	-0.0001
1154.4890	-0.3384	-1.9939	-1.3609	-2.2365	1.2163	-2.5312	0.0763	0.0528	-0.0313	0.0495	0.0893	-0.0001	2.2178	8.6306	3.5027	0.4251	0.3583	-0.1325	2.3014	8.1407	3.4113	0.4644	0.3715	0.0000	8.5288	79.7666	40.4843	1.7694	0.3903	-0.0001
1154.4990	-0.3376	-1.9933	-1.3612	-2.2360	1.2173	-2.5312	0.0842	0.0591	-0.0342	0.0524	0.0994	-0.0002	2.2243	8.7252	3.6165	0.4714	0.3317	-0.1376	2.3165	8.1494	3.4082	0.4664	0.3738	0.0000	8.5194	79.7324	40.4845	1.7707	0.3907	-0.0001
1154.5110	-0.3365	-1.9925	-1.3616	-2.2353	1.2185	-2.5312	0.0953	0.0675	-0.0341	0.0599	0.1087	-0.0003	2.1522	8.5871	3.4125	0.4496	0.3656	-0.1384	2.3346	8.1591	3.4047	0.4688	0.3765	0.0000	8.5067	79.6837	40.4873	1.7733	0.3911	-0.0001
1154.5210	-0.3355	-1.9918	-1.3620	-2.2346	1.2197	-2.5312	0.1025	0.0737	-0.0361	0.0647	0.1177	-0.0004	2.1386	8.4680	3.4499	0.4509	0.3695	-0.1694	2.3496	8.1669	3.4018	0.4708	0.3787	0.0000	8.4952	79.6397	40.4891	1.7754	0.3916	-0.0001
1154.5310	-0.3344	-1.9910	-1.3623	-2.2339	1.2209	-2.5312	0.1101	0.0823	-0.0380	0.0684	0.1256	-0.0004	1.9659	8.1141	3.3839	0.4422	0.3363	-0.1395	2.3645	8.1743	3.3989	0.4728	0.3809	0.0000	8.4827	79.5910	40.4913	1.7778	0.3920	-0.0001
1154.5430	-0.3330	-1.9900	-1.3628	-2.2331	1.2225	-2.5312	0.1214	0.0866	-0.0416	0.0732	0.1317	-0.0006	1.8056	8.0265	3.4249	0.4678	0.4495	-0.1990	2.3822	8.1826	3.3955	0.4752	0.3836	0.0000	8.4664	79.5254	40.4950	1.7809	0.3926	-0.0001
1154.5530	-0.3317	-1.9891	-1.3632	-2.2323	1.2239	-2.5312	0.1254	0.0881	-0.0445	0.0797	0.1454	-0.0006	2.0233	8.4500	3.4531	0.4300	0.4189	-0.1651	2.3970	8.1895	3.3927	0.4773	0.3859	0.0001	8.4521	79.4700	40.4981	1.7839	0.3930	-0.0001
1154.5650	-0.3301	-1.9880	-1.3637	-2.2313	1.2257	-2.5312	0.1340	0.0980	-0.0450	0.0873	0.1608	-0.0005	2.1004	8.1207	3.2058	0.4389	0.3001	-0.1979	2.4146	8.1975	3.3893	0.4798	0.3886	0.0001	8.4338	79.4006	40.5015	1.7874	0.3937	-0.0001
1154.5750	-0.3287	-1.9869	-1.3642	-2.2305	1.2274	-2.5312	0.1408	0.1025	-0.0474	0.0877	0.1636	-0.0005	2.3340	8.0839	3.1220	0.4842	0.3211	-0.1888	2.4291	8.2035	3.3866	0.4819	0.3908	0.0001	8.4173	79.3349	40.5052	1.7906	0.3943	-0.0001
1154.5850	-0.3272	-1.9859	-1.3646	-2.2296	1.2290	-2.5312	0.1497	0.1071	-0.0505	0.0940	0.1686	-0.0005	2.2292	8.0130	3.0939	0.4612	0.3877	-0.1918	2.4436	8.2097	3.3837	0.4840	0.3931	0.0001	8.4004	79.2712	40.5077	1.7938	0.3950	-0.0001
1154.5950	-0.3257	-1.9848	-1.3652	-2.2286	1.2308	-2.5312	0.1573	0.1155	-0.0552	0.0999	0.1827	-0.0005	2.3633	7.7617	3.1522	0.4665	0.3468	-0.2159	2.4581	8.2153	3.3810	0.4861	0.3953	0.0001	8.3824	79.2016	40.5111	1.7972	0.3956	-0.0001
1154.6070	-0.3237	-1.9834	-1.3659	-2.2274	1.2331	-2.5312	0.1663	0.1167	-0.0622	0.1029	0.1938	-0.0008	2.3601	8.1857	3.3822	0.4539	0.3163	-0.1697	2.4753	8.2218	3.3776	0.4887	0.3980	0.0001	8.3597	79.1138	40.5152	1.8016	0.3964	-0.0001
1154.6170	-0.3220	-1.9822	-1.3665	-2.2263	1.2350	-2.5312	0.1717	0.1208	-0.0643	0.1081	0.2031	-0.0004	2.6141	8.3737	3.3756	0.4309	0.3342	-0.1756	2.4896	8.2270	3.3748	0.4908	0.4003	0.0001	8.3400	79.0388	40.5184	1.8053	0.3972	-0.0001
1154.6270	-0.3202	-1.9809	-1.3671	-2.2251	1.2371	-2.5312	0.1835	0.1286	-0.0660	0.1098	0.2088	-0.0003	2.4089	8.2123	3.3446	0.4579	0.3744	-0.1581	2.5038	8.2319	3.3721	0.4930	0.4026	0.0001	8.3193	78.9595	40.5217	1.8094	0.3980	-0.0001
1154.6370	-0.3183	-1.9796	-1.3678	-2.2240	1.2392	-2.5313	0.1904	0.1341	-0.0679	0.1150	0.2174	-0.0002	2.4739	8.1768	3.3661	0.4620	0.4409	-0.1865	2.5179	8.2363	3.3693	0.4952	0.4048	0.0001	8.2976	78.8744	40.5248	1.8132	0.3988	-0.0001
1154.6470	-0.3164	-1.9782	-1.3685	-2.2228	1.2415	-2.5313	0.1966	0.1411	-0.0716	0.1166	0.2333	-0.0002	2.6129	8.2201	3.4600	0.4644	0.3496	-0.1908	2.5320	8.2406	3.3665	0.4974	0.4071	0.0001	8.2753	78.7891	40.5283	1.8173	0.3996	-0.0001
1154.6570	-0.3143	-1.9768	-1.3693	-2.2215	1.2439	-2.5312	0.2062	0.1419	-0.0751	0.1234	0.2338	-0.0002	2.4186	8.6033	3.5127	0.4747	0.4221	-0.1622	2.5460	8.2446	3.3637	0.4995	0.4094	0.0001	8.2519	78.6984	40.5314	1.8214	0.4006	-0.0001
1154.6690	-0.3118	-1.9750	-1.3701	-2.2199	1.2467	-2.5312	0.2150	0.1518	-0.0763	0.1290	0.2492	-0.0001	2.5845	8.5299	3.5642	0.5075	0.3791	-0.1678	2.5627	8.2491	3.3604	0.5022	0.4122	0.0001	8.2230	78.5875	40.5356	1.8268	0.4017	-0.0001
1154.6790	-0.3096	-1.9735	-1.3709	-2.2186	1.2492	-2.5312	0.2220	0.1573	-0.0789	0.1327	0.2564	-0.0001	2.6385	8.4989	3.4094	0.4733	0.4151	-0.1972	2.5765	8.2524	3.3577	0.5044	0.4144	0.0001	8.1978	78.4898	40.5398	1.8315	0.4027	-0.0001
1154.6890	-0.3073	-1.9718	-1.3717	-2.2172	1.2519	-2.5313	0.2320	0.1663	-0.0801	0.1387	0.2650	-0.0001	2.2559	8.0730	3.3636	0.5081	0.3712	-0.2108	2.5903	8.2553	3.3551	0.5067	0.4167	0.0001	8.1717	78.3865	40.5446	1.8364	0.4038	-0.0001
1154.7010	-0.3044	-1.9698	-1.3727	-2.2155	1.2551	-2.5312	0.2399	0.1685	-0.0832	0.1474	0.2707	-0.0001	2.4363	8.4050	3.3724	0.4623	0.4206	-0.1999	2.6067	8.2582	3.3519	0.5094	0.4195	0.0001	8.1390	78.2570	40.5501	1.8425	0.4051	-0.0001
1154.7110	-0.3020	-1.9680	-1.3735	-2.2141	1.2580	-2.5313	0.2474	0.1752	-0.0870	0.1524	0.2877	-0.0001	2.4447	8.3152	3.3638	0.5100	0.3126	-0.1719	2.6203	8.2605	3.3493	0.5117	0.4218	0.0001	8.1110	78.1465	40.5550	1.8478	0.4062	-0.0001
1154.7230	-0.2990	-1.9659	-1.3746	-2.2122	1.2614	-2.5312	0.2571	0.1836	-0.0886	0.1585	0.2915	-0.0001	2.4266	8.0943	3.3241	0.4932	0.4256	-0.1616	2.6365	8.2627	3.3461	0.5145	0.4246	0.0001	8.0761	78.0072	40.5609	1.8543	0.4076	-0.0001
1154.7330	-0.2963	-1.9640	-1.3755	-2.2106	1.2644	-2.5313	0.2629	0.1863	-0.0935	0.1659	0.3024	-0.0001	2.5621	8.1872	3.4261	0.4680	0.3752	-0.1718	2.6499	8.2642	3.3435	0.5168	0.4269	0.0001	8.0463	77.8887	40.5659	1.8600	0.4088	-0.0001
1154.7450	-0.2932	-1.9618	-1.3766	-2.2087	1.2681	-2.5313	0.2725	0.1919	-0.0945	0.1705	0.3118	-0.0001	2.5001	8.4617	3.3036	0.4967	0.3873	-0.1818	2.6660	8.2661	3.3404	0.5196	0.4297	0.0001	8.0096	77.7462	40.5721	1.8668	0.4104	-0.0001
1154.7550	-0.2904	-1.9598	-1.3776	-2.2069	1.2713	-2.5312	0.2781	0.1992	-0.0960	0.1746	0.3205	-0.0001	2.8773	8.2638	3.2558	0.5515	0.4484	-0.1588	2.6793	8.2671	3.3378	0.5220	0.4320	0.0001	7.9779	77.6204	40.5772	1.8728	0.4117	-0.0001
1154.7650	-0.2875	-1.9578	-1.3786	-2.2051	1.2745	-2.5312	0.2891	0.2019	-0.0993	0.1814	0.3294	-0.0001	2.6901	8.3662	3.2940	0.4731	0.4189	-0.1985	2.6925	8.2677	3.3353	0.5244	0.4343	0.0001	7.9453	77.4900	40.5829	1.8790	0.4130	-0.0001
1154.7750	-0.2846	-1.9557	-1.3796	-2.2033	1.2778	-2.5313	0.2937	0.2080	-0.1037	0.1851	0.3405	-0.0001	2.9404	8.3818	3.3716	0.5398	0.4303	-0.1964	2.7057	8.2682	3.3327	0.5268	0.4366	0.0001	7.9120	77.3576	40.5880	1.8853	0.4144	-0.0001
1154.7870	-0.2810	-1.9531	-1.3809	-2.2011	1.2820	-2.5312	0.3051	0.2197	-0.1066	0.1912	0.3534	-0.0000	2.8658	8.0049	3.4533	0.4657	0.4130	-0.1764	2.7214	8.2682	3.3297	0.5297	0.4394	0.0001	7.8709	77.1935	40.5957	1.8934	0.4161	-0.0002
1154.7970	-0.2778	-1.9509	-1.3820	-2.1992	1.2856	-2.5312	0.3119	0.2188	-0.1079	0.1920	0.3586	-0.0000	3.0436	8.3073	3.3077	0.5024	0.4670	-0.1598	2.7344	8.2680	3.3272	0.5321	0.4418	0.0001	7.8358	77.0533	40.6013	1.9000	0.4177	-0.0002
1154.8070	-0.2747	-1.9487	-1.3831	-2.1972	1.2893	-2.5312	0.3225	0.2256	-0.1087	0.1984	0.3717	-0.0000	2.8003	8.3415	3.2565	0.5177	0.3490	-0.1808	2.7473	8.2676	3.3246	0.5345	0.4441	0.0001	7.8000	76.9107	40.6071	1.9068	0.4193	-0.0002
1154.8170	-0.2714	-1.9464	-1.3842	-2.1952	1.2930	-2.5312	0.3296	0.2341	-0.1135	0.2032	0.3733	-0.0000	2.7042	8.0290	3.3212	0.5216	0.4167	-0.1577	2.7602	8.2668	3.3222	0.5370	0.4465	0.0001	7.7633	76.7635	40.6136	1.9140	0.4210	-0.0002
1154.8270	-0.2681	-1.9440	-1.3853	-2.1931	1.2969	-2.5312	0.3379	0.2347	-0.1150	0.2068	0.3824	-0.0000	2.5596	8.5437	3.2930	0.5031	0.3937	-0.1808	2.7730	8.2654	3.3197	0.5395	0.4488	0.0001	7.7256	76.6095	40.6201	1.9214	0.4226	-0.0002
1154.8370	-0.2646	-1.9416	-1.3865	-2.1910	1.3008	-2.5312	0.3436	0.2415	-0.1187	0.2112	0.3870	-0.0000	2.7562	8.4114	3.2595	0.5067	0.4735	-0.1918	2.7857	8.2640	3.3174	0.5420	0.4512	0.0001	7.6872	76.4549	40.6276	1.9291	0.4243	-0.0002
1154.8490	-0.2604	-1.9387	-1.3879	-2.1884	1.3055	-2.5312	0.3532	0.2478	-0.1211	0.2134	0.4035	-0.0000	2.6550	8.3426	3.2121	0.5194	0.3990	-0.1662	2.8009	8.2616	3.3145	0.5450	0.4540	0.0001	7.6399	76.2614	40.6361	1.9384	0.4264	-0.0002
1154.8590	-0.2569	-1.9361	-1.3892	-2.1862	1.3095	-2.5312	0.3606	0.2538	-0.1231	0.2177	0.4134	0.0000	2.6939	8.2556	3.1485	0.5077	0.4142	-0.1924	2.8134	8.2595	3.3121	0.5476	0.4564	0.0001	7.5998	76.0979	40.6435	1.9463	0.4282	-0.0002
1154.8690	-0.2532	-1.9335	-1.3904	-2.1840	1.3137	-2.5312	0.3654	0.2614	-0.1267	0.2232	0.4226	0.0000	3.0330	8.0688	3.2171	0.5334	0.4427	-0.1937	2.8260	8.2570	3.3097	0.5501	0.4587	0.0001	7.5589	75.9312	40.6504	1.9541	0.4302	-0.0002
1154.8810	-0.2488	-1.9304	-1.3919	-2.1813	1.3189	-2.5313	0.3777	0.2646	-0.1334	0.2316	0.4330	0.0000	2.8544	8.4043	3.3619	0.5787	0.4207	-0.1585	2.8409	8.2538	3.3068	0.5532	0.4616	0.0002	7.5089	75.7273	40.6591	1.9638	0.4325	-0.0002
1154.8910	-0.2449	-1.9277	-1.3933	-2.1790	1.3233	-2.5313	0.3854	0.2746	-0.1345	0.2372	0.4361	0.0000	2.9353	8.0782	3.2441	0.4875	0.4533	-0.1411	2.8533	8.2505	3.3044	0.5557	0.4640	0.0002	7.4661	75.5499	40.6661	1.9720	0.4346	-0.0002
1154.9030	-0.2402	-1.9244	-1.3949	-2.1761	1.3286	-2.5312	0.3936	0.2775	-0.1373	0.2430	0.4503	0.0000	3.1273	8.2884	3.2502	0.5321	0.4018	-0.1800	2.8681	8.2464	3.3016	0.5588	0.4669	0.0002	7.4140	75.3361	40.6754	1.9823	0.4371	-0.0002
1154.9130	-0.2363	-1.9216	-1.3962	-2.1737	1.3331	-2.5312	0.4027	0.2883	-0.1385	0.2495	0.4586	0.0000	2.8316	7.8373	3.1505	0.4988	0.4856	-0.1622	2.8803	8.2427	3.2992	0.5614	0.4693	0.0002	7.3698	75.1538	40.6824	1.9909	0.4392	-0.0002
1154.9250	-0.2313	-1.9181	-1.3979	-2.1706	1.3387	-2.5313	0.4116	0.2889	-0.1461	0.2541	0.4688	0.0000	2.8398	8.3236	3.3057	0.4693	0.5237	-0.1618	2.8949	8.2376	3.2965	0.5646	0.4721	0.0002	7.3156	74.9277	40.6920	2.0015	0.4418	-0.0002
1154.9350	-0.2272	-1.9152	-1.3994	-2.1681	1.3435	-2.5313	0.4179	0.2980	-0.1475	0.2583	0.4829	0.0000	3.0552	8.0256	3.3134	0.5314	0.4306	-0.1861	2.9070	8.2329	3.2942	0.5672	0.4745	0.0002	7.2696	74.7345	40.6999	2.0106	0.4441	-0.0002
1154.9450	-0.2230	-1.9121	-1.4009	-2.1655	1.3484	-2.5312	0.4266	0.2998	-0.1513	0.2612	0.4863	0.0000	2.8427	8.2838	3.3229	0.5789	0.4484	-0.1715	2.9190	8.2277	3.2918	0.5699	0.4770	0.0002	7.2227	74.5348	40.7073	2.0195	0.4465	-0.0002
1154.9570	-0.2178	-1.9085	-1.4028	-2.1623	1.3544	-2.5312	0.4338	0.3094	-0.1526	0.2701	0.4954	0.0000	3.0026	7.8956	3.2494	0.5293	0.4171	-0.1540	2.9334	8.2212	3.2890	0.5731	0.4799	0.0002	7.1655	74.2913	40.7169	2.0309	0.4495	-0.0002
1154.9670	-0.2134	-1.9054	-1.4043	-2.1595	1.3594	-2.5312	0.4419	0.3109	-0.1540	0.2706	0.5052	0.0000	3.1258	8.3163	3.3211	0.5169	0.4066	-0.1440	2.9453	8.2154	3.2868	0.5758	0.4816	0.0002	7.1171	74.0841	40.7258	2.0408	0.4520	-0.0003
1154.9770	-0.2089	-1.9022	-1.4059	-2.1567	1.3644	-2.5313	0.4492	0.3184	-0.1578	0.2736	0.5108	0.0000	3.0416	8.2124	3.3343	0.5473	0.4918	-0.1704	2.9571	8.2097	3.2845	0.5785	0.4832	0.0002	7.0683	73.8782	40.7333	2.0504	0.4545	-0.0003
1154.9870	-0.2043	-1.8990	-1.4076	-2.1539	1.3696	-2.5312	0.4577	0.3220	-0.1598	0.2772	0.5221	0.0000	3.0308	8.4542	3.4055	0.5783	0.4843	-0.1402	2.9689	8.2034	3.2822	0.5812	0.4849	0.0002	7.0187	73.6656	40.7414	2.0602	0.4571	-0.0003
1154.9970	-0.1997	-1.8958	-1.4092	-2.1512	1.3748	-2.5312	0.4656	0.3316	-0.1619	0.2825	0.5348	0.0000	3.0979	7.9031	3.4901	0.5862	0.4420	-0.1507	2.9806	8.1969	3.2798	0.5839	0.4866	0.0002	6.9684	73.4498	40.7491	2.0700	0.4598	-0.0003
1155.0090	-0.1941	-1.8917	-1.4112	-2.1477	1.3814	-2.5312	0.4762	0.3355	-0.1639	0.2936	0.5485	0.0000	3.1165	8.2230	3.3525	0.5263	0.4218	-0.1296	2.9946	8.1884	3.2771	0.5872	0.4886	0.0002	6.9070	73.1831	40.7591	2.0820	0.4632	-0.0003
1155.0190	-0.1893	-1.8884	-1.4128	-2.1449	1.3869	-2.5312	0.4842	0.3414	-0.1669	0.2987	0.5538	0.0000	3.1027	8.1192	3.4433	0.5698	0.4882	-0.1604	3.0062	8.1807	3.2750	0.5900	0.4903	0.0002	6.8548	72.9535	40.7687	2.0925	0.4660	-0.0003
1155.0290	-0.1844	-1.8849	-1.4145	-2.1419	1.3925	-2.5312	0.4912	0.3474	-0.1672	0.3032	0.5623	0.0000	3.0061	8.1446	3.2410	0.5798	0.4379	-0.1585	3.0178	8.1732	3.2727	0.5928	0.4920	0.0002	6.8025	72.7263	40.7769	2.1029	0.4690	-0.0003
1155.0390	-0.1794	-1.8814	-1.4163	-2.1388	1.3981	-2.5312	0.4992	0.3503	-0.1718	0.3087	0.5726	0.0000	2.8420	8.2702	3.4272	0.5815	0.4069	-0.1336	3.0292	8.1646	3.2706	0.5956	0.4937	0.0002	6.7489	72.4853	40.7872	2.1140	0.4719	-0.0003
1155.0510	-0.1734	-1.8771	-1.4183	-2.1351	1.4050	-2.5312	0.5069	0.3581	-0.1750	0.3152	0.5831	0.0000	2.9883	8.0764	3.3500	0.5747	0.4211	-0.1428	3.0329	8.1546	3.2681	0.5990	0.4957	0.0002	6.6843	72.2001	40.7990	2.1274	0.4756	-0.0003
1155.0610	-0.1683	-1.8735	-1.4200	-2.1319	1.4109	-2.5312	0.5137	0.3635	-0.1752	0.3198	0.5889	0.0000	3.1053	8.1981	3.1837	0.5760	0.4997	-0.1812	3.0352	8.1461	3.2659	0.6018	0.4974	0.0002	6.6300	71.9607	40.8084	2.1386	0.4788	-0.0003
1155.0730	-0.1620	-1.8691	-1.4222	-2.1280	1.4181	-2.5312	0.5228	0.3691	-0.1814	0.3199	0.5974	0.0000	3.0392	8.2452	3.2325	0.5603	0.4562	-0.1249	3.0378	8.1350	3.2634	0.6053	0.4995	0.0002	6.5637	71.6635	40.8208	2.1526	0.4827	-0.0003
1155.0830	-0.1567	-1.8653	-1.4239	-2.1246	1.4242	-2.5313	0.5294	0.3769	-0.1862	0.3230	0.6070	0.0000	3.2809	8.1355	3.3637	0.5644	0.4731	-0.1581	3.0399	8.1255	3.2614	0.6082	0.5012	0.0002	6.5079	71.4118	40.8313	2.1647	0.4860	-0.0003
1155.0930	-0.1513	-1.8615	-1.4257	-2.1214	1.4301	-2.5313	0.5376	0.3809	-0.1867	0.3239	0.6204	0.0000	3.2705	8.1510	3.1371	0.5968	0.4617	-0.1333	3.0420	8.1154	3.2594	0.6111	0.5030	0.0002	6.4512	71.1528	40.8421	2.1765	0.4893	-0.0003
1155.1050	-0.1448	-1.8569	-1.4280	-2.1175	1.4376	-2.5313	0.5486	0.3893	-0.1920	0.3350	0.6339	0.0000	2.9942	7.6885	3.1312	0.6153	0.4854	-0.1251	3.0445	8.1030	3.2569	0.6146	0.5051	0.0002	6.3827	70.8391	40.8544	2.1907	0.4935	-0.0003
1155.1150	-0.1393	-1.8529	-1.4299	-2.1142	1.4440	-2.5313	0.5542	0.3945	-0.1946	0.3421	0.6440	0.0000	3.1899	7.8791	3.2044	0.5701	0.4237	-0.1532	3.0465	8.0920	3.2548	0.6175	0.5068	0.0002	6.3249	70.5705	40.8644	2.2026	0.4972	-0.0004
1155.1270	-0.1326	-1.8482	-1.4322	-2.1100	1.4519	-2.5312	0.5640	0.3965	-0.1995	0.3515	0.6448	0.0000	3.3443	8.1409	3.2598	0.5596	0.4501	-0.1259	3.0488	8.0787	3.2522	0.6210	0.5090	0.0002	6.2551	70.2460	40.8763	2.2172	0.5016	-0.0004
1155.1370	-0.1270	-1.8441	-1.4343	-2.1065	1.4583	-2.5313	0.5721	0.4034	-0.2030	0.3549	0.6474	0.0000	3.5567	7.9510	3.3358	0.5566	0.5551	-0.1062	3.0507	8.0671	3.2501	0.6240	0.5107	0.0002	6.1964	69.9699	40.8857	2.2293	0.5054	-0.0004
1155.1490	-0.1200	-1.8392	-1.4368	-2.1022	1.4661	-2.5313	0.5836	0.4098	-0.2066	0.3610	0.6685	0.0000	3.4423	7.9103	3.4486	0.5936	0.5093	-0.1383	3.0529	8.0527	3.2475	0.6275	0.5129	0.0002	6.1252	69.6323	40.8976	2.2443	0.5099	-0.0004
1155.1590	-0.1141	-1.8351	-1.4389	-2.0985	1.4729	-2.5312	0.5919	0.4142	-0.2046	0.3640	0.6729	0.0000	3.2073	8.2051	3.2399	0.5476	0.5028	-0.1319	3.0547	8.0406	3.2454	0.6305	0.5146	0.0002	6.0656	69.3489	40.9074	2.2571	0.5139	-0.0004
1155.1690	-0.1082	-1.8310	-1.4410	-2.0948	1.4797	-2.5312	0.5983	0.4201	-0.2093	0.3644	0.6825	0.0000	3.2150	8.0598	3.3538	0.5931	0.5077	-0.1431	3.0565	8.0280	3.2434	0.6335	0.5164	0.0002	6.0054	69.0611	40.9179	2.2701	0.5179	-0.0004
1155.1810	-0.1009	-1.8259	-1.4435	-2.0904	1.4880	-2.5312	0.6058	0.4280	-0.2120	0.3695	0.6909	0.0000	3.3206	7.8888	3.3547	0.5784	0.4884	-0.1321	3.0586	8.0127	3.2408	0.6371	0.5186	0.0002	5.9329	68.7122	40.9296	2.2855	0.5229	-0.0004
1155.1910	-0.0948	-1.8216	-1.4456	-2.0868	1.4949	-2.5313	0.6099	0.4327	-0.2098	0.3703	0.6912	0.0000	2.5017	7.3520	3.1426	0.5773	0.5069	-0.1394	2.4193	7.4953	3.1932	0.6089	0.4645	0.0003	-1.7533	62.4666	40.4717	1.9743	-0.0654	-0.0002
1155.2030	-0.0874	-1.8164	-1.4482	-2.0823	1.5034	-2.5312	0.6094	0.4292	-0.2124	0.3735	0.6956	0.0000	2.7323	7.7674	3.3687	0.6323	0.4667	-0.1424	2.4198	7.4631	3.1968	0.6107	0.4650	0.0003	-1.7474	62.0807	40.5073	1.9936	-0.0600	-0.0002
1155.2130	-0.0813	-1.8120	-1.4503	-2.0786	1.5104	-2.5313	0.6110	0.4293	-0.2119	0.3780	0.6898	0.0000	2.4522	7.6355	3.2882	0.5639	0.5024	-0.1385	2.4202	7.4363	3.1998	0.6121	0.4654	0.0003	-1.7425	61.7598	40.5367	2.0095	-0.0554	-0.0002
1155.2250	-0.0740	-1.8068	-1.4528	-2.0740	1.5188	-2.5313	0.6093	0.4304	-0.2084	0.3767	0.6905	0.0000	2.4107	7.3768	2.9451	0.5819	0.4884	-0.1211	2.4207	7.4043	3.2034	0.6140	0.4659	0.0003	-1.7366	61.3765	40.5728	2.0293	-0.0499	-0.0002
1155.2350	-0.0680	-1.8025	-1.4549	-2.0703	1.5256	-2.5312	0.6103	0.4321	-0.2122	0.3782	0.6931	0.0000	2.5137	7.3018	3.2182	0.5789	0.5219	-0.1203	2.4211	7.3774	3.2064	0.6155	0.4663	0.0003	-1.7316	61.0549	40.6022	2.0455	-0.0453	-0.0002
1155.2470	-0.0607	-1.7974	-1.4574	-2.0657	1.5339	-2.5312	0.6094	0.4336	-0.2109	0.3742	0.7024	0.0000	2.7013	7.1738	3.1654	0.5868	0.5135	-0.1468	2.4216	7.3457	3.2099	0.6173	0.4669	0.0003	-1.7255	60.6751	40.6362	2.0647	-0.0397	-0.0002
1155.2570	-0.0546	-1.7930	-1.4595	-2.0619	1.5410	-2.5313	0.6110	0.4324	-0.2111	0.3741	0.7002	0.0000	2.5829	6.9536	3.1011	0.5709	0.4495	-0.1408	2.4220	7.3188	3.2129	0.6188	0.4673	0.0003	-1.7204	60.3536	40.6656	2.0811	-0.0349	-0.0002
1155.2690	-0.0473	-1.7878	-1.4620	-2.0574	1.5495	-2.5312	0.6107	0.4306	-0.2114	0.3719	0.6938	0.0000	2.7126	6.9262	3.1066	0.5727	0.4442	-0.1455	2.4225	7.2865	3.2163	0.6206	0.4679	0.0003	-1.7141	59.9668	40.6993	2.1002	-0.0290	-0.0002
1155.2790	-0.0412	-1.7835	-1.4641	-2.0537	1.5564	-2.5312	0.6100	0.4314	-0.2136	0.3734	0.6930	0.0000	2.8323	6.8111	3.1818	0.6019	0.5307	-0.0902	2.4230	7.2592	3.2191	0.6220	0.4683	0.0003	-1.7086	59.6388	40.7271	2.1158	-0.0242	-0.0002
1155.2890	-0.0351	-1.7792	-1.4664	-2.0501	1.5633	-2.5312	0.6112	0.4279	-0.2147	0.3766	0.6996	0.0000	2.6061	7.1917	3.3451	0.5820	0.4501	-0.1288	2.4235	7.2320	3.2219	0.6234	0.4688	0.0003	-1.7031	59.3138	40.7542	2.1313	-0.0193	-0.0002
1155.3010	-0.0277	-1.7740	-1.4689	-2.0456	1.5718	-2.5312	0.6089	0.4272	-0.2156	0.3782	0.6971	0.0000	2.8946	7.2819	3.4673	0.6017	0.4632	-0.1165	2.4240	7.1997	3.2251	0.6252	0.4693	0.0003	-1.6965	58.9270	40.7864	2.1500	-0.0134	-0.0002
1155.3130	-0.0203	-1.7689	-1.4715	-2.0411	1.5801	-2.5312	0.6113	0.4289	-0.2121	0.3779	0.6989	0.0000	2.5461	7.1761	3.3466	0.6308	0.4424	-0.1331	2.4246	7.1672	3.2284	0.6269	0.4699	0.0003	-1.6897	58.5378	40.8180	2.1684	-0.0073	-0.0002
1155.3230	-0.0142	-1.7646	-1.4736	-2.0373	1.5871	-2.5313	0.6091	0.4324	-0.2124	0.3784	0.6962	0.0000	2.6247	6.8781	3.3788	0.5584	0.4658	-0.1281	2.4250	7.1405	3.2310	0.6283	0.4703	0.0003	-1.6841	58.2182	40.8441	2.1840	-0.0022	-0.0002
1155.3330	-0.0081	-1.7604	-1.4758	-2.0334	1.5940	-2.5313	0.6079	0.4307	-0.2116	0.3751	0.7010	0.0000	2.9255	7.2680	3.3203	0.5654	0.3967	-0.1186	2.4255	7.1133	3.2337	0.6298	0.4708	0.0003	-1.6784	57.8926	40.8702	2.1995	0.0029	-0.0002
1155.3450	-0.0009	-1.7552	-1.4784	-2.0288	1.6024	-2.5312	0.6097	0.4303	-0.2123	0.3684	0.6978	0.0000	3.0439	7.1625	3.4382	0.5768	0.4275	-0.1171	2.4261	7.0810	3.2368	0.6315	0.4714	0.0003	-1.6715	57.5048	40.9014	2.2182	0.0091	-0.0002
1155.3550	0.0052	-1.7509	-1.4805	-2.0252	1.6095	-2.5313	0.6105	0.4307	-0.2121	0.3693	0.6981	0.0000	3.0474	7.1611	3.4468	0.6352	0.4149	-0.1034	2.4266	7.0534	3.2395	0.6330	0.4719	0.0003	-1.6655	57.1748	40.9273	2.2335	0.0143	-0.0002
1155.3670	0.0125	-1.7456	-1.4831	-2.0208	1.6178	-2.5313	0.6137	0.4332	-0.2082	0.3757	0.6953	0.0000	2.6443	6.8795	3.2894	0.5949	0.4399	-0.1181	2.4272	7.0202	3.2426	0.6346	0.4725	0.0003	-1.6583	56.7769	40.9582	2.2518	0.0205	-0.0002
1155.3770	0.0187	-1.7413	-1.4851	-2.0171	1.6247	-2.5312	0.6137	0.4305	-0.2112	0.3787	0.6998	0.0000	2.6467	7.1142	3.3400	0.6347	0.4798	-0.0828	2.4277	6.9920	3.2453	0.6361	0.4729	0.0003	-1.6522	56.4399	40.9843	2.2672	0.0257	-0.0002
1155.3890	0.0260	-1.7360	-1.4875	-2.0126	1.6331	-2.5312	0.6126	0.4307	-0.2087	0.3795	0.7050	0.0000	2.4439	6.8618	3.0267	0.6036	0.3779	-0.1055	2.4283	6.9590	3.2484	0.6378	0.4735	0.0003	-1.6450	56.0446	41.0154	2.2859	0.0322	-0.0002
1155.3990	0.0322	-1.7318	-1.4896	-2.0089	1.6402	-2.5312	0.6097	0.4337	-0.2086	0.3793	0.6961	0.0000	2.6315	6.4540	2.9661	0.5801	0.4736	-0.1108	2.4288	6.9315	3.2510	0.6392	0.4740	0.0003	-1.6389	55.7154	41.0405	2.3011	0.0376	-0.0002
1155.4110	0.0396	-1.7266	-1.4921	-2.0042	1.6485	-2.5313	0.6089	0.4321	-0.2128	0.3759	0.6963	0.0000	2.4712	6.4521	3.2020	0.6119	0.4476	-0.0876	2.4294	6.8988	3.2539	0.6409	0.4746	0.0003	-1.6314	55.3232	41.0696	2.3194	0.0441	-0.0002
1155.4210	0.0456	-1.7223	-1.4942	-2.0004	1.6555	-2.5313	0.6085	0.4318	-0.2103	0.3726	0.7019	0.0000	2.4534	6.6098	3.1084	0.5696	0.4790	-0.0893	2.4300	6.8714	3.2564	0.6423	0.4751	0.0003	-1.6252	54.9946	41.0937	2.3345	0.0495	-0.0002
1155.4310	0.0517	-1.7180	-1.4964	-1.9967	1.6625	-2.5312	0.6083	0.4297	-0.2144	0.3681	0.7059	0.0000	2.4889	6.7564	3.3078	0.6866	0.4046	-0.0795	2.4305	6.8438	3.2588	0.6437	0.4757	0.0003	-1.6188	54.6650	41.1171	2.3493	0.0550	-0.0002
1155.4430	0.0589	-1.7129	-1.4990	-1.9923	1.6709	-2.5312	0.6084	0.4294	-0.2167	0.3716	0.6988	0.0000	2.9212	6.8632	3.5120	0.6230	0.4133	-0.0890	2.4312	6.8104	3.2616	0.6453	0.4763	0.0003	-1.6109	54.2644	41.1448	2.3667	0.0616	-0.0002
1155.4550	0.0662	-1.7076	-1.5016	-1.9878	1.6791	-2.5312	0.6091	0.4327	-0.2130	0.3769	0.7020	0.0000	3.1208	6.5388	3.3532	0.6173	0.4263	-0.0952	2.4318	6.7768	3.2643	0.6469	0.4769	0.0003	-1.6029	53.8616	41.1720	2.3842	0.0682	-0.0002
1155.4650	0.0723	-1.7034	-1.5037	-1.9841	1.6862	-2.5312	0.6118	0.4331	-0.2155	0.3799	0.7009	0.0000	3.0773	6.6119	3.4467	0.5900	0.4654	-0.0986	2.4324	6.7489	3.2667	0.6483	0.4774	0.0003	-1.5963	53.5276	41.1949	2.3988	0.0738	-0.0002
1155.4750	0.0784	-1.6990	-1.5059	-1.9803	1.6932	-2.5312	0.6139	0.4310	-0.2125	0.3784	0.7048	0.0000	2.6907	6.6760	3.3914	0.6105	0.3988	-0.1015	2.4329	6.7209	3.2689	0.6497	0.4779	0.0003	-1.5896	53.1930	41.2173	2.4134	0.0795	-0.0002
1155.4870	0.0858	-1.6939	-1.5085	-1.9757	1.7017	-2.5313	0.6135	0.4307	-0.2112	0.3787	0.6966	0.0000	2.6136	6.6523	3.2252	0.6012	0.4230	-0.0911	2.4336	6.6875	3.2717	0.6513	0.4786	0.0003	-1.5815	52.7928	41.2439	2.4309	0.0863	-0.0002
1155.4970	0.0919	-1.6896	-1.5106	-1.9719	1.7087	-2.5312	0.6126	0.4298	-0.2135	0.3742	0.6977	0.0000	2.4540	6.6279	3.3931	0.6195	0.4254	-0.0574	2.4342	6.6596	3.2739	0.6526	0.4791	0.0003	-1.5747	52.4587	41.2659	2.4454	0.0920	-0.0002
1155.5090	0.0993	-1.6844	-1.5132	-1.9674	1.7169	-2.5312	0.6088	0.4325	-0.2105	0.3704	0.6979	0.0000	2.6742	6.6086	3.3232	0.6103	0.4586	-0.0835	2.4349	6.6262	3.2765	0.6542	0.4797	0.0003	-1.5665	52.0584	41.2918	2.4627	0.0987	-0.0002
1155.5190	0.1055	-1.6801	-1.5153	-1.9636	1.7238	-2.5312	0.6089	0.4300	-0.2104	0.3702	0.7043	0.0000	2.5187	6.7512	3.2475	0.6358	0.4089	-0.0629	2.4354	6.5982	3.2787	0.6556	0.4802	0.0003	-1.5596	51.7237	41.3131	2.4769	0.1044	-0.0002
1155.5310	0.1127	-1.6750	-1.5177	-1.9592	1.7324	-2.5312	0.6083	0.4316	-0.2106	0.3754	0.7011	0.0000	2.5598	6.6798	3.3651	0.5917	0.4077	-0.0908	2.4361	6.5646	3.2813	0.6571	0.4809	0.0003	-1.5513	51.3203	41.3384	2.4938	0.1114	-0.0002
1155.5410	0.1188	-1.6706	-1.5198	-1.9556	1.7393	-2.5312	0.6083	0.4359	-0.2094	0.3768	0.6977	0.0000	2.6641	6.0819	3.1704	0.6300	0.4838	-0.0922	2.4367	6.5363	3.2834	0.6584	0.4814	0.0003	-1.5442	50.9816	41.3594	2.5079	0.1172	-0.0002
1155.5530	0.1261	-1.6654	-1.5223	-1.9511	1.7477	-2.5312	0.6104	0.4344	-0.2126	0.3774	0.6960	0.0000	2.6734	5.9950	3.2348	0.6311	0.4733	-0.0633	2.4375	6.5014	3.2860	0.6600	0.4821	0.0003	-1.5355	50.5639	41.3849	2.5252	0.1242	-0.0002
1155.5630	0.1322	-1.6610	-1.5244	-1.9474	1.7546	-2.5312	0.6114	0.4316	-0.2126	0.3785	0.6988	0.0000	2.7655	6.2977	3.2817	0.6271	0.5038	-0.0722	2.4381	6.4729	3.2880	0.6613	0.4826	0.0003	-1.5283	50.2225	41.4051	2.5391	0.1300	-0.0002
1155.5730	0.1383	-1.6567	-1.5265	-1.9435	1.7617	-2.5313	0.6123	0.4305	-0.2132	0.3769	0.6997	0.0000	2.5895	6.1302	3.2799	0.6325	0.3985	-0.0760	2.4387	6.4444	3.2901	0.6626	0.4832	0.0003	-1.5210	49.8816	41.4251	2.5531	0.1359	-0.0002
1155.5850	0.1457	-1.6515	-1.5291	-1.9389	1.7700	-2.5313	0.6098	0.4286	-0.2137	0.3758	0.6948	0.0000	2.7495	6.2233	3.4267	0.5873	0.5171	-0.0559	2.4394	6.4105	3.2924	0.6642	0.4838	0.0003	-1.5122	49.4749	41.4485	2.5697	0.1429	-0.0002
1155.5950	0.1517	-1.6472	-1.5312	-1.9352	1.7769	-2.5313	0.6098	0.4309	-0.2145	0.3684	0.6990	0.0000	2.7293	6.1766	3.5069	0.6109	0.4790	-0.0803	2.4400	6.3822	3.2944	0.6655	0.4844	0.0003	-1.5048	49.1367	41.4675	2.5834	0.1488	-0.0002
1155.6070	0.1591	-1.6420	-1.5339	-1.9307	1.7853	-2.5313	0.6085	0.4299	-0.2127	0.3684	0.7013	0.0000	2.8338	6.2886	3.3334	0.6736	0.5182	-0.0799	2.4408	6.3480	3.2966	0.6669	0.4850	0.0003	-1.4958	48.7272	41.4895	2.5993	0.1558	-0.0002
1155.6170	0.1653	-1.6378	-1.5360	-1.9271	1.7924	-2.5312	0.6082	0.4307	-0.2120	0.3732	0.6989	0.0000	2.7686	6.0844	3.4302	0.6882	0.4534	-0.0680	2.4414	6.3197	3.2985	0.6682	0.4856	0.0003	-1.4883	48.3876	41.5077	2.6125	0.1618	-0.0002
1155.6290	0.1725	-1.6326	-1.5386	-1.9226	1.8008	-2.5312	0.6086	0.4311	-0.2106	0.3786	0.6939	0.0000	2.8537	5.9589	3.2821	0.6631	0.5086	-0.0681	2.4422	6.2857	3.3006	0.6696	0.4863	0.0003	-1.4793	47.9804	41.5292	2.6283	0.1690	-0.0002
1155.6390	0.1786	-1.6283	-1.5407	-1.9189	1.8077	-2.5312	0.6102	0.4303	-0.2122	0.3779	0.6961	0.0000	2.9828	6.2337	3.4668	0.6720	0.5225	-0.0559	2.4428	6.2573	3.3024	0.6708	0.4868	0.0003	-1.4717	47.6402	41.5469	2.6414	0.1749	-0.0002
1155.6490	0.1846	-1.6239	-1.5429	-1.9151	1.8146	-2.5312	0.6108	0.4296	-0.2129	0.3793	0.6969	0.0000	2.8311	6.2838	3.4456	0.6525	0.5127	-0.0512	2.4434	6.2285	3.3042	0.6721	0.4874	0.0003	-1.4639	47.2960	41.5642	2.6545	0.1809	-0.0001
1155.6590	0.1908	-1.6196	-1.5449	-1.9112	1.8216	-2.5313	0.6103	0.4303	-0.2112	0.3767	0.6978	0.0000	2.9087	6.0900	3.3722	0.6537	0.5235	-0.0430	2.4441	6.1995	3.3060	0.6733	0.4879	0.0003	-1.4561	46.9489	41.5818	2.6678	0.1869	-0.0001
1155.6710	0.1981	-1.6144	-1.5475	-1.9066	1.8300	-2.5312	0.6111	0.4306	-0.2119	0.3733	0.6971	0.0000	2.6458	6.0160	3.3663	0.6184	0.4510	-0.0658	2.4449	6.1648	3.3081	0.6748	0.4886	0.0003	-1.4468	46.5331	41.6027	2.6838	0.1941	-0.0001
1155.6810	0.2043	-1.6101	-1.5495	-1.9028	1.8370	-2.5312	0.6109	0.4320	-0.2098	0.3690	0.6931	0.0000	2.5477	6.0929	3.2884	0.6491	0.5538	-0.0470	2.4455	6.1365	3.3098	0.6760	0.4891	0.0003	-1.4391	46.1941	41.6195	2.6968	0.2002	-0.0001
1155.6910	0.2104	-1.6059	-1.5516	-1.8992	1.8440	-2.5312	0.6098	0.4318	-0.2088	0.3693	0.6987	0.0000	2.6406	6.0004	3.0232	0.6843	0.4751	-0.0480	2.4462	6.1083	3.3114	0.6771	0.4897	0.0003	-1.4313	45.8559	41.6353	2.7092	0.2062	-0.0001
1155.7010	0.2165	-1.6016	-1.5537	-1.8955	1.8510	-2.5312	0.6098	0.4319	-0.2112	0.3726	0.7009	0.0000	2.5718	5.8991	3.2625	0.6807	0.4209	-0.0630	2.4468	6.0796	3.3130	0.6783	0.4903	0.0003	-1.4234	45.5123	41.6509	2.7216	0.2123	-0.0001
1155.7110	0.2225	-1.5972	-1.5558	-1.8919	1.8581	-2.5312	0.6089	0.4345	-0.2140	0.3792	0.6986	0.0000	2.7093	5.6803	3.3128	0.6385	0.4306	-0.0698	2.4475	6.0508	3.3146	0.6794	0.4908	0.0003	-1.4154	45.1676	41.6664	2.7340	0.2183	-0.0001
1155.7210	0.2286	-1.5929	-1.5579	-1.8881	1.8649	-2.5312	0.6104	0.4313	-0.2146	0.3795	0.6983	0.0000	2.6528	5.8343	3.2567	0.6380	0.4882	-0.0679	2.4482	6.0216	3.3161	0.6806	0.4914	0.0003	-1.4072	44.8176	41.6817	2.7464	0.2243	-0.0001
1155.7330	0.2359	-1.5876	-1.5606	-1.8836	1.8732	-2.5312	0.6103	0.4296	-0.2167	0.3809	0.7022	0.0000	2.7721	5.8410	3.5040	0.6122	0.5398	-0.0620	2.4490	5.9865	3.3180	0.6820	0.4921	0.0003	-1.3973	44.3973	41.6996	2.7611	0.2314	-0.0001
1155.7430	0.2420	-1.5833	-1.5627	-1.8798	1.8802	-2.5313	0.6106	0.4318	-0.2142	0.3766	0.7103	0.0000	2.9634	5.6245	3.4935	0.6425	0.4258	-0.0678	2.4497	5.9573	3.3195	0.6831	0.4926	0.0003	-1.3891	44.0477	41.7145	2.7735	0.2376	-0.0001
1155.7530	0.2481	-1.5790	-1.5649	-1.8759	1.8873	-2.5312	0.6114	0.4310	-0.2095	0.3738	0.7017	0.0000	2.8129	5.7526	3.3042	0.6516	0.4337	-0.0382	2.4504	5.9285	3.3209	0.6842	0.4932	0.0003	-1.3809	43.7025	41.7287	2.7856	0.2438	-0.0001
1155.7630	0.2543	-1.5747	-1.5670	-1.8722	1.8943	-2.5312	0.6108	0.4307	-0.2109	0.3715	0.6954	0.0000	2.5343	5.6403	3.3219	0.6424	0.5060	-0.0344	2.4510	5.8998	3.3223	0.6854	0.4938	0.0003	-1.3727	43.3590	41.7426	2.7976	0.2499	-0.0001
1155.7730	0.2605	-1.5704	-1.5691	-1.8685	1.9013	-2.5312	0.6088	0.4306	-0.2127	0.3703	0.6957	0.0000	2.6621	5.5760	3.2370	0.6860	0.4797	-0.0413	2.4517	5.8707	3.3237	0.6865	0.4943	0.0003	-1.3644	43.0110	41.7562	2.8094	0.2559	-0.0001
1155.7850	0.2678	-1.5653	-1.5717	-1.8641	1.9096	-2.5312	0.6080	0.4296	-0.2130	0.3751	0.6969	0.0000	2.7187	5.7395	3.4387	0.6979	0.4942	-0.0204	2.4526	5.8362	3.3253	0.6877	0.4950	0.0003	-1.3544	42.5975	41.7716	2.8230	0.2632	-0.0001
1155.7950	0.2738	-1.5610	-1.5739	-1.8603	1.9166	-2.5313	0.6099	0.4289	-0.2143	0.3781	0.7002	0.0000	2.8855	5.9583	3.6208	0.7318	0.4786	-0.0207	2.4533	5.8075	3.3266	0.6888	0.4956	0.0003	-1.3460	42.2539	41.7843	2.8344	0.2692	-0.0001
1155.8050	0.2798	-1.5567	-1.5760	-1.8566	1.9235	-2.5313	0.6123	0.4306	-0.2108	0.3769	0.6966	0.0000	2.6907	5.8064	3.3970	0.7243	0.4897	-0.0390	2.4540	5.7782	3.3279	0.6898	0.4961	0.0003	-1.3376	41.9032	41.7970	2.8459	0.2752	-0.0001
1155.8170	0.2872	-1.5515	-1.5785	-1.8521	1.9319	-2.5312	0.6115	0.4311	-0.2109	0.3808	0.6997	0.0000	2.6762	5.6522	3.3771	0.6279	0.4992	-0.0525	2.4548	5.7430	3.3294	0.6911	0.4968	0.0003	-1.3273	41.4813	41.8119	2.8597	0.2825	-0.0001
1155.8270	0.2933	-1.5471	-1.5805	-1.8482	1.9389	-2.5313	0.6125	0.4343	-0.2091	0.3776	0.6952	0.0000	2.6707	5.3396	3.2171	0.6466	0.5194	-0.0482	2.4556	5.7135	3.3306	0.6922	0.4974	0.0003	-1.3187	41.1282	41.8240	2.8712	0.2886	-0.0001
1155.8390	0.3006	-1.5419	-1.5830	-1.8436	1.9474	-2.5312	0.6115	0.4333	-0.2080	0.3727	0.7009	0.0000	2.8060	5.4082	3.0228	0.6102	0.4724	-0.0629	2.4564	5.6784	3.3321	0.6935	0.4980	0.0003	-1.3085	40.7078	41.8382	2.8849	0.2960	-0.0001
1155.8490	0.3068	-1.5376	-1.5851	-1.8399	1.9544	-2.5312	0.6113	0.4305	-0.2130	0.3683	0.6935	0.0000	2.6699	5.4271	3.3150	0.6554	0.4980	-0.0536	2.4571	5.6493	3.3332	0.6945	0.4986	0.0003	-1.2999	40.3589	41.8495	2.8959	0.3020	-0.0001
1155.8610	0.3142	-1.5324	-1.5877	-1.8355	1.9626	-2.5312	0.6102	0.4314	-0.2109	0.3693	0.6949	0.0000	2.5074	5.3391	3.1311	0.7137	0.5428	-0.0384	2.4580	5.6144	3.3345	0.6957	0.4993	0.0003	-1.2895	39.9409	41.8622	2.9087	0.3092	-0.0001
1155.8710	0.3203	-1.5282	-1.5898	-1.8318	1.9696	-2.5312	0.6074	0.4324	-0.2152	0.3725	0.6992	0.0000	2.4597	5.2805	3.4154	0.7171	0.5051	-0.0310	2.4587	5.5852	3.3355	0.6966	0.4998	0.0003	-1.2808	39.5918	41.8723	2.9191	0.3152	-0.0001
1155.8830	0.3276	-1.5230	-1.5924	-1.8274	1.9781	-2.5313	0.6061	0.4327	-0.2154	0.3795	0.7001	0.0000	2.7529	5.3693	3.5160	0.6742	0.4684	-0.0430	2.4596	5.5499	3.3367	0.6978	0.5005	0.0003	-1.2701	39.1693	41.8842	2.9316	0.3225	-0.0001
1155.8930	0.3336	-1.5186	-1.5945	-1.8237	1.9852	-2.5312	0.6066	0.4313	-0.2145	0.3803	0.6947	0.0000	3.2004	5.3040	3.5404	0.6623	0.4643	-0.0353	2.4604	5.5206	3.3377	0.6988	0.5011	0.0003	-1.2612	38.8178	41.8938	2.9419	0.3286	-0.0001
1155.9050	0.3408	-1.5135	-1.5971	-1.8191	1.9935	-2.5312	0.6110	0.4317	-0.2150	0.3782	0.6921	0.0000	3.0902	5.3103	3.6316	0.7068	0.5984	-0.0278	2.4612	5.4854	3.3388	0.6999	0.5017	0.0003	-1.2506	38.3966	41.9050	2.9543	0.3357	-0.0001
1155.9150	0.3469	-1.5091	-1.5993	-1.8153	2.0004	-2.5312	0.6137	0.4335	-0.2116	0.3778	0.6979	0.0000	3.0259	4.9042	3.3387	0.6509	0.5052	-0.0341	2.4620	5.4557	3.3398	0.7009	0.5023	0.0003	-1.2416	38.0406	41.9141	2.9646	0.3417	-0.0001
1155.9250	0.3530	-1.5048	-1.6014	-1.8114	2.0074	-2.5312	0.6155	0.4317	-0.2095	0.3713	0.6947	0.0000	2.7039	5.1199	3.2868	0.6804	0.5499	-0.0341	2.4627	5.4264	3.3407	0.7018	0.5029	0.0003	-1.2327	37.6897	41.9229	2.9748	0.3477	-0.0001
1155.9350	0.3593	-1.5004	-1.6036	-1.8076	2.0144	-2.5312	0.6138	0.4282	-0.2139	0.3700	0.6998	0.0000	2.6462	5.3800	3.4530	0.6935	0.4888	-0.0582	2.4635	5.3966	3.3415	0.7027	0.5034	0.0003	-1.2236	37.3326	41.9312	2.9847	0.3537	-0.0001
1155.9450	0.3654	-1.4961	-1.6057	-1.8040	2.0213	-2.5313	0.6115	0.4302	-0.2124	0.3719	0.7015	0.0000	2.5717	5.0814	3.4593	0.7516	0.4549	-0.0262	2.4643	5.3670	3.3423	0.7036	0.5040	0.0003	-1.2145	36.9788	41.9390	2.9943	0.3596	-0.0001
1155.9550	0.3715	-1.4918	-1.6078	-1.8003	2.0283	-2.5312	0.6100	0.4299	-0.2099	0.3731	0.7001	0.0000	2.5206	5.4433	3.5039	0.7538	0.4894	-0.0205	2.4650	5.3378	3.3430	0.7045	0.5045	0.0003	-1.2055	36.6290	41.9464	3.0037	0.3655	-0.0001
1155.9670	0.3789	-1.4867	-1.6103	-1.7958	2.0367	-2.5313	0.6093	0.4297	-0.2120	0.3784	0.7042	0.0000	2.3645	5.3486	3.5235	0.6980	0.3899	-0.0606	2.4659	5.3028	3.3439	0.7056	0.5052	0.0003	-1.1946	36.2092	41.9550	3.0149	0.3726	-0.0001
1155.9770	0.3850	-1.4825	-1.6124	-1.7921	2.0438	-2.5312	0.6054	0.4325	-0.2092	0.3782	0.6961	0.0000	2.6057	5.0159	3.1510	0.7022	0.4876	-0.0071	2.4667	5.2738	3.3446	0.7064	0.5057	0.0003	-1.1858	35.8630	41.9619	3.0244	0.3785	-0.0001
1155.9870	0.3910	-1.4782	-1.6144	-1.7883	2.0507	-2.5312	0.6068	0.4331	-0.2112	0.3796	0.6959	0.0000	2.9345	4.9214	3.2574	0.6416	0.5020	-0.0349	2.4674	5.2443	3.3453	0.7073	0.5063	0.0003	-1.1766	35.5094	41.9684	3.0336	0.3844	-0.0001
1155.9970	0.3970	-1.4739	-1.6165	-1.7845	2.0576	-2.5312	0.6085	0.4328	-0.2126	0.3757	0.6992	0.0000	3.1325	5.1740	3.3111	0.6378	0.5099	-0.0255	2.4682	5.2150	3.3459	0.7081	0.5068	0.0003	-1.1675	35.1579	41.9746	3.0426	0.3902	-0.0001
1156.0070	0.4031	-1.4695	-1.6187	-1.7807	2.0645	-2.5312	0.6122	0.4318	-0.2121	0.3707	0.6979	0.0000	2.8755	4.9988	3.4393	0.6313	0.5883	-0.0243	2.4690	5.1851	3.3465	0.7090	0.5073	0.0003	-1.1582	34.8001	41.9805	3.0518	0.3960	-0.0001
1156.0190	0.4105	-1.4642	-1.6212	-1.7762	2.0729	-2.5312	0.6120	0.4313	-0.2148	0.3685	0.7058	0.0000	2.6633	4.9309	3.4465	0.6870	0.4382	-0.0083	2.4699	5.1491	3.3472	0.7100	0.5080	0.0003	-1.1469	34.3689	41.9870	3.0624	0.4030	-0.0001
1156.0290	0.4166	-1.4599	-1.6233	-1.7725	2.0800	-2.5312	0.6122	0.4333	-0.2139	0.3715	0.6952	0.0000	2.7310	4.5282	3.4746	0.7108	0.5544	-0.0206	2.4707	5.1190	3.3477	0.7108	0.5085	0.0003	-1.1374	34.0083	41.9918	3.0709	0.4088	-0.0001
1156.0410	0.4239	-1.4547	-1.6259	-1.7682	2.0883	-2.5312	0.6120	0.4308	-0.2131	0.3760	0.6984	0.0000	2.6631	4.8023	3.3277	0.7101	0.5129	-0.0366	2.4716	5.0836	3.3482	0.7117	0.5092	0.0003	-1.1262	33.5848	41.9972	3.0808	0.4158	-0.0001
1156.0510	0.4300	-1.4504	-1.6281	-1.7644	2.0953	-2.5313	0.6122	0.4300	-0.2168	0.3807	0.6949	0.0000	2.6932	4.8340	3.4193	0.7115	0.5456	-0.0159	2.4724	5.0541	3.3486	0.7124	0.5097	0.0003	-1.1168	33.2318	42.0014	3.0889	0.4214	-0.0001
1156.0630	0.4374	-1.4452	-1.6306	-1.7599	2.1037	-2.5313	0.6124	0.4305	-0.2128	0.3822	0.7020	0.0000	2.7211	4.6888	3.4698	0.6502	0.4533	-0.0036	2.4734	5.0182	3.3491	0.7133	0.5103	0.0003	-1.1054	32.8018	42.0060	3.0988	0.4284	-0.0001
1156.0730	0.4434	-1.4410	-1.6328	-1.7561	2.1107	-2.5313	0.6111	0.4305	-0.2134	0.3784	0.6930	0.0000	2.8632	4.6635	3.3283	0.6985	0.5310	-0.0402	2.4742	4.9888	3.3495	0.7141	0.5109	0.0003	-1.0960	32.4494	42.0095	3.1066	0.4340	-0.0001
1156.0850	0.4508	-1.4358	-1.6354	-1.7515	2.1190	-2.5312	0.6123	0.4306	-0.2150	0.3767	0.6997	0.0000	2.7807	4.9861	3.5078	0.6859	0.5290	-0.0177	2.4751	4.9534	3.3499	0.7149	0.5115	0.0003	-1.0846	32.0257	42.0134	3.1160	0.4407	-0.0001
1156.0950	0.4568	-1.4315	-1.6375	-1.7476	2.1260	-2.5313	0.6107	0.4299	-0.2104	0.3722	0.6994	0.0000	3.0814	4.8492	3.3703	0.6790	0.5558	-0.0442	2.4759	4.9240	3.3501	0.7157	0.5120	0.0003	-1.0752	31.6728	42.0162	3.1237	0.4463	-0.0001
1156.1050	0.4630	-1.4272	-1.6396	-1.7440	2.1331	-2.5313	0.6115	0.4315	-0.2116	0.3687	0.6968	0.0000	2.7147	4.7760	3.4284	0.7278	0.5750	-0.0209	2.4767	4.8941	3.3504	0.7163	0.5125	0.0003	-1.0656	31.3154	42.0185	3.1311	0.4520	-0.0001
1156.1150	0.4692	-1.4228	-1.6417	-1.7403	2.1401	-2.5312	0.6112	0.4346	-0.2118	0.3731	0.6974	0.0000	2.5639	4.4510	3.4101	0.7139	0.4489	-0.0279	2.4775	4.8642	3.3505	0.7170	0.5131	0.0003	-1.0560	30.9567	42.0202	3.1385	0.4576	-0.0000
1156.1250	0.4754	-1.4185	-1.6437	-1.7366	2.1471	-2.5312	0.6093	0.4326	-0.2085	0.3756	0.6916	0.0000	2.3716	4.4903	3.1663	0.6968	0.4926	-0.0212	2.4783	4.8343	3.3507	0.7177	0.5136	0.0003	-1.0463	30.5994	42.0217	3.1457	0.4631	-0.0000
1156.1370	0.4827	-1.4134	-1.6462	-1.7321	2.1554	-2.5312	0.6068	0.4300	-0.2113	0.3770	0.6974	0.0000	2.6254	4.6518	3.2753	0.6908	0.4988	-0.0225	2.4793	4.7986	3.3508	0.7185	0.5142	0.0003	-1.0348	30.1712	42.0230	3.1541	0.4696	-0.0000
1156.1470	0.4886	-1.4090	-1.6484	-1.7283	2.1623	-2.5312	0.6067	0.4312	-0.2147	0.3799	0.7000	0.0000	3.0565	4.5693	3.4315	0.6917	0.5028	-0.0129	2.4801	4.7687	3.3509	0.7191	0.5147	0.0003	-1.0251	29.8134	42.0237	3.1610	0.4750	-0.0000
1156.1570	0.4946	-1.4047	-1.6506	-1.7246	2.1693	-2.5312	0.6108	0.4306	-0.2144	0.3777	0.7009	0.0000	3.2286	4.5788	3.4116	0.6892	0.4967	-0.0263	2.4809	4.7390	3.3510	0.7197	0.5152	0.0003	-1.0154	29.4575	42.0242	3.1676	0.4804	-0.0000
1156.1690	0.5020	-1.3995	-1.6532	-1.7200	2.1778	-2.5312	0.6149	0.4296	-0.2144	0.3752	0.6961	0.0000	2.9598	4.6825	3.5669	0.6765	0.4940	0.0068	2.4819	4.7028	3.3510	0.7205	0.5158	0.0003	-1.0036	29.0243	42.0243	3.1756	0.4870	-0.0000
1156.1790	0.5081	-1.3951	-1.6553	-1.7162	2.1847	-2.5312	0.6135	0.4301	-0.2117	0.3707	0.6951	0.0000	2.6756	4.4447	3.4301	0.6552	0.5464	-0.0216	2.4827	4.6731	3.3510	0.7211	0.5163	0.0003	-0.9938	28.6682	42.0241	3.1819	0.4923	-0.0000
1156.1890	0.5143	-1.3908	-1.6574	-1.7124	2.1917	-2.5312	0.6111	0.4326	-0.2117	0.3729	0.7023	0.0000	2.5832	4.0699	3.2553	0.6606	0.4259	-0.0208	2.4835	4.6432	3.3509	0.7216	0.5168	0.0003	-0.9840	28.3107	42.0233	3.1881	0.4976	-0.0000
1156.2010	0.5216	-1.3857	-1.6600	-1.7081	2.2001	-2.5313	0.6099	0.4338	-0.2120	0.3734	0.6971	0.0000	2.7676	4.0108	3.5259	0.6871	0.4693	-0.0121	2.4845	4.6076	3.3507	0.7223	0.5174	0.0003	-0.9723	27.8847	42.0219	3.1952	0.5039	-0.0000
1156.2110	0.5278	-1.3814	-1.6622	-1.7044	2.2071	-2.5313	0.6091	0.4300	-0.2119	0.3756	0.6985	0.0000	2.6774	4.3614	3.4364	0.7351	0.4650	-0.0038	2.4853	4.5781	3.3506	0.7228	0.5179	0.0003	-0.9626	27.5304	42.0204	3.2009	0.5091	-0.0000
1156.2210	0.5339	-1.3771	-1.6643	-1.7007	2.2139	-2.5313	0.6089	0.4290	-0.2118	0.3782	0.6996	0.0000	2.6567	4.4778	3.3928	0.7303	0.4883	-0.0026	2.4861	4.5482	3.3504	0.7234	0.5183	0.0003	-0.9527	27.1733	42.0184	3.2065	0.5142	-0.0000
1156.2330	0.5412	-1.3719	-1.6668	-1.6961	2.2223	-2.5312	0.6076	0.4307	-0.2132	0.3808	0.7083	0.0000	2.8062	4.2976	3.6101	0.7025	0.4593	-0.0198	2.4871	4.5120	3.3501	0.7240	0.5189	0.0003	-0.9407	26.7391	42.0156	3.2131	0.5203	-0.0000
1156.2430	0.5472	-1.3676	-1.6689	-1.6924	2.2294	-2.5313	0.6089	0.4296	-0.2091	0.3794	0.7016	0.0000	2.8670	4.5074	3.2610	0.6813	0.4632	-0.0280	2.4879	4.4821	3.3498	0.7245	0.5194	0.0003	-0.9308	26.3811	42.0129	3.2186	0.5255	-0.0000
1156.2550	0.5545	-1.3624	-1.6715	-1.6877	2.2378	-2.5312	0.6105	0.4289	-0.2102	0.3718	0.6964	0.0000	2.9700	4.4105	3.3619	0.6919	0.5129	-0.0194	2.4889	4.4463	3.3494	0.7251	0.5199	0.0003	-0.9190	25.9526	42.0092	3.2249	0.5316	-0.0000
1156.2650	0.5606	-1.3581	-1.6735	-1.6839	2.2448	-2.5312	0.6143	0.4311	-0.2105	0.3676	0.6965	0.0000	2.9032	4.1046	3.3693	0.6800	0.5028	-0.0064	2.4898	4.4164	3.3491	0.7255	0.5204	0.0003	-0.9091	25.5942	42.0055	3.2300	0.5365	-0.0000
1156.2770	0.5680	-1.3529	-1.6760	-1.6795	2.2531	-2.5312	0.6146	0.4315	-0.2074	0.3706	0.7033	0.0000	2.5937	3.9820	3.0314	0.7119	0.4330	-0.0274	2.4908	4.3806	3.3485	0.7261	0.5209	0.0003	-0.8972	25.1661	42.0004	3.2357	0.5424	-0.0000
1156.2870	0.5741	-1.3486	-1.6781	-1.6758	2.2601	-2.5312	0.6136	0.4320	-0.2105	0.3722	0.7039	0.0000	2.4232	4.0287	3.2958	0.7211	0.4571	-0.0109	2.4916	4.3510	3.3481	0.7265	0.5214	0.0003	-0.8873	24.8105	41.9958	3.2402	0.5473	-0.0000
1156.2990	0.5815	-1.3435	-1.6806	-1.6714	2.2685	-2.5312	0.6083	0.4283	-0.2152	0.3768	0.7024	0.0000	2.6518	4.4023	3.2886	0.7141	0.4749	-0.0206	2.4926	4.3152	3.3475	0.7270	0.5219	0.0003	-0.8753	24.3828	41.9902	3.2454	0.5531	-0.0000
1156.3090	0.5875	-1.3392	-1.6828	-1.6677	2.2755	-2.5312	0.6073	0.4299	-0.2134	0.3771	0.6969	0.0000	2.7995	4.3212	3.3088	0.7399	0.5125	0.0004	2.4934	4.2856	3.3470	0.7274	0.5224	0.0003	-0.8653	24.0275	41.9852	3.2496	0.5579	-0.0000
1156.3190	0.5936	-1.3349	-1.6850	-1.6639	2.2824	-2.5312	0.6096	0.4330	-0.2187	0.3790	0.6946	0.0000	3.0612	3.9150	3.6293	0.6986	0.5213	0.0054	2.4943	4.2556	3.3464	0.7277	0.5228	0.0003	-0.8553	23.6690	41.9796	3.2536	0.5627	-0.0000
1156.3290	0.5997	-1.3305	-1.6871	-1.6601	2.2895	-2.5312	0.6105	0.4327	-0.2136	0.3780	0.6971	0.0000	2.9066	4.0259	3.4417	0.6777	0.5280	-0.0116	2.4951	4.2256	3.3458	0.7281	0.5233	0.0003	-0.8452	23.3098	41.9739	3.2576	0.5674	-0.0000
1156.3390	0.6058	-1.3262	-1.6892	-1.6562	2.2965	-2.5313	0.6100	0.4320	-0.2096	0.3738	0.6953	0.0000	2.7350	3.8670	3.3041	0.6612	0.5050	0.0002	2.4959	4.1957	3.3452	0.7284	0.5237	0.0003	-0.8351	22.9514	41.9675	3.2613	0.5721	-0.0000
1156.3490	0.6120	-1.3218	-1.6913	-1.6525	2.3034	-2.5312	0.6087	0.4333	-0.2121	0.3705	0.6908	0.0000	2.8414	3.5252	3.3760	0.6908	0.5618	0.0204	2.4968	4.1654	3.3445	0.7288	0.5241	0.0003	-0.8249	22.5886	41.9605	3.2650	0.5766	-0.0000
1156.3610	0.6193	-1.3167	-1.6939	-1.6480	2.3116	-2.5312	0.6081	0.4318	-0.2104	0.3721	0.6987	0.0000	2.9218	3.6497	3.2364	0.7245	0.5307	-0.0082	2.4978	4.1296	3.3436	0.7292	0.5246	0.0003	-0.8128	22.1595	41.9519	3.2690	0.5820	0.0000
1156.3710	0.6254	-1.3123	-1.6960	-1.6444	2.3185	-2.5312	0.6094	0.4290	-0.2132	0.3732	0.7007	0.0000	2.7429	3.9315	3.4603	0.7462	0.5668	-0.0032	2.4987	4.0995	3.3428	0.7294	0.5250	0.0003	-0.8026	21.7989	41.9442	3.2721	0.5864	0.0000
1156.3810	0.6315	-1.3080	-1.6982	-1.6407	2.3257	-2.5312	0.6090	0.4296	-0.2142	0.3792	0.7024	0.0000	2.6632	3.8435	3.5728	0.7171	0.4853	-0.0133	2.4995	4.0695	3.3420	0.7297	0.5255	0.0003	-0.7924	21.4403	41.9363	3.2751	0.5909	0.0000
1156.3910	0.6376	-1.3037	-1.7003	-1.6369	2.3328	-2.5312	0.6090	0.4300	-0.2096	0.3795	0.6967	0.0000	2.7795	3.7457	3.2552	0.7400	0.5015	0.0045	2.5003	4.0400	3.3412	0.7300	0.5259	0.0003	-0.7824	21.0868	41.9284	3.2778	0.5954	0.0000
1156.4030	0.6448	-1.2985	-1.7029	-1.6324	2.3411	-2.5312	0.6094	0.4315	-0.2111	0.3784	0.6965	0.0000	3.0859	3.8052	3.4103	0.7274	0.5150	0.0024	2.5014	4.0038	3.3401	0.7303	0.5263	0.0003	-0.7701	20.6534	41.9176	3.2810	0.6005	0.0000
1156.4130	0.6510	-1.2942	-1.7050	-1.6285	2.3480	-2.5312	0.6107	0.4303	-0.2113	0.3765	0.7022	0.0000	2.9040	3.8804	3.3364	0.7004	0.4700	0.0065	2.5022	3.9740	3.3392	0.7305	0.5267	0.0003	-0.7600	20.2967	41.9084	3.2835	0.6048	0.0000
1156.4250	0.6583	-1.2891	-1.7074	-1.6240	2.3564	-2.5312	0.6124	0.4312	-0.2083	0.3707	0.6998	0.0000	2.7326	3.7528	3.0800	0.6778	0.4990	0.0043	2.5032	3.9388	3.3380	0.7308	0.5272	0.0003	-0.7481	19.8743	41.8969	3.2863	0.6098	0.0000
1156.4350	0.6645	-1.2848	-1.7095	-1.6202	2.3634	-2.5312	0.6110	0.4327	-0.2134	0.3680	0.7008	0.0000	2.6281	3.4699	3.4297	0.7305	0.4626	0.0168	2.5041	3.9087	3.3370	0.7310	0.5276	0.0003	-0.7379	19.5145	41.8867	3.2883	0.6140	0.0000
1156.4450	0.6706	-1.2804	-1.7116	-1.6166	2.3704	-2.5312	0.6107	0.4310	-0.2120	0.3691	0.6973	0.0000	2.6788	3.7535	3.2637	0.7339	0.5180	-0.0193	2.5049	3.8785	3.3359	0.7311	0.5280	0.0003	-0.7276	19.1530	41.8759	3.2902	0.6181	0.0000
1156.4570	0.6779	-1.2752	-1.7142	-1.6121	2.3788	-2.5312	0.6092	0.4292	-0.2136	0.3756	0.7020	0.0000	2.8439	3.7233	3.3863	0.7398	0.4567	0.0044	2.5060	3.8423	3.3346	0.7313	0.5284	0.0003	-0.7152	18.7193	41.8629	3.2922	0.6229	0.0000
1156.4670	0.6839	-1.2709	-1.7164	-1.6084	2.3858	-2.5312	0.6100	0.4301	-0.2161	0.3788	0.6979	0.0001	2.8826	3.5583	3.5628	0.6921	0.4805	0.0015	2.5068	3.8125	3.3334	0.7314	0.5288	0.0003	-0.7050	18.3618	41.8516	3.2937	0.6268	0.0000
1156.4790	0.6912	-1.2657	-1.7189	-1.6039	2.3942	-2.5312	0.6126	0.4317	-0.2129	0.3804	0.6983	0.0000	2.6716	3.2590	3.4416	0.6897	0.4694	-0.0250	2.5078	3.7768	3.3320	0.7316	0.5292	0.0003	-0.6928	17.9340	41.8378	3.2952	0.6315	0.0000
1156.4890	0.6974	-1.2615	-1.7211	-1.6001	2.4011	-2.5312	0.6109	0.4341	-0.2115	0.3786	0.6956	0.0002	2.7035	3.2421	3.2564	0.6654	0.5611	0.0102	2.5087	3.7475	3.3308	0.7317	0.5296	0.0003	-0.6827	17.5841	41.8262	3.2963	0.6353	0.0000
1156.4990	0.7035	-1.2572	-1.7232	-1.5963	2.4080	-2.5312	0.6098	0.4302	-0.2133	0.3753	0.7018	0.0001	2.7330	3.4767	3.4440	0.6690	0.5037	-0.0147	2.5095	3.7177	3.3296	0.7318	0.5299	0.0003	-0.6725	17.2263	41.8139	3.2972	0.6390	0.0000
1156.5090	0.7096	-1.2529	-1.7253	-1.5925	2.4150	-2.5313	0.6096	0.4303	-0.2103	0.3692	0.7039	0.0001	2.8347	3.4750	3.2845	0.7073	0.4767	0.0018	2.5104	3.6882	3.3283	0.7318	0.5303	0.0003	-0.6624	16.8739	41.8013	3.2979	0.6427	0.0000
1156.5190	0.7157	-1.2485	-1.7276	-1.5887	2.4221	-2.5312	0.6101	0.4316	-0.2131	0.3680	0.6967	0.0000	2.6585	3.4808	3.5001	0.7452	0.5826	0.0085	2.5112	3.6578	3.3269	0.7319	0.5306	0.0003	-0.6520	16.5098	41.7878	3.2985	0.6464	0.0000
1156.5290	0.7219	-1.2441	-1.7297	-1.5851	2.4292	-2.5312	0.6107	0.4294	-0.2133	0.3682	0.6927	0.0000	2.4544	3.5368	3.5066	0.7495	0.5304	-0.0012	2.5121	3.6278	3.3255	0.7319	0.5310	0.0003	-0.6416	16.1498	41.7741	3.2988	0.6501	0.0000
1156.5410	0.7292	-1.2389	-1.7322	-1.5807	2.4375	-2.5312	0.6082	0.4296	-0.2084	0.3746	0.6896	0.0000	2.6249	3.3020	3.3454	0.7266	0.6063	-0.0042	2.5131	3.5915	3.3237	0.7319	0.5313	0.0003	-0.6292	15.7153	41.7564	3.2991	0.6543	0.0000
1156.5510	0.7352	-1.2346	-1.7342	-1.5770	2.4444	-2.5312	0.6103	0.4320	-0.2117	0.3787	0.6945	0.0000	2.9374	3.0649	3.3605	0.6920	0.5850	-0.0231	2.5140	3.5618	3.3223	0.7319	0.5317	0.0003	-0.6189	15.3593	41.7420	3.2990	0.6577	0.0000
1156.5610	0.7412	-1.2304	-1.7363	-1.5732	2.4514	-2.5312	0.6115	0.4331	-0.2101	0.3814	0.6966	0.0000	2.9956	3.1304	3.1837	0.7052	0.5097	0.0049	2.5148	3.5324	3.3207	0.7319	0.5320	0.0003	-0.6089	15.0082	41.7269	3.2988	0.6611	0.0000
1156.5710	0.7474	-1.2261	-1.7384	-1.5694	2.4583	-2.5312	0.6162	0.4297	-0.2088	0.3801	0.6927	0.0000	2.7334	3.2432	3.0397	0.6816	0.5739	-0.0204	2.5157	3.5028	3.3192	0.7319	0.5323	0.0003	-0.5987	14.6534	41.7115	3.2984	0.6644	0.0000
1156.5830	0.7549	-1.2210	-1.7409	-1.5648	2.4667	-2.5312	0.6113	0.4310	-0.2133	0.3767	0.6980	0.0000	2.3397	3.2601	3.2598	0.7059	0.5549	0.0140	2.5167	3.4674	3.3173	0.7318	0.5326	0.0003	-0.5865	14.2286	41.6926	3.2977	0.6682	0.0000
1156.5930	0.7610	-1.2167	-1.7430	-1.5609	2.4737	-2.5312	0.6062	0.4320	-0.2134	0.3711	0.7008	0.0000	2.5636	3.1938	3.4506	0.6868	0.5273	0.0023	2.5175	3.4380	3.3157	0.7317	0.5329	0.0003	-0.5764	13.8775	41.6770	3.2969	0.6714	0.0000
1156.6030	0.7671	-1.2124	-1.7452	-1.5572	2.4807	-2.5312	0.6053	0.4316	-0.2132	0.3689	0.7020	0.0000	2.3769	3.4102	3.2384	0.7473	0.4898	-0.0051	2.5184	3.4081	3.3140	0.7317	0.5332	0.0003	-0.5661	13.5194	41.6603	3.2959	0.6745	0.0000
1156.6150	0.7744	-1.2071	-1.7478	-1.5528	2.4891	-2.5312	0.6050	0.4324	-0.2149	0.3701	0.6912	0.0000	3.0560	3.0961	3.5313	0.7741	0.5645	0.0103	2.5194	3.3724	3.3119	0.7315	0.5336	0.0003	-0.5537	13.0918	41.6403	3.2944	0.6783	0.0000
1156.6250	0.7804	-1.2027	-1.7499	-1.5491	2.4961	-2.5312	0.6075	0.4328	-0.2120	0.3749	0.6969	0.0000	3.0198	2.8993	3.3103	0.7441	0.5083	0.0050	2.5203	3.3423	3.3101	0.7314	0.5338	0.0003	-0.5433	12.7307	41.6224	3.2930	0.6812	0.0000
1156.6370	0.7877	-1.1976	-1.7525	-1.5446	2.5044	-2.5312	0.6101	0.4345	-0.2127	0.3780	0.6994	0.0000	3.0036	2.5019	3.2468	0.6906	0.4990	0.0232	2.5213	3.3063	3.3079	0.7312	0.5342	0.0003	-0.5309	12.3003	41.6009	3.2911	0.6846	0.0000
1156.6470	0.7937	-1.1933	-1.7546	-1.5409	2.5114	-2.5312	0.6132	0.4317	-0.2135	0.3800	0.7025	0.0000	3.2122	2.8543	3.4211	0.6424	0.5167	0.0063	2.5222	3.2767	3.3061	0.7310	0.5344	0.0003	-0.5207	11.9460	41.5829	3.2893	0.6874	0.0001
1156.6590	0.8010	-1.1882	-1.7572	-1.5364	2.5198	-2.5312	0.6149	0.4290	-0.2123	0.3761	0.6959	0.0000	2.9943	3.0988	3.2150	0.6963	0.5038	-0.0123	2.5232	3.2419	3.3039	0.7308	0.5347	0.0003	-0.5087	11.5289	41.5613	3.2869	0.6908	0.0001
1156.6690	0.8072	-1.1838	-1.7594	-1.5325	2.5268	-2.5312	0.6136	0.4302	-0.2141	0.3735	0.6973	0.0000	2.7832	3.0841	3.4393	0.6846	0.5180	0.0022	2.5241	3.2124	3.3020	0.7306	0.5350	0.0003	-0.4984	11.1751	41.5426	3.2847	0.6935	0.0001
1156.6810	0.8147	-1.1786	-1.7619	-1.5280	2.5351	-2.5312	0.6136	0.4321	-0.2113	0.3704	0.7005	0.0000	2.1154	2.8846	3.3974	0.7167	0.4944	0.0227	2.5251	3.1767	3.2996	0.7303	0.5353	0.0003	-0.4861	10.7473	41.5191	3.2818	0.6966	0.0001
1156.6910	0.8208	-1.1742	-1.7640	-1.5243	2.5421	-2.5312	0.6062	0.4335	-0.2108	0.3722	0.7024	0.0000	2.4916	2.8804	3.1850	0.6924	0.5028	0.0252	2.5260	3.1464	3.2975	0.7301	0.5355	0.0003	-0.4757	10.3849	41.4979	3.2791	0.6991	0.0001
1156.7030	0.8280	-1.1691	-1.7665	-1.5199	2.5505	-2.5312	0.6043	0.4311	-0.2097	0.3763	0.6992	0.0000	2.7606	2.8303	3.2261	0.7043	0.4842	-0.0038	2.5270	3.1107	3.2949	0.7298	0.5358	0.0003	-0.4634	9.9569	41.4724	3.2757	0.7020	0.0001
1156.7130	0.8341	-1.1648	-1.7685	-1.5162	2.5575	-2.5312	0.6078	0.4311	-0.2093	0.3779	0.6962	0.0000	3.1504	2.7583	3.1240	0.7029	0.5569	-0.0083	2.5278	3.0810	3.2927	0.7295	0.5360	0.0003	-0.4531	9.6013	41.4512	3.2726	0.7044	0.0001
1156.7250	0.8414	-1.1595	-1.7710	-1.5117	2.5658	-2.5313	0.6116	0.4310	-0.2127	0.3794	0.7027	0.0000	2.9373	2.5924	3.2154	0.6666	0.4909	0.0048	2.5289	3.0453	3.2901	0.7291	0.5362	0.0003	-0.4408	9.1744	41.4253	3.2687	0.7071	0.0001
1156.7350	0.8476	-1.1552	-1.7732	-1.5079	2.5729	-2.5312	0.6138	0.4304	-0.2147	0.3777	0.7001	0.0000	2.3893	2.6360	3.3330	0.6998	0.4951	0.0066	2.5297	3.0158	3.2878	0.7288	0.5365	0.0003	-0.4306	8.8204	41.4031	3.2652	0.7093	0.0001
1156.7470	0.8549	-1.1501	-1.7757	-1.5034	2.5814	-2.5312	0.6092	0.4291	-0.2155	0.3780	0.6970	0.0000	2.7653	2.8804	3.3470	0.7084	0.4754	0.0028	2.5307	2.9806	3.2852	0.7284	0.5367	0.0003	-0.4185	8.3997	41.3770	3.2608	0.7119	0.0001
1156.7570	0.8609	-1.1457	-1.7779	-1.4995	2.5882	-2.5312	0.6123	0.4288	-0.2161	0.3716	0.6971	0.0000	2.8397	2.7986	3.5475	0.7001	0.4978	0.0138	2.5316	2.9513	3.2829	0.7280	0.5369	0.0003	-0.4083	8.0482	41.3550	3.2569	0.7140	0.0001
1156.7670	0.8670	-1.1415	-1.7801	-1.4957	2.5952	-2.5312	0.6140	0.4309	-0.2129	0.3690	0.7019	0.0000	2.9238	2.5000	3.4424	0.7086	0.5033	0.0147	2.5324	2.9223	3.2807	0.7277	0.5371	0.0003	-0.3983	7.7013	41.3327	3.2529	0.7160	0.0001
1156.7790	0.8744	-1.1363	-1.7826	-1.4913	2.6035	-2.5312	0.6130	0.4352	-0.2122	0.3677	0.7020	0.0000	2.4098	2.2940	3.2798	0.7583	0.5237	-0.0031	2.5334	2.8870	3.2778	0.7272	0.5373	0.0003	-0.3861	7.2783	41.3048	3.2478	0.7182	0.0001
1156.7890	0.8805	-1.1320	-1.7847	-1.4876	2.6105	-2.5312	0.6069	0.4318	-0.2119	0.3734	0.7023	0.0000	2.5909	2.4871	3.3509	0.7612	0.5486	0.0087	2.5343	2.8576	3.2754	0.7268	0.5374	0.0003	-0.3760	6.9261	41.2808	3.2434	0.7200	0.0001
1156.8010	0.8878	-1.1268	-1.7873	-1.4832	2.6189	-2.5312	0.6072	0.4306	-0.2102	0.3784	0.6990	0.0000	3.0170	2.5930	3.1974	0.6956	0.5225	0.0206	2.5353	2.8221	3.2724	0.7262	0.5376	0.0003	-0.3638	6.5009	41.2514	3.2377	0.7222	0.0001
1156.8110	0.8938	-1.1225	-1.7895	-1.4795	2.6259	-2.5312	0.6110	0.4304	-0.2146	0.3801	0.7014	0.0000	3.2273	2.5591	3.4889	0.6970	0.5204	0.0066	2.5361	2.7926	3.2699	0.7258	0.5378	0.0003	-0.3536	6.1473	41.2268	3.2328	0.7239	0.0001
1156.8230	0.9011	-1.1174	-1.7920	-1.4750	2.6343	-2.5312	0.6154	0.4319	-0.2141	0.3797	0.7006	0.0000	2.9549	2.3652	3.4796	0.6928	0.5190	0.0141	2.5372	2.7575	3.2669	0.7252	0.5380	0.0003	-0.3415	5.7278	41.1969	3.2267	0.7258	0.0001
1156.8330	0.9074	-1.1130	-1.7942	-1.4711	2.6413	-2.5312	0.6150	0.4310	-0.2118	0.3763	0.6980	0.0000	2.4549	2.5216	3.2132	0.6707	0.5379	0.0285	2.5380	2.7283	3.2642	0.7247	0.5381	0.0003	-0.3315	5.3783	41.1711	3.2213	0.7273	0.0001
1156.8450	0.9147	-1.1079	-1.7966	-1.4665	2.6497	-2.5312	0.6094	0.4312	-0.2121	0.3704	0.6948	0.0000	2.4252	2.5192	3.2236	0.6954	0.5090	0.0140	2.5390	2.6934	3.2611	0.7241	0.5383	0.0003	-0.3195	4.9601	41.1396	3.2146	0.7290	0.0001
1156.8550	0.9208	-1.1036	-1.7987	-1.4627	2.6566	-2.5312	0.6065	0.4321	-0.2104	0.3686	0.6978	0.0000	2.4983	2.2927	3.1609	0.7129	0.5598	0.0120	2.5398	2.6642	3.2583	0.7236	0.5384	0.0003	-0.3095	4.6101	41.1129	3.2089	0.7303	0.0001
1156.8670	0.9281	-1.0984	-1.8012	-1.4584	2.6650	-2.5312	0.6078	0.4326	-0.2116	0.3707	0.7020	0.0000	2.9836	2.2594	3.0557	0.7488	0.5290	0.0072	2.5408	2.6290	3.2550	0.7229	0.5385	0.0003	-0.2974	4.1889	41.0803	3.2018	0.7318	0.0001
1156.8770	0.9342	-1.0940	-1.8034	-1.4547	2.6720	-2.5312	0.6106	0.4298	-0.2136	0.3741	0.6943	0.0000	2.2421	1.9169	3.3173	0.7007	0.4738	0.0072	2.0922	2.1488	3.2589	0.6897	0.4852	0.0003	-5.6290	-1.4937	41.1034	2.8540	0.1649	0.0004
1156.8870	0.9403	-1.0897	-1.8054	-1.4510	2.6790	-2.5312	0.6019	0.4222	-0.2115	0.3723	0.6823	0.0000	2.0171	1.8783	3.2529	0.7130	0.4832	0.0069	2.0871	2.1083	3.2604	0.6874	0.4839	0.0003	-5.6087	-1.8412	41.0876	2.8482	0.1666	0.0004
1156.8990	0.9474	-1.0846	-1.8079	-1.4466	2.6870	-2.5312	0.5893	0.4173	-0.2051	0.3701	0.6713	0.0000	2.3238	1.5499	3.2482	0.6214	0.5541	0.0005	2.0809	2.0605	3.2622	0.6845	0.4824	0.0003	-5.5857	-2.2485	41.0686	2.8412	0.1684	0.0004
1156.9090	0.9531	-1.0805	-1.8100	-1.4430	2.6937	-2.5312	0.5845	0.4125	-0.2042	0.3637	0.6688	0.0000	2.2965	1.6069	3.3400	0.6013	0.5165	0.0237	2.0756	2.0213	3.2638	0.6822	0.4811	0.0003	-5.5675	-2.5797	41.0531	2.8352	0.1699	0.0004
1156.9210	0.9600	-1.0756	-1.8124	-1.4385	2.7017	-2.5312	0.5778	0.4048	-0.1984	0.3512	0.6550	0.0000	2.3871	1.7043	3.1761	0.6599	0.5385	0.0177	2.0692	1.9748	3.2656	0.6793	0.4795	0.0003	-5.5468	-2.9717	41.0339	2.8278	0.1714	0.0004
1156.9310	0.9658	-1.0717	-1.8144	-1.4350	2.7082	-2.5312	0.5719	0.4007	-0.1988	0.3421	0.6433	0.0000	2.2156	1.5010	3.3850	0.6734	0.5182	0.0016	2.0637	1.9372	3.2672	0.6770	0.4782	0.0003	-5.5306	-3.2848	41.0193	2.8216	0.1727	0.0004
1156.9430	0.9727	-1.0670	-1.8168	-1.4310	2.7159	-2.5312	0.5581	0.3939	-0.1958	0.3352	0.6341	0.0000	1.8758	1.5717	3.4819	0.7052	0.4869	0.0130	2.0571	1.8919	3.2690	0.6741	0.4766	0.0003	-5.5120	-3.6621	41.0002	2.8141	0.1742	0.0004
1156.9530	0.9782	-1.0631	-1.8188	-1.4276	2.7222	-2.5312	0.5445	0.3876	-0.1877	0.3331	0.6270	0.0000	2.0730	1.7634	3.1467	0.7194	0.4859	0.0207	2.0515	1.8546	3.2706	0.6717	0.4753	0.0003	-5.4972	-3.9706	40.9847	2.8079	0.1752	0.0004
1156.9650	0.9846	-1.0584	-1.8211	-1.4237	2.7297	-2.5312	0.5366	0.3813	-0.1903	0.3327	0.6198	0.0000	2.4192	1.7587	3.5512	0.6830	0.4494	0.0353	2.0448	1.8097	3.2723	0.6688	0.4737	0.0003	-5.4802	-4.3437	40.9647	2.8002	0.1764	0.0004
1156.9750	0.9900	-1.0546	-1.8230	-1.4205	2.7359	-2.5312	0.5336	0.3782	-0.1855	0.3305	0.6106	0.0002	2.2854	1.3758	3.4604	0.6893	0.4131	0.0130	2.0391	1.7727	3.2737	0.6664	0.4724	0.0003	-5.4668	-4.6491	40.9479	2.7936	0.1773	0.0004
1156.9850	0.9952	-1.0508	-1.8248	-1.4171	2.7419	-2.5312	0.5294	0.3710	-0.1781	0.3304	0.6005	0.0002	2.0776	1.5246	3.2121	0.6142	0.4318	0.0141	2.0333	1.7362	3.2750	0.6640	0.4710	0.0003	-5.4541	-4.9484	40.9307	2.7869	0.1781	0.0004
1156.9970	1.0015	-1.0464	-1.8269	-1.4133	2.7489	-2.5312	0.5194	0.3632	-0.1754	0.3195	0.5882	0.0001	1.8917	1.3596	3.1401	0.5925	0.4753	0.0274	2.0264	1.6933	3.2767	0.6611	0.4694	0.0003	-5.4398	-5.2968	40.9100	2.7788	0.1789	0.0004
1157.0070	1.0066	-1.0428	-1.8286	-1.4101	2.7547	-2.5312	0.5087	0.3609	-0.1733	0.3135	0.5825	0.0001	2.3448	1.1280	3.1004	0.5968	0.5183	0.0250	2.0205	1.6584	3.2781	0.6586	0.4680	0.0003	-5.4287	-5.5775	40.8932	2.7720	0.1794	0.0004
1157.0190	1.0126	-1.0387	-1.8307	-1.4063	2.7617	-2.5313	0.5021	0.3525	-0.1730	0.3042	0.5786	0.0000	2.0237	1.6134	3.2645	0.6179	0.4359	0.0260	2.0112	1.6172	3.2798	0.6557	0.4664	0.0003	-5.4162	-5.9058	40.8737	2.7639	0.1801	0.0004
1157.0290	1.0176	-1.0352	-1.8324	-1.4032	2.7675	-2.5312	0.4939	0.3477	-0.1721	0.2969	0.5659	0.0001	2.2404	1.5536	3.2766	0.6486	0.4287	0.0394	1.9961	1.5829	3.2813	0.6533	0.4650	0.0003	-5.4063	-6.1796	40.8575	2.7571	0.1807	0.0004
1157.0410	1.0235	-1.0310	-1.8344	-1.3997	2.7741	-2.5312	0.4861	0.3439	-0.1701	0.2909	0.5497	0.0001	2.1117	1.3493	3.4187	0.6504	0.4790	0.0197	1.9779	1.5417	3.2830	0.6504	0.4633	0.0003	-5.3950	-6.5071	40.8368	2.7489	0.1812	0.0004
1157.0510	1.0283	-1.0276	-1.8360	-1.3968	2.7796	-2.5312	0.4762	0.3374	-0.1646	0.2885	0.5390	0.0000	1.8146	1.2837	3.2189	0.6702	0.4741	0.0211	1.9627	1.5079	3.2843	0.6479	0.4619	0.0002	-5.3861	-6.7749	40.8196	2.7421	0.1815	0.0004
1157.0630	1.0339	-1.0235	-1.8380	-1.3933	2.7860	-2.5312	0.4646	0.3324	-0.1630	0.2878	0.5325	0.0000	1.9757	0.7234	3.3192	0.6347	0.4614	0.0186	1.9444	1.4675	3.2859	0.6450	0.4603	0.0002	-5.3761	-7.0938	40.7986	2.7338	0.1818	0.0004
1157.0730	1.0386	-1.0202	-1.8396	-1.3906	2.7913	-2.5312	0.4568	0.3237	-0.1586	0.2842	0.5266	0.0000	1.9356	1.0095	3.1262	0.6127	0.4153	-0.0005	1.9291	1.4343	3.2873	0.6426	0.4589	0.0002	-5.3684	-7.3535	40.7817	2.7270	0.1821	0.0004
1157.0850	1.0439	-1.0164	-1.8415	-1.3873	2.7976	-2.5312	0.4462	0.3159	-0.1575	0.2786	0.5173	0.0000	2.0898	0.9744	3.2383	0.5859	0.3858	0.0104	1.9107	1.3955	3.2890	0.6396	0.4572	0.0002	-5.3598	-7.6531	40.7617	2.7187	0.1823	0.0004
1157.0950	1.0484	-1.0133	-1.8430	-1.3845	2.8026	-2.5312	0.4383	0.3114	-0.1544	0.2731	0.5054	0.0000	2.3660	0.9657	3.2829	0.5971	0.4432	0.0195	1.8953	1.3641	3.2906	0.6372	0.4558	0.0002	-5.3533	-7.8922	40.7468	2.7120	0.1825	0.0004
1157.1070	1.0536	-1.0097	-1.8449	-1.3813	2.8085	-2.5312	0.4334	0.3032	-0.1534	0.2698	0.4910	0.0000	2.1191	1.1627	3.4440	0.6347	0.4642	0.0106	1.8768	1.3269	3.2926	0.6343	0.4534	0.0002	-5.3461	-8.1725	40.7290	2.7040	0.1826	0.0004
1157.1170	1.0578	-1.0066	-1.8465	-1.3787	2.8135	-2.5312	0.4291	0.3004	-0.1484	0.2637	0.4927	0.0000	1.7735	0.9937	3.4564	0.5883	0.3329	0.0243	1.8613	1.2960	3.2941	0.6319	0.4513	0.0002	-5.3405	-8.4039	40.7137	2.6973	0.1826	0.0004
1157.1270	1.0621	-1.0037	-1.8480	-1.3761	2.8182	-2.5313	0.4196	0.2924	-0.1465	0.2556	0.4808	0.0000	1.8103	1.3523	3.5086	0.6304	0.4184	0.0329	1.8458	1.2657	3.2958	0.6294	0.4491	0.0002	-5.3353	-8.6293	40.6992	2.6906	0.1827	0.0004
1157.1390	1.0670	-1.0002	-1.8497	-1.3729	2.8239	-2.5312	0.4091	0.2901	-0.1408	0.2452	0.4670	0.0000	1.8594	1.0135	3.3407	0.6624	0.4309	0.0358	1.8272	1.2292	3.2976	0.6265	0.4464	0.0002	-5.3294	-8.9015	40.6803	2.6825	0.1826	0.0003
1157.1490	1.0711	-0.9973	-1.8511	-1.3705	2.8286	-2.5312	0.4004	0.2836	-0.1392	0.2450	0.4608	0.0000	1.5514	1.0337	3.4626	0.6176	0.3742	0.0380	1.8117	1.1993	3.2992	0.6241	0.4442	0.0002	-5.3249	-9.1224	40.6650	2.6759	0.1825	0.0003
1157.1610	1.0758	-0.9940	-1.8528	-1.3676	2.8340	-2.5312	0.3906	0.2800	-0.1351	0.2371	0.4456	0.0000	1.8722	0.6980	3.4442	0.6344	0.4234	0.0181	1.7929	1.1641	3.3010	0.6212	0.4416	0.0002	-5.3199	-9.3785	40.6465	2.6680	0.1823	0.0003
1157.1710	1.0796	-0.9912	-1.8541	-1.3653	2.8384	-2.5312	0.3843	0.2707	-0.1317	0.2343	0.4372	0.0000	2.0430	1.0245	3.3391	0.6353	0.4024	0.0170	1.7773	1.1347	3.3025	0.6188	0.4393	0.0002	-5.3161	-9.5933	40.6301	2.6613	0.1822	0.0003
1157.1810	1.0834	-0.9885	-1.8554	-1.3630	2.8427	-2.5312	0.3779	0.2669	-0.1275	0.2305	0.4292	-0.0000	1.9245	0.8012	3.2505	0.6382	0.4491	0.0207	1.7617	1.1062	3.3041	0.6164	0.4371	0.0002	-5.3127	-9.7971	40.6159	2.6550	0.1820	0.0003
1157.1930	1.0878	-0.9854	-1.8570	-1.3603	2.8477	-2.5312	0.3698	0.2581	-0.1240	0.2270	0.4183	-0.0000	1.7773	0.8044	3.3647	0.5867	0.4253	0.0319	1.7429	1.0721	3.3060	0.6135	0.4345	0.0002	-5.3089	-10.0400	40.5974	2.6471	0.1817	0.0003
1157.2030	1.0915	-0.9828	-1.8582	-1.3581	2.8518	-2.5312	0.3595	0.2534	-0.1229	0.2255	0.4141	-0.0000	1.7905	0.7977	3.3157	0.6008	0.4116	0.0249	1.7272	1.0444	3.3077	0.6111	0.4322	0.0002	-5.3061	-10.2338	40.5831	2.6409	0.1814	0.0003
1157.2130	1.0951	-0.9803	-1.8593	-1.3559	2.8559	-2.5312	0.3513	0.2481	-0.1225	0.2195	0.4031	-0.0000	1.5511	0.6835	3.2579	0.5529	0.4225	0.0123	1.7115	1.0168	3.3092	0.6087	0.4300	0.0002	-5.3034	-10.4272	40.5672	2.6344	0.1811	0.0003
1157.2230	1.0986	-0.9779	-1.8606	-1.3537	2.8600	-2.5312	0.3423	0.2436	-0.1169	0.2129	0.3980	-0.0000	1.5100	0.7922	3.2317	0.6010	0.3527	0.0149	1.6957	0.9900	3.3109	0.6063	0.4278	0.0002	-5.3011	-10.6102	40.5537	2.6282	0.1808	0.0003
1157.2330	1.1020	-0.9755	-1.8617	-1.3516	2.8639	-2.5312	0.3322	0.2405	-0.1158	0.2070	0.3807	0.0000	1.6594	0.3905	3.2681	0.5900	0.4550	0.0418	1.6799	0.9633	3.3126	0.6040	0.4256	0.0002	-5.2991	-10.7926	40.5395	2.6221	0.1806	0.0003
1157.2450	1.1059	-0.9727	-1.8630	-1.3491	2.8684	-2.5312	0.3248	0.2311	-0.1145	0.2007	0.3710	0.0000	1.7633	0.6736	3.1995	0.5695	0.4167	0.0142	1.6610	0.9316	3.3146	0.6011	0.4229	0.0002	-5.2968	-11.0077	40.5221	2.6146	0.1801	0.0003
1157.2550	1.1091	-0.9704	-1.8642	-1.3471	2.8721	-2.5312	0.3181	0.2259	-0.1109	0.1974	0.3577	0.0000	1.9877	0.6692	3.2561	0.5275	0.4461	0.0076	1.6452	0.9055	3.3163	0.5987	0.4207	0.0002	-5.2952	-11.1825	40.5081	2.6085	0.1797	0.0003
1157.2650	1.1122	-0.9682	-1.8653	-1.3451	2.8757	-2.5312	0.3137	0.2223	-0.1092	0.1887	0.3580	0.0000	1.7815	0.3257	3.2736	0.5889	0.3393	0.0091	1.6294	0.8800	3.3180	0.5964	0.4184	0.0002	-5.2938	-11.3506	40.4947	2.6026	0.1793	0.0003
1157.2750	1.1153	-0.9660	-1.8663	-1.3433	2.8792	-2.5312	0.3048	0.2146	-0.1081	0.1813	0.3466	0.0000	1.9699	0.6041	3.3610	0.5773	0.4084	-0.0103	1.6136	0.8545	3.3198	0.5941	0.4162	0.0002	-5.2925	-11.5182	40.4814	2.5969	0.1789	0.0003
1157.2850	1.1183	-0.9639	-1.8674	-1.3414	2.8826	-2.5312	0.2987	0.2107	-0.1038	0.1760	0.3403	0.0000	1.6407	0.4604	3.3783	0.5885	0.3530	0.0136	1.5977	0.8300	3.3217	0.5917	0.4140	0.0002	-5.2915	-11.6735	40.4693	2.5913	0.1786	0.0003
1157.2950	1.1212	-0.9618	-1.8684	-1.3396	2.8859	-2.5312	0.2908	0.2041	-0.1009	0.1725	0.3304	0.0000	1.6239	0.3477	3.3217	0.5631	0.3773	0.0166	1.5818	0.8052	3.3234	0.5894	0.4117	0.0002	-5.2906	-11.8337	40.4561	2.5856	0.1781	0.0003
1157.3070	1.1246	-0.9594	-1.8696	-1.3376	2.8898	-2.5312	0.2813	0.1958	-0.0998	0.1675	0.3227	0.0000	1.2203	0.7087	3.4354	0.5825	0.3602	0.0195	1.5628	0.7763	3.3257	0.5867	0.4090	0.0002	-5.2898	-12.0142	40.4420	2.5792	0.1777	0.0003
1157.3170	1.1274	-0.9575	-1.8706	-1.3359	2.8930	-2.5312	0.2711	0.1936	-0.0960	0.1645	0.3053	0.0000	1.5869	0.4562	3.3834	0.5897	0.4325	0.0126	1.5469	0.7525	3.3276	0.5844	0.4068	0.0002	-5.2892	-12.1620	40.4299	2.5739	0.1773	0.0003
1157.3270	1.1300	-0.9555	-1.8715	-1.3343	2.8960	-2.5312	0.2661	0.1868	-0.0965	0.1626	0.3031	0.0000	1.4636	0.3416	3.6409	0.6168	0.3661	0.0207	1.5310	0.7289	3.3296	0.5821	0.4046	0.0001	-5.2888	-12.3063	40.4186	2.5689	0.1769	0.0003
1157.3390	1.1331	-0.9533	-1.8727	-1.3324	2.8995	-2.5312	0.2569	0.1810	-0.0904	0.1603	0.2947	0.0000	1.5038	0.4539	3.4496	0.5575	0.3840	0.0174	1.5119	0.7015	3.3320	0.5794	0.4019	0.0001	-5.2885	-12.4695	40.4055	2.5628	0.1764	0.0003
1157.3490	1.1356	-0.9516	-1.8735	-1.3309	2.9024	-2.5312	0.2503	0.1757	-0.0861	0.1544	0.2810	0.0000	1.5488	0.4313	3.3762	0.5766	0.4489	0.0096	1.4960	0.6791	3.3341	0.5771	0.3997	0.0001	-5.2883	-12.6011	40.3950	2.5579	0.1760	0.0003
1157.3590	1.1380	-0.9499	-1.8743	-1.3294	2.9051	-2.5312	0.2445	0.1708	-0.0818	0.1512	0.2808	0.0000	1.5247	0.1312	3.2429	0.5718	0.3421	0.0211	1.4801	0.6570	3.3362	0.5749	0.3974	0.0001	-5.2883	-12.7271	40.3850	2.5532	0.1756	0.0003
1157.3710	1.1409	-0.9479	-1.8753	-1.3277	2.9084	-2.5312	0.2337	0.1627	-0.0792	0.1446	0.2637	0.0000	1.3791	0.4797	3.2781	0.5795	0.4250	0.0101	1.4609	0.6311	3.3386	0.5722	0.3947	0.0001	-5.2883	-12.8731	40.3726	2.5476	0.1751	0.0003
1157.3810	1.1432	-0.9463	-1.8761	-1.3262	2.9110	-2.5312	0.2256	0.1569	-0.0774	0.1401	0.2589	0.0000	1.3662	0.4492	3.4845	0.5419	0.3372	0.0321	1.4450	0.6095	3.3407	0.5699	0.3925	0.0001	-5.2884	-12.9940	40.3624	2.5430	0.1747	0.0003
1157.3930	1.1458	-0.9444	-1.8770	-1.3246	2.9140	-2.5312	0.2135	0.1537	-0.0734	0.1323	0.2449	0.0000	1.5382	0.0073	3.4044	0.5512	0.3643	0.0125	1.4258	0.5839	3.3432	0.5673	0.3898	0.0001	-5.2886	-13.1351	40.3497	2.5375	0.1741	0.0003
1157.4030	1.1479	-0.9430	-1.8778	-1.3234	2.9165	-2.5312	0.2088	0.1445	-0.0723	0.1320	0.2361	0.0000	1.1973	0.4407	3.4261	0.4978	0.3448	0.0233	1.4099	0.5633	3.3454	0.5651	0.3876	0.0001	-5.2888	-13.2444	40.3408	2.5333	0.1737	0.0003
1157.4150	1.1503	-0.9413	-1.8786	-1.3219	2.9192	-2.5312	0.1968	0.1403	-0.0701	0.1203	0.2215	0.0000	1.4062	0.1569	3.5685	0.5449	0.4175	0.0321	1.3907	0.5390	3.3480	0.5625	0.3849	0.0001	-5.2892	-13.3707	40.3302	2.5284	0.1733	0.0003
1157.4250	1.1522	-0.9399	-1.8793	-1.3207	2.9214	-2.5312	0.1891	0.1343	-0.0658	0.1155	0.2185	0.0000	1.2746	0.1835	3.4753	0.5584	0.2838	0.0255	1.3748	0.5187	3.3502	0.5603	0.3827	0.0001	-5.2896	-13.4757	40.3205	2.5243	0.1728	0.0003
1157.4350	1.1541	-0.9386	-1.8799	-1.3195	2.9235	-2.5312	0.1830	0.1308	-0.0616	0.1128	0.2009	0.0000	0.9906	0.0104	3.3719	0.5253	0.4001	0.0153	1.3588	0.4991	3.3524	0.5581	0.3804	0.0001	-5.2899	-13.5726	40.3118	2.5204	0.1724	0.0003
1157.4450	1.1559	-0.9373	-1.8806	-1.3185	2.9255	-2.5312	0.1741	0.1230	-0.0592	0.1062	0.1964	0.0000	1.0512	0.1560	3.3318	0.5667	0.4044	0.0008	1.3428	0.4798	3.3548	0.5560	0.3782	0.0001	-5.2904	-13.6662	40.3043	2.5169	0.1721	0.0003
1157.4550	1.1576	-0.9361	-1.8812	-1.3174	2.9275	-2.5312	0.1654	0.1169	-0.0576	0.1033	0.1905	0.0000	0.8983	0.3087	3.4429	0.5216	0.3551	0.0245	1.3268	0.4607	3.3570	0.5538	0.3760	0.0001	-5.2909	-13.7572	40.2960	2.5132	0.1717	0.0003
1157.4670	1.1595	-0.9347	-1.8818	-1.3162	2.9297	-2.5312	0.1558	0.1118	-0.0525	0.0960	0.1794	0.0000	1.1924	0.1607	3.3347	0.5316	0.3481	0.0211	1.3077	0.4385	3.3598	0.5513	0.3733	0.0001	-5.2914	-13.8583	40.2868	2.5092	0.1712	0.0003
1157.4770	1.1610	-0.9337	-1.8823	-1.3152	2.9315	-2.5312	0.1484	0.1053	-0.0503	0.0922	0.1711	0.0000	1.0979	0.2075	3.2636	0.4857	0.3219	0.0209	1.2917	0.4201	3.3621	0.5492	0.3711	0.0001	-5.2919	-13.9412	40.2785	2.5057	0.1708	0.0003
1157.4870	1.1625	-0.9327	-1.8828	-1.3143	2.9331	-2.5312	0.1410	0.1041	-0.0487	0.0835	0.1568	0.0000	0.9300	-0.3556	3.2618	0.5297	0.3966	0.0095	1.2757	0.4022	3.3645	0.5471	0.3688	0.0001	-5.2924	-14.0185	40.2711	2.5026	0.1705	0.0003
1157.4970	1.1639	-0.9316	-1.8833	-1.3135	2.9347	-2.5312	0.1312	0.0967	-0.0485	0.0794	0.1522	0.0000	1.2994	-0.3277	3.4326	0.5016	0.4102	0.0247	1.2597	0.3845	3.3670	0.5450	0.3666	0.0001	-5.2929	-14.0919	40.2649	2.4996	0.1701	0.0003
1157.5070	1.1651	-0.9308	-1.8838	-1.3127	2.9361	-2.5312	0.1260	0.0884	-0.0477	0.0744	0.1496	0.0000	1.4047	0.0617	3.5652	0.5373	0.2947	-0.0028	1.2438	0.3672	3.3695	0.5429	0.3644	0.0001	-5.2934	-14.1619	40.2588	2.4969	0.1698	0.0003
1157.5170	1.1664	-0.9298	-1.8842	-1.3119	2.9376	-2.5312	0.1198	0.0828	-0.0443	0.0701	0.1363	0.0000	1.1168	0.0103	3.5467	0.5319	0.3112	0.0041	1.2278	0.3503	3.3720	0.5409	0.3621	0.0001	-5.2939	-14.2264	40.2534	2.4943	0.1696	0.0003
1157.5290	1.1677	-0.9289	-1.8847	-1.3111	2.9391	-2.5312	0.1109	0.0775	-0.0384	0.0661	0.1231	0.0000	1.0419	-0.1472	3.4843	0.5369	0.3443	0.0272	1.2086	0.3307	3.3752	0.5385	0.3595	0.0001	-5.2945	-14.2961	40.2476	2.4915	0.1693	0.0003
1157.5390	1.1688	-0.9282	-1.8850	-1.3105	2.9403	-2.5312	0.1044	0.0710	-0.0368	0.0585	0.1175	0.0000	0.8867	0.1159	3.5176	0.5897	0.4096	0.0282	1.1926	0.3146	3.3778	0.5365	0.3573	0.0001	-5.2950	-14.3514	40.2425	2.4892	0.1690	0.0003
1157.5490	1.1698	-0.9275	-1.8854	-1.3099	2.9414	-2.5312	0.0945	0.0657	-0.0332	0.0587	0.1117	0.0000	1.1231	0.2269	3.4834	0.5134	0.3382	0.0245	1.1767	0.2991	3.3805	0.5345	0.3550	0.0001	-5.2954	-14.4001	40.2384	2.4871	0.1688	0.0003
1157.5610	1.1708	-0.9267	-1.8858	-1.3093	2.9427	-2.5312	0.0856	0.0628	-0.0299	0.0508	0.1019	0.0000	1.2294	-0.1034	3.4996	0.5763	0.2754	0.0117	1.1575	0.2807	3.3838	0.5321	0.3524	0.0001	-5.2960	-14.4555	40.2340	2.4849	0.1685	0.0003
1157.5710	1.1716	-0.9261	-1.8861	-1.3087	2.9436	-2.5312	0.0815	0.0574	-0.0268	0.0495	0.0910	0.0000	0.9540	-0.2748	3.4328	0.4999	0.3342	0.0303	1.1415	0.2656	3.3865	0.5301	0.3502	0.0001	-5.2964	-14.4989	40.2304	2.4832	0.1683	0.0003
1157.5830	1.1725	-0.9255	-1.8863	-1.3082	2.9446	-2.5312	0.0717	0.0502	-0.0223	0.0403	0.0804	0.0000	0.6145	-0.3360	3.3294	0.5353	0.2884	0.0360	1.1224	0.2476	3.3897	0.5278	0.3475	0.0001	-5.2968	-14.5493	40.2245	2.4811	0.1681	0.0003
1157.5930	1.1732	-0.9250	-1.8865	-1.3078	2.9454	-2.5312	0.0619	0.0430	-0.0193	0.0367	0.0735	0.0000	0.7370	-0.0811	3.2844	0.5348	0.2817	0.0337	1.1064	0.2333	3.3924	0.5258	0.3453	0.0001	-5.2971	-14.5830	40.2209	2.4796	0.1679	0.0003
1157.6050	1.1738	-0.9246	-1.8867	-1.3074	2.9461	-2.5312	0.0517	0.0355	-0.0161	0.0326	0.0611	0.0000	0.9924	-0.0392	3.2736	0.4975	0.2950	0.0166	1.0873	0.2162	3.3957	0.5235	0.3426	0.0000	-5.2974	-14.6220	40.2167	2.4780	0.1677	0.0003
1157.6150	1.1743	-0.9243	-1.8869	-1.3071	2.9467	-2.5312	0.0459	0.0303	-0.0142	0.0257	0.0537	0.0000	0.8070	0.0207	3.2782	0.5044	0.2640	0.0176	1.0713	0.2029	3.3987	0.5216	0.3404	0.0000	-5.2977	-14.6436	40.2149	2.4769	0.1675	0.0003
1157.6250	1.1747	-0.9240	-1.8870	-1.3068	2.9471	-2.5312	0.0378	0.0262	-0.0128	0.0213	0.0424	0.0000	0.8706	-0.1350	3.3189	0.5214	0.3114	0.0287	1.0553	0.1897	3.4016	0.5197	0.3382	0.0000	-5.2979	-14.6638	40.2130	2.4762	0.1675	0.0003
1157.6370	1.1751	-0.9238	-1.8871	-1.3066	2.9476	-2.5312	0.0281	0.0188	-0.0098	0.0161	0.0300	0.0000	0.9811	0.0390	3.3509	0.5249	0.3318	0.0038	1.0362	0.1742	3.4534	0.5175	0.3356	0.0000	-5.2981	-14.6851	40.2113	2.4753	0.1674	0.0003
1157.6470	1.1753	-0.9236	-1.8872	-1.3065	2.9478	-2.5312	0.0214	0.0145	-0.0062	0.0117	0.0220	0.0000	0.8421	0.0134	3.4400	0.5565	0.3439	-0.0027	1.0203	0.1619	3.6344	0.5157	0.3334	0.0000	-5.2983	-14.6946	40.2111	2.4750	0.1674	0.0003
1157.6570	1.1755	-0.9235	-1.8873	-1.3064	2.9480	-2.5312	0.0132	0.0095	-0.0018	0.0064	0.0140	0.0000	0.8022	-0.1495	3.4584	0.5094	0.3201	-0.0027	1.0043	-0.1106	3.8154	0.4300	0.3312	0.0000	-5.2983	-14.7031	40.2097	2.4745	0.1673	0.0003
1157.6670	1.1756	-0.9234	-1.8872	-1.3064	2.9481	-2.5312	0.0046	0.0025	0.0002	0.0005	0.0041	0.0000	0.1443	-0.6031	3.6727	0.4339	0.2281	0.0325	0.1077	-0.8560	3.9964	0.2966	0.1531	0.0000	-5.2983	-14.7086	40.2087	2.4743	0.1672	0.0003
1157.6770	1.1755	-0.9235	-1.8872	-1.3064	2.9480	-2.5312	-0.0049	-0.0043	0.0057	-0.0021	-0.0039	0.0000	0.2238	0.1976	4.3149	0.3750	0.3496	0.0159	-0.5751	-0.1520	4.8209	0.2582	0.2396	-0.0001	-3.4083	-4.1039	44.6613	2.9998	1.2721	-0.0004
1157.6890	1.1754	-0.9235	-1.8871	-1.3064	2.9481	-2.5312	-0.0063	0.0049	0.0155	-0.0035	0.0177	0.0000	-0.5063	0.3608	4.7210	0.3622	0.4415	0.0110	-1.2718	0.3054	5.1900	0.2090	0.4338	-0.0001	-3.4084	-4.1030	44.6608	2.9997	1.2721	-0.0004
1157.6990	1.1754	-0.9235	-1.8870	-1.3065	2.9483	-2.5312	-0.0095	0.0064	0.0180	-0.0028	0.0224	0.0000	-1.1228	1.0187	5.1657	0.3124	0.4265	0.0196	-1.7916	0.6865	5.2009	0.1680	0.4358	-0.0001	-3.4086	-4.1032	44.6587	2.9994	1.2720	-0.0004
1157.7090	1.1753	-0.9234	-1.8868	-1.3065	2.9486	-2.5312	-0.0144	0.0110	0.0255	-0.0048	0.0286	0.0000	-1.0420	1.3536	5.2935	0.2929	0.4285	0.0133	-1.7992	1.0389	5.2117	0.1269	0.4377	-0.0002	-3.4090	-4.1080	44.6553	2.9990	1.2720	-0.0004
1157.7190	1.1751	-0.9233	-1.8864	-1.3066	2.9489	-2.5312	-0.0157	0.0156	0.0350	-0.0060	0.0360	0.0000	-1.0800	1.2855	5.4357	0.2908	0.4618	0.0193	-1.8069	1.0439	5.2222	0.0859	0.4396	-0.0002	-3.4096	-4.1182	44.6494	2.9984	1.2719	-0.0004
1157.7290	1.1750	-0.9230	-1.8861	-1.3066	2.9493	-2.5312	-0.0185	0.0199	0.0438	-0.0076	0.0436	0.0000	-1.3876	0.9189	5.4548	0.2074	0.4543	0.0485	-1.8146	1.0484	5.2325	0.0448	0.4415	-0.0002	-3.4102	-4.1353	44.6413	2.9974	1.2718	-0.0004
1157.7410	1.1747	-0.9228	-1.8855	-1.3067	2.9499	-2.5312	-0.0248	0.0231	0.0568	-0.0099	0.0526	0.0000	-1.5920	0.7571	5.4717	0.1713	0.4398	-0.0021	-1.8239	1.0532	5.2446	-0.0046	0.4438	-0.0003	-3.4113	-4.1622	44.6282	2.9958	1.2715	-0.0004
1157.7510	1.1744	-0.9225	-1.8848	-1.3068	2.9505	-2.5312	-0.0297	0.0240	0.0667	-0.0111	0.0626	0.0000	-1.4980	0.6716	5.3948	0.1697	0.3869	0.0229	-1.8316	1.0575	5.2545	-0.0079	0.4458	-0.0003	-3.4123	-4.1817	44.6161	2.9943	1.2712	-0.0004
1157.7630	1.1740	-0.9223	-1.8839	-1.3069	2.9513	-2.5312	-0.0351	0.0255	0.0753	-0.0121	0.0710	0.0000	-1.6202	0.7921	5.4869	0.1391	0.3610	0.0155	-1.8409	1.0624	5.2662	-0.0088	0.4480	-0.0004	-3.4136	-4.2066	44.6001	2.9924	1.2709	-0.0004
1157.7730	1.1737	-0.9220	-1.8831	-1.3070	2.9520	-2.5312	-0.0394	0.0278	0.0857	-0.0140	0.0781	0.0000	-1.5553	0.8110	5.4800	0.1463	0.3558	0.0073	-1.8487	1.0661	5.2757	-0.0095	0.4500	-0.0004	-3.4149	-4.2332	44.5844	2.9905	1.2706	-0.0004
1157.7830	1.1733	-0.9217	-1.8822	-1.3071	2.9529	-2.5312	-0.0423	0.0289	0.0945	-0.0152	0.0827	0.0000	-1.6445	1.0123	5.5517	0.1155	0.4082	0.0193	-1.8564	1.0702	5.2853	-0.0103	0.4519	-0.0004	-3.4162	-4.2545	44.5685	2.9886	1.2703	-0.0004
1157.7950	1.1727	-0.9213	-1.8810	-1.3073	2.9539	-2.5312	-0.0476	0.0331	0.1073	-0.0171	0.0874	0.0000	-1.5978	1.0296	5.3703	0.0876	0.5007	0.0214	-1.8657	1.0742	5.2963	-0.0112	0.4541	-0.0005	-3.4181	-4.2909	44.5452	2.9858	1.2699	-0.0004
1157.8050	1.1722	-0.9209	-1.8798	-1.3075	2.9548	-2.5312	-0.0504	0.0376	0.1141	-0.0182	0.0995	0.0000	-1.7761	0.7650	5.6035	0.0842	0.4864	0.0295	-1.8735	1.0772	5.3052	-0.0120	0.4560	-0.0005	-3.4198	-4.3258	44.5238	2.9833	1.2695	-0.0004
1157.8170	1.1716	-0.9204	-1.8784	-1.3078	2.9561	-2.5312	-0.0558	0.0428	0.1262	-0.0209	0.1105	0.0000	-1.8315	0.3811	5.5092	0.0911	0.4692	0.0114	-1.8829	1.0809	5.3157	-0.0130	0.4583	-0.0005	-3.4220	-4.3659	44.4958	2.9800	1.2689	-0.0004
1157.8270	1.1710	-0.9200	-1.8771	-1.3080	2.9573	-2.5312	-0.0623	0.0462	0.1346	-0.0244	0.1197	0.0000	-1.4517	0.1725	5.4436	0.1049	0.4442	0.0130	-1.8907	1.0833	5.3243	-0.0139	0.4602	-0.0006	-3.4240	-4.4072	44.4706	2.9770	1.2684	-0.0004
1157.8370	1.1703	-0.9195	-1.8756	-1.3082	2.9585	-2.5312	-0.0652	0.0461	0.1449	-0.0234	0.1268	0.0000	-1.2372	0.2782	5.4851	0.0288	0.4394	0.0140	-1.8985	1.0857	5.3327	-0.0147	0.4621	-0.0006	-3.4261	-4.4487	44.4434	2.9737	1.2679	-0.0004
1157.8470	1.1697	-0.9190	-1.8741	-1.3085	2.9598	-2.5312	-0.0667	0.0452	0.1534	-0.0235	0.1331	0.0000	-1.3135	0.6671	5.4571	0.0294	0.4530	0.0156	-1.9064	1.0876	5.3408	-0.0156	0.4640	-0.0006	-3.4283	-4.4963	44.4136	2.9703	1.2673	-0.0004
1157.8590	1.1689	-0.9186	-1.8722	-1.3087	2.9615	-2.5312	-0.0682	0.0463	0.1622	-0.0255	0.1419	0.0000	-1.8016	1.1055	5.4331	-0.0022	0.4556	0.0338	-1.9158	1.0907	5.3505	-0.0167	0.4662	-0.0007	-3.4311	-4.5440	44.3779	2.9660	1.2666	-0.0004
1157.8690	1.1682	-0.9181	-1.8705	-1.3090	2.9630	-2.5312	-0.0738	0.0505	0.1706	-0.0286	0.1479	0.0000	-1.9549	1.1994	5.5032	0.0294	0.4724	0.0160	-1.9236	1.0927	5.3584	-0.0176	0.4681	-0.0007	-3.4336	-4.5896	44.3460	2.9623	1.2660	-0.0004
1157.8790	1.1674	-0.9175	-1.8688	-1.3093	2.9645	-2.5313	-0.0807	0.0552	0.1786	-0.0327	0.1524	0.0000	-1.8047	1.1976	5.4838	0.0514	0.5231	0.0251	-1.9315	1.0946	5.3661	-0.0186	0.4700	-0.0008	-3.4362	-4.6377	44.3124	2.9585	1.2654	-0.0004
1157.8890	1.1666	-0.9170	-1.8670	-1.3097	2.9661	-2.5312	-0.0831	0.0597	0.1859	-0.0323	0.1666	0.0000	-1.8767	1.0967	5.6072	0.0749	0.4562	-0.0000	-1.9394	1.0962	5.3737	-0.0195	0.4719	-0.0008	-3.4389	-4.6887	44.2773	2.9544	1.2647	-0.0004
1157.8990	1.1657	-0.9163	-1.8651	-1.3100	2.9678	-2.5312	-0.0869	0.0633	0.1946	-0.0319	0.1785	0.0000	-1.9549	0.9447	5.6705	0.0541	0.3821	0.0053	-1.9472	1.0971	5.3809	-0.0205	0.4737	-0.0008	-3.4418	-4.7487	44.2383	2.9499	1.2640	-0.0004
1157.9110	1.1646	-0.9155	-1.8627	-1.3104	2.9700	-2.5312	-0.0938	0.0660	0.2082	-0.0349	0.1786	0.0000	-1.7154	1.0779	5.5452	0.0252	0.5183	0.0037	-1.9567	1.0978	5.3893	-0.0217	0.4760	-0.0009	-3.4454	-4.8250	44.1894	2.9443	1.2630	-0.0004
1157.9210	1.1637	-0.9148	-1.8605	-1.3108	2.9719	-2.5312	-0.0961	0.0709	0.2165	-0.0356	0.1925	0.0000	-1.4801	0.7046	5.4950	0.0549	0.4861	0.0180	-1.9646	1.0983	5.3960	-0.0227	0.4778	-0.0009	-3.4486	-4.8893	44.1465	2.9394	1.2622	-0.0004
1157.9310	1.1627	-0.9141	-1.8583	-1.3111	2.9738	-2.5312	-0.0973	0.0752	0.2258	-0.0356	0.2010	0.0000	-1.7124	0.4289	5.4848	0.0485	0.4379	0.0074	-1.9725	1.0985	5.4025	-0.0238	0.4797	-0.0009	-3.4519	-4.9568	44.1007	2.9341	1.2612	-0.0004
1157.9430	1.1615	-0.9132	-1.8555	-1.3116	2.9762	-2.5312	-0.1009	0.0748	0.2370	-0.0388	0.2081	0.0000	-1.9421	0.4824	5.4559	0.0424	0.4717	0.0341	-1.9821	1.0982	5.4100	-0.0251	0.4819	-0.0010	-3.4560	-5.0451	44.0430	2.9274	1.2601	-0.0004
1157.9530	1.1604	-0.9124	-1.8531	-1.3119	2.9784	-2.5312	-0.1070	0.0751	0.2419	-0.0395	0.2175	0.0000	-1.8144	0.7288	5.7675	0.0252	0.4221	0.0342	-1.9900	1.0977	5.4160	-0.0262	0.4838	-0.0010	-3.4595	-5.1220	43.9927	2.9217	1.2591	-0.0004
1157.9650	1.1591	-0.9115	-1.8500	-1.3125	2.9810	-2.5312	-0.1110	0.0782	0.2563	-0.0423	0.2221	0.0000	-1.8883	0.7935	5.4337	0.0604	0.4984	-0.0025	-1.9996	1.0974	5.4230	-0.0275	0.4860	-0.0010	-3.4639	-5.2093	43.9301	2.9145	1.2578	-0.0004
1157.9750	1.1579	-0.9107	-1.8474	-1.3129	2.9833	-2.5312	-0.1175	0.0823	0.2628	-0.0431	0.2376	0.0000	-1.7353	0.6286	5.6074	0.0413	0.3767	-0.0066	-2.0075	1.0964	5.4285	-0.0287	0.4878	-0.0011	-3.4678	-5.2919	43.8744	2.9082	1.2567	-0.0004
1157.9850	1.1567	-0.9099	-1.8447	-1.3133	2.9857	-2.5312	-0.1192	0.0845	0.2704	-0.0449	0.2350	0.0000	-1.5827	0.8481	5.6074	0.0589	0.5222	0.0010	-2.0155	1.0953	5.4338	-0.0299	0.4896	-0.0011	-3.4717	-5.3750	43.8170	2.9017	1.2556	-0.0004
1157.9970	1.1552	-0.9088	-1.8414	-1.3139	2.9886	-2.5312	-0.1226	0.0889	0.2785	-0.0438	0.2500	0.0000	-1.8618	0.9256	5.7306	0.0438	0.4822	0.0008	-2.0251	1.0937	5.4399	-0.0313	0.4918	-0.0012	-3.4766	-5.4788	43.7453	2.8936	1.2541	-0.0004
1158.0070	1.1540	-0.9079	-1.8385	-1.3144	2.9912	-2.5312	-0.1256	0.0935	0.2905	-0.0456	0.2569	0.0000	-1.9296	0.4874	5.6306	0.0195	0.4677	0.0059	-2.0331	1.0922	5.4448	-0.0325	0.4936	-0.0012	-3.4808	-5.5672	43.6838	2.8867	1.2529	-0.0004
1158.0170	1.1526	-0.9069	-1.8356	-1.3148	2.9938	-2.5312	-0.1317	0.0954	0.3001	-0.0490	0.2647	0.0000	-1.9258	0.5094	5.6773	0.0595	0.4499	0.0132	-2.0411	1.0899	5.4492	-0.0338	0.4954	-0.0012	-3.4851	-5.6659	43.6178	2.8793	1.2515	-0.0004
1158.0270	1.1513	-0.9060	-1.8325	-1.3153	2.9964	-2.5312	-0.1368	0.0949	0.3082	-0.0479	0.2681	0.0000	-1.6439	0.8814	5.6077	0.0433	0.5623	-0.0074	-2.0491	1.0880	5.4537	-0.0350	0.4973	-0.0013	-3.4895	-5.7589	43.5520	2.8720	1.2502	-0.0004
1158.0370	1.1499	-0.9050	-1.8294	-1.3159	2.9992	-2.5312	-0.1387	0.0992	0.3186	-0.0501	0.2882	0.0000	-1.5663	0.8291	5.5290	0.0077	0.3951	-0.0203	-2.0571	1.0856	5.4578	-0.0363	0.4991	-0.0013	-3.4941	-5.8573	43.4829	2.8642	1.2488	-0.0004
1158.0490	1.1482	-0.9038	-1.8256	-1.3165	3.0025	-2.5312	-0.1421	0.1030	0.3315	-0.0510	0.2876	0.0000	-1.8287	0.7196	5.5403	-0.0023	0.5450	0.0196	-2.0668	1.0821	5.4622	-0.0379	0.5012	-0.0013	-3.4998	-5.9839	43.3954	2.8545	1.2470	-0.0004
1158.0590	1.1467	-0.9027	-1.8223	-1.3170	3.0055	-2.5312	-0.1455	0.1038	0.3345	-0.0549	0.2996	0.0000	-2.0480	1.1085	5.7869	0.0250	0.4222	-0.0064	-2.0748	1.0795	5.4658	-0.0393	0.5030	-0.0014	-3.5046	-6.0857	43.3213	2.8463	1.2455	-0.0004
1158.0690	1.1453	-0.9017	-1.8188	-1.3176	3.0085	-2.5312	-0.1531	0.1106	0.3462	-0.0561	0.3067	0.0000	-1.9202	0.7286	5.7285	0.0141	0.4499	-0.0090	-2.0829	1.0762	5.4690	-0.0406	0.5048	-0.0014	-3.5096	-6.1952	43.2423	2.8375	1.2439	-0.0004
1158.0810	1.1434	-0.9003	-1.8146	-1.3183	3.0123	-2.5312	-0.1562	0.1120	0.3552	-0.0572	0.3110	0.0000	-1.7388	0.7073	5.8154	0.0189	0.5154	-0.0006	-2.0926	1.0714	5.4722	-0.0423	0.5069	-0.0015	-3.5158	-6.3378	43.1432	2.8266	1.2418	-0.0004
1158.0910	1.1418	-0.8992	-1.8109	-1.3189	3.0155	-2.5312	-0.1595	0.1131	0.3631	-0.0588	0.3221	0.0000	-2.0451	1.0299	5.6362	0.0370	0.4303	-0.0134	-2.1007	1.0672	5.4746	-0.0438	0.5087	-0.0015	-3.5211	-6.4578	43.0566	2.8171	1.2400	-0.0004
1158.1010	1.1402	-0.8980	-1.8072	-1.3194	3.0187	-2.5312	-0.1643	0.1190	0.3737	-0.0592	0.3244	0.0000	-2.1461	0.7164	5.5662	-0.0324	0.5414	-0.0045	-2.1088	1.0626	5.4767	-0.0453	0.5105	-0.0015	-3.5265	-6.5831	42.9678	2.8073	1.2381	-0.0004
1158.1130	1.1381	-0.8965	-1.8026	-1.3202	3.0228	-2.5312	-0.1713	0.1217	0.3842	-0.0639	0.3361	0.0000	-1.5083	0.5980	5.4335	0.0102	0.5055	-0.0110	-2.1185	1.0568	5.4788	-0.0471	0.5126	-0.0016	-3.5333	-6.7380	42.8567	2.7953	1.2358	-0.0004
1158.1230	1.1365	-0.8953	-1.7986	-1.3208	3.0262	-2.5312	-0.1710	0.1275	0.3951	-0.0657	0.3427	0.0000	-2.0614	0.2717	5.2516	-0.0129	0.4821	-0.0174	-2.1266	1.0513	5.4801	-0.0486	0.5143	-0.0016	-3.5391	-6.8732	42.7602	2.7847	1.2337	-0.0004
1158.1350	1.1344	-0.8938	-1.7939	-1.3216	3.0304	-2.5312	-0.1780	0.1269	0.4035	-0.0672	0.3599	0.0000	-2.3082	0.4275	5.4304	-0.0065	0.4297	-0.0212	-2.1364	1.0450	5.4817	-0.0505	0.5164	-0.0016	-3.5462	-7.0337	42.6444	2.7724	1.2313	-0.0004
1158.1450	1.1326	-0.8925	-1.7899	-1.3223	3.0340	-2.5312	-0.1858	0.1258	0.4055	-0.0687	0.3609	0.0000	-1.8967	1.0017	5.9136	0.0174	0.5066	-0.0153	-2.1445	1.0397	5.4828	-0.0520	0.5182	-0.0017	-3.5522	-7.1677	42.5455	2.7617	1.2292	-0.0004
1158.1550	1.1307	-0.8912	-1.7858	-1.3230	3.0377	-2.5312	-0.1858	0.1317	0.4191	-0.0708	0.3712	0.0000	-2.0186	0.8617	5.6513	0.0245	0.4642	-0.0315	-2.1527	1.0334	5.4832	-0.0536	0.5199	-0.0017	-3.5585	-7.3129	42.4405	2.7505	1.2270	-0.0004
1158.1670	1.1285	-0.8896	-1.7807	-1.3238	3.0422	-2.5312	-0.1916	0.1342	0.4310	-0.0712	0.3790	0.0000	-2.1258	1.0741	5.6026	-0.0122	0.5081	-0.0019	-2.1625	1.0260	5.4834	-0.0556	0.5220	-0.0017	-3.5662	-7.4863	42.3103	2.7366	1.2242	-0.0004
1158.1770	1.1265	-0.8883	-1.7763	-1.3245	3.0460	-2.5312	-0.1963	0.1413	0.4377	-0.0731	0.3934	0.0000	-2.0228	0.5690	5.7380	-0.0086	0.4143	-0.0567	-2.1707	1.0193	5.4831	-0.0573	0.5237	-0.0018	-3.5728	-7.6372	42.1979	2.7246	1.2218	-0.0004
1158.1890	1.1241	-0.8866	-1.7709	-1.3254	3.0507	-2.5312	-0.1985	0.1413	0.4484	-0.0749	0.3966	0.0000	-2.0513	0.9974	5.5960	-0.0166	0.5068	-0.0231	-2.1806	1.0101	5.4821	-0.0594	0.5257	-0.0018	-3.5811	-7.8317	42.0570	2.7096	1.2187	-0.0004
1158.1990	1.1222	-0.8851	-1.7664	-1.3261	3.0547	-2.5312	-0.2023	0.1475	0.4602	-0.0756	0.4057	0.0000	-2.0540	0.5430	5.4997	-0.0694	0.4599	-0.0483	-2.1888	1.0024	5.4810	-0.0611	0.5274	-0.0019	-3.5882	-7.9946	41.9365	2.6969	1.2161	-0.0004
1158.2110	1.1197	-0.8833	-1.7609	-1.3271	3.0597	-2.5312	-0.2106	0.1500	0.4739	-0.0788	0.4092	0.0000	-1.7462	0.4920	5.2557	-0.0257	0.5486	-0.0432	-2.1987	0.9925	5.4792	-0.0633	0.5294	-0.0019	-3.5969	-8.1971	41.7872	2.6813	1.2129	-0.0004
1158.2210	1.1176	-0.8818	-1.7561	-1.3278	3.0638	-2.5312	-0.2108	0.1513	0.4757	-0.0805	0.4174	0.0000	-2.1034	0.4741	5.6738	-0.0163	0.5022	-0.0414	-2.2070	0.9840	5.4773	-0.0651	0.5311	-0.0019	-3.6045	-8.3692	41.6589	2.6679	1.2101	-0.0004
1158.2330	1.1150	-0.8800	-1.7503	-1.3288	3.0689	-2.5312	-0.2156	0.1511	0.4874	-0.0811	0.4327	0.0000	-2.0797	0.8988	5.7974	-0.0166	0.4759	-0.0701	-2.2170	0.9734	5.4744	-0.0673	0.5331	-0.0020	-3.6138	-8.5814	41.4991	2.6513	1.2066	-0.0004
1158.2430	1.1128	-0.8785	-1.7453	-1.3296	3.0733	-2.5312	-0.2219	0.1561	0.4948	-0.0818	0.4369	0.0000	-1.8455	0.7489	5.7763	-0.0514	0.5262	-0.0484	-2.2253	0.9640	5.4715	-0.0692	0.5348	-0.0020	-3.6219	-8.7633	41.3607	2.6368	1.2036	-0.0004
1158.2530	1.1106	-0.8768	-1.7402	-1.3304	3.0778	-2.5312	-0.2224	0.1602	0.5062	-0.0851	0.4516	0.0000	-2.0546	0.7844	5.4997	-0.0643	0.4254	-0.0684	-2.2336	0.9541	5.4638	-0.0712	0.5364	-0.0020	-3.6302	-8.9530	41.2172	2.6219	1.2004	-0.0004
1158.2650	1.1079	-0.8748	-1.7341	-1.3314	3.0832	-2.5312	-0.2290	0.1645	0.5167	-0.0852	0.4546	0.0000	-2.1559	0.3438	5.3794	-0.0569	0.4883	-0.0582	-2.2437	0.9415	5.4531	-0.0736	0.5384	-0.0021	-3.6406	-9.1881	41.0412	2.6038	1.1965	-0.0004
1158.2750	1.1056	-0.8732	-1.7289	-1.3323	3.0879	-2.5312	-0.2319	0.1663	0.5254	-0.0893	0.4590	-0.0000	-2.2293	0.5217	5.3713	-0.0386	0.5003	-0.0956	-2.2521	0.9308	5.4438	-0.0755	0.5400	-0.0021	-3.6495	-9.3864	40.8916	2.5885	1.1932	-0.0004
1158.2870	1.1028	-0.8712	-1.7226	-1.3334	3.0934	-2.5312	-0.2382	0.1670	0.5323	-0.0900	0.4748	-0.0000	-2.1248	0.5444	5.6381	-0.0413	0.4584	-0.0749	-2.2621	0.9175	5.4319	-0.0780	0.5419	-0.0022	-3.6605	-9.6300	40.7049	2.5694	1.1890	-0.0004
1158.2970	1.1004	-0.8695	-1.7171	-1.3342	3.0981	-2.5312	-0.2414	0.1729	0.5454	-0.0939	0.4821	-0.0000	-2.2224	0.2635	5.3161	0.0118	0.5315	-0.0516	-2.2706	0.9059	5.4216	-0.0801	0.5436	-0.0022	-3.6701	-9.8395	40.5446	2.5532	1.1855	-0.0004
1158.3090	1.0974	-0.8675	-1.7105	-1.3353	3.1039	-2.5312	-0.2448	0.1710	0.5540	-0.0951	0.4907	-0.0000	-2.0632	1.0487	5.4138	-0.0101	0.4998	-0.0935	-2.2808	0.8923	5.4088	-0.0826	0.5455	-0.0022	-3.6819	-10.0876	40.3487	2.5334	1.1811	-0.0004
1158.3190	1.0950	-0.8657	-1.7049	-1.3362	3.1089	-2.5312	-0.2475	0.1761	0.5647	-0.0941	0.5012	-0.0000	-2.1551	0.7774	5.3008	-0.0440	0.4358	-0.0771	-2.2893	0.8797	5.3974	-0.0848	0.5471	-0.0023	-3.6922	-10.3087	40.1782	2.5162	1.1773	-0.0004
1158.3290	1.0924	-0.8638	-1.6993	-1.3371	3.1140	-2.5312	-0.2504	0.1837	0.5735	-0.0950	0.5036	-0.0000	-2.2358	0.3398	5.4230	-0.0163	0.4693	-0.0806	-2.2978	0.8667	5.3857	-0.0870	0.5481	-0.0023	-3.7029	-10.5341	40.0049	2.4987	1.1734	-0.0004
1158.3410	1.0893	-0.8616	-1.6924	-1.3383	3.1201	-2.5312	-0.2553	0.1834	0.5818	-0.0979	0.5081	0.0000	-2.0853	0.5765	5.5733	0.0173	0.5383	-0.0942	-2.3081	0.8506	5.3709	-0.0897	0.5492	-0.0024	-3.7162	-10.8116	39.7891	2.4771	1.1685	-0.0004
1158.3510	1.0868	-0.8598	-1.6865	-1.3393	3.1252	-2.5312	-0.2578	0.1852	0.5900	-0.0969	0.5219	-0.0000	-2.2163	0.5595	5.5103	-0.0097	0.4612	-0.1137	-2.3167	0.8366	5.3578	-0.0920	0.5501	-0.0024	-3.7278	-11.0496	39.6024	2.4585	1.1643	-0.0004
1158.3630	1.0836	-0.8575	-1.6792	-1.3405	3.1315	-2.5312	-0.2619	0.1917	0.6028	-0.0985	0.5329	-0.0000	-2.3799	0.4227	5.3913	-0.0467	0.4889	-0.1008	-2.3271	0.8190	5.3415	-0.0948	0.5511	-0.0024	-3.7423	-11.3451	39.3719	2.4356	1.1590	-0.0004
1158.3730	1.0809	-0.8557	-1.6731	-1.3415	3.1368	-2.5312	-0.2695	0.1908	0.6136	-0.0987	0.5353	-0.0000	-2.1441	0.7326	5.0727	-0.0786	0.5643	-0.1329	-2.3358	0.8045	5.3275	-0.0972	0.5519	-0.0025	-3.7548	-11.5896	39.1762	2.4162	1.1546	-0.0004
1158.3850	1.0777	-0.8533	-1.6659	-1.3427	3.1433	-2.5312	-0.2753	0.1971	0.6197	-0.1019	0.5436	-0.0000	-2.3726	0.3417	5.3156	-0.0379	0.6014	-0.0950	-2.3463	0.7858	5.3101	-0.1000	0.5529	-0.0025	-3.7705	-11.8971	38.9349	2.3925	1.1491	-0.0004
1158.3950	1.0749	-0.8513	-1.6596	-1.3438	3.1489	-2.5312	-0.2799	0.2022	0.6241	-0.1022	0.5590	-0.0001	-2.0815	0.0804	5.7593	0.0219	0.5055	-0.1115	-2.3550	0.7697	5.2950	-0.1025	0.5537	-0.0025	-3.7842	-12.1610	38.7276	2.3723	1.1444	-0.0004
1158.4070	1.0716	-0.8489	-1.6519	-1.3451	3.1556	-2.5312	-0.2835	0.1991	0.6368	-0.1031	0.5716	-0.0001	-2.6546	0.6218	5.6101	-0.0083	0.4538	-0.0806	-2.3656	0.7498	5.2761	-0.1055	0.5547	-0.0026	-3.8013	-12.4836	38.4715	2.3473	1.1385	-0.0004
1158.4170	1.0687	-0.8469	-1.6454	-1.3462	3.1613	-2.5313	-0.2896	0.2032	0.6487	-0.1032	0.5770	-0.0001	-2.2999	0.6476	5.3255	-0.0527	0.4922	-0.1148	-2.3745	0.7329	5.2596	-0.1081	0.5555	-0.0026	-3.8161	-12.7558	38.2508	2.3258	1.1334	-0.0004
1158.4270	1.0658	-0.8448	-1.6389	-1.3472	3.1671	-2.5312	-0.2917	0.2102	0.6585	-0.1048	0.5774	-0.0001	-2.2768	0.2469	5.2884	-0.0491	0.5062	-0.1358	-2.3835	0.7148	5.2425	-0.1107	0.5562	-0.0026	-3.8318	-13.0430	38.0242	2.3037	1.1282	-0.0004
1158.4390	1.0622	-0.8422	-1.6310	-1.3485	3.1742	-2.5312	-0.2941	0.2109	0.6659	-0.1065	0.5810	-0.0001	-2.0925	0.4360	5.4820	-0.0701	0.5868	-0.1342	-2.3943	0.6928	5.2214	-0.1139	0.5571	-0.0027	-3.8513	-13.3913	37.7475	2.2769	1.1218	-0.0004
1158.4490	1.0593	-0.8400	-1.6242	-1.3496	3.1801	-2.5312	-0.2965	0.2129	0.6740	-0.1078	0.5932	-0.0001	-2.3464	0.3030	5.4857	-0.0479	0.5186	-0.1332	-2.4034	0.6737	5.2032	-0.1166	0.5579	-0.0027	-3.8683	-13.6902	37.5096	2.2541	1.1163	-0.0004
1158.4610	1.0557	-0.8375	-1.6160	-1.3508	3.1873	-2.5312	-0.3032	0.2160	0.6888	-0.1105	0.6063	-0.0001	-2.4399	0.1870	5.0878	-0.1050	0.4630	-0.1587	-2.4143	0.6507	5.1805	-0.1199	0.5588	-0.0028	-3.8896	-14.0501	37.2160	2.2257	1.1094	-0.0004
1158.4710	1.0526	-0.8353	-1.6091	-1.3520	3.1933	-2.5312	-0.3083	0.2161	0.6998	-0.1156	0.6159	-0.0001	-2.4121	0.6764	5.0071	-0.0798	0.5287	-0.1567	-2.4235	0.6307	5.1610	-0.1227	0.5595	-0.0028	-3.9082	-14.3602	36.9659	2.2019	1.1036	-0.0004
1158.4830	1.0489	-0.8326	-1.6008	-1.3534	3.2006	-2.5312	-0.3090	0.2195	0.6932	-0.1151	0.6189	-0.0001	-2.1279	-0.1036	5.0813	-0.1038	0.5174	-0.1604	-2.1282	0.0534	4.6313	-0.1442	0.5077	-0.0028	-0.3621	-21.2806	31.7491	1.9711	0.5447	-0.0000
1158.4930	1.0458	-0.8304	-1.5938	-1.3545	3.2069	-2.5312	-0.3104	0.2189	0.6927	-0.1154	0.6173	-0.0002	-2.0055	-0.2381	5.1803	-0.0870	0.5125	-0.1601	-2.1287	0.0203	4.6047	-0.1466	0.5071	-0.0028	-0.3682	-21.6771	31.4870	1.9453	0.5384	-0.0000
1158.5030	1.0428	-0.8282	-1.5867	-1.3556	3.2132	-2.5312	-0.3080	0.2193	0.6997	-0.1131	0.6126	-0.0002	-2.2516	-0.2727	4.6067	-0.1182	0.4885	-0.1519	-2.1292	-0.0131	4.5776	-0.1490	0.5065	-0.0028	-0.3745	-22.0778	31.2205	1.9191	0.5321	-0.0000
1158.5150	1.0390	-0.8257	-1.5783	-1.3570	3.2205	-2.5312	-0.3112	0.2228	0.7039	-0.1132	0.6110	-0.0003	-1.9588	-0.5997	4.1614	-0.1977	0.5075	-0.1456	-2.1299	-0.0532	4.5447	-0.1519	0.5058	-0.0028	-0.3823	-22.5578	30.8966	1.8874	0.5243	-0.0000
1158.5250	1.0359	-0.8234	-1.5714	-1.3582	3.2266	-2.5313	-0.3082	0.2201	0.6989	-0.1204	0.6168	-0.0003	-2.0167	-0.3072	4.4126	-0.0998	0.4602	-0.1638	-2.1304	-0.0873	4.5171	-0.1544	0.5052	-0.0028	-0.3891	-22.9654	30.6257	1.8610	0.5179	-0.0000
1158.5370	1.0322	-0.8208	-1.5631	-1.3596	3.2340	-2.5313	-0.3072	0.2227	0.6927	-0.1171	0.6168	-0.0003	-1.7877	-0.7589	4.9271	-0.1029	0.4390	-0.1633	-2.1311	-0.1280	4.4839	-0.1573	0.5045	-0.0028	-0.3975	-23.4535	30.2989	1.8295	0.5102	-0.0000
1158.5470	1.0291	-0.8186	-1.5560	-1.3607	3.2402	-2.5313	-0.3045	0.2191	0.6947	-0.1136	0.6160	-0.0002	-1.9979	-0.5973	4.7872	-0.1581	0.4569	-0.1421	-2.1317	-0.1623	4.4557	-0.1598	0.5039	-0.0028	-0.4047	-23.8646	30.0210	1.8026	0.5037	-0.0000
1158.5590	1.0254	-0.8160	-1.5475	-1.3620	3.2474	-2.5312	-0.3072	0.2187	0.7017	-0.1140	0.6165	-0.0002	-1.9679	-0.2082	4.1229	-0.1492	0.5009	-0.1640	-2.1325	-0.2037	4.4214	-0.1628	0.5031	-0.0028	-0.4135	-24.3593	29.6841	1.7702	0.4957	-0.0000
1158.5690	1.0223	-0.8137	-1.5406	-1.3632	3.2536	-2.5312	-0.3067	0.2238	0.6983	-0.1163	0.6198	-0.0002	-2.0527	-0.5400	4.2948	-0.1362	0.4938	-0.1679	-2.1331	-0.2387	4.3927	-0.1653	0.5025	-0.0028	-0.4213	-24.7796	29.4012	1.7431	0.4891	-0.0000
1158.5790	1.0193	-0.8114	-1.5338	-1.3644	3.2598	-2.5313	-0.3080	0.2218	0.6896	-0.1160	0.6184	-0.0002	-1.7836	-0.7731	4.8482	-0.1403	0.4567	-0.1574	-2.1338	-0.2742	4.3638	-0.1678	0.5019	-0.0028	-0.4292	-25.2041	29.1173	1.7161	0.4825	-0.0000
1158.5910	1.0156	-0.8088	-1.5254	-1.3658	3.2672	-2.5313	-0.3064	0.2176	0.6959	-0.1159	0.6124	-0.0002	-2.3827	-0.5966	4.6890	-0.1136	0.5203	-0.1630	-2.1346	-0.3167	4.3285	-0.1709	0.5011	-0.0028	-0.4389	-25.7137	28.7697	1.6831	0.4744	-0.0000
1158.6010	1.0125	-0.8066	-1.5183	-1.3669	3.2734	-2.5313	-0.3088	0.2198	0.7036	-0.1166	0.6135	-0.0002	-2.1052	-0.7252	4.0978	-0.0989	0.4680	-0.1738	-2.1353	-0.3522	4.2987	-0.1735	0.5005	-0.0028	-0.4472	-26.1388	28.4765	1.6550	0.4674	-0.0000
1158.6130	1.0088	-0.8039	-1.5100	-1.3683	3.2808	-2.5313	-0.3102	0.2174	0.7003	-0.1162	0.6158	-0.0002	-2.5777	-0.4114	4.2296	-0.0897	0.4294	-0.1909	-2.1361	-0.3949	4.2631	-0.1766	0.4997	-0.0028	-0.4574	-26.6501	28.1262	1.6220	0.4593	0.0000
1158.6230	1.0057	-0.8017	-1.5031	-1.3694	3.2869	-2.5313	-0.3112	0.2205	0.6920	-0.1167	0.6137	-0.0002	-2.2243	-0.6976	4.7829	-0.0832	0.4848	-0.1930	-2.1368	-0.4307	4.2331	-0.1792	0.4991	-0.0028	-0.4661	-27.0783	27.8315	1.5943	0.4525	0.0000
1158.6330	1.0027	-0.7995	-1.4961	-1.3706	3.2929	-2.5313	-0.3108	0.2183	0.6922	-0.1171	0.6151	-0.0002	-2.0036	-0.7551	4.7268	-0.0508	0.5505	-0.1478	-2.1376	-0.4666	4.2029	-0.1818	0.4985	-0.0028	-0.4749	-27.5086	27.5337	1.5663	0.4456	0.0000
1158.6450	0.9989	-0.7970	-1.4876	-1.3720	3.3004	-2.5313	-0.3082	0.2162	0.7026	-0.1147	0.6185	-0.0002	-2.2437	-0.4365	3.9608	-0.1309	0.4910	-0.1599	-2.1385	-0.5101	4.1659	-0.1849	0.4977	-0.0028	-0.4859	-28.0292	27.1700	1.5321	0.4372	0.0000
1158.6550	0.9958	-0.7947	-1.4806	-1.3731	3.3067	-2.5312	-0.3106	0.2234	0.7027	-0.1157	0.6138	-0.0002	-2.0053	-0.9034	3.8022	-0.1096	0.4746	-0.1930	-2.1393	-0.5465	4.1350	-0.1876	0.4970	-0.0028	-0.4952	-28.4655	26.8662	1.5036	0.4302	0.0000
1158.6670	0.9921	-0.7921	-1.4723	-1.3745	3.3140	-2.5313	-0.3079	0.2216	0.6938	-0.1128	0.6098	-0.0002	-2.0478	-0.8512	4.4136	-0.1184	0.5070	-0.1696	-2.1402	-0.5901	4.0979	-0.1907	0.4963	-0.0028	-0.5065	-28.9877	26.5011	1.4697	0.4219	0.0000
1158.6770	0.9890	-0.7899	-1.4653	-1.3757	3.3202	-2.5313	-0.3099	0.2216	0.6939	-0.1154	0.6176	-0.0003	-1.8867	-1.0993	4.3468	-0.0937	0.4734	-0.1831	-2.1410	-0.6273	4.0663	-0.1934	0.4956	-0.0028	-0.5163	-29.4325	26.1903	1.4409	0.4148	0.0000
1158.6890	0.9853	-0.7873	-1.4568	-1.3770	3.3276	-2.5313	-0.3060	0.2187	0.7010	-0.1131	0.6199	-0.0003	-2.2361	-0.9046	3.8511	-0.1109	0.4258	-0.1839	-2.1420	-0.6716	4.0281	-0.1967	0.4948	-0.0028	-0.5281	-29.9636	25.8138	1.4061	0.4062	0.0000
1158.6990	0.9823	-0.7850	-1.4498	-1.3782	3.3338	-2.5313	-0.3108	0.2196	0.7013	-0.1120	0.6159	-0.0002	-2.1932	-0.7954	3.6500	-0.1668	0.4552	-0.1906	-2.1429	-0.7086	3.9963	-0.1993	0.4941	-0.0028	-0.5382	-30.4066	25.5016	1.3771	0.3991	0.0000
1158.7090	0.9792	-0.7828	-1.4429	-1.3793	3.3399	-2.5313	-0.3099	0.2235	0.6953	-0.1133	0.6087	-0.0002	-2.0465	-1.2610	3.9507	-0.1728	0.5224	-0.1934	-2.1437	-0.7459	3.9644	-0.2020	0.4935	-0.0028	-0.5484	-30.8535	25.1875	1.3483	0.3920	0.0000
1158.7190	0.9761	-0.7806	-1.4359	-1.3804	3.3460	-2.5313	-0.3115	0.2198	0.6911	-0.1130	0.6132	-0.0002	-2.0666	-1.1381	4.2807	-0.1576	0.5221	-0.1918	-2.1446	-0.7836	3.9321	-0.2047	0.4928	-0.0028	-0.5588	-31.3044	24.8698	1.3191	0.3848	0.0000
1158.7290	0.9730	-0.7784	-1.4288	-1.3816	3.3521	-2.5313	-0.3087	0.2187	0.6963	-0.1116	0.6210	-0.0002	-2.2264	-0.8672	3.8390	-0.2107	0.4344	-0.1699	-2.1455	-0.8212	3.8993	-0.2075	0.4921	-0.0028	-0.5695	-31.7554	24.5471	1.2896	0.3776	0.0000
1158.7410	0.9692	-0.7758	-1.4205	-1.3829	3.3596	-2.5313	-0.3076	0.2233	0.7001	-0.1157	0.6133	-0.0002	-1.9057	-1.2119	3.6252	-0.1988	0.4601	-0.1958	-2.1466	-0.8666	3.8601	-0.2108	0.4913	-0.0028	-0.5824	-32.2987	24.1610	1.2542	0.3689	0.0000
1158.7510	0.9662	-0.7736	-1.4137	-1.3841	3.3658	-2.5313	-0.3047	0.2203	0.6954	-0.1147	0.6142	-0.0002	-2.0839	-1.0879	3.8789	-0.1825	0.4415	-0.1591	-2.1475	-0.9046	3.8274	-0.2135	0.4907	-0.0028	-0.5933	-32.7543	23.8393	1.2248	0.3617	0.0000
1158.7610	0.9631	-0.7714	-1.4067	-1.3852	3.3719	-2.5313	-0.3070	0.2209	0.6946	-0.1135	0.6124	-0.0002	-1.8457	-1.2592	4.1361	-0.2033	0.5032	-0.1565	-2.1484	-0.9427	3.7943	-0.2162	0.4900	-0.0028	-0.6043	-33.2103	23.5144	1.1953	0.3544	0.0000
1158.7710	0.9600	-0.7692	-1.3997	-1.3864	3.3780	-2.5313	-0.3045	0.2215	0.6974	-0.1116	0.6128	-0.0002	-2.1719	-1.3922	3.7641	-0.2066	0.4884	-0.2004	-2.1493	-0.9815	3.7605	-0.2190	0.4893	-0.0028	-0.6157	-33.6751	23.1814	1.1653	0.3471	0.0000
1158.7810	0.9569	-0.7670	-1.3926	-1.3875	3.3842	-2.5313	-0.3076	0.2166	0.7031	-0.1156	0.6161	-0.0002	-2.0710	-0.7285	3.3504	-0.2159	0.4351	-0.1582	-2.1503	-1.0200	3.7267	-0.2218	0.4886	-0.0028	-0.6272	-34.1358	22.8486	1.1352	0.3397	0.0000
1158.7930	0.9533	-0.7643	-1.3843	-1.3889	3.3915	-2.5313	-0.3093	0.2227	0.6982	-0.1160	0.6122	-0.0001	-2.3322	-1.2409	3.6468	-0.2316	0.5091	-0.2170	-2.1515	-1.0662	3.6863	-0.2252	0.4878	-0.0028	-0.6410	-34.6892	22.4513	1.0993	0.3309	0.0000
1158.8030	0.9502	-0.7620	-1.3774	-1.3900	3.3978	-2.5313	-0.3110	0.2217	0.6939	-0.1166	0.6193	-0.0001	-2.1014	-1.5408	3.8723	-0.1973	0.4345	-0.1645	-2.1524	-1.1053	3.6524	-0.2279	0.4871	-0.0028	-0.6528	-35.1568	22.1174	1.0694	0.3236	0.0000
1158.8130	0.9471	-0.7599	-1.3704	-1.3912	3.4039	-2.5313	-0.3112	0.2207	0.6958	-0.1163	0.6187	-0.0001	-2.2719	-1.4867	3.7927	-0.1966	0.3801	-0.1679	-2.1534	-1.1441	3.6180	-0.2307	0.4865	-0.0028	-0.6647	-35.6225	21.7799	1.0392	0.3163	0.0000
1158.8250	0.9434	-0.7573	-1.3619	-1.3925	3.4113	-2.5313	-0.3098	0.2219	0.7045	-0.1157	0.6144	-0.0001	-2.2719	-1.5470	3.1822	-0.2585	0.4731	-0.1899	-2.1546	-1.1908	3.5766	-0.2341	0.4856	-0.0028	-0.6791	-36.1817	21.3717	1.0027	0.3074	0.0000
1158.8350	0.9402	-0.7550	-1.3550	-1.3937	3.4174	-2.5313	-0.3108	0.2194	0.6993	-0.1203	0.6127	-0.0001	-2.0842	-1.1298	3.3891	-0.2164	0.4842	-0.1925	-2.1557	-1.2303	3.5419	-0.2370	0.4849	-0.0028	-0.6913	-36.6544	21.0302	0.9722	0.3000	0.0000
1158.8450	0.9372	-0.7528	-1.3480	-1.3948	3.4236	-2.5313	-0.3083	0.2226	0.6932	-0.1152	0.6100	-0.0001	-2.1125	-1.6668	3.7379	-0.2553	0.5278	-0.1958	-2.1567	-1.2699	3.5070	-0.2398	0.4843	-0.0028	-0.7037	-37.1287	20.6877	0.9418	0.2926	0.0000
1158.8570	0.9334	-0.7502	-1.3396	-1.3963	3.4310	-2.5313	-0.3092	0.2222	0.6938	-0.1183	0.6110	-0.0002	-2.1103	-1.7918	3.5942	-0.1825	0.4695	-0.1946	-2.1579	-1.3178	3.4647	-0.2432	0.4834	-0.0028	-0.7187	-37.7017	20.2710	0.9050	0.2837	0.0000
1158.8670	0.9304	-0.7479	-1.3325	-1.3974	3.4371	-2.5313	-0.3069	0.2180	0.6995	-0.1171	0.6134	-0.0002	-2.3520	-1.2972	3.2741	-0.2127	0.4361	-0.1810	-2.1590	-1.3575	3.4292	-0.2461	0.4827	-0.0028	-0.7314	-38.1780	19.9220	0.8741	0.2762	0.0001
1158.8790	0.9266	-0.7453	-1.3243	-1.3987	3.4444	-2.5313	-0.3104	0.2224	0.7011	-0.1167	0.6203	-0.0002	-1.9545	-1.7107	3.0380	-0.2123	0.4468	-0.2100	-2.1603	-1.4053	3.3867	-0.2495	0.4819	-0.0028	-0.7466	-38.7503	19.5041	0.8373	0.2673	0.0001
1158.8890	0.9236	-0.7431	-1.3174	-1.4000	3.4505	-2.5313	-0.3065	0.2212	0.6935	-0.1173	0.6241	-0.0002	-2.1272	-1.7553	3.4641	-0.1707	0.4105	-0.2035	-2.1613	-1.4451	3.3516	-0.2523	0.4812	-0.0028	-0.7594	-39.2262	19.1584	0.8071	0.2600	0.0001
1158.8990	0.9205	-0.7409	-1.3104	-1.4011	3.4568	-2.5313	-0.3093	0.2205	0.6950	-0.1164	0.6195	-0.0002	-2.0040	-1.6056	3.5968	-0.1713	0.4361	-0.1796	-2.1624	-1.4853	3.3157	-0.2552	0.4805	-0.0028	-0.7724	-39.7083	18.8051	0.7760	0.2526	0.0001
1158.9110	0.9168	-0.7382	-1.3018	-1.4025	3.4643	-2.5313	-0.3075	0.2220	0.7010	-0.1136	0.6106	-0.0001	-2.3607	-1.8220	3.1359	-0.2485	0.4916	-0.1716	-2.1638	-1.5339	3.2720	-0.2587	0.4797	-0.0028	-0.7883	-40.2897	18.3750	0.7383	0.2435	0.0001
1158.9210	0.9137	-0.7360	-1.2948	-1.4036	3.4704	-2.5313	-0.3106	0.2178	0.6994	-0.1146	0.6098	-0.0001	-2.1583	-1.3841	2.9667	-0.2077	0.4730	-0.1770	-2.1649	-1.5745	3.2357	-0.2616	0.4790	-0.0028	-0.8016	-40.7761	18.0180	0.7071	0.2360	0.0001
1158.9330	0.9100	-0.7333	-1.2865	-1.4051	3.4777	-2.5313	-0.3090	0.2235	0.6953	-0.1152	0.6130	-0.0001	-2.1410	-2.1141	3.2015	-0.2124	0.4928	-0.1911	-2.1662	-1.6232	3.1922	-0.2650	0.4782	-0.0028	-0.8176	-41.3595	17.5904	0.6702	0.2272	0.0001
1158.9430	0.9069	-0.7311	-1.2796	-1.4062	3.4838	-2.5313	-0.3080	0.2208	0.6951	-0.1151	0.6165	-0.0001	-1.8790	-2.0591	3.2421	-0.1763	0.4452	-0.2183	-2.1673	-1.6639	3.1558	-0.2679	0.4775	-0.0028	-0.8310	-41.8465	17.2320	0.6391	0.2198	0.0001
1158.9530	0.9038	-0.7290	-1.2725	-1.4073	3.4900	-2.5313	-0.3054	0.2203	0.6985	-0.1097	0.6167	-0.0001	-2.1290	-1.9397	2.9848	-0.2401	0.4703	-0.1754	-2.1685	-1.7048	3.1188	-0.2708	0.4768	-0.0028	-0.8446	-42.3369	16.8681	0.6077	0.2124	0.0001
1158.9630	0.9007	-0.7267	-1.2655	-1.4085	3.4961	-2.5313	-0.3082	0.2208	0.6984	-0.1123	0.6179	-0.0001	-1.9637	-1.9659	2.7867	-0.2399	0.4556	-0.1866	-2.1696	-1.7453	3.0821	-0.2737	0.4761	-0.0028	-0.8581	-42.8224	16.5069	0.5766	0.2050	0.0001
1158.9750	0.8970	-0.7240	-1.2572	-1.4099	3.5036	-2.5313	-0.3058	0.2195	0.6956	-0.1158	0.6188	-0.0002	-2.2804	-1.9189	3.1006	-0.2094	0.4120	-0.1748	-2.1710	-1.7949	3.0377	-0.2772	0.4753	-0.0028	-0.8747	-43.4154	16.0698	0.5388	0.1961	0.0001
1158.9850	0.8940	-0.7218	-1.2502	-1.4110	3.5097	-2.5313	-0.3084	0.2206	0.6927	-0.1136	0.6117	-0.0002	-2.0656	-1.9872	3.2029	-0.2107	0.4820	-0.2018	-2.1721	-1.8360	3.0006	-0.2801	0.4746	-0.0028	-0.8885	-43.9081	15.7049	0.5076	0.1887	0.0001
1158.9950	0.8909	-0.7196	-1.2431	-1.4121	3.5159	-2.5313	-0.3080	0.2213	0.6961	-0.1115	0.6122	-0.0001	-2.2429	-2.2495	2.9190	-0.2316	0.4597	-0.1806	-2.1733	-1.8773	2.9629	-0.2831	0.4739	-0.0028	-0.9024	-44.4029	15.3346	0.4757	0.1812	0.0001
1159.0050	0.8879	-0.7174	-1.2361	-1.4133	3.5221	-2.5313	-0.3093	0.2162	0.6994	-0.1131	0.6162	-0.0001	-2.2791	-1.7347	2.5759	-0.2568	0.4114	-0.1977	-2.1745	-1.9190	2.9252	-0.2861	0.4732	-0.0028	-0.9165	-44.9019	14.9628	0.4439	0.1737	0.0001
1159.0150	0.8848	-0.7152	-1.2293	-1.4144	3.5283	-2.5313	-0.3101	0.2181	0.6948	-0.1170	0.6164	-0.0001	-2.2631	-1.8041	2.8014	-0.2430	0.4240	-0.2083	-2.1756	-1.9596	2.8884	-0.2889	0.4725	-0.0028	-0.9303	-45.3881	14.6010	0.4130	0.1665	0.0001
1159.0250	0.8817	-0.7129	-1.2225	-1.4156	3.5343	-2.5313	-0.3120	0.2243	0.6924	-0.1152	0.6167	-0.0001	-2.2117	-2.6439	3.1208	-0.2356	0.4357	-0.1873	-2.1768	-2.0011	2.8510	-0.2918	0.4719	-0.0028	-0.9443	-45.8857	14.2330	0.3818	0.1593	0.0001
1159.0370	0.8780	-0.7103	-1.2140	-1.4169	3.5416	-2.5314	-0.3127	0.2176	0.6974	-0.1147	0.6158	-0.0001	-2.1065	-2.1464	2.8482	-0.2458	0.4779	-0.1605	-2.1782	-2.0512	2.8054	-0.2954	0.4710	-0.0028	-0.9614	-46.4852	13.7841	0.3438	0.1504	0.0001
1159.0470	0.8748	-0.7081	-1.2069	-1.4180	3.5479	-2.5313	-0.3093	0.2183	0.7014	-0.1138	0.6145	-0.0001	-2.1853	-2.0466	2.4778	-0.3042	0.4993	-0.1820	-2.1794	-2.0928	2.7671	-0.2983	0.4704	-0.0028	-0.9756	-46.9834	13.4073	0.3118	0.1430	0.0001
1159.0590	0.8710	-0.7055	-1.1986	-1.4194	3.5554	-2.5313	-0.3094	0.2169	0.6966	-0.1153	0.6120	-0.0001	-1.8580	-1.9364	2.5748	-0.2947	0.4160	-0.1839	-2.1808	-2.1430	2.7214	-0.3019	0.4695	-0.0028	-0.9927	-47.5844	12.9583	0.2738	0.1343	0.0001
1159.0690	0.8680	-0.7033	-1.1917	-1.4206	3.5614	-2.5313	-0.3049	0.2204	0.6953	-0.1156	0.6139	-0.0001	-2.1421	-2.3326	2.8281	-0.2825	0.4065	-0.2048	-2.1820	-2.1844	2.6838	-0.3047	0.4689	-0.0028	-1.0068	-48.0803	12.5883	0.2427	0.1272	0.0001
1159.0790	0.8648	-0.7011	-1.1846	-1.4217	3.5676	-2.5313	-0.3076	0.2237	0.6968	-0.1159	0.6153	-0.0001	-1.8931	-2.7672	2.6154	-0.2655	0.4422	-0.1804	-2.1832	-2.2261	2.6455	-0.3077	0.4682	-0.0028	-1.0211	-48.5801	12.2114	0.2112	0.1199	0.0001
1159.0910	0.8612	-0.6985	-1.1761	-1.4231	3.5749	-2.5313	-0.3037	0.2191	0.7012	-0.1141	0.6195	-0.0001	-2.4334	-2.2731	2.1943	-0.3346	0.4035	-0.1866	-2.1846	-2.2763	2.5992	-0.3112	0.4674	-0.0028	-1.0383	-49.1807	11.7556	0.1730	0.1112	0.0001
1159.1010	0.8582	-0.6963	-1.1692	-1.4242	3.5811	-2.5313	-0.3092	0.2218	0.7003	-0.1138	0.6171	-0.0001	-2.2157	-2.4418	2.2481	-0.3453	0.4065	-0.2013	-2.1858	-2.3181	2.5609	-0.3142	0.4667	-0.0028	-1.0527	-49.6819	11.3786	0.1413	0.1040	0.0001
1159.1130	0.8545	-0.6937	-1.1609	-1.4256	3.5885	-2.5313	-0.3097	0.2215	0.6949	-0.1177	0.6117	-0.0001	-2.4608	-2.7123	2.6485	-0.2907	0.4876	-0.1914	-2.1873	-2.3689	2.5146	-0.3177	0.4659	-0.0028	-1.0700	-50.2895	10.9230	0.1034	0.0955	0.0001
1159.1230	0.8515	-0.6914	-1.1539	-1.4267	3.5947	-2.5313	-0.3130	0.2196	0.6921	-0.1159	0.6103	-0.0001	-2.1495	-2.6580	2.5921	-0.2724	0.4690	-0.1949	-2.1885	-2.4113	2.4757	-0.3206	0.4653	-0.0028	-1.0845	-50.7976	10.5404	0.0718	0.0884	0.0001
1159.1330	0.8484	-0.6892	-1.1468	-1.4279	3.6008	-2.5313	-0.3111	0.2197	0.6977	-0.1136	0.6163	-0.0001	-2.4035	-2.4722	2.2673	-0.3054	0.3800	-0.1889	-2.1897	-2.4537	2.4365	-0.3236	0.4646	-0.0028	-1.0990	-51.3052	10.1553	0.0398	0.0812	0.0001
1159.1430	0.8452	-0.6869	-1.1400	-1.4290	3.6070	-2.5313	-0.3123	0.2194	0.6979	-0.1179	0.6179	-0.0001	-2.1112	-2.5083	2.1880	-0.2797	0.3404	-0.1915	-2.1909	-2.4958	2.3979	-0.3265	0.4640	-0.0028	-1.1134	-51.8100	9.7750	0.0084	0.0742	0.0001
1159.1530	0.8421	-0.6847	-1.1331	-1.4302	3.6132	-2.5313	-0.3094	0.2194	0.6952	-0.1202	0.6152	-0.0001	-2.2001	-2.6317	2.5627	-0.2231	0.3867	-0.1764	-2.1921	-2.5380	2.3593	-0.3294	0.4633	-0.0028	-1.1277	-52.3148	9.3956	-0.0229	0.0673	0.0001
1159.1650	0.8384	-0.6820	-1.1247	-1.4316	3.6205	-2.5313	-0.3097	0.2228	0.6985	-0.1154	0.6120	-0.0001	-1.9138	-3.0287	2.3529	-0.2703	0.4566	-0.1974	-2.1935	-2.5891	2.3122	-0.3330	0.4625	-0.0028	-1.1451	-52.9270	8.9318	-0.0609	0.0589	0.0001
1159.1750	0.8353	-0.6799	-1.1176	-1.4327	3.6267	-2.5313	-0.3065	0.2170	0.6995	-0.1139	0.6125	-0.0001	-2.2390	-2.4200	2.1804	-0.2674	0.4867	-0.1685	-2.1948	-2.6317	2.2727	-0.3359	0.4619	-0.0028	-1.1596	-53.4374	8.5433	-0.0928	0.0519	0.0001
1159.1850	0.8322	-0.6777	-1.1106	-1.4339	3.6328	-2.5313	-0.3094	0.2181	0.6978	-0.1153	0.6166	-0.0001	-2.0702	-2.5449	2.0033	-0.3073	0.4394	-0.1798	-2.1960	-2.6743	2.2331	-0.3389	0.4612	-0.0028	-1.1741	-53.9477	8.1542	-0.1246	0.0449	0.0001
1159.1950	0.8291	-0.6754	-1.1036	-1.4350	3.6388	-2.5313	-0.3084	0.2229	0.6953	-0.1166	0.6211	-0.0001	-2.1676	-3.1657	2.2500	-0.2709	0.4166	-0.1815	-2.1972	-2.7171	2.1937	-0.3418	0.4606	-0.0028	-1.1886	-54.4595	7.7666	-0.1561	0.0380	0.0001
1159.2050	0.8261	-0.6733	-1.0967	-1.4362	3.6451	-2.5313	-0.3088	0.2193	0.6946	-0.1168	0.6188	-0.0001	-2.1311	-2.7878	2.3178	-0.2637	0.3730	-0.1955	-2.1984	-2.7593	2.1547	-0.3447	0.4600	-0.0028	-1.2028	-54.9651	7.3828	-0.1873	0.0313	0.0001
1159.2170	0.8223	-0.6706	-1.0883	-1.4376	3.6526	-2.5313	-0.3101	0.2217	0.6983	-0.1136	0.6190	-0.0001	-2.1341	-2.9687	1.8612	-0.3039	0.3507	-0.1871	-2.1998	-2.8101	2.1075	-0.3482	0.4592	-0.0028	-1.2199	-55.5743	6.9180	-0.2252	0.0231	0.0001
1159.2270	0.8193	-0.6685	-1.0813	-1.4387	3.6587	-2.5313	-0.3071	0.2181	0.7019	-0.1111	0.6155	-0.0001	-2.3189	-2.8143	1.6103	-0.3253	0.4193	-0.2069	-2.2010	-2.8531	2.0674	-0.3512	0.4586	-0.0028	-1.2344	-56.0892	6.5241	-0.2571	0.0163	0.0001
1159.2370	0.8161	-0.6662	-1.0743	-1.4399	3.6648	-2.5313	-0.3091	0.2206	0.6975	-0.1131	0.6140	-0.0001	-1.9453	-3.0474	1.8382	-0.3031	0.4541	-0.1620	-2.2022	-2.8951	2.0284	-0.3541	0.4580	-0.0028	-1.2484	-56.5917	6.1397	-0.2881	0.0097	0.0001
1159.2490	0.8124	-0.6636	-1.0659	-1.4412	3.6722	-2.5313	-0.3057	0.2242	0.6948	-0.1139	0.6133	-0.0001	-2.2067	-3.4206	1.8798	-0.3136	0.4856	-0.1900	-2.2036	-2.9469	1.9804	-0.3576	0.4572	-0.0028	-1.2656	-57.2126	5.6680	-0.3261	0.0016	0.0001
1159.2590	0.8093	-0.6614	-1.0589	-1.4424	3.6784	-2.5313	-0.3067	0.2181	0.6939	-0.1137	0.6143	-0.0001	-2.1933	-2.9794	1.9873	-0.3254	0.4266	-0.1741	-2.2048	-2.9896	1.9407	-0.3605	0.4566	-0.0028	-1.2798	-57.7229	5.2770	-0.3575	-0.0050	0.0001
1159.2710	0.8056	-0.6588	-1.0505	-1.4438	3.6857	-2.5313	-0.3055	0.2194	0.6978	-0.1117	0.6163	-0.0001	-2.2756	-2.9395	1.6099	-0.3626	0.4037	-0.1779	-2.2062	-3.0404	1.8932	-0.3640	0.4559	-0.0028	-1.2966	-58.3315	4.8102	-0.3949	-0.0128	0.0001
1159.2810	0.8025	-0.6565	-1.0436	-1.4449	3.6918	-2.5313	-0.3081	0.2214	0.6970	-0.1115	0.6173	-0.0001	-2.0754	-3.3267	1.6401	-0.3743	0.4122	-0.1765	-2.2074	-3.0836	1.8532	-0.3669	0.4553	-0.0027	-1.3107	-58.8489	4.4167	-0.4263	-0.0193	0.0001
1159.2930	0.7989	-0.6538	-1.0353	-1.4463	3.6992	-2.5313	-0.3061	0.2195	0.6935	-0.1130	0.6216	-0.0001	-2.3760	-3.2625	1.9602	-0.3216	0.3915	-0.2030	-2.2088	-3.1345	1.8058	-0.3704	0.4546	-0.0027	-1.3273	-59.4591	3.9503	-0.4635	-0.0270	0.0001
1159.3030	0.7958	-0.6517	-1.0283	-1.4474	3.7055	-2.5313	-0.3092	0.2221	0.6959	-0.1097	0.6158	-0.0001	-2.1551	-3.5400	1.8100	-0.3887	0.4102	-0.1656	-2.2099	-3.1775	1.7658	-0.3733	0.4540	-0.0027	-1.3412	-59.9741	3.5563	-0.4948	-0.0334	0.0001
1159.3130	0.7928	-0.6494	-1.0213	-1.4486	3.7116	-2.5313	-0.3082	0.2177	0.6970	-0.1114	0.6114	-0.0001	-2.4697	-3.2316	1.5953	-0.3685	0.4499	-0.1807	-2.2111	-3.2203	1.7258	-0.3762	0.4534	-0.0027	-1.3550	-60.4863	3.1624	-0.5264	-0.0399	0.0001
1159.3230	0.7898	-0.6472	-1.0143	-1.4497	3.7178	-2.5313	-0.3111	0.2199	0.6980	-0.1153	0.6099	-0.0001	-2.2315	-3.1482	1.5983	-0.3551	0.4579	-0.1763	-2.2122	-3.2630	1.6859	-0.3791	0.4528	-0.0027	-1.3687	-60.9981	2.7699	-0.5575	-0.0461	0.0001
1159.3330	0.7866	-0.6450	-1.0073	-1.4509	3.7239	-2.5313	-0.3116	0.2231	0.6983	-0.1165	0.6138	-0.0001	-2.2331	-3.6157	1.5355	-0.3303	0.4444	-0.2060	-2.2133	-3.3058	1.6459	-0.3820	0.4522	-0.0027	-1.3823	-61.5103	2.3768	-0.5883	-0.0523	0.0001
1159.3430	0.7836	-0.6428	-1.0003	-1.4520	3.7300	-2.5313	-0.3125	0.2171	0.6950	-0.1149	0.6175	-0.0001	-2.1244	-3.2242	1.6066	-0.3539	0.4271	-0.1858	-2.2145	-3.3483	1.6061	-0.3848	0.4516	-0.0027	-1.3957	-62.0196	1.9850	-0.6193	-0.0585	0.0001
[truncated: 3,684 more rows]
