# Supplementary material for: Practical Aspects of Model-Based Collision Detection
Source: Front Robot AI. 2020 Nov 23;7:571574. doi: 10.3389/frobt.2020.571574 (PMC7805958; doi:10.3389/frobt.2020.571574)
Supplement: Supplementary file 1 [file Data_Sheet_1.ZIP › readme.txt]

All the files whether for identification, validation or collision detection are in csv format.
Firt column is time, columns 2-7 are generalized positions, columns 8-13 are generalized
velocities, columns 14-19 are currents, columns 20-25 desired currents and columns
26-31 desired torques.
