# Supplementary material for: Practical Aspects of Model-Based Collision Detection
Source: Front Robot AI. 2020 Nov 23;7:571574. doi: 10.3389/frobt.2020.571574 (PMC7805958; doi:10.3389/frobt.2020.571574)
Supplement: Supplementary file 2 [file Data_Sheet_2.zip]

Archive with 7 entries (6 files):
- tests_0209/
- tests_0209/min_safety_no_collision.csv
- tests_0209/max_safety_bit_shamil.csv
- tests_0209/max_safety_rest_punishment.csv
- tests_0209/max_safety_no_collision.csv
- tests_0209/min_safety_hard_collision.csv
- tests_0209/min_safety_soft_collision.csv
