# Supplementary material for: Practical Aspects of Model-Based Collision Detection
Source: Front Robot AI. 2020 Nov 23;7:571574. doi: 10.3389/frobt.2020.571574 (PMC7805958; doi:10.3389/frobt.2020.571574)
Supplement: Supplementary file 2 [file Data_Sheet_2.zip › tests_0209/min_safety_no_collision.csv]

707.145000	0.361190	-2.069553	-1.288105	-1.337311	1.480667	0.547047	0.432955	-0.344743	-0.519403	0.851734	-0.011359	-0.490083	1.321995	5.617232	3.258913	0.791142	-0.389040	-0.287825	1.564647	5.825443	3.458895	0.802800	-0.333091	-0.435162	1.564647	5.825443	3.458895	0.802800	-0.333091	-0.435162
707.147000	0.362101	-2.070201	-1.289147	-1.335684	1.480630	0.546044	0.431320	-0.344264	-0.517664	0.845653	-0.011523	-0.485796	1.389767	5.586900	3.218597	0.843549	-0.401528	-0.340811	1.561136	5.828907	3.458771	0.802324	-0.333096	-0.434536	1.561136	5.828907	3.458771	0.802324	-0.333096	-0.434536
707.157000	0.366318	-2.073585	-1.294296	-1.327467	1.480523	0.541266	0.422805	-0.339442	-0.510118	0.837205	-0.011693	-0.474542	1.614840	5.473668	3.158214	0.839874	-0.396716	-0.367707	1.543710	5.846061	3.458143	0.799909	-0.333116	-0.431403	1.543710	5.846061	3.458143	0.799909	-0.333116	-0.431403
707.169000	0.371329	-2.077692	-1.300224	-1.317605	1.480427	0.535564	0.413963	-0.338660	-0.502283	0.827189	-0.010647	-0.466141	1.861602	6.125063	3.437944	0.892598	-0.409419	-0.351458	1.522995	5.866630	3.457285	0.797002	-0.333134	-0.427643	1.522995	5.866630	3.457285	0.797002	-0.333134	-0.427643
707.179000	0.375465	-2.080956	-1.305109	-1.309205	1.480318	0.530997	0.408062	-0.331834	-0.492376	0.811790	-0.012300	-0.460553	1.770150	5.741666	3.232066	0.753662	-0.401272	-0.355668	1.505966	5.883106	3.459873	0.794608	-0.333142	-0.424511	1.505966	5.883106	3.459873	0.794608	-0.333142	-0.424511
707.189000	0.379589	-2.084184	-1.310029	-1.301166	1.480197	0.526501	0.402642	-0.328390	-0.481332	0.790513	-0.012233	-0.456505	1.534023	6.076183	2.940588	0.823792	-0.412624	-0.331007	1.489102	5.899237	3.462205	0.792169	-0.333151	-0.421378	1.489102	5.899237	3.462205	0.792169	-0.333151	-0.421378
707.201000	0.384334	-2.088049	-1.315946	-1.291903	1.480078	0.521099	0.393057	-0.320873	-0.472498	0.777190	-0.010954	-0.448480	1.580471	5.802478	3.102847	0.873397	-0.399318	-0.308181	1.469057	5.918316	3.464595	0.789181	-0.333156	-0.417618	1.469057	5.918316	3.464595	0.789181	-0.333156	-0.417618
707.211000	0.388193	-2.091190	-1.320652	-1.284172	1.479933	0.516652	0.384190	-0.311711	-0.467076	0.765236	-0.011898	-0.442016	1.753828	5.514686	3.385913	0.851495	-0.426245	-0.269727	1.452525	5.934061	3.466609	0.786708	-0.333156	-0.414485	1.452525	5.934061	3.466609	0.786708	-0.333156	-0.414485
707.221000	0.391896	-2.094385	-1.325213	-1.276491	1.479825	0.512293	0.376942	-0.309515	-0.456710	0.747154	-0.011363	-0.427035	2.045726	5.892937	3.315105	0.802554	-0.406241	-0.330347	1.436138	5.949716	3.468638	0.784238	-0.333158	-0.411353	1.436138	5.949716	3.468638	0.784238	-0.333158	-0.411353
707.231000	0.395612	-2.097468	-1.329570	-1.269162	1.479729	0.508051	0.369408	-0.302917	-0.445928	0.730539	-0.011540	-0.415940	2.422615	5.873933	3.019601	0.853229	-0.367669	-0.349338	1.419900	5.965180	3.470738	0.781747	-0.333152	-0.408220	1.419900	5.965180	3.470738	0.781747	-0.333152	-0.408220
707.241000	0.399292	-2.100504	-1.333917	-1.262042	1.479610	0.503929	0.364933	-0.298355	-0.437220	0.721611	-0.010297	-0.408072	2.144857	6.203848	3.003264	0.836707	-0.377766	-0.360399	1.403784	5.980584	3.472726	0.779228	-0.333139	-0.405087	1.403784	5.980584	3.472726	0.779228	-0.333139	-0.405087
707.253000	0.403668	-2.104102	-1.339103	-1.253515	1.479503	0.499131	0.361232	-0.287653	-0.430952	0.710853	-0.009626	-0.399687	1.773179	5.861557	3.113683	0.793604	-0.371197	-0.352510	1.384657	5.998241	3.475000	0.776204	-0.326386	-0.401328	1.384657	5.998241	3.475000	0.776204	-0.326386	-0.401328
707.263000	0.407190	-2.106970	-1.343413	-1.246254	1.479371	0.495200	0.353197	-0.283737	-0.424366	0.689969	-0.009419	-0.395713	1.677384	6.135835	3.306033	0.786854	-0.337542	-0.325672	1.368872	6.012488	3.476843	0.773694	-0.320200	-0.398195	1.368872	6.012488	3.476843	0.773694	-0.320200	-0.398195
707.273000	0.410703	-2.109718	-1.347672	-1.239449	1.479311	0.491304	0.346991	-0.277105	-0.410668	0.671403	-0.009511	-0.390295	1.386435	6.050253	3.022604	0.798391	-0.363611	-0.306075	1.353232	6.026218	3.478641	0.771155	-0.314013	-0.395062	1.353232	6.026218	3.478641	0.771155	-0.314013	-0.395062
707.283000	0.414153	-2.112502	-1.351865	-1.232975	1.479227	0.487437	0.338659	-0.273242	-0.405754	0.660180	-0.010202	-0.378138	1.403207	6.302334	3.394321	0.820384	-0.319528	-0.341690	1.337696	6.039862	3.480382	0.768583	-0.307820	-0.391929	1.337696	6.039862	3.480382	0.768583	-0.307820	-0.391929
707.295000	0.418108	-2.115717	-1.356772	-1.225169	1.479119	0.482897	0.328911	-0.266068	-0.397965	0.648927	-0.008556	-0.367620	1.264113	6.463296	3.678437	0.826843	-0.374165	-0.332605	1.319201	6.055913	3.482431	0.765494	-0.300386	-0.388170	1.319201	6.055913	3.482431	0.765494	-0.300386	-0.388170
707.305000	0.421392	-2.118359	-1.360579	-1.218615	1.478999	0.479281	0.324372	-0.262865	-0.383599	0.633508	-0.008759	-0.356701	0.961770	6.614420	3.308455	0.754942	-0.350916	-0.321495	1.303880	6.069422	3.484523	0.762948	-0.294189	-0.385037	1.303880	6.069422	3.484523	0.762948	-0.294189	-0.385037
707.315000	0.424531	-2.120938	-1.364219	-1.212240	1.478963	0.475723	0.316526	-0.256509	-0.372769	0.615495	-0.008040	-0.351242	0.664476	6.702080	3.053791	0.751921	-0.370977	-0.289017	1.288658	6.082688	3.486696	0.760400	-0.287986	-0.381904	1.288658	6.082688	3.486696	0.760400	-0.287986	-0.381904
707.325000	0.427675	-2.123395	-1.367837	-1.206286	1.478890	0.472202	0.309523	-0.247350	-0.366479	0.600674	-0.009013	-0.340950	0.548914	6.367424	3.032392	0.832752	-0.349101	-0.304969	1.273526	6.095786	3.488959	0.757824	-0.281786	-0.378771	1.273526	6.095786	3.488959	0.757824	-0.281786	-0.378771
707.335000	0.430660	-2.125806	-1.371432	-1.200402	1.478759	0.468872	0.298026	-0.240283	-0.358276	0.592205	-0.008285	-0.333355	0.942403	6.178829	3.018677	0.769045	-0.351806	-0.325871	1.258494	6.108479	3.491120	0.755229	-0.275584	-0.375638	1.258494	6.108479	3.491120	0.755229	-0.275584	-0.375638
707.347000	0.434160	-2.128575	-1.375778	-1.193430	1.478674	0.464880	0.288819	-0.230794	-0.349280	0.579220	-0.008430	-0.328715	1.110303	5.881273	3.171486	0.725278	-0.345076	-0.272635	1.240572	6.123342	3.493605	0.752108	-0.268137	-0.371879	1.240572	6.123342	3.493605	0.752108	-0.268137	-0.371879
707.357000	0.436932	-2.130899	-1.379298	-1.187670	1.478579	0.461708	0.279250	-0.228843	-0.343137	0.563462	-0.007532	-0.317220	1.498467	6.015901	3.268271	0.756298	-0.334120	-0.344008	1.225731	6.135395	3.495841	0.749514	-0.261927	-0.368746	1.225731	6.135395	3.495841	0.749514	-0.261927	-0.368746
707.367000	0.439657	-2.133163	-1.382675	-1.182043	1.478555	0.458486	0.273956	-0.225590	-0.332140	0.542840	-0.008299	-0.309735	1.560858	6.139825	3.239127	0.728407	-0.321450	-0.272471	1.210922	6.147766	3.498138	0.746914	-0.255724	-0.365613	1.210922	6.147766	3.498138	0.746914	-0.255724	-0.365613
707.377000	0.442346	-2.135399	-1.385924	-1.176774	1.478447	0.455443	0.267609	-0.216854	-0.321579	0.528490	-0.007841	-0.302362	1.740569	5.884160	3.149672	0.749552	-0.321376	-0.295962	1.196184	6.159883	3.500653	0.744298	-0.249513	-0.362480	1.196184	6.159883	3.500653	0.744298	-0.249513	-0.362480
707.387000	0.444999	-2.137591	-1.389108	-1.171646	1.478399	0.452462	0.262149	-0.214530	-0.312645	0.517827	-0.006863	-0.293163	1.701959	6.369047	3.124573	0.776376	-0.307425	-0.320545	1.181483	6.172162	3.503125	0.741665	-0.243301	-0.359347	1.181483	6.172162	3.503125	0.741665	-0.243301	-0.359347
707.397000	0.447557	-2.139698	-1.392177	-1.166591	1.478315	0.449574	0.256461	-0.210440	-0.307778	0.509279	-0.007315	-0.288216	1.642247	6.673954	3.374398	0.738401	-0.302792	-0.254769	1.166843	6.184198	3.505819	0.739039	-0.237087	-0.356214	1.166843	6.184198	3.505819	0.739039	-0.237087	-0.356214
707.407000	0.450089	-2.141765	-1.395104	-1.161586	1.478219	0.446797	0.248780	-0.199951	-0.299229	0.494516	-0.006574	-0.278384	1.738535	6.245344	3.282501	0.750988	-0.335310	-0.311503	1.152262	6.195958	3.508721	0.734039	-0.230874	-0.353082	1.152262	6.195958	3.508721	0.734039	-0.230874	-0.353082
707.419000	0.453053	-2.144112	-1.398615	-1.155708	1.478183	0.443490	0.242633	-0.194800	-0.292822	0.474055	-0.006699	-0.270773	1.472546	6.453699	3.436564	0.734214	-0.300552	-0.257449	1.134807	6.210191	3.512126	0.727525	-0.223416	-0.349322	1.134807	6.210191	3.512126	0.727525	-0.223416	-0.349322
707.429000	0.455419	-2.145943	-1.401474	-1.150931	1.478088	0.440906	0.235423	-0.188657	-0.281866	0.457058	-0.005494	-0.259911	1.311616	6.317387	3.326854	0.675417	-0.310661	-0.320348	1.120324	6.221672	3.515197	0.722102	-0.217196	-0.346189	1.120324	6.221672	3.515197	0.722102	-0.217196	-0.346189
707.439000	0.457773	-2.147724	-1.404267	-1.146478	1.478064	0.438353	0.230124	-0.179800	-0.272900	0.439280	-0.005832	-0.256455	0.907267	5.791752	3.284226	0.734053	-0.343027	-0.277436	1.105912	6.232539	3.518553	0.716662	-0.210977	-0.343056	1.105912	6.232539	3.518553	0.716662	-0.210977	-0.343056
707.449000	0.459995	-2.149544	-1.406999	-1.142250	1.478027	0.435802	0.222845	-0.177185	-0.264672	0.432680	-0.006322	-0.246330	0.835129	6.087667	3.282107	0.692871	-0.308227	-0.306688	1.091499	6.243787	3.521863	0.711207	-0.204759	-0.339924	1.091499	6.243787	3.521863	0.711207	-0.204759	-0.339924
707.461000	0.462609	-2.151627	-1.410103	-1.137282	1.477908	0.432857	0.211052	-0.171967	-0.251418	0.418131	-0.005008	-0.236276	1.015641	6.163008	3.206336	0.726703	-0.316685	-0.295753	1.074236	6.257236	3.525977	0.704647	-0.197293	-0.336164	1.074236	6.257236	3.525977	0.704647	-0.197293	-0.336164
707.471000	0.464676	-2.153276	-1.412580	-1.133224	1.477908	0.430594	0.205165	-0.161931	-0.243033	0.405101	-0.004812	-0.227991	0.677526	5.712178	3.247077	0.717734	-0.327426	-0.314448	1.059855	6.268636	3.529561	0.699187	-0.191070	-0.333031	1.059855	6.268636	3.529561	0.699187	-0.191070	-0.333031
707.481000	0.466681	-2.154930	-1.415008	-1.129298	1.477836	0.428307	0.195574	-0.162679	-0.233174	0.392911	-0.005444	-0.221648	0.834161	6.335492	3.045109	0.713344	-0.295137	-0.243772	1.045502	6.279867	3.533257	0.693717	-0.184849	-0.329898	1.045502	6.279867	3.533257	0.693717	-0.184849	-0.329898
707.491000	0.468604	-2.156545	-1.417310	-1.125396	1.477764	0.426140	0.187953	-0.157558	-0.229156	0.378643	-0.005323	-0.213439	0.860844	6.641073	3.422535	0.659028	-0.327773	-0.263483	1.031149	6.291240	3.537137	0.688259	-0.178627	-0.326766	1.031149	6.291240	3.537137	0.688259	-0.178627	-0.326766
707.501000	0.470455	-2.158064	-1.419520	-1.121667	1.477667	0.424068	0.182800	-0.152146	-0.215953	0.355243	-0.005932	-0.207187	0.533102	7.022821	3.301458	0.688527	-0.317282	-0.238240	1.016809	6.302503	3.541298	0.682805	-0.172405	-0.323633	1.016809	6.302503	3.541298	0.682805	-0.172405	-0.323633
707.511000	0.472222	-2.159581	-1.421554	-1.118186	1.477656	0.422071	0.174242	-0.142061	-0.208750	0.338343	-0.004879	-0.195056	0.759787	6.677609	3.188937	0.745377	-0.321265	-0.263772	1.002461	6.313897	3.545707	0.677345	-0.166176	-0.320500	1.002461	6.313897	3.545707	0.677345	-0.166176	-0.320500
707.523000	0.474285	-2.161256	-1.423996	-1.114189	1.477584	0.419748	0.162059	-0.136993	-0.200935	0.324990	-0.004337	-0.186477	0.990384	7.054995	3.439160	0.719094	-0.343049	-0.288105	0.985268	6.327280	3.551258	0.670779	-0.158710	-0.316741	0.985268	6.327280	3.551258	0.670779	-0.158710	-0.316741
707.533000	0.475874	-2.162547	-1.425886	-1.110993	1.477524	0.417952	0.157260	-0.128931	-0.192847	0.313701	-0.003740	-0.179737	0.917866	6.895715	3.386819	0.687154	-0.307780	-0.256995	0.970953	6.338188	3.556205	0.665317	-0.152484	-0.313608	0.970953	6.338188	3.556205	0.665317	-0.152484	-0.313608
707.543000	0.477377	-2.163754	-1.427739	-1.107991	1.477560	0.416265	0.149897	-0.123052	-0.182525	0.300750	-0.004237	-0.170775	0.970383	6.743382	3.276344	0.704963	-0.325458	-0.252680	0.956651	6.348927	3.561280	0.659840	-0.146258	-0.310475	0.956651	6.348927	3.561280	0.659840	-0.146258	-0.310475
707.553000	0.478822	-2.164922	-1.429510	-1.105081	1.477488	0.414589	0.143418	-0.111925	-0.175136	0.291179	-0.004483	-0.163710	1.062545	6.242080	3.333071	0.622810	-0.312151	-0.274549	0.942330	6.359809	3.566604	0.654378	-0.140033	-0.307342	0.942330	6.359809	3.566604	0.654378	-0.140033	-0.307342
707.563000	0.480182	-2.165987	-1.431161	-1.102249	1.477488	0.412973	0.135347	-0.105572	-0.167206	0.273730	-0.003827	-0.155843	1.128050	5.756202	3.280986	0.626455	-0.338346	-0.212581	0.928025	6.370314	3.572226	0.648918	-0.133801	-0.304209	0.928025	6.370314	3.572226	0.648918	-0.133801	-0.304209
707.575000	0.481759	-2.167196	-1.433104	-1.099092	1.477368	0.411216	0.129697	-0.104334	-0.154539	0.257932	-0.004059	-0.145092	1.002325	6.127849	3.237551	0.624129	-0.341383	-0.267375	0.910830	6.383254	3.579013	0.642345	-0.126335	-0.300450	0.910830	6.383254	3.579013	0.642345	-0.126335	-0.300450
707.585000	0.483012	-2.168224	-1.434663	-1.096546	1.477333	0.409818	0.122917	-0.098893	-0.147524	0.240584	-0.003559	-0.135643	0.972125	6.058816	3.234114	0.591231	-0.340494	-0.291303	0.896491	6.393951	3.584988	0.636876	-0.120102	-0.297317	0.896491	6.393951	3.584988	0.636876	-0.120102	-0.297317
707.595000	0.484205	-2.169170	-1.436122	-1.094181	1.477345	0.408451	0.117526	-0.095151	-0.141654	0.223796	-0.002741	-0.134515	0.884685	6.035294	3.491315	0.626675	-0.368959	-0.173192	0.882147	6.404700	3.590889	0.631393	-0.113878	-0.294184	0.882147	6.404700	3.590889	0.631393	-0.113878	-0.294184
707.605000	0.485266	-2.170066	-1.437520	-1.091968	1.477249	0.407258	0.109954	-0.090926	-0.131568	0.212548	-0.003135	-0.120962	0.782082	6.391796	3.314587	0.589342	-0.323235	-0.299967	0.867781	6.415492	3.597063	0.625906	-0.107648	-0.291051	0.867781	6.415492	3.597063	0.625906	-0.107648	-0.291051
707.617000	0.486529	-2.171141	-1.439038	-1.089533	1.477249	0.405845	0.100140	-0.082937	-0.121307	0.191844	-0.003127	-0.115078	0.988105	6.222090	3.505623	0.611850	-0.327250	-0.256295	0.850499	6.428771	3.604688	0.619318	-0.100174	-0.287292	0.850499	6.428771	3.604688	0.619318	-0.100174	-0.287292
707.627000	0.487474	-2.171917	-1.440255	-1.087728	1.477249	0.404770	0.095352	-0.077827	-0.111971	0.179527	-0.002572	-0.106255	0.814879	6.436022	3.533797	0.627366	-0.309707	-0.280068	0.836097	6.439521	3.611351	0.613830	-0.093945	-0.284159	0.836097	6.439521	3.611351	0.613830	-0.093945	-0.284159
707.637000	0.488394	-2.172670	-1.441356	-1.085985	1.477249	0.403800	0.088589	-0.073736	-0.106154	0.166890	-0.002906	-0.101875	0.632490	6.794608	3.705090	0.606198	-0.310156	-0.215577	0.821656	6.450556	3.618178	0.608337	-0.087720	-0.281026	0.821656	6.450556	3.618178	0.608337	-0.087720	-0.281026
707.647000	0.489194	-2.173411	-1.442358	-1.084433	1.477189	0.402777	0.080268	-0.069239	-0.096885	0.154011	-0.002820	-0.087604	0.705866	7.136055	3.730068	0.659361	-0.281978	-0.228460	0.807196	6.461510	3.625314	0.602845	-0.081487	-0.277893	0.807196	6.461510	3.625314	0.602845	-0.081487	-0.277893
707.657000	0.489956	-2.173993	-1.443252	-1.082967	1.477153	0.401988	0.073278	-0.059769	-0.087046	0.140005	-0.001927	-0.080562	0.635657	6.906069	3.736832	0.625221	-0.317919	-0.254146	0.792711	6.472416	3.632793	0.597361	-0.075258	-0.274760	0.792711	6.472416	3.632793	0.597361	-0.075258	-0.274760
707.667000	0.490604	-2.174541	-1.444110	-1.081643	1.477105	0.401213	0.067575	-0.051177	-0.076028	0.130056	-0.001942	-0.071905	0.490495	6.641135	3.556865	0.603352	-0.318510	-0.254473	0.778208	6.483153	3.640632	0.591880	-0.069034	-0.271627	0.778208	6.483153	3.640632	0.591880	-0.069034	-0.271627
707.677000	0.491223	-2.174993	-1.444785	-1.080442	1.477117	0.400533	0.057988	-0.045467	-0.064103	0.115526	-0.001612	-0.064906	0.646179	6.534073	3.413522	0.567724	-0.321288	-0.240927	0.763671	6.494138	3.648521	0.586393	-0.062802	-0.268495	0.763671	6.494138	3.648521	0.586393	-0.062802	-0.268495
707.687000	0.491745	-2.175362	-1.445407	-1.079432	1.477093	0.399961	0.050132	-0.041049	-0.056041	0.100451	-0.001420	-0.055106	0.775782	6.705673	3.485150	0.589130	-0.340595	-0.254570	0.749097	6.505119	3.656856	0.580918	-0.056572	-0.265362	0.749097	6.505119	3.656856	0.580918	-0.056572	-0.265362
707.699000	0.492270	-2.175827	-1.445990	-1.078338	1.477105	0.399340	0.041966	-0.034809	-0.047738	0.086171	-0.001333	-0.051481	0.783982	6.620518	3.524766	0.573484	-0.308131	-0.197028	0.731568	6.518321	3.667249	0.574348	-0.049101	-0.261602	0.731568	6.518321	3.667249	0.574348	-0.049101	-0.261602
707.709000	0.492676	-2.176147	-1.446392	-1.077604	1.477069	0.398877	0.036346	-0.027857	-0.038730	0.069707	-0.001734	-0.041557	0.603792	6.548869	3.496408	0.555218	-0.306085	-0.179939	0.716931	6.529328	3.676143	0.568872	-0.042871	-0.258469	0.716931	6.529328	3.676143	0.568872	-0.042871	-0.258469
707.719000	0.492961	-2.176335	-1.446771	-1.076988	1.477069	0.398532	0.029709	-0.021661	-0.030923	0.058130	-0.000943	-0.034406	0.581514	6.520975	3.508370	0.528733	-0.322958	-0.151161	0.702274	6.540309	3.685176	0.563388	-0.036640	-0.255337	0.702274	6.540309	3.685176	0.563388	-0.036640	-0.255337
707.729000	0.493210	-2.176549	-1.447021	-1.076505	1.477034	0.398226	0.023033	-0.015951	-0.023109	0.041093	-0.000693	-0.023407	0.503967	6.495775	3.567228	0.537322	-0.314404	-0.141244	0.687575	6.551361	3.694592	0.557915	-0.030413	-0.252204	0.687575	6.551361	3.694592	0.557915	-0.030413	-0.252204
707.741000	0.493384	-2.176689	-1.447255	-1.076142	1.477010	0.398027	0.013427	-0.009518	-0.013077	0.025698	-0.000770	-0.012158	0.521637	6.400652	3.554981	0.535608	-0.291094	-0.169134	0.669917	6.712292	3.706072	0.551335	-0.022938	-0.248444	0.669917	6.712292	3.706072	0.551335	-0.022938	-0.248444
707.751000	0.493452	-2.176746	-1.447322	-1.075933	1.477070	0.397948	0.004880	-0.002279	-0.004841	0.012047	-0.000479	-0.002551	0.007310	6.985352	3.752955	0.517448	-0.268537	-0.062612	-0.204683	7.530132	4.071430	0.484054	-0.016711	-0.085864	-0.204683	7.530132	4.071430	0.484054	-0.016711	-0.085864
707.761000	0.493472	-2.176695	-1.447318	-1.075980	1.477058	0.397987	-0.005394	0.002741	0.004158	-0.010920	-0.000347	0.005496	-0.631372	7.732238	4.239347	0.276460	-0.262510	0.099467	-1.245846	8.339177	4.645956	0.077458	-0.010462	0.146604	-1.245846	8.339177	4.645956	0.077458	-0.010462	0.146604
707.771000	0.493384	-2.176644	-1.447228	-1.076192	1.477022	0.398151	-0.012044	0.007652	0.013888	-0.027168	-0.000272	0.019793	-1.639554	8.634381	4.705217	0.217009	-0.266924	0.159438	-2.290030	9.136891	5.059785	-0.039829	-0.004182	0.337114	-2.290030	9.136891	5.059785	-0.039829	-0.004182	0.337114
707.781000	0.493224	-2.176534	-1.447070	-1.076469	1.477022	0.398355	-0.020262	0.013901	0.019671	-0.032359	-0.000224	0.021172	-1.327568	8.802197	4.871765	0.096328	-0.256887	0.166603	-2.304136	9.391261	5.071200	-0.045506	0.002095	0.340225	-2.304136	9.391261	5.071200	-0.045506	0.002095	0.340225
707.793000	0.492969	-2.176341	-1.446790	-1.076883	1.477058	0.398609	-0.024736	0.016430	0.028060	-0.045918	-0.000185	0.025745	-1.638960	9.356301	5.023545	0.030740	-0.230473	0.255980	-2.321074	9.406026	5.085127	-0.052319	0.009624	0.343958	-2.321074	9.406026	5.085127	-0.052319	0.009624	0.343958
707.803000	0.492654	-2.176159	-1.446427	-1.077393	1.477058	0.398914	-0.030713	0.022178	0.036247	-0.061419	-0.000161	0.035015	-1.710279	9.431616	5.072929	-0.011576	-0.227718	0.238390	-2.335248	9.418676	5.097015	-0.057997	0.015902	0.347068	-2.335248	9.418676	5.097015	-0.057997	0.015902	0.347068
707.813000	0.492304	-2.175844	-1.446050	-1.078059	1.477058	0.399278	-0.036020	0.028430	0.046131	-0.077165	0.000186	0.045318	-1.877902	9.422021	5.066784	-0.010001	-0.236122	0.218384	-2.349431	9.431074	5.109170	-0.063676	0.022179	0.350179	-2.349431	9.431074	5.109170	-0.063676	0.022179	0.350179
707.823000	0.491904	-2.175553	-1.445529	-1.078891	1.477034	0.399773	-0.042605	0.034846	0.054565	-0.090165	0.000092	0.051123	-1.836649	9.490232	5.010860	-0.058571	-0.165993	0.265181	-2.363651	9.443593	5.121546	-0.069356	0.028459	0.353290	-2.363651	9.443593	5.121546	-0.069356	0.028459	0.353290
707.833000	0.491420	-2.175178	-1.444903	-1.079904	1.477046	0.400318	-0.049460	0.041018	0.062137	-0.106880	0.000121	0.060645	-2.044766	9.567254	5.131131	-0.034143	-0.141552	0.233904	-2.377897	9.456080	5.134197	-0.075034	0.034734	0.356400	-2.377897	9.456080	5.134197	-0.075034	0.034734	0.356400
707.843000	0.490924	-2.174756	-1.444240	-1.081047	1.477070	0.400908	-0.056768	0.046884	0.068422	-0.119787	0.000136	0.066628	-2.235717	9.712298	5.338963	-0.015146	-0.136584	0.326718	-2.392185	9.468829	5.146990	-0.080722	0.041010	0.359511	-2.392185	9.468829	5.146990	-0.080722	0.041010	0.359511
707.855000	0.490176	-2.174130	-1.443396	-1.082576	1.477022	0.401778	-0.064803	0.054733	0.077265	-0.137881	0.000233	0.078818	-2.511090	9.619771	5.519583	-0.022651	-0.086042	0.303254	-2.409341	9.483749	5.162785	-0.087539	0.048542	0.363244	-2.409341	9.483749	5.162785	-0.087539	0.048542	0.363244
707.865000	0.489488	-2.173576	-1.442576	-1.084065	1.477023	0.402573	-0.073935	0.060044	0.086135	-0.150161	0.001317	0.084767	-2.441137	9.819484	5.649979	-0.024413	-0.061826	0.320987	-2.423668	9.496310	5.176057	-0.093226	0.054818	0.366354	-2.423668	9.496310	5.176057	-0.093226	0.054818	0.366354
707.875000	0.488740	-2.172961	-1.441648	-1.085667	1.477070	0.403439	-0.080858	0.065544	0.096041	-0.166801	0.000885	0.089785	-2.531153	9.965672	5.510036	-0.000537	0.013164	0.367627	-2.438026	9.508904	5.189674	-0.098909	0.061095	0.369465	-2.438026	9.508904	5.189674	-0.098909	0.061095	0.369465
707.885000	0.487860	-2.172238	-1.440612	-1.087352	1.477095	0.404417	-0.088517	0.074076	0.105309	-0.179242	0.002737	0.103465	-2.684522	9.739681	5.594176	-0.002889	0.017043	0.318416	-2.452398	9.521339	5.203593	-0.104594	0.067372	0.372576	-2.452398	9.521339	5.203593	-0.104594	0.067372	0.372576
707.895000	0.486932	-2.171432	-1.439456	-1.089180	1.477084	0.405537	-0.097304	0.081361	0.116713	-0.192201	0.004312	0.113627	-2.605962	9.430114	5.489806	-0.009734	-0.019180	0.315228	-2.466802	9.533827	5.217881	-0.110267	0.073649	0.375686	-2.466802	9.533827	5.217881	-0.110267	0.073649	0.375686
707.907000	0.485693	-2.170436	-1.437963	-1.091693	1.477131	0.406920	-0.108803	0.085738	0.127243	-0.205958	0.004134	0.120883	-2.186660	9.625875	5.425036	-0.016233	0.018323	0.293591	-2.484124	9.548973	5.235306	-0.117085	0.081182	0.379419	-2.484124	9.548973	5.235306	-0.117085	0.081182	0.379419
707.917000	0.484626	-2.169522	-1.436568	-1.093894	1.477157	0.408146	-0.112778	0.089511	0.135669	-0.220417	0.004270	0.126925	-2.465711	9.820992	5.533493	-0.014173	0.032429	0.307987	-2.498581	9.561662	5.250016	-0.122764	0.087460	0.382530	-2.498581	9.561662	5.250016	-0.122764	0.087460	0.382530
707.927000	0.483462	-2.168595	-1.435138	-1.096190	1.477180	0.409434	-0.120213	0.097819	0.145302	-0.231999	0.004384	0.135250	-2.532191	9.654561	5.481696	-0.038723	0.073653	0.338922	-2.513055	9.574373	5.264931	-0.128449	0.093743	0.385640	-2.513055	9.574373	5.264931	-0.128449	0.093743	0.385640
707.937000	0.482176	-2.167562	-1.433623	-1.098641	1.477276	0.410843	-0.128599	0.103940	0.152799	-0.245439	0.004943	0.147541	-2.492705	9.526811	5.503314	-0.041931	0.094039	0.279200	-2.527547	9.587043	5.280192	-0.134125	0.100022	0.388751	-2.527547	9.587043	5.280192	-0.134125	0.100022	0.388751
707.947000	0.480870	-2.166529	-1.432073	-1.101190	1.477325	0.412321	-0.134446	0.108366	0.159859	-0.260123	0.004981	0.152295	-2.447857	9.758840	5.726441	-0.084926	0.100983	0.294016	-2.542040	9.599579	5.295615	-0.139806	0.106301	0.391862	-2.542040	9.599579	5.295615	-0.139806	0.106301	0.391862
707.957000	0.479502	-2.165388	-1.430342	-1.103847	1.477360	0.413857	-0.143117	0.115232	0.168667	-0.275067	0.004550	0.155464	-2.320326	9.576905	5.489653	-0.110056	0.126425	0.383878	-2.556559	9.612285	5.311324	-0.145475	0.112580	0.394972	-2.556559	9.612285	5.311324	-0.145475	0.112580	0.394972
707.967000	0.477991	-2.164247	-1.428658	-1.106660	1.477421	0.415519	-0.148614	0.120286	0.176594	-0.289688	0.005925	0.167952	-2.506119	9.546678	5.695164	-0.094930	0.123407	0.319132	-2.571047	9.624546	5.327104	-0.151160	0.118861	0.398083	-2.571047	9.624546	5.327104	-0.151160	0.118861	0.398083
707.979000	0.476181	-2.162771	-1.426483	-1.110267	1.477481	0.417563	-0.155966	0.124419	0.188366	-0.311616	0.005977	0.180368	-2.554509	10.063962	5.589176	-0.077850	0.136401	0.306579	-2.588465	9.639662	5.346106	-0.157991	0.126399	0.401816	-2.588465	9.639662	5.346106	-0.157991	0.126399	0.401816
707.989000	0.474563	-2.161437	-1.424537	-1.113379	1.477518	0.419375	-0.162032	0.132750	0.197458	-0.325055	0.005634	0.181057	-2.740484	9.759970	5.600704	-0.102120	0.129550	0.379946	-2.602973	9.652084	5.362223	-0.163685	0.132681	0.404927	-2.602973	9.652084	5.362223	-0.163685	0.132681	0.404927
707.999000	0.472882	-2.160080	-1.422591	-1.116683	1.477565	0.421277	-0.172177	0.137732	0.204629	-0.340865	0.005971	0.194239	-2.338701	9.727563	5.685503	-0.073284	0.192447	0.302191	-2.617493	9.664587	5.378582	-0.169380	0.138965	0.408037	-2.617493	9.664587	5.378582	-0.169380	0.138965	0.408037
708.009000	0.471134	-2.158639	-1.420545	-1.120263	1.477625	0.423258	-0.176422	0.146120	0.218256	-0.355568	0.005906	0.199330	-2.645063	9.407267	5.397424	-0.051620	0.143274	0.328784	-2.631980	9.676657	5.395177	-0.175079	0.145244	0.411148	-2.631980	9.676657	5.395177	-0.175079	0.145244	0.411148
708.021000	0.468928	-2.156864	-1.417930	-1.124705	1.477661	0.425637	-0.183938	0.147217	0.223704	-0.366379	0.006080	0.208841	-2.693679	9.948341	5.752513	0.002177	0.222487	0.359220	-2.649391	9.691561	5.415308	-0.181925	0.152782	0.414881	-2.649391	9.691561	5.415308	-0.181925	0.152782	0.414881
708.031000	0.466973	-2.155314	-1.415694	-1.128437	1.477758	0.427825	-0.193708	0.155313	0.235352	-0.376154	0.006706	0.218205	-2.449573	9.888364	5.636416	-0.071520	0.205486	0.314917	-2.663884	9.703891	5.432196	-0.187635	0.159068	0.417991	-2.663884	9.703891	5.432196	-0.187635	0.159068	0.417991
708.041000	0.464984	-2.153741	-1.413328	-1.132305	1.477817	0.430046	-0.199507	0.161067	0.242140	-0.389569	0.005565	0.221392	-2.426719	9.997469	5.743004	-0.125333	0.211043	0.392812	-2.678378	9.716314	5.449335	-0.193337	0.165355	0.421102	-2.678378	9.716314	5.449335	-0.193337	0.165355	0.421102
708.051000	0.462959	-2.152084	-1.410808	-1.136233	1.477877	0.432342	-0.205170	0.168904	0.248057	-0.406657	0.005786	0.232190	-2.479557	9.697643	5.946084	-0.109928	0.211538	0.328556	-2.692851	9.728545	5.466833	-0.199028	0.171636	0.424213	-2.692851	9.728545	5.466833	-0.199028	0.171636	0.424213
708.061000	0.460813	-2.150382	-1.408202	-1.140305	1.477912	0.434707	-0.213768	0.170032	0.260447	-0.423505	0.004501	0.238873	-2.420955	10.228067	5.684808	-0.174122	0.211385	0.378952	-2.707314	9.740904	5.484394	-0.204723	0.177921	0.427323	-2.707314	9.740904	5.484394	-0.204723	0.177921	0.427323
708.073000	0.458202	-2.148245	-1.404995	-1.145436	1.477986	0.437699	-0.219340	0.179641	0.268504	-0.448014	0.006296	0.249770	-2.652721	10.029243	5.912140	-0.153436	0.241292	0.353832	-2.724635	9.755551	5.505798	-0.211559	0.185463	0.431056	-2.724635	9.755551	5.505798	-0.211559	0.185463	0.431056
708.083000	0.455937	-2.146382	-1.402181	-1.149950	1.478034	0.440220	-0.226811	0.188835	0.279198	-0.459672	0.007053	0.254414	-2.682246	9.756104	5.826111	-0.125147	0.251245	0.417821	-2.739029	9.767597	5.523731	-0.217270	0.191754	0.434167	-2.739029	9.767597	5.523731	-0.217270	0.191754	0.434167
708.093000	0.453610	-2.144487	-1.399344	-1.154693	1.478106	0.442782	-0.237058	0.192410	0.284185	-0.471783	0.007892	0.267951	-2.494126	9.853680	5.865280	-0.116334	0.224154	0.322024	-2.753397	9.779619	5.541875	-0.222996	0.198041	0.437277	-2.753397	9.779619	5.541875	-0.222996	0.198041	0.437277
708.103000	0.451252	-2.142591	-1.396413	-1.159601	1.478191	0.445566	-0.240342	0.198841	0.292897	-0.478221	0.007419	0.273359	-2.881059	9.770965	5.819003	-0.094514	0.235862	0.416747	-2.767720	9.791505	5.559986	-0.228735	0.204333	0.440388	-2.767720	9.791505	5.559986	-0.228735	0.204333	0.440388
708.115000	0.448303	-2.140119	-1.392869	-1.165413	1.478311	0.448895	-0.250417	0.206647	0.304559	-0.494850	0.009465	0.286825	-2.903898	9.563548	5.684366	-0.121931	0.212073	0.318784	-2.784858	9.805675	5.582040	-0.235511	0.211885	0.444121	-2.784858	9.805675	5.582040	-0.235511	0.211885	0.444121
708.125000	0.445788	-2.138020	-1.389839	-1.170409	1.478335	0.451800	-0.256003	0.209128	0.315953	-0.509753	0.008212	0.293636	-2.998610	9.698847	5.574958	-0.176918	0.237264	0.354295	-2.799054	9.816949	5.600352	-0.237907	0.218179	0.447231	-2.799054	9.816949	5.600352	-0.237907	0.218179	0.447231
708.135000	0.443163	-2.135884	-1.386706	-1.175501	1.478430	0.454791	-0.264998	0.215030	0.319057	-0.527431	0.008028	0.302427	-3.050240	9.753853	5.973300	-0.215075	0.236340	0.335189	-2.813225	9.828440	5.618774	-0.240309	0.224470	0.450342	-2.813225	9.828440	5.618774	-0.240309	0.224470	0.450342
708.145000	0.440443	-2.133687	-1.383462	-1.180822	1.478539	0.457817	-0.273620	0.222555	0.328646	-0.545409	0.008855	0.311814	-2.945628	9.638970	5.812155	-0.165483	0.212402	0.323960	-2.827330	9.839668	5.637398	-0.242719	0.230768	0.453453	-2.827330	9.839668	5.637398	-0.242719	0.230768	0.453453
708.157000	0.437112	-2.131002	-1.379455	-1.187582	1.478587	0.461597	-0.281081	0.224741	0.336526	-0.562008	0.008873	0.315286	-3.263120	10.153187	6.208234	-0.074473	0.214105	0.400523	-2.844196	9.853222	5.659814	-0.245638	0.238328	0.457185	-2.844196	9.853222	5.659814	-0.245638	0.238328	0.457185
708.167000	0.434213	-2.128661	-1.376018	-1.193376	1.478719	0.464816	-0.290112	0.231575	0.347741	-0.568357	0.008537	0.327454	-2.846100	10.130356	5.977728	-0.124577	0.208710	0.346286	-2.858185	9.864457	5.678697	-0.248075	0.244624	0.460296	-2.858185	9.864457	5.678697	-0.248075	0.244624	0.460296
708.177000	0.431266	-2.126330	-1.372525	-1.199054	1.478755	0.468165	-0.296403	0.238365	0.352845	-0.581512	0.008053	0.334654	-2.859856	10.156062	6.269643	-0.168856	0.234943	0.360149	-2.872092	9.875400	5.697550	-0.250509	0.250923	0.463407	-2.872092	9.875400	5.697550	-0.250509	0.250923	0.463407
708.187000	0.428223	-2.123913	-1.368827	-1.204867	1.478863	0.471499	-0.305895	0.243258	0.363379	-0.597569	0.008079	0.337331	-2.590019	10.403931	6.191865	-0.202434	0.220909	0.410963	-2.885934	9.886339	5.716508	-0.252933	0.257229	0.466517	-2.885934	9.886339	5.716508	-0.252933	0.257229	0.466517
708.199000	0.424523	-2.120880	-1.364373	-1.212050	1.478960	0.475692	-0.310701	0.254342	0.378316	-0.619276	0.009971	0.350943	-2.881468	10.040625	5.907427	-0.182557	0.224568	0.371452	-2.902431	9.899207	5.739461	-0.255855	0.264792	0.470250	-2.902431	9.899207	5.739461	-0.255855	0.264792	0.470250
708.209000	0.421388	-2.118321	-1.360617	-1.218405	1.479056	0.479269	-0.318226	0.257951	0.385976	-0.635127	0.009190	0.358362	-2.732524	10.147835	5.872907	-0.180402	0.267018	0.344394	-2.916067	9.909573	5.758615	-0.258312	0.271099	0.473361	-2.916067	9.909573	5.758615	-0.258312	0.271099	0.473361
708.219000	0.418206	-2.115663	-1.356751	-1.225007	1.479140	0.482918	-0.324368	0.265590	0.395589	-0.641603	0.010140	0.364461	-2.878853	10.020611	5.998853	-0.126647	0.249270	0.373035	-2.929591	9.919529	5.777746	-0.260800	0.277410	0.476471	-2.929591	9.919529	5.777746	-0.260800	0.277410	0.476471
708.229000	0.414927	-2.112958	-1.352792	-1.231394	1.479224	0.486650	-0.331599	0.271655	0.401328	-0.651396	0.010434	0.369649	-3.076895	9.648377	6.132099	-0.215321	0.225249	0.373531	-2.943015	9.929283	5.796946	-0.263264	0.283723	0.479582	-2.943015	9.929283	5.796946	-0.263264	0.283723	0.479582
708.241000	0.410903	-2.109651	-1.347863	-1.239239	1.479321	0.491178	-0.340947	0.278341	0.409472	-0.673159	0.010659	0.383496	-3.151036	9.750277	6.265804	-0.266561	0.213011	0.365760	-2.959033	9.941366	5.820048	-0.266216	0.291299	0.483315	-2.959033	9.941366	5.820048	-0.266216	0.291299	0.483315
708.251000	0.407470	-2.106888	-1.343618	-1.246136	1.479452	0.495044	-0.347982	0.282022	0.419223	-0.691520	0.010154	0.391788	-3.176948	9.800282	6.086287	-0.264405	0.236437	0.360510	-2.972235	9.951006	5.839457	-0.268697	0.297612	0.486426	-2.972235	9.951006	5.839457	-0.268697	0.297612	0.486426
708.261000	0.403951	-2.104038	-1.339276	-1.253280	1.479512	0.498982	-0.355501	0.287122	0.427745	-0.705521	0.010027	0.402784	-3.268181	9.912975	6.106454	-0.155565	0.236920	0.406360	-2.985311	9.960348	5.858815	-0.271205	0.303937	0.489536	-2.985311	9.960348	5.858815	-0.271205	0.303937	0.489536
708.273000	0.399556	-2.100505	-1.334119	-1.261790	1.479680	0.503813	-0.362568	0.292297	0.433894	-0.712348	0.010312	0.411549	-3.364123	10.035200	6.223756	-0.239639	0.225888	0.442211	-3.000811	9.970887	5.881911	-0.274217	0.309195	0.493269	-3.000811	9.970887	5.881911	-0.274217	0.309195	0.493269
708.283000	0.395917	-2.097463	-1.329715	-1.268877	1.479776	0.507979	-0.371291	0.298583	0.445075	-0.730227	0.009426	0.417990	-3.117840	10.013292	6.141929	-0.288550	0.239487	0.448457	-3.013608	9.979659	5.901046	-0.276722	0.309295	0.496380	-3.013608	9.979659	5.901046	-0.276722	0.309295	0.496380
708.293000	0.392097	-2.094397	-1.325274	-1.276264	1.479897	0.512255	-0.380346	0.305378	0.458548	-0.753422	0.010961	0.427195	-3.047254	9.801914	5.914547	-0.240158	0.214792	0.338384	-3.026234	9.987821	5.920199	-0.279248	0.309394	0.499490	-3.026234	9.987821	5.920199	-0.279248	0.309394	0.499490
708.303000	0.388364	-2.091296	-1.320764	-1.283996	1.479968	0.516611	-0.386093	0.309888	0.465207	-0.766657	0.010275	0.431866	-3.052025	10.010064	6.090024	-0.166703	0.200662	0.393999	-3.038715	9.995674	5.939207	-0.281814	0.309494	0.502601	-3.038715	9.995674	5.939207	-0.281814	0.309494	0.502601
708.313000	0.384425	-2.088159	-1.316100	-1.291714	1.480052	0.521004	-0.393527	0.315048	0.469805	-0.769562	0.009257	0.437440	-2.880271	10.012535	6.389946	-0.200300	0.247905	0.417557	-3.051087	10.003741	5.958111	-0.284386	0.309600	0.505712	-3.051087	10.003741	5.958111	-0.284386	0.309600	0.505712
708.325000	0.379610	-2.084289	-1.310283	-1.300978	1.480161	0.526297	-0.401766	0.320893	0.478799	-0.788294	0.009959	0.449497	-2.875519	10.345339	6.467897	-0.259968	0.228790	0.388074	-3.065671	10.012725	5.981092	-0.287442	0.309735	0.509444	-3.065671	10.012725	5.981092	-0.287442	0.309735	0.509444
708.335000	0.375518	-2.081127	-1.305256	-1.308975	1.480305	0.530848	-0.406029	0.327681	0.489498	-0.807791	0.011203	0.461146	-3.083201	10.326467	6.355976	-0.278073	0.226219	0.376501	-3.077671	10.020256	6.000105	-0.290004	0.309845	0.512555	-3.077671	10.020256	6.000105	-0.290004	0.309845	0.512555
708.345000	0.371411	-2.077809	-1.300286	-1.317353	1.480388	0.535397	-0.412810	0.335746	0.502462	-0.820368	0.010329	0.469097	-3.061367	10.153625	6.006167	-0.170278	0.255242	0.427674	-3.089533	10.027793	6.018760	-0.292619	0.309967	0.515666	-3.089533	10.027793	6.018760	-0.292619	0.309967	0.515666
708.355000	0.367257	-2.074431	-1.295358	-1.325501	1.480497	0.540138	-0.419723	0.341190	0.510222	-0.826635	0.011048	0.478129	-3.332469	10.180663	6.079920	-0.300920	0.259970	0.461931	-3.101162	10.034214	6.032183	-0.295240	0.310082	0.518776	-3.101162	10.034214	6.032183	-0.295240	0.310082	0.518776
708.367000	0.362130	-2.070257	-1.289350	-1.335480	1.480629	0.545919	-0.427146	0.352226	0.517071	-0.852059	0.011152	0.485759	-3.474928	9.803740	6.317532	-0.288629	0.258619	0.399340	-3.114879	10.041506	6.048119	-0.298371	0.310233	0.522509	-3.114879	10.041506	6.048119	-0.298371	0.310233	0.522509
708.377000	0.357785	-2.066775	-1.284083	-1.344139	1.480750	0.550900	-0.434909	0.353788	0.525385	-0.870457	0.012133	0.492263	-3.378876	10.122769	6.647077	-0.262687	0.281227	0.419773	-3.126080	10.047145	6.061325	-0.301016	0.310360	0.525620	-3.126080	10.047145	6.061325	-0.301016	0.310360	0.525620
708.387000	0.353366	-2.063133	-1.278720	-1.353024	1.480870	0.555891	-0.443979	0.359796	0.533087	-0.873602	0.013448	0.497993	-3.222255	10.049295	6.497374	-0.224719	0.272958	0.461552	-3.137029	10.052140	6.074554	-0.303687	0.310499	0.528453	-3.137029	10.052140	6.074554	-0.303687	0.310499	0.528453
708.397000	0.348876	-2.059436	-1.273271	-1.361718	1.481039	0.560894	-0.449312	0.365037	0.542639	-0.888590	0.012889	0.506530	-3.423117	10.170889	6.504578	-0.290957	0.262027	0.451692	-3.147783	10.056912	6.087634	-0.306326	0.310638	0.530246	-3.147783	10.056912	6.087634	-0.306326	0.310638	0.530246
708.409000	0.343437	-2.054938	-1.266703	-1.372426	1.481159	0.567046	-0.459432	0.371370	0.555826	-0.913915	0.013580	0.519552	-3.266586	10.162873	6.115028	-0.314113	0.242830	0.429295	-3.160377	10.061752	6.103039	-0.309521	0.310810	0.532396	-3.160377	10.061752	6.103039	-0.309521	0.310810	0.532396
708.419000	0.338816	-2.051144	-1.261146	-1.381835	1.481290	0.572270	-0.467267	0.380038	0.564387	-0.926923	0.013237	0.528855	-3.127904	9.806867	6.228007	-0.236503	0.268736	0.421640	-3.170639	10.065315	6.115517	-0.312250	0.310959	0.534188	-3.170639	10.065315	6.115517	-0.312250	0.310959	0.534188
708.429000	0.334157	-2.047376	-1.255473	-1.391065	1.481410	0.577541	-0.475969	0.384983	0.565011	-0.934592	0.012361	0.536317	-3.038808	9.930956	6.687109	-0.286056	0.275467	0.418681	-3.180708	10.068879	6.127803	-0.314965	0.311114	0.535981	-3.180708	10.068879	6.127803	-0.314965	0.311114	0.535981
708.439000	0.329379	-2.043525	-1.249614	-1.400387	1.481555	0.582990	-0.483302	0.388816	0.576713	-0.957026	0.013275	0.541606	-3.106924	10.018065	6.542731	-0.299978	0.283910	0.439932	-3.190551	10.072282	6.139925	-0.317685	0.311272	0.537773	-3.190551	10.072282	6.139925	-0.317685	0.311272	0.537773
708.451000	0.323533	-2.038859	-1.242497	-1.412134	1.481699	0.589606	-0.489723	0.396343	0.587210	-0.971634	0.013094	0.552664	-3.390838	9.975207	6.428577	-0.226548	0.270621	0.408651	-3.201974	10.075242	6.154209	-0.321001	0.311467	0.539924	-3.201974	10.075242	6.154209	-0.321001	0.311467	0.539924
708.461000	0.318600	-2.034828	-1.236567	-1.421825	1.481831	0.595151	-0.495849	0.401539	0.597144	-0.975575	0.013787	0.558017	-3.362428	10.178572	6.251079	-0.359253	0.308299	0.439426	-3.211254	10.077293	6.165723	-0.323774	0.311634	0.541716	-3.211254	10.077293	6.165723	-0.323774	0.311634	0.541716
708.471000	0.313582	-2.030784	-1.230650	-1.431573	1.481987	0.600734	-0.502584	0.408042	0.606812	-0.998825	0.014900	0.565781	-3.496540	9.996818	6.274621	-0.391172	0.259118	0.463275	-3.215180	10.078453	6.176942	-0.326553	0.311808	0.543508	-3.215180	10.078453	6.176942	-0.326553	0.311808	0.543508
708.481000	0.308420	-2.026680	-1.224712	-1.441883	1.482156	0.606474	-0.509288	0.413838	0.608315	-1.016993	0.014558	0.576732	-2.972015	9.568052	6.448403	-0.157286	0.285169	0.408655	-1.655102	8.057417	5.046882	-0.224302	0.322557	0.453809	-1.655102	8.057417	5.046882	-0.224302	0.322557	0.453809
708.493000	0.302311	-2.021764	-1.217400	-1.453724	1.482287	0.613269	-0.494491	0.394515	0.591932	-0.978862	0.013849	0.562954	-2.470037	9.611406	6.137372	-0.319185	0.298191	0.390856	-1.646605	8.005600	5.046533	-0.221343	0.322509	0.451658	-1.646605	8.005600	5.046533	-0.221343	0.322509	0.451658
708.503000	0.297429	-2.017770	-1.211263	-1.463328	1.482456	0.618905	-0.490914	0.397553	0.594972	-0.977611	0.014968	0.555715	-2.266888	8.888299	5.531490	-0.281260	0.262568	0.354822	-1.632208	7.962467	5.045745	-0.218828	0.322464	0.449866	-1.632208	7.962467	5.045745	-0.218828	0.322464	0.449866
708.513000	0.292560	-2.013728	-1.205301	-1.473216	1.482574	0.624384	-0.485783	0.400169	0.588279	-0.969364	0.012238	0.548891	-2.180630	7.877888	5.088580	-0.182763	0.299145	0.331784	-1.618037	7.919094	5.044427	-0.216334	0.322416	0.448074	-1.618037	7.919094	5.044427	-0.216334	0.322416	0.448074
708.523000	0.287740	-2.009774	-1.199544	-1.482692	1.482719	0.629842	-0.479074	0.394816	0.579788	-0.944091	0.013569	0.541020	-1.972385	7.517361	5.023702	-0.271925	0.255350	0.359523	-1.604133	7.875285	5.042620	-0.213825	0.322365	0.446282	-1.604133	7.875285	5.042620	-0.213825	0.322365	0.446282
708.535000	0.282020	-2.005116	-1.192770	-1.493825	1.482863	0.636312	-0.473228	0.386256	0.565493	-0.937498	0.012312	0.534459	-1.623126	7.178443	5.330583	-0.309489	0.288715	0.351318	-1.587740	7.822927	5.039819	-0.210790	0.322296	0.444131	-1.587740	7.822927	5.039819	-0.210790	0.322296	0.444131
708.545000	0.277283	-2.001275	-1.187060	-1.503223	1.482983	0.641563	-0.466872	0.378665	0.558005	-0.925286	0.012568	0.522416	-1.407081	7.286837	5.289216	-0.145543	0.298179	0.361524	-1.574216	7.780322	5.036941	-0.208278	0.322236	0.442339	-1.574216	7.780322	5.036941	-0.208278	0.322236	0.442339
708.555000	0.272702	-1.997586	-1.181481	-1.512373	1.483115	0.646694	-0.459881	0.370280	0.549634	-0.900645	0.012476	0.516494	-1.393530	7.248255	5.121545	-0.224281	0.311287	0.333668	-1.560880	7.737479	5.033654	-0.205751	0.322176	0.440546	-1.560880	7.737479	5.033654	-0.205751	0.322176	0.440546
708.565000	0.268193	-1.993895	-1.176023	-1.521113	1.483224	0.651802	-0.451556	0.365693	0.542966	-0.887802	0.013168	0.509774	-1.328301	7.089928	5.087480	-0.279775	0.335483	0.324976	-1.547712	7.694457	5.029993	-0.203190	0.322109	0.438754	-1.547712	7.694457	5.029993	-0.203190	0.322109	0.438754
708.575000	0.263794	-1.990267	-1.170671	-1.529910	1.483355	0.656812	-0.443592	0.360014	0.536766	-0.877469	0.012676	0.500151	-1.220541	7.046641	4.837846	-0.316869	0.305787	0.354701	-1.534711	7.651889	5.025915	-0.200630	0.322042	0.436590	-1.534711	7.651889	5.025915	-0.200630	0.322042	0.436590
708.585000	0.259431	-1.986658	-1.165501	-1.538778	1.483475	0.661681	-0.436367	0.354163	0.527422	-0.862924	0.012972	0.493821	-1.213933	6.680767	4.985141	-0.211048	0.276989	0.340146	-1.521887	7.609143	5.021441	-0.198088	0.321971	0.433479	-1.521887	7.609143	5.021441	-0.198088	0.321971	0.433479
708.595000	0.254981	-1.983171	-1.160308	-1.547320	1.483619	0.666596	-0.429852	0.350444	0.512088	-0.844747	0.012089	0.486757	-1.181779	6.368315	5.290170	-0.224861	0.303292	0.301636	-1.509179	7.566931	5.016615	-0.195528	0.321900	0.430368	-1.509179	7.566931	5.016615	-0.195528	0.321900	0.430368
708.607000	0.249888	-1.979113	-1.154151	-1.557280	1.483727	0.672407	-0.418564	0.335201	0.501539	-0.835584	0.012269	0.474534	-1.087761	7.249150	5.297647	-0.187519	0.319474	0.325338	-1.494052	7.517152	5.010369	-0.192444	0.321808	0.426636	-1.494052	7.517152	5.010369	-0.192444	0.321808	0.426636
708.617000	0.245740	-1.975807	-1.149104	-1.565680	1.483871	0.677058	-0.410053	0.328317	0.491974	-0.822654	0.011336	0.465603	-1.144540	7.527492	5.407816	-0.124312	0.296377	0.315469	-1.481579	7.475942	5.002360	-0.189884	0.321731	0.423525	-1.481579	7.475942	5.002360	-0.189884	0.321731	0.423525
708.627000	0.241687	-1.972559	-1.144273	-1.573788	1.483931	0.681698	-0.403866	0.324265	0.483945	-0.796906	0.010980	0.456499	-1.253146	7.722514	5.376757	-0.175192	0.267584	0.336827	-1.469237	7.435122	4.991348	-0.187321	0.321651	0.420414	-1.469237	7.435122	4.991348	-0.187321	0.321651	0.420414
708.637000	0.237708	-1.969335	-1.139571	-1.581541	1.484063	0.686182	-0.394950	0.321327	0.479711	-0.785897	0.011077	0.448875	-1.410250	7.461036	5.365313	-0.185187	0.298954	0.333138	-1.457029	7.394157	4.980083	-0.184735	0.321569	0.417304	-1.457029	7.394157	4.980083	-0.184735	0.321569	0.417304
708.647000	0.233848	-1.966184	-1.134909	-1.589260	1.484171	0.690592	-0.388822	0.315954	0.470038	-0.779937	0.010822	0.439822	-1.553383	7.585139	5.393183	-0.202190	0.310824	0.376084	-1.444907	7.353313	4.968537	-0.182145	0.321485	0.414193	-1.444907	7.353313	4.968537	-0.182145	0.321485	0.414193
708.657000	0.229987	-1.963002	-1.130292	-1.597121	1.484279	0.694890	-0.384067	0.311012	0.463031	-0.767925	0.011161	0.430645	-1.588881	7.399804	5.413693	-0.129815	0.277079	0.394763	-1.432858	7.312728	4.956703	-0.179563	0.321401	0.411082	-1.432858	7.312728	4.956703	-0.179563	0.321401	0.411082
708.667000	0.226224	-1.959906	-1.125701	-1.604651	1.484399	0.699227	-0.375878	0.304661	0.455781	-0.742367	0.010509	0.428455	-1.677424	7.626868	5.369953	-0.156888	0.282373	0.312417	-1.420864	7.272591	4.944609	-0.176976	0.321315	0.407972	-1.420864	7.272591	4.944609	-0.176976	0.321315	0.407972
708.677000	0.222482	-1.956886	-1.121086	-1.611911	1.484531	0.703465	-0.371147	0.300401	0.445308	-0.729447	0.010324	0.420707	-1.767560	7.326967	5.390256	-0.194714	0.278574	0.341177	-1.408943	7.232644	4.932290	-0.174369	0.321227	0.404861	-1.408943	7.232644	4.932290	-0.174369	0.321227	0.404861
708.689000	0.218143	-1.953320	-1.115705	-1.620503	1.484602	0.708447	-0.362974	0.296002	0.436881	-0.719831	0.009697	0.411745	-1.701050	7.241149	5.159633	-0.197801	0.261681	0.282742	-1.394734	7.184844	4.917199	-0.171234	0.320383	0.401128	-1.394734	7.184844	4.917199	-0.171234	0.320383	0.401128
708.699000	0.214548	-1.950399	-1.111341	-1.627730	1.484747	0.712491	-0.355519	0.288600	0.429763	-0.708357	0.009919	0.399372	-1.781480	7.103796	5.093031	-0.119231	0.239060	0.310681	-1.382957	7.145365	4.904378	-0.168630	0.314065	0.398018	-1.382957	7.145365	4.904378	-0.168630	0.314065	0.398018
708.709000	0.211071	-1.947541	-1.107108	-1.634781	1.484843	0.716475	-0.349068	0.284979	0.421040	-0.686087	0.009017	0.389829	-1.916419	6.897030	4.918197	-0.113294	0.282240	0.354997	-1.371251	7.106114	4.891373	-0.166032	0.307744	0.394907	-1.371251	7.106114	4.891373	-0.166032	0.307744	0.394907
708.719000	0.207633	-1.944740	-1.103080	-1.641432	1.484939	0.720351	-0.341381	0.277076	0.410498	-0.671578	0.008192	0.378811	-2.086716	6.934022	5.144546	-0.172319	0.288181	0.341250	-1.359615	7.067372	4.878279	-0.163430	0.301421	0.391796	-1.359615	7.067372	4.878279	-0.163430	0.301421	0.391796
708.731000	0.203568	-1.941469	-1.098311	-1.649333	1.485058	0.724866	-0.335087	0.269271	0.396181	-0.660906	0.008781	0.373930	-1.838443	6.989005	5.467865	-0.170414	0.269851	0.286880	-1.345651	7.021976	4.862356	-0.160306	0.293838	0.388064	-1.345651	7.021976	4.862356	-0.160306	0.293838	0.388064
708.741000	0.200236	-1.938833	-1.094371	-1.655849	1.485094	0.728587	-0.328225	0.262621	0.391020	-0.649595	0.007981	0.365410	-1.929727	7.146525	5.296757	-0.121569	0.268248	0.308993	-1.334041	6.984282	4.848862	-0.157701	0.287517	0.384953	-1.334041	6.984282	4.848862	-0.157701	0.287517	0.384953
708.751000	0.196989	-1.936171	-1.090455	-1.662346	1.485178	0.732165	-0.322314	0.258982	0.384704	-0.627744	0.008031	0.358854	-1.413788	6.933616	5.134276	-0.137647	0.283357	0.297491	-1.322493	6.946363	4.835196	-0.155100	0.281194	0.381842	-1.322493	6.946363	4.835196	-0.155100	0.281194	0.381842
708.761000	0.193764	-1.933605	-1.086577	-1.668559	1.485250	0.735716	-0.314818	0.255687	0.373147	-0.610139	0.008426	0.347644	-1.278057	6.699174	5.237287	-0.163464	0.299177	0.342332	-1.307293	6.909570	4.821470	-0.152502	0.274865	0.378732	-1.307293	6.909570	4.821470	-0.152502	0.274865	0.378732
708.773000	0.190062	-1.930642	-1.082101	-1.675729	1.485334	0.739810	-0.305868	0.245629	0.364458	-0.596162	0.007812	0.342785	-0.991832	6.824863	5.103445	-0.199125	0.340469	0.292338	-1.293474	6.865454	4.804791	-0.149362	0.267278	0.374999	-1.293474	6.865454	4.804791	-0.149362	0.267278	0.374999
708.783000	0.186993	-1.928200	-1.078506	-1.681552	1.485418	0.743172	-0.299037	0.243060	0.363235	-0.588388	0.007944	0.336087	-0.696492	6.594586	4.642888	-0.150391	0.311954	0.252790	-1.281963	6.829316	4.790797	-0.146760	0.260957	0.371888	-1.281963	6.829316	4.790797	-0.146760	0.260957	0.371888
708.793000	0.184059	-1.925776	-1.075027	-1.687418	1.485503	0.746470	-0.290290	0.235455	0.348366	-0.575072	0.008036	0.323077	-0.557075	6.375157	5.049593	-0.111890	0.327705	0.333042	-1.270462	6.793590	4.776737	-0.144161	0.254636	0.368777	-1.270462	6.793590	4.776737	-0.144161	0.254636	0.368777
708.803000	0.181207	-1.923523	-1.071614	-1.693245	1.485574	0.749677	-0.280814	0.229853	0.341792	-0.553945	0.007859	0.320430	-0.608566	6.354421	4.891547	-0.090506	0.346856	0.286611	-1.258960	6.758501	4.762654	-0.141580	0.248309	0.365667	-1.258960	6.758501	4.762654	-0.141580	0.248309	0.365667
708.813000	0.178489	-1.921287	-1.068313	-1.698701	1.485646	0.752802	-0.271852	0.227203	0.329311	-0.535877	0.007730	0.311823	-0.836561	5.857018	5.203938	-0.096935	0.333222	0.288630	-1.247426	6.724023	4.748479	-0.138990	0.241986	0.362556	-1.247426	6.724023	4.748479	-0.138990	0.241986	0.362556
708.823000	0.175878	-1.919073	-1.064996	-1.703874	1.485755	0.755843	-0.262024	0.214286	0.323290	-0.525791	0.008402	0.301904	-1.311369	6.572885	4.852270	-0.115581	0.335605	0.279076	-1.235878	6.689980	4.734259	-0.136391	0.235664	0.359446	-1.235878	6.689980	4.734259	-0.136391	0.235664	0.359446
708.833000	0.173275	-1.916988	-1.061778	-1.708995	1.485802	0.758812	-0.258270	0.209719	0.311268	-0.515994	0.007589	0.295912	-1.343829	6.547262	5.059053	-0.113626	0.323161	0.272213	-1.224322	6.656152	4.719952	-0.133794	0.229337	0.356335	-1.224322	6.656152	4.719952	-0.133794	0.229337	0.356335
708.845000	0.170279	-1.914460	-1.058031	-1.715043	1.485910	0.762353	-0.249291	0.203719	0.302940	-0.501503	0.007323	0.280949	-1.701101	6.380736	5.034057	-0.103069	0.336338	0.295785	-1.210421	6.616397	4.702773	-0.129808	0.221752	0.352602	-1.210421	6.616397	4.702773	-0.129808	0.221752	0.352602
708.855000	0.167842	-1.912466	-1.055077	-1.720098	1.485982	0.765131	-0.246788	0.197691	0.292025	-0.487104	0.007107	0.274688	-1.431251	6.559191	5.079967	-0.077758	0.338561	0.273736	-1.198814	6.583724	4.688423	-0.123900	0.215432	0.349491	-1.198814	6.583724	4.688423	-0.123900	0.215432	0.349491
708.865000	0.165446	-1.910537	-1.052155	-1.725006	1.486018	0.767835	-0.238483	0.193054	0.287460	-0.466851	0.006376	0.265275	-1.577106	6.458381	4.755611	-0.074919	0.361752	0.301314	-1.187183	6.551535	4.674090	-0.117998	0.209110	0.346381	-1.187183	6.551535	4.674090	-0.117998	0.209110	0.346381
708.875000	0.163095	-1.908571	-1.049392	-1.729475	1.486078	0.770505	-0.233783	0.189660	0.275859	-0.449295	0.006671	0.260868	-1.382273	6.039147	4.967086	-0.091431	0.345282	0.264804	-1.175521	6.519786	4.659760	-0.112093	0.202787	0.343270	-1.175521	6.519786	4.659760	-0.112093	0.202787	0.343270
708.885000	0.160781	-1.906752	-1.046735	-1.733933	1.486174	0.773054	-0.226913	0.180313	0.271409	-0.440874	0.006792	0.250583	-1.083504	6.406699	4.755288	-0.109967	0.340459	0.329756	-1.163827	6.488429	4.645429	-0.106186	0.196466	0.340159	-1.163827	6.488429	4.645429	-0.106186	0.196466	0.340159
708.897000	0.158062	-1.904644	-1.043601	-1.739036	1.486222	0.775987	-0.216774	0.174317	0.259236	-0.426508	0.006567	0.242265	-1.281119	6.371993	4.934262	-0.093381	0.313475	0.243187	-1.149689	6.452461	4.628390	-0.099120	0.188880	0.336427	-1.149689	6.452461	4.628390	-0.099120	0.188880	0.336427
708.907000	0.155939	-1.902979	-1.041123	-1.743219	1.486258	0.778356	-0.210902	0.170355	0.252047	-0.415072	0.006053	0.234001	-1.034971	6.056220	4.810528	-0.062161	0.333722	0.290304	-1.137931	6.421807	4.614089	-0.093227	0.182560	0.333316	-1.137931	6.421807	4.614089	-0.093227	0.182560	0.333316
708.917000	0.153867	-1.901340	-1.038708	-1.747258	1.486390	0.780666	-0.201448	0.159565	0.240145	-0.403308	0.005956	0.227510	-1.141176	6.674407	5.060609	-0.026058	0.327974	0.261496	-1.126043	6.393068	4.599957	-0.087352	0.176244	0.330205	-1.126043	6.393068	4.599957	-0.087352	0.176244	0.330205
708.927000	0.151902	-1.899782	-1.036316	-1.751306	1.486437	0.782856	-0.193764	0.156095	0.230511	-0.386474	0.006040	0.217050	-1.183023	6.653289	5.162271	-0.002192	0.347967	0.270443	-1.114142	6.364138	4.585751	-0.081477	0.169927	0.327095	-1.114142	6.364138	4.585751	-0.081477	0.169927	0.327095
708.937000	0.149996	-1.898297	-1.034045	-1.755091	1.486486	0.784962	-0.187672	0.150940	0.224185	-0.366884	0.005069	0.211916	-1.184284	6.629479	5.044158	0.004546	0.342678	0.244984	-1.102183	6.335883	4.571625	-0.075611	0.163612	0.323984	-1.102183	6.335883	4.571625	-0.075611	0.163612	0.323984
708.949000	0.147814	-1.896439	-1.031394	-1.759400	1.486497	0.787353	-0.179746	0.148596	0.213935	-0.344929	0.004613	0.198649	-1.037155	6.049932	5.111907	-0.082687	0.337243	0.315810	-1.087779	6.302219	4.554655	-0.068565	0.156027	0.320251	-1.087779	6.302219	4.554655	-0.068565	0.156027	0.320251
708.959000	0.146079	-1.895040	-1.029279	-1.762758	1.486569	0.789415	-0.172310	0.139570	0.207794	-0.336544	0.004660	0.200364	-0.761806	6.464253	4.972495	-0.021134	0.356695	0.204639	-1.075702	6.274954	4.540614	-0.062696	0.149713	0.317141	-1.075702	6.274954	4.540614	-0.062696	0.149713	0.317141
708.969000	0.144364	-1.893614	-1.027188	-1.766007	1.486629	0.791232	-0.165414	0.136013	0.199162	-0.323136	0.004215	0.189814	-0.762763	6.053022	4.838952	-0.067278	0.353236	0.226031	-1.063563	6.248212	4.526614	-0.056835	0.143401	0.314030	-1.063563	6.248212	4.526614	-0.056835	0.143401	0.314030
708.979000	0.142759	-1.892297	-1.025266	-1.769151	1.486665	0.793073	-0.159535	0.130188	0.190951	-0.312162	0.004441	0.181018	-0.479336	5.854331	4.805170	-0.042726	0.361476	0.252787	-1.051382	6.221700	4.512648	-0.050979	0.137089	0.310919	-1.051382	6.221700	4.512648	-0.050979	0.137089	0.310919
708.989000	0.141264	-1.890991	-1.023368	-1.772109	1.486701	0.794818	-0.149128	0.127309	0.181626	-0.301331	0.004941	0.172119	-0.793757	5.397958	4.754073	-0.046492	0.341300	0.249437	-1.039124	6.195992	4.498825	-0.045130	0.130778	0.307809	-1.039124	6.195992	4.498825	-0.045130	0.130778	0.307809
708.999000	0.139814	-1.889796	-1.021539	-1.775018	1.486737	0.796504	-0.141956	0.118656	0.176658	-0.289173	0.003921	0.162136	-0.863882	5.429740	4.427611	-0.018105	0.383643	0.231900	-1.026806	6.170723	4.485068	-0.039287	0.124467	0.304698	-1.026806	6.170723	4.485068	-0.039287	0.124467	0.304698
709.009000	0.138413	-1.888673	-1.019870	-1.777784	1.486785	0.798033	-0.135369	0.108078	0.165129	-0.275831	0.003515	0.151088	-0.799157	5.906606	4.586298	0.006077	0.361450	0.277325	-1.014401	6.146262	4.471388	-0.033456	0.118155	0.301587	-1.014401	6.146262	4.471388	-0.033456	0.118155	0.301587
709.021000	0.136869	-1.887416	-1.017948	-1.781001	1.486822	0.799840	-0.127285	0.103085	0.154121	-0.256594	0.005107	0.145203	-0.823042	5.785788	4.599619	0.013366	0.338435	0.222443	-0.999410	6.117996	4.455213	-0.026475	0.110591	0.297855	-0.999410	6.117996	4.455213	-0.026475	0.110591	0.297855
709.031000	0.135612	-1.886436	-1.016491	-1.783498	1.486857	0.801227	-0.119202	0.096617	0.148646	-0.236223	0.004389	0.136639	-1.152038	5.898812	4.340422	0.038712	0.328277	0.204042	-0.986851	6.094800	4.441785	-0.020662	0.104285	0.294744	-0.986851	6.094800	4.441785	-0.020662	0.104285	0.294744
709.041000	0.134511	-1.885514	-1.015145	-1.785843	1.486893	0.802575	-0.112425	0.091678	0.136759	-0.221907	0.003488	0.124627	-1.210342	5.819389	4.558505	0.043098	0.353198	0.283145	-0.974185	6.072827	4.428621	-0.014866	0.097983	0.291633	-0.974185	6.072827	4.428621	-0.014866	0.097983	0.291633
709.051000	0.133410	-1.884581	-1.013822	-1.788019	1.486929	0.803784	-0.106462	0.087580	0.126270	-0.205874	0.003808	0.120191	-1.122692	5.573807	4.690475	0.037269	0.346140	0.246926	-0.961468	6.051001	4.415497	-0.009069	0.091678	0.288523	-0.961468	6.051001	4.415497	-0.009069	0.091678	0.288523
709.063000	0.132226	-1.883663	-1.012451	-1.790386	1.486976	0.805182	-0.098001	0.075934	0.114877	-0.188518	0.002955	0.110192	-1.207774	6.157274	4.798984	0.013404	0.351338	0.191373	-0.946078	6.026073	4.399997	-0.002125	0.084119	0.284790	-0.946078	6.026073	4.399997	-0.002125	0.084119	0.284790
709.073000	0.131256	-1.882933	-1.011281	-1.792204	1.486952	0.806269	-0.093510	0.070911	0.110765	-0.177294	0.001955	0.103528	-0.845666	6.294130	4.587607	0.018701	0.375514	0.167706	-0.933173	6.005751	4.387124	0.003660	0.077817	0.281679	-0.933173	6.005751	4.387124	0.003660	0.077817	0.281679
709.083000	0.130359	-1.882215	-1.010244	-1.793853	1.487025	0.807236	-0.085265	0.067687	0.101244	-0.165247	0.001896	0.095512	-0.802290	6.081788	4.487967	0.028216	0.361238	0.182569	-0.920211	5.985723	4.374370	0.009438	0.071519	0.278569	-0.920211	5.985723	4.374370	0.009438	0.071519	0.278569
709.093000	0.129547	-1.881570	-1.009291	-1.795478	1.487013	0.808129	-0.077110	0.063185	0.094222	-0.152615	0.002382	0.083153	-0.941167	5.976883	4.453899	0.031093	0.354271	0.281887	-0.907155	5.966440	4.361715	0.015206	0.065220	0.275458	-0.907155	5.966440	4.361715	0.015206	0.065220	0.275458
709.103000	0.128818	-1.880997	-1.008399	-1.796911	1.487061	0.808930	-0.071094	0.057098	0.082890	-0.138299	0.003566	0.079664	-0.807301	5.989692	4.620976	0.044321	0.328290	0.203242	-0.894022	5.947736	4.349211	0.020967	0.058927	0.272347	-0.894022	5.947736	4.349211	0.020967	0.058927	0.272347
709.113000	0.128149	-1.880472	-1.007661	-1.798189	1.487061	0.809682	-0.064325	0.050315	0.073825	-0.125931	0.002070	0.072828	-0.627738	6.054211	4.692276	0.069591	0.329779	0.168094	-0.880815	5.929524	4.336858	0.026719	0.052635	0.269237	-0.880815	5.929524	4.336858	0.026719	0.052635	0.269237
709.123000	0.127542	-1.880006	-1.006935	-1.799346	1.487084	0.810348	-0.055492	0.046453	0.066047	-0.111176	0.002114	0.062757	-0.625382	5.926588	4.701375	0.039259	0.327562	0.155234	-0.867518	5.911999	4.324629	0.032465	0.046345	0.266126	-0.867518	5.911999	4.324629	0.032465	0.046345	0.266126
709.135000	0.126980	-1.879481	-1.006173	-1.800550	1.487108	0.811015	-0.047164	0.042065	0.058724	-0.095077	0.001269	0.053399	-0.668092	5.588112	4.484022	0.076654	0.300606	0.184329	-0.851470	5.891441	4.310051	0.039352	0.038798	0.262393	-0.851470	5.891441	4.310051	0.039352	0.038798	0.262393
709.145000	0.126517	-1.879100	-1.005700	-1.801381	1.487167	0.811491	-0.040736	0.036164	0.046547	-0.078329	0.000803	0.045462	-0.562084	5.388241	4.709946	0.035958	0.318336	0.169846	-0.838000	5.875060	4.298107	0.045083	0.032509	0.259283	-0.838000	5.875060	4.298107	0.045083	0.032509	0.259283
709.155000	0.126183	-1.878732	-1.005273	-1.802131	1.487108	0.811905	-0.033459	0.030961	0.039883	-0.066558	0.000577	0.035519	-0.563945	5.172287	4.592184	0.074780	0.318765	0.228112	-0.824445	5.859277	4.286281	0.050806	0.026221	0.256172	-0.824445	5.859277	4.286281	0.050806	0.026221	0.256172
709.165000	0.125863	-1.878484	-1.004859	-1.802700	1.487144	0.812213	-0.026572	0.023053	0.033971	-0.051397	0.000447	0.028838	-0.434370	5.267344	4.437210	0.059306	0.309562	0.188044	-0.810797	5.844225	4.274609	0.056520	0.019936	0.253061	-0.810797	5.844225	4.274609	0.056520	0.019936	0.253061
709.175000	0.125638	-1.878285	-1.004575	-1.803186	1.487132	0.812437	-0.020895	0.016072	0.025930	-0.039925	0.000486	0.019736	-0.301446	5.279907	4.356034	0.134132	0.316208	0.223692	-0.797084	5.829443	4.263023	0.062230	0.013652	0.249951	-0.797084	5.829443	4.263023	0.062230	0.013652	0.249951
709.187000	0.125475	-1.878144	-1.004340	-1.803489	1.487192	0.812660	-0.011434	0.008977	0.015954	-0.020709	0.000354	0.009911	-0.237890	5.066020	4.246439	0.105725	0.326276	0.235312	-0.704929	5.498614	4.249350	0.069066	0.006115	0.246218	-0.704929	5.498614	4.249350	0.069066	0.006115	0.246218
709.197000	0.125467	-1.878149	-1.004202	-1.803614	1.487167	0.812655	-0.002892	0.000310	0.004723	-0.007096	0.000311	-0.000125	0.462635	4.643537	3.948689	0.195875	0.285780	0.112250	0.358932	4.700671	3.785181	0.223533	-0.000166	0.034574	0.358932	4.700671	3.785181	0.223533	-0.000166	0.034574
709.207000	0.125478	-1.878187	-1.004229	-1.803533	1.487155	0.812619	-0.001225	-0.004240	-0.001252	0.011881	0.000106	-0.000123	-2.702981	3.891508	4.168519	0.344675	0.302539	0.322803	-2.596338	3.956835	3.917322	0.472047	-0.016786	0.221207	-2.596338	3.956835	3.917322	0.472047	-0.016786	0.221207
709.217000	0.125238	-1.878361	-1.004242	-1.803421	1.487144	0.812796	-0.028072	-0.015834	-0.003250	0.019420	0.000122	0.019274	-1.617156	3.290875	4.297834	0.428772	0.315760	0.307246	-2.752446	3.231149	3.908504	0.625257	-0.016959	0.343999	-2.752446	3.231149	3.908504	0.625257	-0.016959	0.343999
709.227000	0.124908	-1.878555	-1.004302	-1.803254	1.487132	0.812978	-0.037216	-0.022352	-0.003224	0.018524	0.000100	0.025025	-1.917243	3.702272	4.195834	0.494186	0.323740	0.307431	-2.780791	3.218618	3.899795	0.628086	-0.017136	0.347492	-2.780791	3.218618	3.899795	0.628086	-0.017136	0.347492
709.239000	0.124398	-1.878882	-1.004301	-1.802999	1.487155	0.813355	-0.049746	-0.028924	-0.000945	0.023693	0.000191	0.035583	-2.289911	3.458934	4.069160	0.571392	0.320127	0.345218	-2.815034	3.203801	3.889307	0.631483	-0.017352	0.351682	-2.815034	3.203801	3.889307	0.631483	-0.017352	0.351682
709.249000	0.123839	-1.879246	-1.004336	-1.802719	1.487180	0.813792	-0.062135	-0.036875	-0.000542	0.032849	0.000614	0.045572	-2.741844	3.616259	4.093386	0.564990	0.300927	0.267485	-2.843859	3.192229	3.880706	0.634299	-0.017535	0.355175	-2.843859	3.192229	3.880706	0.634299	-0.017535	0.355175
709.259000	0.123138	-1.879717	-1.004373	-1.802380	1.487155	0.814274	-0.076351	-0.044620	-0.002058	0.038469	0.000365	0.051872	-2.966128	3.851735	4.220254	0.594307	0.286175	0.287096	-2.872986	3.181643	3.872189	0.637105	-0.017723	0.358667	-2.872986	3.181643	3.872189	0.637105	-0.017723	0.358667
709.269000	0.122263	-1.880200	-1.004360	-1.801979	1.487180	0.814855	-0.090933	-0.051153	-0.000954	0.048597	0.000260	0.062475	-3.114407	3.924139	4.093262	0.590017	0.293235	0.234957	-2.902358	3.171673	3.863687	0.639908	-0.017912	0.362159	-2.902358	3.171673	3.863687	0.639908	-0.017912	0.362159
709.279000	0.121307	-1.880756	-1.004359	-1.801412	1.487180	0.815503	-0.105795	-0.058753	-0.000502	0.056145	0.000242	0.065373	-3.283623	3.984711	4.037662	0.624325	0.291887	0.285428	-2.931971	3.162292	3.855240	0.642702	-0.018099	0.365651	-2.931971	3.162292	3.855240	0.642702	-0.018099	0.365651
709.289000	0.120151	-1.881347	-1.004336	-1.800856	1.487180	0.816300	-0.120871	-0.063962	-0.000410	0.063881	0.000198	0.077961	-3.332366	3.768046	4.041073	0.594116	0.283110	0.268973	-2.961759	3.153059	3.846810	0.645498	-0.018291	0.369144	-2.961759	3.153059	3.846810	0.645498	-0.018291	0.369144
709.299000	0.118817	-1.882093	-1.004348	-1.800181	1.487180	0.817070	-0.138843	-0.069115	-0.000319	0.071187	0.000195	0.084595	-3.091776	3.686632	3.969417	0.649254	0.282520	0.310056	-2.991792	3.144420	3.838448	0.648288	-0.018487	0.372636	-2.991792	3.144420	3.838448	0.648288	-0.018487	0.372636
709.311000	0.117045	-1.882998	-1.004325	-1.799265	1.487180	0.818128	-0.152972	-0.079055	-0.000256	0.080500	0.000164	0.092522	-3.339867	3.681836	3.939598	0.630289	0.245524	0.363086	-3.028203	3.135159	3.828520	0.651621	-0.018726	0.376827	-3.028203	3.135159	3.828520	0.651621	-0.018726	0.376827
709.321000	0.115478	-1.883771	-1.004349	-1.798421	1.487144	0.819166	-0.166327	-0.088126	-0.000558	0.089554	0.000145	0.108217	-3.390189	3.755600	3.919082	0.634522	0.277224	0.322573	-3.058793	3.127959	3.820280	0.654393	-0.018926	0.380319	-3.058793	3.127959	3.820280	0.654393	-0.018926	0.380319
709.331000	0.113693	-1.884683	-1.004359	-1.797481	1.487192	0.820274	-0.182412	-0.090528	-0.000278	0.097595	0.000130	0.118541	-3.303262	3.153370	3.835599	0.626295	0.268987	0.278003	-3.089674	3.121651	3.812112	0.657163	-0.019128	0.383811	-3.089674	3.121651	3.812112	0.657163	-0.019128	0.383811
709.341000	0.111703	-1.885611	-1.004359	-1.796495	1.487180	0.821511	-0.199830	-0.097976	-0.000168	0.101259	0.000118	0.124140	-2.786918	2.805051	3.836347	0.625997	0.272165	0.288914	-3.120806	3.115964	3.804039	0.659921	-0.019338	0.387303	-3.120806	3.115964	3.804039	0.659921	-0.019338	0.387303
709.351000	0.109671	-1.886686	-1.004373	-1.795424	1.487155	0.822797	-0.209835	-0.110546	-0.000929	0.108102	0.000108	0.132791	-2.935504	3.113603	3.801009	0.627865	0.257897	0.328490	-3.152164	3.110755	3.795964	0.662670	-0.019542	0.390796	-3.152164	3.110755	3.795964	0.662670	-0.019542	0.390796
709.363000	0.106997	-1.888095	-1.004349	-1.794064	1.487192	0.824468	-0.227970	-0.120853	-0.000523	0.117416	0.000098	0.143851	-2.804136	3.206344	3.675237	0.644978	0.297304	0.338349	-3.190227	3.105976	3.786416	0.665959	-0.019794	0.394986	-3.190227	3.105976	3.786416	0.665959	-0.019794	0.394986
709.373000	0.104652	-1.889394	-1.004359	-1.792825	1.487192	0.825922	-0.240846	-0.129495	-0.000430	0.123917	0.000091	0.153080	-2.667844	3.338664	3.669877	0.650706	0.291008	0.335834	-3.222259	3.102896	3.778563	0.668685	-0.020009	0.398478	-3.222259	3.102896	3.778563	0.668685	-0.020009	0.398478
709.383000	0.102164	-1.890704	-1.004373	-1.791551	1.487179	0.827532	-0.250482	-0.134409	-0.001787	0.129760	0.000085	0.162418	-3.016020	3.171716	3.676948	0.676657	0.271044	0.330968	-3.254524	3.100316	3.770764	0.671402	-0.020226	0.401971	-3.254524	3.100316	3.770764	0.671402	-0.020226	0.401971
709.393000	0.099540	-1.892088	-1.004385	-1.790214	1.487143	0.829189	-0.264873	-0.140091	-0.003080	0.138767	0.000079	0.167377	-2.945630	2.741224	3.724337	0.635370	0.285667	0.401762	-3.287046	3.098377	3.763016	0.674115	-0.020442	0.405463	-3.287046	3.098377	3.763016	0.674115	-0.020442	0.405463
709.405000	0.096220	-1.893919	-1.004445	-1.788458	1.487155	0.831340	-0.280647	-0.156315	-0.002268	0.147928	0.000074	0.181794	-3.331328	3.462872	3.638301	0.663981	0.277035	0.325975	-3.326423	3.096977	3.753792	0.677361	-0.020707	0.409654	-3.326423	3.096977	3.753792	0.677361	-0.020707	0.409654
709.415000	0.093309	-1.895493	-1.004445	-1.786895	1.487179	0.833201	-0.295986	-0.161852	-0.002143	0.154928	0.000070	0.190998	-3.124724	3.503130	3.574794	0.644337	0.280431	0.325460	-3.359588	3.096949	3.746158	0.680057	-0.020931	0.413146	-3.359588	3.096949	3.746158	0.680057	-0.020931	0.413146
709.425000	0.090244	-1.897199	-1.004481	-1.785297	1.487179	0.835136	-0.308050	-0.168064	-0.002238	0.160523	0.000000	0.200887	-3.299981	3.459975	3.564800	0.621086	0.260057	0.355212	-3.392945	3.097146	3.738542	0.682749	-0.021157	0.416638	-3.392945	3.097146	3.738542	0.682749	-0.021157	0.416638
709.435000	0.087068	-1.898860	-1.004529	-1.783601	1.487192	0.837202	-0.323499	-0.175110	-0.002592	0.169439	0.000000	0.209641	-3.348679	3.181732	3.504960	0.630091	0.275704	0.356572	-3.426556	3.097946	3.730987	0.685429	-0.021385	0.420130	-3.426556	3.097946	3.730987	0.685429	-0.021385	0.420130
709.447000	0.083006	-1.901072	-1.004540	-1.781499	1.487143	0.839746	-0.338739	-0.185416	-0.002792	0.174679	0.000000	0.217140	-3.379903	3.433683	3.473782	0.625651	0.258786	0.386591	-3.467356	3.100532	3.722037	0.688630	-0.021660	0.424321	-3.467356	3.100532	3.722037	0.688630	-0.021660	0.424321
709.457000	0.079555	-1.902996	-1.004565	-1.779661	1.487155	0.842027	-0.353821	-0.194199	-0.003267	0.180040	0.000000	0.228248	-3.299323	3.636321	3.443606	0.641809	0.245642	0.354331	-3.501559	3.102880	3.714546	0.691294	-0.021894	0.427813	-3.501559	3.102880	3.714546	0.691294	-0.021894	0.427813
709.467000	0.075950	-1.904978	-1.004601	-1.777821	1.487192	0.844355	-0.365492	-0.198195	-0.004462	0.187613	0.000000	0.234185	-3.689330	3.100918	3.494400	0.737997	0.231927	0.370196	-3.536046	3.106015	3.707103	0.693951	-0.022128	0.431306	-3.536046	3.106015	3.707103	0.693951	-0.022128	0.431306
709.477000	0.072175	-1.907011	-1.004662	-1.775873	1.487167	0.846746	-0.380267	-0.208925	-0.004885	0.197691	0.000000	0.247560	-3.859795	3.670840	3.513714	0.705161	0.248023	0.327427	-3.570864	3.110213	3.699773	0.696586	-0.022366	0.434798	-3.570864	3.110213	3.699773	0.696586	-0.022366	0.434798
709.489000	0.067522	-1.909630	-1.004733	-1.773480	1.487167	0.849732	-0.400258	-0.216729	-0.004746	0.209054	-0.000158	0.253545	-3.903291	3.462438	3.455136	0.699350	0.240489	0.432635	-3.612936	3.115755	3.690964	0.699745	-0.022653	0.438988	-3.612936	3.115755	3.690964	0.699745	-0.022653	0.438988
709.499000	0.063460	-1.911793	-1.004806	-1.771353	1.487192	0.852410	-0.412860	-0.222251	-0.005621	0.217407	-0.000084	0.266574	-4.093837	3.398526	3.463777	0.706294	0.241783	0.347412	-3.648238	3.120783	3.683623	0.702379	-0.022894	0.442481	-3.648238	3.120783	3.683623	0.702379	-0.022894	0.442481
709.509000	0.059229	-1.914076	-1.004830	-1.769201	1.487179	0.855146	-0.428331	-0.231102	-0.005895	0.225011	-0.000057	0.271901	-4.087442	3.402862	3.549872	0.677805	0.240590	0.368515	-3.683885	3.126957	3.676337	0.704995	-0.023138	0.445973	-3.683885	3.126957	3.676337	0.704995	-0.023138	0.445973
709.519000	0.054840	-1.916454	-1.004889	-1.766908	1.487155	0.857943	-0.446006	-0.236744	-0.004971	0.234060	-0.000043	0.282267	-3.793549	3.465559	3.439566	0.638731	0.228995	0.361685	-3.719762	3.133564	3.669034	0.707606	-0.023383	0.449465	-3.719762	3.133564	3.669034	0.707606	-0.023383	0.449465
709.531000	0.049397	-1.919412	-1.004949	-1.764057	1.487179	0.861448	-0.462399	-0.247918	-0.005727	0.242420	-0.000034	0.294379	-3.819257	3.409085	3.397884	0.696461	0.213372	0.364311	-3.763083	3.141844	3.660267	0.710738	-0.023679	0.453656	-3.763083	3.141844	3.660267	0.710738	-0.023679	0.453656
709.541000	0.044691	-1.921912	-1.004985	-1.761623	1.487155	0.864410	-0.475575	-0.256191	-0.005554	0.250740	-0.000057	0.301949	-3.775277	3.536246	3.348913	0.665219	0.197448	0.349296	-3.799565	3.149993	3.653012	0.713336	-0.023931	0.457148	-3.799565	3.149993	3.653012	0.713336	-0.023931	0.457148
709.551000	0.039830	-1.924471	-1.005081	-1.759083	1.487179	0.867496	-0.489347	-0.261791	-0.007101	0.256276	-0.000049	0.313374	-3.580806	3.108868	3.458802	0.685431	0.200791	0.344473	-3.836269	3.158519	3.645761	0.715925	-0.024185	0.460640	-3.836269	3.158519	3.645761	0.715925	-0.024185	0.460640
709.561000	0.034801	-1.927151	-1.005141	-1.756496	1.487167	0.870638	-0.502061	-0.272840	-0.006410	0.260877	-0.000043	0.317386	-3.690735	3.499006	3.548460	0.704379	0.192760	0.432214	-3.869456	3.167502	3.638483	0.718509	-0.024434	0.464133	-3.869456	3.167502	3.638483	0.718509	-0.024434	0.464133
709.571000	0.029639	-1.929864	-1.005225	-1.753801	1.487179	0.873877	-0.515886	-0.276141	-0.005063	0.267026	-0.000039	0.330271	-3.532188	3.198967	3.505275	0.714811	0.186921	0.307820	-3.891424	3.177468	3.631217	0.721086	-0.024688	0.467625	-3.891424	3.177468	3.631217	0.721086	-0.024688	0.467625
709.583000	0.023304	-1.933265	-1.005224	-1.750421	1.487179	0.877900	-0.529270	-0.287788	-0.004779	0.275892	-0.000051	0.342177	-3.678647	3.511888	3.449747	0.676297	0.186127	0.342668	-3.918122	3.190172	3.622464	0.724171	-0.024995	0.471816	-3.918122	3.190172	3.622464	0.724171	-0.024995	0.471816
709.593000	0.017960	-1.936220	-1.005260	-1.747595	1.487167	0.881310	-0.543386	-0.293113	-0.004007	0.280755	-0.000047	0.347137	-3.837498	3.209058	3.430165	0.642623	0.166343	0.449918	-3.940660	3.201441	3.615157	0.726733	-0.025251	0.475308	-3.940660	3.201441	3.615157	0.726733	-0.025251	0.475308
709.603000	0.012500	-1.939187	-1.005343	-1.744708	1.487155	0.884914	-0.556149	-0.301758	-0.004390	0.287775	-0.000057	0.361219	-4.181122	3.165874	3.416057	0.695297	0.164246	0.361413	-3.963473	3.213397	3.607831	0.729282	-0.025512	0.478800	-3.963473	3.213397	3.607831	0.729282	-0.025512	0.478800
709.613000	0.006823	-1.942286	-1.005320	-1.741806	1.487155	0.888585	-0.569805	-0.307997	-0.004384	0.299273	-0.000053	0.369410	-4.128257	2.992191	3.349082	0.686284	0.131579	0.366250	-3.986583	3.226173	3.600497	0.731816	-0.025774	0.482292	-3.986583	3.226173	3.600497	0.731816	-0.025774	0.482292
709.625000	-0.000139	-1.946104	-1.005441	-1.738199	1.487155	0.893051	-0.588141	-0.319730	-0.006354	0.308950	-0.000076	0.379618	-4.424723	3.340012	3.428367	0.704081	0.139178	0.336896	-4.014572	3.241773	3.591635	0.734855	-0.026088	0.486483	-4.014572	3.241773	3.591635	0.734855	-0.026088	0.486483
709.635000	-0.006092	-1.949359	-1.005477	-1.735085	1.487143	0.896939	-0.603149	-0.326533	-0.006799	0.317092	-0.000083	0.383370	-4.555864	3.162817	3.504465	0.700584	0.136958	0.444210	-4.038247	3.255815	3.584230	0.737375	-0.026352	0.489975	-4.038247	3.255815	3.584230	0.737375	-0.026352	0.489975
709.645000	-0.012164	-1.952661	-1.005572	-1.731980	1.487155	0.900842	-0.618359	-0.337996	-0.007862	0.324880	-0.000089	0.394099	-4.467827	3.831661	3.546556	0.714302	0.118903	0.377820	-4.062168	3.270374	3.576782	0.739887	-0.026619	0.493468	-4.062168	3.270374	3.576782	0.739887	-0.026619	0.493468
709.655000	-0.018431	-1.956104	-1.005645	-1.728673	1.487143	0.904849	-0.632823	-0.341554	-0.007221	0.334158	-0.000215	0.404062	-4.563035	3.385205	3.583453	0.713395	0.094374	0.376372	-4.086366	3.285641	3.569304	0.742390	-0.026884	0.496960	-4.086366	3.285641	3.569304	0.742390	-0.026884	0.496960
709.667000	-0.026181	-1.960258	-1.005776	-1.724625	1.487143	0.909745	-0.648863	-0.351710	-0.007738	0.341294	-0.000234	0.413467	-4.640907	3.744237	3.598325	0.724899	0.102241	0.388515	-4.115691	3.304416	3.560231	0.745393	-0.027203	0.501150	-4.115691	3.304416	3.560231	0.745393	-0.027203	0.501150
709.677000	-0.032843	-1.963860	-1.005847	-1.721079	1.487167	0.913867	-0.664449	-0.360668	-0.007068	0.347574	-0.000343	0.426837	-4.463463	3.962061	3.529871	0.617802	0.068846	0.403105	-4.140470	3.321057	3.552623	0.747884	-0.027474	0.504643	-4.140470	3.321057	3.552623	0.747884	-0.027474	0.504643
709.687000	-0.039599	-1.967507	-1.005907	-1.717524	1.487155	0.918248	-0.677493	-0.363632	-0.006929	0.350103	-0.000351	0.436601	-4.469917	3.570921	3.508126	0.686543	0.078286	0.411253	-4.165440	3.337885	3.544905	0.750373	-0.027740	0.508135	-4.165440	3.337885	3.544905	0.750373	-0.027740	0.508135
709.697000	-0.046391	-1.971241	-1.005942	-1.713956	1.487179	0.922626	-0.691810	-0.373176	-0.005661	0.355033	-0.000314	0.441469	-4.414612	3.825331	3.444922	0.731553	0.056906	0.435634	-4.190715	3.355590	3.537132	0.752853	-0.028013	0.511627	-4.190715	3.355590	3.537132	0.752853	-0.028013	0.511627
709.709000	-0.054788	-1.975765	-1.006015	-1.709679	1.487179	0.928061	-0.707607	-0.380468	-0.006300	0.363666	-0.000321	0.451115	-4.510683	3.613967	3.461178	0.772375	0.044522	0.441984	-4.221267	3.376965	3.527666	0.755810	-0.028338	0.515818	-4.221267	3.376965	3.527666	0.755810	-0.028338	0.515818
709.719000	-0.062000	-1.979593	-1.006110	-1.705979	1.487107	0.932686	-0.721750	-0.387296	-0.006768	0.375971	-0.000317	0.460735	-4.612962	3.652910	3.455199	0.762837	0.024218	0.383163	-4.247031	3.395552	3.519672	0.758268	-0.028613	0.519310	-4.247031	3.395552	3.519672	0.758268	-0.028613	0.519310
709.729000	-0.069320	-1.983580	-1.006159	-1.702315	1.487131	0.937330	-0.735932	-0.397263	-0.006613	0.387634	-0.000314	0.469854	-4.508430	3.676783	3.444476	0.716784	0.012555	0.395064	-4.272982	3.414362	3.511583	0.760722	-0.028883	0.522802	-4.272982	3.414362	3.511583	0.760722	-0.028883	0.522802
709.739000	-0.076643	-1.987528	-1.006230	-1.698427	1.487143	0.942053	-0.748757	-0.402718	-0.005594	0.396502	-0.000543	0.480155	-4.674178	3.382169	3.398655	0.710297	0.011538	0.410626	-4.299234	3.434050	3.503401	0.763166	-0.029155	0.526295	-4.299234	3.434050	3.503401	0.763166	-0.029155	0.526295
709.749000	-0.084193	-1.991680	-1.006278	-1.694444	1.487119	0.946868	-0.763728	-0.410719	-0.006894	0.402811	-0.000463	0.492458	-4.794105	3.565581	3.429777	0.718711	-0.007215	0.415848	-4.325752	3.454424	3.495123	0.765604	-0.029429	0.529787	-4.325752	3.454424	3.495123	0.765604	-0.029429	0.529787
709.761000	-0.093604	-1.996638	-1.006326	-1.689399	1.487131	0.952815	-0.780579	-0.421895	-0.005989	0.407476	-0.000548	0.501398	-4.764091	3.707576	3.339315	0.696901	0.001627	0.428675	-4.357834	3.479235	3.485016	0.768537	-0.029758	0.533840	-4.357834	3.479235	3.485016	0.768537	-0.029758	0.533840
709.771000	-0.101540	-2.000850	-1.006362	-1.685188	1.487083	0.957866	-0.795590	-0.428080	-0.006251	0.411690	-0.000744	0.511091	-4.651825	3.443579	3.297913	0.671732	0.025811	0.402559	-4.384811	3.500415	3.476467	0.770976	-0.030034	0.535852	-4.384811	3.500415	3.476467	0.770976	-0.030034	0.535852
709.781000	-0.109532	-2.005227	-1.006410	-1.681054	1.487107	0.963055	-0.807044	-0.434278	-0.005770	0.415439	-0.000797	0.517424	-4.901805	3.359452	3.202374	0.716621	-0.005683	0.434814	-4.412063	3.522321	3.467750	0.773395	-0.030305	0.537864	-4.412063	3.522321	3.467750	0.773395	-0.030305	0.537864
709.791000	-0.117753	-2.009655	-1.006507	-1.676900	1.487107	0.968250	-0.820068	-0.445007	-0.008238	0.424076	-0.001575	0.525467	-4.941050	3.596089	3.230620	0.768914	0.001998	0.420893	-4.439475	3.544428	3.458897	0.775792	-0.030580	0.539876	-4.439475	3.544428	3.458897	0.775792	-0.030580	0.539876
709.803000	-0.127690	-2.015053	-1.006639	-1.671848	1.487095	0.974641	-0.836296	-0.457049	-0.008865	0.438514	-0.001697	0.533375	-5.091350	3.952802	3.352760	0.778900	0.014470	0.507204	-4.472711	3.571909	3.448078	0.778656	-0.030911	0.542291	-4.472711	3.571909	3.448078	0.778656	-0.030911	0.542291
709.813000	-0.136092	-2.019707	-1.006759	-1.667407	1.487095	0.980077	-0.851129	-0.462707	-0.010092	0.449102	-0.001345	0.545189	-5.092845	3.772239	3.514996	0.752353	0.033484	0.450490	-4.500627	3.595257	3.438893	0.781043	-0.031184	0.544303	-4.500627	3.595257	3.438893	0.781043	-0.031184	0.544303
709.823000	-0.144636	-2.024336	-1.006854	-1.662876	1.487071	0.985588	-0.865878	-0.469984	-0.009284	0.454001	-0.000721	0.551781	-5.290223	3.892556	3.450786	0.737029	-0.010326	0.456992	-4.528777	3.619166	3.429525	0.783427	-0.031460	0.546315	-4.528777	3.619166	3.429525	0.783427	-0.031460	0.546315
709.833000	-0.153370	-2.029074	-1.006902	-1.658210	1.487095	0.991180	-0.880689	-0.477485	-0.009701	0.459300	-0.000554	0.561573	-5.387069	4.186365	3.409184	0.698443	0.019599	0.490540	-4.557162	3.643715	3.419975	0.785802	-0.031731	0.548327	-4.557162	3.643715	3.419975	0.785802	-0.031731	0.548327
709.845000	-0.164123	-2.034948	-1.007010	-1.652599	1.487047	0.998030	-0.899286	-0.485052	-0.009251	0.464709	-0.000961	0.575660	-5.323229	4.008198	3.397333	0.718168	0.015248	0.436334	-4.591413	3.673339	3.408266	0.788655	-0.032055	0.550742	-4.591413	3.673339	3.408266	0.788655	-0.032055	0.550742
709.855000	-0.173240	-2.039817	-1.007092	-1.647991	1.487035	1.003793	-0.912481	-0.492321	-0.008137	0.472703	-0.000713	0.584660	-5.197471	3.896148	3.320757	0.744765	0.034215	0.451797	-4.620147	3.698390	3.398263	0.791007	-0.032331	0.552754	-4.620147	3.698390	3.398263	0.791007	-0.032331	0.552754
709.865000	-0.182490	-2.044770	-1.007154	-1.643240	1.487047	1.009648	-0.926020	-0.499055	-0.009415	0.484154	-0.000490	0.594890	-5.280550	3.890398	3.394784	0.755743	0.005211	0.414555	-4.649046	3.725934	3.388048	0.793354	-0.032600	0.554766	-4.649046	3.725934	3.388048	0.793354	-0.032600	0.554766
709.875000	-0.191861	-2.049747	-1.007310	-1.638398	1.487071	1.015690	-0.939454	-0.506700	-0.011311	0.495431	-0.000763	0.602603	-5.077674	3.828646	3.461569	0.740290	-0.003152	0.445651	-4.678083	3.760081	3.377625	0.795706	-0.032872	0.556778	-4.678083	3.760081	3.377625	0.795706	-0.032872	0.556778
709.885000	-0.201277	-2.054831	-1.007394	-1.633508	1.487071	1.021702	-0.953224	-0.514595	-0.011025	0.504405	-0.000552	0.610945	-5.256518	3.911889	3.562166	0.740971	0.015005	0.517745	-4.707292	3.794718	3.366956	0.798038	-0.033139	0.558790	-4.707292	3.794718	3.366956	0.798038	-0.033139	0.558790
709.895000	-0.210833	-2.060107	-1.007452	-1.628359	1.487059	1.027965	-0.968188	-0.522105	-0.008163	0.508289	-0.000426	0.620056	-5.384101	3.987115	3.356246	0.740084	0.008647	0.427450	-4.736800	3.830385	3.356039	0.799301	-0.033407	0.560802	-4.736800	3.830385	3.356039	0.799301	-0.033407	0.560802
709.905000	-0.220691	-2.065467	-1.007535	-1.623149	1.487059	1.034172	-0.983563	-0.529681	-0.007805	0.508959	-0.000364	0.626089	-5.193830	4.169873	3.251117	0.745774	0.013024	0.493022	-4.766458	3.866435	3.344871	0.800179	-0.033675	0.562814	-4.766458	3.866435	3.344871	0.800179	-0.033675	0.562814
709.917000	-0.232586	-2.071882	-1.007632	-1.617016	1.487047	1.041769	-0.997637	-0.538469	-0.009445	0.515380	-0.000212	0.638199	-5.404068	3.955749	3.292259	0.754019	0.001427	0.446095	-4.802117	3.909460	3.331112	0.801209	-0.033996	0.565229	-4.802117	3.909460	3.331112	0.801209	-0.033996	0.565229
709.927000	-0.242643	-2.077315	-1.007739	-1.611851	1.487047	1.048288	-1.010490	-0.547220	-0.009056	0.526736	-0.000206	0.644582	-5.479587	4.065065	3.299133	0.760186	0.002445	0.491168	-4.831935	3.945397	3.319339	0.802053	-0.034254	0.567241	-4.831935	3.945397	3.319339	0.802053	-0.034254	0.567241
709.937000	-0.252861	-2.082748	-1.007848	-1.606637	1.487035	1.054802	-1.024420	-0.555518	-0.010875	0.536757	-0.000312	0.656250	-5.536551	4.095158	3.363303	0.790374	-0.016801	0.482499	-4.861857	3.981463	3.307292	0.802896	-0.034515	0.569253	-4.861857	3.981463	3.307292	0.802896	-0.034515	0.569253
709.947000	-0.263192	-2.088336	-1.007968	-1.601209	1.487023	1.061394	-1.038994	-0.564653	-0.011522	0.546174	-0.000316	0.666426	-5.572211	4.343194	3.486742	0.754326	-0.015830	0.454082	-4.891921	4.018064	3.294926	0.803732	-0.034777	0.571265	-4.891921	4.018064	3.294926	0.803732	-0.034777	0.571265
709.957000	-0.273576	-2.094078	-1.008037	-1.595641	1.487059	1.067996	-1.044035	-0.566384	-0.005468	0.550664	-0.000262	0.668566	-4.257907	5.274534	3.431304	0.701693	0.002680	0.462147	-3.441009	4.943688	3.589305	0.782308	-0.023588	0.521078	-3.441009	4.943688	3.589305	0.782308	-0.023588	0.521078
709.967000	-0.284078	-2.099794	-1.008145	-1.590030	1.487035	1.074710	-1.044310	-0.561951	-0.006933	0.540680	-0.000288	0.672789	-4.633618	4.618282	3.494741	0.726447	0.005004	0.443804	-3.439682	4.977164	3.587844	0.782303	-0.023537	0.521078	-3.439682	4.977164	3.587844	0.782303	-0.023537	0.521078
709.979000	-0.296603	-2.106677	-1.008254	-1.583674	1.487035	1.082824	-1.048407	-0.564771	-0.008076	0.539212	-0.000323	0.672277	-4.122862	4.980353	3.520392	0.794538	-0.005993	0.399307	-3.438008	5.016402	3.585859	0.782264	-0.023477	0.521078	-3.438008	5.016402	3.585859	0.782264	-0.023477	0.521078
709.989000	-0.307105	-2.112322	-1.008363	-1.578329	1.487011	1.089549	-1.048169	-0.565996	-0.008879	0.546398	-0.000388	0.667249	-4.246113	5.225559	3.585524	0.769817	-0.009663	0.480802	-3.436537	5.049043	3.584013	0.782220	-0.023428	0.521078	-3.436537	5.049043	3.584013	0.782220	-0.023428	0.521078
709.999000	-0.317655	-2.117991	-1.008483	-1.572939	1.487011	1.096253	-1.049700	-0.567680	-0.012059	0.549576	-0.000379	0.667765	-3.849877	5.418256	3.790605	0.807441	-0.003953	0.442912	-3.434996	5.080961	3.582012	0.782181	-0.023373	0.521078	-3.434996	5.080961	3.582012	0.782181	-0.023373	0.521078
710.009000	-0.328156	-2.123649	-1.008614	-1.567454	1.487000	1.102899	-1.047991	-0.567335	-0.010148	0.551251	-0.000367	0.671878	-3.727906	5.725479	3.718794	0.800555	-0.022051	0.458997	-3.433431	5.112592	3.579930	0.782176	-0.023323	0.521078	-3.433431	5.112592	3.579930	0.782176	-0.023323	0.521078
710.019000	-0.338732	-2.129302	-1.008648	-1.561755	1.487023	1.109569	-1.046185	-0.564733	-0.006961	0.546279	-0.000365	0.670357	-3.989959	5.750443	3.482585	0.720850	-0.047229	0.460131	-3.431816	5.144447	3.577715	0.782182	-0.023276	0.521078	-3.431816	5.144447	3.577715	0.782182	-0.023276	0.521078
710.029000	-0.349150	-2.135006	-1.008733	-1.556238	1.486963	1.116281	-1.044983	-0.564068	-0.007736	0.539409	-0.000349	0.670295	-4.001729	5.544954	3.493914	0.809316	-0.005047	0.443060	-3.430141	5.175603	3.575334	0.782172	-0.023224	0.521078	-3.430141	5.175603	3.575334	0.782172	-0.023224	0.521078
710.041000	-0.361707	-2.141752	-1.008817	-1.549829	1.487047	1.124384	-1.045415	-0.561755	-0.007823	0.543440	-0.000293	0.669724	-4.094987	5.371370	3.439840	0.786378	-0.015488	0.433912	-3.428075	5.212608	3.572298	0.782152	-0.023160	0.521078	-3.428075	5.212608	3.572298	0.782152	-0.023160	0.521078
710.051000	-0.372151	-2.147312	-1.008888	-1.544401	1.486975	1.131016	-1.044761	-0.563483	-0.008178	0.546064	-0.000309	0.668545	-3.876813	5.414427	3.389680	0.787849	-0.033387	0.487410	-3.426307	5.242752	3.569631	0.782135	-0.023112	0.521078	-3.426307	5.242752	3.569631	0.782135	-0.023112	0.521078
710.061000	-0.382559	-2.152969	-1.009007	-1.538964	1.487023	1.137692	-1.046595	-0.564721	-0.009488	0.547830	-0.000331	0.672626	-3.951370	5.609210	3.514346	0.764095	-0.054410	0.441070	-3.424455	5.272958	3.566782	0.782123	-0.023063	0.521078	-3.424455	5.272958	3.566782	0.782123	-0.023063	0.521078
710.071000	-0.392968	-2.158567	-1.009030	-1.533443	1.486987	1.144409	-1.046433	-0.564737	-0.006151	0.547740	-0.000538	0.674219	-4.112592	5.254272	3.266127	0.716318	-0.034348	0.432072	-3.422580	5.302986	3.563848	0.782126	-0.023010	0.521078	-3.422580	5.302986	3.563848	0.782126	-0.023010	0.521078
710.083000	-0.405547	-2.165361	-1.009055	-1.526788	1.486987	1.152529	-1.046771	-0.565700	-0.006171	0.542182	-0.000449	0.670984	-4.254621	5.328390	3.200261	0.700143	-0.058867	0.447086	-3.420232	5.338625	3.560099	0.782129	-0.022948	0.521078	-3.420232	5.338625	3.560099	0.782129	-0.022948	0.521078
710.093000	-0.416050	-2.170995	-1.009175	-1.521436	1.486951	1.159231	-1.048489	-0.565723	-0.008247	0.539716	-0.000539	0.668343	-3.779792	5.279464	3.269280	0.787432	-0.045679	0.434973	-3.418217	5.368074	3.556787	0.782102	-0.022899	0.521078	-3.418217	5.368074	3.556787	0.782102	-0.022899	0.521078
710.103000	-0.426527	-2.176627	-1.009223	-1.516106	1.487000	1.165883	-1.047185	-0.566970	-0.008466	0.546963	-0.000687	0.671426	-3.980858	5.147957	3.236279	0.753420	-0.011471	0.391425	-3.416177	5.396952	3.553398	0.782094	-0.022848	0.521078	-3.416177	5.396952	3.553398	0.782094	-0.022848	0.521078
710.113000	-0.437056	-2.182259	-1.009392	-1.510673	1.487000	1.172566	-1.044994	-0.569742	-0.010119	0.550568	-0.000516	0.668415	-4.269775	5.612860	3.317762	0.784739	-0.059157	0.483672	-3.414046	5.425773	3.549791	0.782073	-0.022795	0.521078	-3.414046	5.425773	3.549791	0.782073	-0.022795	0.521078
710.123000	-0.447402	-2.188011	-1.009500	-1.505207	1.486939	1.179342	-1.046651	-0.567880	-0.010485	0.549505	-0.000999	0.671586	-4.071249	5.524260	3.300655	0.767780	-0.066201	0.414257	-3.411820	5.454774	3.545965	0.782048	-0.022744	0.521078	-3.411820	5.454774	3.545965	0.782048	-0.022744	0.521078
710.133000	-0.457805	-2.193720	-1.009547	-1.499610	1.486963	1.186050	-1.045081	-0.565906	-0.009002	0.545896	-0.000865	0.669515	-4.431314	5.475860	3.192518	0.739012	-0.059576	0.431297	-3.409530	5.483575	3.541991	0.782040	-0.022686	0.521078	-3.409530	5.483575	3.541991	0.782040	-0.022686	0.521078
710.143000	-0.468293	-2.199412	-1.009606	-1.494062	1.486951	1.192694	-1.045269	-0.566279	-0.009181	0.540823	-0.000584	0.664762	-4.594530	5.495883	3.173688	0.750572	-0.063108	0.485462	-3.407231	5.511667	3.537954	0.782039	-0.022638	0.521078	-3.407231	5.511667	3.537954	0.782039	-0.022638	0.521078
710.155000	-0.480784	-2.206135	-1.009775	-1.487578	1.486939	1.200683	-1.048792	-0.565834	-0.011576	0.542276	-0.000984	0.673171	-4.291317	5.503588	3.278739	0.780814	-0.056350	0.449807	-3.404436	5.544677	3.532961	0.782020	-0.022576	0.521078	-3.404436	5.544677	3.532961	0.782020	-0.022576	0.521078
710.165000	-0.491293	-2.211792	-1.009871	-1.482239	1.486915	1.207409	-1.048042	-0.567126	-0.010639	0.546599	-0.000582	0.672880	-4.427691	5.629768	3.220470	0.756523	-0.024719	0.419296	-3.402046	5.571779	3.528639	0.782004	-0.022521	0.521078	-3.402046	5.571779	3.528639	0.782004	-0.022521	0.521078
710.175000	-0.501843	-2.217508	-1.010015	-1.476843	1.486927	1.214165	-1.049374	-0.567362	-0.011965	0.550427	-0.000569	0.669712	-4.181486	5.842441	3.329277	0.724827	-0.053655	0.459983	-3.399537	5.599327	3.524034	0.781971	-0.022466	0.521078	-3.399537	5.599327	3.524034	0.781971	-0.022466	0.521078
710.185000	-0.512369	-2.223200	-1.010123	-1.471221	1.486939	1.220902	-1.050859	-0.566121	-0.012403	0.550403	-0.000887	0.667204	-3.767220	5.753760	3.287376	0.758301	-0.060206	0.468302	-3.396994	5.626158	3.519332	0.781956	-0.022414	0.521078	-3.396994	5.626158	3.519332	0.781956	-0.022414	0.521078
710.195000	-0.522837	-2.228901	-1.010182	-1.465613	1.486915	1.227499	-1.046773	-0.565405	-0.011020	0.543439	-0.000630	0.671150	-4.202630	5.795993	3.163254	0.705288	-0.046817	0.406489	-3.394403	5.653118	3.514526	0.781968	-0.022361	0.521078	-3.394403	5.653118	3.514526	0.781968	-0.022361	0.521078
710.207000	-0.535421	-2.235719	-1.010363	-1.459240	1.486927	1.235516	-1.049731	-0.564498	-0.013332	0.538480	-0.000532	0.670235	-3.925696	5.752131	3.424484	0.766261	-0.039513	0.455671	-3.391226	5.684563	3.508519	0.781943	-0.022297	0.521078	-3.391226	5.684563	3.508519	0.781943	-0.022297	0.521078
710.217000	-0.545832	-2.241328	-1.010518	-1.453881	1.486891	1.242325	-1.050225	-0.562505	-0.014129	0.545877	-0.000669	0.671200	-3.596568	5.587448	3.456477	0.785228	-0.047826	0.417249	-3.388532	5.710406	3.503359	0.781904	-0.022241	0.521078	-3.388532	5.710406	3.503359	0.781904	-0.022241	0.521078
710.227000	-0.556348	-2.246973	-1.010612	-1.448458	1.486915	1.249053	-1.046942	-0.565841	-0.010343	0.551502	-0.000534	0.668374	-4.016145	5.898512	3.344980	0.805477	-0.029879	0.414018	-3.385828	5.735859	3.498168	0.781893	-0.022188	0.521078	-3.385828	5.735859	3.498168	0.781893	-0.022188	0.521078
710.237000	-0.566941	-2.252628	-1.010709	-1.442991	1.486891	1.255746	-1.048051	-0.566107	-0.010549	0.549576	-0.000476	0.665591	-3.850507	5.916703	3.387427	0.762748	-0.042007	0.457444	-3.383077	5.760913	3.492848	0.781893	-0.022137	0.521078	-3.383077	5.760913	3.492848	0.781893	-0.022137	0.521078
710.247000	-0.577379	-2.258291	-1.010791	-1.437357	1.486915	1.262376	-1.046091	-0.565492	-0.009621	0.544674	-0.000525	0.672308	-2.264645	6.512309	3.537378	0.774118	-0.021151	0.391208	-1.733886	6.701736	3.807927	0.762656	-0.009858	0.469511	-1.733886	6.701736	3.807927	0.762656	-0.009858	0.469511
710.259000	-0.589739	-2.265023	-1.010861	-1.430831	1.486891	1.270351	-1.019017	-0.552485	-0.006774	0.527237	-0.000387	0.655831	-3.254923	6.268962	3.394827	0.755319	-0.039629	0.447702	-1.695968	6.729258	3.817229	0.761603	-0.009486	0.467097	-1.695968	6.729258	3.817229	0.761603	-0.009486	0.467097
710.269000	-0.599856	-2.270527	-1.011019	-1.425665	1.486891	1.276868	-1.013937	-0.549629	-0.009953	0.521514	-0.000338	0.648301	-2.494250	6.686263	3.607162	0.817642	-0.034706	0.381347	-1.664970	6.751054	3.824960	0.760676	-0.009186	0.465085	-1.664970	6.751054	3.824960	0.760676	-0.009186	0.465085
710.279000	-0.609931	-2.275945	-1.011151	-1.420522	1.486891	1.283345	-1.001687	-0.544434	-0.011138	0.519746	-0.000252	0.637108	-2.312336	6.922761	3.774395	0.792048	-0.040386	0.406305	-1.634191	6.773038	3.832590	0.759745	-0.008891	0.463073	-1.634191	6.773038	3.832590	0.759745	-0.008891	0.463073
710.289000	-0.619945	-2.281352	-1.011270	-1.415331	1.486903	1.289615	-0.987064	-0.537462	-0.009655	0.518000	-0.000303	0.629949	-2.274288	7.326304	3.716340	0.763323	-0.044491	0.380808	-1.603864	6.794588	3.840326	0.758823	-0.008597	0.461061	-1.603864	6.794588	3.840326	0.758823	-0.008597	0.461061
710.299000	-0.629758	-2.286659	-1.011354	-1.410189	1.486879	1.295869	-0.974751	-0.527123	-0.010640	0.509420	-0.000439	0.622052	-1.928289	7.298418	3.784493	0.774428	-0.031194	0.392783	-1.573922	6.815896	3.848107	0.757893	-0.008310	0.459049	-1.573922	6.815896	3.848107	0.757893	-0.008310	0.459049
710.309000	-0.639326	-2.291835	-1.011449	-1.405016	1.486867	1.302056	-0.958480	-0.517228	-0.007838	0.497719	-0.000379	0.612144	-1.777388	7.119574	3.621748	0.740447	-0.071790	0.409097	-1.544469	6.836516	3.855974	0.756602	-0.008030	0.457036	-1.544469	6.836516	3.855974	0.756602	-0.008030	0.457036
710.319000	-0.648699	-2.296978	-1.011484	-1.400045	1.486891	1.308160	-0.942052	-0.509340	-0.006131	0.487516	-0.000333	0.606216	-2.278502	7.098711	3.565663	0.712075	-0.025017	0.379704	-1.515371	6.857094	3.863926	0.754221	-0.007749	0.455024	-1.515371	6.857094	3.863926	0.754221	-0.007749	0.455024
710.331000	-0.659935	-2.302944	-1.011593	-1.394282	1.486891	1.315285	-0.928238	-0.499191	-0.008234	0.479977	-0.000286	0.594357	-2.063855	6.917873	3.622610	0.752637	-0.053193	0.401315	-1.481044	6.880992	3.873472	0.751330	-0.007419	0.452610	-1.481044	6.880992	3.873472	0.751330	-0.007419	0.452610
710.341000	-0.669084	-2.307921	-1.011652	-1.389636	1.486867	1.321105	-0.915087	-0.494961	-0.006631	0.475650	-0.000264	0.586397	-1.924103	7.098911	3.548428	0.776955	-0.032248	0.364876	-1.452710	6.909221	3.881353	0.748899	-0.007152	0.450598	-1.452710	6.909221	3.881353	0.748899	-0.007152	0.450598
710.351000	-0.678240	-2.312835	-1.011699	-1.384894	1.486855	1.326978	-0.897971	-0.485088	-0.005082	0.473220	-0.000249	0.575745	-2.042198	6.918035	3.434466	0.696451	-0.062045	0.400390	-1.424777	6.937552	3.889276	0.746473	-0.006886	0.448586	-1.424777	6.937552	3.889276	0.746473	-0.006886	0.448586
710.361000	-0.687147	-2.317648	-1.011736	-1.380275	1.486867	1.332706	-0.883001	-0.476266	-0.007215	0.464321	-0.000273	0.564395	-2.055598	6.772265	3.566525	0.736600	-0.042550	0.387423	-1.397342	6.965241	3.897344	0.744048	-0.006621	0.446574	-1.397342	6.965241	3.897344	0.744048	-0.006621	0.446574
710.373000	-0.697684	-2.323319	-1.011819	-1.374686	1.486855	1.339506	-0.870791	-0.467946	-0.006111	0.454386	-0.000628	0.553866	-1.739974	6.733205	3.464150	0.763750	-0.038363	0.322055	-1.364815	6.998364	3.906982	0.741138	-0.006315	0.444159	-1.364815	6.998364	3.906982	0.741138	-0.006315	0.444159
710.383000	-0.706253	-2.327934	-1.011844	-1.370152	1.486831	1.344990	-0.855558	-0.460740	-0.006887	0.442637	-0.000551	0.542438	-1.720843	7.019567	3.472479	0.712772	-0.040222	0.370224	-1.338151	7.025458	3.915014	0.738701	-0.006060	0.442147	-1.338151	7.025458	3.915014	0.738701	-0.006060	0.442147
710.393000	-0.714689	-2.332457	-1.011989	-1.365773	1.486867	1.350338	-0.840377	-0.456593	-0.009221	0.433593	-0.000477	0.537143	-1.815113	7.076527	3.581973	0.749256	-0.045136	0.351927	-1.311866	7.052246	3.923086	0.736241	-0.005807	0.440135	-1.311866	7.052246	3.923086	0.736241	-0.005807	0.440135
710.403000	-0.722946	-2.336951	-1.012060	-1.361546	1.486879	1.355576	-0.828326	-0.449189	-0.009212	0.429165	-0.000483	0.531066	-1.791060	7.154139	3.641470	0.748299	-0.043078	0.361232	-1.285929	7.078677	3.931070	0.733763	-0.005566	0.438123	-1.285929	7.078677	3.931070	0.733763	-0.005566	0.438123
710.413000	-0.731118	-2.341399	-1.012131	-1.357331	1.486855	1.360857	-0.814109	-0.440948	-0.007823	0.425284	-0.000450	0.523539	-1.544240	7.134346	3.542568	0.720205	-0.038925	0.388022	-1.260222	7.105423	3.939109	0.731283	-0.005319	0.436111	-1.260222	7.105423	3.939109	0.731283	-0.005319	0.436111
710.423000	-0.739191	-2.345811	-1.012191	-1.353117	1.486831	1.366013	-0.797462	-0.433411	-0.007704	0.420800	-0.000442	0.516120	-1.750869	7.327868	3.566842	0.682568	-0.040907	0.316626	-1.234854	7.131855	3.947083	0.728790	-0.005077	0.434099	-1.234854	7.131855	3.947083	0.728790	-0.005077	0.434099
710.433000	-0.747090	-2.350162	-1.012335	-1.348941	1.486891	1.371102	-0.783031	-0.424262	-0.008101	0.411928	-0.000462	0.502330	-2.089838	7.087815	3.662923	0.715314	-0.055460	0.305184	-1.209925	7.157866	3.955297	0.726315	-0.004843	0.432086	-1.209925	7.157866	3.955297	0.726315	-0.004843	0.432086
710.445000	-0.756387	-2.355220	-1.012358	-1.343939	1.486831	1.377072	-0.768214	-0.414315	-0.006979	0.401603	-0.000972	0.490306	-1.874642	6.997983	3.555687	0.617856	-0.045326	0.354321	-1.180340	7.188977	3.964930	0.723330	-0.004560	0.428039	-1.180340	7.188977	3.964930	0.723330	-0.004560	0.428039
710.455000	-0.763909	-2.359331	-1.012454	-1.339934	1.486819	1.381894	-0.753988	-0.406110	-0.008473	0.388732	-0.000615	0.483452	-1.928985	7.141472	3.606136	0.671605	-0.059902	0.349788	-1.156179	7.214224	3.973092	0.720835	-0.004328	0.424547	-1.156179	7.214224	3.973092	0.720835	-0.004328	0.424547
710.465000	-0.771328	-2.363301	-1.012563	-1.336142	1.486795	1.386618	-0.739642	-0.401437	-0.008823	0.378520	-0.000511	0.475680	-2.018171	7.317700	3.623281	0.725780	-0.018196	0.326175	-1.132346	7.239227	3.981253	0.718317	-0.004099	0.421055	-1.132346	7.239227	3.981253	0.718317	-0.004099	0.421055
710.475000	-0.778639	-2.367221	-1.012658	-1.332405	1.486843	1.391307	-0.728183	-0.393216	-0.009389	0.376509	-0.000416	0.467382	-1.986987	7.125107	3.778415	0.735429	-0.047199	0.305635	-1.108893	7.263816	3.989497	0.715789	-0.003877	0.417562	-1.108893	7.263816	3.989497	0.715789	-0.003877	0.417562
710.485000	-0.785866	-2.371080	-1.012717	-1.328747	1.486855	1.395924	-0.718205	-0.386162	-0.008161	0.375186	-0.000424	0.457859	-1.310119	7.368814	3.670564	0.661945	-0.020246	0.325106	-1.085672	7.288485	3.997692	0.713255	-0.003653	0.414070	-1.085672	7.288485	3.997692	0.713255	-0.003653	0.414070
710.497000	-0.794277	-2.375660	-1.012790	-1.324423	1.486807	1.401354	-0.699475	-0.377459	-0.008394	0.367110	-0.000604	0.446278	-1.185941	7.370919	3.736646	0.693704	-0.019724	0.281374	-1.058265	7.317635	4.007604	0.710211	-0.003387	0.409879	-1.058265	7.317635	4.007604	0.710211	-0.003387	0.409879
710.507000	-0.801250	-2.379395	-1.012897	-1.320790	1.486807	1.405729	-0.684102	-0.367908	-0.006442	0.360148	-0.000468	0.434298	-1.224673	7.259789	3.672688	0.695937	-0.061437	0.338237	-1.035701	7.341876	4.015783	0.707665	-0.003170	0.406387	-1.035701	7.341876	4.015783	0.707665	-0.003170	0.406387
710.517000	-0.808127	-2.383068	-1.012932	-1.317229	1.486807	1.410058	-0.668531	-0.362109	-0.005884	0.351217	-0.000361	0.423359	-1.190335	7.619336	3.720453	0.677884	-0.026798	0.402331	-1.013465	7.365861	4.024076	0.705120	-0.002956	0.402895	-1.013465	7.365861	4.024076	0.705120	-0.002956	0.402895
710.527000	-0.814741	-2.386704	-1.012980	-1.313709	1.486819	1.414282	-0.655543	-0.353553	-0.006090	0.339468	-0.000504	0.419160	-1.043286	7.397346	3.719402	0.704221	-0.021038	0.270374	-0.991529	7.389606	4.032372	0.702572	-0.002740	0.399403	-0.991529	7.389606	4.032372	0.702572	-0.002740	0.399403
710.537000	-0.821162	-2.390172	-1.013064	-1.310294	1.486819	1.418408	-0.639813	-0.343283	-0.006558	0.328085	-0.000455	0.411261	-0.995684	7.359666	3.805263	0.676705	-0.015817	0.290906	-0.969898	7.413062	4.040655	0.700008	-0.002532	0.395911	-0.969898	7.413062	4.040655	0.700008	-0.002532	0.395911
710.549000	-0.828634	-2.394193	-1.013171	-1.306328	1.486807	1.423228	-0.622145	-0.337409	-0.006106	0.320531	-0.000363	0.398660	-1.188205	7.519438	3.778584	0.751280	-0.036548	0.321144	-0.944328	7.440911	4.050634	0.696927	-0.002281	0.391720	-0.944328	7.440911	4.050634	0.696927	-0.002281	0.391720
710.559000	-0.834763	-2.397519	-1.013183	-1.303230	1.486795	1.427209	-0.607770	-0.327631	-0.005401	0.314395	-0.000270	0.390697	-1.220065	7.151944	3.712848	0.707705	-0.025784	0.307809	-0.923364	7.463822	4.059095	0.694347	-0.002077	0.388228	-0.923364	7.463822	4.059095	0.694347	-0.002077	0.388228
710.569000	-0.840724	-2.400762	-1.013244	-1.300137	1.486795	1.431082	-0.594682	-0.324113	-0.006078	0.311568	-0.000208	0.377439	-1.379974	7.606193	3.789065	0.699027	-0.038357	0.352410	-0.902730	7.486288	4.067588	0.691766	-0.001873	0.384735	-0.902730	7.486288	4.067588	0.691766	-0.001873	0.384735
710.579000	-0.846612	-2.403846	-1.013267	-1.297091	1.486783	1.434803	-0.580616	-0.313487	-0.004596	0.303489	-0.000202	0.370026	-1.260291	7.349233	3.717775	0.694147	-0.019940	0.283606	-0.882291	7.508810	4.075961	0.689167	-0.001666	0.381243	-0.882291	7.508810	4.075961	0.689167	-0.001666	0.381243
710.589000	-0.852320	-2.406980	-1.013289	-1.294115	1.486807	1.438418	-0.566447	-0.307233	-0.003471	0.301258	-0.000171	0.362536	-1.328999	7.564152	3.602379	0.627896	-0.011377	0.316596	-0.862150	7.531034	4.084455	0.686574	-0.001471	0.377751	-0.862150	7.531034	4.084455	0.686574	-0.001471	0.377751
710.599000	-0.857897	-2.409985	-1.013326	-1.291177	1.486771	1.441997	-0.552611	-0.297915	-0.003616	0.291836	-0.000172	0.353147	-1.331111	7.243675	3.600302	0.645797	-0.025757	0.337194	-0.842239	7.553202	4.092976	0.683972	-0.001266	0.374259	-0.842239	7.553202	4.092976	0.683972	-0.001266	0.374259
710.609000	-0.863375	-2.412937	-1.013362	-1.288396	1.486771	1.445471	-0.538254	-0.293097	-0.004328	0.281005	-0.000151	0.345396	-1.212369	7.433200	3.656906	0.673610	-0.003187	0.291786	-0.822558	7.575252	4.101436	0.681359	-0.001075	0.370766	-0.822558	7.575252	4.101436	0.681359	-0.001075	0.370766
710.621000	-0.869768	-2.416369	-1.013398	-1.284992	1.486795	1.449553	-0.521131	-0.281996	-0.004903	0.272361	-0.000151	0.335189	-1.333587	7.303254	3.698280	0.659556	-0.024651	0.298591	-0.799325	7.601208	4.111595	0.678222	-0.000836	0.366576	-0.799325	7.601208	4.111595	0.678222	-0.000836	0.366576
710.631000	-0.874899	-2.419193	-1.013482	-1.282265	1.486795	1.452845	-0.508400	-0.278183	-0.005420	0.263263	-0.000120	0.328549	-1.228536	7.752530	3.680580	0.670165	-0.033913	0.275938	-0.780217	7.622705	4.120083	0.675597	-0.000644	0.363083	-0.780217	7.622705	4.120083	0.675597	-0.000644	0.363083
710.641000	-0.879876	-2.421899	-1.013541	-1.279619	1.486784	1.456025	-0.496783	-0.266303	-0.004775	0.255804	-0.000104	0.314895	-0.925360	7.548227	3.660132	0.622461	-0.019488	0.309269	-0.752939	7.643963	4.128595	0.672964	-0.000451	0.359591	-0.752939	7.643963	4.128595	0.672964	-0.000451	0.359591
710.651000	-0.884707	-2.424539	-1.013626	-1.277075	1.486795	1.459154	-0.483448	-0.262997	-0.006384	0.247581	-0.000112	0.308063	-0.808356	7.909090	3.800942	0.615024	-0.021215	0.238559	-0.718992	7.665169	4.137093	0.670326	-0.000257	0.356099	-0.718992	7.665169	4.137093	0.670326	-0.000257	0.356099
710.663000	-0.890290	-2.427621	-1.013661	-1.274185	1.486795	1.462817	-0.466701	-0.248180	-0.005423	0.238156	-0.000133	0.297908	-0.712462	7.408464	3.777467	0.643407	-0.028397	0.256788	-0.678643	7.690000	4.147297	0.667138	-0.000031	0.351908	-0.678643	7.690000	4.147297	0.667138	-0.000031	0.351908
710.673000	-0.894852	-2.430051	-1.013709	-1.271922	1.486771	1.465731	-0.450014	-0.245814	-0.005772	0.233108	-0.000208	0.285104	-0.915082	7.953967	3.817807	0.638055	-0.036005	0.260501	-0.645215	7.710728	4.155824	0.664476	0.000158	0.348416	-0.645215	7.710728	4.155824	0.664476	0.000158	0.348416
710.683000	-0.899321	-2.432447	-1.013745	-1.269618	1.486747	1.468484	-0.436684	-0.236771	-0.004523	0.228323	-0.000202	0.279058	-0.826432	7.889847	3.781615	0.652659	-0.039616	0.250668	-0.612036	7.731175	4.164445	0.661813	0.000345	0.344924	-0.612036	7.731175	4.164445	0.661813	0.000345	0.344924
710.693000	-0.903657	-2.434725	-1.013768	-1.267402	1.486795	1.471229	-0.423430	-0.228049	-0.003998	0.221654	-0.000171	0.269312	-0.687005	7.712975	3.731802	0.652081	-0.026418	0.257007	-0.579114	7.751248	4.173083	0.659149	0.000532	0.341432	-0.579114	7.751248	4.173083	0.659149	0.000532	0.341432
710.705000	-0.908639	-2.437355	-1.013816	-1.264826	1.486783	1.474366	-0.406388	-0.218793	-0.002780	0.215051	-0.000168	0.260010	-0.714124	7.668173	3.628134	0.643739	-0.012306	0.276125	-0.539819	7.775398	4.183375	0.655930	0.000756	0.337241	-0.539819	7.775398	4.183375	0.655930	0.000756	0.337241
710.715000	-0.912590	-2.439529	-1.013804	-1.262808	1.486759	1.476908	-0.391166	-0.210035	-0.003355	0.207116	-0.000148	0.248686	-0.559287	7.659098	3.617498	0.622001	-0.014164	0.317211	-0.507318	7.795270	4.192077	0.653255	0.000940	0.333749	-0.507318	7.795270	4.192077	0.653255	0.000940	0.333749
710.725000	-0.916375	-2.441619	-1.013888	-1.260791	1.486759	1.479352	-0.377709	-0.205353	-0.003414	0.199458	-0.000151	0.244895	-0.397450	7.744198	3.662008	0.662651	-0.052130	0.213262	-0.475072	7.814720	4.200749	0.650566	0.001124	0.330256	-0.475072	7.814720	4.200749	0.650566	0.001124	0.330256
710.735000	-0.920111	-2.443597	-1.013925	-1.258827	1.486771	1.481736	-0.362706	-0.198032	-0.004241	0.190158	-0.000139	0.232966	-0.604760	7.893596	3.727855	0.638642	-0.033672	0.249419	-0.442999	7.834095	4.209299	0.647864	0.001303	0.326764	-0.442999	7.834095	4.209299	0.647864	0.001303	0.326764
710.745000	-0.923618	-2.445534	-1.013947	-1.256999	1.486747	1.483992	-0.348338	-0.188449	-0.004239	0.186982	-0.000120	0.226400	-0.640126	7.718682	3.690093	0.638162	-0.013338	0.207208	-0.411077	7.853523	4.217959	0.645163	0.001482	0.323272	-0.411077	7.853523	4.217959	0.645163	0.001482	0.323272
710.757000	-0.927690	-2.447760	-1.014009	-1.254880	1.486783	1.486622	-0.332522	-0.181452	-0.004360	0.174974	-0.000125	0.212790	-0.346414	7.935109	3.723983	0.618466	-0.011562	0.251414	-0.373080	7.876340	4.228316	0.641911	0.001701	0.319081	-0.373080	7.876340	4.228316	0.641911	0.001701	0.319081
710.767000	-0.930957	-2.449573	-1.014068	-1.253140	1.486807	1.488656	-0.317233	-0.174524	-0.004397	0.166946	-0.000112	0.204816	-0.548941	8.023094	3.792221	0.638414	-0.024614	0.240280	-0.341623	7.895172	4.237022	0.639197	0.001882	0.315589	-0.341623	7.895172	4.237022	0.639197	0.001882	0.315589
710.777000	-0.934010	-2.451249	-1.014104	-1.251465	1.486784	1.490707	-0.304227	-0.163650	-0.003443	0.158293	-0.000101	0.194601	-0.502981	8.029142	3.741508	0.628955	-0.024909	0.221864	-0.310287	7.914121	4.245603	0.636473	0.002063	0.312097	-0.310287	7.914121	4.245603	0.636473	0.002063	0.312097
710.787000	-0.936882	-2.452851	-1.014115	-1.249876	1.486760	1.492564	-0.289489	-0.154852	-0.004075	0.151059	-0.000108	0.182225	-0.728640	7.715784	3.773303	0.590513	-0.034734	0.302529	-0.279244	7.932389	4.254384	0.633753	0.002239	0.308604	-0.279244	7.932389	4.254384	0.633753	0.002239	0.308604
710.799000	-0.940264	-2.454659	-1.014152	-1.248132	1.486747	1.494742	-0.277097	-0.150412	-0.002814	0.137835	-0.000112	0.174834	-0.120758	8.223149	3.728726	0.645769	-0.043093	0.193046	-0.242158	7.954405	4.264762	0.630465	0.002457	0.304414	-0.242158	7.954405	4.264762	0.630465	0.002457	0.304414
710.809000	-0.942926	-2.456100	-1.014211	-1.246775	1.486795	1.496463	-0.261279	-0.140453	-0.002496	0.132005	-0.000109	0.165051	-0.468233	8.082111	3.711443	0.602504	-0.029984	0.244918	-0.211469	7.972459	4.273553	0.627723	0.002633	0.300922	-0.211469	7.972459	4.273553	0.627723	0.002633	0.300922
710.819000	-0.945403	-2.457416	-1.014198	-1.245471	1.486795	1.498034	-0.249165	-0.130316	-0.002216	0.124136	-0.000097	0.153431	-0.110798	7.840190	3.699393	0.639730	-0.070333	0.313922	-0.180981	7.990204	4.282340	0.624980	0.002808	0.297429	-0.180981	7.990204	4.282340	0.624980	0.002808	0.297429
710.829000	-0.947765	-2.458635	-1.014222	-1.244242	1.486735	1.499569	-0.232956	-0.122575	-0.002054	0.118939	-0.000105	0.149996	-0.343913	7.479952	3.647587	0.627522	-0.056110	0.174813	-0.150676	8.007712	4.291250	0.622233	0.002988	0.293937	-0.150676	8.007712	4.291250	0.622233	0.002988	0.293937
710.841000	-0.950367	-2.460083	-1.014198	-1.242879	1.486784	1.501252	-0.217110	-0.118556	-0.002039	0.109260	-0.000110	0.138384	-0.234005	8.063101	3.675946	0.649475	-0.027274	0.217087	-0.114498	8.028653	4.301702	0.618911	0.003197	0.289746	-0.114498	8.028653	4.301702	0.618911	0.003197	0.289746
710.851000	-0.952492	-2.461189	-1.014234	-1.241847	1.486795	1.502551	-0.205048	-0.109066	-0.001002	0.102155	-0.000115	0.125922	0.002599	7.962915	3.608248	0.623421	-0.047033	0.314155	-0.084520	8.045959	4.310582	0.616148	0.003372	0.286254	-0.084520	8.045959	4.310582	0.616148	0.003372	0.286254
710.861000	-0.954434	-2.462232	-1.014282	-1.240806	1.486784	1.503791	-0.187928	-0.103492	-0.002070	0.096884	-0.000107	0.123209	-0.113223	8.021916	3.687045	0.604821	-0.056417	0.231471	-0.054706	8.063096	4.319362	0.613373	0.003544	0.282762	-0.054706	8.063096	4.319362	0.613373	0.003544	0.282762
710.871000	-0.956247	-2.463210	-1.014257	-1.239889	1.486771	1.504975	-0.174342	-0.093218	-0.000864	0.089381	-0.000121	0.111980	-0.114841	7.905434	3.575179	0.603736	-0.069955	0.220181	-0.025027	8.080180	4.328176	0.610592	0.003723	0.279270	-0.025027	8.080180	4.328176	0.610592	0.003723	0.279270
710.883000	-0.958274	-2.464272	-1.014282	-1.238872	1.486771	1.506191	-0.159155	-0.083245	-0.002083	0.081968	-0.000111	0.101717	0.128132	7.681807	3.645561	0.604636	-0.042939	0.226334	0.010323	8.100188	4.338739	0.607248	0.003931	0.275079	0.010323	8.100188	4.338739	0.607248	0.003931	0.275079
710.893000	-0.959774	-2.465070	-1.014318	-1.238131	1.486784	1.507169	-0.143423	-0.079481	-0.001912	0.073288	-0.000099	0.092019	0.056307	8.091702	3.677435	0.609938	-0.066280	0.206477	0.039619	8.116720	4.347604	0.604452	0.004106	0.271587	0.039619	8.116720	4.347604	0.604452	0.004106	0.271587
710.903000	-0.961119	-2.465836	-1.014331	-1.237401	1.486760	1.507975	-0.130178	-0.073032	-0.001746	0.069132	-0.000089	0.081301	0.232598	8.304432	3.659276	0.535896	-0.051273	0.265333	0.068776	8.133166	4.356401	0.601651	0.004277	0.268094	0.068776	8.133166	4.356401	0.601651	0.004277	0.268094
710.913000	-0.962309	-2.466467	-1.014354	-1.236784	1.486807	1.508764	-0.114934	-0.063907	-0.001208	0.059884	-0.000081	0.075043	0.165050	8.185328	3.636000	0.595789	-0.062851	0.218647	0.097798	8.149526	4.365190	0.598843	0.004451	0.264602	0.097798	8.149526	4.365190	0.598843	0.004451	0.264602
710.923000	-0.963393	-2.467072	-1.014365	-1.236234	1.486722	1.509455	-0.102593	-0.055326	-0.001189	0.052866	-0.000074	0.068225	0.360216	8.214456	3.578931	0.610778	-0.050459	0.184556	0.126634	8.165556	4.374024	0.596031	0.004624	0.261110	0.126634	8.165556	4.374024	0.596031	0.004624	0.261110
710.935000	-0.964485	-2.467703	-1.014379	-1.235661	1.486784	1.510166	-0.085061	-0.045688	-0.001639	0.045047	-0.000081	0.053280	0.498749	8.062769	3.703089	0.585214	-0.069140	0.220610	0.161008	8.184411	4.384697	0.592646	0.004833	0.256919	0.161008	8.184411	4.384697	0.592646	0.004833	0.256919
710.945000	-0.965289	-2.468084	-1.014425	-1.235294	1.486771	1.510664	-0.070295	-0.040177	-0.001284	0.036565	-0.000076	0.045467	0.414386	8.251553	3.669703	0.621850	-0.059697	0.203697	0.189526	8.200126	4.393523	0.589821	0.005003	0.253427	0.189526	8.200126	4.393523	0.589821	0.005003	0.253427
710.955000	-0.965882	-2.468392	-1.014389	-1.234961	1.486722	1.511044	-0.054909	-0.031806	-0.001053	0.030788	-0.000082	0.036612	0.345661	8.424250	3.754382	0.578090	-0.059119	0.193204	0.217905	8.215705	4.402512	0.586998	0.005177	0.249935	0.217905	8.215705	4.402512	0.586998	0.005177	0.249935
710.965000	-0.966342	-2.468663	-1.014401	-1.234713	1.486711	1.511351	-0.041151	-0.024410	-0.000533	0.023301	-0.000077	0.026513	0.369166	8.444887	3.720704	0.566596	-0.026448	0.181245	0.246100	8.230951	4.411370	0.584160	0.005351	0.246443	0.246100	8.230951	4.411370	0.584160	0.005351	0.246443
710.977000	-0.966717	-2.468910	-1.014365	-1.234501	1.486747	1.511584	-0.025445	-0.014938	-0.000335	0.014612	-0.000072	0.015313	0.459992	8.421724	3.754611	0.540732	-0.059335	0.207484	0.279775	8.249200	4.422004	0.580747	0.005556	0.242252	0.279775	8.249200	4.422004	0.580747	0.005556	0.242252
710.987000	-0.966865	-2.468978	-1.014413	-1.234423	1.486747	1.511712	-0.011860	-0.006295	-0.000255	0.003925	-0.000000	0.006551	0.570560	8.879888	3.752058	0.503217	-0.030612	0.141262	0.427419	8.971850	4.430915	0.428366	0.005730	0.120485	0.427419	8.971850	4.430915	0.428366	0.005730	0.120485
710.997000	-0.966879	-2.468973	-1.014401	-1.234438	1.486771	1.511669	0.006850	0.004196	-0.000241	-0.003817	-0.000000	-0.006502	1.975349	9.601671	3.806394	0.309828	-0.057977	0.013746	2.501023	10.040603	4.439717	0.216578	0.005902	-0.140113	2.501023	10.040603	4.439717	0.216578	0.005902	-0.140113
711.007000	-0.966752	-2.468909	-1.014413	-1.234516	1.486784	1.511518	0.023189	0.009883	-0.000128	-0.013927	-0.000000	-0.021124	2.542060	10.857408	3.767394	0.217976	-0.066904	-0.119628	3.276561	11.074499	4.448202	0.004161	0.006075	-0.344450	3.276561	11.074499	4.448202	0.004161	0.006075	-0.344450
711.019000	-0.966351	-2.468738	-1.014413	-1.234711	1.486747	1.511290	0.034809	0.018050	-0.000105	-0.019713	-0.000000	-0.022748	2.757607	10.972338	3.829871	0.188551	-0.037636	-0.133088	3.311268	11.093658	4.458381	-0.005965	0.006283	-0.348671	3.311268	11.093658	4.458381	-0.005965	0.006283	-0.348671
711.029000	-0.965927	-2.468507	-1.014377	-1.234904	1.486760	1.511037	0.046581	0.023268	-0.000091	-0.023468	0.000000	-0.025680	3.034541	11.171026	3.841947	0.116207	-0.055736	-0.254933	3.340029	11.109450	4.466773	-0.008947	0.006453	-0.352188	3.340029	11.109450	4.466773	-0.008947	0.006453	-0.352188
711.039000	-0.965393	-2.468204	-1.014377	-1.235123	1.486771	1.510743	0.059135	0.031183	-0.000061	-0.028504	0.000000	-0.036060	3.182859	11.297156	3.830300	0.081493	-0.049390	-0.213030	3.368626	11.124969	4.475351	-0.011918	0.006627	-0.355705	3.368626	11.124969	4.475351	-0.011918	0.006627	-0.355705
711.049000	-0.964680	-2.467877	-1.014401	-1.235464	1.486771	1.510343	0.072760	0.039379	-0.000055	-0.038491	0.000000	-0.046407	3.181701	11.190424	3.834866	0.082604	-0.043788	-0.263545	3.397054	11.140232	4.483843	-0.014903	0.006798	-0.359222	3.397054	11.140232	4.483843	-0.014903	0.006798	-0.359222
711.061000	-0.963654	-2.467309	-1.014377	-1.235972	1.486784	1.509739	0.089331	0.048982	-0.000049	-0.047066	0.000000	-0.055656	3.330933	11.280644	3.960492	0.028290	-0.056054	-0.267587	3.431045	11.158696	4.493939	-0.018502	0.007006	-0.363443	3.431045	11.158696	4.493939	-0.018502	0.007006	-0.363443
711.071000	-0.962645	-2.466765	-1.014424	-1.236493	1.486784	1.509114	0.102754	0.055562	-0.000045	-0.055897	-0.000000	-0.065733	3.467027	11.372718	3.922461	0.036736	-0.032428	-0.316455	3.459148	11.173598	4.502484	-0.021498	0.007172	-0.366960	3.459148	11.173598	4.502484	-0.021498	0.007172	-0.366960
711.081000	-0.961544	-2.466222	-1.014413	-1.237047	1.486747	1.508398	0.118955	0.062339	-0.000041	-0.063537	-0.000000	-0.079885	3.333269	11.612625	3.994516	0.022244	-0.050242	-0.271391	3.487114	11.188417	4.510935	-0.024514	0.007346	-0.370477	3.487114	11.188417	4.510935	-0.024514	0.007346	-0.370477
711.091000	-0.960244	-2.465524	-1.014413	-1.237688	1.486771	1.507543	0.131483	0.071141	-0.000038	-0.069959	-0.000000	-0.089451	3.472687	11.665666	3.997426	-0.029280	-0.051671	-0.265120	3.514967	11.203255	4.519374	-0.027532	0.007518	-0.373995	3.514967	11.203255	4.519374	-0.027532	0.007518	-0.373995
711.103000	-0.958488	-2.464596	-1.014424	-1.238665	1.486784	1.506499	0.149149	0.081800	0.000036	-0.080529	-0.000000	-0.093828	3.337550	11.538263	4.061703	0.029544	-0.063413	-0.369435	3.548140	11.220597	4.529645	-0.031162	0.007720	-0.378215	3.548140	11.220597	4.529645	-0.031162	0.007720	-0.378215
711.113000	-0.956925	-2.463679	-1.014437	-1.239497	1.486760	1.505490	0.161427	0.090893	0.000033	-0.087862	0.000000	-0.105411	3.727463	11.360974	4.109746	0.031439	-0.041663	-0.369910	3.575616	11.234877	4.538170	-0.034190	0.007895	-0.381732	3.575616	11.234877	4.538170	-0.034190	0.007895	-0.381732
711.123000	-0.955193	-2.462766	-1.014388	-1.240408	1.486784	1.504320	0.176654	0.096721	0.000045	-0.093290	0.000000	-0.115304	3.601296	11.517696	4.124876	-0.002793	-0.048738	-0.372404	3.602873	11.248683	4.546748	-0.037222	0.008061	-0.385250	3.602873	11.248683	4.546748	-0.037222	0.008061	-0.385250
711.133000	-0.953307	-2.461771	-1.014424	-1.241399	1.486771	1.503141	0.190176	0.102098	0.000065	-0.100977	0.000000	-0.125275	3.772965	11.758889	4.214033	0.011844	-0.043365	-0.329097	3.630023	11.262577	4.555341	-0.040264	0.008234	-0.388767	3.630023	11.262577	4.555341	-0.040264	0.008234	-0.388767
711.143000	-0.951301	-2.460612	-1.014365	-1.242435	1.486771	1.501787	0.204482	0.112978	0.000313	-0.110056	0.000000	-0.134726	3.561031	11.454867	4.252566	0.016967	-0.056339	-0.268645	3.657002	11.276250	4.563945	-0.043309	0.008400	-0.392284	3.657002	11.276250	4.563945	-0.043309	0.008400	-0.392284
711.155000	-0.948730	-2.459218	-1.014401	-1.243809	1.486747	1.500203	0.221603	0.121597	0.000459	-0.121327	0.000000	-0.140777	3.680331	11.391451	4.270179	0.065613	-0.039275	-0.404867	3.689159	11.292421	4.574247	-0.046975	0.008602	-0.396504	3.689159	11.292421	4.574247	-0.046975	0.008602	-0.396504
711.165000	-0.946474	-2.457942	-1.014388	-1.245018	1.486747	1.498734	0.235465	0.131693	0.000418	-0.122962	0.000000	-0.150461	3.594861	11.121568	4.298482	0.024615	-0.054822	-0.342421	3.715750	11.305598	4.582926	-0.050034	0.008771	-0.400022	3.715750	11.305598	4.582926	-0.050034	0.008771	-0.400022
711.175000	-0.943987	-2.456601	-1.014377	-1.246311	1.486747	1.497097	0.247964	0.137941	0.000302	-0.132679	0.000000	-0.165441	3.880405	11.041375	4.405736	0.065481	-0.042365	-0.276739	3.742216	11.318807	4.591563	-0.053097	0.008940	-0.403539	3.742216	11.318807	4.591563	-0.053097	0.008940	-0.403539
711.185000	-0.941459	-2.455193	-1.014365	-1.247692	1.486771	1.495399	0.264113	0.140409	0.000314	-0.137411	0.000000	-0.167651	3.892885	11.751321	4.519114	0.046321	-0.045592	-0.329243	3.768471	11.331654	4.600078	-0.056180	0.009107	-0.407056	3.768471	11.331654	4.600078	-0.056180	0.009107	-0.407056
711.195000	-0.938765	-2.453763	-1.014377	-1.249156	1.486771	1.493676	0.276185	0.148467	0.001372	-0.144552	0.000000	-0.175941	3.995518	11.735650	4.494260	0.051228	-0.008067	-0.380598	3.794595	11.344528	4.608645	-0.059264	0.009274	-0.410573	3.794595	11.344528	4.608645	-0.059264	0.009274	-0.410573
711.205000	-0.935912	-2.452205	-1.014353	-1.250662	1.486771	1.491846	0.294497	0.158005	0.000807	-0.148748	0.000000	-0.192176	3.850128	11.617059	4.591762	0.033461	-0.015300	-0.285240	3.820540	11.357218	4.617298	-0.062348	0.009436	-0.414090	3.820540	11.357218	4.617298	-0.062348	0.009436	-0.414090
711.215000	-0.932894	-2.450578	-1.014340	-1.252261	1.486771	1.489931	0.308196	0.166805	0.001343	-0.154632	0.000000	-0.196316	3.823085	11.489235	4.690362	-0.019652	-0.035970	-0.356034	3.846293	11.369675	4.625926	-0.065446	0.009606	-0.417607	3.846293	11.369675	4.625926	-0.065446	0.009606	-0.417607
711.227000	-0.929094	-2.448527	-1.014353	-1.254209	1.486760	1.487469	0.324723	0.171228	0.000886	-0.165974	0.000000	-0.206730	3.957767	12.077032	4.734213	-0.007519	-0.032692	-0.337163	3.876901	11.384140	4.636319	-0.069165	0.009806	-0.421828	3.876901	11.384140	4.636319	-0.069165	0.009806	-0.421828
711.237000	-0.925717	-2.446688	-1.014328	-1.255839	1.486747	1.485327	0.336964	0.181361	0.002540	-0.170489	0.000000	-0.213537	4.052001	11.913199	4.740594	-0.023196	-0.019051	-0.364563	3.902251	11.396221	4.644997	-0.072266	0.009970	-0.425345	3.902251	11.396221	4.644997	-0.072266	0.009970	-0.425345
711.247000	-0.922218	-2.444854	-1.014329	-1.257613	1.486760	1.483127	0.351551	0.192179	0.002252	-0.180251	0.000000	-0.223465	4.068103	11.598742	4.878707	-0.018963	-0.013411	-0.367140	3.927372	11.407952	4.653721	-0.075372	0.010130	-0.428862	3.927372	11.407952	4.653721	-0.075372	0.010130	-0.428862
711.257000	-0.918648	-2.442883	-1.014256	-1.259526	1.486771	1.480803	0.364787	0.194462	0.002854	-0.191577	0.000000	-0.235000	4.132671	12.020520	4.921132	0.012021	0.009436	-0.306647	3.952298	11.419511	4.662526	-0.078482	0.010295	-0.432380	3.952298	11.419511	4.662526	-0.078482	0.010295	-0.432380
711.267000	-0.914873	-2.440864	-1.014255	-1.261431	1.486771	1.478468	0.380231	0.205236	0.004417	-0.196897	0.000000	-0.240423	3.927761	11.832600	4.887869	-0.025530	-0.010750	-0.368536	3.977055	11.431006	4.671218	-0.081608	0.010457	-0.435897	3.977055	11.431006	4.671218	-0.081608	0.010457	-0.435897
711.277000	-0.910954	-2.438757	-1.014195	-1.263409	1.486760	1.476004	0.393295	0.214524	0.004433	-0.206576	0.000000	-0.254333	4.040359	11.599916	4.938264	-0.044254	0.000246	-0.357401	4.001617	11.442364	4.680007	-0.084728	0.010618	-0.439414	4.001617	11.442364	4.680007	-0.084728	0.010618	-0.439414
711.287000	-0.906929	-2.436593	-1.014183	-1.265514	1.486747	1.473489	0.405678	0.217747	0.004619	-0.216007	-0.000000	-0.263365	4.055348	11.903959	4.952507	-0.027101	0.002414	-0.388285	4.025924	11.453334	4.688892	-0.087858	0.010778	-0.442931	4.025924	11.453334	4.688892	-0.087858	0.010778	-0.442931
711.297000	-0.902770	-2.434300	-1.014112	-1.267694	1.486784	1.470803	0.421467	0.228224	0.005816	-0.221953	-0.000000	-0.275345	3.950724	11.822338	4.939272	-0.035593	0.028977	-0.318279	4.050077	11.464339	4.697639	-0.091003	0.010937	-0.446448	4.050077	11.464339	4.697639	-0.091003	0.010937	-0.446448
711.309000	-0.897567	-2.431493	-1.014064	-1.270387	1.486771	1.467445	0.436753	0.238468	0.005111	-0.233399	-0.000000	-0.279990	4.117414	11.688412	5.096608	-0.039244	0.023415	-0.405589	4.078730	11.477100	4.708204	-0.094782	0.011128	-0.450669	4.078730	11.477100	4.708204	-0.094782	0.011128	-0.450669
711.319000	-0.893050	-2.429089	-1.014028	-1.272719	1.486747	1.464574	0.449562	0.243024	0.005251	-0.240594	-0.000000	-0.290164	4.216584	11.905721	5.185074	0.002525	0.032841	-0.370166	4.102394	11.487672	4.717094	-0.097935	0.011285	-0.454186	4.102394	11.487672	4.717094	-0.097935	0.011285	-0.454186
711.329000	-0.888424	-2.426612	-1.013955	-1.275127	1.486711	1.461606	0.463158	0.251571	0.006227	-0.248139	0.000000	-0.298058	4.218372	11.937960	5.159562	0.021370	0.040577	-0.392129	4.125806	11.497897	4.725908	-0.101104	0.011439	-0.457703	4.125806	11.497897	4.725908	-0.101104	0.011439	-0.457703
711.339000	-0.883772	-2.424033	-1.013895	-1.277633	1.486760	1.458526	0.479283	0.259283	0.006497	-0.250518	0.000000	-0.303996	4.208622	11.835359	5.208104	0.000323	0.046740	-0.406115	4.148992	11.507958	4.734780	-0.104272	0.011591	-0.461220	4.148992	11.507958	4.734780	-0.104272	0.011591	-0.461220
711.349000	-0.878951	-2.421426	-1.013799	-1.280275	1.486735	1.455427	0.493074	0.266256	0.007435	-0.258513	0.000000	-0.319355	4.251174	11.879997	5.239122	-0.000544	0.070358	-0.316243	4.171981	11.517981	4.743638	-0.107457	0.011746	-0.464737	4.171981	11.517981	4.743638	-0.107457	0.011746	-0.464737
711.361000	-0.872940	-2.418128	-1.013740	-1.283460	1.486760	1.451564	0.509580	0.276284	0.007580	-0.264504	0.000000	-0.323844	4.381987	11.602828	5.265081	-0.018316	0.057404	-0.425874	4.183625	11.529506	4.754334	-0.111280	0.011924	-0.468958	4.183625	11.529506	4.754334	-0.111280	0.011924	-0.468958
711.371000	-0.867737	-2.415301	-1.013679	-1.286188	1.486735	1.448188	0.524744	0.283128	0.007598	-0.269723	0.000000	-0.333952	4.195357	11.845283	5.318577	-0.019447	0.068683	-0.336704	4.189334	11.539002	4.763287	-0.114471	0.012077	-0.472475	4.189334	11.539002	4.763287	-0.114471	0.012077	-0.472475
711.381000	-0.862360	-2.412412	-1.013618	-1.288948	1.486771	1.444841	0.536595	0.291034	0.009211	-0.276926	0.000000	-0.346133	4.404449	11.593863	5.268821	-0.049230	0.073934	-0.390321	4.194790	11.548273	4.772249	-0.117663	0.012225	-0.475992	4.194790	11.548273	4.772249	-0.117663	0.012225	-0.475992
711.391000	-0.856865	-2.409459	-1.013547	-1.291698	1.486747	1.441374	0.550025	0.297584	0.008678	-0.282838	0.000000	-0.352780	4.403041	11.791721	5.281929	-0.060748	0.059928	-0.397755	4.200007	11.557393	4.781213	-0.120859	0.012376	-0.479510	4.200007	11.557393	4.781213	-0.120859	0.012376	-0.479510
711.401000	-0.851250	-2.406450	-1.013427	-1.294549	1.486747	1.437770	0.564770	0.308405	0.009283	-0.293274	0.000000	-0.362277	4.345509	11.517782	5.234198	-0.079787	0.063917	-0.434003	4.204927	11.566166	4.790239	-0.124061	0.012520	-0.483027	4.204927	11.566166	4.790239	-0.124061	0.012520	-0.483027
711.413000	-0.844319	-2.402650	-1.013319	-1.298156	1.486723	1.433391	0.580706	0.315172	0.009481	-0.306043	0.000197	-0.374794	4.534681	11.784977	5.275586	-0.060942	0.091637	-0.378960	4.210503	11.576544	4.801150	-0.127911	0.012690	-0.487247	4.210503	11.576544	4.801150	-0.127911	0.012690	-0.487247
711.423000	-0.838342	-2.399461	-1.013214	-1.301224	1.486760	1.429556	0.596697	0.322984	0.004191	-0.313305	0.000194	-0.384686	4.470193	11.595868	5.181345	-0.114305	0.113932	-0.432996	4.214915	11.585168	4.810144	-0.131132	0.012834	-0.490765	4.214915	11.585168	4.810144	-0.131132	0.012834	-0.490765
711.433000	-0.832352	-2.396209	-1.013213	-1.304394	1.486748	1.425650	0.610013	0.330083	0.004610	-0.324300	0.000168	-0.390646	4.411924	11.744868	5.220012	-0.074827	0.101787	-0.411086	4.218962	11.593193	4.819166	-0.134368	0.012974	-0.494282	4.218962	11.593193	4.819166	-0.134368	0.012974	-0.494282
711.443000	-0.826138	-2.392854	-1.013141	-1.307664	1.486760	1.421647	0.623387	0.339764	0.005626	-0.330413	0.000170	-0.397530	4.397388	11.412307	5.146750	-0.019767	0.126513	-0.395864	4.222798	11.601236	4.828102	-0.137620	0.013113	-0.497799	4.222798	11.601236	4.828102	-0.137620	0.013113	-0.497799
711.453000	-0.819863	-2.389475	-1.013082	-1.311042	1.486748	1.417572	0.638914	0.343741	0.005299	-0.335156	0.000207	-0.407088	4.320019	11.873990	5.243434	-0.020582	0.101440	-0.371538	4.226308	11.608922	4.837128	-0.140873	0.013248	-0.501316	4.226308	11.608922	4.837128	-0.140873	0.013248	-0.501316
711.463000	-0.813430	-2.385973	-1.013046	-1.314497	1.486807	1.413485	0.652469	0.349976	0.004625	-0.339381	0.000212	-0.416103	4.328148	11.985109	5.363501	-0.051219	0.138247	-0.410423	4.229536	11.616414	4.846158	-0.144137	0.013380	-0.504833	4.229536	11.616414	4.846158	-0.144137	0.013380	-0.504833
711.475000	-0.805410	-2.381666	-1.013034	-1.318624	1.486795	1.408401	0.669364	0.362365	0.004400	-0.342115	0.000301	-0.432005	4.476954	11.740727	5.375783	-0.084957	0.141447	-0.377641	4.233008	11.625092	4.857069	-0.148065	0.013539	-0.509054	4.233008	11.625092	4.857069	-0.148065	0.013539	-0.509054
711.485000	-0.798550	-2.377942	-1.013010	-1.322098	1.486748	1.404088	0.680897	0.366545	0.004544	-0.351201	0.000316	-0.436856	4.603908	11.990408	5.429045	-0.088760	0.163651	-0.412379	4.235567	11.631987	4.866118	-0.151328	0.013666	-0.512571	4.235567	11.631987	4.866118	-0.151328	0.013666	-0.512571
711.495000	-0.791587	-2.374184	-1.012950	-1.325668	1.486784	1.399642	0.693511	0.374833	0.005203	-0.360141	0.000288	-0.445353	4.763409	12.053589	5.464892	-0.084710	0.171962	-0.455561	4.237844	11.638845	4.875286	-0.154597	0.013795	-0.516088	4.237844	11.638845	4.875286	-0.154597	0.013795	-0.516088
711.505000	-0.784572	-2.370386	-1.012877	-1.329273	1.486784	1.395099	0.710172	0.383719	0.006067	-0.373655	0.000275	-0.455142	4.729332	12.068363	5.471010	-0.110270	0.159821	-0.428399	4.239787	11.645349	4.884449	-0.157877	0.013923	-0.519605	4.239787	11.645349	4.884449	-0.157877	0.013923	-0.519605
711.517000	-0.775983	-2.365701	-1.012769	-1.333728	1.486795	1.389539	0.727124	0.393620	0.008401	-0.384879	0.000269	-0.465490	4.535405	11.910033	5.433508	-0.095366	0.178125	-0.416001	4.241724	11.652934	4.895462	-0.161825	0.014065	-0.523826	4.241724	11.652934	4.895462	-0.161825	0.014065	-0.523826
711.527000	-0.768641	-2.361713	-1.012696	-1.337567	1.486772	1.384854	0.741107	0.404088	0.009172	-0.394360	0.000263	-0.474534	4.639507	11.531490	5.353326	-0.058260	0.200722	-0.444615	4.242987	11.659036	4.904696	-0.165119	0.014184	-0.527343	4.242987	11.659036	4.904696	-0.165119	0.014184	-0.527343
711.537000	-0.761180	-2.357690	-1.012588	-1.341535	1.486807	1.380155	0.754319	0.410256	0.010835	-0.401019	0.000303	-0.483992	4.748135	11.716696	5.157228	-0.078574	0.201187	-0.476056	4.243925	11.664960	4.913996	-0.168427	0.014297	-0.530860	4.243925	11.664960	4.913996	-0.168427	0.014297	-0.530860
711.547000	-0.753555	-2.353538	-1.012517	-1.345679	1.486795	1.375216	0.771222	0.415722	0.009407	-0.401990	0.000315	-0.496423	4.659682	11.814715	5.314633	-0.037104	0.207334	-0.450112	4.244477	11.670429	4.923319	-0.171754	0.014413	-0.534377	4.244477	11.670429	4.923319	-0.171754	0.014413	-0.534377
711.557000	-0.745726	-2.349286	-1.012433	-1.349789	1.486795	1.370207	0.785191	0.422806	0.008804	-0.402943	0.000338	-0.504662	4.663997	11.739638	5.365018	-0.081483	0.225486	-0.425812	4.244694	11.675640	4.932650	-0.175086	0.014524	-0.537403	4.244694	11.675640	4.932650	-0.175086	0.014524	-0.537403
711.567000	-0.737715	-2.344961	-1.012374	-1.353912	1.486856	1.365074	0.798570	0.431099	0.009045	-0.410588	0.000344	-0.510902	4.574641	11.871117	5.342548	-0.090777	0.215093	-0.418307	4.244565	11.680545	4.941989	-0.178406	0.014631	-0.539623	4.244565	11.680545	4.941989	-0.178406	0.014631	-0.539623
711.579000	-0.727975	-2.339667	-1.012206	-1.358771	1.486820	1.358861	0.814585	0.438342	0.010073	-0.422733	0.000516	-0.521069	4.759251	11.933274	5.303128	-0.101613	0.246534	-0.425497	4.243984	11.686207	4.953217	-0.182394	0.014752	-0.542286	4.243984	11.686207	4.953217	-0.182394	0.014752	-0.542286
711.589000	-0.719844	-2.335211	-1.012098	-1.363016	1.486772	1.353608	0.827399	0.446254	0.009474	-0.433616	0.000752	-0.530089	4.552191	11.872336	5.284557	-0.155339	0.235017	-0.436958	4.243094	11.690600	4.962626	-0.185726	0.014851	-0.544506	4.243094	11.690600	4.962626	-0.185726	0.014851	-0.544506
711.599000	-0.711495	-2.330707	-1.012013	-1.367369	1.486820	1.348370	0.841310	0.458065	0.011344	-0.443958	0.000967	-0.540886	5.040026	11.378396	5.145420	-0.124839	0.248772	-0.465442	4.241900	11.695015	4.972103	-0.189069	0.014951	-0.546725	4.241900	11.695015	4.972103	-0.189069	0.014951	-0.546725
711.609000	-0.702968	-2.326108	-1.011870	-1.371853	1.486832	1.342908	0.856876	0.462185	0.010451	-0.452039	0.000978	-0.551713	4.858119	11.789070	5.159711	-0.088258	0.246974	-0.434781	4.240376	11.699144	4.981472	-0.192441	0.015044	-0.548945	4.240376	11.699144	4.981472	-0.192441	0.015044	-0.548945
711.619000	-0.694358	-2.321486	-1.011810	-1.376479	1.486857	1.337333	0.871616	0.468225	0.010609	-0.456856	0.002754	-0.559324	4.801043	11.844503	5.158100	-0.061183	0.207299	-0.468836	4.238474	11.702969	4.990883	-0.195822	0.015136	-0.551165	4.238474	11.702969	4.990883	-0.195822	0.015136	-0.551165
711.629000	-0.685572	-2.316790	-1.011764	-1.381139	1.486821	1.331591	0.885534	0.476905	0.008921	-0.457486	0.002500	-0.567546	4.790568	11.789475	5.208310	-0.108147	0.177662	-0.402785	4.236223	11.706534	5.000276	-0.199215	0.015226	-0.553384	4.236223	11.706534	5.000276	-0.199215	0.015226	-0.553384
711.641000	-0.674740	-2.311000	-1.011656	-1.386618	1.486892	1.324699	0.901231	0.484417	0.008153	-0.466495	0.001388	-0.575838	4.894762	11.974568	5.236582	-0.151128	0.223259	-0.402718	4.233019	11.710298	5.011541	-0.203277	0.015321	-0.556048	4.233019	11.710298	5.011541	-0.203277	0.015321	-0.556048
711.651000	-0.665556	-2.306017	-1.011560	-1.391281	1.486904	1.318916	0.914238	0.494604	0.008038	-0.477142	0.000884	-0.582200	4.927001	11.983875	5.299057	-0.148052	0.187796	-0.420812	4.229791	11.712773	5.021154	-0.206651	0.015401	-0.558268	4.229791	11.712773	5.021154	-0.206651	0.015401	-0.558268
711.661000	-0.656297	-2.300986	-1.011477	-1.396093	1.486891	1.313062	0.930281	0.502948	0.007787	-0.487936	0.000461	-0.592796	4.570486	12.063075	5.371813	-0.149818	0.200713	-0.453861	4.226284	11.709669	5.030674	-0.210045	0.015472	-0.560487	4.226284	11.709669	5.030674	-0.210045	0.015472	-0.560487
711.671000	-0.646951	-2.295908	-1.011404	-1.400929	1.486879	1.307068	0.943403	0.510049	0.010611	-0.495423	0.000366	-0.605086	4.502638	11.860343	5.165743	-0.165941	0.207548	-0.474116	4.222384	11.701598	5.040285	-0.213445	0.015543	-0.562707	4.222384	11.701598	5.040285	-0.213445	0.015543	-0.562707
711.683000	-0.635605	-2.289739	-1.011260	-1.407121	1.486879	1.299714	0.958144	0.518588	0.009246	-0.504982	0.000346	-0.616590	4.919308	11.803207	5.200666	-0.074061	0.197893	-0.447720	4.217212	11.691494	5.051776	-0.217177	0.015624	-0.565371	4.217212	11.691494	5.051776	-0.217177	0.015624	-0.565371
711.693000	-0.625916	-2.284530	-1.011202	-1.412263	1.486916	1.293494	0.975508	0.525011	0.007309	-0.503749	0.000279	-0.625890	4.572911	11.947437	5.342738	-0.113081	0.230070	-0.415075	4.212479	11.682592	5.061283	-0.218895	0.015684	-0.567590	4.212479	11.682592	5.061283	-0.218895	0.015684	-0.567590
711.703000	-0.616055	-2.279192	-1.011093	-1.417293	1.486867	1.287246	0.988877	0.534700	0.008799	-0.509340	0.000193	-0.630302	4.695361	11.630558	5.275935	-0.163083	0.182000	-0.498027	4.207358	11.673502	5.070905	-0.220588	0.015738	-0.569810	4.207358	11.673502	5.070905	-0.220588	0.015738	-0.569810
711.713000	-0.606006	-2.273823	-1.011008	-1.422347	1.486867	1.280891	0.998540	0.541141	0.009994	-0.520560	0.000191	-0.642195	5.006758	11.861788	5.175039	-0.196960	0.222995	-0.471826	4.201776	11.663952	5.080645	-0.222272	0.015788	-0.572030	4.201776	11.663952	5.080645	-0.222272	0.015788	-0.572030
711.723000	-0.595950	-2.268350	-1.010926	-1.427590	1.486891	1.274383	1.014311	0.550840	0.007931	-0.530022	0.000189	-0.650189	4.758803	11.632771	5.340437	-0.201254	0.241787	-0.507448	4.195915	11.654246	5.090230	-0.223982	0.015837	-0.574249	4.195915	11.654246	5.090230	-0.223982	0.015837	-0.574249
711.733000	-0.585777	-2.262807	-1.010855	-1.432862	1.486867	1.267772	1.029882	0.558803	0.007808	-0.542478	0.000188	-0.662689	4.818501	11.649371	5.373661	-0.182709	0.222430	-0.412079	4.189562	11.643944	5.099915	-0.225703	0.015879	-0.576469	4.189562	11.643944	5.099915	-0.225703	0.015879	-0.576469
711.743000	-0.575405	-2.257176	-1.010709	-1.438452	1.486916	1.261087	1.043041	0.565461	0.011304	-0.543892	0.000191	-0.666143	4.891292	11.636267	5.131886	-0.192582	0.207767	-0.451966	4.182792	11.633370	5.109683	-0.227439	0.015916	-0.578689	4.182792	11.633370	5.109683	-0.227439	0.015916	-0.578689
711.755000	-0.562848	-2.250385	-1.010652	-1.445142	1.486916	1.253185	1.038990	0.561134	0.006252	-0.540176	0.000183	-0.668958	3.960480	11.194378	5.228061	-0.136939	0.196416	-0.468322	2.539963	10.687145	4.800161	-0.208653	0.003709	-0.527939	2.539963	10.687145	4.800161	-0.208653	0.003709	-0.527939
711.765000	-0.552245	-2.244763	-1.010543	-1.450438	1.486891	1.246467	1.046753	0.565413	0.007386	-0.539869	0.000156	-0.671035	3.328992	11.108085	5.238848	-0.162163	0.226845	-0.441585	2.537209	10.661930	4.805492	-0.208641	0.003652	-0.527939	2.537209	10.661930	4.805492	-0.208641	0.003652	-0.527939
711.775000	-0.541714	-2.239074	-1.010433	-1.455756	1.486903	1.239703	1.047029	0.567354	0.012485	-0.543578	0.000182	-0.668228	3.285563	10.897009	4.834361	-0.235920	0.237281	-0.478129	2.534452	10.636313	4.810822	-0.208601	0.003599	-0.527939	2.534452	10.636313	4.810822	-0.208601	0.003599	-0.527939
711.785000	-0.531278	-2.233403	-1.010253	-1.461181	1.486939	1.233005	1.049893	0.567963	0.013832	-0.549861	0.000273	-0.667761	2.824341	10.541423	4.740897	-0.234132	0.207898	-0.448117	2.531727	10.610256	4.816037	-0.208567	0.003548	-0.527939	2.531727	10.610256	4.816037	-0.208567	0.003548	-0.527939
711.795000	-0.520796	-2.227627	-1.010146	-1.466649	1.486928	1.226340	1.048652	0.567457	0.011814	-0.554661	0.000255	-0.667158	2.766891	10.347348	4.805722	-0.145292	0.230025	-0.433590	2.529066	10.583877	4.821062	-0.208553	0.003493	-0.527939	2.529066	10.583877	4.821062	-0.208553	0.003493	-0.527939
711.807000	-0.508286	-2.220772	-1.009991	-1.473474	1.486928	1.218342	1.049606	0.564975	0.012268	-0.543822	0.000348	-0.670582	2.494884	10.496806	4.730663	-0.111685	0.215058	-0.458763	2.525952	10.551739	4.826851	-0.208560	0.003427	-0.527939	2.525952	10.551739	4.826851	-0.208560	0.003427	-0.527939
711.817000	-0.497754	-2.215170	-1.009884	-1.478883	1.486928	1.211625	1.047445	0.562849	0.009903	-0.541892	0.000263	-0.670637	2.644487	10.519352	4.838498	-0.163389	0.214237	-0.461864	2.523428	10.524775	4.831508	-0.208550	0.003376	-0.527939	2.523428	10.524775	4.831508	-0.208550	0.003376	-0.527939
711.827000	-0.487271	-2.209475	-1.009849	-1.484220	1.486891	1.204830	1.045027	0.562602	0.009057	-0.544912	0.000247	-0.670613	2.966381	10.638317	4.907475	-0.155141	0.247212	-0.405025	2.520973	10.497659	4.835996	-0.208533	0.003319	-0.527939	2.520973	10.497659	4.835996	-0.208533	0.003319	-0.527939
711.837000	-0.476804	-2.203878	-1.009715	-1.489530	1.486916	1.198144	1.043765	0.565256	0.010820	-0.546945	0.000307	-0.668537	2.920303	10.363299	4.737227	-0.179978	0.222260	-0.409977	2.518594	10.470630	4.840300	-0.208516	0.003266	-0.527939	2.518594	10.470630	4.840300	-0.208516	0.003266	-0.527939
711.847000	-0.466484	-2.198322	-1.009622	-1.495048	1.486928	1.191522	1.045310	0.563131	0.008799	-0.553813	0.000280	-0.668945	3.047944	10.621271	4.881572	-0.093911	0.241367	-0.473288	2.516260	10.443288	4.844467	-0.208508	0.003216	-0.527939	2.516260	10.443288	4.844467	-0.208508	0.003216	-0.527939
711.859000	-0.453924	-2.191513	-1.009599	-1.501795	1.486916	1.183571	1.045334	0.565552	0.007011	-0.550120	0.000340	-0.672860	3.229808	10.577398	4.993369	-0.054332	0.243864	-0.463240	2.513543	10.409752	4.849222	-0.208526	0.003153	-0.527939	2.513543	10.409752	4.849222	-0.208526	0.003153	-0.527939
711.869000	-0.443485	-2.185816	-1.009526	-1.507306	1.486939	1.176764	1.045523	0.564150	0.007526	-0.539751	0.000397	-0.670922	3.411737	10.665301	5.008906	-0.125325	0.228218	-0.435539	2.511260	10.381133	4.853188	-0.208516	0.003101	-0.527939	2.511260	10.381133	4.853188	-0.208516	0.003101	-0.527939
711.879000	-0.433169	-2.180159	-1.009492	-1.512638	1.486939	1.170002	1.047350	0.565330	0.005169	-0.541422	0.000563	-0.669976	3.163396	10.606631	5.194021	-0.128865	0.266191	-0.415778	2.509097	10.352331	4.856905	-0.208498	0.003047	-0.527939	2.509097	10.352331	4.856905	-0.208498	0.003047	-0.527939
711.889000	-0.422580	-2.174471	-1.009395	-1.518049	1.486939	1.163298	1.047250	0.567063	0.007451	-0.543028	0.000449	-0.666203	3.236465	10.213714	5.179219	-0.176065	0.265654	-0.443728	2.506978	10.323423	4.860499	-0.208476	0.002997	-0.527939	2.506978	10.323423	4.860499	-0.208476	0.002997	-0.527939
711.899000	-0.412034	-2.168821	-1.009212	-1.523415	1.486928	1.156691	1.046241	0.568411	0.012962	-0.547245	0.001302	-0.670679	3.334636	10.150842	4.757584	-0.222052	0.265679	-0.433194	2.504873	10.294510	4.864019	-0.208445	0.002939	-0.527939	2.504873	10.294510	4.864019	-0.208445	0.002939	-0.527939
711.909000	-0.401586	-2.163178	-1.009154	-1.528864	1.486951	1.149952	1.045666	0.566715	0.008448	-0.552521	0.000818	-0.670007	3.430786	10.245914	5.044422	-0.161910	0.254377	-0.463352	2.502843	10.264977	4.866162	-0.208428	0.002893	-0.527939	2.502843	10.264977	4.866162	-0.208428	0.002893	-0.527939
711.921000	-0.389041	-2.156394	-1.009046	-1.535615	1.486976	1.141858	1.047024	0.568547	0.010056	-0.547868	0.001263	-0.669184	3.304417	10.011497	5.031304	-0.090781	0.234140	-0.432391	2.500481	10.229210	4.869934	-0.208434	0.002831	-0.527939	2.500481	10.229210	4.869934	-0.208434	0.002831	-0.527939
711.931000	-0.378610	-2.150719	-1.008939	-1.541101	1.486952	1.135188	1.047785	0.565489	0.009699	-0.542904	0.001176	-0.666919	3.183167	10.250568	4.987031	-0.147129	0.281658	-0.429815	2.498554	10.198969	4.872969	-0.208413	0.002778	-0.527939	2.498554	10.198969	4.872969	-0.208413	0.002778	-0.527939
711.941000	-0.368245	-2.145046	-1.008904	-1.546443	1.486975	1.128593	1.046057	0.567530	0.007403	-0.544844	0.000695	-0.671044	3.549070	10.244801	5.182868	-0.134073	0.262076	-0.444173	2.496733	10.168669	4.875771	-0.208406	0.002730	-0.527939	2.496733	10.168669	4.875771	-0.208406	0.002730	-0.527939
711.951000	-0.357649	-2.139452	-1.008842	-1.551817	1.486964	1.121887	1.048757	0.566711	0.010025	-0.544705	0.001054	-0.673436	3.253675	10.155808	5.087839	-0.201282	0.265820	-0.376583	2.494948	10.138420	4.878469	-0.208382	0.002678	-0.527939	2.494948	10.138420	4.878469	-0.208382	0.002678	-0.527939
711.963000	-0.345164	-2.132608	-1.008688	-1.558346	1.486975	1.113738	1.048908	0.566750	0.008959	-0.548649	0.000781	-0.669929	3.192207	10.127098	5.114998	-0.167260	0.257607	-0.444284	2.492835	10.101186	4.881577	-0.208351	0.002617	-0.527939	2.492835	10.101186	4.881577	-0.208351	0.002617	-0.527939
711.973000	-0.334637	-2.126904	-1.008630	-1.564013	1.486963	1.107013	1.049206	0.566165	0.006360	-0.548198	0.000534	-0.670972	3.053153	10.209520	5.349481	-0.081511	0.261982	-0.393629	2.491181	10.069644	4.883924	-0.208351	0.002568	-0.527939	2.491181	10.069644	4.883924	-0.208351	0.002568	-0.527939
711.983000	-0.324005	-2.121257	-1.008544	-1.569506	1.487012	1.100393	1.050647	0.564999	0.009655	-0.537977	0.000358	-0.666891	2.748932	10.141617	5.176221	-0.120642	0.249364	-0.482525	2.489542	10.038288	4.886167	-0.208349	0.002515	-0.527939	2.489542	10.038288	4.886167	-0.208349	0.002515	-0.527939
711.993000	-0.313519	-2.115637	-1.008472	-1.574855	1.487024	1.093672	1.048730	0.564266	0.008548	-0.538337	0.000660	-0.670011	2.760825	10.275628	5.213269	-0.184293	0.249532	-0.475867	2.488007	10.006388	4.888235	-0.208328	0.002467	-0.527939	2.488007	10.006388	4.888235	-0.208328	0.002467	-0.527939
712.003000	-0.302985	-2.109958	-1.008401	-1.580214	1.487012	1.086995	1.047405	0.567342	0.007912	-0.543369	0.000391	-0.674487	2.603418	9.904053	5.318890	-0.213081	0.258298	-0.499225	2.486498	9.974479	4.890187	-0.208304	0.002415	-0.527939	2.486498	9.974479	4.890187	-0.208304	0.002415	-0.527939
712.015000	-0.290423	-2.103159	-1.008243	-1.586683	1.486975	1.078855	1.046332	0.567063	0.012869	-0.550010	0.000400	-0.671145	2.621649	9.852258	4.978154	-0.184790	0.263388	-0.429250	2.484719	9.935387	4.892406	-0.208249	0.002354	-0.527939	2.484719	9.935387	4.892406	-0.208249	0.002354	-0.527939
712.025000	-0.279981	-2.097429	-1.008113	-1.592215	1.487048	1.072141	1.045398	0.564571	0.009953	-0.551172	0.000384	-0.665282	2.889937	10.095675	5.199273	-0.176419	0.275920	-0.455261	2.483341	9.902681	4.894012	-0.208238	0.002302	-0.527939	2.483341	9.902681	4.894012	-0.208238	0.002302	-0.527939
712.035000	-0.269577	-2.091700	-1.008006	-1.597884	1.487012	1.065516	1.045730	0.565469	0.009278	-0.546720	0.000294	-0.670095	3.014114	9.803555	5.271428	-0.092806	0.265245	-0.422888	2.481994	9.869143	4.895487	-0.208234	0.002254	-0.527939	2.481994	9.869143	4.895487	-0.208234	0.002254	-0.527939
712.045000	-0.259167	-2.085992	-1.007995	-1.603318	1.487024	1.058922	1.032613	0.556350	0.006308	-0.537186	0.000295	-0.661281	1.719024	9.308384	5.166691	-0.083434	0.241222	-0.433412	1.022650	8.931711	4.591884	-0.185097	-0.009090	-0.475223	1.022650	8.931711	4.591884	-0.185097	-0.009090	-0.475223
712.057000	-0.246959	-2.079448	-1.007851	-1.609589	1.487012	1.051000	1.017300	0.549354	0.007115	-0.532433	0.000254	-0.656253	2.233172	9.083843	5.152258	-0.122289	0.273243	-0.421063	1.028802	8.873698	4.585723	-0.182961	-0.009192	-0.472559	1.028802	8.873698	4.585723	-0.182961	-0.009192	-0.472559
712.067000	-0.236786	-2.074019	-1.007753	-1.614770	1.487012	1.044449	1.007682	0.545102	0.010657	-0.525314	0.000240	-0.646728	1.941705	8.760909	4.895286	-0.156555	0.269059	-0.342542	1.033802	8.825567	4.580277	-0.181183	-0.009273	-0.470340	1.033802	8.825567	4.580277	-0.181183	-0.009273	-0.470340
712.077000	-0.226770	-2.068629	-1.007586	-1.619961	1.487012	1.038010	0.994477	0.539391	0.011759	-0.520953	0.000293	-0.634183	1.689653	8.536887	4.741590	-0.173225	0.276706	-0.380693	1.038595	8.778137	4.574536	-0.179411	-0.009355	-0.468120	1.038595	8.778137	4.574536	-0.179411	-0.009355	-0.468120
712.087000	-0.216928	-2.063220	-1.007491	-1.625192	1.487048	1.031790	0.980193	0.530616	0.008809	-0.515359	0.000307	-0.624723	1.519139	8.504043	4.938732	-0.116103	0.262717	-0.424518	1.043456	8.730014	4.568516	-0.177665	-0.009433	-0.465901	1.043456	8.730014	4.568516	-0.177665	-0.009433	-0.465901
712.099000	-0.205180	-2.056841	-1.007371	-1.631445	1.487036	1.024323	0.965459	0.520941	0.009497	-0.498739	0.000374	-0.618430	1.395740	8.358746	4.923450	-0.125626	0.257461	-0.387423	1.049091	8.672586	4.560952	-0.175570	-0.009526	-0.463237	1.049091	8.672586	4.560952	-0.175570	-0.009526	-0.463237
712.109000	-0.195786	-2.051678	-1.007312	-1.636314	1.487036	1.018216	0.948250	0.512462	0.009339	-0.489206	0.000370	-0.607487	1.459440	8.514417	4.789935	-0.147107	0.274137	-0.364143	1.053582	8.625309	4.554377	-0.172170	-0.009606	-0.461017	1.053582	8.625309	4.554377	-0.172170	-0.009606	-0.461017
712.119000	-0.186425	-2.046673	-1.007192	-1.641135	1.487024	1.012195	0.934915	0.504391	0.008719	-0.485131	0.000352	-0.596440	1.713861	8.357324	4.883478	-0.104701	0.297700	-0.391510	1.057797	8.579163	4.547540	-0.168700	-0.009681	-0.458798	1.057797	8.579163	4.547540	-0.168700	-0.009681	-0.458798
712.129000	-0.177104	-2.041670	-1.007119	-1.645901	1.487072	1.006250	0.922790	0.497222	0.009846	-0.481093	0.000304	-0.586723	1.515284	8.106570	4.812072	-0.141907	0.299355	-0.441819	1.061920	8.528484	4.540480	-0.165232	-0.009755	-0.456578	1.061920	8.528484	4.540480	-0.165232	-0.009755	-0.456578
712.141000	-0.166107	-2.035818	-1.006989	-1.651519	1.487036	0.999322	0.903446	0.486884	0.008929	-0.473905	0.000363	-0.579946	1.324669	8.283198	4.753019	-0.136272	0.282913	-0.386671	1.066548	8.461617	4.531716	-0.161083	-0.009843	-0.453914	1.066548	8.461617	4.531716	-0.161083	-0.009843	-0.453914
712.151000	-0.157127	-2.030990	-1.006953	-1.656287	1.487083	0.993615	0.888853	0.479535	0.005886	-0.467899	0.000616	-0.572035	1.700436	8.263339	4.940058	-0.075057	0.298968	-0.379974	1.070288	8.405841	4.524175	-0.157640	-0.009914	-0.451695	1.070288	8.405841	4.524175	-0.157640	-0.009914	-0.451695
712.161000	-0.148365	-2.026271	-1.006858	-1.661001	1.487060	0.987947	0.876560	0.472330	0.006207	-0.455746	0.000452	-0.564425	1.375470	8.337114	5.006856	-0.097387	0.268921	-0.350713	1.073794	8.350768	4.516433	-0.154214	-0.009987	-0.449475	1.073794	8.350768	4.516433	-0.154214	-0.009987	-0.449475
712.171000	-0.139705	-2.021577	-1.006846	-1.665564	1.487072	0.982343	0.863168	0.463874	0.006254	-0.445266	0.000425	-0.554279	1.328728	8.531337	4.994352	-0.049474	0.290826	-0.305678	1.077132	8.295935	4.508500	-0.150795	-0.010062	-0.447255	1.077132	8.295935	4.508500	-0.150795	-0.010062	-0.447255
712.181000	-0.131294	-2.016990	-1.006774	-1.669946	1.487072	0.976901	0.847552	0.457599	0.005238	-0.439268	0.000447	-0.540439	1.685737	8.360395	5.115612	-0.093736	0.277922	-0.363604	1.080273	8.241547	4.500421	-0.147367	-0.010131	-0.445036	1.080273	8.241547	4.500421	-0.147367	-0.010131	-0.445036
712.193000	-0.121306	-2.011591	-1.006701	-1.675086	1.487096	0.970447	0.832781	0.448449	0.007565	-0.433014	0.000592	-0.528797	1.571889	8.342777	4.916725	-0.121130	0.320686	-0.395319	1.083716	8.177065	4.490482	-0.143257	-0.010216	-0.442372	1.083716	8.177065	4.490482	-0.143257	-0.010216	-0.442372
712.203000	-0.113026	-2.007086	-1.006618	-1.679304	1.487072	0.965261	0.819217	0.443052	0.007971	-0.429028	0.000631	-0.521101	1.535026	8.121785	4.968022	-0.096649	0.288532	-0.385679	1.086439	8.123346	4.482019	-0.139837	-0.010287	-0.440152	1.086439	8.123346	4.482019	-0.139837	-0.010287	-0.440152
712.213000	-0.104890	-2.002760	-1.006572	-1.683590	1.487096	0.960004	0.803938	0.435380	0.006082	-0.421973	0.000948	-0.512550	1.709057	8.131555	5.064335	-0.063401	0.283859	-0.371621	1.088817	8.070849	4.473415	-0.136441	-0.010355	-0.437933	1.088817	8.070849	4.473415	-0.136441	-0.010355	-0.437933
712.223000	-0.096976	-1.998543	-1.006498	-1.687817	1.487108	0.954905	0.788556	0.427201	0.007349	-0.413743	0.000788	-0.505670	1.810761	8.093807	4.955041	-0.047398	0.277186	-0.385475	1.091045	8.018407	4.464648	-0.133055	-0.010428	-0.435713	1.091045	8.018407	4.464648	-0.133055	-0.010428	-0.435713
712.235000	-0.087557	-1.993404	-1.006415	-1.692794	1.487072	0.948943	0.773633	0.419183	0.007516	-0.396412	0.000732	-0.491100	1.739698	7.878769	4.940475	-0.046706	0.301115	-0.347006	1.093533	7.955444	4.453923	-0.128989	-0.010512	-0.432026	1.093533	7.955444	4.453923	-0.128989	-0.010512	-0.432026
712.245000	-0.079896	-1.989198	-1.006343	-1.696768	1.487096	0.944057	0.759980	0.413767	0.007610	-0.386716	0.001285	-0.482392	1.612926	7.607139	4.947908	-0.075110	0.243441	-0.365300	1.095281	7.903945	4.444871	-0.125607	-0.010584	-0.428509	1.095281	7.903945	4.444871	-0.125607	-0.010584	-0.428509
712.255000	-0.072445	-1.985160	-1.006259	-1.700541	1.487120	0.939303	0.745810	0.404285	0.008455	-0.381333	0.001089	-0.475758	1.717699	7.638330	4.881148	-0.121430	0.246725	-0.387948	1.096806	7.852891	4.435709	-0.122222	-0.010655	-0.424992	1.096806	7.852891	4.435709	-0.122222	-0.010655	-0.424992
712.265000	-0.065175	-1.981149	-1.006175	-1.704350	1.487132	0.934645	0.733347	0.396696	0.008600	-0.379072	0.000810	-0.468165	1.585705	7.448445	4.816520	-0.124837	0.239948	-0.365266	1.098087	7.802360	4.426413	-0.118843	-0.010726	-0.421475	1.098087	7.802360	4.426413	-0.118843	-0.010726	-0.421475
712.277000	-0.056426	-1.976429	-1.006043	-1.708790	1.487144	0.929039	0.718059	0.387898	0.008307	-0.373926	0.000466	-0.457277	1.312316	7.186580	4.837848	-0.100027	0.252211	-0.371742	1.099296	7.742524	4.415152	-0.114806	-0.010813	-0.417254	1.099296	7.742524	4.415152	-0.114806	-0.010813	-0.417254
712.287000	-0.049322	-1.972681	-1.005972	-1.712500	1.487096	0.924463	0.703029	0.377685	0.007654	-0.368302	0.000394	-0.446565	1.226305	7.536172	4.808052	-0.077401	0.241007	-0.344900	1.099990	7.693500	4.405643	-0.111461	-0.010890	-0.413737	1.099990	7.693500	4.405643	-0.111461	-0.010890	-0.413737
712.297000	-0.042411	-1.968905	-1.005889	-1.716131	1.487144	0.919995	0.688084	0.370417	0.006692	-0.361368	0.000343	-0.437942	1.303186	7.431604	4.942410	-0.065096	0.232018	-0.288181	1.100506	7.644642	4.396055	-0.108121	-0.010960	-0.410220	1.100506	7.644642	4.396055	-0.108121	-0.010960	-0.410220
712.307000	-0.035638	-1.965242	-1.005830	-1.719788	1.487144	0.915755	0.673588	0.363068	0.006059	-0.350127	0.000279	-0.427796	1.192709	7.444511	4.939981	-0.052730	0.222010	-0.328413	1.100725	7.596622	4.386391	-0.104798	-0.011039	-0.406703	1.100725	7.596622	4.386391	-0.104798	-0.011039	-0.406703
712.317000	-0.029012	-1.961673	-1.005794	-1.723257	1.487144	0.911586	0.659259	0.353579	0.005182	-0.340975	0.000213	-0.420866	1.315320	7.549519	4.958852	-0.016629	0.227695	-0.360108	1.100698	7.549130	4.376660	-0.101479	-0.011113	-0.403185	1.100698	7.549130	4.376660	-0.101479	-0.011113	-0.403185
712.329000	-0.021159	-1.957467	-1.005710	-1.727295	1.487132	0.906591	0.641740	0.347464	0.005584	-0.328743	0.000166	-0.411804	1.312475	7.242333	4.978720	-0.075043	0.246550	-0.347148	1.100359	7.492716	4.364893	-0.097495	-0.011206	-0.398965	1.100359	7.492716	4.364893	-0.097495	-0.011206	-0.398965
712.339000	-0.014776	-1.954052	-1.005710	-1.730509	1.487144	0.902565	0.625957	0.338279	0.004924	-0.323535	0.000140	-0.403545	1.449117	7.376607	5.042808	-0.062428	0.220372	-0.317815	1.099718	7.446781	4.355043	-0.094183	-0.011282	-0.395448	1.099718	7.446781	4.355043	-0.094183	-0.011282	-0.395448
712.349000	-0.008691	-1.950738	-1.005651	-1.733701	1.487120	0.898541	0.612080	0.330809	0.005463	-0.319224	0.000145	-0.392765	1.424520	7.274822	4.989915	-0.044606	0.202844	-0.339650	1.098856	7.401230	4.345143	-0.090881	-0.011363	-0.391930	1.098856	7.401230	4.345143	-0.090881	-0.011363	-0.391930
712.359000	-0.002724	-1.947502	-1.005567	-1.736826	1.487143	0.894637	0.598795	0.324145	0.005263	-0.313475	0.000128	-0.386053	1.526598	7.356410	5.069531	-0.053045	0.209962	-0.232063	1.097744	7.356215	4.335169	-0.087589	-0.011444	-0.388413	1.097744	7.356215	4.335169	-0.087589	-0.011444	-0.388413
712.371000	0.004306	-1.943635	-1.005554	-1.740507	1.487119	0.890050	0.584114	0.314118	0.004693	-0.305688	0.000112	-0.375390	1.576087	7.433174	5.094604	-0.067340	0.228350	-0.260855	1.096111	7.302721	4.323150	-0.083638	-0.011542	-0.384193	1.096111	7.302721	4.323150	-0.083638	-0.011542	-0.384193
712.381000	0.010066	-1.940527	-1.005483	-1.743529	1.487143	0.886426	0.571294	0.310039	0.005137	-0.299671	0.000102	-0.357313	1.347844	7.105459	5.099248	-0.034711	0.260766	-0.343879	1.094485	7.258683	4.313094	-0.080362	-0.011624	-0.380676	1.094485	7.258683	4.313094	-0.080362	-0.011624	-0.380676
712.391000	0.015676	-1.937453	-1.005399	-1.746456	1.487119	0.882818	0.555601	0.299077	0.005947	-0.292540	0.000093	-0.351452	1.481636	7.173825	5.011085	-0.015715	0.211248	-0.330683	1.092566	7.215421	4.302987	-0.077087	-0.011709	-0.377158	1.092566	7.215421	4.302987	-0.077087	-0.011709	-0.377158
712.401000	0.021091	-1.934504	-1.005350	-1.749341	1.487143	0.879380	0.540615	0.293718	0.006881	-0.283789	0.000056	-0.348296	1.685545	6.974644	4.914287	-0.012782	0.233840	-0.265531	1.090378	7.172812	4.292875	-0.073828	-0.011795	-0.373641	1.090378	7.172812	4.292875	-0.073828	-0.011795	-0.373641
712.413000	0.027545	-1.931042	-1.005266	-1.752757	1.487119	0.875369	0.526697	0.283069	0.007078	-0.271392	-0.000000	-0.337174	1.496006	7.122635	4.913153	0.016811	0.214952	-0.309638	1.087360	7.122764	4.280694	-0.069929	-0.011899	-0.369421	1.087360	7.122764	4.280694	-0.069929	-0.011899	-0.369421
712.423000	0.032741	-1.928270	-1.005182	-1.755439	1.487119	0.872090	0.513044	0.277117	0.006209	-0.260577	-0.000000	-0.327927	1.166712	6.985995	4.984871	-0.023011	0.256065	-0.344411	1.084635	7.081265	4.270529	-0.066681	-0.011991	-0.365903	1.084635	7.081265	4.270529	-0.066681	-0.011991	-0.365903
712.433000	0.037828	-1.925543	-1.005111	-1.758058	1.487167	0.868891	0.498347	0.268843	0.006663	-0.255105	-0.000000	-0.320844	1.109872	6.916313	4.861450	0.011042	0.219133	-0.295964	1.074280	7.040770	4.260397	-0.063449	-0.012083	-0.362386	1.074280	7.040770	4.260397	-0.063449	-0.012083	-0.362386
712.443000	0.042772	-1.922967	-1.005063	-1.760560	1.487132	0.865724	0.483213	0.262263	0.005726	-0.247189	0.000042	-0.309943	1.045099	6.740517	4.837397	-0.018112	0.224192	-0.327677	1.054194	7.001161	4.250263	-0.060216	-0.012174	-0.358869	1.054194	7.001161	4.250263	-0.060216	-0.012174	-0.358869
712.455000	0.048386	-1.919877	-1.004980	-1.763417	1.487132	0.862015	0.465308	0.252398	0.005198	-0.242170	0.000033	-0.298002	1.131654	6.638293	4.775165	-0.034095	0.251325	-0.305064	1.029817	6.954008	4.238059	-0.056342	-0.012289	-0.354649	1.029817	6.954008	4.238059	-0.056342	-0.012289	-0.354649
712.465000	0.052911	-1.917405	-1.004956	-1.765803	1.487143	0.859059	0.451683	0.243563	0.004228	-0.236811	0.000064	-0.292273	1.045611	6.802693	4.780096	0.001730	0.263002	-0.220956	1.009203	6.915468	4.227892	-0.053130	-0.012386	-0.351131	1.009203	6.915468	4.227892	-0.053130	-0.012386	-0.351131
712.475000	0.057341	-1.915013	-1.004909	-1.768061	1.487155	0.856210	0.437285	0.238904	0.003553	-0.231004	0.000082	-0.277076	1.044423	6.451569	4.873639	-0.013202	0.270439	-0.278519	0.988296	6.877740	4.217821	-0.049930	-0.012482	-0.347614	0.988296	6.877740	4.217821	-0.049930	-0.012482	-0.347614
712.485000	0.061574	-1.912703	-1.004885	-1.770294	1.487155	0.853498	0.425314	0.227399	0.003667	-0.223125	0.000095	-0.269879	1.046996	6.915204	4.830076	0.008315	0.240551	-0.264298	0.967166	6.840395	4.207689	-0.046727	-0.012583	-0.344097	0.967166	6.840395	4.207689	-0.046727	-0.012583	-0.344097
712.495000	0.065717	-1.910433	-1.004849	-1.772468	1.487155	0.850867	0.410327	0.221051	0.003715	-0.218076	0.000084	-0.259798	1.113422	6.745667	4.794943	-0.010157	0.269975	-0.295557	0.945765	6.803741	4.197577	-0.043534	-0.012684	-0.340580	0.945765	6.803741	4.197577	-0.043534	-0.012684	-0.340580
712.505000	0.069706	-1.908259	-1.004849	-1.774577	1.487179	0.848312	0.396448	0.214831	0.002366	-0.211704	0.000075	-0.253083	1.158227	6.441817	4.930310	0.014395	0.258076	-0.253814	0.924062	6.767959	4.187539	-0.040358	-0.012790	-0.337063	0.924062	6.767959	4.187539	-0.040358	-0.012790	-0.337063
712.515000	0.073526	-1.906188	-1.004837	-1.776546	1.487132	0.845891	0.382909	0.205312	0.002893	-0.202217	0.000085	-0.242451	1.090317	6.693453	4.799238	-0.013164	0.255312	-0.303213	0.902098	6.732814	4.177468	-0.037185	-0.012898	-0.333546	0.902098	6.732814	4.177468	-0.037185	-0.012898	-0.333546
712.527000	0.077994	-1.903769	-1.004766	-1.778941	1.487155	0.842983	0.366742	0.197310	0.003361	-0.192741	0.000076	-0.233841	1.269101	6.579804	4.802094	0.038902	0.282273	-0.224020	0.875405	6.691418	4.165490	-0.033390	-0.013028	-0.329325	0.875405	6.691418	4.165490	-0.033390	-0.013028	-0.329325
712.537000	0.081599	-1.901894	-1.004754	-1.780838	1.487167	0.840771	0.353127	0.189699	0.002414	-0.184439	0.000109	-0.224057	1.003583	6.508360	4.849176	0.027947	0.257056	-0.269404	0.852883	6.657576	4.155484	-0.030238	-0.013136	-0.325808	0.852883	6.657576	4.155484	-0.030238	-0.013136	-0.325808
712.547000	0.085021	-1.900033	-1.004694	-1.782668	1.487143	0.838587	0.338561	0.181753	0.002028	-0.173921	0.000098	-0.219656	1.039036	6.720755	4.882712	0.039804	0.262705	-0.211453	0.830077	6.624522	4.145534	-0.027094	-0.013252	-0.322291	0.830077	6.624522	4.145534	-0.027094	-0.013252	-0.322291
712.557000	0.088316	-1.898249	-1.004682	-1.784410	1.487108	0.836432	0.324602	0.174783	0.002858	-0.163487	0.000106	-0.206882	0.947637	6.693874	4.778717	0.002853	0.243520	-0.321161	0.807007	6.592128	4.135617	-0.023953	-0.013368	-0.318773	0.807007	6.592128	4.135617	-0.023953	-0.013368	-0.318773
712.567000	0.091513	-1.896516	-1.004657	-1.786030	1.487179	0.834446	0.311649	0.171892	0.003383	-0.155999	0.000112	-0.199070	0.746922	5.964266	4.787176	-0.007433	0.274450	-0.263071	0.783723	6.560085	4.125749	-0.020814	-0.013485	-0.315256	0.783723	6.560085	4.125749	-0.020814	-0.013485	-0.315256
712.577000	0.094539	-1.894909	-1.004634	-1.787622	1.487203	0.832443	0.294124	0.159807	0.003561	-0.147377	0.000103	-0.189302	0.918031	6.409088	4.729442	0.014853	0.253772	-0.194462	0.760124	6.529053	4.115901	-0.017691	-0.013605	-0.311739	0.760124	6.529053	4.115901	-0.017691	-0.013605	-0.311739
712.587000	0.097437	-1.893341	-1.004573	-1.789068	1.487167	0.830657	0.282105	0.153186	0.003900	-0.143384	0.000109	-0.180673	0.767602	6.322443	4.694102	0.034848	0.265434	-0.259328	0.736299	6.498444	4.106111	-0.014568	-0.013727	-0.308222	0.736299	6.498444	4.106111	-0.014568	-0.013727	-0.308222
712.597000	0.100153	-1.891849	-1.004550	-1.790435	1.487179	0.828900	0.266555	0.146196	0.003631	-0.136585	0.000101	-0.172074	0.782788	6.215011	4.694729	0.012893	0.261846	-0.199676	0.712156	6.468867	4.096413	-0.011460	-0.013850	-0.304705	0.712156	6.468867	4.096413	-0.011460	-0.013850	-0.304705
712.609000	0.103302	-1.890185	-1.004514	-1.792029	1.487167	0.826917	0.251634	0.138190	0.002500	-0.130865	0.000093	-0.160398	0.622911	5.825006	4.660331	0.037047	0.265440	-0.242959	0.682915	6.433782	4.084764	-0.007729	-0.013999	-0.300484	0.682915	6.433782	4.084764	-0.007729	-0.013999	-0.300484
712.619000	0.105680	-1.888881	-1.004514	-1.793273	1.487155	0.825356	0.236548	0.124931	0.001724	-0.125427	0.000103	-0.148937	0.546455	6.430417	4.709201	0.061160	0.237002	-0.255515	0.658227	6.405497	4.075143	-0.004639	-0.014132	-0.296967	0.658227	6.405497	4.075143	-0.004639	-0.014132	-0.296967
712.629000	0.107978	-1.887672	-1.004466	-1.794489	1.487167	0.823943	0.220956	0.119454	0.002241	-0.116516	0.000111	-0.141171	0.758083	6.296299	4.691683	0.049319	0.257638	-0.242671	0.633257	6.378029	4.065587	-0.001550	-0.014265	-0.293450	0.633257	6.378029	4.065587	-0.001550	-0.014265	-0.293450
712.639000	0.110132	-1.886515	-1.004503	-1.795582	1.487167	0.822521	0.209143	0.112173	0.001297	-0.112161	0.000117	-0.131835	0.363155	6.342748	4.753611	0.086554	0.249323	-0.246695	0.608021	6.351267	4.056096	0.001523	-0.014397	-0.289933	0.608021	6.351267	4.056096	0.001523	-0.014397	-0.289933
712.651000	0.112475	-1.885222	-1.004466	-1.796847	1.487143	0.821041	0.191720	0.105650	0.001544	-0.099741	0.000106	-0.122250	0.379884	6.180665	4.736998	0.018154	0.273111	-0.242122	0.577438	6.319770	4.044781	0.005208	-0.014562	-0.285712	0.577438	6.319770	4.044781	0.005208	-0.014562	-0.285712
712.661000	0.114279	-1.884204	-1.004456	-1.797780	1.487167	0.819874	0.176835	0.098131	0.000967	-0.094909	0.000111	-0.112637	0.579394	5.832358	4.744238	0.024744	0.282379	-0.243443	0.551695	6.294085	4.035415	0.008269	-0.014699	-0.282195	0.551695	6.294085	4.035415	0.008269	-0.014699	-0.282195
712.671000	0.115967	-1.883310	-1.004432	-1.798697	1.487167	0.818759	0.164337	0.084994	0.000688	-0.085502	0.000150	-0.106926	0.523431	6.539998	4.736516	0.057879	0.278942	-0.230339	0.525587	6.269760	4.026158	0.011318	-0.014843	-0.278678	0.525587	6.269760	4.026158	0.011318	-0.014843	-0.278678
712.681000	0.117437	-1.882498	-1.004455	-1.799463	1.487180	0.817758	0.150694	0.081247	0.001525	-0.077174	0.000128	-0.097920	0.634120	6.275660	4.745543	0.036954	0.272942	-0.182681	0.499281	6.245744	4.016895	0.014362	-0.014987	-0.275161	0.499281	6.245744	4.016895	0.014362	-0.014987	-0.275161
712.693000	0.119037	-1.881579	-1.004383	-1.800372	1.487167	0.816662	0.131990	0.073707	0.001418	-0.070944	0.000110	-0.084224	0.831348	6.013189	4.692400	0.049435	0.278338	-0.227909	0.467372	6.217810	4.005908	0.018011	-0.015165	-0.270940	0.467372	6.217810	4.005908	0.018011	-0.015165	-0.270940
712.703000	0.120339	-1.880885	-1.004432	-1.801015	1.487155	0.815974	0.121590	0.064864	0.000984	-0.062417	0.000117	-0.075357	0.667014	6.132027	4.757621	0.070809	0.274463	-0.267028	0.440441	6.195651	3.996861	0.021031	-0.015314	-0.267423	0.440441	6.195651	3.996861	0.021031	-0.015314	-0.267423
712.713000	0.121438	-1.880265	-1.004383	-1.801573	1.487179	0.815197	0.108875	0.057385	0.000799	-0.054481	0.000106	-0.065564	0.438306	6.155254	4.745527	0.089406	0.289010	-0.284165	0.413390	6.173295	3.987768	0.024059	-0.015466	-0.263906	0.413390	6.173295	3.987768	0.024059	-0.015466	-0.263906
712.723000	0.122440	-1.879777	-1.004395	-1.802111	1.487167	0.814627	0.094866	0.051964	0.001155	-0.047454	0.000112	-0.057449	0.354785	5.851743	4.697958	0.051003	0.288034	-0.272996	0.385987	6.152236	3.978794	0.027073	-0.015624	-0.260388	0.385987	6.152236	3.978794	0.027073	-0.015624	-0.260388
712.733000	0.123296	-1.879288	-1.004359	-1.802515	1.487155	0.814080	0.080210	0.044590	0.000744	-0.040075	0.000113	-0.051028	0.282135	5.717355	4.730398	0.048351	0.263763	-0.209007	0.358317	6.131907	3.969932	0.030075	-0.015781	-0.256871	0.358317	6.131907	3.969932	0.030075	-0.015781	-0.256871
712.743000	0.123987	-1.878885	-1.004372	-1.802871	1.487143	0.813592	0.066721	0.036222	0.000670	-0.033696	0.000109	-0.042553	0.118911	5.679143	4.704278	0.083365	0.273662	-0.187786	0.330434	6.111992	3.961098	0.033075	-0.015939	-0.253354	0.330434	6.111992	3.961098	0.033075	-0.015939	-0.253354
712.753000	0.124556	-1.878555	-1.004348	-1.803181	1.487179	0.813225	0.051986	0.027759	0.000712	-0.027215	0.000100	-0.033990	-0.060716	5.636813	4.718707	0.110286	0.276115	-0.159792	0.302331	6.092530	3.952281	0.036068	-0.016103	-0.249837	0.302331	6.092530	3.952281	0.036068	-0.016103	-0.249837
712.763000	0.124969	-1.878343	-1.004348	-1.803392	1.487179	0.812967	0.035870	0.019745	0.000634	-0.017546	0.000106	-0.023723	0.130884	5.627070	4.711926	0.091688	0.273607	-0.166957	0.273934	6.073998	3.943562	0.039051	-0.016269	-0.246320	0.273934	6.073998	3.943562	0.039051	-0.016269	-0.246320
712.775000	0.125272	-1.878168	-1.004312	-1.803579	1.487179	0.812757	0.019700	0.010079	0.001271	-0.009926	0.000112	-0.011710	0.075571	5.647293	4.654640	0.070834	0.252413	-0.145010	0.239430	5.896695	3.933278	0.084290	-0.016470	-0.242099	0.239430	5.896695	3.933278	0.084290	-0.016470	-0.242099
712.785000	0.125410	-1.878161	-1.004324	-1.803538	1.487155	0.812704	0.005668	0.000627	0.000767	0.000113	0.000103	0.003333	-0.557760	4.789628	4.694301	0.241281	0.261654	-0.037589	-0.869249	4.845091	3.924762	0.296709	-0.016639	0.005526	-0.869249	4.845091	3.924762	0.296709	-0.016639	0.005526
712.795000	0.125326	-1.878237	-1.004304	-1.803456	1.487179	0.812713	0.000926	-0.008451	-0.007607	0.019868	0.000109	-0.005406	1.988594	4.151483	3.999485	0.446363	0.292067	-0.198814	1.569426	3.749938	3.107558	0.655669	-0.007477	-0.238053	1.569426	3.749938	3.107558	0.655669	-0.007477	-0.238053
712.805000	0.125476	-1.878360	-1.004402	-1.803285	1.487179	0.812598	0.017767	-0.014770	-0.012041	0.026640	0.000101	-0.017602	1.564089	3.544817	3.431873	0.486514	0.294123	-0.220943	2.177097	2.998417	2.895436	0.661138	-0.013704	-0.339881	2.177097	2.998417	2.895436	0.661138	-0.013704	-0.339881
712.817000	0.125670	-1.878577	-1.004548	-1.802919	1.487143	0.812320	0.021655	-0.017544	-0.018239	0.038972	0.000093	-0.023318	1.869805	3.373131	3.108407	0.556388	0.253741	-0.259449	2.195101	2.987294	2.883653	0.667691	-0.021173	-0.343640	2.195101	2.987294	2.883653	0.667691	-0.021173	-0.343640
712.827000	0.125962	-1.878747	-1.004828	-1.802495	1.487167	0.812112	0.027406	-0.021300	-0.027532	0.050458	0.000077	-0.029737	2.101378	3.302815	3.051371	0.620364	0.280406	-0.306644	2.210156	2.978065	2.873965	0.673145	-0.027394	-0.346773	2.210156	2.978065	2.873965	0.673145	-0.027394	-0.346773
712.837000	0.126230	-1.879024	-1.005179	-1.801899	1.487179	0.811736	0.035159	-0.026888	-0.037211	0.063876	0.000072	-0.038936	2.034274	3.319026	3.061250	0.674004	0.234259	-0.271327	2.225310	2.969642	2.864424	0.678591	-0.033613	-0.349906	2.225310	2.969642	2.864424	0.678591	-0.033613	-0.349906
712.847000	0.126628	-1.879376	-1.005630	-1.801181	1.487179	0.811314	0.041771	-0.033550	-0.048555	0.083014	0.000037	-0.047080	2.225916	3.483319	3.151452	0.636186	0.221447	-0.292270	2.240553	2.961860	2.855034	0.684031	-0.039835	-0.353039	2.240553	2.961860	2.855034	0.684031	-0.039835	-0.353039
712.857000	0.127088	-1.879725	-1.006185	-1.800289	1.487155	0.810805	0.047385	-0.037483	-0.055621	0.095515	0.000017	-0.055251	2.436703	3.352994	3.076484	0.698017	0.197830	-0.329205	2.255874	2.954665	2.845831	0.689457	-0.046052	-0.356171	2.255874	2.954665	2.845831	0.689457	-0.046052	-0.356171
712.869000	0.127693	-1.880221	-1.006895	-1.798984	1.487131	0.810093	0.055761	-0.044657	-0.066123	0.114842	-0.000243	-0.064336	2.609499	3.290232	2.959262	0.660592	0.160305	-0.310917	2.274350	2.946445	2.834892	0.695968	-0.053507	-0.359931	2.274350	2.946445	2.834892	0.695968	-0.053507	-0.359931
712.879000	0.128296	-1.880679	-1.007581	-1.797773	1.487131	0.809383	0.063171	-0.051236	-0.075107	0.131609	-0.000852	-0.070535	2.818990	3.388181	2.912552	0.659902	0.115901	-0.374412	2.289851	2.940452	2.825944	0.701384	-0.059720	-0.363064	2.289851	2.940452	2.825944	0.701384	-0.059720	-0.363064
712.889000	0.129009	-1.881222	-1.008399	-1.796411	1.487155	0.808625	0.072335	-0.055755	-0.081507	0.143393	-0.000699	-0.081130	2.661700	3.271028	2.655356	0.664667	0.094407	-0.315980	2.305420	2.934772	2.817060	0.706797	-0.065934	-0.366197	2.305420	2.934772	2.817060	0.706797	-0.065934	-0.366197
712.899000	0.129819	-1.881813	-1.009252	-1.794922	1.487167	0.807706	0.082523	-0.059960	-0.089094	0.155439	-0.000651	-0.091276	2.300843	3.025699	2.597022	0.712217	0.065319	-0.259056	2.321110	2.930403	2.808471	0.712194	-0.072145	-0.369329	2.321110	2.930403	2.808471	0.712194	-0.072145	-0.369329
712.909000	0.130697	-1.882486	-1.010217	-1.793304	1.487143	0.806806	0.087450	-0.066768	-0.100647	0.168246	-0.001066	-0.094434	2.197470	3.060756	2.631554	0.703581	0.031484	-0.316668	2.336847	2.926040	2.799897	0.717588	-0.078351	-0.372462	2.336847	2.926040	2.799897	0.717588	-0.078351	-0.372462
712.919000	0.131660	-1.883199	-1.011273	-1.791484	1.487131	0.805810	0.093732	-0.075069	-0.109260	0.183891	-0.001650	-0.101138	2.220485	3.315145	2.494417	0.710664	-0.019673	-0.369311	2.352682	2.922570	2.791502	0.722972	-0.084557	-0.375595	2.352682	2.922570	2.791502	0.722972	-0.084557	-0.375595
712.931000	0.132816	-1.884162	-1.012656	-1.789209	1.487117	0.804511	0.102042	-0.080672	-0.122821	0.198810	-0.004852	-0.111326	2.076294	3.319169	2.545023	0.656351	-0.007868	-0.318240	2.371794	2.919285	2.781612	0.729422	-0.092005	-0.379355	2.371794	2.919285	2.781612	0.729422	-0.092005	-0.379355
712.941000	0.133817	-1.884956	-1.013917	-1.787048	1.487032	0.803280	0.108177	-0.082604	-0.131249	0.212923	-0.007553	-0.120936	2.064789	2.711941	2.513287	0.671704	0.015786	-0.303652	2.387797	2.917031	2.773469	0.734791	-0.098211	-0.382487	2.387797	2.917031	2.773469	0.734791	-0.098211	-0.382487
712.951000	0.134996	-1.885893	-1.015239	-1.784842	1.487022	0.801994	0.114330	-0.091223	-0.140025	0.224075	-0.003130	-0.128688	2.075208	2.855484	2.404402	0.679302	-0.042022	-0.271831	2.403873	2.915331	2.765474	0.740154	-0.104414	-0.385620	2.403873	2.915331	2.765474	0.740154	-0.104414	-0.385620
712.961000	0.136224	-1.886861	-1.016655	-1.782410	1.486973	0.800640	0.121202	-0.101811	-0.148869	0.238724	-0.004554	-0.134257	2.013604	3.367815	2.380731	0.694071	-0.062261	-0.291954	2.420053	2.914649	2.757622	0.745505	-0.110615	-0.388753	2.420053	2.914649	2.757622	0.745505	-0.110615	-0.388753
712.973000	0.137727	-1.888148	-1.018481	-1.779367	1.486961	0.798981	0.127331	-0.107906	-0.162236	0.254649	-0.004645	-0.145043	2.283386	3.396827	2.498379	0.729340	-0.083981	-0.333115	2.439550	2.914365	2.748332	0.751921	-0.118057	-0.392512	2.439550	2.914365	2.748332	0.751921	-0.118057	-0.392512
712.983000	0.139101	-1.889290	-1.020149	-1.776764	1.486925	0.797437	0.135202	-0.113493	-0.171810	0.267136	-0.004692	-0.156007	2.341482	3.591937	2.490204	0.714433	-0.134748	-0.240399	2.455901	2.915211	2.740786	0.757247	-0.124253	-0.395645	2.455901	2.915211	2.740786	0.757247	-0.124253	-0.395645
712.993000	0.140497	-1.890403	-1.021936	-1.774061	1.486826	0.795852	0.143363	-0.116218	-0.179821	0.283727	-0.009984	-0.160836	2.088695	3.412924	2.432161	0.734954	-0.057739	-0.292098	2.472305	2.916368	2.733326	0.762570	-0.130451	-0.398778	2.472305	2.916368	2.733326	0.762570	-0.130451	-0.398778
713.003000	0.141975	-1.891608	-1.023810	-1.771136	1.486781	0.794174	0.150171	-0.118710	-0.193322	0.302002	-0.005427	-0.169496	2.127089	2.934366	2.706085	0.719938	-0.090467	-0.319672	2.488755	2.917799	2.725972	0.767883	-0.136649	-0.401911	2.488755	2.917799	2.725972	0.767883	-0.136649	-0.401911
713.013000	0.143528	-1.892838	-1.025801	-1.768163	1.486708	0.792487	0.155752	-0.129309	-0.201158	0.315947	-0.006591	-0.179390	2.371815	3.306872	2.761165	0.721311	-0.111778	-0.325013	2.505263	2.919664	2.718690	0.773195	-0.142846	-0.405044	2.505263	2.919664	2.718690	0.773195	-0.142846	-0.405044
713.023000	0.145068	-1.894120	-1.027864	-1.764913	1.486684	0.790637	0.161226	-0.135244	-0.207821	0.334167	-0.005752	-0.186478	2.750942	3.458319	2.680354	0.722397	-0.099513	-0.301203	2.521866	2.922593	2.711541	0.778494	-0.149038	-0.408177	2.521866	2.922593	2.711541	0.778494	-0.149038	-0.408177
713.033000	0.146753	-1.895506	-1.029994	-1.761521	1.486612	0.788743	0.171040	-0.138911	-0.211574	0.346442	-0.006652	-0.196247	2.572797	3.189551	2.992026	0.712047	-0.115072	-0.321702	2.538510	2.925708	2.704419	0.783796	-0.155231	-0.411310	2.538510	2.925708	2.704419	0.783796	-0.155231	-0.411310
713.043000	0.148499	-1.896889	-1.032176	-1.758029	1.486553	0.786754	0.178822	-0.144676	-0.219054	0.360486	-0.005245	-0.208964	2.769352	3.183494	2.893433	0.712128	-0.161334	-0.270839	2.555225	2.929562	2.697392	0.789089	-0.161421	-0.414442	2.555225	2.929562	2.697392	0.789089	-0.161421	-0.414442
713.055000	0.150650	-1.898620	-1.034884	-1.753523	1.486516	0.784282	0.184570	-0.150669	-0.224885	0.373405	-0.005802	-0.214757	3.121276	2.813404	2.646765	0.755632	-0.148562	-0.358262	2.575339	2.934404	2.688896	0.795445	-0.168853	-0.418202	2.575339	2.934404	2.688896	0.795445	-0.168853	-0.418202
713.065000	0.152613	-1.900251	-1.037141	-1.749654	1.486468	0.782107	0.196882	-0.160528	-0.234347	0.383730	-0.006999	-0.224518	2.918618	3.277468	2.703510	0.718273	-0.152248	-0.361246	2.592184	2.939422	2.681929	0.800735	-0.175040	-0.421335	2.592184	2.939422	2.681929	0.800735	-0.175040	-0.421335
713.075000	0.154620	-1.901914	-1.039588	-1.745675	1.486396	0.779846	0.203969	-0.165029	-0.239555	0.395000	-0.006464	-0.229134	2.905049	3.137851	2.630957	0.752807	-0.221570	-0.343443	2.609095	2.945184	2.675017	0.806013	-0.181228	-0.424468	2.609095	2.945184	2.675017	0.806013	-0.181228	-0.424468
713.085000	0.156724	-1.903557	-1.042026	-1.741692	1.486360	0.777545	0.209665	-0.167476	-0.249312	0.410380	-0.006435	-0.238660	2.938237	3.079478	2.447758	0.765775	-0.208444	-0.360586	2.626051	2.951346	2.668097	0.811283	-0.187419	-0.427600	2.626051	2.951346	2.668097	0.811283	-0.187419	-0.427600
713.097000	0.159384	-1.905676	-1.045016	-1.736634	1.486240	0.774580	0.220691	-0.179004	-0.261651	0.430828	-0.006693	-0.248195	2.494254	3.333217	2.457723	0.785821	-0.215930	-0.389612	2.646453	2.959147	2.659754	0.817610	-0.194840	-0.431360	2.646453	2.959147	2.659754	0.817610	-0.194840	-0.431360
713.107000	0.161668	-1.907486	-1.047572	-1.732247	1.486228	0.772047	0.227195	-0.184827	-0.267049	0.446919	-0.007005	-0.256528	2.347655	3.471740	2.399724	0.766893	-0.224403	-0.342429	2.663537	2.966775	2.652878	0.822873	-0.201026	-0.434493	2.663537	2.966775	2.652878	0.822873	-0.201026	-0.434493
713.117000	0.163949	-1.909407	-1.050275	-1.727786	1.486119	0.769439	0.232861	-0.189850	-0.280782	0.463531	-0.007900	-0.259191	2.326934	3.607778	2.339073	0.734848	-0.194311	-0.355063	2.680649	2.974786	2.646048	0.828135	-0.207211	-0.437626	2.680649	2.974786	2.646048	0.828135	-0.207211	-0.437626
713.127000	0.166332	-1.911309	-1.053132	-1.723040	1.486083	0.766718	0.238701	-0.192234	-0.289137	0.478753	-0.006927	-0.269361	2.235076	3.162658	2.454666	0.748427	-0.239849	-0.332537	2.697768	2.982895	2.639218	0.833391	-0.213395	-0.440758	2.697768	2.982895	2.639218	0.833391	-0.213395	-0.440758
713.137000	0.168771	-1.913335	-1.056062	-1.718105	1.486012	0.763947	0.243594	-0.200396	-0.300833	0.485983	-0.007019	-0.273414	2.445559	3.527505	2.603196	0.730744	-0.239175	-0.353610	2.714947	2.992006	2.632467	0.838647	-0.219580	-0.443891	2.714947	2.992006	2.632467	0.838647	-0.219580	-0.443891
713.149000	0.171718	-1.915751	-1.059770	-1.712128	1.485939	0.760572	0.253564	-0.207080	-0.308962	0.497771	-0.007024	-0.286911	2.594537	3.640136	2.357323	0.738227	-0.238576	-0.349673	2.735595	3.003585	2.624353	0.843772	-0.226998	-0.447651	2.735595	3.003585	2.624353	0.843772	-0.226998	-0.447651
713.159000	0.174282	-1.917879	-1.062951	-1.707094	1.485843	0.757665	0.261187	-0.208334	-0.320275	0.513730	-0.007317	-0.292198	2.438842	3.143007	2.694046	0.807444	-0.217576	-0.377013	2.752786	3.013125	2.617537	0.846209	-0.233186	-0.450784	2.752786	3.013125	2.617537	0.846209	-0.233186	-0.450784
713.169000	0.176909	-1.919984	-1.066274	-1.701970	1.485759	0.754679	0.266127	-0.218012	-0.326440	0.531679	-0.007330	-0.301571	2.786565	3.537953	2.576107	0.803009	-0.246443	-0.313991	2.770033	3.023829	2.610744	0.848628	-0.239367	-0.453916	2.770033	3.023829	2.610744	0.848628	-0.239367	-0.453916
713.179000	0.179615	-1.922225	-1.069585	-1.696590	1.485711	0.751691	0.275819	-0.223249	-0.332574	0.551383	-0.007148	-0.307996	2.653163	3.408913	2.583013	0.797684	-0.260375	-0.422371	2.787283	3.034766	2.603894	0.851057	-0.245548	-0.457049	2.787283	3.034766	2.603894	0.851057	-0.245548	-0.457049
713.189000	0.182378	-1.924454	-1.072991	-1.690962	1.485651	0.748515	0.280997	-0.229019	-0.339977	0.563279	-0.008009	-0.317128	2.910556	3.287557	2.449890	0.788149	-0.257799	-0.377055	2.804542	3.046027	2.596970	0.853491	-0.251730	-0.460182	2.804542	3.046027	2.596970	0.853491	-0.251730	-0.460182
713.199000	0.185260	-1.926785	-1.076425	-1.685125	1.485554	0.745304	0.290567	-0.237101	-0.350162	0.571567	-0.008331	-0.329871	2.828142	3.606291	2.596938	0.839160	-0.257842	-0.346964	2.821823	3.057643	2.589910	0.855939	-0.257915	-0.463315	2.821823	3.057643	2.589910	0.855939	-0.257915	-0.463315
713.209000	0.188213	-1.929130	-1.079867	-1.679315	1.485483	0.741984	0.294793	-0.238327	-0.355358	0.580384	-0.008187	-0.335925	2.989596	3.314527	2.308837	0.853168	-0.266250	-0.345993	2.839111	3.069549	2.582715	0.858377	-0.264094	-0.466448	2.839111	3.069549	2.582715	0.858377	-0.264094	-0.466448
713.221000	0.191889	-1.932062	-1.084163	-1.672268	1.485362	0.737858	0.303762	-0.247929	-0.366482	0.603115	-0.008581	-0.343861	3.088695	3.467144	2.340397	0.823689	-0.307501	-0.370908	2.859835	3.084363	2.574026	0.861291	-0.271514	-0.470207	2.859835	3.084363	2.574026	0.861291	-0.271514	-0.470207
713.231000	0.194953	-1.934554	-1.087859	-1.666182	1.485290	0.734330	0.309542	-0.251026	-0.376333	0.621540	-0.008840	-0.356301	3.377764	3.200771	2.415337	0.800935	-0.290314	-0.317782	2.877109	3.097598	2.566746	0.863713	-0.277698	-0.473340	2.877109	3.097598	2.566746	0.863713	-0.277698	-0.473340
713.241000	0.198112	-1.937089	-1.091733	-1.659828	1.485206	0.730797	0.319151	-0.256825	-0.384019	0.633716	-0.009144	-0.359207	3.251994	3.024386	2.236096	0.799269	-0.320969	-0.383048	2.894344	3.110926	2.559363	0.866138	-0.283882	-0.476473	2.894344	3.110926	2.559363	0.866138	-0.283882	-0.476473
713.251000	0.201390	-1.939737	-1.095682	-1.653312	1.485097	0.727152	0.325300	-0.264827	-0.392627	0.641055	-0.010163	-0.368396	3.374794	3.031812	2.317724	0.834765	-0.307387	-0.405246	2.911583	3.125017	2.551874	0.868567	-0.290066	-0.479606	2.911583	3.125017	2.551874	0.868567	-0.290066	-0.479606
713.263000	0.205367	-1.942978	-1.100455	-1.645584	1.484989	0.722678	0.336174	-0.270482	-0.403482	0.659639	-0.010448	-0.375213	3.108131	2.794190	2.422615	0.836298	-0.317846	-0.416534	2.932241	3.142514	2.542689	0.871469	-0.297485	-0.483365	2.932241	3.142514	2.542689	0.871469	-0.297485	-0.483365
713.273000	0.208801	-1.945784	-1.104564	-1.639047	1.484941	0.718813	0.343063	-0.280108	-0.413617	0.678180	-0.009872	-0.389152	3.200052	3.385231	2.342733	0.856028	-0.315322	-0.365027	2.949417	3.157512	2.534868	0.873879	-0.303671	-0.486498	2.949417	3.157512	2.534868	0.873879	-0.303671	-0.486498
713.283000	0.212285	-1.948640	-1.108686	-1.632199	1.484820	0.714943	0.351137	-0.283876	-0.423629	0.692705	-0.011218	-0.392550	2.779494	3.315536	2.555749	0.905209	-0.334030	-0.399500	2.966590	3.173356	2.526887	0.876293	-0.309862	-0.489631	2.966590	3.173356	2.526887	0.876293	-0.309862	-0.489631
713.293000	0.215840	-1.951551	-1.112952	-1.625025	1.484701	0.710890	0.358934	-0.293264	-0.433012	0.706602	-0.010493	-0.400141	2.684004	3.871226	2.571044	0.815486	-0.346638	-0.391888	2.983701	3.189234	2.518731	0.878724	-0.316045	-0.492764	2.983701	3.189234	2.518731	0.878724	-0.316045	-0.492764
713.305000	0.220198	-1.955113	-1.118209	-1.616411	1.484581	0.705959	0.364315	-0.294731	-0.440210	0.719081	-0.009749	-0.409906	2.956708	3.443616	2.347233	0.849602	-0.357305	-0.388567	3.004149	3.208532	2.508693	0.881641	-0.321178	-0.496523	3.004149	3.208532	2.508693	0.881641	-0.321178	-0.496523
713.315000	0.223860	-1.958050	-1.122714	-1.609230	1.484485	0.701810	0.372051	-0.302382	-0.447522	0.737765	-0.010395	-0.415738	2.811625	3.703056	2.336486	0.861570	-0.351881	-0.374683	3.021091	3.224630	2.500095	0.884059	-0.321197	-0.499656	3.021091	3.224630	2.500095	0.884059	-0.321197	-0.499656
713.325000	0.227632	-1.961085	-1.127362	-1.601848	1.484364	0.697599	0.379117	-0.304215	-0.456806	0.754964	-0.011421	-0.426098	2.818659	3.248513	2.434114	0.814497	-0.327085	-0.380804	3.037953	3.241091	2.491299	0.886480	-0.321218	-0.502789	3.037953	3.241091	2.491299	0.886480	-0.321218	-0.502789
713.335000	0.231473	-1.964211	-1.131999	-1.594141	1.484256	0.693353	0.384199	-0.313202	-0.465200	0.765799	-0.011537	-0.434662	2.968286	3.599674	2.474642	0.852283	-0.309615	-0.382199	3.054774	3.258054	2.482252	0.888914	-0.321238	-0.505922	3.054774	3.258054	2.482252	0.888914	-0.321238	-0.505922
713.345000	0.235353	-1.967411	-1.136575	-1.586310	1.484149	0.689000	0.391745	-0.316226	-0.471889	0.771804	-0.010924	-0.442451	3.134376	3.447629	2.287487	0.839605	-0.330070	-0.441865	3.071545	3.275520	2.472949	0.891362	-0.321259	-0.509055	3.071545	3.275520	2.472949	0.891362	-0.321259	-0.509055
713.357000	0.240058	-1.971300	-1.142217	-1.577078	1.484028	0.683614	0.399784	-0.326073	-0.481997	0.794552	-0.010766	-0.454754	3.262405	3.763196	2.292539	0.906995	-0.371869	-0.428406	3.091550	3.296648	2.461408	0.894282	-0.321287	-0.512814	3.091550	3.296648	2.461408	0.894282	-0.321287	-0.512814
713.367000	0.244095	-1.974588	-1.147019	-1.569113	1.483956	0.679002	0.407438	-0.329731	-0.490467	0.812891	-0.011122	-0.462711	3.241309	3.441390	2.095329	0.900668	-0.362382	-0.424306	3.108116	3.314367	2.451490	0.896729	-0.321313	-0.515947	3.108116	3.314367	2.451490	0.896729	-0.321313	-0.515947
713.377000	0.248240	-1.977892	-1.152016	-1.560702	1.483776	0.674282	0.416402	-0.337275	-0.500841	0.825569	-0.011389	-0.469241	3.089888	3.700083	2.281198	0.852632	-0.348550	-0.385678	3.124556	3.332315	2.442035	0.899197	-0.321340	-0.519080	3.124556	3.332315	2.442035	0.899197	-0.321340	-0.519080
713.387000	0.252549	-1.981309	-1.157155	-1.552398	1.483680	0.669529	0.423022	-0.340330	-0.510503	0.830284	-0.011037	-0.474075	3.086492	3.235422	2.355726	0.900152	-0.360408	-0.395986	3.140848	3.350556	2.434978	0.901649	-0.321369	-0.522213	3.140848	3.350556	2.434978	0.901649	-0.321369	-0.522213
713.397000	0.256873	-1.984765	-1.162416	-1.544082	1.483583	0.664761	0.428184	-0.347742	-0.518713	0.847123	-0.011724	-0.481676	3.242271	3.682783	2.320437	0.957914	-0.363280	-0.440127	3.157027	3.369360	2.427566	0.904088	-0.321401	-0.525345	3.157027	3.369360	2.427566	0.904088	-0.321401	-0.525345
713.409000	0.262084	-1.988990	-1.168782	-1.533760	1.483451	0.658878	0.436321	-0.356196	-0.530926	0.867338	-0.012367	-0.492252	3.283524	3.605026	2.567108	0.931388	-0.378856	-0.419312	3.176247	3.391854	2.418227	0.907038	-0.321444	-0.529105	3.176247	3.391854	2.418227	0.907038	-0.321444	-0.529105
713.419000	0.266492	-1.992568	-1.173985	-1.524878	1.483270	0.653930	0.442400	-0.360482	-0.535978	0.880014	-0.013210	-0.501924	3.507648	3.494572	2.369183	0.884047	-0.356128	-0.434936	3.192172	3.410967	2.410056	0.909525	-0.321482	-0.531776	3.192172	3.410967	2.410056	0.909525	-0.321482	-0.531776
713.429000	0.270848	-1.996250	-1.179247	-1.516106	1.483151	0.648901	0.449795	-0.367215	-0.541417	0.898035	-0.012764	-0.509664	3.658159	3.721675	2.011623	0.864600	-0.343871	-0.481775	3.207983	3.430266	2.401498	0.912005	-0.321520	-0.533753	3.207983	3.430266	2.401498	0.912005	-0.321520	-0.533753
713.439000	0.275391	-1.999885	-1.184701	-1.507162	1.483078	0.643724	0.458308	-0.369260	-0.549248	0.914043	-0.013438	-0.520396	3.617325	3.260216	1.921766	0.855313	-0.365530	-0.403442	3.223577	3.449263	2.392562	0.914497	-0.321560	-0.535730	3.223577	3.449263	2.392562	0.914497	-0.321560	-0.535730
713.451000	0.280953	-2.004408	-1.191513	-1.495911	1.482924	0.637414	0.469092	-0.376576	-0.562982	0.927464	-0.011801	-0.526563	3.498095	3.156582	2.005117	0.821830	-0.364644	-0.447096	3.242033	3.472457	2.381288	0.917505	-0.321620	-0.538102	3.242033	3.472457	2.381288	0.917505	-0.321620	-0.538102
713.461000	0.285721	-2.008192	-1.197217	-1.486660	1.482790	0.632083	0.476756	-0.386188	-0.568357	0.934665	-0.013492	-0.534221	3.439278	3.457023	2.022026	0.950419	-0.361506	-0.441712	3.257218	3.491967	2.371392	0.920004	-0.321665	-0.540080	3.257218	3.491967	2.371392	0.920004	-0.321665	-0.540080
713.471000	0.290532	-2.012139	-1.202950	-1.477320	1.482610	0.626696	0.483679	-0.392486	-0.581130	0.955500	-0.013500	-0.541697	3.432003	3.608519	2.201935	0.949977	-0.372711	-0.458581	3.272252	3.512067	2.361016	0.922502	-0.321718	-0.542057	3.272252	3.512067	2.361016	0.922502	-0.321718	-0.542057
713.481000	0.295397	-2.016135	-1.208766	-1.467551	1.482526	0.621221	0.488063	-0.400187	-0.591764	0.973856	-0.013867	-0.550990	3.755516	4.053547	2.337054	0.887617	-0.391415	-0.469608	3.287092	3.532162	2.350204	0.925035	-0.321773	-0.544034	3.287092	3.532162	2.350204	0.925035	-0.321773	-0.544034
713.491000	0.300321	-2.020095	-1.214759	-1.457784	1.482369	0.615649	0.496249	-0.404125	-0.597021	0.978018	-0.014340	-0.561167	3.684862	3.889555	2.076747	0.927276	-0.351285	-0.443516	3.301708	3.552110	2.338912	0.927581	-0.321837	-0.546011	3.301708	3.552110	2.338912	0.927581	-0.321837	-0.546011
713.503000	0.306348	-2.024999	-1.222083	-1.446107	1.482202	0.608866	0.506073	-0.408429	-0.606237	1.000529	-0.013863	-0.569130	3.508184	3.595584	2.082924	0.945948	-0.373525	-0.402040	3.311768	3.575943	2.324622	0.930611	-0.321911	-0.548384	3.311768	3.575943	2.324622	0.930611	-0.321911	-0.548384
713.513000	0.311534	-2.029172	-1.228260	-1.435824	1.482034	0.603147	0.513360	-0.412000	-0.610503	1.013202	-0.013782	-0.572057	1.316453	5.925677	3.460602	0.749685	-0.383630	-0.362791	1.751464	5.610821	3.457772	0.827211	-0.332592	-0.458030	1.751464	5.610821	3.457772	0.827211	-0.332592	-0.458030
713.523000	0.316622	-2.033219	-1.234324	-1.425975	1.481938	0.597474	0.494141	-0.398856	-0.599484	0.982288	-0.013955	-0.560479	2.426526	4.759521	3.078869	0.949776	-0.360923	-0.393481	1.739746	5.633260	3.459312	0.824997	-0.332662	-0.456052	1.739746	5.633260	3.459312	0.824997	-0.332662	-0.456052
713.533000	0.321575	-2.037285	-1.240197	-1.416343	1.481830	0.591933	0.490257	-0.401604	-0.594413	0.977448	-0.013198	-0.554642	2.438953	5.514546	3.334112	0.936352	-0.382944	-0.439192	1.720004	5.655826	3.460518	0.822733	-0.332726	-0.454075	1.720004	5.655826	3.460518	0.822733	-0.332726	-0.454075
713.545000	0.327474	-2.042112	-1.247266	-1.404478	1.481625	0.585279	0.486077	-0.396738	-0.581433	0.962661	-0.014061	-0.547980	1.758292	6.272634	3.068686	0.840473	-0.375244	-0.387575	1.696666	5.681986	3.461639	0.820036	-0.332798	-0.451703	1.696666	5.681986	3.461639	0.820036	-0.332798	-0.451703
713.555000	0.332315	-2.046067	-1.253140	-1.394968	1.481446	0.579828	0.480237	-0.393280	-0.575592	0.940736	-0.011774	-0.537720	1.409268	6.538859	3.297568	0.873379	-0.377987	-0.381434	1.677481	5.703070	3.462169	0.817752	-0.332855	-0.449726	1.677481	5.703070	3.462169	0.817752	-0.332855	-0.449726
713.565000	0.337078	-2.049876	-1.259048	-1.385847	1.481374	0.574467	0.475338	-0.384277	-0.568053	0.930411	-0.011883	-0.528453	0.779108	6.411529	3.580556	0.901013	-0.397632	-0.393682	1.658540	5.723386	3.462290	0.815411	-0.332903	-0.447748	1.658540	5.723386	3.462290	0.815411	-0.332903	-0.447748
713.575000	0.341668	-2.053663	-1.264766	-1.376615	1.481218	0.569217	0.465149	-0.378475	-0.561448	0.918908	-0.011745	-0.520361	1.007849	6.719069	3.802685	0.975760	-0.404878	-0.383883	1.639884	5.743071	3.462347	0.813072	-0.332947	-0.445771	1.639884	5.743071	3.462347	0.813072	-0.332947	-0.445771
713.587000	0.347071	-2.058166	-1.271197	-1.365498	1.481050	0.563087	0.453349	-0.370987	-0.544329	0.900641	-0.013834	-0.516782	1.419425	6.736652	3.392722	0.869496	-0.387240	-0.338987	1.617781	5.766756	3.462370	0.810311	-0.332994	-0.443399	1.617781	5.766756	3.462370	0.810311	-0.332994	-0.443399
713.597000	0.351587	-2.061818	-1.276445	-1.356700	1.480954	0.557985	0.445680	-0.359995	-0.533721	0.892518	-0.013117	-0.510542	1.726403	6.348788	3.121272	0.843960	-0.360194	-0.347263	1.599647	5.785943	3.462376	0.807973	-0.333028	-0.441422	1.599647	5.785943	3.462376	0.807973	-0.333028	-0.441422
713.607000	0.356013	-2.065376	-1.281779	-1.347888	1.480798	0.552915	0.440758	-0.352104	-0.527374	0.879135	-0.012904	-0.502755	1.416322	5.964643	3.073766	0.801713	-0.388350	-0.353771	1.581725	5.804230	3.461967	0.805608	-0.333062	-0.438900	1.581725	5.804230	3.461967	0.805608	-0.333062	-0.438900
713.617000	0.360389	-2.068867	-1.287100	-1.339001	1.480690	0.547981	0.434553	-0.345863	-0.522316	0.856600	-0.012290	-0.492462	1.447976	5.651431	3.275730	0.788439	-0.373075	-0.331574	1.564034	5.821878	3.461449	0.803255	-0.333083	-0.435767	1.564034	5.821878	3.461449	0.803255	-0.333083	-0.435767
713.627000	0.364665	-2.072321	-1.292258	-1.330700	1.480618	0.543132	0.424913	-0.341855	-0.508395	0.837923	-0.012060	-0.479015	1.655457	5.579769	2.958476	0.881999	-0.371271	-0.370998	1.546524	5.839377	3.460745	0.800853	-0.333108	-0.432634	1.546524	5.839377	3.460745	0.800853	-0.333108	-0.432634
713.639000	0.369639	-2.076356	-1.298320	-1.320790	1.480438	0.537441	0.416205	-0.339626	-0.502946	0.831153	-0.010610	-0.473412	1.921772	5.778168	3.145586	0.907215	-0.400915	-0.323045	1.525781	5.859825	3.459779	0.797945	-0.333127	-0.428875	1.525781	5.859825	3.459779	0.797945	-0.333127	-0.428875
713.649000	0.373850	-2.079643	-1.303204	-1.312461	1.480319	0.532815	0.412397	-0.333613	-0.493681	0.815453	-0.011122	-0.464199	1.587663	5.758947	2.932932	0.880436	-0.435857	-0.357336	1.508711	5.876424	3.461247	0.795547	-0.333138	-0.425742	1.508711	5.876424	3.461247	0.795547	-0.333138	-0.425742
713.659000	0.377949	-2.082911	-1.308078	-1.304242	1.480234	0.528297	0.404991	-0.330591	-0.487005	0.796892	-0.010847	-0.455677	1.637996	5.920098	3.112273	0.801459	-0.401620	-0.394379	1.491786	5.892980	3.463680	0.793135	-0.333147	-0.422609	1.491786	5.892980	3.463680	0.793135	-0.333147	-0.422609
713.669000	0.381986	-2.086135	-1.313038	-1.296488	1.480126	0.523802	0.395651	-0.321602	-0.479755	0.784158	-0.010921	-0.450779	1.736192	5.632199	3.324547	0.812082	-0.386246	-0.364901	1.475037	5.908912	3.465749	0.790663	-0.333155	-0.419476	1.475037	5.908912	3.465749	0.790663	-0.333155	-0.419476
713.681000	0.386687	-2.089975	-1.318784	-1.287224	1.479982	0.518377	0.388866	-0.317013	-0.469906	0.771119	-0.010307	-0.440878	1.634411	5.842026	3.396908	0.805338	-0.405351	-0.340348	1.455157	5.927691	3.468166	0.787685	-0.333155	-0.415717	1.455157	5.927691	3.468166	0.787685	-0.333155	-0.415717
713.691000	0.390497	-2.093119	-1.323453	-1.279468	1.479886	0.513980	0.379614	-0.310605	-0.458725	0.756021	-0.011800	-0.430222	1.942394	5.505982	3.226782	0.784918	-0.375395	-0.304364	1.438740	5.943318	3.470112	0.785212	-0.333160	-0.412584	1.438740	5.943318	3.470112	0.785212	-0.333160	-0.412584
713.701000	0.394127	-2.096255	-1.327868	-1.272006	1.479778	0.509717	0.370120	-0.306790	-0.446548	0.735437	-0.011527	-0.417965	2.450298	6.004404	2.968472	0.849942	-0.364941	-0.335419	1.422458	5.959037	3.472199	0.782732	-0.333155	-0.409451	1.422458	5.959037	3.472199	0.782732	-0.333155	-0.409451
713.711000	0.397834	-2.099323	-1.332230	-1.264779	1.479658	0.505567	0.368918	-0.300856	-0.442763	0.728561	-0.011068	-0.413272	2.140820	5.994724	3.203794	0.822497	-0.362409	-0.303797	1.406341	5.974211	3.474223	0.780224	-0.333146	-0.406318	1.406341	5.974211	3.474223	0.780224	-0.333146	-0.406318
713.723000	0.402209	-2.102922	-1.337426	-1.256257	1.479538	0.500725	0.363756	-0.293872	-0.434163	0.714860	-0.010308	-0.405741	1.869059	6.322397	3.251321	0.795221	-0.372431	-0.279835	1.387151	5.992393	3.476514	0.777201	-0.328817	-0.402559	1.387151	5.992393	3.476514	0.777201	-0.328817	-0.402559
713.733000	0.405840	-2.105825	-1.341773	-1.249046	1.479418	0.496749	0.356407	-0.285391	-0.426736	0.705474	-0.009557	-0.397584	1.647387	5.839628	3.254854	0.664894	-0.351146	-0.357426	1.371340	6.006772	3.478360	0.774684	-0.322631	-0.399426	1.371340	6.006772	3.478360	0.774684	-0.322631	-0.399426
713.743000	0.409376	-2.108675	-1.346009	-1.242069	1.479371	0.492819	0.349302	-0.282256	-0.416065	0.678417	-0.009329	-0.389611	1.507982	6.285114	3.191016	0.736506	-0.364628	-0.340202	1.355640	6.021043	3.480084	0.772153	-0.316443	-0.396293	1.355640	6.021043	3.480084	0.772153	-0.316443	-0.396293
713.753000	0.412815	-2.111441	-1.350230	-1.235504	1.479262	0.488925	0.340499	-0.274819	-0.410243	0.663785	-0.009888	-0.382193	1.444043	6.192207	3.420518	0.864421	-0.356009	-0.328795	1.340107	6.034508	3.481825	0.769590	-0.310251	-0.393160	1.340107	6.034508	3.481825	0.769590	-0.310251	-0.393160
713.763000	0.416147	-2.114129	-1.354409	-1.229034	1.479167	0.485139	0.334182	-0.271056	-0.401900	0.656251	-0.009515	-0.375672	1.211108	6.385541	3.567865	0.813415	-0.366770	-0.269540	1.324670	6.047959	3.483548	0.767015	-0.304057	-0.390027	1.324670	6.047959	3.483548	0.767015	-0.304057	-0.390027
713.773000	0.419442	-2.116784	-1.358346	-1.222530	1.479107	0.481441	0.325929	-0.262719	-0.388756	0.643876	-0.008034	-0.363250	1.253587	6.233869	3.387305	0.806187	-0.371079	-0.325188	1.309317	6.061497	3.485308	0.764445	-0.297860	-0.386894	1.309317	6.061497	3.485308	0.764445	-0.297860	-0.386894
713.785000	0.423326	-2.119916	-1.362799	-1.214669	1.478975	0.477165	0.320794	-0.258175	-0.378196	0.624322	-0.009137	-0.351991	0.613838	6.794846	3.279965	0.726097	-0.341569	-0.339140	1.291028	6.077502	3.487877	0.761402	-0.290426	-0.383135	1.291028	6.077502	3.487877	0.761402	-0.290426	-0.383135
713.795000	0.426437	-2.122416	-1.366404	-1.208597	1.478879	0.473617	0.311826	-0.247484	-0.369099	0.605698	-0.007968	-0.344473	0.602524	6.197109	3.053113	0.751628	-0.380186	-0.327620	1.275888	6.090663	3.490165	0.758838	-0.284222	-0.380002	1.275888	6.090663	3.490165	0.758838	-0.284222	-0.380002
713.805000	0.429482	-2.124863	-1.370070	-1.202680	1.478806	0.470167	0.302311	-0.242682	-0.362063	0.597521	-0.008861	-0.340292	0.779367	6.317820	3.102917	0.721606	-0.366076	-0.283604	1.260854	6.103376	3.492342	0.756251	-0.278021	-0.376869	1.260854	6.103376	3.492342	0.756251	-0.278021	-0.376869
713.815000	0.432385	-2.127221	-1.373687	-1.196867	1.478771	0.466815	0.292559	-0.237062	-0.355780	0.585062	-0.007863	-0.328941	1.057219	6.198921	3.280138	0.779555	-0.355651	-0.291953	1.245894	6.115994	3.494371	0.753647	-0.271818	-0.373736	1.245894	6.115994	3.494371	0.753647	-0.271818	-0.373736
713.825000	0.435254	-2.129527	-1.377233	-1.191106	1.478639	0.463555	0.285405	-0.229110	-0.346234	0.571090	-0.007833	-0.320814	1.246482	5.631138	3.253515	0.763239	-0.377470	-0.306212	1.231044	6.128041	3.496569	0.751049	-0.265608	-0.370604	1.231044	6.128041	3.496569	0.751049	-0.265608	-0.370604
713.835000	0.438036	-2.131839	-1.380683	-1.185350	1.478543	0.460382	0.276322	-0.227622	-0.337935	0.554344	-0.008655	-0.317254	1.672880	6.074493	3.336296	0.736539	-0.347463	-0.297933	1.216242	6.140203	3.498884	0.748461	-0.259402	-0.367471	1.216242	6.140203	3.498884	0.748461	-0.259402	-0.367471
713.845000	0.440750	-2.134118	-1.383986	-1.179852	1.478495	0.457245	0.270881	-0.222051	-0.325406	0.537147	-0.007668	-0.306924	1.704701	6.130983	2.988327	0.749328	-0.337176	-0.271731	1.201483	6.152530	3.501249	0.745855	-0.253194	-0.364338	1.201483	6.152530	3.501249	0.745855	-0.253194	-0.364338
713.857000	0.443953	-2.136716	-1.387893	-1.173647	1.478375	0.453604	0.263033	-0.216596	-0.320257	0.521406	-0.007706	-0.297177	1.920392	6.241323	3.314731	0.757823	-0.327804	-0.281595	1.183854	6.167143	3.504160	0.742700	-0.245741	-0.360578	1.183854	6.167143	3.504160	0.742700	-0.245741	-0.360578
713.867000	0.446539	-2.138902	-1.390971	-1.168557	1.478351	0.450702	0.259271	-0.213001	-0.310446	0.511137	-0.006979	-0.289269	1.678326	6.477795	3.356755	0.789501	-0.303814	-0.304277	1.169204	6.179438	3.506698	0.740068	-0.239530	-0.357446	1.169204	6.179438	3.506698	0.740068	-0.239530	-0.357446
713.877000	0.449080	-2.140968	-1.393931	-1.163540	1.478292	0.447917	0.251834	-0.202686	-0.302769	0.499164	-0.006413	-0.280064	1.606836	6.327631	3.312740	0.751686	-0.343436	-0.335870	1.154599	6.191650	3.509466	0.736171	-0.233317	-0.354313	1.154599	6.191650	3.509466	0.736171	-0.233317	-0.354313
713.887000	0.451602	-2.142963	-1.396880	-1.158604	1.478207	0.445124	0.246310	-0.198634	-0.295821	0.486397	-0.006988	-0.275220	1.454513	6.460718	3.280546	0.722805	-0.320326	-0.271804	1.140080	6.203239	3.512412	0.730747	-0.227098	-0.351180	1.140080	6.203239	3.512412	0.730747	-0.227098	-0.351180
713.897000	0.453992	-2.144870	-1.399804	-1.153733	1.478147	0.442390	0.240653	-0.192130	-0.288229	0.468353	-0.006597	-0.267126	1.263485	6.431694	3.508647	0.658564	-0.304004	-0.322693	1.125603	6.214734	3.515337	0.725325	-0.220883	-0.348047	1.125603	6.214734	3.515337	0.725325	-0.220883	-0.348047
713.907000	0.456393	-2.146711	-1.402642	-1.149139	1.478076	0.439808	0.232204	-0.183208	-0.275899	0.447783	-0.006130	-0.261819	1.290290	6.117903	3.303892	0.740321	-0.304132	-0.259138	1.111174	6.225996	3.518444	0.719890	-0.214665	-0.344914	1.111174	6.225996	3.518444	0.719890	-0.214665	-0.344914
713.917000	0.458676	-2.148502	-1.405414	-1.144804	1.478004	0.437294	0.227387	-0.179943	-0.271165	0.435361	-0.006567	-0.250689	0.818776	6.136257	3.511765	0.734477	-0.321355	-0.300282	1.096776	6.237184	3.521723	0.714438	-0.208449	-0.341781	1.096776	6.237184	3.521723	0.714438	-0.208449	-0.341781
713.929000	0.461314	-2.150596	-1.408586	-1.139739	1.477956	0.434299	0.215360	-0.173168	-0.257417	0.424114	-0.006050	-0.246241	0.961591	5.998609	3.260097	0.730709	-0.314074	-0.257760	1.079541	6.250475	3.525737	0.707885	-0.200980	-0.338022	1.079541	6.250475	3.525737	0.707885	-0.200980	-0.338022
713.939000	0.463475	-2.152300	-1.411119	-1.135630	1.477835	0.431925	0.210132	-0.167711	-0.246888	0.415764	-0.005850	-0.232770	0.651002	6.153638	3.209201	0.672107	-0.305838	-0.282094	1.065178	6.261871	3.529137	0.702417	-0.194759	-0.334889	1.065178	6.261871	3.529137	0.702417	-0.194759	-0.334889
713.949000	0.465506	-2.153963	-1.413573	-1.131621	1.477860	0.429654	0.200941	-0.161561	-0.237562	0.401771	-0.005152	-0.227564	0.718325	5.819224	3.134831	0.671154	-0.309050	-0.215378	1.050841	6.273053	3.532895	0.696965	-0.188538	-0.331756	1.050841	6.273053	3.532895	0.696965	-0.188538	-0.331756
713.959000	0.467464	-2.155624	-1.415944	-1.127722	1.477764	0.427405	0.192103	-0.161644	-0.232274	0.385471	-0.004843	-0.215581	0.860417	6.495089	3.366903	0.705810	-0.316189	-0.264615	1.036505	6.284479	3.536619	0.691499	-0.182320	-0.328623	1.036505	6.284479	3.536619	0.691499	-0.182320	-0.328623
713.971000	0.469746	-2.157489	-1.418672	-1.123082	1.477728	0.424878	0.184940	-0.154008	-0.222333	0.364209	-0.004309	-0.207981	0.666114	6.782059	3.438609	0.694763	-0.316159	-0.257955	1.019316	6.298092	3.541463	0.684956	-0.174850	-0.324864	1.019316	6.298092	3.541463	0.684956	-0.174850	-0.324864
713.981000	0.471542	-2.158999	-1.420775	-1.119506	1.477680	0.422813	0.175643	-0.145285	-0.211764	0.346440	-0.005128	-0.199576	0.776514	6.723362	3.226454	0.678107	-0.306104	-0.237522	1.004994	6.309507	3.545685	0.679491	-0.168626	-0.321731	1.004994	6.309507	3.545685	0.679491	-0.168626	-0.321731
713.991000	0.473243	-2.160422	-1.422812	-1.116093	1.477643	0.420893	0.168289	-0.139165	-0.207130	0.332576	-0.004779	-0.190600	0.751048	6.778676	3.478087	0.689695	-0.283451	-0.238936	0.990700	6.320480	3.550318	0.674030	-0.162400	-0.318598	0.990700	6.320480	3.550318	0.674030	-0.162400	-0.318598
714.001000	0.474891	-2.161734	-1.424797	-1.112841	1.477596	0.419037	0.160263	-0.134521	-0.197117	0.320536	-0.004571	-0.184775	1.030503	7.113721	3.275375	0.684962	-0.297534	-0.241987	0.976395	6.331679	3.554996	0.668559	-0.156178	-0.315465	0.976395	6.331679	3.554996	0.668559	-0.156178	-0.315465
714.011000	0.476499	-2.163039	-1.426675	-1.109777	1.477572	0.417237	0.155473	-0.125554	-0.187743	0.309053	-0.003534	-0.172771	0.839277	6.766598	3.316308	0.685758	-0.328090	-0.277140	0.962102	6.342683	3.559902	0.663086	-0.149948	-0.312333	0.962102	6.342683	3.559902	0.663086	-0.149948	-0.312333
714.023000	0.478257	-2.164401	-1.428805	-1.106200	1.477477	0.415237	0.146958	-0.117626	-0.181718	0.296620	-0.003779	-0.164286	0.921582	6.596846	3.389754	0.633536	-0.346759	-0.261674	0.944959	6.355635	3.566138	0.656525	-0.142477	-0.308573	0.944959	6.355635	3.566138	0.656525	-0.142477	-0.308573
714.033000	0.479666	-2.165547	-1.430539	-1.103328	1.477464	0.413592	0.138635	-0.107211	-0.170337	0.277675	-0.004108	-0.160849	1.093726	5.859339	3.341148	0.596252	-0.293592	-0.216995	0.930673	6.366278	3.571668	0.651066	-0.136252	-0.305440	0.930673	6.366278	3.571668	0.651066	-0.136252	-0.305440
714.043000	0.480995	-2.166575	-1.432200	-1.100630	1.477404	0.412027	0.132003	-0.106851	-0.162154	0.264612	-0.004262	-0.148082	1.303962	6.000374	3.514791	0.641530	-0.328116	-0.245375	0.916394	6.376819	3.577189	0.645592	-0.130023	-0.302307	0.916394	6.376819	3.577189	0.645592	-0.130023	-0.302307
714.053000	0.482302	-2.167617	-1.433789	-1.098047	1.477380	0.410631	0.128648	-0.103061	-0.151559	0.250502	-0.004011	-0.140858	0.987734	6.092447	3.244868	0.605594	-0.322718	-0.279880	0.902081	6.387685	3.582865	0.640111	-0.123800	-0.299175	0.902081	6.387685	3.582865	0.640111	-0.123800	-0.299175
714.063000	0.483498	-2.168609	-1.435297	-1.095604	1.477344	0.409286	0.120278	-0.096186	-0.144727	0.234003	-0.003874	-0.137609	0.995051	6.008553	3.345579	0.607437	-0.324356	-0.240537	0.887772	6.398317	3.588796	0.634638	-0.117566	-0.296042	0.887772	6.398317	3.588796	0.634638	-0.117566	-0.296042
714.073000	0.484644	-2.169563	-1.436707	-1.093292	1.477309	0.407948	0.114879	-0.093542	-0.137605	0.219038	-0.002749	-0.127255	0.816694	6.258879	3.534918	0.602991	-0.334500	-0.227859	0.873440	6.409053	3.594953	0.629157	-0.111339	-0.292909	0.873440	6.409053	3.594953	0.629157	-0.111339	-0.292909
714.083000	0.485727	-2.170450	-1.438033	-1.091128	1.477249	0.406744	0.106505	-0.088719	-0.126975	0.206478	-0.003146	-0.117169	0.901329	6.460466	3.415525	0.609816	-0.313491	-0.269377	0.859079	6.420122	3.601051	0.623674	-0.105114	-0.289776	0.859079	6.420122	3.601051	0.623674	-0.105114	-0.289776
714.095000	0.486944	-2.171476	-1.439551	-1.088800	1.477261	0.405393	0.098137	-0.079446	-0.116963	0.186328	-0.002889	-0.108977	0.966601	6.297610	3.545324	0.635504	-0.298682	-0.272309	0.841839	6.433077	3.608852	0.617083	-0.097639	-0.286017	0.841839	6.433077	3.608852	0.617083	-0.097639	-0.286017
714.105000	0.487821	-2.172229	-1.440734	-1.087013	1.477212	0.404361	0.093083	-0.076546	-0.108918	0.174594	-0.002867	-0.103864	0.631358	6.782202	3.648133	0.660187	-0.293112	-0.241829	0.827432	6.444109	3.615597	0.611592	-0.091409	-0.282884	0.827432	6.444109	3.615597	0.611592	-0.091409	-0.282884
714.115000	0.488729	-2.173005	-1.441808	-1.085348	1.477225	0.403344	0.084976	-0.072178	-0.101381	0.161801	-0.002386	-0.099147	0.667909	6.990228	3.588701	0.636101	-0.337988	-0.190166	0.813030	6.454866	3.622496	0.606096	-0.085183	-0.279751	0.813030	6.454866	3.622496	0.606096	-0.085183	-0.279751
714.127000	0.489648	-2.173754	-1.442950	-1.083511	1.477153	0.402321	0.076191	-0.062135	-0.090193	0.145814	-0.002301	-0.081996	0.599673	6.802598	3.696670	0.617141	-0.302252	-0.279016	0.795683	6.468045	3.631352	0.599518	-0.077707	-0.275991	0.795683	6.468045	3.631352	0.599518	-0.077707	-0.275991
714.137000	0.490375	-2.174304	-1.443788	-1.082129	1.477178	0.401536	0.069093	-0.054670	-0.079127	0.133325	-0.001515	-0.074041	0.546124	6.685153	3.603428	0.600303	-0.330326	-0.269406	0.781209	6.478948	3.638956	0.594033	-0.071479	-0.272859	0.781209	6.478948	3.638956	0.594033	-0.071479	-0.272859
714.147000	0.491009	-2.174828	-1.444501	-1.080906	1.477093	0.400781	0.061201	-0.048416	-0.068982	0.120904	-0.002212	-0.068195	0.651600	6.629319	3.426585	0.573003	-0.302108	-0.204695	0.766708	6.489806	3.646899	0.588557	-0.065249	-0.269726	0.766708	6.489806	3.646899	0.588557	-0.065249	-0.269726
714.157000	0.491545	-2.175232	-1.445178	-1.079787	1.477129	0.400175	0.053524	-0.043775	-0.059957	0.104530	-0.001445	-0.058219	0.702287	6.725976	3.456448	0.616575	-0.289203	-0.274241	0.752188	6.500657	3.654977	0.583071	-0.059022	-0.266593	0.752188	6.500657	3.654977	0.583071	-0.059022	-0.266593
714.167000	0.492031	-2.175613	-1.445703	-1.078801	1.477105	0.399651	0.044794	-0.037416	-0.050045	0.091253	-0.001795	-0.052822	0.964518	6.641695	3.441436	0.577104	-0.298546	-0.225522	0.737618	6.511650	3.663531	0.577595	-0.052792	-0.263460	0.737618	6.511650	3.663531	0.577595	-0.052792	-0.263460
714.177000	0.492449	-2.175934	-1.446130	-1.077983	1.477057	0.399137	0.038448	-0.031906	-0.041953	0.079072	-0.001284	-0.044824	0.876143	6.663787	3.421965	0.560319	-0.324017	-0.208488	0.723010	6.522846	3.672241	0.572117	-0.046564	-0.260327	0.723010	6.522846	3.672241	0.572117	-0.046564	-0.260327
714.187000	0.492771	-2.176182	-1.446533	-1.077306	1.477057	0.398757	0.032540	-0.025922	-0.035297	0.064432	-0.001082	-0.038623	0.797601	6.609905	3.482327	0.565636	-0.288391	-0.173154	0.708383	6.533890	3.681244	0.566646	-0.040333	-0.257194	0.708383	6.533890	3.681244	0.566646	-0.040333	-0.257194
714.199000	0.493091	-2.176454	-1.446901	-1.076680	1.477094	0.398343	0.025815	-0.018415	-0.026725	0.047549	-0.000573	-0.028237	0.649419	6.490163	3.589342	0.539373	-0.320001	-0.130201	0.690801	6.547144	3.692223	0.560066	-0.032861	-0.253435	0.690801	6.547144	3.692223	0.560066	-0.032861	-0.253435
714.209000	0.493290	-2.176607	-1.447125	-1.076269	1.477058	0.398084	0.018473	-0.012968	-0.018433	0.032434	-0.000336	-0.017757	0.553033	6.504650	3.578668	0.556301	-0.326320	-0.143078	0.676128	6.558030	3.701664	0.554590	-0.026631	-0.250302	0.676128	6.558030	3.701664	0.554590	-0.026631	-0.250302
714.219000	0.493431	-2.176652	-1.447253	-1.076050	1.477058	0.397957	0.010218	-0.007052	-0.010537	0.019043	-0.000341	-0.008459	0.563319	6.692025	3.567229	0.546685	-0.278949	-0.175255	0.399308	7.045330	3.723731	0.549113	-0.020403	-0.224117	0.399308	7.045330	3.723731	0.549113	-0.020403	-0.224117
714.229000	0.493474	-2.176731	-1.447344	-1.075973	1.477082	0.397974	0.001107	0.001417	-0.000499	0.003527	-0.000295	0.003947	-0.176038	7.247364	3.900994	0.369887	-0.318828	-0.053109	-0.620942	7.863015	4.311277	0.318899	-0.014173	0.009030	-0.620942	7.863015	4.311277	0.318899	-0.014173	0.009030
714.239000	0.493388	-2.176719	-1.447330	-1.076033	1.477058	0.398027	-0.005999	0.003108	0.005433	-0.019627	-0.000253	0.012414	-1.184495	8.296634	4.586071	0.164085	-0.243382	0.122076	-1.678086	8.664057	4.871449	-0.036461	-0.007905	0.240865	-1.678086	8.664057	4.871449	-0.036461	-0.007905	0.240865
714.251000	0.493285	-2.176582	-1.447131	-1.076372	1.477046	0.398247	-0.018183	0.011874	0.016827	-0.029308	-0.000209	0.021180	-1.407474	8.910249	4.841772	0.141078	-0.258847	0.137712	-2.295967	9.386306	5.065467	-0.043276	-0.000372	0.339003	-2.295967	9.386306	5.065467	-0.043276	-0.000372	0.339003
714.261000	0.493115	-2.176461	-1.446948	-1.076628	1.477034	0.398477	-0.021355	0.014747	0.023203	-0.038356	-0.000183	0.022857	-1.535340	9.107539	4.985772	0.071592	-0.253087	0.222809	-2.310048	9.398633	5.076971	-0.048955	0.005904	0.342113	-2.310048	9.398633	5.076971	-0.048955	0.005904	0.342113
714.271000	0.492836	-2.176280	-1.446646	-1.077078	1.477058	0.398684	-0.026890	0.018538	0.031362	-0.050331	-0.000142	0.029233	-1.675742	9.385476	5.044269	0.009100	-0.246266	0.263374	-2.324173	9.411235	5.088641	-0.054634	0.012182	0.345224	-2.324173	9.411235	5.088641	-0.054634	0.012182	0.345224
714.281000	0.492545	-2.176061	-1.446304	-1.077637	1.477022	0.398999	-0.034028	0.024422	0.039756	-0.068451	-0.000127	0.037967	-1.567828	9.489973	5.092731	0.032655	-0.250261	0.282836	-2.338325	9.423728	5.100659	-0.060309	0.018460	0.348334	-2.338325	9.423728	5.100659	-0.060309	0.018460	0.348334
714.293000	0.492098	-2.175709	-1.445712	-1.078530	1.477058	0.399519	-0.041851	0.032774	0.050341	-0.083679	-0.000114	0.047357	-1.728701	9.459744	5.090988	-0.039291	-0.211101	0.282878	-2.355339	9.438665	5.115386	-0.067124	0.025990	0.352067	-2.355339	9.438665	5.115386	-0.067124	0.025990	0.352067
714.303000	0.491625	-2.175335	-1.445204	-1.079494	1.477046	0.400066	-0.047512	0.038865	0.058825	-0.100289	-0.000037	0.057961	-2.013216	9.403717	5.175836	-0.020888	-0.182933	0.247009	-2.369551	9.451194	5.127887	-0.072800	0.032268	0.355178	-2.369551	9.451194	5.127887	-0.072800	0.032268	0.355178
714.313000	0.491179	-2.174914	-1.444539	-1.080568	1.477082	0.400668	-0.052463	0.044003	0.068519	-0.114501	-0.000017	0.062990	-2.197993	9.629980	5.077537	-0.043121	-0.155310	0.306331	-2.383792	9.463790	5.140559	-0.078489	0.038548	0.358289	-2.383792	9.463790	5.140559	-0.078489	0.038548	0.358289
714.323000	0.490564	-2.174430	-1.443830	-1.081820	1.477070	0.401331	-0.060880	0.050456	0.072723	-0.128801	-0.000005	0.073144	-2.494845	9.647638	5.438632	-0.031400	-0.129625	0.293497	-2.398060	9.476305	5.153600	-0.084166	0.044820	0.361399	-2.398060	9.476305	5.153600	-0.084166	0.044820	0.361399
714.333000	0.489910	-2.173912	-1.443034	-1.083153	1.477046	0.402081	-0.069165	0.056569	0.079941	-0.144798	0.000014	0.081035	-2.443562	9.687141	5.590339	-0.017549	-0.071743	0.297121	-2.412345	9.488848	5.166680	-0.089858	0.051096	0.364510	-2.412345	9.488848	5.166680	-0.089858	0.051096	0.364510
714.343000	0.489162	-2.173298	-1.442190	-1.084659	1.477071	0.402924	-0.077587	0.062845	0.090366	-0.156950	0.001240	0.088238	-2.405720	9.804817	5.619810	-0.000540	-0.069072	0.321174	-2.426669	9.501529	5.180090	-0.095542	0.057373	0.367621	-2.426669	9.501529	5.180090	-0.095542	0.057373	0.367621
714.353000	0.488379	-2.172671	-1.441238	-1.086309	1.477071	0.403824	-0.084226	0.069193	0.100303	-0.170744	0.001333	0.095304	-2.510934	9.786022	5.466840	-0.006092	-0.026523	0.360193	-2.440999	9.513901	5.193855	-0.101226	0.063649	0.370731	-2.440999	9.513901	5.193855	-0.101226	0.063649	0.370731
714.365000	0.487297	-2.171755	-1.439912	-1.088488	1.477119	0.405115	-0.093744	0.078493	0.114719	-0.188110	0.003068	0.109872	-2.627653	9.516438	5.366460	0.021277	-0.030287	0.326424	-2.458247	9.529017	5.210742	-0.108041	0.071183	0.374464	-2.458247	9.529017	5.210742	-0.108041	0.071183	0.374464
714.375000	0.486352	-2.170914	-1.438723	-1.090442	1.477108	0.406247	-0.105416	0.083923	0.121002	-0.200324	0.003805	0.113355	-2.213996	9.391717	5.557271	-0.001860	0.008657	0.341212	-2.472645	9.541528	5.225233	-0.113714	0.077460	0.377575	-2.472645	9.541528	5.225233	-0.113714	0.077460	0.377575
714.385000	0.485226	-2.170064	-1.437422	-1.092516	1.477132	0.407392	-0.110205	0.086897	0.131697	-0.212509	0.004215	0.125136	-2.220270	9.666563	5.363647	-0.040966	0.057321	0.285800	-2.487059	9.554144	5.239715	-0.119400	0.083736	0.380685	-2.487059	9.554144	5.239715	-0.119400	0.083736	0.380685
714.395000	0.484127	-2.169172	-1.436004	-1.094800	1.477157	0.408674	-0.114785	0.091515	0.138132	-0.224147	0.003995	0.127369	-2.501659	9.896079	5.538371	-0.027099	0.062016	0.357828	-2.501510	9.566919	5.254599	-0.125077	0.090015	0.383796	-2.501510	9.566919	5.254599	-0.125077	0.090015	0.383796
714.407000	0.482674	-2.167993	-1.434236	-1.097649	1.477253	0.410264	-0.124799	0.101825	0.150982	-0.238397	0.005363	0.142430	-2.496628	9.553374	5.406063	-0.057515	0.081251	0.320431	-2.518850	9.582040	5.272617	-0.131893	0.097551	0.387529	-2.518850	9.582040	5.272617	-0.131893	0.097551	0.387529
714.417000	0.481411	-2.166971	-1.432673	-1.100190	1.477253	0.411697	-0.130826	0.107469	0.158066	-0.252537	0.005402	0.147267	-2.563324	9.648231	5.421146	-0.044496	0.091871	0.332692	-2.533324	9.594726	5.287921	-0.137578	0.103831	0.390639	-2.533324	9.594726	5.287921	-0.137578	0.103831	0.390639
714.427000	0.480042	-2.165833	-1.431039	-1.102747	1.477337	0.413261	-0.139946	0.112177	0.166618	-0.269185	0.005056	0.155135	-2.413668	9.596723	5.554049	-0.071333	0.096337	0.286802	-2.547806	9.607363	5.303447	-0.143250	0.110109	0.393750	-2.547806	9.607363	5.303447	-0.143250	0.110109	0.393750
714.437000	0.478621	-2.164701	-1.429273	-1.105549	1.477337	0.414832	-0.145438	0.118203	0.172343	-0.284167	0.005201	0.164011	-2.332045	9.498222	5.460086	-0.068550	0.132505	0.332981	-2.562281	9.619796	5.319148	-0.148933	0.116392	0.396861	-2.562281	9.619796	5.319148	-0.148933	0.116392	0.396861
714.447000	0.477165	-2.163466	-1.427529	-1.108425	1.477397	0.416556	-0.150599	0.119747	0.180459	-0.300082	0.005804	0.172183	-2.725066	9.981462	5.614665	-0.079584	0.131557	0.289909	-2.576764	9.632209	5.335091	-0.154614	0.122671	0.399971	-2.576764	9.632209	5.335091	-0.154614	0.122671	0.399971
714.457000	0.475570	-2.162205	-1.425702	-1.111488	1.477457	0.418323	-0.158306	0.128959	0.192050	-0.315731	0.005315	0.179750	-2.711831	9.824415	5.522461	-0.101849	0.123732	0.348431	-2.591257	9.644853	5.350913	-0.160313	0.128954	0.403082	-2.591257	9.644853	5.350913	-0.160313	0.128954	0.403082
714.469000	0.473567	-2.160658	-1.423336	-1.115392	1.477529	0.420498	-0.168583	0.135192	0.199975	-0.334509	0.005269	0.187913	-2.591216	9.771759	5.602198	-0.106731	0.164897	0.344540	-2.608638	9.659647	5.370519	-0.167137	0.136492	0.406815	-2.608638	9.659647	5.370519	-0.167137	0.136492	0.406815
714.479000	0.471800	-2.159199	-1.421316	-1.118817	1.477589	0.422452	-0.173917	0.143720	0.212734	-0.349190	0.005519	0.196977	-2.493886	9.559002	5.487511	-0.051707	0.175833	0.334233	-2.623124	9.671993	5.387064	-0.172829	0.142776	0.409925	-2.623124	9.671993	5.387064	-0.172829	0.142776	0.409925
714.489000	0.469982	-2.157735	-1.419214	-1.122433	1.477649	0.424390	-0.181894	0.147785	0.219883	-0.359951	0.005411	0.200996	-2.519024	9.606833	5.472717	-0.046699	0.196787	0.420795	-2.637606	9.684380	5.403644	-0.178538	0.149058	0.413036	-2.637606	9.684380	5.403644	-0.178538	0.149058	0.413036
714.499000	0.468137	-2.156275	-1.417027	-1.126164	1.477674	0.426521	-0.187638	0.151245	0.229075	-0.369247	0.005697	0.214821	-2.628288	9.932214	5.715729	-0.103555	0.174811	0.315049	-2.652065	9.696518	5.420436	-0.184244	0.155342	0.416147	-2.652065	9.696518	5.420436	-0.184244	0.155342	0.416147
714.509000	0.466166	-2.154675	-1.414698	-1.130043	1.477734	0.428737	-0.196051	0.157418	0.237080	-0.381023	0.006453	0.221268	-2.355754	9.868452	5.553932	-0.078177	0.192243	0.355050	-2.666537	9.708874	5.437519	-0.189952	0.161625	0.419257	-2.666537	9.708874	5.437519	-0.189952	0.161625	0.419257
714.519000	0.464109	-2.153077	-1.412272	-1.133875	1.477806	0.430965	-0.201672	0.163726	0.242125	-0.394416	0.005796	0.228317	-2.455862	9.914572	5.894027	-0.124134	0.209891	0.361873	-2.680997	9.721234	5.454728	-0.195649	0.167914	0.422368	-2.680997	9.721234	5.454728	-0.195649	0.167914	0.422368
714.531000	0.461641	-2.151050	-1.409233	-1.138706	1.477914	0.433753	-0.208840	0.170143	0.255054	-0.418374	0.007011	0.238137	-2.525584	9.852366	5.790699	-0.116435	0.197474	0.355475	-2.698343	9.736153	5.475733	-0.202482	0.175450	0.426101	-2.698343	9.736153	5.475733	-0.202482	0.175450	0.426101
714.541000	0.459471	-2.149326	-1.406600	-1.142851	1.477914	0.436217	-0.217563	0.175386	0.260674	-0.435247	0.007587	0.247291	-2.352577	10.090181	5.784417	-0.113659	0.221922	0.352722	-2.712759	9.748316	5.493473	-0.208171	0.181736	0.429211	-2.712759	9.748316	5.493473	-0.208171	0.181736	0.429211
714.551000	0.457286	-2.147507	-1.403846	-1.147223	1.478022	0.438732	-0.222778	0.182620	0.270390	-0.452480	0.006778	0.252760	-2.711643	9.973963	5.992430	-0.115432	0.228890	0.304216	-2.727148	9.760442	5.511243	-0.213888	0.188026	0.432322	-2.727148	9.760442	5.511243	-0.213888	0.188026	0.432322
714.561000	0.455012	-2.145622	-1.401044	-1.151894	1.478094	0.441261	-0.231594	0.192446	0.281570	-0.467543	0.006112	0.262288	-2.596794	9.470010	5.676351	-0.083926	0.215325	0.410698	-2.741504	9.772409	5.529300	-0.219595	0.194311	0.435433	-2.741504	9.772409	5.529300	-0.219595	0.194311	0.435433
714.573000	0.452186	-2.143283	-1.397586	-1.157619	1.478179	0.444505	-0.238034	0.195130	0.289654	-0.478358	0.007697	0.273379	-2.712855	9.876546	5.808704	-0.077328	0.242357	0.350800	-2.758693	9.786825	5.550984	-0.226474	0.201861	0.439165	-2.758693	9.786825	5.550984	-0.226474	0.201861	0.439165
714.583000	0.449790	-2.141320	-1.394627	-1.162516	1.478215	0.447245	-0.244020	0.202686	0.302520	-0.484622	0.007852	0.283413	-2.893347	9.561470	5.465913	-0.133334	0.227077	0.309848	-2.772968	9.798632	5.569252	-0.232209	0.208153	0.442276	-2.772968	9.798632	5.569252	-0.232209	0.208153	0.442276
714.593000	0.447260	-2.139261	-1.391637	-1.167406	1.478275	0.450058	-0.253654	0.209234	0.307615	-0.500216	0.008000	0.288934	-2.843252	9.437338	5.774604	-0.200147	0.199552	0.324231	-2.787173	9.810039	5.587541	-0.236481	0.214443	0.445387	-2.787173	9.810039	5.587541	-0.236481	0.214443	0.445387
714.603000	0.444745	-2.137153	-1.388572	-1.172472	1.478395	0.452983	-0.260223	0.209763	0.318186	-0.517670	0.008630	0.296394	-2.973082	9.925568	5.702417	-0.175710	0.235937	0.316088	-2.801365	9.821800	5.605799	-0.238889	0.220740	0.448497	-2.801365	9.821800	5.605799	-0.238889	0.220740	0.448497
714.615000	0.441509	-2.134535	-1.384766	-1.178706	1.478455	0.456597	-0.271209	0.218746	0.327211	-0.538684	0.008117	0.304832	-2.784857	9.682057	5.724496	-0.151297	0.222064	0.398969	-2.818298	9.835381	5.627955	-0.241780	0.228296	0.452230	-2.818298	9.835381	5.627955	-0.241780	0.228296	0.452230
714.625000	0.438778	-2.132310	-1.381452	-1.184233	1.478563	0.459719	-0.276507	0.223132	0.333349	-0.554105	0.008825	0.314417	-3.123802	9.829838	5.960529	-0.144541	0.206301	0.358210	-2.832339	9.846467	5.646747	-0.244191	0.234590	0.455341	-2.832339	9.846467	5.646747	-0.244191	0.234590	0.455341
714.635000	0.435947	-2.130060	-1.378053	-1.189934	1.478635	0.462893	-0.285432	0.227782	0.342050	-0.562552	0.008382	0.321538	-2.985784	10.124992	5.996472	-0.113218	0.233873	0.341944	-2.846351	9.857879	5.665401	-0.246636	0.240886	0.458452	-2.846351	9.857879	5.665401	-0.246636	0.240886	0.458452
714.645000	0.432991	-2.127730	-1.374583	-1.195690	1.478707	0.466202	-0.292395	0.236222	0.348817	-0.571847	0.008039	0.326516	-2.940424	10.147546	6.125386	-0.154587	0.210100	0.383819	-2.860289	9.869068	5.684278	-0.249066	0.247188	0.461562	-2.860289	9.869068	5.684278	-0.249066	0.247188	0.461562
714.657000	0.429397	-2.124846	-1.370297	-1.202581	1.478816	0.470190	-0.302230	0.239982	0.360936	-0.587772	0.008555	0.338495	-2.725152	10.331542	6.063020	-0.187386	0.225843	0.354515	-2.876897	9.882042	5.707007	-0.251979	0.254749	0.465295	-2.876897	9.882042	5.707007	-0.251979	0.254749	0.465295
714.667000	0.426379	-2.122399	-1.366601	-1.208484	1.478876	0.473588	-0.307207	0.248343	0.369845	-0.607182	0.008709	0.346914	-2.758269	10.273796	6.084283	-0.198181	0.262090	0.365123	-2.890670	9.892939	5.726029	-0.254407	0.261054	0.468406	-2.890670	9.892939	5.726029	-0.254407	0.261054	0.468406
714.677000	0.423272	-2.119866	-1.362842	-1.214647	1.478984	0.477154	-0.314972	0.256340	0.381120	-0.625861	0.009046	0.351331	-2.728003	9.931250	5.863684	-0.217927	0.260051	0.417680	-2.904336	9.903417	5.745215	-0.256842	0.267358	0.471516	-2.904336	9.903417	5.745215	-0.256842	0.267358	0.471516
714.687000	0.420116	-2.117280	-1.359036	-1.221116	1.479057	0.480779	-0.319496	0.261455	0.389554	-0.638609	0.010385	0.362265	-2.879322	10.081535	5.930581	-0.126194	0.223811	0.342170	-2.917906	9.913647	5.764258	-0.259320	0.273665	0.474627	-2.917906	9.913647	5.764258	-0.259320	0.273665	0.474627
714.699000	0.416212	-2.114056	-1.354373	-1.228883	1.479176	0.485159	-0.329757	0.272585	0.396443	-0.647133	0.010042	0.369731	-2.878189	9.492001	6.205262	-0.148427	0.228902	0.356757	-2.934045	9.925477	5.787246	-0.262295	0.281240	0.478360	-2.934045	9.925477	5.787246	-0.262295	0.281240	0.478360
714.709000	0.412922	-2.111348	-1.350291	-1.235350	1.479321	0.488881	-0.334941	0.274069	0.405075	-0.663608	0.010485	0.377290	-3.169640	9.797268	6.167144	-0.228986	0.200486	0.350304	-2.947397	9.935327	5.806474	-0.264760	0.287556	0.481470	-2.947397	9.935327	5.806474	-0.264760	0.287556	0.481470
714.719000	0.409534	-2.108570	-1.346125	-1.242020	1.479393	0.492747	-0.344455	0.281120	0.417090	-0.682676	0.010188	0.383061	-3.089928	9.545104	6.037085	-0.231769	0.222983	0.440501	-2.960645	9.945083	5.825832	-0.267218	0.293868	0.484581	-2.960645	9.945083	5.825832	-0.267218	0.293868	0.484581
714.729000	0.406041	-2.105764	-1.341891	-1.249005	1.479476	0.496602	-0.350153	0.282864	0.421156	-0.702137	0.010570	0.396402	-3.210408	9.938985	6.136438	-0.117362	0.198013	0.363875	-2.973781	9.954656	5.845045	-0.269721	0.300188	0.487692	-2.973781	9.954656	5.845045	-0.269721	0.300188	0.487692
714.739000	0.402462	-2.102897	-1.337536	-1.256213	1.479573	0.500648	-0.358587	0.289914	0.431205	-0.707032	0.010553	0.405036	-3.205555	9.842791	6.088126	-0.132578	0.235620	0.358211	-2.986793	9.964011	5.864328	-0.272236	0.306508	0.490802	-2.986793	9.964011	5.864328	-0.272236	0.306508	0.490802
714.751000	0.398114	-2.099304	-1.332353	-1.264667	1.479704	0.505488	-0.367306	0.294565	0.442401	-0.721449	0.010210	0.416365	-3.297596	10.075537	6.020223	-0.221809	0.229775	0.371661	-3.002213	9.974575	5.887377	-0.275244	0.309232	0.494535	-3.002213	9.974575	5.887377	-0.275244	0.309232	0.494535
714.761000	0.394368	-2.096277	-1.327912	-1.271861	1.479789	0.509667	-0.374080	0.303004	0.452362	-0.740241	0.010192	0.424791	-3.258625	9.960793	6.023150	-0.267066	0.188425	0.351516	-3.014907	9.982986	5.906529	-0.277751	0.309331	0.497646	-3.014907	9.982986	5.906529	-0.277751	0.309331	0.497646
714.771000	0.390584	-2.093141	-1.323463	-1.279372	1.479885	0.514023	-0.383462	0.306631	0.459017	-0.759016	0.010298	0.428352	-2.874117	9.969995	6.232143	-0.221554	0.209046	0.411876	-3.027476	9.991291	5.925547	-0.280292	0.309432	0.500756	-3.027476	9.991291	5.925547	-0.280292	0.309432	0.500756
714.781000	0.386755	-2.090012	-1.318882	-1.287196	1.479980	0.518378	-0.388579	0.312751	0.466567	-0.768375	0.009311	0.430551	-2.972996	10.018820	6.217658	-0.120977	0.233662	0.437636	-3.039860	9.999014	5.944646	-0.282862	0.309537	0.503867	-3.039860	9.999014	5.944646	-0.282862	0.309537	0.503867
714.793000	0.382000	-2.086214	-1.313161	-1.296409	1.480125	0.523646	-0.397394	0.317102	0.475706	-0.779001	0.011591	0.440378	-3.016484	10.356091	6.380767	-0.250333	0.236508	0.443179	-3.054545	10.008248	5.967488	-0.285928	0.309667	0.507600	-3.054545	10.008248	5.967488	-0.285928	0.309667	0.507600
714.803000	0.377992	-2.082982	-1.308254	-1.304267	1.480233	0.528128	-0.404323	0.326943	0.485948	-0.797557	0.010403	0.454015	-2.883422	9.988225	6.280126	-0.266025	0.229022	0.388951	-3.066618	10.015880	5.986508	-0.288479	0.309781	0.510710	-3.066618	10.015880	5.986508	-0.288479	0.309781	0.510710
714.813000	0.373873	-2.079725	-1.303252	-1.312350	1.480317	0.532690	-0.408335	0.329998	0.494514	-0.816683	0.010606	0.463360	-3.293087	10.251003	6.270735	-0.191826	0.270895	0.398414	-3.078539	10.023414	6.005388	-0.291068	0.309891	0.513821	-3.078539	10.023414	6.005388	-0.291068	0.309891	0.513821
714.823000	0.369683	-2.076451	-1.298285	-1.320674	1.480437	0.537324	-0.414669	0.340061	0.503825	-0.821055	0.010792	0.473541	-3.216121	9.956131	6.100114	-0.227648	0.241107	0.399513	-3.090282	10.030420	6.021790	-0.293694	0.310014	0.516932	-3.090282	10.030420	6.021790	-0.293694	0.310014	0.516932
714.835000	0.364652	-2.072353	-1.292361	-1.330527	1.480569	0.543084	-0.424381	0.346024	0.510379	-0.839252	0.010722	0.484496	-3.202621	10.170016	6.317447	-0.289854	0.238542	0.384099	-3.104115	10.038108	6.037789	-0.296828	0.310160	0.520665	-3.104115	10.038108	6.037789	-0.296828	0.310160	0.520665
714.845000	0.360356	-2.068857	-1.287206	-1.338907	1.480666	0.547930	-0.431138	0.351654	0.516578	-0.862523	0.011857	0.490349	-3.400526	10.082866	6.585102	-0.231426	0.246091	0.381914	-3.115389	10.043678	6.051077	-0.299443	0.310285	0.523775	-3.115389	10.043678	6.051077	-0.299443	0.310285	0.523775
714.855000	0.355984	-2.065289	-1.281899	-1.347836	1.480823	0.552911	-0.437908	0.357904	0.528100	-0.874317	0.013076	0.496824	-3.340510	10.133938	6.461155	-0.170120	0.243678	0.414243	-3.126475	10.049182	6.064266	-0.302112	0.310419	0.526886	-3.126475	10.049182	6.064266	-0.302112	0.310419	0.526886
714.865000	0.351564	-2.061651	-1.276534	-1.356571	1.480895	0.557914	-0.446085	0.361165	0.538893	-0.876614	0.013398	0.502783	-3.280655	10.272061	6.334832	-0.308011	0.252465	0.401536	-3.137332	10.054221	6.077428	-0.304762	0.310555	0.529183	-3.137332	10.054221	6.077428	-0.304762	0.310555	0.529183
714.877000	0.346138	-2.057201	-1.269931	-1.367122	1.481075	0.564021	-0.455082	0.369425	0.551444	-0.899836	0.012621	0.513785	-3.332001	9.955220	6.213649	-0.333261	0.266263	0.419890	-3.150038	10.059233	6.093009	-0.307932	0.310723	0.531333	-3.150038	10.059233	6.093009	-0.307932	0.310723	0.531333
714.887000	0.341532	-2.053422	-1.264434	-1.376256	1.481206	0.569146	-0.462527	0.373501	0.561273	-0.914091	0.012804	0.523484	-3.347839	10.125454	6.053119	-0.360523	0.268846	0.398661	-3.160418	10.063251	6.105673	-0.310625	0.310870	0.533126	-3.160418	10.063251	6.105673	-0.310625	0.310870	0.533126
714.897000	0.336883	-2.049616	-1.258866	-1.385596	1.481339	0.574420	-0.468671	0.381400	0.567107	-0.929331	0.012581	0.532470	-3.329697	9.828027	6.305506	-0.206871	0.253255	0.412438	-3.170582	10.066805	6.118028	-0.313361	0.311019	0.534918	-3.170582	10.066805	6.118028	-0.313361	0.311019	0.534918
714.907000	0.332213	-2.045798	-1.253158	-1.394780	1.481483	0.579761	-0.477369	0.388732	0.567928	-0.943824	0.013008	0.538272	-3.347641	9.779283	6.727785	-0.283444	0.275028	0.383302	-3.180531	10.070296	6.130264	-0.316071	0.311174	0.536710	-3.180531	10.070296	6.130264	-0.316071	0.311174	0.536710
714.919000	0.326426	-2.041206	-1.246001	-1.406277	1.481591	0.586255	-0.485664	0.391391	0.584425	-0.962354	0.012259	0.545600	-3.206368	10.159026	6.405012	-0.302320	0.304450	0.470895	-3.192139	10.073853	6.144679	-0.319346	0.311365	0.538861	-3.192139	10.073853	6.144679	-0.319346	0.311365	0.538861
714.929000	0.321553	-2.037235	-1.240083	-1.416127	1.481748	0.591847	-0.491644	0.397703	0.592735	-0.971074	0.014372	0.552891	-3.281912	10.161339	6.245158	-0.257868	0.287050	0.469504	-3.201485	10.075892	6.156451	-0.322130	0.311531	0.540653	-3.201485	10.075892	6.156451	-0.322130	0.311531	0.540653
714.939000	0.316547	-2.033190	-1.234166	-1.425721	1.481904	0.597373	-0.499826	0.406422	0.602948	-0.984473	0.014419	0.560370	-3.317947	9.924626	6.240290	-0.312572	0.272688	0.461372	-3.210185	10.077864	6.167782	-0.324907	0.311706	0.542445	-3.210185	10.077864	6.167782	-0.324907	0.311706	0.542445
714.949000	0.311505	-2.029063	-1.228261	-1.435628	1.482049	0.603078	-0.504851	0.409938	0.609801	-1.007335	0.015076	0.572137	-3.631888	10.094592	6.342401	-0.279783	0.259883	0.447073	-3.211294	10.078520	6.178880	-0.327698	0.311883	0.544238	-3.211294	10.078520	6.178880	-0.327698	0.311883	0.544238
714.959000	0.306306	-2.024980	-1.222276	-1.446049	1.482156	0.608807	-0.505103	0.405852	0.591879	-1.003944	0.014398	0.571384	-1.670762	8.263059	6.459567	-0.022953	0.268805	0.340048	-1.648001	8.039859	5.044276	-0.223316	0.322544	0.453079	-1.648001	8.039859	5.044276	-0.223316	0.322544	0.453079
714.971000	0.300361	-2.020164	-1.214881	-1.457598	1.482324	0.615592	-0.492163	0.398635	0.594896	-0.978975	0.014521	0.559942	-2.388863	8.909446	5.697608	-0.295252	0.253371	0.363219	-1.636439	7.988250	5.043729	-0.220322	0.322489	0.450929	-1.636439	7.988250	5.043729	-0.220322	0.322489	0.450929
714.981000	0.295476	-2.016171	-1.208800	-1.467281	1.482492	0.621135	-0.488171	0.398752	0.589913	-0.972615	0.013862	0.553462	-2.153129	8.443445	5.424977	-0.322095	0.251925	0.371494	-1.622163	7.944789	5.042759	-0.217808	0.322444	0.449137	-1.622163	7.944789	5.042759	-0.217808	0.322444	0.449137
714.991000	0.290557	-2.012118	-1.202871	-1.477131	1.482612	0.626613	-0.484080	0.396601	0.586078	-0.956662	0.013036	0.545709	-2.029967	7.799098	5.059469	-0.217831	0.303391	0.330433	-1.608129	7.901108	5.041243	-0.215321	0.322395	0.447344	-1.608129	7.901108	5.041243	-0.215321	0.322395	0.447344
715.001000	0.285797	-2.008128	-1.197209	-1.486502	1.482720	0.632004	-0.477697	0.393885	0.575782	-0.938499	0.013676	0.536664	-1.977403	7.267268	5.037446	-0.306462	0.287567	0.348820	-1.594339	7.857549	5.039245	-0.212797	0.322342	0.445552	-1.594339	7.857549	5.039245	-0.212797	0.322342	0.445552
715.013000	0.280092	-2.003543	-1.190436	-1.497611	1.482875	0.638401	-0.470529	0.381961	0.562301	-0.932843	0.012252	0.526163	-1.635787	7.326120	5.337703	-0.213809	0.294521	0.384135	-1.578045	7.805660	5.036213	-0.209766	0.322274	0.443401	-1.578045	7.805660	5.036213	-0.209766	0.322274	0.443401
715.023000	0.275402	-1.999782	-1.184773	-1.507052	1.483031	0.643654	-0.462362	0.374521	0.554435	-0.913769	0.012068	0.518002	-1.341204	7.283028	5.215847	-0.154157	0.300522	0.372539	-1.564620	7.762778	5.033182	-0.207254	0.322211	0.441609	-1.564620	7.762778	5.033182	-0.207254	0.322211	0.441609
715.033000	0.270855	-1.996077	-1.179256	-1.516013	1.483116	0.648773	-0.456094	0.369475	0.543593	-0.891184	0.012882	0.509553	-1.333861	7.217465	5.386944	-0.289844	0.298132	0.389389	-1.551369	7.719784	5.029763	-0.204705	0.322145	0.439817	-1.551369	7.719784	5.029763	-0.204705	0.322145	0.439817
715.043000	0.266386	-1.992389	-1.173782	-1.524737	1.483247	0.653842	-0.450131	0.362815	0.540445	-0.884513	0.011848	0.502755	-1.113640	7.160322	4.919588	-0.267970	0.327578	0.372339	-1.538281	7.677250	5.025929	-0.202146	0.322081	0.438025	-1.538281	7.677250	5.025929	-0.202146	0.322081	0.438025
715.055000	0.261099	-1.988038	-1.167524	-1.535342	1.483405	0.659775	-0.439796	0.358206	0.530608	-0.874505	0.013618	0.494416	-1.189991	6.673033	4.932914	-0.158624	0.302460	0.362021	-1.522829	7.625964	5.020803	-0.199088	0.321999	0.434701	-1.522829	7.625964	5.020803	-0.199088	0.321999	0.434701
715.065000	0.256733	-1.984529	-1.162319	-1.543976	1.483572	0.664705	-0.431290	0.350862	0.517226	-0.851034	0.013705	0.488098	-1.252451	6.599265	5.109942	-0.218367	0.265603	0.366944	-1.510103	7.583490	5.016121	-0.196539	0.321926	0.431591	-1.510103	7.583490	5.016121	-0.196539	0.321926	0.431591
715.075000	0.252368	-1.981126	-1.157162	-1.552316	1.483656	0.669511	-0.424498	0.340237	0.509396	-0.836577	0.012498	0.478792	-1.096679	6.906109	5.127233	-0.218474	0.250224	0.328158	-1.497487	7.541731	5.011100	-0.193971	0.321856	0.428480	-1.497487	7.541731	5.011100	-0.193971	0.321856	0.428480
715.085000	0.248138	-1.977788	-1.152081	-1.560647	1.483811	0.674304	-0.416520	0.334180	0.499322	-0.828988	0.011294	0.466633	-1.006449	7.238828	5.195042	-0.208225	0.282665	0.354511	-1.484960	7.500448	5.005738	-0.191399	0.321778	0.425370	-1.484960	7.500448	5.005738	-0.191399	0.321778	0.425370
715.095000	0.244085	-1.974530	-1.147132	-1.569048	1.483895	0.678968	-0.407087	0.325730	0.487712	-0.810918	0.011126	0.456817	-1.268953	7.713447	5.476509	-0.119366	0.260381	0.349665	-1.472560	7.459413	4.995521	-0.188846	0.321698	0.422259	-1.472560	7.459413	4.995521	-0.188846	0.321698	0.422259
715.105000	0.240045	-1.971277	-1.142337	-1.576938	1.484015	0.683490	-0.400648	0.325142	0.479310	-0.788791	0.011362	0.452444	-1.429408	7.434143	5.512326	-0.220602	0.302162	0.342714	-1.460300	7.418415	4.984426	-0.186271	0.321618	0.419148	-1.460300	7.418415	4.984426	-0.186271	0.321618	0.419148
715.115000	0.236125	-1.968070	-1.137671	-1.584697	1.484135	0.687998	-0.393707	0.318660	0.474088	-0.783881	0.010608	0.446271	-1.434400	7.445250	5.441761	-0.208940	0.303066	0.331708	-1.448144	7.377729	4.973073	-0.183681	0.321534	0.416038	-1.448144	7.377729	4.973073	-0.183681	0.321534	0.416038
715.127000	0.231511	-1.964223	-1.132121	-1.594016	1.484232	0.693186	-0.384922	0.315673	0.467591	-0.772993	0.011636	0.438772	-1.742031	7.180535	5.235173	-0.128252	0.288848	0.339035	-1.433693	7.328710	4.959078	-0.180578	0.321435	0.412305	-1.433693	7.328710	4.959078	-0.180578	0.321435	0.412305
715.137000	0.227709	-1.961145	-1.127469	-1.601765	1.484363	0.697533	-0.379769	0.307136	0.460470	-0.751080	0.011014	0.433449	-1.638671	7.554595	5.247935	-0.075827	0.245542	0.328010	-1.421703	7.288359	4.947100	-0.177997	0.321351	0.409194	-1.421703	7.288359	4.947100	-0.177997	0.321351	0.409194
715.147000	0.223957	-1.958073	-1.122891	-1.609106	1.484459	0.701818	-0.372837	0.304795	0.449196	-0.733677	0.010213	0.424120	-1.714570	7.086503	5.383580	-0.223765	0.271791	0.286376	-1.409789	7.248021	4.934878	-0.175393	0.321260	0.406083	-1.409789	7.248021	4.934878	-0.175393	0.321260	0.406083
715.157000	0.220278	-1.955107	-1.118383	-1.616295	1.484567	0.705994	-0.366208	0.296714	0.440570	-0.724514	0.009444	0.412354	-1.671561	7.506259	5.361161	-0.192190	0.283993	0.341963	-1.397931	7.208173	4.922436	-0.172778	0.321176	0.402973	-1.397931	7.208173	4.922436	-0.172778	0.321176	0.402973
715.167000	0.216705	-1.952158	-1.113873	-1.623443	1.484626	0.710120	-0.360365	0.295846	0.436756	-0.711968	0.009950	0.400479	-1.795928	6.913555	4.936199	-0.153707	0.243423	0.376132	-1.386131	7.168669	4.909761	-0.170169	0.317809	0.399862	-1.386131	7.168669	4.909761	-0.170169	0.317809	0.399862
715.177000	0.213123	-1.949256	-1.109603	-1.630649	1.484771	0.714156	-0.351260	0.286458	0.428356	-0.698169	0.009841	0.395797	-2.002734	7.123497	4.812553	-0.135515	0.261286	0.301198	-1.374390	7.129518	4.896876	-0.167572	0.311493	0.396752	-1.374390	7.129518	4.896876	-0.167572	0.311493	0.396752
715.187000	0.209693	-1.946407	-1.105471	-1.637488	1.484855	0.718070	-0.346706	0.284883	0.414686	-0.679589	0.008655	0.386851	-1.846437	6.744835	5.140865	-0.151804	0.253304	0.325355	-1.362746	7.090484	4.883872	-0.164972	0.305170	0.393641	-1.362746	7.090484	4.883872	-0.164972	0.305170	0.393641
715.199000	0.205557	-1.943092	-1.100678	-1.645455	1.484987	0.722620	-0.339254	0.272663	0.401822	-0.665847	0.009306	0.378702	-1.830039	7.110710	5.354856	-0.163660	0.286867	0.305130	-1.348821	7.044321	4.868074	-0.161849	0.297583	0.389908	-1.348821	7.044321	4.868074	-0.161849	0.297583	0.389908
715.209000	0.202226	-1.940371	-1.096670	-1.651978	1.485058	0.726338	-0.331839	0.268775	0.395285	-0.654459	0.008288	0.369507	-1.857646	6.914599	5.338700	-0.171597	0.282805	0.339393	-1.337228	7.006501	4.854727	-0.159244	0.291261	0.386797	-1.337228	7.006501	4.854727	-0.159244	0.291261	0.386797
715.219000	0.198916	-1.937743	-1.092731	-1.658532	1.485107	0.730061	-0.328269	0.260758	0.385878	-0.642262	0.008671	0.364073	-1.457906	7.043928	5.281485	-0.115201	0.269582	0.274309	-1.325661	6.968860	4.841193	-0.156642	0.284942	0.383687	-1.325661	6.968860	4.841193	-0.156642	0.284942	0.383687
715.229000	0.195632	-1.935123	-1.088863	-1.664935	1.485190	0.733663	-0.319703	0.256594	0.381466	-0.621717	0.007536	0.354115	-1.322852	6.818468	5.073094	-0.093558	0.305875	0.282614	-1.314131	6.931343	4.827503	-0.154045	0.278618	0.380576	-1.314131	6.931343	4.827503	-0.154045	0.278618	0.380576
715.239000	0.192493	-1.932595	-1.085057	-1.671010	1.485250	0.737118	-0.312775	0.250439	0.371081	-0.605461	0.008009	0.347279	-1.114890	6.770181	5.207667	-0.165983	0.335296	0.308624	-1.302601	6.894364	4.813698	-0.151429	0.272295	0.377465	-1.302601	6.894364	4.813698	-0.151429	0.272295	0.377465
715.249000	0.189379	-1.930145	-1.081346	-1.676918	1.485358	0.740513	-0.304202	0.245077	0.363140	-0.595563	0.007625	0.339029	-0.942273	6.757867	5.110058	-0.160781	0.322696	0.309672	-1.291078	6.857985	4.799802	-0.148821	0.265972	0.374355	-1.291078	6.857985	4.799802	-0.148821	0.265972	0.374355
715.261000	0.185723	-1.927195	-1.077083	-1.683910	1.485406	0.744548	-0.296523	0.242109	0.356962	-0.581430	0.008307	0.331917	-0.533597	6.197241	4.756386	-0.178419	0.336500	0.283645	-1.277278	6.814860	4.783068	-0.145698	0.258383	0.370622	-1.277278	6.814860	4.783068	-0.145698	0.258383	0.370622
715.271000	0.182859	-1.924842	-1.073625	-1.689849	1.485503	0.747791	-0.285719	0.232536	0.345647	-0.567447	0.007770	0.325352	-0.630692	6.411340	4.936755	-0.043117	0.328100	0.277186	-1.265786	6.779276	4.769011	-0.143114	0.252057	0.367511	-1.265786	6.779276	4.769011	-0.143114	0.252057	0.367511
715.281000	0.180081	-1.922588	-1.070287	-1.695528	1.485563	0.751013	-0.278704	0.228217	0.336480	-0.545910	0.008409	0.313646	-0.602353	6.261211	4.872035	-0.072675	0.340085	0.304643	-1.254260	6.744581	4.754908	-0.140531	0.245736	0.364401	-1.254260	6.744581	4.754908	-0.140531	0.245736	0.364401
715.291000	0.177400	-1.920403	-1.066960	-1.700784	1.485671	0.754079	-0.267216	0.221129	0.324931	-0.531209	0.007766	0.307636	-1.076901	6.203860	5.245632	-0.138692	0.337162	0.294091	-1.242729	6.710203	4.740750	-0.137934	0.239412	0.361290	-1.242729	6.710203	4.740750	-0.137934	0.239412	0.361290
715.303000	0.174295	-1.917803	-1.063023	-1.707022	1.485754	0.757669	-0.260422	0.211923	0.315855	-0.519267	0.007426	0.297441	-1.258704	6.619120	5.001777	-0.130396	0.350638	0.281852	-1.228856	6.669511	4.723619	-0.134814	0.231823	0.357557	-1.228856	6.669511	4.723619	-0.134814	0.231823	0.357557
715.313000	0.171802	-1.915759	-1.059886	-1.712103	1.485838	0.760629	-0.252509	0.209364	0.308599	-0.510206	0.007028	0.289783	-1.666530	6.252451	4.948332	-0.103642	0.344989	0.282535	-1.217284	6.636132	4.709341	-0.132224	0.225503	0.354447	-1.217284	6.636132	4.709341	-0.132224	0.225503	0.354447
715.323000	0.169294	-1.913702	-1.056860	-1.717146	1.485922	0.763510	-0.248219	0.198592	0.296681	-0.498556	0.007457	0.280833	-1.643315	6.770325	5.090826	-0.065246	0.350810	0.255561	-1.205695	6.603155	4.695035	-0.127404	0.219179	0.351336	-1.205695	6.603155	4.695035	-0.127404	0.219179	0.351336
715.333000	0.166847	-1.911704	-1.053916	-1.722116	1.485983	0.766285	-0.244319	0.196803	0.290620	-0.479225	0.008039	0.270150	-1.445888	6.529301	5.067521	-0.033540	0.321622	0.310493	-1.194088	6.570492	4.680681	-0.121497	0.212858	0.348225	-1.194088	6.570492	4.680681	-0.121497	0.212858	0.348225
715.343000	0.164434	-1.909757	-1.051043	-1.726870	1.486042	0.768949	-0.237208	0.192945	0.282421	-0.462234	0.006646	0.264972	-1.390790	6.191864	4.882672	-0.033624	0.328523	0.262094	-1.182441	6.538493	4.666352	-0.115595	0.206536	0.345115	-1.182441	6.538493	4.666352	-0.115595	0.206536	0.345115
715.353000	0.162088	-1.907866	-1.048278	-1.731290	1.486126	0.771540	-0.231163	0.184760	0.274638	-0.445871	0.006239	0.255641	-1.258035	6.239633	4.816021	-0.087790	0.343597	0.266576	-1.170766	6.506941	4.652057	-0.109689	0.200215	0.342004	-1.170766	6.506941	4.652057	-0.109689	0.200215	0.342004
715.365000	0.159415	-1.905698	-1.045119	-1.736524	1.486222	0.774544	-0.221941	0.177788	0.265376	-0.433414	0.006526	0.245388	-1.198887	6.324270	4.768626	-0.080950	0.329881	0.244919	-1.156690	6.470054	4.634982	-0.102611	0.192627	0.338271	-1.156690	6.470054	4.634982	-0.102611	0.192627	0.338271
715.375000	0.157198	-1.903990	-1.042583	-1.740743	1.486246	0.776947	-0.213481	0.172266	0.257221	-0.421988	0.005947	0.234580	-1.270561	6.326264	4.760388	-0.090781	0.340011	0.261190	-1.144923	6.439725	4.620753	-0.096719	0.186311	0.335161	-1.144923	6.439725	4.620753	-0.096719	0.186311	0.335161
715.385000	0.155065	-1.902284	-1.040130	-1.744865	1.486342	0.779325	-0.207609	0.167239	0.249042	-0.409807	0.006474	0.233213	-0.953039	6.230470	4.763359	-0.072342	0.309575	0.233518	-1.133100	6.410029	4.606543	-0.090836	0.179992	0.332050	-1.133100	6.410029	4.606543	-0.090836	0.179992	0.332050
715.395000	0.153052	-1.900705	-1.037715	-1.748915	1.486390	0.781544	-0.197895	0.157552	0.237416	-0.394720	0.005612	0.223835	-1.153635	6.645313	5.157320	-0.058454	0.319665	0.277905	-1.121215	6.381133	4.592419	-0.084963	0.173672	0.328939	-1.121215	6.381133	4.592419	-0.084963	0.173672	0.328939
715.405000	0.151147	-1.899140	-1.035357	-1.752867	1.486449	0.783722	-0.190444	0.153622	0.231025	-0.378957	0.005332	0.217212	-1.108872	6.772277	4.918055	0.001401	0.331667	0.288452	-1.109288	6.352433	4.578215	-0.079088	0.167354	0.325829	-1.109288	6.352433	4.578215	-0.079088	0.167354	0.325829
715.415000	0.149283	-1.897601	-1.033090	-1.756604	1.486510	0.785799	-0.186092	0.151588	0.220708	-0.361788	0.004979	0.210513	-0.840568	6.347111	5.120394	0.021098	0.320948	0.228807	-1.097294	6.324559	4.564135	-0.073223	0.161038	0.322718	-1.097294	6.324559	4.564135	-0.073223	0.161038	0.322718
715.427000	0.147115	-1.895890	-1.030511	-1.760793	1.486521	0.788216	-0.175371	0.143795	0.209198	-0.340639	0.004397	0.200957	-1.002066	6.175247	5.140031	-0.005540	0.336322	0.263187	-1.082884	6.290835	4.547199	-0.066176	0.153459	0.318985	-1.082884	6.290835	4.547199	-0.066176	0.153459	0.318985
715.437000	0.145336	-1.894440	-1.028430	-1.764094	1.486605	0.790159	-0.169244	0.138953	0.204905	-0.331413	0.004312	0.192561	-0.854500	6.062994	4.894951	-0.027434	0.355019	0.221142	-1.070776	6.263896	4.533217	-0.060310	0.147145	0.315875	-1.070776	6.263896	4.533217	-0.060310	0.147145	0.315875
715.447000	0.143742	-1.893091	-1.026388	-1.767293	1.486618	0.792012	-0.163859	0.133563	0.196543	-0.320556	0.004872	0.184122	-0.501291	5.970318	4.728256	-0.047388	0.375908	0.236736	-1.058634	6.237019	4.519229	-0.054446	0.140833	0.312764	-1.058634	6.237019	4.519229	-0.054446	0.140833	0.312764
715.457000	0.142160	-1.891770	-1.024443	-1.770367	1.486653	0.793813	-0.155556	0.129290	0.186710	-0.307509	0.003894	0.176614	-0.540227	5.645921	4.725438	-0.025228	0.366069	0.255566	-1.046400	6.211225	4.505406	-0.048599	0.134518	0.309653	-1.046400	6.211225	4.505406	-0.048599	0.134518	0.309653
715.469000	0.140358	-1.890249	-1.022244	-1.773887	1.486701	0.795859	-0.145016	0.122958	0.178412	-0.293008	0.003950	0.167460	-0.753654	5.266682	4.502498	0.004978	0.356549	0.214912	-1.031667	6.180369	4.488807	-0.041583	0.126949	0.305921	-1.031667	6.180369	4.488807	-0.041583	0.126949	0.305921
715.479000	0.138953	-1.889104	-1.020538	-1.776680	1.486750	0.797439	-0.136789	0.111235	0.167909	-0.280457	0.004269	0.153624	-0.924599	5.782189	4.578087	-0.038668	0.385807	0.278206	-1.019278	6.155895	4.475156	-0.035748	0.120635	0.302810	-1.019278	6.155895	4.475156	-0.035748	0.120635	0.302810
715.489000	0.137635	-1.888006	-1.018867	-1.779440	1.486810	0.798960	-0.131724	0.104947	0.158859	-0.266514	0.004935	0.151948	-0.868882	5.901847	4.673058	0.002840	0.364883	0.232350	-1.006828	6.131924	4.461634	-0.029923	0.114328	0.299699	-1.006828	6.131924	4.461634	-0.029923	0.114328	0.299699
715.499000	0.136371	-1.887010	-1.017375	-1.782023	1.486846	0.800437	-0.123596	0.100562	0.151241	-0.248987	0.005428	0.140037	-0.951774	5.720935	4.574372	0.011392	0.341812	0.259168	-0.994294	6.108754	4.448252	-0.024115	0.108026	0.296589	-0.994294	6.108754	4.448252	-0.024115	0.108026	0.296589
715.509000	0.135180	-1.886077	-1.015944	-1.784467	1.486893	0.801790	-0.116268	0.093808	0.142142	-0.231147	0.004248	0.131160	-1.185245	5.870788	4.525734	-0.007803	0.366350	0.245548	-0.981703	6.085886	4.434949	-0.018305	0.101718	0.293478	-0.981703	6.085886	4.434949	-0.018305	0.101718	0.293478
715.519000	0.134055	-1.885097	-1.014645	-1.786757	1.486941	0.803044	-0.111209	0.090831	0.131736	-0.216213	0.003397	0.122345	-1.168351	5.682086	4.758310	0.032987	0.345246	0.307748	-0.969013	6.064024	4.421818	-0.012509	0.095416	0.290367	-0.969013	6.064024	4.421818	-0.012509	0.095416	0.290367
715.529000	0.133003	-1.884294	-1.013370	-1.788860	1.486940	0.804225	-0.103333	0.085001	0.122105	-0.198651	0.002265	0.118130	-1.093072	5.735080	4.865310	0.014172	0.333317	0.227594	-0.956263	6.042432	4.408742	-0.006712	0.089115	0.287257	-0.956263	6.042432	4.408742	-0.006712	0.089115	0.287257
715.541000	0.131785	-1.883329	-1.012021	-1.791143	1.486964	0.805634	-0.096714	0.072520	0.113491	-0.183458	0.002315	0.106127	-1.046894	6.363254	4.786352	0.016713	0.354434	0.250041	-0.940852	6.017499	4.393279	0.000229	0.081555	0.283524	-0.940852	6.017499	4.393279	0.000229	0.081555	0.283524
715.551000	0.130873	-1.882634	-1.010923	-1.792873	1.486988	0.806676	-0.090956	0.069433	0.107256	-0.172444	0.001318	0.098220	-0.740541	6.259853	4.665343	0.034913	0.361240	0.219964	-0.927909	5.997554	4.380528	0.006007	0.075252	0.280413	-0.927909	5.997554	4.380528	0.006007	0.075252	0.280413
715.561000	0.129989	-1.881978	-1.009885	-1.794552	1.487025	0.807570	-0.081730	0.066696	0.100954	-0.162616	0.002394	0.089590	-0.707733	5.941741	4.470099	0.054475	0.355418	0.264858	-0.914887	5.978195	4.367894	0.011780	0.068954	0.277303	-0.914887	5.978195	4.367894	0.011780	0.068954	0.277303
715.571000	0.129239	-1.881343	-1.008981	-1.796080	1.487012	0.808416	-0.074351	0.060892	0.091691	-0.148072	0.001625	0.081989	-0.780423	5.928898	4.561214	0.095379	0.367045	0.234916	-0.901820	5.958807	4.355259	0.017550	0.062663	0.274192	-0.901820	5.958807	4.355259	0.017550	0.062663	0.274192
715.583000	0.128389	-1.880664	-1.007946	-1.797701	1.487061	0.809383	-0.067335	0.052884	0.078695	-0.128413	0.002800	0.075176	-0.587560	6.099997	4.721144	0.033918	0.337155	0.181687	-0.886019	5.936589	4.340360	0.024458	0.055105	0.270459	-0.886019	5.936589	4.340360	0.024458	0.055105	0.270459
715.593000	0.127779	-1.880185	-1.007220	-1.798928	1.487097	0.810099	-0.059395	0.049102	0.069218	-0.116571	0.003341	0.064110	-0.597847	5.902061	4.730650	0.090869	0.332906	0.205176	-0.872761	5.918711	4.328068	0.030207	0.048813	0.267348	-0.872761	5.918711	4.328068	0.030207	0.048813	0.267348
715.603000	0.127244	-1.879720	-1.006601	-1.799992	1.487133	0.810706	-0.050117	0.045455	0.063235	-0.103443	0.002504	0.055774	-0.663970	5.657806	4.590302	0.062548	0.316069	0.233529	-0.859430	5.901293	4.315916	0.035952	0.042527	0.264238	-0.859430	5.901293	4.315916	0.035952	0.042527	0.264238
715.613000	0.126756	-1.879279	-1.005972	-1.800933	1.487084	0.811182	-0.043484	0.039715	0.054549	-0.089465	0.001362	0.051259	-0.796772	5.497175	4.612247	0.104202	0.325414	0.180019	-0.846003	5.884621	4.303851	0.041687	0.036236	0.261127	-0.846003	5.884621	4.303851	0.041687	0.036236	0.261127
715.623000	0.126349	-1.878911	-1.005522	-1.801703	1.487144	0.811646	-0.037745	0.033194	0.045324	-0.073100	0.001041	0.042988	-0.655937	5.308710	4.637632	0.050805	0.338732	0.189301	-0.832498	5.868465	4.291950	0.047416	0.029949	0.258016	-0.832498	5.868465	4.291950	0.047416	0.029949	0.258016
715.633000	0.126029	-1.878616	-1.005131	-1.802383	1.487132	0.812025	-0.031707	0.026371	0.037720	-0.061629	0.000727	0.033897	-0.418524	5.276520	4.513825	0.116632	0.349907	0.179748	-0.818918	5.852818	4.280228	0.053133	0.023662	0.254906	-0.818918	5.852818	4.280228	0.053133	0.023662	0.254906
715.643000	0.125769	-1.878390	-1.004740	-1.802879	1.487096	0.812332	-0.024120	0.020856	0.029603	-0.046619	0.000631	0.025427	-0.389569	5.198205	4.490273	0.099845	0.326627	0.196197	-0.805220	5.838238	4.268634	0.058843	0.017377	0.251795	-0.805220	5.838238	4.268634	0.058843	0.017377	0.251795
715.655000	0.125581	-1.878215	-1.004420	-1.803363	1.487155	0.812578	-0.015876	0.011941	0.021431	-0.030104	0.000500	0.015207	-0.324391	5.364019	4.292470	0.126311	0.334580	0.235331	-0.788684	5.821308	4.254878	0.065687	0.009840	0.248062	-0.788684	5.821308	4.254878	0.065687	0.009840	0.248062
715.665000	0.125476	-1.878171	-1.004258	-1.803558	1.487144	0.812624	-0.008241	0.005506	0.012704	-0.015657	0.000456	0.007903	0.099094	4.899024	4.171564	0.092370	0.358047	0.205287	-0.271946	5.173597	4.114099	0.071383	0.003559	0.171906	-0.271946	5.173597	4.114099	0.071383	0.003559	0.171906
715.675000	0.125434	-1.878175	-1.004180	-1.803597	1.487180	0.812628	0.003693	-0.004222	0.000615	0.005504	0.000287	-0.005426	0.617414	4.560714	3.762931	0.329143	0.306723	0.100189	-0.008556	4.432276	3.695183	0.367755	-0.006793	0.000711	-0.008556	4.432276	3.695183	0.367755	-0.006793	0.000711
715.685000	0.125384	-1.878201	-1.004228	-1.803496	1.487144	0.812672	-0.020813	-0.007037	0.002118	0.013410	0.000218	0.010891	-1.898773	3.326056	3.893927	0.379972	0.296158	0.291891	-2.735802	3.518583	3.913723	0.558113	-0.016854	0.327032	-2.735802	3.518583	3.913723	0.558113	-0.016854	0.327032
715.695000	0.125140	-1.878388	-1.004275	-1.803349	1.487180	0.812846	-0.030234	-0.020797	0.000498	0.021093	0.000210	0.021779	-1.850380	3.648287	4.017798	0.400049	0.298337	0.329663	-2.763953	3.225987	3.904953	0.626412	-0.017032	0.345421	-2.763953	3.225987	3.904953	0.626412	-0.017032	0.345421
715.707000	0.124677	-1.878712	-1.004252	-1.803157	1.487180	0.813149	-0.044443	-0.024623	-0.000798	0.021274	0.000170	0.028916	-2.069022	3.495334	4.055466	0.481821	0.337436	0.332017	-2.798090	3.211141	3.894567	0.629806	-0.017244	0.349612	-2.798090	3.211141	3.894567	0.629806	-0.017244	0.349612
715.717000	0.124167	-1.879038	-1.004265	-1.802925	1.487180	0.813478	-0.054287	-0.031376	-0.001121	0.027250	0.000172	0.039394	-2.573386	3.469422	4.077223	0.536323	0.289355	0.303560	-2.826768	3.199224	3.885874	0.632630	-0.017426	0.353104	-2.826768	3.199224	3.885874	0.632630	-0.017426	0.353104
715.727000	0.123574	-1.879463	-1.004302	-1.802597	1.487192	0.813972	-0.067867	-0.040421	-0.001636	0.035123	0.000173	0.048432	-2.898170	3.826942	4.112020	0.538108	0.284624	0.285734	-2.855722	3.188107	3.877304	0.635441	-0.017611	0.356596	-2.855722	3.188107	3.877304	0.635441	-0.017611	0.356596
715.737000	0.122821	-1.879887	-1.004360	-1.802236	1.487216	0.814518	-0.082289	-0.047408	-0.001185	0.040569	0.000136	0.058051	-2.955321	3.867548	4.151568	0.641957	0.285763	0.254013	-2.884964	3.177852	3.868859	0.638242	-0.017797	0.360088	-2.884964	3.177852	3.868859	0.638242	-0.017797	0.360088
715.749000	0.121671	-1.880515	-1.004336	-1.801654	1.487180	0.815288	-0.099358	-0.056104	-0.000265	0.053015	0.000131	0.064101	-3.295545	4.063498	4.045972	0.631559	0.292690	0.269412	-2.920239	3.165497	3.858614	0.641610	-0.018024	0.364279	-2.920239	3.165497	3.858614	0.641610	-0.018024	0.364279
715.759000	0.120618	-1.881128	-1.004359	-1.801072	1.487155	0.815938	-0.114785	-0.062768	-0.000153	0.061986	0.000136	0.071458	-3.406837	4.076299	4.021819	0.620773	0.330587	0.308623	-2.950015	3.156563	3.850242	0.644402	-0.018215	0.367771	-2.950015	3.156563	3.850242	0.644402	-0.018215	0.367771
715.769000	0.119396	-1.881816	-1.004336	-1.800421	1.487180	0.816745	-0.132417	-0.066990	0.000068	0.067449	0.000141	0.082695	-3.290273	3.754160	3.955657	0.649627	0.279300	0.278166	-2.979947	3.147670	3.841850	0.647195	-0.018409	0.371263	-2.979947	3.147670	3.841850	0.647195	-0.018409	0.371263
715.779000	0.117938	-1.882479	-1.004336	-1.799734	1.487192	0.817614	-0.146647	-0.073919	0.000000	0.078102	0.000128	0.090902	-3.078997	3.648688	3.874908	0.627140	0.275075	0.310868	-3.010130	3.139416	3.833507	0.649981	-0.018607	0.374756	-3.010130	3.139416	3.833507	0.649981	-0.018607	0.374756
715.789000	0.116418	-1.883249	-1.004359	-1.798877	1.487192	0.818504	-0.157864	-0.082686	-0.000416	0.083267	0.000154	0.096456	-3.466154	3.738300	3.891284	0.669085	0.294042	0.382521	-3.040601	3.132020	3.825306	0.652756	-0.018805	0.378248	-3.040601	3.132020	3.825306	0.652756	-0.018805	0.378248
715.799000	0.114746	-1.884131	-1.004325	-1.798034	1.487216	0.819600	-0.173837	-0.089432	-0.000420	0.091079	0.000144	0.114356	-3.384261	3.713755	3.884429	0.635130	0.299829	0.278202	-3.071358	3.125487	3.817165	0.655521	-0.019006	0.381740	-3.071358	3.125487	3.817165	0.655521	-0.019006	0.381740
715.809000	0.112908	-1.885069	-1.004325	-1.797048	1.487180	0.820816	-0.190293	-0.092173	-0.000265	0.099197	0.000124	0.119071	-2.952412	2.812684	3.782881	0.599205	0.290542	0.304044	-3.102298	3.119157	3.809032	0.658286	-0.019209	0.385232	-3.102298	3.119157	3.809032	0.658286	-0.019209	0.385232
715.819000	0.110923	-1.886043	-1.004360	-1.796071	1.487203	0.822031	-0.202536	-0.103101	-0.001195	0.104924	0.000109	0.128614	-2.873989	2.946656	3.754839	0.661179	0.283672	0.283707	-3.133488	3.113452	3.800942	0.661042	-0.019417	0.388725	-3.133488	3.113452	3.800942	0.661042	-0.019417	0.388725
715.831000	0.108407	-1.887382	-1.004360	-1.794747	1.487179	0.823628	-0.218260	-0.117445	-0.000538	0.114081	0.000095	0.134462	-3.000561	3.401050	3.737397	0.623543	0.283170	0.335116	-3.171387	3.108320	3.791379	0.664337	-0.019669	0.392915	-3.171387	3.108320	3.791379	0.664337	-0.019669	0.392915
715.841000	0.106071	-1.888637	-1.004359	-1.793578	1.487203	0.825093	-0.233933	-0.124615	-0.000101	0.122628	0.000086	0.149244	-2.678990	3.324879	3.604059	0.602458	0.286723	0.278575	-3.203218	3.104546	3.783476	0.667069	-0.019882	0.396408	-3.203218	3.104546	3.783476	0.667069	-0.019882	0.396408
715.851000	0.103667	-1.889924	-1.004361	-1.792331	1.487203	0.826563	-0.243377	-0.133166	-0.001614	0.129665	0.000079	0.158021	-2.868003	3.535570	3.665715	0.614545	0.268727	0.269677	-3.235391	3.101958	3.775706	0.669787	-0.020096	0.399900	-3.235391	3.101958	3.775706	0.669787	-0.020096	0.399900
715.861000	0.101117	-1.891265	-1.004420	-1.790980	1.487192	0.828219	-0.255435	-0.134974	-0.002290	0.136846	0.000058	0.163288	-3.010906	2.952519	3.603828	0.638332	0.258744	0.336291	-3.267775	3.099742	3.767917	0.672507	-0.020313	0.403392	-3.267775	3.099742	3.767917	0.672507	-0.020313	0.403392
715.873000	0.097929	-1.893011	-1.004445	-1.789343	1.487179	0.830264	-0.271801	-0.149479	-0.002151	0.145205	0.000053	0.177761	-3.230396	3.244220	3.671208	0.572324	0.243075	0.328113	-3.306945	3.097722	3.758673	0.675759	-0.020577	0.407583	-3.306945	3.097722	3.758673	0.675759	-0.020577	0.407583
715.883000	0.095063	-1.894556	-1.004445	-1.787865	1.487179	0.832072	-0.285851	-0.159031	-0.002342	0.151972	0.000049	0.185429	-3.255355	3.502404	3.613916	0.637397	0.254604	0.319290	-3.339926	3.097119	3.751017	0.678459	-0.020800	0.411075	-3.339926	3.097119	3.751017	0.678459	-0.020800	0.411075
715.893000	0.092095	-1.896167	-1.004470	-1.786259	1.487179	0.833985	-0.301695	-0.165266	-0.003160	0.156737	0.000046	0.190372	-3.116495	3.436171	3.620086	0.653941	0.252009	0.373162	-3.373153	3.097072	3.743440	0.681153	-0.021022	0.414567	-3.373153	3.097072	3.743440	0.681153	-0.021022	0.414567
715.903000	0.088946	-1.897807	-1.004493	-1.784643	1.487155	0.835970	-0.312777	-0.168223	-0.002636	0.163380	0.000043	0.205357	-3.387729	2.924633	3.517421	0.621785	0.250233	0.310741	-3.406620	3.097551	3.735875	0.683838	-0.021249	0.418060	-3.406620	3.097551	3.735875	0.683838	-0.021249	0.418060
715.915000	0.085025	-1.899974	-1.004517	-1.782540	1.487179	0.838515	-0.331908	-0.183127	-0.003194	0.171607	0.000040	0.214698	-3.200129	3.542911	3.549011	0.632471	0.230163	0.337513	-3.447069	3.098656	3.726785	0.687060	-0.021524	0.422250	-3.447069	3.098656	3.726785	0.687060	-0.021524	0.422250
715.925000	0.081643	-1.901866	-1.004529	-1.780785	1.487192	0.840647	-0.344750	-0.189068	-0.002592	0.178845	0.000000	0.225227	-3.484125	3.452316	3.442359	0.613524	0.251229	0.349257	-3.481224	3.101275	3.719380	0.689723	-0.021756	0.425742	-3.481224	3.101275	3.719380	0.689723	-0.021756	0.425742
715.935000	0.078088	-1.903764	-1.004565	-1.778951	1.487179	0.842911	-0.358174	-0.194722	-0.003919	0.185150	0.000000	0.234497	-3.585192	3.311271	3.445712	0.660077	0.219800	0.331637	-3.515564	3.104081	3.711953	0.692375	-0.021987	0.429235	-3.515564	3.104081	3.711953	0.692375	-0.021987	0.429235
715.945000	0.074445	-1.905755	-1.004685	-1.777047	1.487179	0.845299	-0.373070	-0.203602	-0.005496	0.192647	0.000000	0.241197	-3.644865	3.363306	3.498025	0.700438	0.243643	0.381754	-3.550154	3.107449	3.704573	0.695025	-0.022225	0.432727	-3.550154	3.107449	3.704573	0.695025	-0.022225	0.432727
715.955000	0.070634	-1.907852	-1.004685	-1.775063	1.487179	0.847718	-0.386297	-0.211261	-0.005074	0.201585	0.000000	0.251336	-3.972734	3.452572	3.441514	0.673222	0.239954	0.370905	-3.585096	3.112017	3.697271	0.697657	-0.022462	0.436219	-3.585096	3.112017	3.697271	0.697657	-0.022462	0.436219
715.967000	0.065911	-1.910471	-1.004758	-1.772585	1.487179	0.850814	-0.405425	-0.217356	-0.004901	0.214014	0.000000	0.261805	-3.945627	3.233287	3.457997	0.667374	0.220279	0.391439	-3.627266	3.117679	3.688460	0.700821	-0.022751	0.440410	-3.627266	3.117679	3.688460	0.700821	-0.022751	0.440410
715.977000	0.061728	-1.912695	-1.004817	-1.770452	1.487179	0.853535	-0.420955	-0.227477	-0.005608	0.220721	0.000000	0.272590	-4.050716	3.449439	3.469460	0.681054	0.189013	0.360909	-3.662707	3.123171	3.681176	0.703440	-0.022993	0.443902	-3.662707	3.123171	3.681176	0.703440	-0.022993	0.443902
715.987000	0.057461	-1.915068	-1.004841	-1.768257	1.487192	0.856318	-0.434687	-0.235199	-0.005184	0.229948	0.000000	0.279169	-4.059875	3.532663	3.373606	0.646083	0.196360	0.349367	-3.698457	3.129580	3.673890	0.706055	-0.023237	0.447394	-3.698457	3.129580	3.673890	0.706055	-0.023237	0.447394
715.997000	0.052991	-1.917403	-1.004926	-1.765955	1.487179	0.859129	-0.450620	-0.237553	-0.005377	0.238547	0.000000	0.285507	-3.734577	3.177437	3.375701	0.684402	0.214463	0.368914	-3.734423	3.136331	3.666621	0.708667	-0.023484	0.450887	-3.734423	3.136331	3.666621	0.708667	-0.023484	0.450887
716.009000	0.047489	-1.920374	-1.004973	-1.763032	1.487167	0.862646	-0.467571	-0.251894	-0.005525	0.246303	0.000000	0.296813	-3.742101	3.604239	3.395521	0.675577	0.207335	0.352376	-3.777930	3.145264	3.657904	0.711796	-0.023781	0.455077	-3.777930	3.145264	3.657904	0.711796	-0.023781	0.455077
716.019000	0.042710	-1.922931	-1.005033	-1.760606	1.487192	0.865677	-0.482415	-0.255355	-0.006441	0.253258	-0.000001	0.301025	-3.585019	3.099332	3.418415	0.655824	0.182890	0.388382	-3.814502	3.153565	3.650663	0.714388	-0.024032	0.458570	-3.814502	3.153565	3.650663	0.714388	-0.024032	0.458570
716.029000	0.037826	-1.925570	-1.005129	-1.758071	1.487155	0.868775	-0.493558	-0.267499	-0.005851	0.259607	-0.000000	0.315344	-3.716590	3.530495	3.555546	0.686370	0.183872	0.357143	-3.851271	3.162091	3.643376	0.716976	-0.024283	0.462062	-3.851271	3.162091	3.643376	0.716976	-0.024283	0.462062
716.039000	0.032739	-1.928268	-1.005189	-1.755398	1.487216	0.871958	-0.507155	-0.275574	-0.005555	0.266116	-0.000000	0.324939	-3.635430	3.715626	3.535949	0.699019	0.136591	0.364697	-3.878378	3.171555	3.636156	0.719559	-0.024536	0.465554	-3.878378	3.171555	3.636156	0.719559	-0.024536	0.465554
716.051000	0.026475	-1.931596	-1.005224	-1.752117	1.487192	0.875940	-0.520621	-0.284237	-0.004933	0.271824	-0.000000	0.332120	-3.671557	3.562919	3.517219	0.737395	0.150935	0.434618	-3.904903	3.183910	3.627427	0.722646	-0.024842	0.469745	-3.904903	3.183910	3.627427	0.722646	-0.024842	0.469745
716.061000	0.021167	-1.934430	-1.005236	-1.749286	1.487179	0.879314	-0.533117	-0.289962	-0.004232	0.276305	0.000000	0.346058	-4.062461	3.445298	3.450185	0.698736	0.163416	0.365423	-3.927271	3.194732	3.620140	0.725214	-0.025100	0.473237	-3.927271	3.194732	3.620140	0.725214	-0.025100	0.473237
716.071000	0.015753	-1.937412	-1.005320	-1.746415	1.487179	0.882785	-0.548661	-0.296453	-0.004607	0.283033	0.000000	0.357693	-3.884333	3.133291	3.391869	0.708762	0.162206	0.342561	-3.949879	3.206031	3.612837	0.727771	-0.025360	0.476729	-3.949879	3.206031	3.612837	0.727771	-0.025360	0.476729
716.081000	0.010185	-1.940413	-1.005355	-1.743550	1.487179	0.886386	-0.561574	-0.305688	-0.004323	0.290488	-0.000128	0.362365	-4.127561	3.327163	3.367719	0.681206	0.151379	0.417608	-3.972833	3.218438	3.605533	0.730314	-0.025620	0.480221	-3.972833	3.218438	3.605533	0.730314	-0.025620	0.480221
716.093000	0.003310	-1.944195	-1.005404	-1.740002	1.487167	0.890816	-0.578968	-0.314375	-0.005283	0.302277	-0.000143	0.372541	-4.471080	3.242815	3.399693	0.702320	0.121737	0.391654	-4.000649	3.233681	3.596684	0.733361	-0.025933	0.484412	-4.000649	3.233681	3.596684	0.733361	-0.025933	0.484412
716.103000	-0.002516	-1.947413	-1.005452	-1.736955	1.487179	0.894634	-0.593882	-0.322981	-0.006161	0.310951	-0.000148	0.382179	-4.531441	3.436929	3.404604	0.696019	0.122018	0.363625	-4.024211	3.247621	3.589339	0.735876	-0.026195	0.487904	-4.024211	3.247621	3.589339	0.735876	-0.026195	0.487904
716.113000	-0.008481	-1.950717	-1.005536	-1.733831	1.487167	0.898521	-0.610366	-0.330762	-0.007186	0.319589	-0.000273	0.390057	-4.486724	3.481078	3.493554	0.693229	0.090681	0.385087	-4.047945	3.261632	3.581945	0.738398	-0.026462	0.491397	-4.047945	3.261632	3.581945	0.738398	-0.026462	0.491397
716.123000	-0.014687	-1.954039	-1.005620	-1.730632	1.487179	0.902495	-0.625289	-0.336886	-0.007463	0.326362	-0.000289	0.396278	-4.421067	3.576715	3.523066	0.713319	0.102463	0.427701	-4.072014	3.276690	3.574506	0.740899	-0.026727	0.494889	-4.072014	3.276690	3.574506	0.740899	-0.026727	0.494889
716.135000	-0.022331	-1.958158	-1.005729	-1.726666	1.487155	0.907320	-0.641468	-0.348803	-0.007527	0.337277	-0.000343	0.406348	-4.518453	3.829134	3.574867	0.694036	0.043035	0.412227	-4.101107	3.294763	3.565473	0.743910	-0.027045	0.499080	-4.101107	3.294763	3.565473	0.743910	-0.027045	0.499080
716.145000	-0.028853	-1.961735	-1.005824	-1.723226	1.487131	0.911451	-0.654915	-0.353917	-0.007375	0.342411	-0.000298	0.419288	-4.663844	3.567213	3.600485	0.713922	0.054247	0.399703	-4.125718	3.310962	3.557916	0.746405	-0.027312	0.502572	-4.125718	3.310962	3.557916	0.746405	-0.027312	0.502572
716.155000	-0.035561	-1.965338	-1.005859	-1.719660	1.487179	0.915654	-0.669042	-0.363434	-0.006829	0.347006	-0.000311	0.431562	-4.458345	3.984461	3.483104	0.683178	0.033395	0.370493	-4.150633	3.328011	3.550291	0.748893	-0.027582	0.506064	-4.150633	3.328011	3.550291	0.748893	-0.027582	0.506064
716.165000	-0.042346	-1.968984	-1.005907	-1.716104	1.487143	0.920010	-0.681709	-0.368117	-0.006371	0.351020	-0.000309	0.439762	-4.599341	3.633141	3.551419	0.682475	0.040486	0.392605	-4.175686	3.344954	3.542565	0.751385	-0.027852	0.509556	-4.175686	3.344954	3.542565	0.751385	-0.027852	0.509556
716.177000	-0.050608	-1.973496	-1.005979	-1.711779	1.487143	0.925375	-0.699700	-0.374733	-0.006242	0.359606	-0.000487	0.449456	-4.514096	3.565375	3.474804	0.725809	0.033719	0.401471	-4.206124	3.366296	3.533201	0.754353	-0.028178	0.513747	-4.206124	3.366296	3.533201	0.754353	-0.028178	0.513747
716.187000	-0.057735	-1.977290	-1.006051	-1.708205	1.487155	0.929948	-0.714059	-0.385011	-0.006367	0.370442	-0.000513	0.457493	-4.501701	3.669229	3.489345	0.689781	0.005264	0.392388	-4.231715	3.384405	3.525274	0.756816	-0.028451	0.517239	-4.231715	3.384405	3.525274	0.756816	-0.028451	0.517239
716.197000	-0.064971	-1.981216	-1.006123	-1.704527	1.487155	0.934593	-0.727361	-0.390453	-0.006475	0.380202	-0.000593	0.464961	-4.412072	3.317002	3.465894	0.714010	0.025282	0.412831	-4.257579	3.403245	3.517273	0.759262	-0.028721	0.520731	-4.257579	3.403245	3.517273	0.759262	-0.028721	0.520731
716.207000	-0.072292	-1.985174	-1.006169	-1.700734	1.487167	0.939222	-0.740630	-0.398418	-0.005581	0.391196	-0.000680	0.471736	-4.602166	3.607235	3.380363	0.737513	0.034894	0.456015	-4.283639	3.422319	3.509157	0.761718	-0.028994	0.524224	-4.283639	3.422319	3.509157	0.761718	-0.028994	0.524224
716.217000	-0.079740	-1.989161	-1.006230	-1.696834	1.487119	0.943973	-0.753635	-0.407978	-0.006035	0.398753	-0.000613	0.482443	-4.788915	3.547707	3.412123	0.692637	-0.000479	0.503670	-4.309955	3.442021	3.500939	0.764161	-0.029266	0.527716	-4.309955	3.442021	3.500939	0.764161	-0.029266	0.527716
716.229000	-0.088910	-1.994166	-1.006302	-1.691915	1.487131	0.949853	-0.771711	-0.417018	-0.005925	0.408604	-0.000897	0.496831	-4.835638	3.607768	3.349380	0.653485	-0.020658	0.415544	-4.341943	3.466901	3.490956	0.767090	-0.029595	0.531907	-4.341943	3.466901	3.490956	0.767090	-0.029595	0.531907
716.239000	-0.096846	-1.998402	-1.006338	-1.687731	1.487131	0.954842	-0.787824	-0.422917	-0.006135	0.409196	-0.000937	0.502981	-4.556952	3.427723	3.330098	0.670067	-0.015827	0.447085	-4.368805	3.487912	3.482502	0.769528	-0.029870	0.534659	-4.368805	3.487912	3.482502	0.769528	-0.029870	0.534659
716.249000	-0.104766	-2.002663	-1.006410	-1.683512	1.487119	0.959924	-0.798890	-0.432656	-0.006349	0.410856	-0.001417	0.511013	-4.834282	3.595763	3.230013	0.661383	0.005156	0.466612	-4.395883	3.509311	3.473895	0.771961	-0.030145	0.536671	-4.395883	3.509311	3.473895	0.771961	-0.030145	0.536671
716.259000	-0.112868	-2.006962	-1.006446	-1.679409	1.487107	0.965204	-0.812415	-0.438900	-0.006610	0.419052	-0.001003	0.519917	-4.874091	3.556962	3.237514	0.703811	-0.007239	0.445420	-4.423184	3.531188	3.465132	0.774372	-0.030419	0.538683	-4.423184	3.531188	3.465132	0.774372	-0.030419	0.538683
716.271000	-0.122806	-2.012360	-1.006542	-1.674393	1.487106	0.971500	-0.827925	-0.449011	-0.008794	0.432221	-0.002760	0.530952	-5.057135	3.565053	3.318251	0.745650	0.034839	0.456437	-4.456270	3.558394	3.454455	0.777236	-0.030747	0.541098	-4.456270	3.558394	3.454455	0.777236	-0.030747	0.541098
716.281000	-0.131077	-2.016929	-1.006650	-1.670013	1.487107	0.976827	-0.842869	-0.457115	-0.009335	0.442366	-0.000804	0.541939	-5.139847	3.812437	3.347375	0.715924	0.000849	0.399450	-4.484065	3.581452	3.445374	0.779627	-0.031021	0.543110	-4.484065	3.581452	3.445374	0.779627	-0.031021	0.543110
716.291000	-0.139530	-2.021550	-1.006782	-1.665573	1.487095	0.982316	-0.857928	-0.467449	-0.009466	0.452571	-0.000939	0.550039	-5.194965	4.141890	3.427917	0.700323	0.017116	0.408442	-4.512078	3.605014	3.436129	0.782015	-0.031297	0.545122	-4.512078	3.605014	3.436129	0.782015	-0.031297	0.545122
716.301000	-0.148158	-2.026228	-1.006854	-1.660993	1.487047	0.987871	-0.872838	-0.474327	-0.009773	0.456216	-0.000886	0.557252	-5.248635	4.075437	3.439380	0.735381	0.020649	0.443309	-4.540269	3.628914	3.426710	0.784394	-0.031571	0.547134	-4.540269	3.628914	3.426710	0.784394	-0.031571	0.547134
716.313000	-0.158755	-2.032065	-1.006986	-1.655358	1.487083	0.994637	-0.891391	-0.481350	-0.009555	0.461297	-0.000441	0.569539	-5.336024	4.087648	3.475130	0.732268	0.030157	0.441766	-4.574504	3.658933	3.415157	0.787244	-0.031897	0.549548	-4.574504	3.658933	3.415157	0.787244	-0.031897	0.549548
716.323000	-0.167797	-2.036921	-1.007021	-1.650667	1.487047	1.000354	-0.904321	-0.487052	-0.008491	0.467416	-0.000413	0.576834	-5.378615	3.924474	3.355104	0.709942	0.017396	0.464042	-4.603118	3.683678	3.405304	0.789613	-0.032169	0.551561	-4.603118	3.683678	3.405304	0.789613	-0.032169	0.551561
716.333000	-0.176988	-2.041791	-1.007129	-1.646037	1.487071	1.006150	-0.918238	-0.494997	-0.008492	0.476272	-0.000356	0.586643	-5.293124	4.054433	3.396883	0.773814	0.005323	0.474017	-4.631906	3.708795	3.395230	0.791958	-0.032440	0.553573	-4.631906	3.708795	3.395230	0.791958	-0.032440	0.553573
716.343000	-0.186298	-2.046745	-1.007225	-1.641313	1.487083	1.012110	-0.930475	-0.503866	-0.009661	0.486607	-0.000336	0.598939	-5.280904	4.118947	3.437698	0.741419	0.011232	0.438968	-4.660847	3.739812	3.384943	0.794305	-0.032712	0.555585	-4.660847	3.739812	3.384943	0.794305	-0.032712	0.555585
716.355000	-0.197579	-2.052799	-1.007369	-1.635430	1.487047	1.019310	-0.947906	-0.513767	-0.011046	0.498671	-0.000594	0.608825	-5.177438	4.158782	3.557350	0.755886	0.001439	0.472157	-4.695757	3.780875	3.372317	0.797120	-0.033035	0.557999	-4.695757	3.780875	3.372317	0.797120	-0.033035	0.557999
716.365000	-0.207053	-2.058001	-1.007428	-1.630419	1.487035	1.025505	-0.962938	-0.520252	-0.008899	0.503942	-0.000358	0.619407	-5.337845	4.029505	3.409271	0.749163	-0.008495	0.422901	-4.725171	3.816243	3.361518	0.798960	-0.033302	0.560011	-4.725171	3.816243	3.361518	0.798960	-0.033302	0.560011
716.375000	-0.216798	-2.063338	-1.007500	-1.625199	1.487059	1.031727	-0.977793	-0.526729	-0.008130	0.506822	-0.000353	0.622780	-5.043901	3.864530	3.309383	0.721602	0.006774	0.487734	-4.754791	3.852256	3.350463	0.799835	-0.033570	0.562023	-4.754791	3.852256	3.350463	0.799835	-0.033570	0.562023
716.385000	-0.226727	-2.068660	-1.007596	-1.620063	1.487047	1.037998	-0.989717	-0.532878	-0.008484	0.508786	-0.000318	0.630200	-5.155161	3.863675	3.321239	0.764411	0.006877	0.519296	-4.784460	3.888096	3.339151	0.800703	-0.033835	0.564036	-4.784460	3.888096	3.339151	0.800703	-0.033835	0.564036
716.395000	-0.236667	-2.074078	-1.007644	-1.614943	1.487071	1.044406	-1.002716	-0.540773	-0.008544	0.517671	-0.000231	0.641921	-5.492127	3.891874	3.352886	0.779556	-0.011703	0.468239	-4.814253	3.924138	3.327548	0.801545	-0.034098	0.566048	-4.814253	3.924138	3.327548	0.801545	-0.034098	0.566048
716.405000	-0.246829	-2.079488	-1.007775	-1.609754	1.487047	1.050882	-1.016309	-0.549963	-0.008843	0.530787	-0.000255	0.653112	-5.456869	4.009426	3.277365	0.769115	-0.001372	0.475276	-4.844087	3.959957	3.315697	0.802397	-0.034362	0.568060	-4.844087	3.959957	3.315697	0.802397	-0.034362	0.568060
716.415000	-0.257075	-2.084983	-1.007932	-1.604411	1.487023	1.057452	-1.030472	-0.558597	-0.010956	0.541339	-0.000366	0.658309	-5.517097	4.298184	3.435305	0.752301	-0.022305	0.476927	-4.874072	3.996307	3.303536	0.803240	-0.034622	0.570072	-4.874072	3.996307	3.303536	0.803240	-0.034622	0.570072
716.427000	-0.269506	-2.091821	-1.008039	-1.597835	1.487035	1.065372	-1.046175	-0.566827	-0.008883	0.550267	-0.000295	0.671804	-5.163264	4.640513	3.397848	0.721017	0.005340	0.453215	-3.441531	4.930462	3.591107	0.782312	-0.023608	0.521078	-3.441531	4.930462	3.591107	0.782312	-0.023608	0.521078
716.437000	-0.279933	-2.097556	-1.008098	-1.592209	1.487011	1.072061	-1.040830	-0.561967	-0.006388	0.543405	-0.000270	0.673216	-5.069143	4.737551	3.378265	0.698205	-0.006329	0.435951	-3.440238	4.963917	3.589719	0.782309	-0.023559	0.521078	-3.440238	4.963917	3.589719	0.782309	-0.023559	0.521078
716.447000	-0.290413	-2.103254	-1.008194	-1.586835	1.487071	1.078788	-1.047389	-0.565681	-0.007979	0.538780	-0.000249	0.670595	-4.308922	5.134944	3.502345	0.759772	-0.007758	0.460836	-3.438844	4.997150	3.588117	0.782282	-0.023508	0.521078	-3.438844	4.997150	3.588117	0.782282	-0.023508	0.521078
716.457000	-0.300915	-2.108997	-1.008265	-1.581483	1.487023	1.085567	-1.048243	-0.567175	-0.008819	0.543612	-0.000234	0.670179	-4.163870	5.285364	3.523473	0.739363	0.009583	0.445906	-3.437421	5.029725	3.586383	0.782244	-0.023457	0.521078	-3.437421	5.029725	3.586383	0.782244	-0.023457	0.521078
716.467000	-0.311405	-2.114614	-1.008422	-1.576137	1.487011	1.092289	-1.049349	-0.568023	-0.010417	0.548126	-0.000224	0.669803	-4.080438	5.475694	3.646090	0.777746	-0.008152	0.438063	-3.435905	5.062109	3.584458	0.782204	-0.023404	0.521078	-3.435905	5.062109	3.584458	0.782204	-0.023404	0.521078
716.477000	-0.321949	-2.120298	-1.008567	-1.570735	1.487047	1.098922	-1.050617	-0.568259	-0.012390	0.549462	-0.000340	0.665635	-3.579867	5.728581	3.873263	0.762536	-0.015807	0.481974	-3.434368	5.093878	3.582435	0.782176	-0.023355	0.521078	-3.434368	5.093878	3.582435	0.782176	-0.023355	0.521078
716.489000	-0.334578	-2.127083	-1.008637	-1.564005	1.487011	1.106934	-1.046405	-0.566050	-0.007889	0.549248	-0.000329	0.672836	-3.909661	5.585732	3.594084	0.753161	-0.009277	0.464028	-3.432445	5.132083	3.579829	0.782168	-0.023294	0.521078	-3.432445	5.132083	3.579829	0.782168	-0.023294	0.521078
716.499000	-0.345045	-2.132741	-1.008708	-1.558419	1.487023	1.113616	-1.045282	-0.564544	-0.008705	0.542795	-0.000388	0.671798	-3.953977	5.475099	3.586454	0.708755	-0.030240	0.422067	-3.430818	5.163255	3.577561	0.782180	-0.023245	0.521078	-3.430818	5.163255	3.577561	0.782180	-0.023245	0.521078
716.509000	-0.355493	-2.138407	-1.008792	-1.553064	1.487000	1.120399	-1.046142	-0.563298	-0.008275	0.539904	-0.000381	0.668458	-3.925821	5.356135	3.567068	0.780842	-0.017710	0.451873	-3.429113	5.194249	3.575091	0.782165	-0.023194	0.521078	-3.429113	5.194249	3.575091	0.782165	-0.023194	0.521078
716.519000	-0.365963	-2.144017	-1.008851	-1.547647	1.487011	1.127107	-1.045045	-0.561933	-0.006762	0.546099	-0.000404	0.667694	-3.813968	5.228620	3.419819	0.752435	-0.028458	0.448164	-3.427354	5.224943	3.572467	0.782139	-0.023143	0.521078	-3.427354	5.224943	3.572467	0.782139	-0.023143	0.521078
716.529000	-0.376389	-2.149602	-1.008937	-1.542235	1.487047	1.133739	-1.044413	-0.563196	-0.009017	0.548491	-0.000388	0.670783	-4.094282	5.273091	3.504871	0.729524	-0.052528	0.440088	-3.425564	5.254984	3.569753	0.782133	-0.023093	0.521078	-3.425564	5.254984	3.569753	0.782133	-0.023093	0.521078
716.539000	-0.386785	-2.155231	-1.009030	-1.536748	1.486987	1.140445	-1.046431	-0.562748	-0.007664	0.547539	-0.000420	0.670046	-4.069979	5.086466	3.440263	0.757529	-0.019969	0.463300	-3.423695	5.285149	3.566849	0.782118	-0.023041	0.521078	-3.423695	5.285149	3.566849	0.782118	-0.023041	0.521078
716.549000	-0.397247	-2.160877	-1.009042	-1.531144	1.487000	1.147121	-1.045698	-0.562571	-0.005028	0.548245	-0.000568	0.668511	-4.205958	5.079362	3.127455	0.730720	-0.029482	0.490777	-3.421801	5.315290	3.563868	0.782130	-0.022989	0.521078	-3.421801	5.315290	3.563868	0.782130	-0.022989	0.521078
716.561000	-0.409841	-2.167673	-1.009128	-1.524609	1.486987	1.155290	-1.048038	-0.564184	-0.008063	0.539422	-0.000515	0.670124	-3.914363	5.132837	3.271055	0.750182	-0.049565	0.399293	-3.419447	5.350544	3.560076	0.782128	-0.022930	0.521078	-3.419447	5.350544	3.560076	0.782128	-0.022930	0.521078
716.571000	-0.420264	-2.173271	-1.009199	-1.519256	1.487035	1.161904	-1.048653	-0.565319	-0.008347	0.543114	-0.000553	0.666375	-3.853243	5.087823	3.282213	0.763208	-0.032635	0.462483	-3.417411	5.379730	3.556712	0.782104	-0.022877	0.521078	-3.417411	5.379730	3.556712	0.782104	-0.022877	0.521078
716.581000	-0.430789	-2.178888	-1.009295	-1.513879	1.486987	1.168568	-1.045739	-0.566569	-0.008591	0.548837	-0.000797	0.672983	-4.138266	5.307922	3.226223	0.767626	-0.059997	0.403272	-3.415325	5.408546	3.553215	0.782085	-0.022828	0.521078	-3.415325	5.408546	3.553215	0.782085	-0.022828	0.521078
716.591000	-0.441263	-2.184619	-1.009440	-1.508448	1.486987	1.175326	-1.044951	-0.568450	-0.011010	0.549793	-0.000734	0.672067	-4.189911	5.571449	3.387190	0.740327	-0.046287	0.445819	-3.413125	5.437647	3.549462	0.782056	-0.022773	0.521078	-3.413125	5.437647	3.549462	0.782056	-0.022773	0.521078
716.603000	-0.453701	-2.191462	-1.009500	-1.501798	1.486999	1.183421	-1.046002	-0.566400	-0.009299	0.547969	-0.001137	0.668036	-4.374635	5.588620	3.226655	0.735320	-0.063032	0.478835	-3.410445	5.472192	3.544835	0.782040	-0.022708	0.521078	-3.410445	5.472192	3.544835	0.782040	-0.022708	0.521078
716.613000	-0.464229	-2.197165	-1.009583	-1.496170	1.486963	1.190073	-1.044826	-0.566809	-0.009094	0.542092	-0.000752	0.668644	-4.646194	5.604427	3.204089	0.721052	-0.050073	0.491493	-3.408158	5.500582	3.540847	0.782044	-0.022654	0.521078	-3.408158	5.500582	3.540847	0.782044	-0.022654	0.521078
716.623000	-0.474635	-2.202843	-1.009715	-1.490773	1.486939	1.196720	-1.048617	-0.567754	-0.011418	0.539794	-0.000884	0.671654	-4.414525	5.741356	3.275597	0.803076	-0.050758	0.426273	-3.405820	5.528219	3.536688	0.782023	-0.022605	0.521078	-3.405820	5.528219	3.536688	0.782023	-0.022605	0.521078
716.633000	-0.485027	-2.208453	-1.009799	-1.485435	1.486963	1.203394	-1.049492	-0.568053	-0.011582	0.544732	-0.000789	0.672528	-4.319944	5.766159	3.389445	0.772519	-0.042537	0.468622	-3.403446	5.555713	3.532418	0.782002	-0.022549	0.521078	-3.403446	5.555713	3.532418	0.782002	-0.022549	0.521078
716.643000	-0.495548	-2.214098	-1.009955	-1.480063	1.486939	1.210154	-1.048162	-0.569590	-0.010936	0.550969	-0.000549	0.672690	-4.314311	5.943565	3.275923	0.736032	-0.057460	0.452372	-3.401005	5.583102	3.527983	0.781986	-0.022497	0.521078	-3.401005	5.583102	3.527983	0.781986	-0.022497	0.521078
716.653000	-0.506171	-2.219847	-1.010075	-1.474595	1.486963	1.216942	-1.051098	-0.567210	-0.012351	0.548704	-0.000582	0.670838	-3.985110	5.841611	3.368252	0.760013	-0.077092	0.385201	-3.398496	5.610244	3.523358	0.781957	-0.022446	0.521078	-3.398496	5.610244	3.523358	0.781957	-0.022446	0.521078
716.665000	-0.518713	-2.226666	-1.010194	-1.467838	1.486975	1.224878	-1.048658	-0.565670	-0.011217	0.545431	-0.000751	0.668575	-3.925229	5.664154	3.290309	0.731157	-0.051293	0.496213	-3.395444	5.642380	3.517721	0.781969	-0.022382	0.521078	-3.395444	5.642380	3.517721	0.781969	-0.022382	0.521078
716.675000	-0.529094	-2.232395	-1.010289	-1.462386	1.486927	1.231602	-1.047788	-0.565917	-0.010539	0.539092	-0.000603	0.672191	-4.060347	5.802732	3.191866	0.728430	-0.056287	0.455512	-3.392821	5.669026	3.512805	0.781962	-0.022325	0.521078	-3.392821	5.669026	3.512805	0.781962	-0.022325	0.521078
716.685000	-0.539667	-2.237978	-1.010470	-1.457028	1.486879	1.238326	-1.050783	-0.564656	-0.013302	0.539465	-0.000775	0.671045	-3.521580	5.768444	3.403768	0.785627	-0.046088	0.413996	-3.390126	5.695164	3.507663	0.781919	-0.022275	0.521078	-3.390126	5.695164	3.507663	0.781919	-0.022275	0.521078
716.695000	-0.550090	-2.243669	-1.010530	-1.451722	1.486915	1.245053	-1.049062	-0.565303	-0.011027	0.546614	-0.000260	0.668666	-3.813950	5.716699	3.426002	0.782503	-0.016412	0.485952	-3.387452	5.720594	3.502540	0.781899	-0.022221	0.521078	-3.387452	5.720594	3.502540	0.781899	-0.022221	0.521078
716.705000	-0.560727	-2.249252	-1.010600	-1.446240	1.486939	1.251756	-1.046963	-0.564378	-0.010370	0.550959	-0.000390	0.668824	-4.003998	5.702082	3.343653	0.728418	-0.053231	0.446415	-3.384720	5.746188	3.497293	0.781897	-0.022168	0.521078	-3.384720	5.746188	3.497293	0.781897	-0.022168	0.521078
716.715000	-0.571187	-2.254891	-1.010756	-1.440691	1.486927	1.258405	-1.048020	-0.563911	-0.010574	0.550920	-0.000407	0.671424	-3.689253	5.520669	3.318425	0.746784	-0.049454	0.428455	-3.381918	5.771228	3.491842	0.781887	-0.022113	0.521078	-3.381918	5.771228	3.491842	0.781887	-0.022113	0.521078
716.727000	-0.583681	-2.261672	-1.010777	-1.433982	1.486891	1.266375	-1.026261	-0.555945	-0.004164	0.538286	-0.000369	0.662635	-2.857901	6.258454	3.246437	0.629825	-0.043824	0.410829	-1.714655	6.715669	3.813894	0.762135	-0.009669	0.468290	-1.714655	6.715669	3.813894	0.762135	-0.009669	0.468290
716.737000	-0.593831	-2.267269	-1.010922	-1.428696	1.486891	1.273012	-1.016763	-0.550822	-0.007896	0.527106	-0.000326	0.654130	-3.078921	6.388981	3.425192	0.725579	-0.023284	0.405660	-1.683321	6.738066	3.821580	0.761224	-0.009367	0.466278	-1.683321	6.738066	3.821580	0.761224	-0.009367	0.466278
716.747000	-0.603984	-2.272737	-1.011080	-1.423553	1.486927	1.279533	-1.009269	-0.545323	-0.011751	0.523384	-0.000235	0.644212	-2.606941	6.670901	3.769022	0.749694	-0.036414	0.371925	-1.652374	6.760090	3.829246	0.760297	-0.009066	0.464266	-1.652374	6.760090	3.829246	0.760297	-0.009066	0.464266
716.757000	-0.614009	-2.278155	-1.011150	-1.418411	1.486879	1.285935	-0.995939	-0.541128	-0.009834	0.521176	-0.000223	0.631495	-2.163475	7.269726	3.709346	0.726418	-0.062485	0.470287	-1.621778	6.781971	3.836938	0.759376	-0.008770	0.462254	-1.621778	6.781971	3.836938	0.759376	-0.008770	0.462254
716.769000	-0.625872	-2.284554	-1.011343	-1.412254	1.486867	1.293438	-0.979486	-0.531001	-0.010799	0.511290	-0.000323	0.626474	-2.165699	7.330899	3.863091	0.754887	-0.060410	0.370184	-1.585636	6.807611	3.846230	0.758264	-0.008424	0.459839	-1.585636	6.807611	3.846230	0.758264	-0.008424	0.459839
716.779000	-0.635598	-2.289839	-1.011449	-1.407075	1.486915	1.299668	-0.965793	-0.522944	-0.009301	0.504966	-0.000310	0.620178	-1.871806	7.309363	3.756148	0.733386	-0.050169	0.391140	-1.555987	6.828463	3.854011	0.757341	-0.008141	0.457827	-1.555987	6.828463	3.854011	0.757341	-0.008141	0.457827
716.789000	-0.645017	-2.294934	-1.011460	-1.401973	1.486867	1.305748	-0.948755	-0.514354	-0.006395	0.492084	-0.000241	0.609659	-1.979636	7.117081	3.597288	0.727363	-0.028066	0.346325	-1.526762	6.849090	3.861968	0.755166	-0.007861	0.455815	-1.526762	6.849090	3.861968	0.755166	-0.007861	0.455815
716.799000	-0.654418	-2.299981	-1.011533	-1.397111	1.486903	1.311776	-0.934528	-0.505882	-0.007342	0.482206	-0.000230	0.596047	-2.252960	7.063936	3.558842	0.764687	-0.021686	0.387868	-1.497961	6.869200	3.869908	0.752763	-0.007582	0.453803	-1.497961	6.869200	3.869908	0.752763	-0.007582	0.453803
716.809000	-0.663698	-2.305014	-1.011580	-1.392413	1.486855	1.317655	-0.922972	-0.497254	-0.007392	0.477338	-0.000222	0.590521	-1.848077	6.776084	3.604632	0.786672	-0.027069	0.433106	-1.469471	6.892223	3.877788	0.750339	-0.007312	0.451791	-1.469471	6.892223	3.877788	0.750339	-0.007312	0.451791
716.819000	-0.672858	-2.309954	-1.011627	-1.387707	1.486891	1.323519	-0.907905	-0.489538	-0.005321	0.476608	-0.000214	0.583308	-1.904484	6.950284	3.458852	0.700318	-0.051027	0.369045	-1.441343	6.920665	3.885719	0.747921	-0.007044	0.449779	-1.441343	6.920665	3.885719	0.747921	-0.007044	0.449779
716.829000	-0.681908	-2.314809	-1.011700	-1.383016	1.486879	1.329283	-0.892308	-0.482354	-0.006939	0.469656	-0.000417	0.572753	-2.080230	7.021967	3.476171	0.714897	-0.058273	0.342412	-1.413527	6.949024	3.893621	0.745486	-0.006778	0.447767	-1.413527	6.949024	3.893621	0.745486	-0.006778	0.447767
716.839000	-0.690815	-2.319602	-1.011784	-1.378408	1.486867	1.335065	-0.879314	-0.473502	-0.007514	0.460708	-0.000413	0.562550	-1.958707	6.782830	3.562113	0.758508	-0.045751	0.342288	-1.386235	6.976562	3.901636	0.743055	-0.006517	0.445755	-1.386235	6.976562	3.901636	0.743055	-0.006517	0.445755
716.851000	-0.701154	-2.325155	-1.011844	-1.372795	1.486867	1.341793	-0.863694	-0.466624	-0.006436	0.450259	-0.000550	0.548871	-1.612648	6.817467	3.430251	0.720612	-0.043499	0.354043	-1.353958	7.009284	3.911303	0.740149	-0.006211	0.443340	-1.353958	7.009284	3.911303	0.740149	-0.006211	0.443340
716.861000	-0.709709	-2.329759	-1.011928	-1.368357	1.486855	1.347141	-0.847495	-0.459280	-0.007158	0.437400	-0.000492	0.542119	-1.924054	6.837524	3.482180	0.727981	-0.049663	0.361453	-1.327440	7.036324	3.919360	0.737705	-0.005956	0.441328	-1.327440	7.036324	3.919360	0.737705	-0.005956	0.441328
716.871000	-0.718061	-2.334278	-1.012035	-1.364049	1.486867	1.352499	-0.834518	-0.451438	-0.008847	0.432247	-0.000507	0.535015	-1.879419	6.975925	3.593974	0.764286	-0.065024	0.355943	-1.301293	7.062992	3.927383	0.735232	-0.005710	0.439316	-1.301293	7.062992	3.927383	0.735232	-0.005710	0.439316
716.881000	-0.726282	-2.338788	-1.012084	-1.359821	1.486867	1.357705	-0.821881	-0.447288	-0.008011	0.430594	-0.000442	0.525253	-1.605566	7.291091	3.592871	0.737905	-0.033976	0.378530	-1.275449	7.089567	3.935392	0.732761	-0.005464	0.437304	-1.275449	7.089567	3.935392	0.732761	-0.005464	0.437304
716.893000	-0.736034	-2.344098	-1.012179	-1.354781	1.486867	1.364003	-0.804577	-0.436538	-0.008181	0.425003	-0.000489	0.514724	-1.784215	7.156573	3.554543	0.715136	-0.029117	0.387692	-1.244817	7.121468	3.945013	0.729777	-0.005172	0.434889	-1.244817	7.121468	3.945013	0.729777	-0.005172	0.434889
716.903000	-0.743957	-2.348426	-1.012275	-1.350629	1.486867	1.369101	-0.788233	-0.427132	-0.008545	0.415227	-0.000444	0.505044	-2.062476	7.120688	3.609199	0.694721	-0.039979	0.385007	-1.219677	7.147637	3.952960	0.727285	-0.004932	0.432877	-1.219677	7.147637	3.952960	0.727285	-0.004932	0.432877
716.913000	-0.751805	-2.352706	-1.012322	-1.346429	1.486843	1.374175	-0.775004	-0.419320	-0.007825	0.406048	-0.000370	0.491605	-1.916238	7.159808	3.555069	0.696264	-0.036943	0.395746	-1.194910	7.173577	3.961075	0.724805	-0.004695	0.430110	-1.194910	7.173577	3.961075	0.724805	-0.004695	0.430110
716.923000	-0.759475	-2.356853	-1.012419	-1.342328	1.486855	1.378983	-0.762546	-0.413348	-0.008153	0.393178	-0.000419	0.483067	-1.890299	7.175507	3.611127	0.711043	-0.043355	0.387406	-1.170475	7.199258	3.969175	0.722318	-0.004465	0.426618	-1.170475	7.199258	3.969175	0.722318	-0.004465	0.426618
716.933000	-0.766953	-2.360965	-1.012490	-1.338368	1.486819	1.383806	-0.748479	-0.404128	-0.008394	0.382780	-0.000577	0.478429	-1.886527	7.136240	3.661772	0.708521	-0.031088	0.341972	-1.146444	7.224430	3.977329	0.719812	-0.004236	0.423126	-1.146444	7.224430	3.977329	0.719812	-0.004236	0.423126
716.943000	-0.774312	-2.364920	-1.012574	-1.334608	1.486819	1.388520	-0.733872	-0.396363	-0.009056	0.376725	-0.000453	0.472631	-2.047381	7.288169	3.699100	0.723274	-0.031227	0.346331	-1.122737	7.249313	3.985421	0.717284	-0.004008	0.419633	-1.122737	7.249313	3.985421	0.717284	-0.004008	0.419633
716.953000	-0.781611	-2.368830	-1.012658	-1.330936	1.486807	1.393210	-0.724984	-0.392134	-0.008847	0.374786	-0.000379	0.465984	-1.419960	7.442040	3.729322	0.723415	-0.019945	0.292884	-1.099406	7.273855	3.993665	0.714755	-0.003784	0.416141	-1.099406	7.273855	3.993665	0.714755	-0.003784	0.416141
716.965000	-0.790143	-2.373431	-1.012753	-1.326574	1.486771	1.398663	-0.708824	-0.380585	-0.008145	0.369992	-0.000355	0.452531	-1.276069	7.279891	3.683299	0.738214	-0.024499	0.323537	-1.071769	7.303195	4.003531	0.711711	-0.003518	0.411950	-1.071769	7.303195	4.003531	0.711711	-0.003518	0.411950
716.975000	-0.797080	-2.377197	-1.012861	-1.322893	1.486843	1.403170	-0.693363	-0.374049	-0.008097	0.365115	-0.000284	0.441680	-1.226430	7.480416	3.796167	0.706163	-0.052748	0.320375	-1.049038	7.327524	4.011718	0.709173	-0.003299	0.408458	-1.049038	7.327524	4.011718	0.709173	-0.003299	0.408458
716.985000	-0.804030	-2.380907	-1.012908	-1.319321	1.486819	1.407476	-0.678189	-0.365928	-0.006312	0.353340	-0.000302	0.432449	-1.284609	7.430090	3.735012	0.723248	-0.004457	0.351081	-1.026647	7.351532	4.019971	0.706627	-0.003082	0.404966	-1.026647	7.351532	4.019971	0.706627	-0.003082	0.404966
716.995000	-0.810823	-2.384541	-1.012992	-1.315833	1.486807	1.411759	-0.663658	-0.356651	-0.006632	0.347442	-0.000279	0.424594	-1.150239	7.332814	3.698922	0.680011	-0.034138	0.339948	-1.004516	7.375473	4.028219	0.704079	-0.002868	0.401474	-1.004516	7.375473	4.028219	0.704079	-0.002868	0.401474
717.005000	-0.817365	-2.388158	-1.013076	-1.312311	1.486819	1.415896	-0.650177	-0.352346	-0.007195	0.334259	-0.000265	0.413920	-0.898854	7.534441	3.747458	0.689035	-0.033101	0.363403	-0.982654	7.399291	4.036449	0.701522	-0.002658	0.397981	-0.982654	7.399291	4.036449	0.701522	-0.002658	0.397981
717.017000	-0.824940	-2.392247	-1.013136	-1.308286	1.486807	1.420847	-0.629724	-0.340514	-0.006733	0.326097	-0.000235	0.401560	-1.076818	7.320692	3.797166	0.666265	-0.037561	0.336439	-0.956885	7.427277	4.046411	0.698453	-0.002401	0.393791	-0.956885	7.427277	4.046411	0.698453	-0.002401	0.393791
717.027000	-0.831141	-2.395584	-1.013183	-1.305082	1.486807	1.424877	-0.616667	-0.333236	-0.005216	0.316365	-0.000258	0.393545	-1.164138	7.639055	3.716691	0.727582	-0.030462	0.298774	-0.935774	7.450236	4.054851	0.695879	-0.002200	0.390298	-0.935774	7.450236	4.054851	0.695879	-0.002200	0.390298
717.037000	-0.837209	-2.398851	-1.013207	-1.301979	1.486771	1.428775	-0.602120	-0.327096	-0.005390	0.310818	-0.000245	0.385468	-1.320148	7.521796	3.744810	0.722104	-0.023496	0.315792	-0.914952	7.472917	4.063286	0.693299	-0.001992	0.386806	-0.914952	7.472917	4.063286	0.693299	-0.001992	0.386806
717.047000	-0.843111	-2.402033	-1.013255	-1.298871	1.486819	1.432603	-0.589567	-0.318688	-0.005977	0.307229	-0.000193	0.376386	-1.120354	7.542177	3.758313	0.702576	-0.036197	0.261776	-0.894357	7.495544	4.071644	0.690708	-0.001791	0.383314	-0.894357	7.495544	4.071644	0.690708	-0.001791	0.383314
717.059000	-0.850113	-2.405776	-1.013267	-1.295310	1.486819	1.437019	-0.571798	-0.309468	-0.004320	0.300738	-0.000184	0.364721	-1.271502	7.555406	3.687733	0.670925	-0.036041	0.317500	-0.870012	7.522434	4.081825	0.687596	-0.001549	0.379123	-0.870012	7.522434	4.081825	0.687596	-0.001549	0.379123
717.069000	-0.855738	-2.408850	-1.013337	-1.292331	1.486795	1.440597	-0.558635	-0.300426	-0.003495	0.294719	-0.000184	0.356055	-1.093524	7.272592	3.580887	0.638447	-0.013244	0.334056	-0.850015	7.544605	4.090306	0.684997	-0.001349	0.375631	-0.850015	7.544605	4.090306	0.684997	-0.001349	0.375631
717.079000	-0.861243	-2.411793	-1.013337	-1.289470	1.486831	1.444117	-0.544589	-0.295158	-0.004029	0.285801	-0.000183	0.350166	-1.239800	7.522376	3.615373	0.659725	-0.029774	0.304759	-0.830243	7.566667	4.098697	0.682382	-0.001150	0.372139	-0.830243	7.566667	4.098697	0.682382	-0.001150	0.372139
717.089000	-0.866625	-2.414688	-1.013434	-1.286663	1.486807	1.447520	-0.529142	-0.286727	-0.004953	0.278466	-0.000198	0.341349	-1.267675	7.522623	3.688388	0.657342	-0.029481	0.297485	-0.810762	7.588417	4.107222	0.679777	-0.000955	0.368647	-0.810762	7.588417	4.107222	0.679777	-0.000955	0.368647
717.099000	-0.871854	-2.417524	-1.013471	-1.283912	1.486819	1.450879	-0.516688	-0.281458	-0.005353	0.269858	-0.000170	0.329533	-1.250192	7.658346	3.724899	0.657973	-0.028867	0.312102	-0.791544	7.609893	4.115730	0.677156	-0.000760	0.365154	-0.791544	7.609893	4.115730	0.677156	-0.000760	0.365154
717.109000	-0.876914	-2.420299	-1.013482	-1.281207	1.486819	1.454123	-0.504008	-0.274342	-0.004857	0.259157	-0.000171	0.321603	-1.094073	7.756514	3.693374	0.656852	-0.020400	0.317993	-0.772521	7.631334	4.124107	0.674523	-0.000564	0.361662	-0.772521	7.631334	4.124107	0.674523	-0.000564	0.361662
717.119000	-0.881854	-2.422990	-1.013554	-1.278616	1.486759	1.457287	-0.489867	-0.266098	-0.005257	0.251866	-0.000252	0.312451	-0.800598	7.739631	3.689962	0.666535	-0.051744	0.342272	-0.739115	7.652551	4.132709	0.671894	-0.000374	0.358170	-0.739115	7.652551	4.132709	0.671894	-0.000374	0.358170
717.129000	-0.886586	-2.425585	-1.013625	-1.276104	1.486759	1.460395	-0.476117	-0.259702	-0.006209	0.243013	-0.000238	0.304310	-0.818598	7.898173	3.856788	0.661647	-0.032781	0.239680	-0.705282	7.673564	4.141114	0.669245	-0.000181	0.354678	-0.705282	7.673564	4.141114	0.669245	-0.000181	0.354678
717.141000	-0.892170	-2.428610	-1.013685	-1.273273	1.486783	1.463997	-0.459942	-0.247977	-0.004925	0.234470	-0.000220	0.292543	-0.823646	7.588135	3.741943	0.710217	-0.058745	0.260995	-0.665008	7.698488	4.151372	0.666057	0.000046	0.350487	-0.665008	7.698488	4.151372	0.666057	0.000046	0.350487
717.151000	-0.896685	-2.431037	-1.013733	-1.270937	1.486795	1.466879	-0.444917	-0.242338	-0.005010	0.228380	-0.000214	0.279268	-0.981977	8.059278	3.734534	0.707941	-0.055949	0.325654	-0.631707	7.718982	4.159898	0.663392	0.000235	0.346995	-0.631707	7.718982	4.159898	0.663392	0.000235	0.346995
717.161000	-0.901082	-2.433343	-1.013782	-1.268697	1.486783	1.469638	-0.431186	-0.230482	-0.004342	0.224494	-0.000186	0.274698	-0.769215	7.470305	3.760878	0.668700	-0.073109	0.253541	-0.598600	7.739414	4.168465	0.660727	0.000421	0.343502	-0.598600	7.739414	4.168465	0.660727	0.000421	0.343502
717.171000	-0.905359	-2.435652	-1.013793	-1.266522	1.486771	1.472300	-0.417890	-0.225046	-0.003631	0.216630	-0.000168	0.262320	-0.620801	7.790020	3.692185	0.618029	-0.057286	0.345062	-0.565743	7.759502	4.177031	0.658055	0.000611	0.340010	-0.565743	7.759502	4.177031	0.658055	0.000611	0.340010
717.183000	-0.910245	-2.438295	-1.013804	-1.263994	1.486783	1.475438	-0.401527	-0.217582	-0.003161	0.210474	-0.000137	0.256231	-0.413519	7.870693	3.657651	0.627251	-0.040579	0.216199	-0.526592	7.783394	4.187421	0.654841	0.000830	0.335819	-0.526592	7.783394	4.187421	0.654841	0.000830	0.335819
717.193000	-0.914160	-2.440397	-1.013852	-1.261976	1.486735	1.477890	-0.386693	-0.206172	-0.003967	0.204340	-0.000143	0.248222	-0.478601	7.422330	3.706737	0.639835	-0.053524	0.302575	-0.494180	7.803148	4.196007	0.652157	0.001014	0.332327	-0.494180	7.803148	4.196007	0.652157	0.001014	0.332327
717.203000	-0.917920	-2.442458	-1.013912	-1.259976	1.486795	1.480326	-0.371440	-0.203253	-0.003879	0.196778	-0.000147	0.240833	-0.466214	7.982168	3.718237	0.635793	-0.043179	0.265614	-0.461962	7.822770	4.204623	0.649465	0.001198	0.328835	-0.461962	7.822770	4.204623	0.649465	0.001198	0.328835
717.213000	-0.921524	-2.444420	-1.013936	-1.258112	1.486771	1.482646	-0.358042	-0.196343	-0.003695	0.189962	-0.000151	0.228092	-0.422180	8.079108	3.719681	0.625371	-0.058450	0.315779	-0.429959	7.842134	4.213232	0.646766	0.001379	0.325343	-0.429959	7.842134	4.213232	0.646766	0.001379	0.325343
717.225000	-0.925689	-2.446666	-1.013947	-1.255911	1.486783	1.485315	-0.338526	-0.183188	-0.004010	0.178252	-0.000134	0.219965	-0.680983	7.649130	3.751224	0.652904	-0.048398	0.255781	-0.391806	7.865169	4.223574	0.643517	0.001597	0.321152	-0.391806	7.865169	4.223574	0.643517	0.001597	0.321152
717.235000	-0.929066	-2.448474	-1.013996	-1.254181	1.486807	1.487490	-0.325728	-0.179625	-0.004265	0.173425	-0.000135	0.208305	-0.557766	8.071962	3.744200	0.627916	-0.069907	0.303853	-0.360248	7.884058	4.232258	0.640810	0.001779	0.317660	-0.360248	7.884058	4.232258	0.640810	0.001779	0.317660
717.245000	-0.932203	-2.450232	-1.014044	-1.252436	1.486783	1.489524	-0.311534	-0.172030	-0.003528	0.161463	-0.000141	0.201930	-0.616295	8.076818	3.691265	0.658194	-0.052850	0.198450	-0.328848	7.902902	4.240920	0.638093	0.001957	0.314168	-0.328848	7.902902	4.240920	0.638093	0.001957	0.314168
717.255000	-0.935194	-2.451892	-1.014103	-1.250837	1.486783	1.491490	-0.297540	-0.159074	-0.003043	0.152104	-0.000166	0.191833	-0.608444	7.706658	3.700991	0.655202	-0.063946	0.238122	-0.297656	7.921457	4.249538	0.635368	0.002137	0.310675	-0.297656	7.921457	4.249538	0.635368	0.002137	0.310675
717.267000	-0.938594	-2.453746	-1.014163	-1.249029	1.486795	1.493662	-0.281975	-0.153516	-0.003592	0.143435	-0.000221	0.181174	-0.592237	7.976161	3.791444	0.634639	-0.070378	0.234048	-0.260477	7.943444	4.260047	0.632094	0.002349	0.306485	-0.260477	7.943444	4.260047	0.632094	0.002349	0.306485
717.277000	-0.941311	-2.455228	-1.014139	-1.247564	1.486783	1.495467	-0.270183	-0.146889	-0.002403	0.137774	-0.000178	0.169943	-0.349578	8.164230	3.663210	0.616423	-0.069200	0.232577	-0.229649	7.961761	4.268738	0.629356	0.002526	0.302992	-0.229649	7.961761	4.268738	0.629356	0.002526	0.302992
717.287000	-0.943931	-2.456627	-1.014174	-1.246235	1.486747	1.497115	-0.255325	-0.138027	-0.002402	0.133279	-0.000178	0.159464	-0.346697	8.112806	3.690459	0.581232	-0.024933	0.253970	-0.199039	7.979704	4.277460	0.626610	0.002704	0.299500	-0.199039	7.979704	4.277460	0.626610	0.002704	0.299500
717.297000	-0.946417	-2.457926	-1.014186	-1.244947	1.486783	1.498656	-0.243377	-0.124997	-0.002134	0.123320	-0.000153	0.151787	-0.051029	7.459906	3.681373	0.593091	-0.046647	0.247110	-0.168634	7.997313	4.286260	0.623866	0.002883	0.296008	-0.168634	7.997313	4.286260	0.623866	0.002883	0.296008
717.309000	-0.949089	-2.459410	-1.014258	-1.243573	1.486783	1.500412	-0.224831	-0.121391	-0.003157	0.112412	-0.000152	0.141371	-0.282403	7.910206	3.702716	0.636775	-0.050394	0.257281	-0.132334	8.018392	4.296727	0.620548	0.003093	0.291817	-0.132334	8.018392	4.296727	0.620548	0.003093	0.291817
717.319000	-0.951262	-2.460534	-1.014270	-1.242468	1.486759	1.501833	-0.213285	-0.114911	-0.001842	0.108406	-0.000155	0.133575	-0.043449	8.042532	3.670726	0.613004	-0.071296	0.220854	-0.102242	8.035884	4.305548	0.617784	0.003269	0.288325	-0.102242	8.035884	4.305548	0.617784	0.003269	0.288325
717.329000	-0.953348	-2.461621	-1.014270	-1.241392	1.486771	1.503074	-0.196409	-0.107163	-0.001366	0.101286	-0.000140	0.124459	-0.104633	7.998425	3.614011	0.615521	-0.075824	0.301131	-0.072323	8.053163	4.314326	0.615017	0.003442	0.284833	-0.072323	8.053163	4.314326	0.615017	0.003442	0.284833
717.339000	-0.955221	-2.462636	-1.014270	-1.240403	1.486784	1.504294	-0.183175	-0.100569	-0.001711	0.093804	-0.000111	0.121312	-0.030703	8.186843	3.658967	0.622565	-0.065201	0.179899	-0.042612	8.070048	4.323161	0.612241	0.003618	0.281340	-0.042612	8.070048	4.323161	0.612241	0.003618	0.281340
717.351000	-0.957272	-2.463768	-1.014246	-1.239374	1.486759	1.505628	-0.166945	-0.086421	-0.000868	0.087481	-0.000135	0.105062	0.132627	7.653291	3.572841	0.591403	-0.074864	0.225239	-0.007098	8.090425	4.333701	0.608900	0.003827	0.277150	-0.007098	8.090425	4.333701	0.608900	0.003827	0.277150
717.361000	-0.958870	-2.464605	-1.014306	-1.238559	1.486783	1.506629	-0.153094	-0.082171	-0.002214	0.079663	-0.000122	0.096693	0.079186	7.862046	3.727010	0.580419	-0.046659	0.214671	0.022253	8.106880	4.342524	0.606110	0.004000	0.273658	0.022253	8.106880	4.342524	0.606110	0.004000	0.273658
717.371000	-0.960287	-2.465369	-1.014365	-1.237796	1.486747	1.507522	-0.139039	-0.076757	-0.002308	0.070519	-0.000127	0.085325	0.180637	8.192808	3.741780	0.615550	-0.046696	0.229324	0.051521	8.123515	4.351310	0.603312	0.004173	0.270165	0.051521	8.123515	4.351310	0.603312	0.004173	0.270165
717.381000	-0.961631	-2.466096	-1.014365	-1.237141	1.486735	1.508333	-0.123046	-0.068895	-0.001795	0.065153	-0.000163	0.078312	0.048441	8.233075	3.674930	0.585662	-0.087437	0.228018	0.080607	8.139848	4.360082	0.600507	0.004350	0.266673	0.080607	8.139848	4.360082	0.600507	0.004350	0.266673
717.391000	-0.962762	-2.466763	-1.014389	-1.236555	1.486783	1.509073	-0.110171	-0.059985	-0.001232	0.057114	-0.000154	0.071979	0.225509	8.154857	3.632320	0.621546	-0.096567	0.198415	0.109513	8.155880	4.368888	0.597697	0.004525	0.263181	0.109513	8.155880	4.368888	0.597697	0.004525	0.263181
717.403000	-0.963999	-2.467381	-1.014379	-1.235960	1.486735	1.509869	-0.094452	-0.049863	-0.002215	0.047980	-0.000128	0.059809	0.482919	8.174902	3.732664	0.592889	-0.048866	0.189145	0.144051	8.175138	4.379456	0.594319	0.004730	0.258990	0.144051	8.175138	4.379456	0.594319	0.004730	0.258990
717.413000	-0.964862	-2.467845	-1.014401	-1.235508	1.486747	1.510379	-0.078582	-0.042701	-0.001203	0.039350	-0.000112	0.049379	0.420298	8.041156	3.670324	0.610410	-0.057701	0.192119	0.172657	8.190948	4.388352	0.591496	0.004904	0.255498	0.172657	8.190948	4.388352	0.591496	0.004904	0.255498
717.423000	-0.965539	-2.468225	-1.014378	-1.235175	1.486784	1.510830	-0.063907	-0.035731	-0.000869	0.035781	-0.000099	0.040945	0.439579	8.239089	3.660084	0.580010	-0.048407	0.163406	0.201086	8.206453	4.397215	0.588669	0.005078	0.252006	0.201086	8.206453	4.397215	0.588669	0.005078	0.252006
717.433000	-0.966083	-2.468545	-1.014378	-1.234830	1.486771	1.511221	-0.049551	-0.028482	-0.000999	0.027848	-0.000107	0.032454	0.351303	8.346545	3.642060	0.578484	-0.075220	0.125005	0.229383	8.221869	4.406053	0.585835	0.005250	0.248513	0.229383	8.221869	4.406053	0.585835	0.005250	0.248513
717.445000	-0.966554	-2.468756	-1.014401	-1.234607	1.486760	1.511502	-0.033558	-0.019260	-0.000650	0.018551	-0.000096	0.019160	0.371983	8.377495	3.796052	0.558244	-0.047715	0.216545	0.263125	8.240035	4.416814	0.582432	0.005456	0.244323	0.263125	8.240035	4.416814	0.582432	0.005456	0.244323
717.455000	-0.966809	-2.468920	-1.014437	-1.234419	1.486747	1.511630	-0.019804	-0.011729	-0.000447	0.011100	-0.000088	0.012046	0.536546	8.463648	3.797903	0.559840	-0.053678	0.171569	0.291130	8.332682	4.425646	0.553755	0.005628	0.240830	0.291130	8.332682	4.425646	0.553755	0.005628	0.240830
717.465000	-0.966911	-2.469011	-1.014424	-1.234425	1.486747	1.511696	-0.006764	-0.002593	-0.000342	-0.001113	-0.000081	-0.000772	0.995395	9.237498	3.794192	0.432004	-0.055498	0.074199	1.283393	9.410608	4.434503	0.342293	0.005799	0.014661	1.283393	9.410608	4.434503	0.342293	0.005799	0.014661
717.475000	-0.966840	-2.468949	-1.014424	-1.234453	1.486771	1.511642	0.014466	0.005207	-0.000205	-0.009496	-0.000076	-0.012753	2.525932	10.168640	3.808395	0.277098	-0.042032	-0.053758	3.259326	10.468194	4.443173	0.130122	0.005971	-0.246648	3.259326	10.468194	4.443173	0.130122	0.005971	-0.246648
717.487000	-0.966582	-2.468811	-1.014401	-1.234602	1.486747	1.511362	0.028883	0.015937	-0.000161	-0.018906	-0.000070	-0.023235	2.776780	10.858833	3.848617	0.232198	-0.064337	-0.095689	3.294146	11.084238	4.453283	-0.004205	0.006179	-0.346585	3.294146	11.084238	4.453283	-0.004205	0.006179	-0.346585
717.497000	-0.966205	-2.468665	-1.014424	-1.234794	1.486760	1.511158	0.039588	0.019736	-0.000136	-0.020225	-0.000066	-0.023905	2.959718	11.063115	3.861946	0.125144	-0.049872	-0.164708	3.322975	11.100029	4.461698	-0.007184	0.006354	-0.350102	3.322975	11.100029	4.461698	-0.007184	0.006354	-0.350102
717.507000	-0.965720	-2.468399	-1.014424	-1.235013	1.486760	1.510939	0.052322	0.026511	-0.000098	-0.024517	-0.000062	-0.030279	3.089568	11.270521	3.858947	0.086102	-0.057047	-0.204104	3.351678	11.115754	4.470113	-0.010159	0.006524	-0.353620	3.351678	11.115754	4.470113	-0.010159	0.006524	-0.353620
717.517000	-0.965115	-2.468094	-1.014401	-1.235281	1.486760	1.510588	0.064791	0.035371	-0.000063	-0.032386	-0.000000	-0.038745	3.119045	11.278684	3.923077	0.060767	-0.036847	-0.231416	3.380201	11.131144	4.478646	-0.013139	0.006697	-0.357137	3.380201	11.131144	4.478646	-0.013139	0.006697	-0.357137
717.529000	-0.964196	-2.467562	-1.014401	-1.235683	1.486771	1.510006	0.081692	0.045299	-0.000055	-0.044286	-0.000000	-0.051545	3.293080	11.130066	3.913285	0.080945	-0.050891	-0.244414	3.414260	11.149533	4.488824	-0.016727	0.006903	-0.361357	3.414260	11.149533	4.488824	-0.016727	0.006903	-0.361357
717.539000	-0.963260	-2.467104	-1.014401	-1.236177	1.486747	1.509476	0.094772	0.051441	-0.000066	-0.049809	-0.000000	-0.058863	3.275990	11.240961	3.962939	0.046635	-0.029173	-0.318361	3.442487	11.164717	4.497230	-0.019724	0.007072	-0.364875	3.442487	11.164717	4.497230	-0.019724	0.007072	-0.364875
717.549000	-0.962183	-2.466562	-1.014401	-1.236709	1.486771	1.508907	0.109269	0.057723	-0.000046	-0.059360	-0.000000	-0.071569	3.380936	11.493122	3.959334	0.022338	-0.047134	-0.333640	3.470541	11.179621	4.505745	-0.022732	0.007247	-0.368392	3.470541	11.179621	4.505745	-0.022732	0.007247	-0.368392
717.559000	-0.961002	-2.465923	-1.014388	-1.237314	1.486807	1.508087	0.124619	0.065366	-0.000042	-0.065701	0.000000	-0.083321	3.221157	11.649626	4.017865	-0.010139	-0.048778	-0.297636	3.498461	11.194438	4.514239	-0.025742	0.007418	-0.371909	3.498461	11.194438	4.514239	-0.025742	0.007418	-0.371909
717.569000	-0.959691	-2.465224	-1.014424	-1.238050	1.486784	1.507221	0.136497	0.073056	-0.000039	-0.074306	0.000000	-0.091039	3.479623	11.802770	4.113424	0.026432	-0.053853	-0.304033	3.526237	11.209133	4.522666	-0.028765	0.007585	-0.375426	3.526237	11.209133	4.522666	-0.028765	0.007585	-0.375426
717.581000	-0.957935	-2.464235	-1.014424	-1.238978	1.486735	1.506067	0.154164	0.085316	0.000033	-0.083247	0.000000	-0.099839	3.442920	11.535866	4.077673	0.024453	-0.037213	-0.354164	3.559311	11.226282	4.532919	-0.032395	0.007791	-0.379647	3.559311	11.226282	4.532919	-0.032395	0.007791	-0.379647
717.591000	-0.956240	-2.463309	-1.014424	-1.239879	1.486735	1.505043	0.166498	0.093536	0.000030	-0.090651	0.000000	-0.111572	3.675246	11.244494	4.192446	0.051658	-0.026025	-0.320668	3.586704	11.240393	4.541467	-0.035425	0.007958	-0.383164	3.586704	11.240393	4.541467	-0.035425	0.007958	-0.383164
717.601000	-0.954436	-2.462336	-1.014437	-1.240785	1.486747	1.503854	0.183106	0.097854	0.000042	-0.098313	0.000000	-0.118898	3.560357	11.756175	4.168309	0.029527	-0.020739	-0.368010	3.613948	11.254387	4.549998	-0.038464	0.008133	-0.386681	3.613948	11.254387	4.549998	-0.038464	0.008133	-0.386681
717.611000	-0.952491	-2.461300	-1.014388	-1.241749	1.486747	1.502589	0.196166	0.106893	0.000298	-0.104368	0.000000	-0.133521	3.519197	11.817470	4.216850	0.030463	-0.036286	-0.264843	3.641017	11.268133	4.558573	-0.041503	0.008303	-0.390198	3.641017	11.268133	4.558573	-0.041503	0.008303	-0.390198
717.623000	-0.950005	-2.459930	-1.014353	-1.243121	1.486735	1.501030	0.211545	0.117518	0.000739	-0.113068	0.000000	-0.136529	3.693280	11.438144	4.249336	0.010471	-0.030584	-0.316402	3.673296	11.284453	4.568913	-0.045162	0.008504	-0.394419	3.673296	11.284453	4.568913	-0.045162	0.008504	-0.394419
717.633000	-0.947794	-2.458715	-1.014413	-1.244310	1.486771	1.499624	0.228012	0.125141	0.000511	-0.121791	0.000000	-0.147970	3.611925	11.407749	4.333098	0.070612	-0.022808	-0.297644	3.700016	11.297871	4.577474	-0.048220	0.008672	-0.397936	3.700016	11.297871	4.577474	-0.048220	0.008672	-0.397936
717.643000	-0.945452	-2.457404	-1.014365	-1.245551	1.486771	1.498075	0.241617	0.136102	0.000405	-0.125446	0.000000	-0.156872	3.627875	10.891097	4.369670	-0.008966	-0.050181	-0.321481	3.726528	11.310926	4.586136	-0.051282	0.008838	-0.401453	3.726528	11.310926	4.586136	-0.051282	0.008838	-0.401453
717.653000	-0.943000	-2.456038	-1.014388	-1.246850	1.486760	1.496454	0.254242	0.136255	0.000393	-0.132120	0.000000	-0.166389	3.890311	11.449979	4.506208	0.004341	-0.038399	-0.298188	3.752899	11.323941	4.594682	-0.054354	0.009009	-0.404970	3.752899	11.323941	4.594682	-0.054354	0.009009	-0.404970
717.665000	-0.939871	-2.454355	-1.014353	-1.248583	1.486760	1.494377	0.272128	0.145718	0.001056	-0.142803	0.000000	-0.173264	3.934306	11.695096	4.544593	0.065114	-0.041775	-0.307605	3.784360	11.339540	4.604990	-0.058053	0.009205	-0.409191	3.784360	11.339540	4.604990	-0.058053	0.009205	-0.409191
717.675000	-0.937032	-2.452840	-1.014353	-1.250035	1.486760	1.492537	0.285576	0.155152	0.001014	-0.150900	0.000000	-0.183546	4.125828	11.571074	4.596419	0.053809	-0.020372	-0.363602	3.810347	11.352164	4.613535	-0.061138	0.009378	-0.412708	3.810347	11.352164	4.613535	-0.061138	0.009378	-0.412708
717.685000	-0.934085	-2.451217	-1.014353	-1.251577	1.486722	1.490652	0.303001	0.165618	0.001241	-0.155876	0.000000	-0.191816	3.797644	11.505458	4.655949	0.043713	-0.015461	-0.352414	3.836153	11.364607	4.622206	-0.064226	0.009538	-0.416225	3.836153	11.364607	4.622206	-0.064226	0.009538	-0.416225
717.695000	-0.931031	-2.449540	-1.014377	-1.253223	1.486735	1.488682	0.314944	0.167254	0.000880	-0.159684	0.000000	-0.200790	4.084807	11.770618	4.742111	0.006221	-0.015022	-0.360328	3.861787	11.376918	4.630844	-0.067322	0.009705	-0.419742	3.861787	11.376918	4.630844	-0.067322	0.009705	-0.419742
717.705000	-0.927760	-2.447797	-1.014352	-1.254877	1.486722	1.486601	0.329743	0.176322	0.002701	-0.165358	0.000000	-0.214007	4.055742	11.910889	4.740364	-0.042137	-0.017412	-0.270961	3.887237	11.389059	4.639509	-0.070425	0.009873	-0.423260	3.887237	11.389059	4.639509	-0.070425	0.009873	-0.423260
717.715000	-0.924369	-2.445971	-1.014304	-1.256602	1.486747	1.484443	0.343268	0.186076	0.002638	-0.176010	0.000000	-0.216447	4.100205	11.697101	4.808260	-0.027874	-0.032987	-0.362473	3.912513	11.401090	4.648188	-0.073529	0.010032	-0.426777	3.912513	11.401090	4.648188	-0.073529	0.010032	-0.426777
717.725000	-0.920787	-2.444013	-1.014293	-1.258420	1.486784	1.482196	0.357864	0.194892	0.002225	-0.185987	0.000000	-0.228259	3.963995	11.443744	4.938128	0.036765	-0.015035	-0.342840	3.937540	11.412676	4.656879	-0.076641	0.010199	-0.430294	3.937540	11.412676	4.656879	-0.076641	0.010199	-0.430294
717.737000	-0.916327	-2.441649	-1.014243	-1.260643	1.486760	1.479386	0.374476	0.201590	0.003829	-0.193392	0.000000	-0.237189	3.911782	11.782277	4.853011	-0.024987	-0.011255	-0.352929	3.967354	11.426537	4.667399	-0.080377	0.010392	-0.434515	3.967354	11.426537	4.667399	-0.080377	0.010392	-0.434515
717.747000	-0.912494	-2.439584	-1.014207	-1.262668	1.486784	1.476972	0.386718	0.209645	0.004209	-0.201140	0.000000	-0.247571	3.961859	11.721377	4.955307	-0.062335	0.006688	-0.395831	3.991971	11.437849	4.676158	-0.083498	0.010554	-0.438032	3.991971	11.437849	4.676158	-0.083498	0.010554	-0.438032
717.757000	-0.908552	-2.437412	-1.014159	-1.264685	1.486760	1.474498	0.402535	0.217585	0.005236	-0.213665	0.000000	-0.256812	3.908158	11.523963	4.970930	-0.014539	0.025986	-0.416416	4.016390	11.448999	4.684870	-0.086634	0.010714	-0.441549	4.016390	11.448999	4.684870	-0.086634	0.010714	-0.441549
717.767000	-0.904452	-2.435194	-1.014112	-1.266836	1.486760	1.471820	0.416029	0.223965	0.005803	-0.222459	0.000000	-0.268585	4.061078	11.746476	4.996285	-0.025308	0.004153	-0.372968	4.040590	11.459944	4.693741	-0.089766	0.010876	-0.445066	4.040590	11.459944	4.693741	-0.089766	0.010876	-0.445066
717.777000	-0.900127	-2.432914	-1.014087	-1.268979	1.486784	1.469133	0.428851	0.231775	0.006058	-0.226578	0.000000	-0.273950	3.996618	11.684910	5.012819	-0.069150	0.039705	-0.412501	4.064619	11.470890	4.702578	-0.092905	0.011034	-0.448583	4.064619	11.470890	4.702578	-0.092905	0.011034	-0.448583
717.787000	-0.895741	-2.430527	-1.014051	-1.271316	1.486771	1.466309	0.442679	0.239340	0.005085	-0.234558	0.000000	-0.287065	3.954209	11.737062	5.132756	-0.058912	0.009317	-0.366044	4.088369	11.481336	4.711316	-0.096068	0.011190	-0.452100	4.088369	11.481336	4.711316	-0.096068	0.011190	-0.452100
717.797000	-0.891223	-2.428092	-1.013955	-1.273641	1.486784	1.463370	0.455658	0.246643	0.005900	-0.243534	0.000000	-0.292799	4.129579	11.774146	5.166692	-0.059691	0.051510	-0.388818	4.111926	11.491744	4.720160	-0.099224	0.011343	-0.455618	4.111926	11.491744	4.720160	-0.099224	0.011343	-0.455618
717.809000	-0.885648	-2.425069	-1.013907	-1.276659	1.486795	1.459744	0.472120	0.258132	0.006149	-0.250525	0.000000	-0.304558	4.293957	11.426350	5.182152	-0.002098	0.021294	-0.326877	4.139917	11.504081	4.730797	-0.103022	0.011531	-0.459838	4.139917	11.504081	4.730797	-0.103022	0.011531	-0.459838
717.819000	-0.880853	-2.422445	-1.013824	-1.279215	1.486760	1.456636	0.486519	0.261605	0.006392	-0.256223	0.000000	-0.312473	4.284053	11.989998	5.231038	0.012883	0.046204	-0.389560	4.162967	11.514013	4.739562	-0.106206	0.011682	-0.463355	4.162967	11.514013	4.739562	-0.106206	0.011682	-0.463355
717.829000	-0.875947	-2.419779	-1.013775	-1.281878	1.486771	1.453457	0.500830	0.273839	0.007586	-0.259851	0.000000	-0.317195	4.197443	11.470566	5.202826	0.009410	0.057548	-0.397044	4.180123	11.523792	4.748513	-0.109382	0.011835	-0.466872	4.180123	11.523792	4.748513	-0.109382	0.011835	-0.466872
717.839000	-0.870846	-2.417023	-1.013715	-1.284571	1.486760	1.450212	0.517402	0.277434	0.007598	-0.264646	0.000000	-0.333117	4.163383	11.804428	5.281810	-0.044052	0.081792	-0.323906	4.186019	11.533554	4.757339	-0.112580	0.011989	-0.470390	4.186019	11.533554	4.757339	-0.112580	0.011989	-0.470390
717.849000	-0.865533	-2.414157	-1.013583	-1.287259	1.486760	1.446844	0.530143	0.287056	0.008210	-0.271662	0.000000	-0.336590	4.250423	11.770223	5.300845	-0.045642	0.055054	-0.376187	4.191577	11.542772	4.766354	-0.115765	0.012138	-0.473907	4.191577	11.542772	4.766354	-0.115765	0.012138	-0.473907
717.859000	-0.860172	-2.411257	-1.013547	-1.290045	1.486771	1.443470	0.541591	0.291645	0.008414	-0.277905	0.000000	-0.346417	4.396587	11.914642	5.274466	-0.042351	0.083092	-0.395803	4.196943	11.552010	4.775289	-0.118963	0.012284	-0.477424	4.196943	11.552010	4.775289	-0.118963	0.012284	-0.477424
717.871000	-0.853475	-2.407657	-1.013463	-1.293412	1.486748	1.439182	0.559360	0.304445	0.009577	-0.291285	0.000228	-0.363755	4.469271	11.572190	5.216674	-0.077748	0.079518	-0.341708	4.203019	11.562752	4.786123	-0.122798	0.012464	-0.481645	4.203019	11.562752	4.786123	-0.122798	0.012464	-0.481645
717.881000	-0.847753	-2.404565	-1.013356	-1.296359	1.486772	1.435573	0.572348	0.310271	0.008264	-0.300671	0.000219	-0.368092	4.571437	11.695013	5.358511	-0.040246	0.072781	-0.407038	4.207801	11.571481	4.795112	-0.126007	0.012606	-0.485162	4.207801	11.571481	4.795112	-0.126007	0.012606	-0.485162
717.891000	-0.841873	-2.401374	-1.013285	-1.299368	1.486784	1.431807	0.587187	0.318406	0.006476	-0.308690	0.000212	-0.378010	4.497200	11.730555	4.969219	-0.081240	0.113321	-0.428867	4.212354	11.580152	4.804080	-0.129230	0.012750	-0.488679	4.212354	11.580152	4.804080	-0.129230	0.012750	-0.488679
717.903000	-0.834732	-2.397515	-1.013213	-1.303116	1.486784	1.427217	0.604652	0.326560	0.004812	-0.319100	0.000223	-0.387522	4.382846	11.851709	5.173565	-0.063863	0.122520	-0.399791	4.217379	11.589963	4.814947	-0.133094	0.012920	-0.492900	4.217379	11.589963	4.814947	-0.133094	0.012920	-0.492900
717.913000	-0.828614	-2.394239	-1.013178	-1.306322	1.486748	1.423213	0.618624	0.339406	0.005368	-0.326134	0.000216	-0.398931	4.426602	11.249241	5.166551	-0.054329	0.117300	-0.330823	4.221308	11.598028	4.823886	-0.136338	0.013057	-0.496417	4.221308	11.598028	4.823886	-0.136338	0.013057	-0.496417
717.923000	-0.822338	-2.390813	-1.013141	-1.309661	1.486807	1.419151	0.633201	0.340556	0.005626	-0.331460	0.000231	-0.405914	4.399797	11.749903	5.217325	-0.065486	0.101134	-0.383996	4.225001	11.606071	4.832820	-0.139594	0.013196	-0.499934	4.225001	11.606071	4.832820	-0.139594	0.013196	-0.499934
717.933000	-0.815949	-2.387336	-1.013106	-1.313099	1.486795	1.415042	0.646450	0.350292	0.004693	-0.335385	0.000206	-0.409447	4.405781	11.598057	5.235273	-0.065025	0.125084	-0.407369	4.228335	11.613652	4.841889	-0.142852	0.013330	-0.503451	4.228335	11.613652	4.841889	-0.142852	0.013330	-0.503451
717.943000	-0.809394	-2.383788	-1.013047	-1.316603	1.486772	1.410954	0.659328	0.355083	0.004401	-0.342014	0.000262	-0.420902	4.489225	12.024491	5.371601	-0.007512	0.138846	-0.446313	4.231354	11.620846	4.850878	-0.146127	0.013461	-0.506968	4.231354	11.620846	4.850878	-0.146127	0.013461	-0.506968
717.953000	-0.802642	-2.380132	-1.013034	-1.320050	1.486772	1.406663	0.675589	0.363647	0.004744	-0.345359	0.000245	-0.430838	4.482137	11.876176	5.411509	-0.106407	0.149059	-0.432230	4.234104	11.627967	4.859934	-0.149397	0.013594	-0.510485	4.234104	11.627967	4.859934	-0.149397	0.013594	-0.510485
717.963000	-0.795681	-2.376414	-1.012961	-1.323561	1.486795	1.402287	0.685754	0.371561	0.005259	-0.355008	0.000235	-0.443812	4.737169	11.962924	5.414660	-0.119105	0.160965	-0.390949	4.236510	11.634777	4.869136	-0.152656	0.013721	-0.514003	4.236510	11.634777	4.869136	-0.152656	0.013721	-0.514003
717.975000	-0.787360	-2.371897	-1.012950	-1.327850	1.486760	1.396930	0.702708	0.380712	0.006603	-0.370332	0.000219	-0.453015	4.676725	12.133373	5.418719	-0.067742	0.162850	-0.420988	4.239037	11.642731	4.880064	-0.156585	0.013870	-0.518223	4.239037	11.642731	4.880064	-0.156585	0.013870	-0.518223
717.985000	-0.780257	-2.368066	-1.012853	-1.331488	1.486760	1.392327	0.718242	0.389597	0.007774	-0.378255	0.000246	-0.465363	4.725429	11.820358	5.394710	-0.116049	0.192254	-0.345188	4.240823	11.649225	4.889204	-0.159868	0.013994	-0.521740	4.240823	11.649225	4.889204	-0.159868	0.013994	-0.521740
717.995000	-0.773000	-2.364103	-1.012757	-1.335251	1.486807	1.387631	0.733538	0.397149	0.008355	-0.386943	0.000236	-0.472622	4.532816	11.897788	5.309888	-0.091476	0.203601	-0.396067	4.242310	11.655590	4.898388	-0.163163	0.014115	-0.525257	4.242310	11.655590	4.898388	-0.163163	0.014115	-0.525257
718.005000	-0.765614	-2.360152	-1.012649	-1.339125	1.486795	1.382946	0.747499	0.404608	0.010187	-0.395106	0.000276	-0.479696	4.605983	11.767601	5.231185	-0.064691	0.205898	-0.410118	4.243462	11.661661	4.907584	-0.166468	0.014231	-0.528775	4.243462	11.661661	4.907584	-0.166468	0.014231	-0.528775
718.015000	-0.758124	-2.356007	-1.012542	-1.343259	1.486807	1.378176	0.760867	0.414303	0.010248	-0.399436	0.000291	-0.490295	4.661525	11.440572	5.219255	-0.117016	0.244870	-0.451398	4.244228	11.667348	4.916891	-0.169782	0.014342	-0.532292	4.244228	11.667348	4.916891	-0.169782	0.014342	-0.532292
718.025000	-0.750415	-2.351841	-1.012482	-1.347392	1.486795	1.373251	0.775834	0.418470	0.008528	-0.401887	0.000355	-0.498119	4.617959	11.854636	5.304751	-0.065326	0.228142	-0.477482	4.244627	11.672578	4.926150	-0.173114	0.014454	-0.535809	4.244627	11.672578	4.926150	-0.173114	0.014454	-0.535809
718.037000	-0.740908	-2.346666	-1.012362	-1.352307	1.486807	1.367110	0.793804	0.426065	0.010182	-0.407739	0.000337	-0.510806	4.576540	11.925118	5.290492	-0.076387	0.219802	-0.414047	4.244702	11.678760	4.937344	-0.177104	0.014587	-0.538750	4.244702	11.678760	4.937344	-0.177104	0.014587	-0.538750
718.047000	-0.732783	-2.342283	-1.012265	-1.356361	1.486784	1.361954	0.806366	0.435331	0.009963	-0.414306	0.000420	-0.517780	4.615050	11.689792	5.330759	-0.130670	0.228826	-0.403171	4.244357	11.683539	4.946736	-0.180420	0.014691	-0.540970	4.244357	11.683539	4.946736	-0.180420	0.014691	-0.540970
718.057000	-0.724679	-2.337839	-1.012181	-1.360486	1.486807	1.356750	0.819378	0.442441	0.009737	-0.427650	0.000684	-0.526474	4.713770	11.816799	5.196806	-0.139375	0.240745	-0.446155	4.243697	11.688208	4.956148	-0.183743	0.014796	-0.543190	4.243697	11.688208	4.956148	-0.183743	0.014796	-0.543190
718.067000	-0.716457	-2.333372	-1.012086	-1.364804	1.486844	1.351546	0.832725	0.449139	0.010675	-0.438720	0.000823	-0.533655	4.863034	11.871259	5.250734	-0.129609	0.257335	-0.419769	4.242630	11.692328	4.965526	-0.187088	0.014892	-0.545409	4.242630	11.692328	4.965526	-0.187088	0.014892	-0.545409
718.079000	-0.706352	-2.327908	-1.011966	-1.370067	1.486844	1.345068	0.850460	0.460202	0.010770	-0.447819	0.000905	-0.548802	4.972771	11.583728	5.066827	-0.113201	0.258139	-0.430252	4.240976	11.697427	4.976864	-0.191108	0.015006	-0.548073	4.240976	11.697427	4.976864	-0.191108	0.015006	-0.548073
718.089000	-0.697696	-2.323357	-1.011859	-1.374708	1.486833	1.339539	0.865413	0.466015	0.009874	-0.455780	0.002527	-0.557653	4.795868	11.746469	5.195756	-0.055704	0.241078	-0.452255	4.239260	11.701435	4.986171	-0.194493	0.015098	-0.550293	4.239260	11.701435	4.986171	-0.194493	0.015098	-0.550293
718.099000	-0.689008	-2.318649	-1.011752	-1.379355	1.486857	1.333882	0.880328	0.475304	0.009438	-0.458488	0.003505	-0.561906	4.608490	11.684156	5.183285	-0.081174	0.191348	-0.471529	4.237178	11.705184	4.995508	-0.197892	0.015192	-0.552512	4.237178	11.705184	4.995508	-0.197892	0.015192	-0.552512
718.109000	-0.680098	-2.313860	-1.011680	-1.383897	1.486868	1.328126	0.893101	0.482291	0.008506	-0.463174	0.001588	-0.571569	4.875747	11.934501	5.297255	-0.089105	0.207705	-0.452286	4.234729	11.708606	5.004860	-0.201275	0.015275	-0.554732	4.234729	11.708606	5.004860	-0.201275	0.015275	-0.554732
718.119000	-0.670937	-2.308974	-1.011608	-1.388537	1.486904	1.322310	0.906416	0.489111	0.008240	-0.470881	0.000975	-0.577304	4.804057	12.001548	5.249059	-0.112036	0.206574	-0.414478	4.231738	11.711355	5.014466	-0.204649	0.015353	-0.556951	4.231738	11.711355	5.014466	-0.204649	0.015353	-0.556951
718.129000	-0.661787	-2.303956	-1.011584	-1.393225	1.486903	1.316543	0.920338	0.497155	0.007628	-0.481414	0.000689	-0.585042	4.676151	11.950395	5.308101	-0.140572	0.171742	-0.441972	4.228417	11.713818	5.023967	-0.208035	0.015433	-0.559171	4.228417	11.713818	5.023967	-0.208035	0.015433	-0.559171
718.139000	-0.652459	-2.298901	-1.011453	-1.398037	1.486879	1.310642	0.934560	0.506825	0.009063	-0.491852	0.000389	-0.598206	4.422559	11.710993	5.264511	-0.158932	0.173316	-0.513251	4.224741	11.706404	5.033512	-0.211433	0.015507	-0.561391	4.224741	11.706404	5.033512	-0.211433	0.015507	-0.561391
718.151000	-0.641182	-2.292805	-1.011308	-1.403990	1.486891	1.303370	0.951856	0.516539	0.010835	-0.500682	0.000256	-0.611204	4.665153	11.505543	5.068016	-0.076852	0.199646	-0.444789	4.219782	11.696383	5.045063	-0.215522	0.015584	-0.564054	4.219782	11.696383	5.045063	-0.215522	0.015584	-0.564054
718.161000	-0.631626	-2.287584	-1.011212	-1.409171	1.486879	1.297205	0.965277	0.521974	0.009414	-0.504865	0.000226	-0.617138	4.653405	11.766825	5.186507	-0.079421	0.196039	-0.448439	4.215357	11.687977	5.054522	-0.217882	0.015647	-0.566274	4.215357	11.687977	5.054522	-0.217882	0.015647	-0.566274
718.171000	-0.621895	-2.282386	-1.011167	-1.414281	1.486879	1.290942	0.980508	0.530742	0.008153	-0.506607	0.000160	-0.625164	4.566166	11.821265	5.340839	-0.087339	0.188708	-0.488704	4.210372	11.678686	5.064117	-0.219584	0.015704	-0.568494	4.210372	11.678686	5.064117	-0.219584	0.015704	-0.568494
718.181000	-0.611998	-2.277009	-1.011045	-1.419345	1.486879	1.284693	0.992238	0.536303	0.009685	-0.512210	0.000164	-0.635035	4.689064	11.838124	5.214192	-0.160478	0.209322	-0.544528	4.205141	11.669621	5.073711	-0.221270	0.015761	-0.570713	4.205141	11.669621	5.073711	-0.221270	0.015761	-0.570713
718.193000	-0.599903	-2.270518	-1.010949	-1.425456	1.486903	1.277013	1.008103	0.545140	0.009320	-0.526056	0.000177	-0.647569	4.975343	11.982954	5.216783	-0.162210	0.186445	-0.469994	4.198330	11.658287	5.085262	-0.223315	0.015823	-0.573377	4.198330	11.658287	5.085262	-0.223315	0.015823	-0.573377
718.203000	-0.589729	-2.265058	-1.010902	-1.430737	1.486879	1.270415	1.022465	0.554201	0.007666	-0.539337	0.000148	-0.655745	4.691085	11.767133	5.406483	-0.164078	0.214662	-0.504538	4.192075	11.647948	5.094974	-0.225021	0.015862	-0.575597	4.192075	11.647948	5.094974	-0.225021	0.015862	-0.575597
718.213000	-0.579494	-2.259381	-1.010795	-1.436199	1.486916	1.263783	1.038710	0.561018	0.010221	-0.546862	0.000153	-0.662694	4.739601	11.763709	5.259476	-0.112926	0.210586	-0.488237	4.185506	11.637559	5.104656	-0.226749	0.015900	-0.577816	4.185506	11.637559	5.104656	-0.226749	0.015900	-0.577816
718.223000	-0.569015	-2.253694	-1.010674	-1.441834	1.486903	1.257079	1.045457	0.566253	0.007583	-0.545301	0.000156	-0.667810	3.010698	10.626931	4.988790	-0.077900	0.209166	-0.416705	2.541604	10.701896	4.795801	-0.208641	0.003742	-0.527939	2.541604	10.701896	4.795801	-0.208641	0.003742	-0.527939
718.233000	-0.558522	-2.248092	-1.010640	-1.447322	1.486891	1.250437	1.040480	0.560993	0.005240	-0.538995	0.000159	-0.669291	3.886926	11.403785	5.261992	-0.093116	0.217664	-0.453779	2.538833	10.676918	4.801168	-0.208649	0.003688	-0.527939	2.538833	10.676918	4.801168	-0.208649	0.003688	-0.527939
718.243000	-0.547928	-2.242422	-1.010531	-1.452600	1.486903	1.243716	1.047466	0.567032	0.009297	-0.541036	0.000143	-0.669467	3.182989	10.816737	5.077192	-0.146538	0.223087	-0.460234	2.536085	10.651586	4.806483	-0.208626	0.003631	-0.527939	2.536085	10.651586	4.806483	-0.208626	0.003631	-0.527939
718.253000	-0.537493	-2.236778	-1.010362	-1.457950	1.486903	1.236973	1.047494	0.568788	0.014022	-0.545722	0.000171	-0.671333	3.160192	10.446687	4.781455	-0.172585	0.183880	-0.393757	2.533345	10.625749	4.811760	-0.208587	0.003576	-0.527939	2.533345	10.625749	4.811760	-0.208587	0.003576	-0.527939
718.263000	-0.527045	-2.231084	-1.010218	-1.463382	1.486879	1.230270	1.049013	0.569769	0.012987	-0.551413	0.000174	-0.668453	2.763392	10.183103	4.745436	-0.166332	0.196274	-0.416219	2.530662	10.599722	4.816867	-0.208561	0.003523	-0.527939	2.530662	10.599722	4.816867	-0.208561	0.003523	-0.527939
718.275000	-0.514491	-2.224171	-1.010123	-1.470116	1.486903	1.222357	1.049242	0.566803	0.010767	-0.551657	0.000150	-0.667628	2.634877	10.294088	4.835865	-0.071691	0.249080	-0.491713	2.527495	10.567627	4.822802	-0.208558	0.003457	-0.527939	2.527495	10.567627	4.822802	-0.208558	0.003457	-0.527939
718.285000	-0.503984	-2.218516	-1.009955	-1.475677	1.486951	1.215626	1.049462	0.566627	0.012210	-0.542697	0.000280	-0.672550	2.607823	10.291164	4.767948	-0.129272	0.204858	-0.411747	2.524911	10.540766	4.827592	-0.208557	0.003405	-0.527939	2.524911	10.540766	4.827592	-0.208557	0.003405	-0.527939
718.295000	-0.493512	-2.212801	-1.009896	-1.481010	1.486903	1.208876	1.045296	0.563696	0.008863	-0.538552	0.000260	-0.668206	2.955002	10.594672	4.915807	-0.195801	0.205881	-0.470095	2.522410	10.513656	4.832197	-0.208536	0.003349	-0.527939	2.522410	10.513656	4.832197	-0.208536	0.003349	-0.527939
718.305000	-0.482998	-2.207180	-1.009813	-1.486370	1.486928	1.202099	1.044227	0.565692	0.008762	-0.544392	0.000246	-0.667492	2.886939	10.417272	4.888402	-0.236174	0.222219	-0.405289	2.519994	10.486527	4.836603	-0.208509	0.003295	-0.527939	2.519994	10.486527	4.836603	-0.208509	0.003295	-0.527939
718.317000	-0.470537	-2.200481	-1.009692	-1.492882	1.486963	1.194125	1.045023	0.564540	0.009979	-0.549436	0.000276	-0.667609	2.889821	10.575464	4.811692	-0.175422	0.217854	-0.453547	2.517165	10.454168	4.841682	-0.208503	0.003236	-0.527939	2.517165	10.454168	4.841682	-0.208503	0.003236	-0.527939
718.327000	-0.460157	-2.194873	-1.009646	-1.498423	1.486928	1.187502	1.044115	0.565748	0.007008	-0.553034	0.000253	-0.670021	3.320705	10.523865	4.955066	-0.098081	0.240438	-0.465678	2.514878	10.426234	4.845712	-0.208514	0.003180	-0.527939	2.514878	10.426234	4.845712	-0.208514	0.003180	-0.527939
718.337000	-0.449633	-2.189184	-1.009574	-1.504054	1.486916	1.180747	1.046209	0.565535	0.007431	-0.545487	0.000287	-0.673568	3.165587	10.739952	4.973102	-0.067542	0.253638	-0.455866	2.512619	10.398184	4.849644	-0.208527	0.003132	-0.527939	2.512619	10.398184	4.849644	-0.208527	0.003132	-0.527939
718.347000	-0.439289	-2.183529	-1.009503	-1.509541	1.486916	1.174005	1.046215	0.563851	0.006511	-0.540750	0.000305	-0.673394	3.114557	10.678791	5.063799	-0.114909	0.237369	-0.393408	2.510384	10.369449	4.853514	-0.208509	0.003079	-0.527939	2.510384	10.369449	4.853514	-0.208509	0.003079	-0.527939
718.357000	-0.428833	-2.177848	-1.009479	-1.514891	1.486939	1.167289	1.048137	0.564168	0.006180	-0.542833	0.000281	-0.667124	3.244896	10.487278	5.247714	-0.186092	0.228979	-0.445202	2.508235	10.340660	4.857189	-0.208488	0.003025	-0.527939	2.508235	10.340660	4.857189	-0.208488	0.003025	-0.527939
718.367000	-0.418234	-2.172191	-1.009358	-1.520168	1.486963	1.160641	1.047607	0.566978	0.010160	-0.544717	0.000390	-0.668071	3.100565	10.226802	5.037661	-0.140702	0.264131	-0.483556	2.506101	10.311639	4.860785	-0.208464	0.002972	-0.527939	2.506101	10.311639	4.860785	-0.208464	0.002972	-0.527939
718.379000	-0.405727	-2.165396	-1.009213	-1.526659	1.486928	1.152663	1.046541	0.566327	0.010817	-0.547310	0.000701	-0.670885	3.211213	10.364379	4.935104	-0.222640	0.236492	-0.446502	2.503646	10.276708	4.864853	-0.208434	0.002911	-0.527939	2.503646	10.276708	4.864853	-0.208434	0.002911	-0.527939
718.389000	-0.395285	-2.159765	-1.009143	-1.532300	1.486963	1.145885	1.045474	0.565983	0.007640	-0.550150	0.000449	-0.668983	3.466635	10.193453	5.184215	-0.094695	0.272392	-0.467029	2.501667	10.247007	4.868047	-0.208437	0.002860	-0.527939	2.501667	10.247007	4.868047	-0.208437	0.002860	-0.527939
718.399000	-0.384806	-2.154132	-1.009046	-1.537820	1.486976	1.139131	1.047524	0.566667	0.010746	-0.544193	0.001858	-0.669007	3.177385	10.081618	4.973769	-0.144862	0.234360	-0.460156	2.499716	10.217051	4.871139	-0.208434	0.002808	-0.527939	2.499716	10.217051	4.871139	-0.208434	0.002808	-0.527939
718.409000	-0.374361	-2.148418	-1.008975	-1.543255	1.486988	1.132472	1.046185	0.563857	0.007817	-0.540449	0.000827	-0.669427	3.538880	10.431736	5.176458	-0.179137	0.244156	-0.421546	2.497822	10.186847	4.874098	-0.208415	0.002756	-0.527939	2.497822	10.186847	4.874098	-0.208415	0.002756	-0.527939
718.419000	-0.363928	-2.142760	-1.008891	-1.548704	1.486951	1.125824	1.048483	0.566921	0.007523	-0.542195	0.000510	-0.672069	3.540726	10.132029	5.230622	-0.207946	0.262033	-0.453385	2.496007	10.156457	4.876875	-0.208397	0.002706	-0.527939	2.496007	10.156457	4.876875	-0.208397	0.002706	-0.527939
718.429000	-0.353411	-2.137090	-1.008771	-1.554072	1.486976	1.119107	1.049878	0.566113	0.010257	-0.546385	0.001741	-0.670778	3.140810	10.088842	5.049222	-0.178769	0.269444	-0.460426	2.494222	10.125890	4.879551	-0.208368	0.002655	-0.527939	2.494222	10.125890	4.879551	-0.208368	0.002655	-0.527939
718.441000	-0.340879	-2.130320	-1.008664	-1.560711	1.486963	1.110978	1.048521	0.566444	0.007193	-0.553591	0.000803	-0.670531	3.195199	10.113755	5.257721	-0.102030	0.257337	-0.399920	2.492157	10.088221	4.882545	-0.208355	0.002594	-0.527939	2.492157	10.088221	4.882545	-0.208355	0.002594	-0.527939
718.451000	-0.330255	-2.124598	-1.008605	-1.566288	1.486975	1.104268	1.050773	0.565846	0.008143	-0.546488	0.000606	-0.667898	2.897740	10.046493	5.289574	-0.055277	0.246504	-0.449958	2.490521	10.056749	4.884826	-0.208365	0.002542	-0.527939	2.490521	10.056749	4.884826	-0.208365	0.002542	-0.527939
718.461000	-0.319734	-2.118951	-1.008508	-1.571792	1.487012	1.097699	1.048947	0.566985	0.009884	-0.539858	0.001246	-0.670676	2.724766	10.079337	5.148799	-0.118404	0.254552	-0.496243	2.488909	10.025298	4.887022	-0.208346	0.002495	-0.527939	2.488909	10.025298	4.887022	-0.208346	0.002495	-0.527939
718.471000	-0.309209	-2.113282	-1.008437	-1.577124	1.487012	1.091034	1.047666	0.566288	0.007979	-0.541739	0.000580	-0.671826	2.593718	10.120790	5.339799	-0.145431	0.241729	-0.471612	2.487370	9.993435	4.889069	-0.208313	0.002446	-0.527939	2.487370	9.993435	4.889069	-0.208313	0.002446	-0.527939
718.483000	-0.296614	-2.106507	-1.008281	-1.583473	1.486987	1.082893	1.046673	0.568893	0.011033	-0.547416	0.000470	-0.672229	2.638223	9.702911	5.139158	-0.180801	0.270673	-0.447440	2.485595	9.954772	4.891332	-0.208274	0.002387	-0.527939	2.485595	9.954772	4.891332	-0.208274	0.002387	-0.527939
718.493000	-0.286209	-2.100829	-1.008172	-1.588909	1.487024	1.076097	1.046141	0.566546	0.011524	-0.548572	0.000309	-0.671981	2.918973	9.825516	5.094560	-0.198561	0.267298	-0.400394	2.484157	9.922181	4.893068	-0.208247	0.002333	-0.527939	2.484157	9.922181	4.893068	-0.208247	0.002333	-0.527939
718.503000	-0.275770	-2.095134	-1.008114	-1.594523	1.487000	1.069413	1.044068	0.566958	0.008514	-0.550502	0.000282	-0.665579	3.221985	9.819668	5.302218	-0.100186	0.263432	-0.457781	2.482774	9.889028	4.894646	-0.208231	0.002283	-0.527939	2.482774	9.889028	4.894646	-0.208231	0.002283	-0.527939
718.513000	-0.265327	-2.089383	-1.008029	-1.600100	1.487000	1.062806	1.045702	0.564757	0.009741	-0.542839	0.000352	-0.668233	2.608949	9.807451	5.178449	-0.141673	0.291136	-0.479262	1.019508	8.960876	4.594734	-0.186160	-0.009038	-0.476539	1.019508	8.960876	4.594734	-0.186160	-0.009038	-0.476539
718.523000	-0.255020	-2.083745	-1.007936	-1.605433	1.487012	1.056208	1.023809	0.551503	0.007253	-0.529531	0.000304	-0.660917	2.399214	9.621354	5.164709	-0.190281	0.233010	-0.502218	1.024758	8.911980	4.589846	-0.184368	-0.009123	-0.474320	1.024758	8.911980	4.589846	-0.184368	-0.009123	-0.474320
718.535000	-0.242823	-2.077224	-1.007802	-1.611718	1.487036	1.048325	1.012034	0.548571	0.008980	-0.526869	0.000227	-0.650360	2.281772	9.038653	5.111835	-0.146155	0.277653	-0.395245	1.030813	8.854356	4.583522	-0.182242	-0.009225	-0.471656	1.030813	8.854356	4.583522	-0.182242	-0.009225	-0.471656
718.545000	-0.232706	-2.071799	-1.007657	-1.616911	1.487024	1.041840	1.002980	0.542745	0.012213	-0.522610	0.000250	-0.640134	1.831158	8.776819	4.872387	-0.158968	0.237640	-0.398407	1.035771	8.806229	4.577970	-0.180464	-0.009307	-0.469436	1.035771	8.806229	4.577970	-0.180464	-0.009307	-0.469436
718.555000	-0.222803	-2.066387	-1.007562	-1.622107	1.487024	1.035511	0.991178	0.535100	0.011441	-0.520402	0.000305	-0.631560	1.314199	8.529035	4.858390	-0.105860	0.263927	-0.401289	1.040583	8.758514	4.572125	-0.178695	-0.009386	-0.467217	1.040583	8.758514	4.572125	-0.178695	-0.009386	-0.467217
718.565000	-0.212913	-2.061043	-1.007467	-1.627346	1.487000	1.029243	0.974753	0.526454	0.008440	-0.512051	0.000262	-0.623764	1.561132	8.521422	5.000710	-0.055453	0.269802	-0.405009	1.045378	8.710550	4.565992	-0.176953	-0.009465	-0.464997	1.045378	8.710550	4.565992	-0.176953	-0.009465	-0.464997
718.577000	-0.201296	-2.054701	-1.007360	-1.633420	1.487048	1.021791	0.959822	0.516911	0.009487	-0.494672	0.000449	-0.610354	1.279998	8.370998	4.894077	-0.102496	0.261196	-0.416003	1.050950	8.653283	4.558304	-0.174244	-0.009559	-0.462333	1.050950	8.653283	4.558304	-0.174244	-0.009559	-0.462333
718.587000	-0.191992	-2.049600	-1.007228	-1.638301	1.487048	1.015725	0.943848	0.508600	0.009043	-0.486376	0.000406	-0.602262	1.372761	8.246930	4.989894	-0.141387	0.257798	-0.366360	1.055324	8.606457	4.551627	-0.170753	-0.009638	-0.460114	1.055324	8.606457	4.551627	-0.170753	-0.009638	-0.460114
718.597000	-0.182613	-2.044605	-1.007155	-1.643088	1.487024	1.009793	0.928614	0.503523	0.009440	-0.484061	0.000336	-0.593043	1.812300	8.047533	4.937682	-0.134225	0.275967	-0.447355	1.059509	8.560254	4.544695	-0.167289	-0.009710	-0.457894	1.059509	8.560254	4.544695	-0.167289	-0.009710	-0.457894
718.607000	-0.173305	-2.039672	-1.007049	-1.647807	1.487012	1.003930	0.917089	0.495082	0.010133	-0.476806	0.000341	-0.586907	1.344220	8.234459	4.739904	-0.180782	0.285415	-0.397592	1.063479	8.505934	4.537543	-0.163820	-0.009785	-0.455675	1.063479	8.505934	4.537543	-0.163820	-0.009785	-0.455675
718.619000	-0.162426	-2.033855	-1.006953	-1.653522	1.487060	0.996978	0.896533	0.483904	0.007103	-0.474300	0.000329	-0.575154	1.806147	8.469776	4.931137	-0.125986	0.279091	-0.406357	1.068083	8.438896	4.528670	-0.159679	-0.009873	-0.453011	1.068083	8.438896	4.528670	-0.159679	-0.009873	-0.453011
718.629000	-0.153539	-2.029066	-1.006929	-1.658275	1.487012	0.991313	0.883677	0.475496	0.006486	-0.465746	0.000446	-0.567141	1.541434	8.386984	5.001884	-0.050078	0.279234	-0.379188	1.071723	8.383469	4.521041	-0.156251	-0.009945	-0.450791	1.071723	8.383469	4.521041	-0.156251	-0.009945	-0.450791
718.639000	-0.144805	-2.024312	-1.006846	-1.662872	1.487083	0.985649	0.871845	0.467349	0.007541	-0.452436	0.000477	-0.558881	1.420616	8.446383	4.944570	-0.032617	0.292359	-0.359744	1.075144	8.328585	4.513222	-0.152827	-0.010017	-0.448572	1.075144	8.328585	4.513222	-0.152827	-0.010017	-0.448572
718.649000	-0.136218	-2.019687	-1.006799	-1.667361	1.487060	0.980131	0.856957	0.462523	0.005670	-0.439804	0.000511	-0.546961	1.346571	8.212616	5.067839	-0.124665	0.286933	-0.358982	1.078396	8.273976	4.505238	-0.149398	-0.010087	-0.446352	1.078396	8.273976	4.505238	-0.149398	-0.010087	-0.446352
718.661000	-0.126213	-2.014252	-1.006739	-1.672571	1.487072	0.973642	0.839374	0.454741	0.006815	-0.433380	0.000666	-0.534544	1.672163	8.253161	5.040803	-0.137797	0.293250	-0.428344	1.082049	8.208846	4.495422	-0.145281	-0.010175	-0.442967	1.082049	8.208846	4.495422	-0.145281	-0.010175	-0.442967
718.671000	-0.117933	-2.009750	-1.006642	-1.676788	1.487072	0.968337	0.828188	0.445980	0.008383	-0.429149	0.000703	-0.527848	1.424986	8.268004	4.975802	-0.131030	0.317157	-0.403715	1.084823	8.155295	4.487054	-0.141866	-0.010243	-0.440750	1.084823	8.155295	4.487054	-0.141866	-0.010243	-0.440750
718.681000	-0.109680	-2.005354	-1.006571	-1.681112	1.487072	0.963104	0.812404	0.439025	0.006543	-0.424635	0.000811	-0.520192	1.648213	8.214163	5.042007	-0.082559	0.303311	-0.378512	1.087412	8.102030	4.478531	-0.138454	-0.010317	-0.438534	1.087412	8.102030	4.478531	-0.138454	-0.010317	-0.438534
718.691000	-0.101688	-2.001033	-1.006511	-1.685318	1.487072	0.957918	0.795829	0.432664	0.007120	-0.421150	0.001086	-0.511112	1.996011	7.999130	5.055092	-0.094750	0.288028	-0.343445	1.089783	8.049249	4.469851	-0.135061	-0.010388	-0.436318	1.089783	8.049249	4.469851	-0.135061	-0.010388	-0.436318
718.703000	-0.092209	-1.995868	-1.006415	-1.690392	1.487120	0.951850	0.781024	0.424681	0.007461	-0.405587	0.000742	-0.502231	1.803059	7.926031	4.953809	-0.012346	0.311166	-0.302416	1.092371	7.986307	4.459242	-0.130993	-0.010470	-0.433404	1.092371	7.986307	4.459242	-0.130993	-0.010470	-0.433404
718.713000	-0.084409	-1.991700	-1.006379	-1.694497	1.487120	0.946916	0.768236	0.415633	0.007575	-0.394743	0.000815	-0.490597	1.720639	7.913747	4.978642	-0.037400	0.285800	-0.322874	1.094182	7.934945	4.450257	-0.127625	-0.010544	-0.429892	1.094182	7.934945	4.450257	-0.127625	-0.010544	-0.429892
718.723000	-0.076825	-1.987530	-1.006284	-1.698341	1.487108	0.942151	0.753586	0.409249	0.007464	-0.385571	0.001330	-0.482471	1.633507	7.545099	4.999037	-0.080855	0.273352	-0.353520	1.095948	7.883012	4.441154	-0.124232	-0.010612	-0.426380	1.095948	7.883012	4.441154	-0.124232	-0.010612	-0.426380
718.733000	-0.069475	-1.983552	-1.006186	-1.702103	1.487108	0.937435	0.739987	0.403688	0.009202	-0.383753	0.000750	-0.475545	1.710062	7.479064	4.851737	-0.060967	0.253304	-0.351639	1.097306	7.832559	4.431945	-0.120855	-0.010683	-0.422868	1.097306	7.832559	4.431945	-0.120855	-0.010683	-0.422868
718.743000	-0.062157	-1.979493	-1.006091	-1.705863	1.487144	0.932714	0.729698	0.392343	0.008721	-0.379290	0.000572	-0.464312	1.512556	7.514454	4.840091	-0.099328	0.261481	-0.379263	1.098562	7.781824	4.422597	-0.117471	-0.010756	-0.419356	1.098562	7.781824	4.422597	-0.117471	-0.010756	-0.419356
718.755000	-0.053514	-1.974905	-1.006007	-1.710313	1.487120	0.927167	0.711909	0.382731	0.007656	-0.374216	0.000463	-0.454446	1.198466	7.457158	4.929297	-0.076728	0.234801	-0.337613	1.099655	7.722237	4.411285	-0.113439	-0.010844	-0.415142	1.099655	7.722237	4.411285	-0.113439	-0.010844	-0.415142
718.765000	-0.046508	-1.971106	-1.005937	-1.713948	1.487155	0.922653	0.697515	0.377186	0.007311	-0.366248	0.000580	-0.441590	1.199684	7.310772	4.892407	-0.056494	0.223565	-0.360368	1.100216	7.673625	4.401748	-0.110100	-0.010917	-0.411630	1.100216	7.673625	4.401748	-0.110100	-0.010917	-0.411630
718.775000	-0.039658	-1.967431	-1.005877	-1.717607	1.487155	0.918283	0.681696	0.366298	0.006877	-0.360755	0.000155	-0.432844	1.427259	7.434133	4.925391	0.011516	0.228834	-0.325702	1.100584	7.625270	4.392146	-0.106769	-0.010993	-0.408118	1.100584	7.625270	4.392146	-0.106769	-0.010993	-0.408118
718.787000	-0.031613	-1.963081	-1.005830	-1.721907	1.487095	0.913144	0.665061	0.357828	0.005094	-0.342945	0.000076	-0.423146	1.241099	7.446211	5.022771	0.009313	0.213881	-0.354648	1.100703	7.567937	4.380506	-0.102786	-0.011084	-0.403903	1.100703	7.567937	4.380506	-0.102786	-0.011084	-0.403903
718.797000	-0.024992	-1.959536	-1.005770	-1.725421	1.487072	0.909057	0.650784	0.350230	0.005125	-0.335113	0.000054	-0.415197	1.270681	7.512332	5.032027	0.016847	0.222792	-0.383700	1.100598	7.520338	4.370706	-0.099461	-0.011161	-0.400391	1.100598	7.520338	4.370706	-0.099461	-0.011161	-0.400391
718.807000	-0.018550	-1.956063	-1.005722	-1.728588	1.487143	0.904923	0.635897	0.341730	0.004917	-0.326876	0.000041	-0.409462	1.230851	7.502101	5.042039	-0.057775	0.225866	-0.303231	1.100105	7.474087	4.360893	-0.096150	-0.011237	-0.396879	1.100105	7.474087	4.360893	-0.096150	-0.011237	-0.396879
718.817000	-0.012298	-1.952732	-1.005651	-1.731793	1.487167	0.900936	0.621102	0.337237	0.005433	-0.321625	0.000034	-0.401194	1.338416	7.248072	5.052746	-0.061337	0.271595	-0.329139	1.099428	7.427996	4.351010	-0.092836	-0.011318	-0.393367	1.099428	7.427996	4.351010	-0.092836	-0.011318	-0.393367
718.827000	-0.006254	-1.949403	-1.005614	-1.734973	1.487132	0.896910	0.607194	0.326850	0.005065	-0.315119	0.000028	-0.388571	1.572483	7.593331	5.084312	-0.086642	0.222826	-0.336907	1.098452	7.382742	4.341094	-0.089538	-0.011395	-0.389855	1.098452	7.382742	4.341094	-0.089538	-0.011395	-0.389855
718.839000	0.000859	-1.945510	-1.005519	-1.738691	1.487132	0.892300	0.593051	0.321298	0.005071	-0.309996	0.000048	-0.376746	1.408643	7.158988	5.074472	-0.031849	0.223453	-0.269101	1.096960	7.329083	4.329109	-0.085592	-0.011494	-0.385641	1.096960	7.329083	4.329109	-0.085592	-0.011494	-0.385641
718.849000	0.006654	-1.942384	-1.005507	-1.741728	1.487132	0.888528	0.579874	0.311879	0.005176	-0.302398	0.000042	-0.366620	1.358340	7.292331	5.159618	-0.017809	0.235148	-0.314872	1.095454	7.284883	4.319071	-0.082306	-0.011576	-0.382129	1.095454	7.284883	4.319071	-0.082306	-0.011576	-0.382129
718.859000	0.012341	-1.939256	-1.005446	-1.744728	1.487119	0.884949	0.565684	0.305976	0.005554	-0.294394	0.000038	-0.359258	1.397875	7.042195	5.107655	-0.074108	0.213175	-0.301158	1.093717	7.241113	4.309015	-0.079030	-0.011660	-0.378616	1.093717	7.241113	4.309015	-0.079030	-0.011660	-0.378616
718.869000	0.017920	-1.936249	-1.005363	-1.747634	1.487132	0.881426	0.550236	0.297294	0.006197	-0.289663	0.000034	-0.348128	1.541999	7.204645	5.034060	-0.012855	0.217072	-0.340037	1.091709	7.198000	4.298910	-0.075762	-0.011745	-0.375104	1.091709	7.198000	4.298910	-0.075762	-0.011745	-0.375104
718.881000	0.024397	-1.932727	-1.005313	-1.751098	1.487143	0.877328	0.535556	0.288409	0.007643	-0.277661	0.000048	-0.341024	1.460538	6.963017	4.852276	0.001433	0.219015	-0.334846	1.088932	7.147188	4.286702	-0.071852	-0.011850	-0.370890	1.088932	7.147188	4.286702	-0.071852	-0.011850	-0.370890
718.891000	0.029652	-1.929875	-1.005242	-1.753869	1.487155	0.873951	0.521363	0.279404	0.005862	-0.266956	0.000044	-0.334728	1.328184	7.043180	4.994780	-0.001564	0.225794	-0.264160	1.086314	7.105616	4.276572	-0.068607	-0.011936	-0.367378	1.086314	7.105616	4.276572	-0.068607	-0.011936	-0.367378
718.901000	0.034847	-1.927154	-1.005171	-1.756534	1.487143	0.870770	0.506945	0.275535	0.006984	-0.258161	0.000041	-0.323722	1.308003	6.702783	4.826700	-0.016784	0.226351	-0.319699	1.083416	7.064759	4.266416	-0.065366	-0.012028	-0.363866	1.083416	7.064759	4.266416	-0.065366	-0.012028	-0.363866
718.911000	0.039887	-1.924472	-1.005122	-1.759078	1.487143	0.867538	0.491919	0.264894	0.006559	-0.249041	0.000038	-0.314520	1.099882	6.968297	4.804970	-0.015913	0.236553	-0.305594	1.066117	7.024689	4.256255	-0.062130	-0.012120	-0.360354	1.066117	7.024689	4.256255	-0.062130	-0.012120	-0.360354
718.923000	0.045607	-1.921366	-1.005015	-1.761984	1.487143	0.863792	0.472844	0.260935	0.006095	-0.243841	0.000035	-0.306106	1.149294	6.343419	4.753028	-0.061194	0.246180	-0.198967	1.041881	6.977372	4.244091	-0.058257	-0.012232	-0.356139	1.041881	6.977372	4.244091	-0.058257	-0.012232	-0.356139
718.933000	0.050288	-1.918889	-1.004956	-1.764411	1.487167	0.860838	0.460489	0.247618	0.004547	-0.241128	0.000044	-0.292616	0.902353	6.891894	4.818271	-0.034842	0.245988	-0.286278	1.021472	6.938165	4.233901	-0.055030	-0.012329	-0.352627	1.021472	6.938165	4.233901	-0.055030	-0.012329	-0.352627
718.943000	0.054707	-1.916432	-1.004956	-1.766716	1.487143	0.857897	0.446439	0.241520	0.004512	-0.231627	0.000041	-0.283700	1.000536	6.639906	4.818822	-0.042328	0.232365	-0.265559	1.000714	6.900106	4.223818	-0.051827	-0.012424	-0.349115	1.000714	6.900106	4.223818	-0.051827	-0.012424	-0.349115
718.953000	0.059067	-1.914026	-1.004909	-1.768965	1.487167	0.855119	0.431787	0.232759	0.003210	-0.225936	0.000047	-0.274264	1.167416	6.690690	4.909294	-0.045095	0.238570	-0.303081	0.979753	6.862308	4.213679	-0.048622	-0.012525	-0.345603	0.979753	6.862308	4.213679	-0.048622	-0.012525	-0.345603
718.965000	0.064108	-1.911294	-1.004848	-1.771565	1.487143	0.851902	0.414764	0.223891	0.004469	-0.218663	0.000061	-0.262554	1.143771	6.759774	4.796633	-0.007674	0.251118	-0.315144	0.954240	6.817864	4.201524	-0.044785	-0.012646	-0.341389	0.954240	6.817864	4.201524	-0.044785	-0.012646	-0.341389
718.975000	0.068122	-1.909114	-1.004861	-1.773732	1.487119	0.849257	0.401967	0.218828	0.003053	-0.211184	0.000055	-0.256284	1.130838	6.390644	4.843979	-0.028442	0.262064	-0.314013	0.932628	6.781916	4.191450	-0.041603	-0.012751	-0.337877	0.932628	6.781916	4.191450	-0.041603	-0.012751	-0.337877
718.985000	0.072014	-1.906971	-1.004813	-1.775769	1.487143	0.846795	0.388407	0.207625	0.002720	-0.203927	0.000066	-0.246083	1.211572	6.735935	4.875102	-0.042129	0.271875	-0.319754	0.910770	6.746491	4.181424	-0.038430	-0.012858	-0.334365	0.910770	6.746491	4.181424	-0.038430	-0.012858	-0.334365
718.995000	0.075787	-1.904960	-1.004789	-1.777794	1.487167	0.844424	0.374392	0.200476	0.003006	-0.199221	0.000148	-0.239113	1.107927	6.655197	4.834754	0.005448	0.257913	-0.281473	0.888661	6.711647	4.171391	-0.035259	-0.012963	-0.330853	0.888661	6.711647	4.171391	-0.035259	-0.012963	-0.330853
719.005000	0.079499	-1.903005	-1.004729	-1.779685	1.487144	0.842080	0.361521	0.196195	0.003392	-0.190186	0.000151	-0.229584	1.106665	6.388765	4.748747	0.046281	0.240967	-0.291718	0.866295	6.677411	4.161384	-0.032104	-0.013072	-0.327341	0.866295	6.677411	4.161384	-0.032104	-0.013072	-0.327341
719.015000	0.083007	-1.901104	-1.004743	-1.781576	1.487155	0.839821	0.345528	0.183968	0.002028	-0.181405	0.000156	-0.221357	1.158215	6.842701	4.860479	0.028715	0.260667	-0.313135	0.843618	6.644134	4.151425	-0.028955	-0.013182	-0.323829	0.843618	6.644134	4.151425	-0.028955	-0.013182	-0.323829
719.025000	0.086350	-1.899291	-1.004718	-1.783406	1.487155	0.837703	0.335398	0.179049	0.002382	-0.169294	0.000136	-0.213394	0.848818	6.550213	4.890827	0.058572	0.256529	-0.261998	0.820722	6.611236	4.141507	-0.025816	-0.013298	-0.320317	0.820722	6.611236	4.141507	-0.025816	-0.013298	-0.320317
719.035000	0.089641	-1.897533	-1.004693	-1.785070	1.487167	0.835574	0.318986	0.174491	0.003103	-0.162076	0.000155	-0.203862	1.034719	6.413514	4.830212	0.009412	0.273405	-0.262249	0.797560	6.579023	4.131587	-0.022674	-0.013413	-0.316805	0.797560	6.579023	4.131587	-0.022674	-0.013413	-0.316805
719.047000	0.093387	-1.895548	-1.004609	-1.787021	1.487132	0.833193	0.301729	0.162431	0.003745	-0.153523	0.000142	-0.196740	0.823421	6.468089	4.779600	0.041890	0.265460	-0.197886	0.769403	6.541330	4.119803	-0.018921	-0.013557	-0.312590	0.769403	6.541330	4.119803	-0.018921	-0.013557	-0.312590
719.057000	0.096318	-1.893943	-1.004586	-1.788506	1.487180	0.831332	0.286878	0.155836	0.003517	-0.146170	0.000129	-0.182064	0.933331	6.328673	4.737644	0.050005	0.256225	-0.270135	0.745727	6.510183	4.109930	-0.015794	-0.013677	-0.309078	0.745727	6.510183	4.109930	-0.015794	-0.013677	-0.309078
719.067000	0.099107	-1.892408	-1.004574	-1.789917	1.487144	0.829549	0.272872	0.148631	0.003112	-0.137023	0.000125	-0.174293	0.768421	6.123214	4.727451	-0.009690	0.260443	-0.234164	0.721695	6.480293	4.100171	-0.012677	-0.013799	-0.305566	0.721695	6.480293	4.100171	-0.012677	-0.013799	-0.305566
719.077000	0.101799	-1.890998	-1.004550	-1.791258	1.487132	0.827826	0.257759	0.143975	0.002921	-0.131345	0.000109	-0.168802	0.925922	5.941104	4.716783	-0.026964	0.270862	-0.137441	0.697464	6.450665	4.090474	-0.009568	-0.013929	-0.302054	0.697464	6.450665	4.090474	-0.009568	-0.013929	-0.302054
719.087000	0.104288	-1.889660	-1.004526	-1.792575	1.487179	0.826250	0.244942	0.132332	0.002464	-0.126181	0.000117	-0.153114	0.597796	6.125498	4.720296	-0.004417	0.257428	-0.245386	0.672897	6.422200	4.080840	-0.006470	-0.014056	-0.298542	0.672897	6.422200	4.080840	-0.006470	-0.014056	-0.298542
719.097000	0.106644	-1.888404	-1.004466	-1.793820	1.487167	0.824819	0.229670	0.122417	0.001663	-0.121370	0.000123	-0.143806	0.614591	6.507133	4.741593	0.066620	0.261929	-0.294955	0.648079	6.394336	4.071279	-0.003385	-0.014183	-0.295030	0.648079	6.394336	4.071279	-0.003385	-0.014183	-0.295030
719.109000	0.109300	-1.886969	-1.004467	-1.795208	1.487179	0.823060	0.214780	0.114962	0.001402	-0.112891	0.000110	-0.139627	0.332970	6.344248	4.768499	0.061435	0.275872	-0.176860	0.617977	6.361649	4.059834	0.000312	-0.014344	-0.290816	0.617977	6.361649	4.059834	0.000312	-0.014344	-0.290816
719.119000	0.111320	-1.885808	-1.004455	-1.796247	1.487167	0.821770	0.201238	0.108809	0.001565	-0.103074	0.000114	-0.125852	0.371396	6.200872	4.765987	0.044622	0.267273	-0.212674	0.592607	6.335160	4.050345	0.003389	-0.014481	-0.287304	0.592607	6.335160	4.050345	0.003389	-0.014481	-0.287304
719.129000	0.113172	-1.884791	-1.004443	-1.797238	1.487192	0.820551	0.185258	0.103663	0.001313	-0.095595	0.000107	-0.119490	0.603602	5.848726	4.709828	0.015606	0.289724	-0.241621	0.566939	6.309563	4.041009	0.006448	-0.014620	-0.283792	0.566939	6.309563	4.041009	0.006448	-0.014620	-0.283792
719.139000	0.114955	-1.883848	-1.004467	-1.798137	1.487179	0.819453	0.173620	0.093020	0.000778	-0.092204	0.000113	-0.108694	0.525340	6.132511	4.776850	0.053751	0.264420	-0.265800	0.541117	6.283999	4.031612	0.009514	-0.014760	-0.280279	0.541117	6.283999	4.031612	0.009514	-0.014760	-0.280279
719.149000	0.116579	-1.882976	-1.004419	-1.799020	1.487155	0.818366	0.157553	0.083444	0.000533	-0.082390	0.000100	-0.105442	0.610081	6.474222	4.818151	0.041533	0.266594	-0.220617	0.514914	6.259886	4.022381	0.012559	-0.014902	-0.276767	0.514914	6.259886	4.022381	0.012559	-0.014902	-0.276767
719.159000	0.118001	-1.882163	-1.004431	-1.799771	1.487143	0.817402	0.143995	0.079175	0.001928	-0.074217	0.000108	-0.091758	0.583910	6.114066	4.660901	0.016993	0.279656	-0.219163	0.488484	6.236245	4.013202	0.015599	-0.015047	-0.273255	0.488484	6.236245	4.013202	0.015599	-0.015047	-0.273255
719.171000	0.119576	-1.881268	-1.004383	-1.800621	1.487155	0.816378	0.126446	0.070334	0.001453	-0.068905	0.000097	-0.079578	0.899584	5.924740	4.724693	0.077499	0.322257	-0.258560	0.456499	6.208341	4.002173	0.019243	-0.015225	-0.269041	0.456499	6.208341	4.002173	0.019243	-0.015225	-0.269041
719.181000	0.120773	-1.880623	-1.004419	-1.801264	1.487143	0.815650	0.117335	0.061140	0.001035	-0.058917	0.000104	-0.072199	0.496286	6.098800	4.732427	0.062368	0.293715	-0.274219	0.429510	6.186157	3.993118	0.022266	-0.015378	-0.265529	0.429510	6.186157	3.993118	0.022266	-0.015378	-0.265529
719.191000	0.121846	-1.880050	-1.004382	-1.801800	1.487155	0.814936	0.102509	0.054333	0.001527	-0.052290	0.000096	-0.062374	0.398911	6.112518	4.658272	0.053609	0.266716	-0.254763	0.402261	6.164683	3.984105	0.025288	-0.015528	-0.262017	0.402261	6.164683	3.984105	0.025288	-0.015528	-0.262017
719.201000	0.122787	-1.879525	-1.004372	-1.802266	1.487143	0.814414	0.088608	0.048303	0.001000	-0.046098	0.000102	-0.053984	0.303898	5.825362	4.716726	0.103334	0.258334	-0.270122	0.374740	6.143983	3.975186	0.028294	-0.015690	-0.258505	0.374740	6.143983	3.975186	0.028294	-0.015690	-0.258505
719.213000	0.123701	-1.879015	-1.004383	-1.802740	1.487180	0.813770	0.071914	0.039379	0.000653	-0.036223	0.000116	-0.046157	0.192963	5.615334	4.738178	0.064821	0.289502	-0.212460	0.341439	6.119632	3.964539	0.031899	-0.015877	-0.254290	0.341439	6.119632	3.964539	0.031899	-0.015877	-0.254290
719.223000	0.124380	-1.878685	-1.004359	-1.803074	1.487192	0.813379	0.058147	0.030972	0.000795	-0.030497	0.000105	-0.037902	0.024472	5.654999	4.722198	0.113504	0.271135	-0.174527	0.313378	6.100262	3.955793	0.034889	-0.016038	-0.250778	0.313378	6.100262	3.955793	0.034889	-0.016038	-0.250778
719.233000	0.124840	-1.878436	-1.004395	-1.803357	1.487167	0.813048	0.041668	0.023995	0.000501	-0.021807	0.000107	-0.028056	0.148192	5.576926	4.768486	0.102414	0.274640	-0.145948	0.285093	6.081393	3.947015	0.037876	-0.016203	-0.247266	0.285093	6.081393	3.947015	0.037876	-0.016203	-0.247266
719.243000	0.125144	-1.878298	-1.004359	-1.803521	1.487179	0.812826	0.027274	0.014439	0.001158	-0.013981	0.000102	-0.016795	0.227694	5.651471	4.649482	0.090934	0.272610	-0.151061	0.256463	6.063757	3.938423	0.040854	-0.016371	-0.243754	0.256463	6.063757	3.938423	0.040854	-0.016371	-0.243754
719.253000	0.125342	-1.878158	-1.004335	-1.803589	1.487179	0.812735	0.013676	0.007262	0.000938	-0.005200	0.000093	-0.007241	-0.061538	5.211966	4.699498	0.127180	0.269221	-0.135035	0.227629	5.468753	3.929827	0.170746	-0.016539	-0.149395	0.227629	5.468753	3.929827	0.170746	-0.016539	-0.149395
719.263000	0.125309	-1.878176	-1.004335	-1.803584	1.487179	0.812729	-0.002270	-0.006156	0.000658	0.004470	0.000086	0.004589	-0.880641	4.754620	4.622836	0.309702	0.285570	0.023292	0.964379	4.234706	3.456032	0.458970	-0.003783	-0.099720	0.964379	4.234706	3.456032	0.458970	-0.003783	-0.099720
719.273000	0.125356	-1.878286	-1.004363	-1.803417	1.487108	0.812723	0.014894	-0.010958	-0.005386	0.028050	0.000106	-0.009047	1.296074	3.850924	3.452737	0.410783	0.280962	-0.275070	1.984732	3.417307	2.901244	0.657899	-0.010010	-0.332528	1.984732	3.417307	2.901244	0.657899	-0.010010	-0.332528
719.285000	0.125550	-1.878434	-1.004463	-1.803092	1.487167	0.812478	0.020270	-0.017848	-0.014714	0.030698	0.000097	-0.020184	1.655831	3.624058	3.224828	0.528356	0.269655	-0.237854	2.186182	2.992549	2.889411	0.664458	-0.017481	-0.341350	2.186182	2.992549	2.889411	0.664458	-0.017481	-0.341350
719.295000	0.125756	-1.878674	-1.004645	-1.802725	1.487167	0.812294	0.023100	-0.019221	-0.020893	0.044708	0.000091	-0.025763	2.014672	3.330894	2.984142	0.574217	0.245657	-0.317259	2.201212	2.983340	2.879653	0.669914	-0.023705	-0.344478	2.201212	2.983340	2.879653	0.669914	-0.023705	-0.344478
719.305000	0.126061	-1.878868	-1.004938	-1.802215	1.487167	0.811954	0.031962	-0.024010	-0.032563	0.057349	0.000075	-0.033380	2.021958	3.281490	3.135867	0.618026	0.229152	-0.320444	2.216310	2.974476	2.870047	0.675368	-0.029927	-0.347606	2.216310	2.974476	2.870047	0.675368	-0.029927	-0.347606
719.315000	0.126423	-1.879182	-1.005350	-1.801608	1.487167	0.811593	0.038633	-0.030190	-0.042201	0.071892	0.000071	-0.041093	2.077420	3.329338	3.095631	0.691614	0.212561	-0.313238	2.231498	2.966273	2.860537	0.680808	-0.036147	-0.350735	2.231498	2.966273	2.860537	0.680808	-0.036147	-0.350735
719.325000	0.126787	-1.879496	-1.005857	-1.800857	1.487167	0.811096	0.043708	-0.035244	-0.051154	0.087073	0.000032	-0.048363	2.289483	3.394809	3.069201	0.671562	0.188523	-0.348252	2.246775	2.958825	2.851284	0.686240	-0.042366	-0.353863	2.246775	2.958825	2.851284	0.686240	-0.042366	-0.353863
719.337000	0.127380	-1.879955	-1.006519	-1.799659	1.487155	0.810465	0.052937	-0.041734	-0.059387	0.108043	0.000014	-0.062552	2.432280	3.383813	2.926984	0.700496	0.132697	-0.301185	2.265193	2.950201	2.840246	0.692755	-0.049824	-0.357617	2.265193	2.950201	2.840246	0.692755	-0.049824	-0.357617
719.347000	0.127923	-1.880426	-1.007122	-1.798549	1.487155	0.809769	0.058360	-0.047347	-0.069669	0.120420	-0.000388	-0.065453	2.720039	3.381572	2.896033	0.682333	0.149818	-0.340126	2.280648	2.943856	2.831174	0.698178	-0.056037	-0.360745	2.280648	2.943856	2.831174	0.698178	-0.056037	-0.360745
719.357000	0.128573	-1.880921	-1.007893	-1.797234	1.487143	0.809083	0.066671	-0.053092	-0.078219	0.135183	-0.000672	-0.075453	2.777655	3.264330	2.785110	0.669914	0.122546	-0.334398	2.296177	2.938057	2.822310	0.703589	-0.062249	-0.363873	2.296177	2.938057	2.822310	0.703589	-0.062249	-0.363873
719.367000	0.129337	-1.881451	-1.008712	-1.795788	1.487155	0.808273	0.076801	-0.057293	-0.087850	0.148291	-0.000754	-0.084771	2.487892	3.078845	2.655721	0.621998	0.088133	-0.327327	2.311813	2.933169	2.813563	0.708994	-0.068460	-0.367002	2.311813	2.933169	2.813563	0.708994	-0.068460	-0.367002
719.377000	0.130169	-1.882078	-1.009672	-1.794270	1.487154	0.807346	0.083637	-0.062879	-0.094611	0.161837	-0.000884	-0.091334	2.283454	3.029719	2.566036	0.677341	0.044976	-0.298674	2.327504	2.928502	2.804923	0.714391	-0.074670	-0.370130	2.327504	2.928502	2.804923	0.714391	-0.074670	-0.370130
719.387000	0.131084	-1.882741	-1.010612	-1.792560	1.487143	0.806399	0.088820	-0.070152	-0.106810	0.175482	-0.000994	-0.098110	2.281745	3.087970	2.640819	0.685404	-0.002769	-0.315001	2.343280	2.924498	2.796443	0.719782	-0.080877	-0.373258	2.343280	2.924498	2.796443	0.719782	-0.080877	-0.373258
719.399000	0.132193	-1.883658	-1.011931	-1.790344	1.487118	0.805134	0.097477	-0.079789	-0.116017	0.192910	-0.002435	-0.109796	2.194079	3.413754	2.424337	0.670478	-0.043331	-0.303395	2.362337	2.920808	2.786456	0.726238	-0.088323	-0.377012	2.362337	2.920808	2.786456	0.726238	-0.088323	-0.377012
719.409000	0.133254	-1.884487	-1.013147	-1.788357	1.487044	0.803991	0.104920	-0.081696	-0.129454	0.206509	-0.007171	-0.114428	1.978511	3.079310	2.576756	0.698718	0.040971	-0.367894	2.378291	2.918174	2.778275	0.731611	-0.094531	-0.380140	2.378291	2.918174	2.778275	0.731611	-0.094531	-0.380140
719.419000	0.134346	-1.885328	-1.014394	-1.786181	1.487045	0.802774	0.109728	-0.085139	-0.133895	0.218057	-0.005407	-0.126452	2.050012	2.696314	2.419047	0.680168	0.000508	-0.288323	2.394317	2.916017	2.770154	0.736980	-0.100736	-0.383269	2.394317	2.916017	2.770154	0.736980	-0.100736	-0.383269
719.429000	0.135528	-1.886270	-1.015800	-1.783871	1.486998	0.801421	0.117254	-0.095996	-0.144439	0.230802	-0.004085	-0.130862	1.968279	3.151289	2.419911	0.676939	-0.039633	-0.335491	2.410440	2.914871	2.762288	0.742332	-0.106940	-0.386397	2.410440	2.914871	2.762288	0.742332	-0.106940	-0.386397
719.439000	0.136708	-1.887306	-1.017289	-1.781418	1.486984	0.800107	0.123025	-0.103959	-0.154468	0.242986	-0.005169	-0.138432	2.075199	3.349725	2.433864	0.715157	-0.063986	-0.334494	2.426639	2.914231	2.754441	0.747682	-0.113139	-0.389525	2.426639	2.914231	2.754441	0.747682	-0.113139	-0.389525
719.449000	0.138032	-1.888387	-1.018849	-1.778843	1.486937	0.798688	0.128307	-0.107572	-0.165843	0.258036	-0.003989	-0.145928	2.287328	3.383214	2.387170	0.664643	-0.089866	-0.357310	2.442939	2.914696	2.746820	0.753019	-0.119339	-0.392654	2.442939	2.914696	2.746820	0.753019	-0.119339	-0.392654
719.461000	0.139647	-1.889723	-1.020864	-1.775680	1.486900	0.796763	0.140123	-0.115858	-0.177860	0.273187	-0.005245	-0.160727	2.050167	3.693110	2.613075	0.729221	-0.094133	-0.245245	2.462573	2.915733	2.737799	0.759410	-0.126775	-0.396407	2.462573	2.915733	2.737799	0.759410	-0.126775	-0.396407
719.471000	0.141054	-1.890886	-1.022714	-1.772888	1.486779	0.795171	0.145938	-0.115217	-0.185087	0.290348	-0.008810	-0.164067	2.040660	3.099219	2.582688	0.736929	-0.065735	-0.322442	2.478981	2.916757	2.730342	0.764730	-0.132974	-0.399536	2.478981	2.916757	2.730342	0.764730	-0.132974	-0.399536
719.481000	0.142570	-1.892066	-1.024633	-1.769905	1.486757	0.793498	0.152562	-0.121599	-0.196135	0.308204	-0.003990	-0.170943	2.049726	2.969531	2.775805	0.739849	-0.151348	-0.396107	2.495465	2.918552	2.723052	0.770043	-0.139169	-0.402664	2.495465	2.918552	2.723052	0.770043	-0.139169	-0.402664
719.491000	0.144157	-1.893319	-1.026633	-1.766853	1.486720	0.791692	0.156572	-0.131727	-0.203163	0.323435	-0.006566	-0.185933	2.584841	3.306822	2.787225	0.721407	-0.116473	-0.271603	2.512012	2.920858	2.715829	0.775349	-0.145366	-0.405792	2.512012	2.920858	2.715829	0.775349	-0.145366	-0.405792
719.503000	0.146048	-1.894976	-1.029181	-1.762907	1.486649	0.789447	0.168275	-0.136912	-0.209239	0.341943	-0.005558	-0.192605	2.581390	3.350480	3.125674	0.731977	-0.139699	-0.329969	2.531962	2.924482	2.707256	0.781709	-0.152800	-0.409546	2.531962	2.924482	2.707256	0.781709	-0.152800	-0.409546
719.513000	0.147756	-1.896334	-1.031332	-1.759443	1.486588	0.787494	0.174462	-0.142100	-0.214921	0.353668	-0.005381	-0.201604	2.775565	3.250540	2.983227	0.787818	-0.138626	-0.333484	2.548644	2.927914	2.700146	0.787008	-0.158991	-0.412675	2.548644	2.927914	2.700146	0.787008	-0.158991	-0.412675
719.523000	0.149572	-1.897764	-1.033525	-1.755811	1.486553	0.785472	0.181861	-0.144280	-0.219918	0.367432	-0.005940	-0.207905	2.963881	2.645652	2.664812	0.753174	-0.175485	-0.378214	2.565393	2.931965	2.693084	0.792304	-0.165180	-0.415803	2.565393	2.931965	2.693084	0.792304	-0.165180	-0.415803
719.533000	0.151398	-1.899318	-1.035794	-1.751951	1.486480	0.783430	0.190289	-0.156519	-0.227183	0.378975	-0.005918	-0.215880	3.039080	3.164480	2.584294	0.725397	-0.164384	-0.392932	2.582189	2.936309	2.686008	0.797603	-0.171372	-0.418931	2.582189	2.936309	2.686008	0.797603	-0.171372	-0.418931
719.543000	0.153399	-1.900903	-1.038143	-1.748022	1.486420	0.781188	0.199333	-0.160616	-0.236276	0.387466	-0.005481	-0.229030	2.938124	3.228594	2.682335	0.752282	-0.214146	-0.316477	2.599084	2.942018	2.679110	0.802883	-0.177558	-0.422059	2.599084	2.942018	2.679110	0.802883	-0.177558	-0.422059
719.553000	0.155431	-1.902563	-1.040567	-1.744066	1.486384	0.778903	0.206375	-0.167811	-0.243335	0.400224	-0.006717	-0.233808	2.854134	3.282047	2.486228	0.762216	-0.183153	-0.416455	2.615980	2.947429	2.672163	0.808162	-0.183746	-0.425188	2.615980	2.947429	2.672163	0.808162	-0.183746	-0.425188
719.563000	0.157591	-1.904243	-1.043019	-1.740000	1.486311	0.776523	0.213328	-0.169505	-0.251431	0.418573	-0.006424	-0.245438	2.754316	2.821041	2.345223	0.780952	-0.213073	-0.356305	2.632967	2.953857	2.665215	0.813434	-0.189934	-0.428316	2.632967	2.953857	2.665215	0.813434	-0.189934	-0.428316
719.575000	0.160273	-1.906385	-1.046032	-1.734881	1.486239	0.773523	0.222912	-0.181687	-0.261239	0.439820	-0.007089	-0.251389	2.438813	3.317949	2.403551	0.756405	-0.202513	-0.372248	2.653428	2.962606	2.656977	0.819750	-0.197359	-0.432070	2.653428	2.962606	2.656977	0.819750	-0.197359	-0.432070
719.585000	0.162605	-1.908307	-1.048683	-1.730446	1.486192	0.770954	0.228803	-0.186420	-0.272784	0.452812	-0.005522	-0.261869	2.403273	3.396710	2.281699	0.750966	-0.220994	-0.265069	2.670505	2.970114	2.650105	0.825013	-0.203544	-0.435198	2.670505	2.970114	2.650105	0.825013	-0.203544	-0.435198
719.595000	0.164975	-1.910180	-1.051421	-1.725867	1.486096	0.768313	0.237093	-0.189347	-0.285577	0.468192	-0.006838	-0.266264	2.228505	3.215855	2.500209	0.767006	-0.191059	-0.313735	2.687616	2.978091	2.643274	0.830273	-0.209728	-0.438326	2.687616	2.978091	2.643274	0.830273	-0.209728	-0.438326
719.605000	0.167305	-1.912140	-1.054317	-1.721038	1.486023	0.765611	0.241187	-0.196921	-0.291495	0.483228	-0.007069	-0.276551	2.216275	3.354564	2.398512	0.712326	-0.230804	-0.277725	2.704767	2.986733	2.636486	0.835528	-0.215909	-0.441455	2.704767	2.986733	2.636486	0.835528	-0.215909	-0.441455
719.615000	0.169767	-1.914146	-1.057326	-1.716021	1.485951	0.762825	0.245620	-0.202297	-0.302619	0.488520	-0.007148	-0.277512	2.560498	3.406087	2.483389	0.774460	-0.225465	-0.336650	2.721939	2.995775	2.629725	0.840782	-0.222093	-0.444583	2.721939	2.995775	2.629725	0.840782	-0.222093	-0.444583
719.627000	0.172750	-1.916631	-1.061082	-1.710090	1.485855	0.759393	0.255798	-0.205502	-0.311370	0.502849	-0.008712	-0.287448	2.525994	3.106314	2.387210	0.816992	-0.215246	-0.348949	2.742589	3.007387	2.621574	0.844764	-0.229517	-0.448337	2.742589	3.007387	2.621574	0.844764	-0.229517	-0.448337
719.637000	0.175372	-1.918723	-1.064358	-1.705053	1.485832	0.756432	0.263136	-0.214299	-0.320566	0.522923	-0.006640	-0.296323	2.628277	3.289708	2.519779	0.779049	-0.231187	-0.381266	2.759805	3.017503	2.614792	0.847192	-0.235699	-0.451465	2.759805	3.017503	2.614792	0.847192	-0.235699	-0.451465
719.647000	0.178016	-1.920922	-1.067634	-1.699807	1.485747	0.753444	0.271401	-0.221055	-0.327423	0.540979	-0.007624	-0.303107	2.625540	3.431016	2.563217	0.771035	-0.260720	-0.408937	2.777043	3.028099	2.607962	0.849618	-0.241882	-0.454594	2.777043	3.028099	2.607962	0.849618	-0.241882	-0.454594
719.657000	0.180766	-1.923142	-1.070992	-1.694347	1.485674	0.750413	0.277512	-0.222398	-0.336231	0.556409	-0.008176	-0.316402	2.774111	3.055704	2.499084	0.816622	-0.239709	-0.366988	2.794317	3.039473	2.601089	0.852044	-0.248063	-0.457722	2.794317	3.039473	2.601089	0.852044	-0.248063	-0.457722
719.667000	0.183553	-1.925391	-1.074412	-1.688625	1.485590	0.747207	0.284694	-0.233089	-0.344651	0.564941	-0.008296	-0.321459	2.907783	3.477102	2.642960	0.830084	-0.278888	-0.399570	2.811559	3.050543	2.594117	0.854484	-0.254247	-0.460850	2.811559	3.050543	2.594117	0.854484	-0.254247	-0.460850
719.679000	0.187085	-1.928250	-1.078502	-1.681549	1.485494	0.743308	0.294591	-0.240466	-0.349958	0.574734	-0.009241	-0.333555	2.727145	3.754732	2.232901	0.850292	-0.259089	-0.384643	2.832329	3.065026	2.585568	0.857419	-0.261667	-0.464604	2.832329	3.065026	2.585568	0.857419	-0.261667	-0.464604
719.689000	0.190064	-1.930603	-1.081996	-1.675787	1.485410	0.739913	0.300977	-0.243805	-0.362942	0.592072	-0.007522	-0.343495	2.913666	3.364010	2.423276	0.857954	-0.274411	-0.338921	2.849589	3.076876	2.578335	0.859853	-0.267848	-0.467732	2.849589	3.076876	2.578335	0.859853	-0.267848	-0.467732
719.699000	0.193113	-1.933088	-1.085666	-1.669784	1.485325	0.736461	0.306891	-0.248806	-0.368580	0.612910	-0.009487	-0.346777	3.100734	3.325278	2.231020	0.776230	-0.309086	-0.374624	2.866856	3.089596	2.571088	0.862277	-0.274032	-0.470861	2.866856	3.089596	2.571088	0.862277	-0.274032	-0.470861
719.709000	0.196237	-1.935562	-1.089433	-1.663602	1.485254	0.732890	0.314068	-0.251139	-0.379741	0.629469	-0.009285	-0.355552	3.202296	2.789622	2.363364	0.748346	-0.314432	-0.377170	2.884129	3.102973	2.563746	0.864701	-0.280215	-0.473989	2.884129	3.102973	2.563746	0.864701	-0.280215	-0.473989
719.719000	0.199445	-1.938159	-1.093392	-1.657152	1.485181	0.729329	0.322717	-0.260132	-0.389702	0.638138	-0.009664	-0.365479	3.229820	2.933656	2.356276	0.802087	-0.350560	-0.374309	2.901354	3.116577	2.556349	0.867126	-0.286397	-0.477117	2.901354	3.116577	2.556349	0.867126	-0.286397	-0.477117
719.729000	0.202675	-1.940850	-1.097316	-1.650710	1.485073	0.725636	0.329254	-0.267377	-0.395517	0.648359	-0.010358	-0.370675	3.185766	3.077290	2.342026	0.797012	-0.331759	-0.388123	2.918586	3.130857	2.548797	0.869551	-0.292584	-0.480245	2.918586	3.130857	2.548797	0.869551	-0.292584	-0.480245
719.739000	0.206100	-1.943576	-1.101319	-1.644242	1.484965	0.721884	0.337556	-0.274020	-0.404890	0.663982	-0.010606	-0.379039	3.101800	3.033517	2.389183	0.841220	-0.334272	-0.418224	2.935791	3.145607	2.541101	0.871963	-0.298768	-0.483374	2.935791	3.145607	2.541101	0.871963	-0.298768	-0.483374
719.751000	0.210220	-1.946949	-1.106293	-1.636245	1.484881	0.717229	0.347608	-0.283226	-0.418489	0.685116	-0.009429	-0.388087	2.977452	3.651071	2.463429	0.864455	-0.358854	-0.403226	2.956409	3.163968	2.531646	0.874855	-0.306190	-0.487128	2.956409	3.163968	2.531646	0.874855	-0.306190	-0.487128
719.761000	0.213690	-1.949842	-1.110436	-1.629306	1.484773	0.713282	0.353055	-0.288344	-0.423147	0.700983	-0.010075	-0.398799	2.966415	3.590112	2.411403	0.843019	-0.337617	-0.364263	2.973551	3.179695	2.523589	0.877278	-0.312379	-0.490256	2.973551	3.179695	2.523589	0.877278	-0.312379	-0.490256
719.771000	0.217314	-1.952807	-1.114713	-1.622068	1.484653	0.709208	0.360666	-0.296157	-0.433686	0.714111	-0.010739	-0.404761	2.714223	4.047280	2.401792	0.776391	-0.362388	-0.361847	2.990648	3.195737	2.515358	0.879716	-0.318566	-0.493384	2.990648	3.195737	2.515358	0.879716	-0.318566	-0.493384
719.781000	0.220931	-1.955697	-1.119136	-1.614916	1.484581	0.705094	0.366094	-0.296150	-0.443002	0.718956	-0.011751	-0.409098	2.926419	3.490006	2.447032	0.843991	-0.326555	-0.406602	3.007653	3.211656	2.506921	0.882141	-0.321183	-0.496512	3.007653	3.211656	2.506921	0.882141	-0.321183	-0.496512
719.793000	0.225385	-1.959287	-1.124621	-1.606228	1.484401	0.700079	0.374191	-0.304916	-0.452467	0.741302	-0.010990	-0.417463	2.899924	3.749927	2.463968	0.907610	-0.339824	-0.388148	3.027959	3.231366	2.496549	0.885039	-0.321207	-0.500266	3.027959	3.231366	2.496549	0.885039	-0.321207	-0.500266
719.803000	0.229145	-1.962371	-1.129218	-1.598737	1.484304	0.695868	0.381825	-0.309029	-0.458942	0.757356	-0.010745	-0.426335	2.875144	3.565737	2.421476	0.859192	-0.323708	-0.425411	3.044812	3.248153	2.487650	0.887463	-0.321226	-0.503395	3.044812	3.248153	2.487650	0.887463	-0.321226	-0.503395
719.813000	0.233032	-1.965551	-1.133880	-1.590902	1.484209	0.691573	0.385978	-0.314989	-0.467864	0.768382	-0.010884	-0.437966	3.094830	3.602456	2.419739	0.842966	-0.366121	-0.422073	3.061623	3.265474	2.478508	0.889910	-0.321246	-0.506523	3.061623	3.265474	2.478508	0.889910	-0.321246	-0.506523
719.823000	0.236925	-1.968720	-1.138515	-1.583246	1.484065	0.687183	0.394563	-0.320667	-0.474257	0.778844	-0.011129	-0.449774	3.108872	3.462011	2.289508	0.878284	-0.363061	-0.430352	3.078341	3.282670	2.469082	0.892351	-0.321270	-0.509651	3.078341	3.282670	2.469082	0.892351	-0.321270	-0.509651
719.835000	0.241718	-1.972607	-1.144172	-1.573894	1.483980	0.681779	0.404543	-0.326394	-0.488960	0.801369	-0.011211	-0.459532	3.177180	3.656912	2.454172	0.906129	-0.348978	-0.382458	3.098314	3.303958	2.457400	0.895275	-0.321298	-0.513405	3.098314	3.303958	2.457400	0.895275	-0.321298	-0.513405
719.845000	0.245789	-1.975920	-1.149017	-1.565707	1.483884	0.677106	0.410605	-0.332426	-0.496013	0.818210	-0.010768	-0.469202	3.301245	3.655217	2.257056	0.901535	-0.365116	-0.352601	3.114836	3.321866	2.447375	0.897726	-0.321323	-0.516533	3.114836	3.321866	2.447375	0.897726	-0.321323	-0.516533
719.855000	0.249966	-1.979279	-1.154136	-1.557272	1.483764	0.672330	0.418739	-0.336331	-0.504493	0.824842	-0.011081	-0.473630	3.035000	3.457456	2.214386	0.869015	-0.370907	-0.357199	3.131196	3.339733	2.439204	0.900193	-0.321352	-0.519662	3.131196	3.339733	2.439204	0.900193	-0.321352	-0.519662
719.865000	0.254280	-1.982702	-1.159335	-1.549028	1.483632	0.667552	0.425317	-0.344596	-0.511939	0.836255	-0.011438	-0.476327	3.213157	3.542488	2.303158	0.919930	-0.373492	-0.434170	3.147452	3.358219	2.432003	0.902641	-0.321385	-0.522790	3.147452	3.358219	2.432003	0.902641	-0.321385	-0.522790
719.875000	0.258627	-1.986180	-1.164607	-1.540634	1.483499	0.662724	0.430958	-0.348034	-0.523092	0.856774	-0.012243	-0.483946	3.201916	3.322037	2.452448	0.910545	-0.360025	-0.446940	3.163547	3.376952	2.424454	0.905081	-0.321416	-0.525918	3.163547	3.376952	2.424454	0.905081	-0.321416	-0.525918
719.887000	0.263874	-1.990479	-1.170911	-1.530146	1.483366	0.656889	0.437172	-0.359935	-0.534017	0.874387	-0.013626	-0.497138	3.500723	3.871523	2.732848	0.912895	-0.327515	-0.445420	3.182738	3.399499	2.414950	0.908051	-0.321460	-0.529672	3.182738	3.399499	2.414950	0.908051	-0.321460	-0.529672
719.897000	0.268258	-1.994091	-1.176084	-1.521341	1.483247	0.651895	0.446007	-0.364560	-0.538717	0.882634	-0.012412	-0.506917	3.370704	3.744606	2.505776	0.918629	-0.345490	-0.430479	3.198633	3.418908	2.406616	0.910533	-0.321498	-0.531870	3.198633	3.418908	2.406616	0.910533	-0.321498	-0.531870
719.907000	0.272715	-1.997737	-1.181393	-1.512499	1.483127	0.646812	0.454506	-0.366403	-0.545361	0.903809	-0.013174	-0.517900	3.507252	3.443573	2.047755	0.837540	-0.354633	-0.406632	3.214374	3.438122	2.397909	0.913019	-0.321537	-0.533844	3.214374	3.438122	2.397909	0.913019	-0.321537	-0.533844
719.919000	0.278155	-2.002154	-1.188131	-1.501533	1.482972	0.640572	0.465072	-0.374276	-0.559651	0.919926	-0.012124	-0.527373	3.489691	3.214481	2.170577	0.880014	-0.353475	-0.363052	3.232949	3.460930	2.386934	0.916012	-0.321589	-0.536213	3.232949	3.460930	2.386934	0.916012	-0.321589	-0.536213
719.929000	0.282851	-2.005941	-1.193874	-1.492140	1.482815	0.635268	0.471755	-0.380125	-0.568575	0.928465	-0.011822	-0.531493	3.639933	3.103302	2.323866	0.936910	-0.356673	-0.416537	3.248230	3.480640	2.377295	0.918518	-0.321639	-0.538187	3.248230	3.480640	2.377295	0.918518	-0.321639	-0.538187
719.939000	0.287674	-2.009854	-1.199533	-1.482944	1.482706	0.629868	0.478899	-0.389250	-0.576034	0.943881	-0.013481	-0.539983	3.458481	3.612722	2.301384	0.938752	-0.357116	-0.406782	3.263344	3.500049	2.367223	0.921020	-0.321689	-0.540161	3.263344	3.500049	2.367223	0.921020	-0.321689	-0.540161
719.949000	0.292469	-2.013791	-1.205289	-1.473510	1.482635	0.624464	0.485831	-0.396911	-0.585986	0.960788	-0.013677	-0.545514	3.587455	3.760734	2.329103	0.992248	-0.347543	-0.455905	3.278321	3.520044	2.356685	0.923528	-0.321737	-0.542136	3.278321	3.520044	2.356685	0.923528	-0.321737	-0.542136
719.959000	0.297392	-2.017786	-1.211165	-1.463539	1.482441	0.618999	0.492611	-0.400506	-0.593886	0.973885	-0.014915	-0.554865	3.675007	3.870923	2.246043	0.905311	-0.357246	-0.429524	3.293087	3.540460	2.345673	0.926076	-0.321797	-0.544110	3.293087	3.540460	2.345673	0.926076	-0.321797	-0.544110
719.971000	0.303371	-2.022558	-1.218442	-1.451937	1.482273	0.612277	0.501892	-0.404921	-0.602870	0.990168	-0.014344	-0.563397	3.585753	3.807746	2.106012	0.872690	-0.360398	-0.444347	3.308336	3.564164	2.331787	0.929113	-0.321873	-0.546479	3.308336	3.564164	2.331787	0.929113	-0.321873	-0.546479
719.981000	0.308483	-2.026722	-1.224601	-1.442036	1.482153	0.606517	0.509046	-0.411944	-0.613205	1.006802	-0.015015	-0.569571	3.455098	3.690346	2.167048	0.976684	-0.370659	-0.431776	3.314099	3.584198	2.319605	0.931647	-0.321937	-0.548453	3.314099	3.584198	2.319605	0.931647	-0.321937	-0.548453
719.991000	0.313602	-2.030863	-1.230734	-1.431779	1.481986	0.600795	0.501746	-0.401969	-0.597230	0.994804	-0.014589	-0.564292	1.987800	5.008653	2.651424	0.835333	-0.342207	-0.381046	1.746763	5.619970	3.458465	0.826331	-0.332623	-0.456492	1.746763	5.619970	3.458465	0.826331	-0.332623	-0.456492
720.001000	0.318672	-2.034905	-1.236720	-1.422061	1.481866	0.595206	0.492546	-0.400238	-0.599524	0.978854	-0.013483	-0.559005	2.316757	5.106048	3.246654	0.958975	-0.370206	-0.401657	1.731661	5.642659	3.459812	0.824075	-0.332692	-0.454517	1.731661	5.642659	3.459812	0.824075	-0.332692	-0.454517
720.013000	0.324573	-2.039783	-1.243687	-1.410359	1.481674	0.588550	0.488281	-0.401044	-0.588556	0.974742	-0.013859	-0.554052	1.965483	6.045394	3.245933	0.870488	-0.363061	-0.345601	1.708130	5.669439	3.461131	0.821371	-0.332769	-0.452148	1.708130	5.669439	3.461131	0.821371	-0.332769	-0.452148
720.023000	0.329438	-2.043748	-1.249617	-1.400547	1.481566	0.583028	0.484049	-0.393883	-0.581525	0.955780	-0.013578	-0.544964	1.513080	6.103703	3.248735	0.792039	-0.362070	-0.333981	1.688809	5.690841	3.461898	0.819124	-0.332826	-0.450174	1.688809	5.690841	3.461898	0.819124	-0.332826	-0.450174
720.033000	0.334260	-2.047617	-1.255561	-1.391231	1.481458	0.577629	0.478002	-0.388431	-0.575518	0.934322	-0.012450	-0.536724	1.231413	6.421657	3.528531	0.937163	-0.390720	-0.304060	1.669748	5.711338	3.462256	0.816804	-0.332873	-0.448200	1.669748	5.711338	3.462256	0.816804	-0.332873	-0.448200
720.043000	0.338923	-2.051429	-1.261367	-1.382122	1.481314	0.572333	0.470452	-0.382961	-0.566170	0.923108	-0.012023	-0.524696	1.091871	6.648115	3.605247	0.973622	-0.417530	-0.342905	1.650933	5.731299	3.462354	0.814463	-0.332925	-0.446226	1.650933	5.731299	3.462354	0.814463	-0.332925	-0.446226
720.055000	0.344398	-2.055944	-1.268005	-1.370916	1.481205	0.566134	0.457972	-0.374984	-0.556254	0.910417	-0.013232	-0.517338	1.373735	6.660124	3.647086	0.946773	-0.390245	-0.389222	1.628675	5.755048	3.462428	0.811684	-0.332971	-0.443857	1.628675	5.755048	3.462428	0.811684	-0.332971	-0.443857
720.065000	0.348880	-2.059716	-1.273293	-1.361929	1.481025	0.561037	0.449955	-0.366228	-0.539665	0.898601	-0.013427	-0.510704	1.564768	6.684907	3.126083	0.882397	-0.380188	-0.386266	1.610378	5.774739	3.462475	0.809366	-0.333012	-0.441882	1.610378	5.774739	3.462475	0.809366	-0.333012	-0.441882
720.075000	0.353365	-2.063310	-1.278564	-1.353116	1.480918	0.555965	0.445117	-0.356538	-0.528417	0.885944	-0.011717	-0.503567	1.454590	6.122641	2.825580	0.828158	-0.400305	-0.337464	1.592333	5.793471	3.462290	0.807013	-0.333041	-0.439908	1.592333	5.793471	3.462290	0.807013	-0.333041	-0.439908
720.085000	0.357836	-2.066835	-1.283965	-1.344213	1.480786	0.550910	0.437727	-0.346522	-0.523636	0.868230	-0.012121	-0.494205	1.451556	5.604625	3.099789	0.841211	-0.367256	-0.373586	1.574508	5.811401	3.461798	0.804648	-0.333072	-0.436920	1.574508	5.811401	3.461798	0.804648	-0.333072	-0.436920
720.097000	0.362965	-2.070917	-1.290272	-1.333851	1.480606	0.545018	0.428709	-0.344339	-0.513506	0.845604	-0.012593	-0.483300	1.467517	5.646544	3.102954	0.837106	-0.387354	-0.354702	1.553396	5.832398	3.461073	0.801812	-0.333103	-0.433166	1.553396	5.832398	3.461073	0.801812	-0.333103	-0.433166
720.107000	0.367194	-2.074339	-1.295312	-1.325672	1.480497	0.540216	0.421684	-0.340539	-0.506540	0.837632	-0.012075	-0.473521	1.548397	5.591031	3.087524	0.872723	-0.375570	-0.385560	1.536002	5.849711	3.460268	0.799385	-0.333118	-0.430038	1.536002	5.849711	3.460268	0.799385	-0.333118	-0.430038
720.117000	0.371404	-2.077712	-1.300297	-1.317473	1.480426	0.535529	0.414509	-0.338479	-0.501659	0.826386	-0.011636	-0.466228	1.756975	6.096024	3.492575	0.877347	-0.389274	-0.362560	1.518818	5.866559	3.459712	0.796967	-0.333131	-0.426910	1.518818	5.866559	3.459712	0.796967	-0.333131	-0.426910
720.127000	0.375563	-2.081000	-1.305154	-1.309050	1.480294	0.530962	0.407667	-0.331819	-0.492201	0.810460	-0.011675	-0.460742	1.674799	5.774586	3.119023	0.800021	-0.387622	-0.358625	1.501788	5.883407	3.462278	0.794569	-0.333142	-0.423781	1.501788	5.883407	3.462278	0.794569	-0.333142	-0.423781
720.139000	0.380431	-2.084862	-1.311057	-1.299530	1.480173	0.525523	0.400843	-0.324429	-0.481015	0.789466	-0.012490	-0.452625	1.516157	5.806911	3.042550	0.823444	-0.384498	-0.342328	1.481589	5.902852	3.464991	0.791639	-0.333156	-0.420027	1.481589	5.902852	3.464991	0.791639	-0.333156	-0.420027
720.149000	0.384383	-2.088055	-1.315984	-1.291759	1.480078	0.521018	0.392795	-0.320101	-0.472443	0.778807	-0.011341	-0.447164	1.564088	5.753667	3.149516	0.857212	-0.404394	-0.290068	1.464967	5.918323	3.467037	0.789159	-0.333154	-0.416899	1.464967	5.918323	3.467037	0.789159	-0.333154	-0.416899
720.159000	0.388267	-2.091258	-1.320689	-1.284088	1.479958	0.516571	0.383683	-0.311331	-0.465109	0.764407	-0.011491	-0.441577	1.805692	5.466717	3.303726	0.852361	-0.393035	-0.258229	1.448458	5.934073	3.468960	0.786673	-0.333157	-0.413771	1.448458	5.934073	3.468960	0.786673	-0.333157	-0.413771
720.169000	0.391984	-2.094440	-1.325274	-1.276358	1.479825	0.512248	0.376927	-0.309369	-0.456574	0.746426	-0.011996	-0.425667	2.060202	5.859217	3.265524	0.788868	-0.397931	-0.328517	1.432080	5.949950	3.470971	0.784204	-0.333156	-0.410643	1.432080	5.949950	3.470971	0.784204	-0.333156	-0.410643
720.179000	0.395637	-2.097547	-1.329644	-1.269025	1.479717	0.507995	0.368792	-0.303025	-0.446533	0.731362	-0.011619	-0.414240	2.443099	5.845057	3.062785	0.849115	-0.359224	-0.329533	1.415865	5.965432	3.472991	0.781704	-0.333152	-0.407514	1.415865	5.965432	3.472991	0.781704	-0.333152	-0.407514
720.191000	0.400084	-2.101183	-1.334853	-1.260494	1.479599	0.503082	0.364245	-0.297372	-0.437616	0.720883	-0.010068	-0.404298	2.177115	6.104238	3.025240	0.869251	-0.388731	-0.338677	1.396596	5.983647	3.475402	0.778685	-0.332485	-0.403760	1.396596	5.983647	3.475402	0.778685	-0.332485	-0.403760
720.201000	0.403673	-2.104120	-1.339164	-1.253355	1.479514	0.499073	0.362044	-0.287988	-0.430399	0.709853	-0.010326	-0.399855	1.744262	5.943901	3.127694	0.821849	-0.338756	-0.349459	1.380700	5.998320	3.477335	0.776174	-0.326298	-0.400632	1.380700	5.998320	3.477335	0.776174	-0.326298	-0.400632
720.211000	0.407267	-2.107013	-1.343461	-1.246183	1.479371	0.495166	0.353576	-0.284095	-0.423773	0.689709	-0.009122	-0.395622	1.604032	6.135562	3.288733	0.784456	-0.386335	-0.319412	1.364934	6.012621	3.479064	0.773660	-0.320116	-0.397504	1.364934	6.012621	3.479064	0.773660	-0.320116	-0.397504
720.221000	0.410789	-2.109808	-1.347734	-1.239390	1.479286	0.491222	0.346613	-0.277442	-0.411270	0.670415	-0.009636	-0.390984	1.374978	6.101107	3.016816	0.790662	-0.336465	-0.298663	1.349304	6.026550	3.480820	0.771115	-0.313927	-0.394375	1.349304	6.026550	3.480820	0.771115	-0.313927	-0.394375
720.233000	0.414876	-2.113096	-1.352798	-1.231560	1.479238	0.486624	0.336987	-0.272543	-0.402344	0.661204	-0.010305	-0.377591	1.214130	6.423113	3.350821	0.811091	-0.314769	-0.321454	1.330701	6.042945	3.482749	0.768022	-0.306492	-0.390622	1.330701	6.042945	3.482749	0.768022	-0.306492	-0.390622
720.243000	0.418182	-2.115747	-1.356776	-1.225057	1.479119	0.482889	0.328666	-0.265355	-0.398248	0.651335	-0.008279	-0.367510	1.160810	6.472871	3.612041	0.801029	-0.372976	-0.293936	1.315345	6.056108	3.484581	0.765456	-0.300295	-0.387493	1.315345	6.056108	3.484581	0.765456	-0.300295	-0.387493
720.253000	0.421444	-2.118353	-1.360616	-1.218542	1.479047	0.479212	0.323642	-0.262313	-0.383389	0.634384	-0.009124	-0.357208	0.904508	6.530789	3.289378	0.774119	-0.341364	-0.339722	1.300048	6.069631	3.486591	0.762905	-0.294099	-0.384365	1.300048	6.069631	3.486591	0.762905	-0.294099	-0.384365
720.263000	0.424596	-2.120967	-1.364245	-1.212154	1.478939	0.475664	0.315602	-0.256104	-0.372160	0.614811	-0.008199	-0.351585	0.585889	6.761505	3.064871	0.783194	-0.341143	-0.269164	1.284852	6.082920	3.488844	0.760364	-0.287902	-0.381237	1.284852	6.082920	3.488844	0.760364	-0.287902	-0.381237
720.275000	0.428322	-2.123893	-1.368617	-1.205014	1.478867	0.471532	0.306142	-0.245895	-0.364846	0.599411	-0.008422	-0.338113	0.589088	6.336276	3.059198	0.784684	-0.357916	-0.322371	1.266742	6.098528	3.491534	0.757272	-0.280457	-0.377483	1.266742	6.098528	3.491534	0.757272	-0.280457	-0.377483
720.285000	0.431273	-2.126279	-1.372282	-1.199168	1.478783	0.468181	0.294612	-0.239148	-0.356991	0.587360	-0.007997	-0.331318	1.033667	6.105589	3.144272	0.805980	-0.350079	-0.359885	1.251762	6.111080	3.493660	0.754675	-0.274257	-0.374354	1.251762	6.111080	3.493660	0.754675	-0.274257	-0.374354
720.295000	0.434154	-2.128616	-1.375840	-1.193345	1.478723	0.464849	0.288612	-0.230395	-0.348966	0.578221	-0.008354	-0.328693	1.176527	5.741925	3.230072	0.738099	-0.365209	-0.279707	1.236881	6.123190	3.495814	0.752077	-0.268049	-0.371226	1.236881	6.123190	3.495814	0.752077	-0.268049	-0.371226
720.305000	0.436950	-2.130941	-1.379375	-1.187587	1.478603	0.461613	0.279578	-0.229113	-0.342440	0.560480	-0.007971	-0.317568	1.509073	5.965222	3.283250	0.778999	-0.360207	-0.317698	1.222047	6.135485	3.497981	0.749484	-0.261842	-0.368098	1.222047	6.135485	3.497981	0.749484	-0.261842	-0.368098
720.315000	0.439698	-2.133180	-1.382703	-1.181959	1.478543	0.458431	0.273683	-0.225666	-0.330528	0.543303	-0.008683	-0.308911	1.605370	6.182892	3.154817	0.744306	-0.306718	-0.275682	1.207276	6.147695	3.500311	0.746884	-0.255634	-0.364970	1.207276	6.147695	3.500311	0.746884	-0.255634	-0.364970
720.325000	0.442388	-2.135417	-1.385999	-1.176691	1.478423	0.455388	0.267492	-0.217310	-0.321599	0.527193	-0.008107	-0.302237	1.708001	5.916461	3.138788	0.782659	-0.281138	-0.287614	1.192560	6.159887	3.502662	0.744259	-0.249427	-0.361841	1.192560	6.159887	3.502662	0.744259	-0.249427	-0.361841
720.335000	0.445052	-2.137608	-1.389113	-1.171574	1.478315	0.452427	0.262310	-0.214740	-0.312957	0.518630	-0.006835	-0.293150	1.671710	6.292497	3.171165	0.746558	-0.321745	-0.305973	1.177881	6.172200	3.505219	0.741634	-0.243214	-0.358713	1.177881	6.172200	3.505219	0.741634	-0.243214	-0.358713
720.347000	0.448100	-2.140180	-1.392791	-1.165513	1.478279	0.448977	0.255727	-0.207881	-0.308011	0.503874	-0.007075	-0.286845	1.524696	6.609122	3.409664	0.722336	-0.298293	-0.285406	1.160333	6.186870	3.508311	0.738302	-0.235757	-0.354959	1.160333	6.186870	3.508311	0.738302	-0.235757	-0.354959
720.357000	0.450598	-2.142190	-1.395774	-1.160557	1.478232	0.446192	0.248688	-0.200321	-0.295437	0.490361	-0.006917	-0.277457	1.567180	6.373706	3.190291	0.768352	-0.316419	-0.329410	1.145784	6.198679	3.511148	0.732874	-0.229543	-0.351831	1.145784	6.198679	3.511148	0.732874	-0.229543	-0.351831
720.367000	0.453024	-2.144128	-1.398678	-1.155625	1.478183	0.443460	0.243128	-0.194789	-0.292933	0.472873	-0.007536	-0.271434	1.276406	6.494586	3.481141	0.743670	-0.290910	-0.260062	1.131285	6.210288	3.514074	0.727453	-0.223326	-0.348703	1.131285	6.210288	3.514074	0.727453	-0.223326	-0.348703
720.377000	0.455462	-2.146007	-1.401515	-1.150885	1.478111	0.440799	0.235027	-0.189331	-0.281484	0.456190	-0.005875	-0.260094	1.295521	6.493594	3.298785	0.710366	-0.304509	-0.337054	1.116831	6.221704	3.517203	0.722025	-0.217106	-0.345574	1.116831	6.221704	3.517203	0.722025	-0.217106	-0.345574
720.387000	0.457767	-2.147789	-1.404321	-1.146457	1.478028	0.438251	0.229852	-0.179548	-0.273441	0.437989	-0.005328	-0.255315	0.835006	5.861632	3.297363	0.733316	-0.300726	-0.234599	1.102428	6.232827	3.520442	0.716584	-0.210892	-0.342446	1.102428	6.232827	3.520442	0.716584	-0.210892	-0.342446
720.397000	0.460025	-2.149596	-1.407032	-1.142144	1.478004	0.435761	0.222083	-0.176988	-0.264534	0.431730	-0.005946	-0.246450	0.805485	6.176495	3.314652	0.705798	-0.303571	-0.294955	1.088042	6.244046	3.523769	0.711127	-0.204671	-0.339318	1.088042	6.244046	3.523769	0.711127	-0.204671	-0.339318
720.407000	0.462233	-2.151308	-1.409641	-1.138026	1.477908	0.433325	0.211769	-0.172455	-0.251620	0.420479	-0.005603	-0.238597	1.065452	6.102517	3.181286	0.704909	-0.336076	-0.247545	1.073678	6.255309	3.527103	0.705661	-0.198447	-0.336189	1.073678	6.255309	3.527103	0.705661	-0.198447	-0.336189
720.417000	0.464313	-2.152968	-1.412108	-1.133968	1.477860	0.431009	0.206998	-0.162948	-0.244600	0.407060	-0.005609	-0.228786	0.692252	5.910551	3.292051	0.700526	-0.311233	-0.290078	1.059332	6.266529	3.530658	0.700204	-0.192226	-0.333061	1.059332	6.266529	3.530658	0.700204	-0.192226	-0.333061
720.429000	0.466724	-2.154982	-1.415029	-1.129241	1.477800	0.428326	0.195596	-0.162812	-0.233735	0.392378	-0.005375	-0.221609	0.831551	6.387835	3.095966	0.695415	-0.312261	-0.240870	1.042136	6.279955	3.535247	0.693652	-0.184762	-0.329307	1.042136	6.279955	3.535247	0.693652	-0.184762	-0.329307
720.439000	0.468635	-2.156604	-1.417356	-1.125365	1.477764	0.426099	0.187608	-0.157178	-0.228008	0.376222	-0.005489	-0.213318	0.915653	6.681012	3.500921	0.679155	-0.330427	-0.291529	1.027818	6.291281	3.538961	0.688187	-0.178538	-0.326179	1.027818	6.291281	3.538961	0.688187	-0.178538	-0.326179
720.449000	0.470498	-2.158115	-1.419515	-1.121648	1.477716	0.424057	0.182000	-0.151372	-0.216178	0.356034	-0.004832	-0.207116	0.562682	6.962089	3.256684	0.679371	-0.305609	-0.264112	1.013498	6.302585	3.543145	0.682731	-0.172313	-0.323051	1.013498	6.302585	3.543145	0.682731	-0.172313	-0.323051
720.459000	0.472266	-2.159585	-1.421597	-1.118143	1.477656	0.422055	0.173649	-0.142094	-0.209029	0.337959	-0.004619	-0.194734	0.819328	6.729082	3.269731	0.750698	-0.291861	-0.297283	0.999175	6.314030	3.547458	0.677266	-0.166092	-0.319922	0.999175	6.314030	3.547458	0.677266	-0.166092	-0.319922
720.469000	0.473948	-2.160981	-1.423614	-1.114792	1.477656	0.420127	0.164936	-0.137633	-0.201511	0.327672	-0.004766	-0.187138	0.949709	6.833851	3.418246	0.703720	-0.295674	-0.302322	0.984875	6.325129	3.552103	0.671798	-0.159866	-0.316794	0.984875	6.325129	3.552103	0.671798	-0.159866	-0.316794
720.481000	0.475894	-2.162534	-1.425930	-1.110998	1.477584	0.417935	0.157608	-0.128264	-0.192594	0.314003	-0.004054	-0.180526	0.852671	6.813851	3.413418	0.649933	-0.318143	-0.253954	0.967731	6.338193	3.557980	0.665238	-0.152395	-0.313040	0.967731	6.338193	3.557980	0.665238	-0.152395	-0.313040
720.491000	0.477385	-2.163757	-1.427794	-1.107925	1.477525	0.416242	0.149569	-0.122450	-0.183229	0.300890	-0.003663	-0.170786	0.930215	6.645101	3.306055	0.707442	-0.323084	-0.262333	0.953428	6.349277	3.563026	0.659766	-0.146169	-0.309912	0.953428	6.349277	3.563026	0.659766	-0.146169	-0.309912
720.501000	0.478867	-2.164889	-1.429469	-1.104980	1.477477	0.414549	0.143102	-0.112466	-0.174931	0.289465	-0.004093	-0.164212	1.036256	6.282769	3.294981	0.587691	-0.316099	-0.246744	0.939143	6.359932	3.568480	0.654307	-0.139942	-0.306784	0.939143	6.359932	3.568480	0.654307	-0.139942	-0.306784
720.513000	0.480502	-2.166193	-1.431539	-1.101681	1.477429	0.412660	0.134691	-0.105514	-0.164320	0.270223	-0.003844	-0.153131	1.280479	5.711659	3.159694	0.620820	-0.325009	-0.233756	0.921999	6.372686	3.575144	0.647748	-0.132468	-0.303030	0.921999	6.372686	3.575144	0.647748	-0.132468	-0.303030
720.523000	0.481791	-2.167234	-1.433146	-1.099002	1.477392	0.411164	0.129581	-0.104548	-0.154093	0.258567	-0.004540	-0.145663	1.044427	6.039427	3.261500	0.621824	-0.319454	-0.243664	0.907703	6.383413	3.580715	0.642272	-0.126241	-0.299901	0.907703	6.383413	3.580715	0.642272	-0.126241	-0.299901
720.533000	0.483055	-2.168227	-1.434707	-1.096541	1.477368	0.409782	0.122677	-0.099213	-0.146997	0.239527	-0.004455	-0.136855	1.008741	6.043448	3.279911	0.601826	-0.307764	-0.284436	0.893393	6.394103	3.586590	0.636793	-0.120018	-0.296773	0.893393	6.394103	3.586590	0.636793	-0.120018	-0.296773
720.543000	0.484190	-2.169184	-1.436131	-1.094189	1.477321	0.408460	0.117208	-0.095989	-0.140462	0.223284	-0.003017	-0.134443	0.823733	6.213632	3.407760	0.643467	-0.319174	-0.161012	0.879072	6.404782	3.592632	0.631319	-0.113786	-0.293645	0.879072	6.404782	3.592632	0.631319	-0.113786	-0.293645
720.553000	0.485347	-2.170078	-1.437541	-1.091928	1.477308	0.407207	0.109849	-0.091779	-0.132671	0.211521	-0.003355	-0.120693	0.860549	6.482924	3.326603	0.613111	-0.313466	-0.258874	0.864728	6.415643	3.598766	0.625832	-0.107558	-0.290517	0.864728	6.415643	3.598766	0.625832	-0.107558	-0.290517
720.563000	0.486383	-2.170975	-1.438820	-1.089912	1.477249	0.406073	0.100782	-0.083082	-0.122100	0.194103	-0.002813	-0.115923	1.007607	6.311766	3.423165	0.651051	-0.329846	-0.254494	0.850359	6.426682	3.604990	0.620337	-0.101333	-0.287388	0.850359	6.426682	3.604990	0.620337	-0.101333	-0.287388
720.573000	0.487316	-2.171799	-1.440027	-1.088035	1.477225	0.404960	0.096149	-0.078631	-0.116175	0.180351	-0.002694	-0.105184	0.885226	6.484467	3.508937	0.603487	-0.300616	-0.271647	0.835968	6.437658	3.611616	0.614851	-0.095105	-0.284260	0.835968	6.437658	3.611616	0.614851	-0.095105	-0.284260
720.583000	0.488214	-2.172586	-1.441171	-1.086352	1.477189	0.403884	0.092071	-0.074404	-0.107279	0.168560	-0.003118	-0.099161	0.347708	6.830700	3.727731	0.652386	-0.298400	-0.246441	0.821573	6.448462	3.618419	0.609359	-0.088876	-0.281132	0.821573	6.448462	3.618419	0.609359	-0.088876	-0.281132
720.595000	0.489169	-2.173398	-1.442412	-1.084380	1.477165	0.402774	0.080035	-0.068227	-0.096520	0.155530	-0.002681	-0.088083	0.759114	7.071421	3.762254	0.635120	-0.296883	-0.211243	0.804258	6.461591	3.626867	0.602768	-0.081403	-0.277378	0.804258	6.461591	3.626867	0.602768	-0.081403	-0.277378
720.605000	0.489944	-2.174042	-1.443286	-1.082952	1.477177	0.401977	0.072912	-0.059248	-0.087038	0.139976	-0.002178	-0.080294	0.606166	6.910839	3.666990	0.630493	-0.313137	-0.234324	0.789796	6.472520	3.634352	0.597283	-0.075170	-0.274249	0.789796	6.472520	3.634352	0.597283	-0.075170	-0.274249
720.615000	0.490626	-2.174542	-1.444083	-1.081628	1.477154	0.401248	0.067289	-0.051155	-0.075433	0.130747	-0.001610	-0.071496	0.439024	6.744372	3.536672	0.578152	-0.352701	-0.256021	0.775318	6.483284	3.642132	0.591800	-0.068943	-0.271121	0.775318	6.483284	3.642132	0.591800	-0.068943	-0.271121
720.625000	0.491233	-2.175005	-1.444806	-1.080403	1.477105	0.400543	0.057519	-0.045310	-0.063340	0.115729	-0.002144	-0.065134	0.692965	6.599070	3.361121	0.560405	-0.333837	-0.221306	0.760800	6.494295	3.650093	0.586320	-0.062715	-0.267993	0.760800	6.494295	3.650093	0.586320	-0.062715	-0.267993
720.637000	0.491866	-2.175481	-1.445510	-1.079192	1.477093	0.399841	0.048436	-0.039787	-0.053365	0.098142	-0.001283	-0.053708	0.765214	6.722282	3.364060	0.571327	-0.303491	-0.242843	0.743338	6.507431	3.660176	0.579749	-0.055239	-0.264239	0.743338	6.507431	3.660176	0.579749	-0.055239	-0.264239
720.647000	0.492280	-2.175851	-1.446000	-1.078325	1.477093	0.399339	0.041895	-0.034728	-0.047079	0.085500	-0.001718	-0.050988	0.787491	6.689579	3.439764	0.563375	-0.290629	-0.190862	0.728757	6.518382	3.668821	0.574274	-0.049015	-0.261111	0.728757	6.518382	3.668821	0.574274	-0.049015	-0.261111
720.657000	0.492663	-2.176123	-1.446391	-1.077567	1.477093	0.398900	0.036075	-0.027724	-0.037853	0.068877	-0.001045	-0.041646	0.635953	6.621696	3.433806	0.572982	-0.310286	-0.197619	0.714142	6.529502	3.677603	0.568795	-0.042782	-0.257982	0.714142	6.529502	3.677603	0.568795	-0.042782	-0.257982
720.667000	0.492936	-2.176359	-1.446746	-1.076963	1.477057	0.398508	0.029681	-0.021697	-0.030675	0.056912	-0.001569	-0.033764	0.674887	6.540293	3.509955	0.550651	-0.284825	-0.132463	0.699497	6.540494	3.686839	0.563321	-0.036553	-0.254854	0.699497	6.540494	3.686839	0.563321	-0.036553	-0.254854
720.677000	0.493208	-2.176525	-1.447020	-1.076516	1.477058	0.398201	0.022762	-0.015914	-0.023642	0.040962	-0.000680	-0.023965	0.567181	6.497095	3.619581	0.533751	-0.261492	-0.107789	0.684840	6.551515	3.695983	0.557834	-0.030326	-0.251726	0.684840	6.551515	3.695983	0.557834	-0.030326	-0.251726
720.687000	0.493349	-2.176654	-1.447243	-1.076164	1.477022	0.398026	0.014469	-0.010717	-0.014851	0.028222	-0.000387	-0.013975	0.525399	6.448735	3.611902	0.535727	-0.311367	-0.128502	0.670144	6.562550	3.705527	0.552352	-0.024094	-0.248598	0.670144	6.562550	3.705527	0.552352	-0.024094	-0.248598
720.697000	0.493429	-2.176722	-1.447288	-1.075991	1.477058	0.397982	0.006527	-0.003592	-0.007078	0.014243	-0.000325	-0.005174	0.084958	6.896274	3.675375	0.532713	-0.290244	-0.062001	-0.015943	7.378206	3.962764	0.546876	-0.017865	-0.128969	-0.015943	7.378206	3.962764	0.546876	-0.017865	-0.128969
720.709000	0.493436	-2.176672	-1.447330	-1.076005	1.477058	0.397990	-0.005105	0.002705	0.003817	-0.011973	-0.000239	0.008698	-0.585677	7.827721	4.358382	0.270189	-0.277723	0.079457	-1.259972	8.350414	4.653412	0.071746	-0.010372	0.149699	-1.259972	8.350414	4.653412	0.071746	-0.010372	0.149699
720.719000	0.493361	-2.176633	-1.447253	-1.076168	1.477082	0.398139	-0.011465	0.007840	0.013989	-0.027209	-0.000195	0.021079	-1.673378	8.682655	4.727161	0.194908	-0.266417	0.163863	-2.287622	9.148126	5.058690	-0.039910	-0.004093	0.336732	-2.287622	9.148126	5.058690	-0.039910	-0.004093	0.336732
720.729000	0.493201	-2.176570	-1.447059	-1.076447	1.477070	0.398356	-0.019925	0.013592	0.019720	-0.033512	-0.000166	0.021451	-1.381198	8.856620	4.821472	0.108710	-0.283506	0.180985	-2.301694	9.391316	5.070128	-0.045585	0.002184	0.339838	-2.301694	9.391316	5.070128	-0.045585	0.002184	0.339838
720.739000	0.493019	-2.176413	-1.446816	-1.076787	1.477058	0.398598	-0.023125	0.016257	0.026968	-0.042940	-0.000144	0.024888	-1.684917	9.231878	4.986051	0.023618	-0.273280	0.211062	-2.315791	9.403683	5.081767	-0.051261	0.008462	0.342944	-2.315791	9.403683	5.081767	-0.051261	0.008462	0.342944
720.749000	0.492717	-2.176182	-1.446500	-1.077285	1.477082	0.398842	-0.029202	0.020981	0.034713	-0.057689	-0.000106	0.032522	-1.718007	9.316153	5.033906	-0.013252	-0.209355	0.246483	-2.329928	9.416338	5.093439	-0.056944	0.014737	0.346050	-2.329928	9.416338	5.093439	-0.056944	0.014737	0.346050
720.761000	0.492317	-2.175867	-1.446014	-1.078108	1.477082	0.399327	-0.036621	0.028749	0.046120	-0.076704	-0.000093	0.044276	-1.831023	9.482947	5.037763	-0.004396	-0.222308	0.191647	-2.346928	9.431363	5.107982	-0.063759	0.022270	0.349778	-2.346928	9.431363	5.107982	-0.063759	0.022270	0.349778
720.771000	0.491904	-2.175564	-1.445531	-1.078905	1.477034	0.399726	-0.043093	0.034923	0.054012	-0.091111	-0.000069	0.050553	-1.855949	9.436593	5.004678	-0.060767	-0.169181	0.254502	-2.361116	9.443768	5.120358	-0.069438	0.028545	0.352884	-2.361116	9.443768	5.120358	-0.069438	0.028545	0.352884
720.781000	0.491410	-2.175142	-1.444919	-1.079942	1.477118	0.400282	-0.049609	0.041220	0.061813	-0.106163	-0.000061	0.060029	-1.905789	9.392509	5.146852	-0.029156	-0.154035	0.229057	-2.375341	9.456278	5.133017	-0.075117	0.034822	0.355990	-2.375341	9.456278	5.133017	-0.075117	0.034822	0.355990
720.791000	0.490903	-2.174767	-1.444290	-1.081038	1.477070	0.400897	-0.056767	0.046661	0.067991	-0.120029	-0.000042	0.065951	-2.161959	9.596116	5.338604	-0.030215	-0.127876	0.262027	-2.389594	9.468858	5.145830	-0.080803	0.041098	0.359096	-2.389594	9.468858	5.145830	-0.080803	0.041098	0.359096
720.803000	0.490192	-2.174140	-1.443398	-1.082614	1.477070	0.401814	-0.064551	0.054505	0.077616	-0.136778	0.000042	0.078778	-2.426358	9.683015	5.494783	-0.028552	-0.079047	0.269708	-2.406731	9.483996	5.161460	-0.087625	0.048631	0.362823	-2.406731	9.483996	5.161460	-0.087625	0.048631	0.362823
720.813000	0.489501	-2.173563	-1.442554	-1.084029	1.477070	0.402610	-0.074132	0.059672	0.086320	-0.150749	0.000683	0.085249	-2.400403	9.867166	5.572832	-0.006258	-0.057371	0.307326	-2.421031	9.496484	5.174772	-0.093310	0.054907	0.365930	-2.421031	9.496484	5.174772	-0.093310	0.054907	0.365930
720.823000	0.488706	-2.172938	-1.441618	-1.085647	1.477059	0.403453	-0.081532	0.066248	0.095880	-0.167075	0.001010	0.090435	-2.451931	9.880398	5.605865	0.043975	-0.061900	0.350145	-2.435369	9.509108	5.188401	-0.098992	0.061184	0.369036	-2.435369	9.509108	5.188401	-0.098992	0.061184	0.369036
720.833000	0.487862	-2.172213	-1.440588	-1.087356	1.477071	0.404476	-0.088361	0.074016	0.105775	-0.179608	0.002566	0.103976	-2.654215	9.719762	5.496162	0.010912	-0.019135	0.304073	-2.449728	9.521685	5.202308	-0.104673	0.067459	0.372142	-2.449728	9.521685	5.202308	-0.104673	0.067459	0.372142
720.843000	0.486935	-2.171406	-1.439407	-1.089251	1.477119	0.405576	-0.096761	0.081056	0.116915	-0.191337	0.002826	0.114582	-2.515500	9.498923	5.509900	0.012298	0.011447	0.263143	-2.464099	9.534108	5.216494	-0.110353	0.073737	0.375248	-2.464099	9.534108	5.216494	-0.110353	0.073737	0.375248
720.853000	0.485876	-2.170591	-1.438210	-1.091278	1.477120	0.406717	-0.107282	0.086424	0.125905	-0.205785	0.003985	0.117379	-2.157114	9.461011	5.477399	-0.026815	0.033788	0.298430	-2.478510	9.546733	5.230993	-0.116033	0.080016	0.378354	-2.478510	9.546733	5.230993	-0.116033	0.080016	0.378354
720.865000	0.484581	-2.169547	-1.436572	-1.093922	1.477180	0.408137	-0.112094	0.089303	0.136165	-0.219210	0.004664	0.126453	-2.559800	9.917118	5.519639	-0.024382	0.030371	0.326658	-2.495811	9.561715	5.248650	-0.122849	0.087550	0.382081	-2.495811	9.561715	5.248650	-0.122849	0.087550	0.382081
720.875000	0.483445	-2.168569	-1.435113	-1.096219	1.477204	0.409420	-0.120115	0.097892	0.144777	-0.232535	0.003865	0.134660	-2.547274	9.673531	5.464940	-0.000091	0.086532	0.343927	-2.510268	9.574425	5.263691	-0.128525	0.093828	0.385188	-2.510268	9.574425	5.263691	-0.128525	0.093828	0.385188
720.885000	0.482203	-2.167536	-1.433587	-1.098652	1.477216	0.410834	-0.128473	0.104311	0.152782	-0.245517	0.004685	0.147322	-2.563345	9.505510	5.498640	-0.027299	0.088715	0.281388	-2.524752	9.587281	5.278979	-0.134201	0.100110	0.388294	-2.524752	9.587281	5.278979	-0.134201	0.100110	0.388294
720.895000	0.480862	-2.166515	-1.432017	-1.101208	1.477301	0.412360	-0.134581	0.108832	0.161128	-0.259960	0.005167	0.153046	-2.553910	9.717691	5.685021	-0.046926	0.115462	0.275839	-2.539207	9.599739	5.294223	-0.139885	0.106388	0.391400	-2.539207	9.599739	5.294223	-0.139885	0.106388	0.391400
720.905000	0.479492	-2.165373	-1.430329	-1.103865	1.477349	0.413845	-0.143593	0.115606	0.168250	-0.274597	0.005162	0.156090	-2.313146	9.592019	5.521026	-0.083076	0.114029	0.405349	-2.553690	9.612319	5.309857	-0.145560	0.112666	0.394506	-2.553690	9.612319	5.309857	-0.145560	0.112666	0.394506
720.915000	0.478042	-2.164173	-1.428575	-1.106690	1.477409	0.415499	-0.148955	0.119783	0.176158	-0.290296	0.006450	0.168240	-2.518763	9.577604	5.618509	-0.095092	0.105029	0.332979	-2.568162	9.624623	5.325710	-0.151237	0.118951	0.397612	-2.568162	9.624623	5.325710	-0.151237	0.118951	0.397612
720.927000	0.476184	-2.162732	-1.426435	-1.110313	1.477421	0.417579	-0.156236	0.124722	0.188396	-0.310975	0.005760	0.180223	-2.593393	10.047578	5.553829	-0.078925	0.104695	0.288049	-2.585567	9.639910	5.344792	-0.158070	0.126486	0.401339	-2.585567	9.639910	5.344792	-0.158070	0.126486	0.401339
720.937000	0.474554	-2.161413	-1.424573	-1.113482	1.477481	0.419427	-0.162633	0.133642	0.196939	-0.324009	0.006300	0.181041	-2.654920	9.693810	5.602365	-0.098148	0.139465	0.363016	-2.600051	9.652338	5.360841	-0.163760	0.132765	0.404445	-2.600051	9.652338	5.360841	-0.163760	0.132765	0.404445
720.947000	0.472833	-2.160065	-1.422566	-1.116774	1.477553	0.421276	-0.172302	0.137991	0.204815	-0.340657	0.005968	0.194168	-2.354546	9.788720	5.728127	-0.101071	0.171363	0.293686	-2.614528	9.664595	5.377215	-0.169456	0.139051	0.407552	-2.614528	9.664595	5.377215	-0.169456	0.139051	0.407552
720.957000	0.471054	-2.158600	-1.420508	-1.120309	1.477625	0.423251	-0.176692	0.145731	0.217750	-0.354812	0.006718	0.199955	-2.584122	9.422532	5.299712	-0.018589	0.181309	0.328498	-2.629007	9.676886	5.393774	-0.175154	0.145333	0.410658	-2.629007	9.676886	5.393774	-0.175154	0.145333	0.410658
720.969000	0.468909	-2.156825	-1.417905	-1.124716	1.477698	0.425690	-0.183959	0.148039	0.224360	-0.368098	0.006438	0.209219	-2.742621	9.940204	5.672178	-0.028062	0.180173	0.369514	-2.646383	9.691714	5.413879	-0.182001	0.152871	0.414385	-2.646383	9.691714	5.413879	-0.182001	0.152871	0.414385
720.979000	0.466929	-2.155315	-1.415627	-1.128518	1.477698	0.427842	-0.193976	0.156012	0.235896	-0.377861	0.006104	0.218351	-2.373833	9.743188	5.562670	-0.068390	0.186080	0.324579	-2.660852	9.704042	5.430763	-0.187711	0.159154	0.417491	-2.660852	9.704042	5.430763	-0.187711	0.159154	0.417491
720.989000	0.464936	-2.153762	-1.413226	-1.132372	1.477769	0.430081	-0.199104	0.160412	0.241327	-0.389753	0.006420	0.221138	-2.426448	9.852577	5.791399	-0.124764	0.197338	0.405289	-2.675319	9.716425	5.447914	-0.193411	0.165441	0.420597	-2.675319	9.716425	5.447914	-0.193411	0.165441	0.420597
720.999000	0.462904	-2.152044	-1.410784	-1.136267	1.477841	0.432336	-0.205024	0.169004	0.249643	-0.405675	0.005663	0.233608	-2.482355	9.620778	5.886689	-0.131778	0.212228	0.351809	-2.689761	9.728608	5.465314	-0.199100	0.171726	0.423703	-2.689761	9.728608	5.465314	-0.199100	0.171726	0.423703
721.009000	0.460770	-2.150359	-1.408154	-1.140363	1.477901	0.434750	-0.214009	0.170339	0.259242	-0.423673	0.006141	0.239742	-2.472524	10.082923	5.717903	-0.171763	0.240158	0.391025	-2.704204	9.741003	5.482916	-0.204797	0.178013	0.426809	-2.704204	9.741003	5.482916	-0.204797	0.178013	0.426809
721.019000	0.458586	-2.148575	-1.405475	-1.144604	1.477998	0.437243	-0.218440	0.179200	0.266334	-0.440709	0.006825	0.250806	-2.431143	10.021766	5.883777	-0.160496	0.196197	0.316054	-2.718619	9.753285	5.500635	-0.210499	0.184299	0.429916	-2.718619	9.753285	5.500635	-0.210499	0.184299	0.429916
721.029000	0.456409	-2.146738	-1.402708	-1.149061	1.478033	0.439783	-0.225547	0.186490	0.276119	-0.457478	0.006072	0.254497	-2.662089	9.825231	5.802512	-0.133116	0.261721	0.350915	-2.733002	9.765400	5.518612	-0.216204	0.190583	0.433022	-2.733002	9.765400	5.518612	-0.216204	0.190583	0.433022
721.041000	0.453591	-2.144458	-1.399310	-1.154762	1.478130	0.442872	-0.237234	0.192279	0.284269	-0.471543	0.007383	0.268164	-2.422705	9.775315	5.901936	-0.110693	0.229076	0.328817	-2.750202	9.779674	5.540255	-0.223074	0.198130	0.436749	-2.750202	9.779674	5.540255	-0.223074	0.198130	0.436749
721.051000	0.451233	-2.142520	-1.396375	-1.159648	1.478214	0.445585	-0.240609	0.198348	0.293133	-0.478964	0.006903	0.273433	-2.780473	9.668001	5.775502	-0.112140	0.222230	0.389991	-2.764521	9.791827	5.558351	-0.228813	0.204422	0.439855	-2.764521	9.791827	5.558351	-0.228813	0.204422	0.439855
721.061000	0.448713	-2.140485	-1.393455	-1.164486	1.478298	0.448377	-0.248082	0.204938	0.303199	-0.489409	0.007182	0.285300	-2.929013	9.539021	5.637643	-0.178986	0.251851	0.307972	-2.778766	9.803441	5.576628	-0.234541	0.210712	0.442961	-2.778766	9.803441	5.576628	-0.234541	0.210712	0.442961
721.071000	0.446260	-2.138411	-1.390403	-1.169482	1.478323	0.451253	-0.255669	0.208709	0.312774	-0.507871	0.008218	0.291248	-3.058517	9.677608	5.784319	-0.154508	0.235822	0.352344	-2.792961	9.814905	5.594961	-0.237466	0.217008	0.446067	-2.792961	9.814905	5.594961	-0.237466	0.217008	0.446067
721.083000	0.443121	-2.135867	-1.386669	-1.175584	1.478443	0.454822	-0.265089	0.215795	0.320980	-0.527217	0.008147	0.301062	-3.093055	9.774109	5.853988	-0.153178	0.232734	0.334695	-2.809943	9.828709	5.617054	-0.240346	0.224560	0.449795	-2.809943	9.828709	5.617054	-0.240346	0.224560	0.449795
721.093000	0.440413	-2.133640	-1.383402	-1.180908	1.478528	0.457883	-0.273654	0.222530	0.329532	-0.546533	0.009035	0.310769	-2.899433	9.676081	5.773911	-0.146086	0.220290	0.319972	-2.824016	9.839839	5.635665	-0.242754	0.230856	0.452901	-2.824016	9.839839	5.635665	-0.242754	0.230856	0.452901
721.103000	0.437620	-2.131465	-1.380089	-1.186550	1.478599	0.461001	-0.279518	0.223571	0.334181	-0.560090	0.008301	0.312582	-3.055252	10.047628	6.119350	-0.077615	0.239056	0.422327	-2.838061	9.851265	5.654334	-0.245186	0.237152	0.456007	-2.838061	9.851265	5.654334	-0.245186	0.237152	0.456007
721.113000	0.434770	-2.129076	-1.376639	-1.192283	1.478659	0.464199	-0.290023	0.230153	0.348226	-0.566711	0.008648	0.325729	-2.802925	10.180988	5.812807	-0.068982	0.206443	0.350317	-2.852029	9.862410	5.673083	-0.247628	0.243454	0.459113	-2.852029	9.862410	5.673083	-0.247628	0.243454	0.459113
721.125000	0.431297	-2.126300	-1.372407	-1.199159	1.478755	0.468197	-0.296372	0.238635	0.352567	-0.580293	0.008769	0.335527	-2.918801	10.070222	6.268294	-0.147051	0.228564	0.356726	-2.868711	9.875747	5.695744	-0.250540	0.251013	0.462840	-2.868711	9.875747	5.695744	-0.250540	0.251013	0.462840
721.135000	0.428241	-2.123818	-1.368793	-1.204988	1.478875	0.471557	-0.306495	0.243454	0.363000	-0.597231	0.008168	0.338389	-2.539145	10.331285	6.154567	-0.218842	0.231713	0.417701	-2.882518	9.886557	5.714659	-0.252973	0.257314	0.465946	-2.882518	9.886557	5.714659	-0.252973	0.257314	0.465946
[truncated: 661 more rows]
