# Supplementary material for: Practical Aspects of Model-Based Collision Detection
Source: Front Robot AI. 2020 Nov 23;7:571574. doi: 10.3389/frobt.2020.571574 (PMC7805958; doi:10.3389/frobt.2020.571574)
Supplement: Supplementary file 2 [file Data_Sheet_2.zip › tests_0209/max_safety_bit_shamil.csv]

1897.006000	0.258532	-1.986153	-1.164613	-1.540511	1.483507	0.662730	-0.109210	0.085862	0.129750	-0.208775	0.003335	0.119932	-1.478642	8.144237	5.511363	-0.088060	0.223246	0.301904	-1.663174	7.856527	5.117835	-0.057297	0.085660	0.323572	-1.663174	7.856527	5.117835	-0.057297	0.085660	0.323572
1897.016000	0.257453	-1.985274	-1.163272	-1.542600	1.483519	0.663953	-0.106676	0.089516	0.129071	-0.210600	0.003271	0.123546	-1.807104	7.782893	5.644119	-0.128449	0.212762	0.266899	-1.663116	7.851280	5.117892	-0.057277	0.085639	0.323562	-1.663116	7.851280	5.117892	-0.057277	0.085639	0.323562
1897.028000	0.256142	-1.984219	-1.161715	-1.545177	1.483579	0.665448	-0.110108	0.089832	0.128505	-0.213242	0.003058	0.121250	-1.502433	7.445413	5.557281	-0.038968	0.244192	0.260777	-1.663045	7.844541	5.117937	-0.057255	0.085619	0.323551	-1.663045	7.844541	5.117937	-0.057255	0.085619	0.323551
1897.038000	0.255016	-1.983336	-1.160431	-1.547287	1.483627	0.666659	-0.109226	0.085558	0.130494	-0.213960	0.003179	0.119448	-1.265677	7.901383	5.616783	-0.052996	0.204986	0.259519	-1.662986	7.838988	5.117962	-0.057228	0.085603	0.323541	-1.662986	7.838988	5.117962	-0.057228	0.085603	0.323541
1897.048000	0.253973	-1.982485	-1.159090	-1.549352	1.483614	0.667887	-0.106168	0.083701	0.131837	-0.214714	0.002975	0.117342	-1.653162	8.238128	5.468852	-0.074942	0.238295	0.281729	-1.662928	7.833621	5.117964	-0.057205	0.085582	0.323531	-1.662928	7.833621	5.117964	-0.057205	0.085582	0.323531
1897.058000	0.252857	-1.981642	-1.157727	-1.551477	1.483675	0.669064	-0.107023	0.085878	0.128058	-0.214542	0.003361	0.124171	-1.556068	8.148226	5.560247	-0.057703	0.230975	0.240610	-1.662870	7.828308	5.117946	-0.057182	0.085567	0.323522	-1.662870	7.828308	5.117946	-0.057182	0.085567	0.323522
1897.068000	0.251790	-1.980754	-1.156459	-1.553670	1.483687	0.670274	-0.104922	0.088187	0.128193	-0.215071	0.003178	0.119616	-1.665126	7.845395	5.529817	-0.044146	0.258098	0.257352	-1.662811	7.822548	5.117908	-0.057160	0.085543	0.323513	-1.662811	7.822548	5.117908	-0.057160	0.085543	0.323513
1897.078000	0.250758	-1.979858	-1.155118	-1.555772	1.483723	0.671492	-0.104761	0.086886	0.128678	-0.214811	0.003101	0.121923	-1.754281	7.848139	5.561849	-0.025283	0.218496	0.225473	-1.662754	7.817047	5.117849	-0.057141	0.085529	0.323503	-1.662754	7.817047	5.117849	-0.057141	0.085529	0.323503
1897.088000	0.249664	-1.978979	-1.153836	-1.557919	1.483747	0.672735	-0.107974	0.088605	0.130570	-0.213784	0.003153	0.117381	-1.426893	7.644674	5.471020	-0.024523	0.245693	0.300205	-1.662697	7.811379	5.117768	-0.057124	0.085511	0.323494	-1.662697	7.811379	5.117768	-0.057124	0.085511	0.323494
1897.100000	0.248345	-1.977912	-1.152233	-1.560482	1.483783	0.674161	-0.106502	0.088349	0.129776	-0.212609	0.003439	0.121310	-1.499153	7.543723	5.395873	-0.008474	0.218790	0.275374	-1.662628	7.804481	5.117657	-0.057093	0.085487	0.323483	-1.662628	7.804481	5.117657	-0.057093	0.085487	0.323483
1897.110000	0.247254	-1.977050	-1.150953	-1.562687	1.483855	0.675397	-0.105087	0.084550	0.127870	-0.211343	0.003092	0.121279	-1.611658	7.891826	5.523872	0.006447	0.225883	0.251731	-1.662571	7.798957	5.117534	-0.057076	0.085473	0.323473	-1.662571	7.798957	5.117534	-0.057076	0.085473	0.323473
1897.120000	0.246197	-1.976226	-1.149636	-1.564834	1.483819	0.676603	-0.105960	0.083981	0.129608	-0.207487	0.002771	0.121270	-1.610482	8.235440	5.386033	-0.047243	0.238328	0.226657	-1.662516	7.793309	5.117394	-0.057060	0.085453	0.323464	-1.662516	7.793309	5.117394	-0.057060	0.085453	0.323464
1897.130000	0.245165	-1.975370	-1.148309	-1.566982	1.483879	0.677786	-0.105859	0.087984	0.128007	-0.206316	0.002631	0.117630	-1.638650	7.750930	5.494304	-0.056864	0.232967	0.283473	-1.662460	7.787853	5.117233	-0.057046	0.085438	0.323455	-1.662460	7.787853	5.117233	-0.057046	0.085438	0.323455
1897.142000	0.243893	-1.974292	-1.146800	-1.569511	1.483903	0.679201	-0.106603	0.086891	0.129500	-0.208753	0.003212	0.121998	-1.566805	7.715772	5.340624	-0.012052	0.259882	0.263369	-1.662394	7.781173	5.117023	-0.057025	0.085418	0.323444	-1.662394	7.781173	5.117023	-0.057025	0.085418	0.323444
1897.152000	0.242824	-1.973452	-1.145507	-1.571571	1.483939	0.680497	-0.109326	0.086389	0.128860	-0.208998	0.002667	0.123114	-1.311929	7.905531	5.345111	-0.030754	0.242699	0.198134	-1.662338	7.775727	5.116829	-0.057005	0.085400	0.323435	-1.662338	7.775727	5.116829	-0.057005	0.085400	0.323435
1897.162000	0.241709	-1.972554	-1.144226	-1.573528	1.483963	0.681713	-0.106434	0.089039	0.129491	-0.207705	0.003385	0.120025	-1.632874	7.637642	5.334860	-0.105128	0.234969	0.285547	-1.662283	7.769775	5.116622	-0.056979	0.085384	0.323426	-1.662283	7.769775	5.116622	-0.056979	0.085384	0.323426
1897.172000	0.240654	-1.971688	-1.143020	-1.575740	1.483987	0.682875	-0.105629	0.089287	0.126050	-0.215769	0.003355	0.122643	-1.652444	7.479168	5.603591	-0.014386	0.255467	0.215526	-1.662229	7.763971	5.116392	-0.056957	0.085364	0.323417	-1.662229	7.763971	5.116392	-0.056957	0.085364	0.323417
1897.184000	0.239429	-1.970623	-1.141485	-1.578268	1.484035	0.684275	-0.105721	0.085121	0.130009	-0.215405	0.003407	0.121813	-1.758081	7.948558	5.353772	-0.018769	0.257179	0.295320	-1.662164	7.757061	5.116090	-0.056939	0.085348	0.323406	-1.662164	7.757061	5.116090	-0.056939	0.085348	0.323406
1897.194000	0.238373	-1.969772	-1.140204	-1.580352	1.484035	0.685537	-0.106450	0.084827	0.129856	-0.213461	0.003445	0.125679	-1.766384	8.013299	5.473106	-0.040566	0.220169	0.211452	-1.662111	7.751461	5.115817	-0.056926	0.085330	0.323397	-1.662111	7.751461	5.115817	-0.056926	0.085330	0.323397
1897.204000	0.237280	-1.968910	-1.138913	-1.582453	1.484131	0.686716	-0.109431	0.086792	0.129156	-0.213651	0.003067	0.120613	-1.454762	7.798505	5.394284	-0.075496	0.213340	0.255896	-1.662057	7.745964	5.115528	-0.056910	0.085315	0.323389	-1.662057	7.745964	5.115528	-0.056910	0.085315	0.323389
1897.214000	0.236200	-1.968044	-1.137645	-1.584589	1.484131	0.687889	-0.108386	0.087207	0.129746	-0.215218	0.003233	0.120215	-1.560715	7.830456	5.499698	-0.075093	0.243866	0.298223	-1.662003	7.740091	5.115221	-0.056888	0.085298	0.323380	-1.662003	7.740091	5.115221	-0.056888	0.085298	0.323380
1897.226000	0.234918	-1.966965	-1.136135	-1.587128	1.484119	0.689343	-0.105894	0.087215	0.130473	-0.216038	0.002924	0.120315	-1.801822	7.735810	5.401461	-0.026826	0.260750	0.330227	-1.661939	7.733072	5.114821	-0.056871	0.085278	0.323369	-1.661939	7.733072	5.114821	-0.056871	0.085278	0.323369
1897.236000	0.233874	-1.966125	-1.134891	-1.589296	1.484204	0.690575	-0.106316	0.088170	0.130553	-0.214498	0.003367	0.125145	-1.838127	7.575874	5.391254	-0.035618	0.260301	0.245795	-1.661887	7.727480	5.114473	-0.056862	0.085261	0.323361	-1.661887	7.727480	5.114473	-0.056862	0.085261	0.323361
1897.246000	0.232781	-1.965204	-1.133574	-1.591480	1.484239	0.691759	-0.107212	0.088247	0.132341	-0.213817	0.002820	0.121945	-1.777926	7.607726	5.451505	0.022705	0.232294	0.293267	-1.661833	7.721297	5.114093	-0.056840	0.085246	0.323352	-1.661833	7.721297	5.114093	-0.056840	0.085246	0.323352
1897.256000	0.231774	-1.964376	-1.132258	-1.593675	1.484204	0.692973	-0.108248	0.084616	0.129234	-0.211301	0.003120	0.122396	-1.619081	7.886394	5.516588	-0.021322	0.244150	0.270450	-1.661781	7.715513	5.113707	-0.056826	0.085226	0.323344	-1.661781	7.715513	5.113707	-0.056826	0.085226	0.323344
1897.268000	0.230405	-1.963318	-1.130761	-1.596247	1.484300	0.694390	-0.110086	0.086998	0.130815	-0.207730	0.003466	0.120584	-1.363799	7.829869	5.453014	-0.042860	0.250516	0.325770	-1.661718	7.708565	5.113213	-0.056805	0.085211	0.323333	-1.661718	7.708565	5.113213	-0.056805	0.085211	0.323333
1897.278000	0.229303	-1.962432	-1.129420	-1.598332	1.484312	0.695621	-0.105905	0.087156	0.131107	-0.207175	0.003312	0.125079	-1.657005	7.792520	5.474928	-0.023396	0.215636	0.243958	-1.661666	7.702659	5.112783	-0.056787	0.085194	0.323325	-1.661666	7.702659	5.112783	-0.056787	0.085194	0.323325
1897.288000	0.228259	-1.961560	-1.128104	-1.600409	1.484347	0.696854	-0.106100	0.085688	0.130957	-0.207575	0.002999	0.121890	-1.752448	7.851017	5.434185	-0.055512	0.248725	0.285780	-1.661614	7.696872	5.112338	-0.056768	0.085178	0.323317	-1.661614	7.696872	5.112338	-0.056768	0.085178	0.323317
1897.298000	0.227240	-1.960694	-1.126777	-1.602462	1.484371	0.698127	-0.106786	0.086142	0.129816	-0.209915	0.003088	0.120530	-1.660132	7.866741	5.441336	-0.028872	0.248034	0.272632	-1.661561	7.690542	5.111859	-0.056740	0.085164	0.323308	-1.661561	7.690542	5.111859	-0.056740	0.085164	0.323308
1897.310000	0.225908	-1.959613	-1.125197	-1.604941	1.484384	0.699507	-0.105754	0.090211	0.128101	-0.210684	0.003198	0.118250	-1.829523	7.368003	5.466070	-0.049710	0.236325	0.341796	-1.661500	7.683660	5.111292	-0.056716	0.085144	0.323298	-1.661500	7.683660	5.111292	-0.056716	0.085144	0.323298
1897.320000	0.224863	-1.958738	-1.123929	-1.607075	1.484420	0.700751	-0.108620	0.087626	0.128669	-0.215250	0.003215	0.123624	-1.493307	7.440647	5.478744	-0.051573	0.251320	0.256454	-1.661448	7.677384	5.110771	-0.056692	0.085130	0.323290	-1.661448	7.677384	5.110771	-0.056692	0.085130	0.323290
1897.330000	0.223758	-1.957904	-1.122636	-1.609140	1.484492	0.701971	-0.108708	0.083458	0.128588	-0.212122	0.003582	0.119593	-1.383736	7.914991	5.494456	-0.019985	0.246590	0.320542	-1.661398	7.671699	5.110257	-0.056675	0.085112	0.323282	-1.661398	7.671699	5.110257	-0.056675	0.085112	0.323282
1897.340000	0.222680	-1.957037	-1.121295	-1.611264	1.484456	0.703149	-0.106688	0.085779	0.129375	-0.214563	0.003224	0.119756	-1.592323	7.674965	5.381806	-0.046958	0.232373	0.270956	-1.661347	7.666045	5.109707	-0.056659	0.085100	0.323274	-1.661347	7.666045	5.109707	-0.056659	0.085100	0.323274
1897.350000	0.221611	-1.956185	-1.119991	-1.613397	1.484540	0.704340	-0.107557	0.086509	0.127983	-0.215466	0.003021	0.116185	-1.557760	7.611958	5.416075	-0.064260	0.235127	0.366247	-1.661296	7.659645	5.109142	-0.056632	0.085084	0.323266	-1.661296	7.659645	5.109142	-0.056632	0.085084	0.323266
1897.362000	0.220304	-1.955130	-1.118436	-1.615910	1.484576	0.705761	-0.105756	0.086444	0.126566	-0.214036	0.003017	0.122518	-1.758287	7.675589	5.488882	-0.055371	0.217074	0.252308	-1.661236	7.652427	5.108438	-0.056613	0.085070	0.323256	-1.661236	7.652427	5.108438	-0.056613	0.085070	0.323256
1897.372000	0.219260	-1.954269	-1.117167	-1.618060	1.484635	0.707006	-0.107521	0.087893	0.127060	-0.214816	0.002742	0.119605	-1.605925	7.480479	5.529142	-0.004331	0.214452	0.271032	-1.661187	7.646719	5.107845	-0.056601	0.085053	0.323248	-1.661187	7.646719	5.107845	-0.056601	0.085053	0.323248
1897.382000	0.218191	-1.953378	-1.115886	-1.620171	1.484635	0.708196	-0.108558	0.089471	0.129365	-0.213600	0.002348	0.119452	-1.345523	7.162773	5.382912	-0.028179	0.232321	0.232003	-1.661137	7.640624	5.107220	-0.056586	0.085040	0.323240	-1.661137	7.640624	5.107220	-0.056586	0.085040	0.323240
1897.392000	0.217076	-1.952516	-1.114571	-1.622267	1.484660	0.709434	-0.107062	0.086498	0.126833	-0.212905	0.003232	0.115123	-1.453620	7.423962	5.385108	-0.034253	0.230177	0.341556	-1.661088	7.634236	5.106573	-0.056567	0.085021	0.323232	-1.661088	7.634236	5.106573	-0.056567	0.085021	0.323232
1897.404000	0.215817	-1.951499	-1.113002	-1.624912	1.484672	0.710878	-0.105394	0.082146	0.127673	-0.211719	0.003454	0.119543	-1.704478	7.977705	5.392817	-0.025006	0.232552	0.264602	-1.661030	7.627340	5.105793	-0.056551	0.085006	0.323223	-1.661030	7.627340	5.105793	-0.056551	0.085006	0.323223
1897.414000	0.214797	-1.950684	-1.111770	-1.627011	1.484708	0.712101	-0.106775	0.086080	0.126012	-0.207187	0.003340	0.118191	-1.710698	7.766694	5.516796	-0.033416	0.233032	0.261290	-1.660982	7.621498	5.105132	-0.056545	0.084993	0.323215	-1.660982	7.621498	5.105132	-0.056545	0.084993	0.323215
1897.424000	0.213754	-1.949794	-1.110549	-1.629171	1.484731	0.713279	-0.106010	0.086832	0.126476	-0.207312	0.002958	0.119779	-1.750952	7.635414	5.551095	-0.019821	0.234561	0.224321	-1.660934	7.615257	5.104438	-0.056535	0.084976	0.323207	-1.660934	7.615257	5.104438	-0.056535	0.084976	0.323207
1897.434000	0.212660	-1.948931	-1.109244	-1.631302	1.484780	0.714482	-0.108795	0.086411	0.127128	-0.204867	0.003667	0.116570	-1.565104	7.623638	5.623910	-0.044810	0.214708	0.270276	-1.660886	7.609105	5.103729	-0.056518	0.084964	0.323199	-1.660886	7.609105	5.103729	-0.056518	0.084964	0.323199
1897.446000	0.211365	-1.947923	-1.107760	-1.633770	1.484828	0.715902	-0.108465	0.086919	0.127453	-0.207032	0.002895	0.120094	-1.398105	7.534826	5.565680	-0.066704	0.248913	0.286598	-1.660829	7.601800	5.102854	-0.056495	0.084946	0.323190	-1.660829	7.601800	5.102854	-0.056495	0.084946	0.323190
1897.456000	0.210311	-1.947014	-1.106515	-1.635846	1.484828	0.717135	-0.104585	0.088780	0.127646	-0.206859	0.003206	0.119633	-1.696390	7.293456	5.563257	-0.097753	0.211842	0.258904	-1.660782	7.595733	5.102116	-0.056478	0.084933	0.323182	-1.660782	7.595733	5.102116	-0.056478	0.084933	0.323182
1897.466000	0.209255	-1.946125	-1.105247	-1.637890	1.484936	0.718325	-0.105548	0.086551	0.127631	-0.212714	0.003227	0.119129	-1.593576	7.583890	5.597857	-0.031145	0.240814	0.284015	-1.660734	7.589207	5.101337	-0.056459	0.084918	0.323175	-1.660734	7.589207	5.101337	-0.056459	0.084918	0.323175
1897.476000	0.208199	-1.945274	-1.103977	-1.640034	1.484924	0.719516	-0.105884	0.083427	0.128476	-0.213632	0.003439	0.116277	-1.728265	8.046560	5.526509	-0.048983	0.200950	0.303888	-1.660688	7.583387	5.100568	-0.056447	0.084904	0.323167	-1.660688	7.583387	5.100568	-0.056447	0.084904	0.323167
1897.488000	0.206926	-1.944314	-1.102445	-1.642523	1.484960	0.720937	-0.107434	0.087442	0.129987	-0.210482	0.003247	0.121395	-1.634213	7.662377	5.421682	-0.058724	0.211575	0.248608	-1.660632	7.576064	5.099608	-0.056427	0.084889	0.323158	-1.660632	7.576064	5.099608	-0.056427	0.084889	0.323158
1897.498000	0.205822	-1.943405	-1.101141	-1.644601	1.484948	0.722171	-0.109113	0.087566	0.128313	-0.211566	0.003095	0.122110	-1.291248	7.579311	5.606245	-0.069287	0.250427	0.223501	-1.660585	7.569675	5.098760	-0.056405	0.084875	0.323151	-1.660585	7.569675	5.098760	-0.056405	0.084875	0.323151
1897.508000	0.204744	-1.942551	-1.099849	-1.646740	1.484984	0.723349	-0.104988	0.086336	0.127474	-0.213129	0.002720	0.121862	-1.631744	7.790212	5.595128	-0.044351	0.200897	0.238249	-1.660539	7.563316	5.097919	-0.056389	0.084859	0.323143	-1.660539	7.563316	5.097919	-0.056389	0.084859	0.323143
1897.518000	0.203712	-1.941627	-1.098556	-1.648876	1.485044	0.724517	-0.105138	0.088373	0.128418	-0.214911	0.002866	0.120482	-1.716175	7.498072	5.536307	-0.007951	0.216869	0.291959	-1.660492	7.557071	5.097039	-0.056377	0.084848	0.323136	-1.660492	7.557071	5.097039	-0.056377	0.084848	0.323136
1897.530000	0.202452	-1.940595	-1.096997	-1.651393	1.485008	0.725947	-0.105620	0.089765	0.129065	-0.213919	0.003159	0.121219	-1.731046	7.074513	5.474178	-0.031569	0.274432	0.279620	-1.660437	7.549109	5.095954	-0.056350	0.084829	0.323127	-1.660437	7.549109	5.095954	-0.056350	0.084829	0.323127
1897.540000	0.201371	-1.939736	-1.095668	-1.653532	1.485080	0.727207	-0.106214	0.084616	0.128535	-0.213438	0.003237	0.123669	-1.715802	7.584185	5.457191	0.000763	0.260328	0.196292	-1.660391	7.542904	5.095045	-0.056334	0.084819	0.323120	-1.660391	7.542904	5.095045	-0.056334	0.084819	0.323120
1897.550000	0.200303	-1.938882	-1.094349	-1.655705	1.485140	0.728408	-0.108084	0.084137	0.128865	-0.212296	0.003017	0.121994	-1.504385	7.786726	5.423525	-0.000843	0.239853	0.226914	-1.660346	7.536929	5.094130	-0.056325	0.084806	0.323113	-1.660346	7.536929	5.094130	-0.056325	0.084806	0.323113
1897.560000	0.199224	-1.937981	-1.093080	-1.657814	1.485152	0.729635	-0.108112	0.086772	0.126524	-0.207947	0.002844	0.119400	-1.425826	7.605314	5.503155	-0.035799	0.236649	0.251271	-1.660301	7.530539	5.093174	-0.056310	0.084789	0.323106	-1.660301	7.530539	5.093174	-0.056310	0.084789	0.323106
1897.572000	0.197893	-1.936974	-1.091545	-1.660354	1.485176	0.731030	-0.105795	0.085587	0.127426	-0.207654	0.002900	0.120594	-1.639800	7.604950	5.344242	-0.032123	0.244048	0.275822	-1.660247	7.522655	5.092003	-0.056290	0.084775	0.323097	-1.660247	7.522655	5.092003	-0.056290	0.084775	0.323097
1897.582000	0.196873	-1.936088	-1.090262	-1.662469	1.485212	0.732241	-0.105802	0.085489	0.128570	-0.206233	0.003393	0.121652	-1.716747	7.631581	5.374444	-0.036925	0.267004	0.227678	-1.660202	7.516612	5.091034	-0.056278	0.084761	0.323090	-1.660202	7.516612	5.091034	-0.056278	0.084761	0.323090
1897.592000	0.195805	-1.935233	-1.088967	-1.664523	1.485212	0.733417	-0.106279	0.087216	0.129024	-0.204681	0.003295	0.119301	-1.590050	7.435019	5.279575	-0.057019	0.229215	0.287645	-1.660157	7.510145	5.090011	-0.056258	0.084749	0.323083	-1.660157	7.510145	5.090011	-0.056258	0.084749	0.323083
1897.602000	0.194761	-1.934333	-1.087664	-1.666616	1.485212	0.734622	-0.105259	0.088305	0.125591	-0.206095	0.003246	0.118252	-1.786105	7.245969	5.598572	-0.068032	0.243087	0.271279	-1.660113	7.503542	5.088988	-0.056237	0.084736	0.323076	-1.660113	7.503542	5.088988	-0.056237	0.084736	0.323076
1897.614000	0.193463	-1.933327	-1.086153	-1.669069	1.485308	0.736028	-0.108841	0.084257	0.126327	-0.210379	0.003610	0.118933	-1.516151	7.491653	5.520401	-0.064243	0.262769	0.318382	-1.660061	7.495899	5.087739	-0.056215	0.084722	0.323067	-1.660061	7.495899	5.087739	-0.056215	0.084722	0.323067
1897.624000	0.192398	-1.932514	-1.084846	-1.671162	1.485332	0.737252	-0.106538	0.084129	0.129626	-0.213430	0.003143	0.122947	-1.341845	7.627792	5.411641	-0.030592	0.279563	0.269194	-1.660018	7.489552	5.086694	-0.056202	0.084708	0.323061	-1.660018	7.489552	5.086694	-0.056202	0.084708	0.323061
1897.634000	0.191282	-1.931586	-1.083552	-1.673226	1.485344	0.738404	-0.105137	0.086715	0.126712	-0.210738	0.003347	0.120462	-1.703205	7.396763	5.386820	-0.058769	0.272542	0.278707	-1.659974	7.483029	5.085608	-0.056184	0.084697	0.323054	-1.659974	7.483029	5.085608	-0.056184	0.084697	0.323054
1897.644000	0.190238	-1.930747	-1.082281	-1.675376	1.485368	0.739644	-0.105578	0.085323	0.127609	-0.212428	0.003128	0.118459	-1.642145	7.546204	5.417171	-0.025408	0.241173	0.275419	-1.659931	7.476902	5.084512	-0.056167	0.084682	0.323047	-1.659931	7.476902	5.084512	-0.056167	0.084682	0.323047
1897.654000	0.189219	-1.929923	-1.081035	-1.677454	1.485428	0.740805	-0.104681	0.084249	0.128235	-0.212890	0.003043	0.114988	-1.670715	7.619976	5.443476	-0.077334	0.249341	0.348096	-1.659889	7.470614	5.083440	-0.056159	0.084670	0.323040	-1.659889	7.470614	5.083440	-0.056159	0.084670	0.323040
1897.664000	0.188162	-1.929018	-1.079764	-1.679545	1.485428	0.742010	-0.105822	0.088547	0.127391	-0.213865	0.003098	0.122062	-1.685877	7.259652	5.435672	-0.049141	0.285651	0.266875	-1.659846	7.464034	5.082307	-0.056146	0.084662	0.323033	-1.659846	7.464034	5.082307	-0.056146	0.084662	0.323033
1897.676000	0.186817	-1.927998	-1.078254	-1.682084	1.485476	0.743499	-0.107738	0.089344	0.128336	-0.210651	0.003369	0.120362	-1.398911	7.029443	5.417409	-0.051458	0.233863	0.284554	-1.659796	7.456200	5.080944	-0.056133	0.084644	0.323025	-1.659796	7.456200	5.080944	-0.056133	0.084644	0.323025
1897.686000	0.185776	-1.927125	-1.076996	-1.684256	1.485500	0.744716	-0.104685	0.083436	0.128841	-0.212615	0.002983	0.119537	-1.632622	7.571647	5.436351	-0.005939	0.275666	0.277096	-1.659754	7.449465	5.079758	-0.056118	0.084635	0.323019	-1.659754	7.449465	5.079758	-0.056118	0.084635	0.323019
1897.696000	0.184731	-1.926323	-1.075738	-1.686345	1.485548	0.745877	-0.104786	0.083741	0.127437	-0.208189	0.002548	0.116780	-1.678958	7.610767	5.450237	-0.038004	0.305937	0.319063	-1.659713	7.443333	5.078609	-0.056115	0.084621	0.323012	-1.659713	7.443333	5.078609	-0.056115	0.084621	0.323012
1897.706000	0.183675	-1.925432	-1.074479	-1.688555	1.485560	0.747021	-0.105695	0.086099	0.127433	-0.208079	0.002621	0.122067	-1.643312	7.449177	5.536860	-0.025916	0.289731	0.243024	-1.659672	7.436778	5.077411	-0.056105	0.084608	0.323005	-1.659672	7.436778	5.077411	-0.056105	0.084608	0.323005
1897.716000	0.182608	-1.924593	-1.073221	-1.690676	1.485608	0.748272	-0.104857	0.085677	0.127907	-0.204459	0.002863	0.119675	-1.778467	7.460829	5.465635	-0.032070	0.293639	0.230862	-1.659631	7.430231	5.076197	-0.056095	0.084598	0.322999	-1.659631	7.430231	5.076197	-0.056095	0.084598	0.322999
1897.726000	0.181574	-1.923694	-1.071925	-1.692778	1.485608	0.749435	-0.107822	0.086753	0.131113	-0.202883	0.002610	0.120647	-1.615962	7.347522	5.281149	-0.067781	0.311265	0.298138	-1.659590	7.424050	5.074995	-0.056085	0.084587	0.322992	-1.659590	7.424050	5.074995	-0.056085	0.084587	0.322992
1897.738000	0.180243	-1.922733	-1.070356	-1.695261	1.485644	0.750884	-0.108180	0.089268	0.127810	-0.205349	0.003231	0.115493	-1.303161	7.123554	5.462306	-0.039763	0.303216	0.338647	-1.659541	7.416053	5.073465	-0.056063	0.084571	0.322985	-1.659541	7.416053	5.073465	-0.056063	0.084571	0.322985
1897.748000	0.179213	-1.921820	-1.069087	-1.697268	1.485680	0.752074	-0.104231	0.087877	0.126602	-0.205663	0.002818	0.120745	-1.570179	7.047086	5.555544	-0.068926	0.306595	0.257862	-1.659500	7.409185	5.072168	-0.056039	0.084562	0.322978	-1.659500	7.409185	5.072168	-0.056039	0.084562	0.322978
1897.758000	0.178192	-1.920971	-1.067828	-1.699320	1.485668	0.753277	-0.105412	0.083806	0.126035	-0.207341	0.003147	0.120978	-1.577212	7.488342	5.565725	-0.072495	0.292224	0.219202	-1.659460	7.402503	5.070874	-0.056022	0.084544	0.322972	-1.659460	7.402503	5.070874	-0.056022	0.084544	0.322972
1897.768000	0.177125	-1.920145	-1.066508	-1.701425	1.485728	0.754472	-0.104472	0.083471	0.129141	-0.211883	0.002774	0.121456	-1.768686	7.743392	5.334665	-0.037955	0.316280	0.246766	-1.659420	7.396162	5.069575	-0.056009	0.084539	0.322966	-1.659420	7.396162	5.069575	-0.056009	0.084539	0.322966
1897.778000	0.176093	-1.919277	-1.065179	-1.703502	1.485776	0.755657	-0.105506	0.085933	0.128035	-0.211180	0.003275	0.117934	-1.821349	7.534715	5.361228	-0.076800	0.307586	0.301931	-1.659380	7.389630	5.068230	-0.055991	0.084529	0.322959	-1.659380	7.389630	5.068230	-0.055991	0.084529	0.322959
1897.788000	0.175023	-1.918401	-1.063861	-1.705542	1.485789	0.756848	-0.109076	0.086408	0.127129	-0.212108	0.003622	0.120373	-1.439339	7.437470	5.488484	-0.048911	0.293761	0.294729	-1.659340	7.382855	5.066855	-0.055976	0.084517	0.322953	-1.659340	7.382855	5.066855	-0.055976	0.084517	0.322953
1897.798000	0.173931	-1.917539	-1.062591	-1.707668	1.485837	0.758092	-0.106927	0.086562	0.127281	-0.213947	0.003224	0.121959	-1.457523	7.493650	5.509834	-0.038406	0.260403	0.246117	-1.659300	7.376147	5.065489	-0.055956	0.084506	0.322947	-1.659300	7.376147	5.065489	-0.055956	0.084506	0.322947
1897.810000	0.172708	-1.916471	-1.061021	-1.710169	1.485872	0.759530	-0.104148	0.088825	0.127391	-0.213096	0.002710	0.120914	-1.801921	7.120448	5.373775	-0.005976	0.281586	0.210121	-1.659253	7.367834	5.063780	-0.055936	0.084495	0.322940	-1.659253	7.367834	5.063780	-0.055936	0.084495	0.322940
1897.820000	0.171651	-1.915593	-1.059764	-1.712316	1.485908	0.760752	-0.105616	0.088725	0.125901	-0.213520	0.003206	0.118387	-1.760399	6.965657	5.409463	-0.018723	0.274503	0.243210	-1.659214	7.360927	5.062357	-0.055925	0.084484	0.322934	-1.659214	7.360927	5.062357	-0.055925	0.084484	0.322934
1897.830000	0.170606	-1.914768	-1.058481	-1.714398	1.485932	0.761892	-0.106274	0.083298	0.125763	-0.212287	0.002985	0.116632	-1.757294	7.479501	5.426342	-0.027383	0.325154	0.325418	-1.659175	7.354200	5.060931	-0.055911	0.084471	0.322927	-1.659175	7.354200	5.060931	-0.055911	0.084471	0.322927
1897.840000	0.169513	-1.913870	-1.057176	-1.716533	1.485932	0.763126	-0.107522	0.084007	0.125780	-0.210260	0.002991	0.122045	-1.552941	7.537894	5.420332	-0.008149	0.273776	0.198994	-1.659137	7.347824	5.059517	-0.055902	0.084461	0.322921	-1.659137	7.347824	5.059517	-0.055902	0.084461	0.322921
1897.850000	0.168468	-1.913026	-1.055928	-1.718667	1.485981	0.764288	-0.108895	0.086613	0.126068	-0.207762	0.003055	0.120196	-1.421471	7.402715	5.486653	-0.046351	0.269650	0.275185	-1.659099	7.340774	5.058030	-0.055891	0.084454	0.322915	-1.659099	7.340774	5.058030	-0.055891	0.084454	0.322915
1897.862000	0.167150	-1.912008	-1.054429	-1.721252	1.485981	0.765749	-0.105218	0.085213	0.127158	-0.206349	0.003445	0.118213	-1.590582	7.342521	5.277485	-0.004026	0.307615	0.268444	-1.659054	7.332730	5.056268	-0.055885	0.084439	0.322908	-1.659054	7.332730	5.056268	-0.055885	0.084439	0.322908
1897.872000	0.166104	-1.911132	-1.053172	-1.723323	1.486041	0.766914	-0.105104	0.085479	0.127442	-0.205286	0.003323	0.114962	-1.763116	7.369407	5.336311	-0.020684	0.296083	0.313323	-1.659016	7.325690	5.054761	-0.055866	0.084430	0.322902	-1.659016	7.325690	5.054761	-0.055866	0.084430	0.322902
1897.882000	0.165060	-1.910269	-1.051927	-1.725398	1.486076	0.768123	-0.106462	0.087530	0.123500	-0.203547	0.003425	0.120696	-1.599883	7.242267	5.587433	-0.050584	0.292831	0.264108	-1.658979	7.318922	5.053265	-0.055857	0.084418	0.322897	-1.658979	7.318922	5.053265	-0.055857	0.084418	0.322897
1897.892000	0.164003	-1.909367	-1.050679	-1.727474	1.486124	0.769321	-0.105081	0.087231	0.125378	-0.204798	0.002731	0.117296	-1.817917	6.964559	5.467018	-0.031375	0.320664	0.284318	-1.658943	7.312183	5.051780	-0.055848	0.084409	0.322891	-1.658943	7.312183	5.051780	-0.055848	0.084409	0.322891
1897.904000	0.162729	-1.908361	-1.049229	-1.729894	1.486125	0.770760	-0.108245	0.083354	0.126561	-0.209430	0.003057	0.118356	-1.532393	7.443931	5.537448	-0.017966	0.299394	0.274481	-1.658898	7.304072	5.049932	-0.055825	0.084398	0.322884	-1.658898	7.304072	5.049932	-0.055825	0.084398	0.322884
1897.914000	0.161601	-1.907545	-1.047946	-1.731989	1.486184	0.771924	-0.107815	0.084203	0.128178	-0.210384	0.002662	0.114653	-1.398526	7.445486	5.369022	-0.078684	0.278371	0.351244	-1.658862	7.297301	5.048400	-0.055816	0.084384	0.322878	-1.658862	7.297301	5.048400	-0.055816	0.084384	0.322878
1897.924000	0.160568	-1.906647	-1.046675	-1.734052	1.486220	0.773134	-0.106502	0.085717	0.128688	-0.209701	0.002918	0.120202	-1.656651	7.321008	5.414513	-0.048180	0.307154	0.267358	-1.658827	7.290484	5.046840	-0.055808	0.084374	0.322872	-1.658827	7.290484	5.046840	-0.055808	0.084374	0.322872
1897.934000	0.159489	-1.905829	-1.045393	-1.736153	1.486233	0.774300	-0.106058	0.085520	0.128479	-0.211834	0.003003	0.119331	-1.572805	7.355786	5.391719	-0.044117	0.290886	0.232601	-1.658790	7.283637	5.045228	-0.055792	0.084365	0.322867	-1.658790	7.283637	5.045228	-0.055792	0.084365	0.322867
1897.944000	0.158433	-1.904989	-1.044170	-1.738236	1.486293	0.775510	-0.104312	0.084498	0.128124	-0.211743	0.003128	0.119159	-1.654920	7.475410	5.440688	-0.038224	0.299607	0.258278	-1.658755	7.276824	5.043641	-0.055782	0.084357	0.322861	-1.658755	7.276824	5.043641	-0.055782	0.084357	0.322861
1897.954000	0.157364	-1.904102	-1.042947	-1.740336	1.486293	0.776646	-0.105202	0.087231	0.129419	-0.211647	0.003445	0.118348	-1.700555	7.154774	5.463213	-0.044742	0.283870	0.266632	-1.658719	7.269681	5.041989	-0.055768	0.084348	0.322856	-1.658719	7.269681	5.041989	-0.055768	0.084348	0.322856
1897.964000	0.156306	-1.903236	-1.041688	-1.742411	1.486341	0.777893	-0.107931	0.088520	0.130967	-0.211036	0.003058	0.120110	-1.368986	7.033030	5.425801	-0.048337	0.302500	0.297668	-1.658683	7.262947	5.040328	-0.055757	0.084337	0.322850	-1.658683	7.262947	5.040328	-0.055757	0.084337	0.322850
1897.976000	0.155010	-1.902218	-1.040132	-1.744972	1.486400	0.779319	-0.105680	0.083907	0.129060	-0.210506	0.002707	0.119562	-1.530944	7.416995	5.438366	-0.007095	0.299497	0.289632	-1.658641	7.254445	5.038314	-0.055748	0.084325	0.322843	-1.658641	7.254445	5.038314	-0.055748	0.084325	0.322843
1897.986000	0.153979	-1.901354	-1.038825	-1.747056	1.486376	0.780473	-0.103957	0.083697	0.128492	-0.211371	0.002697	0.120554	-1.531922	7.484810	5.443073	0.000228	0.308910	0.260759	-1.658607	7.247808	5.036662	-0.055739	0.084318	0.322838	-1.658607	7.247808	5.036662	-0.055739	0.084318	0.322838
1897.996000	0.152886	-1.900492	-1.037543	-1.749143	1.486424	0.781667	-0.103859	0.086779	0.129363	-0.209713	0.002946	0.117602	-1.635046	7.146756	5.479336	-0.001721	0.284129	0.323266	-1.658571	7.240468	5.034880	-0.055722	0.084306	0.322832	-1.658571	7.240468	5.034880	-0.055722	0.084306	0.322832
1898.006000	0.151842	-1.899638	-1.036224	-1.751348	1.486485	0.782866	-0.103539	0.086011	0.127795	-0.206223	0.002999	0.118266	-1.720313	7.281863	5.452281	-0.045417	0.314754	0.319335	-1.658536	7.233664	5.033135	-0.055713	0.084298	0.322827	-1.658536	7.233664	5.033135	-0.055713	0.084298	0.322827
1898.016000	0.150820	-1.898811	-1.034919	-1.753431	1.486485	0.784046	-0.105300	0.084764	0.129350	-0.203797	0.002564	0.123310	-1.695946	7.369364	5.348993	-0.011188	0.316361	0.250028	-1.658502	7.226454	5.031357	-0.055700	0.084284	0.322822	-1.658502	7.226454	5.031357	-0.055700	0.084284	0.322822
1898.028000	0.149584	-1.897777	-1.033353	-1.755956	1.486497	0.785460	-0.106592	0.088041	0.125414	-0.206462	0.002896	0.121615	-1.410430	7.057567	5.497166	-0.050352	0.286484	0.265425	-1.658461	7.218045	5.029205	-0.055679	0.084277	0.322815	-1.658461	7.218045	5.029205	-0.055679	0.084277	0.322815
1898.038000	0.148492	-1.896855	-1.032109	-1.757984	1.486533	0.786641	-0.103492	0.089206	0.125708	-0.205450	0.002784	0.118434	-1.632699	6.806684	5.425527	-0.024415	0.298261	0.292501	-1.658427	7.211007	5.027404	-0.055668	0.084266	0.322810	-1.658427	7.211007	5.027404	-0.055668	0.084266	0.322810
1898.048000	0.147484	-1.896052	-1.030817	-1.760048	1.486569	0.787817	-0.103541	0.083593	0.125034	-0.207021	0.002981	0.120175	-1.721902	7.311582	5.555784	-0.044167	0.337626	0.316807	-1.658394	7.203940	5.025630	-0.055655	0.084257	0.322805	-1.658394	7.203940	5.025630	-0.055655	0.084257	0.322805
1898.058000	0.146426	-1.895187	-1.029511	-1.762085	1.486569	0.789045	-0.105557	0.084522	0.127878	-0.208611	0.002748	0.123448	-1.743582	7.439367	5.391708	-0.072697	0.348590	0.228592	-1.658360	7.196814	5.023777	-0.055632	0.084249	0.322800	-1.658360	7.196814	5.023777	-0.055632	0.084249	0.322800
1898.068000	0.145394	-1.894289	-1.028205	-1.764138	1.486557	0.790250	-0.105479	0.086665	0.128683	-0.211978	0.002129	0.120434	-1.654607	7.089858	5.210735	-0.053617	0.348026	0.268978	-1.658326	7.189712	5.021910	-0.055620	0.084240	0.322795	-1.658326	7.189712	5.021910	-0.055620	0.084240	0.322795
1898.080000	0.144057	-1.893294	-1.026650	-1.766626	1.486640	0.791640	-0.108550	0.084935	0.127229	-0.209199	0.002279	0.119746	-1.383447	7.165615	5.129818	-0.073449	0.368441	0.280199	-1.658287	7.181212	5.019646	-0.055603	0.084230	0.322788	-1.658287	7.181212	5.019646	-0.055603	0.084230	0.322788
1898.090000	0.143014	-1.892428	-1.025384	-1.768703	1.486640	0.792839	-0.106810	0.085437	0.125213	-0.210314	0.002660	0.118449	-1.398294	7.086258	5.394147	-0.018688	0.323271	0.300630	-1.658254	7.173883	5.017767	-0.055588	0.084218	0.322783	-1.658254	7.173883	5.017767	-0.055588	0.084218	0.322783
1898.100000	0.141925	-1.891587	-1.024175	-1.770756	1.486677	0.794018	-0.103754	0.087809	0.124390	-0.210394	0.003160	0.121903	-1.594151	6.813335	5.453534	-0.051634	0.340699	0.249889	-1.658222	7.166728	5.015895	-0.055573	0.084213	0.322778	-1.658222	7.166728	5.015895	-0.055573	0.084213	0.322778
1898.110000	0.140917	-1.890702	-1.022857	-1.772826	1.486713	0.795188	-0.104061	0.087004	0.126411	-0.212618	0.003915	0.118958	-1.670612	6.780908	5.198569	-0.039563	0.329518	0.301741	-1.658191	7.159694	5.014010	-0.055569	0.084202	0.322773	-1.658191	7.159694	5.014010	-0.055569	0.084202	0.322773
1898.120000	0.139883	-1.889874	-1.021613	-1.774967	1.486761	0.796423	-0.105333	0.083442	0.127422	-0.213865	0.003521	0.118291	-1.685354	7.083733	5.212015	-0.014686	0.339994	0.251814	-1.658159	7.152653	5.012092	-0.055562	0.084194	0.322768	-1.658159	7.152653	5.012092	-0.055562	0.084194	0.322768
1898.130000	0.138851	-1.889022	-1.020321	-1.777032	1.486773	0.797611	-0.105027	0.082234	0.125074	-0.212500	0.003059	0.114822	-1.672415	7.369520	5.441287	-0.035079	0.360235	0.385502	-1.658127	7.145429	5.010129	-0.055545	0.084186	0.322764	-1.658127	7.145429	5.010129	-0.055545	0.084186	0.322764
1898.142000	0.137554	-1.888012	-1.018861	-1.779636	1.486857	0.799017	-0.106499	0.086189	0.125955	-0.213235	0.004452	0.122232	-1.528689	7.123475	5.445442	0.023082	0.340073	0.237417	-1.658090	7.137180	5.007813	-0.055542	0.084180	0.322758	-1.658090	7.137180	5.007813	-0.055542	0.084180	0.322758
1898.152000	0.136498	-1.887139	-1.017628	-1.781775	1.486881	0.800234	-0.105201	0.085273	0.126091	-0.209293	0.003816	0.118183	-1.545254	7.120112	5.286248	-0.002829	0.326477	0.285781	-1.658059	7.129736	5.005829	-0.055532	0.084170	0.322753	-1.658059	7.129736	5.005829	-0.055532	0.084170	0.322753
1898.162000	0.135430	-1.886237	-1.016372	-1.783853	1.486869	0.801398	-0.102777	0.085307	0.125902	-0.205035	0.003076	0.120773	-1.685395	7.119600	5.354310	0.007640	0.306646	0.248670	-1.658030	7.122577	5.003875	-0.055533	0.084164	0.322748	-1.658030	7.122577	5.003875	-0.055533	0.084164	0.322748
1898.172000	0.134361	-1.885433	-1.015139	-1.785953	1.486928	0.802621	-0.104886	0.086828	0.126015	-0.202256	0.002387	0.115117	-1.692827	6.989614	5.282265	-0.010154	0.336992	0.294832	-1.658000	7.115306	5.001875	-0.055523	0.084154	0.322743	-1.658000	7.115306	5.001875	-0.055523	0.084154	0.322743
1898.184000	0.133112	-1.884400	-1.013619	-1.788394	1.486964	0.804049	-0.104717	0.087478	0.125294	-0.203515	0.001798	0.119325	-1.677247	6.830744	5.489487	-0.023855	0.338686	0.249101	-0.946923	6.039146	4.407916	0.000176	0.087498	0.278125	-0.946923	6.039146	4.407916	0.000176	0.087498	0.278125
1898.194000	0.132145	-1.883632	-1.012465	-1.790366	1.486965	0.805192	-0.094445	0.070430	0.112623	-0.187475	0.003179	0.108875	-1.339257	6.888103	5.152678	-0.011901	0.326513	0.234528	-0.915118	5.989139	4.379149	0.007306	0.081515	0.273920	-0.915118	5.989139	4.379149	0.007306	0.081515	0.273920
1898.204000	0.131174	-1.882849	-1.011281	-1.792166	1.487002	0.806257	-0.091922	0.071036	0.111357	-0.177284	0.004169	0.103017	-0.873566	6.504732	4.659443	-0.018351	0.309570	0.166731	-0.902460	5.969293	4.366557	0.012946	0.075409	0.270912	-0.902460	5.969293	4.366557	0.012946	0.075409	0.270912
1898.214000	0.130276	-1.882129	-1.010172	-1.793817	1.487050	0.807202	-0.085894	0.071283	0.102222	-0.165689	0.003949	0.096060	-0.592557	5.787248	4.636845	-0.003821	0.294401	0.195549	-0.889779	5.949142	4.353985	0.018584	0.069306	0.267904	-0.889779	5.949142	4.353985	0.018584	0.069306	0.267904
1898.224000	0.129465	-1.881426	-1.009181	-1.795398	1.487097	0.808104	-0.076162	0.066353	0.096915	-0.151788	0.002191	0.083322	-0.699946	5.539813	4.398706	-0.010127	0.283728	0.265491	-0.877002	5.929869	4.341581	0.024207	0.063205	0.264896	-0.877002	5.929869	4.341581	0.024207	0.063205	0.264896
1898.234000	0.128736	-1.880757	-1.008302	-1.796826	1.487120	0.808942	-0.070168	0.057990	0.085500	-0.137939	0.001840	0.079681	-0.531964	5.517686	4.500691	0.005731	0.268392	0.190591	-0.864150	5.911075	4.329292	0.029825	0.057099	0.261888	-0.864150	5.911075	4.329292	0.029825	0.057099	0.261888
1898.244000	0.128091	-1.880243	-1.007493	-1.798165	1.487108	0.809671	-0.062391	0.051646	0.074943	-0.125595	0.001187	0.072435	-0.507055	5.631617	4.598485	0.004257	0.288476	0.187804	-0.851198	5.893213	4.317203	0.035431	0.051002	0.258880	-0.851198	5.893213	4.317203	0.035431	0.051002	0.258880
1898.254000	0.127543	-1.879767	-1.006816	-1.799313	1.487144	0.810335	-0.053485	0.047596	0.066454	-0.111418	0.001072	0.062410	-0.777973	5.355218	4.572130	0.003695	0.282368	0.186057	-0.838174	5.875756	4.305210	0.041032	0.044904	0.255873	-0.838174	5.875756	4.305210	0.041032	0.044904	0.255873
1898.266000	0.126922	-1.879232	-1.006055	-1.800541	1.487096	0.811002	-0.046098	0.039951	0.055495	-0.096756	0.000589	0.053276	-0.771704	5.131440	4.620770	0.048434	0.273619	0.191249	-0.822414	5.855963	4.291081	0.047739	0.037588	0.252263	-0.822414	5.855963	4.291081	0.047739	0.037588	0.252263
1898.276000	0.126541	-1.878887	-1.005605	-1.801345	1.487120	0.811467	-0.040061	0.032688	0.046188	-0.079358	0.000741	0.045246	-0.733142	5.197572	4.640407	0.044071	0.282641	0.187364	-0.809189	5.840145	4.279462	0.053316	0.031494	0.249255	-0.809189	5.840145	4.279462	0.053316	0.031494	0.249255
1898.286000	0.126172	-1.878628	-1.005141	-1.802107	1.487144	0.811894	-0.033472	0.025788	0.039004	-0.066645	0.000572	0.035215	-0.638938	5.188558	4.557160	0.060283	0.299876	0.242064	-0.795888	5.824784	4.267974	0.058888	0.025398	0.246247	-0.795888	5.824784	4.267974	0.058888	0.025398	0.246247
1898.296000	0.125924	-1.878439	-1.004811	-1.802690	1.487167	0.812225	-0.026543	0.019611	0.030438	-0.052608	0.000501	0.029238	-0.631176	5.356706	4.486670	0.101193	0.286730	0.179653	-0.782480	5.810334	4.256612	0.064454	0.019309	0.243239	-0.782480	5.810334	4.256612	0.064454	0.019309	0.243239
1898.308000	0.125614	-1.878275	-1.004504	-1.803246	1.487120	0.812484	-0.020295	0.011661	0.022837	-0.036972	0.000424	0.018390	-0.287436	5.555647	4.344865	0.126379	0.284624	0.192939	-0.766268	5.793995	4.243245	0.071117	0.012003	0.239630	-0.766268	5.793995	4.243245	0.071117	0.012003	0.239630
1898.318000	0.125450	-1.878170	-1.004341	-1.803501	1.487132	0.812636	-0.012489	0.006044	0.013757	-0.021715	0.000331	0.010347	-0.218825	5.491565	4.344640	0.131532	0.294162	0.224937	-0.689042	5.481811	4.232251	0.076658	0.005919	0.236622	-0.689042	5.481811	4.232251	0.076658	0.005919	0.236622
1898.328000	0.125394	-1.878174	-1.004239	-1.803650	1.487155	0.812632	-0.003630	-0.001809	0.003013	-0.006368	0.000239	0.001115	0.411137	4.951258	4.144392	0.177054	0.251372	0.132745	0.355073	4.702292	3.785690	0.223119	-0.000169	0.034224	0.355073	4.702292	3.785690	0.223119	-0.000169	0.034224
1898.338000	0.125431	-1.878211	-1.004289	-1.803557	1.487167	0.812620	0.001113	-0.004760	-0.002367	0.011665	0.000189	0.001156	-2.849400	4.192742	4.276015	0.308254	0.255283	0.335794	-2.549788	3.984646	3.917707	0.466341	-0.016783	0.213014	-2.549788	3.984646	3.917707	0.466341	-0.016783	0.213014
1898.350000	0.125190	-1.878398	-1.004325	-1.803408	1.487155	0.812820	-0.028321	-0.018669	-0.000274	0.021784	0.000151	0.019889	-1.714697	3.874875	4.209409	0.393985	0.274436	0.322327	-2.729333	3.262711	3.907362	0.618207	-0.016983	0.334961	-2.729333	3.262711	3.907362	0.618207	-0.016983	0.334961
1898.360000	0.124872	-1.878639	-1.004337	-1.803218	1.487155	0.813063	-0.037707	-0.022218	-0.002678	0.019168	0.000155	0.026355	-2.200580	3.828229	4.289267	0.492254	0.262643	0.336070	-2.757230	3.250768	3.898894	0.620960	-0.017157	0.338338	-2.757230	3.250768	3.898894	0.620960	-0.017157	0.338338
1898.370000	0.124423	-1.878904	-1.004325	-1.803011	1.487167	0.813356	-0.048897	-0.027308	-0.000121	0.024665	0.000174	0.035382	-2.484814	3.698533	4.096223	0.511675	0.260885	0.335046	-2.785235	3.238555	3.890385	0.623719	-0.017330	0.341715	-2.785235	3.238555	3.890385	0.623719	-0.017330	0.341715
1898.380000	0.123901	-1.879220	-1.004348	-1.802718	1.487144	0.813791	-0.060695	-0.034135	-0.000061	0.033305	0.000266	0.045188	-3.116423	3.483667	4.113441	0.508698	0.231839	0.289460	-2.813520	3.227187	3.881959	0.626465	-0.017510	0.345092	-2.813520	3.227187	3.881959	0.626465	-0.017510	0.345092
1898.390000	0.123209	-1.879620	-1.004312	-1.802380	1.487155	0.814286	-0.076230	-0.041692	-0.000463	0.039136	0.000505	0.051528	-3.203828	3.539856	4.118798	0.580778	0.244494	0.298877	-2.842059	3.216477	3.873601	0.629204	-0.017687	0.348469	-2.842059	3.216477	3.873601	0.629204	-0.017687	0.348469
1898.400000	0.122361	-1.880089	-1.004336	-1.802016	1.487180	0.814832	-0.091615	-0.048397	-0.000271	0.047864	0.000323	0.062163	-3.382717	3.473323	4.098534	0.609036	0.258300	0.258757	-2.870832	3.206324	3.865261	0.631937	-0.017867	0.351845	-2.870832	3.206324	3.865261	0.631937	-0.017867	0.351845
1898.410000	0.121334	-1.880622	-1.004300	-1.801470	1.487180	0.815502	-0.105608	-0.056616	0.000129	0.055860	0.000332	0.065930	-3.571895	3.473616	4.005136	0.596446	0.250181	0.284090	-2.899848	3.196761	3.856979	0.634666	-0.018054	0.355222	-2.899848	3.196761	3.856979	0.634666	-0.018054	0.355222
1898.422000	0.119895	-1.881358	-1.004325	-1.800735	1.487180	0.816384	-0.126018	-0.065767	0.000000	0.063821	0.000253	0.079888	-3.446379	3.459295	3.998019	0.680760	0.250826	0.274794	-2.935079	3.186627	3.847242	0.637924	-0.018279	0.359275	-2.935079	3.186627	3.847242	0.637924	-0.018279	0.359275
1898.432000	0.118530	-1.882083	-1.004300	-1.800059	1.487167	0.817238	-0.142801	-0.072161	-0.000148	0.076159	0.000211	0.086658	-3.045755	3.395431	4.006956	0.627822	0.265800	0.307097	-2.964608	3.178228	3.839056	0.640641	-0.018468	0.362652	-2.964608	3.178228	3.839056	0.640641	-0.018468	0.362652
1898.442000	0.117012	-1.882855	-1.004360	-1.799288	1.487180	0.818130	-0.154428	-0.080830	-0.000521	0.081585	0.000180	0.092718	-3.151899	3.501993	3.945907	0.667039	0.247748	0.379917	-2.994532	3.171360	3.831121	0.643337	-0.018663	0.366029	-2.994532	3.171360	3.831121	0.643337	-0.018663	0.366029
1898.452000	0.115361	-1.883733	-1.004349	-1.798466	1.487180	0.819153	-0.168201	-0.090856	-0.000991	0.089548	0.000158	0.108328	-3.019155	3.850977	3.982453	0.657544	0.243129	0.311290	-3.024637	3.164692	3.823141	0.646034	-0.018858	0.369405	-3.024637	3.164692	3.823141	0.646034	-0.018858	0.369405
1898.464000	0.113264	-1.884886	-1.004349	-1.797333	1.487180	0.820512	-0.183842	-0.094181	-0.000471	0.099301	0.000137	0.119724	-3.067877	3.181049	3.913133	0.602734	0.242427	0.284269	-3.061150	3.157893	3.813663	0.649261	-0.019096	0.373458	-3.061150	3.157893	3.813663	0.649261	-0.019096	0.373458
1898.474000	0.111278	-1.885877	-1.004397	-1.796375	1.487204	0.821727	-0.198313	-0.102516	-0.003497	0.103343	0.000141	0.126666	-1.629549	3.921630	4.234457	0.632595	0.263863	0.193234	-1.840684	4.029597	4.091026	0.624999	-0.009347	0.324172	-1.840684	4.029597	4.091026	0.624999	-0.009347	0.324172
1898.484000	0.109447	-1.886909	-1.004408	-1.795296	1.487167	0.823023	-0.189172	-0.102134	0.000009	0.100173	0.000129	0.122596	-2.452286	4.007565	4.134113	0.680134	0.232029	0.277825	-1.840379	4.037556	4.092200	0.624961	-0.009345	0.324137	-1.840379	4.037556	4.092200	0.624961	-0.009345	0.324137
1898.494000	0.107476	-1.887938	-1.004432	-1.794309	1.487192	0.824206	-0.193879	-0.103107	-0.000178	0.102089	0.000118	0.125291	-2.031151	4.239150	4.080045	0.645414	0.280496	0.299648	-1.840109	4.045129	4.093253	0.624936	-0.009344	0.324103	-1.840109	4.045129	4.093253	0.624936	-0.009344	0.324103
1898.506000	0.105062	-1.889235	-1.004457	-1.793074	1.487179	0.825668	-0.197617	-0.105003	-0.000992	0.100171	0.000108	0.125790	-1.423554	4.438109	4.129260	0.678329	0.242617	0.264248	-1.839782	4.054696	4.094657	0.624898	-0.009341	0.324062	-1.839782	4.054696	4.094657	0.624898	-0.009341	0.324062
1898.516000	0.103121	-1.890256	-1.004432	-1.792092	1.487179	0.826964	-0.193866	-0.103703	-0.000880	0.103349	0.000100	0.128111	-1.682896	4.498118	4.094559	0.635071	0.256001	0.239431	-1.839510	4.062677	4.095769	0.624864	-0.009339	0.324029	-1.839510	4.062677	4.095769	0.624864	-0.009339	0.324029
1898.526000	0.101191	-1.891310	-1.004457	-1.791021	1.487155	0.828210	-0.191901	-0.099455	-0.000622	0.103283	0.000094	0.121125	-1.743088	4.014583	4.052924	0.600476	0.250871	0.300098	-1.839238	4.070025	4.096816	0.624843	-0.009339	0.323995	-1.839238	4.070025	4.096816	0.624843	-0.009339	0.323995
1898.536000	0.099270	-1.892292	-1.004433	-1.790003	1.487179	0.829394	-0.193579	-0.101585	-0.001657	0.100453	0.000088	0.123604	-1.589678	4.010178	4.060096	0.627930	0.267236	0.315019	-1.838966	4.077360	4.097881	0.624813	-0.009337	0.323962	-1.838966	4.077360	4.097881	0.624813	-0.009337	0.323962
1898.548000	0.096896	-1.893542	-1.004493	-1.788780	1.487192	0.830904	-0.191712	-0.106463	-0.001173	0.099336	0.000082	0.123770	-1.652229	4.551584	4.037158	0.665029	0.209226	0.262022	-1.838639	4.086716	4.099219	0.624776	-0.009332	0.323922	-1.838639	4.086716	4.099219	0.624776	-0.009332	0.323922
1898.558000	0.094988	-1.894636	-1.004480	-1.787775	1.487179	0.832152	-0.190320	-0.104660	-0.001182	0.099727	0.000000	0.127453	-1.844165	4.553347	4.046042	0.598308	0.219166	0.279871	-1.838368	4.094491	4.100283	0.624747	-0.009331	0.323888	-1.838368	4.094491	4.100283	0.624747	-0.009331	0.323888
1898.568000	0.093092	-1.895644	-1.004480	-1.786778	1.487179	0.833387	-0.192276	-0.104021	-0.000760	0.100854	0.000000	0.122665	-1.594249	4.409503	4.004432	0.613582	0.221538	0.300815	-1.838097	4.102253	4.101369	0.624715	-0.009329	0.323855	-1.838097	4.102253	4.101369	0.624715	-0.009329	0.323855
1898.578000	0.091150	-1.896673	-1.004493	-1.785744	1.487203	0.834618	-0.188722	-0.104605	-0.000490	0.100184	0.000000	0.122242	-1.991974	4.500657	3.942601	0.629333	0.241455	0.346907	-1.837827	4.109278	4.102350	0.624698	-0.009326	0.323822	-1.837827	4.109278	4.102350	0.624698	-0.009326	0.323822
1898.588000	0.089278	-1.897657	-1.004468	-1.784752	1.487179	0.835858	-0.187604	-0.099282	-0.001007	0.099043	0.000000	0.127130	-2.339617	3.873980	3.914069	0.610811	0.233998	0.214515	-1.837558	4.116881	4.103409	0.624668	-0.009325	0.323789	-1.837558	4.116881	4.103409	0.624668	-0.009325	0.323789
1898.600000	0.086985	-1.898860	-1.004529	-1.783493	1.487143	0.837352	-0.192416	-0.105094	-0.001489	0.096847	0.000000	0.125193	-2.070248	4.208360	3.930522	0.635881	0.225850	0.225376	-1.837235	4.125865	4.104693	0.624629	-0.009324	0.323749	-1.837235	4.125865	4.104693	0.624629	-0.009324	0.323749
1898.610000	0.085030	-1.899939	-1.004540	-1.782532	1.487192	0.838587	-0.190726	-0.105896	-0.001295	0.098231	0.000000	0.120921	-2.163719	4.422523	3.885538	0.630628	0.229496	0.282310	-1.836966	4.133866	4.105765	0.624598	-0.009321	0.323717	-1.836966	4.133866	4.105765	0.624598	-0.009321	0.323717
1898.620000	0.083141	-1.900978	-1.004516	-1.781533	1.487179	0.839746	-0.192142	-0.102418	-0.000797	0.098971	0.000000	0.123585	-1.960926	4.097051	3.800011	0.589281	0.242329	0.279126	-1.836698	4.141541	4.106814	0.624570	-0.009320	0.323684	-1.836698	4.141541	4.106814	0.624570	-0.009320	0.323684
1898.630000	0.081208	-1.902039	-1.004528	-1.780493	1.487179	0.840984	-0.194335	-0.105266	-0.000894	0.099503	0.000000	0.128041	-1.678586	4.384583	3.769080	0.628850	0.211660	0.221507	-1.836432	4.149287	4.107857	0.624541	-0.009316	0.323651	-1.836432	4.149287	4.107857	0.624541	-0.009316	0.323651
1898.642000	0.078899	-1.903273	-1.004577	-1.779331	1.487179	0.842468	-0.190660	-0.102651	-0.002148	0.095340	0.000000	0.124463	-2.019809	4.199557	3.802229	0.649990	0.217165	0.251341	-1.836112	4.158375	4.109116	0.624503	-0.009314	0.323612	-1.836112	4.158375	4.109116	0.624503	-0.009314	0.323612
1898.652000	0.076980	-1.904293	-1.004613	-1.778358	1.487179	0.843740	-0.190217	-0.102520	-0.002791	0.097476	0.000000	0.122042	-2.023244	4.167725	3.850666	0.643747	0.200363	0.299949	-1.835846	4.166121	4.110201	0.624463	-0.009312	0.323580	-1.835846	4.166121	4.110201	0.624463	-0.009312	0.323580
1898.662000	0.075118	-1.905372	-1.004638	-1.777358	1.487167	0.844910	-0.192503	-0.106544	-0.003294	0.098884	0.000000	0.121519	-1.909664	4.468948	3.823784	0.651611	0.216505	0.319903	-1.835581	4.173637	4.111222	0.624434	-0.009308	0.323548	-1.835581	4.173637	4.111222	0.624434	-0.009308	0.323548
1898.672000	0.073153	-1.906442	-1.004685	-1.776343	1.487179	0.846159	-0.190510	-0.106119	-0.003517	0.097741	0.000000	0.126216	-1.824985	4.676325	3.882282	0.641068	0.218460	0.244755	-1.835316	4.181500	4.112331	0.624394	-0.009308	0.323515	-1.835316	4.181500	4.112331	0.624394	-0.009308	0.323515
1898.684000	0.070848	-1.907700	-1.004733	-1.775214	1.487179	0.847644	-0.191318	-0.103247	-0.003552	0.099273	0.000000	0.124159	-1.945061	4.583494	3.888444	0.635877	0.188371	0.249082	-1.834999	4.190992	4.113620	0.624356	-0.009305	0.323477	-1.834999	4.190992	4.113620	0.624356	-0.009305	0.323477
1898.694000	0.069001	-1.908721	-1.004781	-1.774182	1.487167	0.848845	-0.191704	-0.104159	-0.002665	0.098777	0.000000	0.122587	-1.957089	4.733660	3.817096	0.690214	0.192155	0.286221	-1.834737	4.198344	4.114608	0.624327	-0.009304	0.323445	-1.834737	4.198344	4.114608	0.624327	-0.009304	0.323445
1898.704000	0.067068	-1.909760	-1.004781	-1.773230	1.487203	0.850028	-0.191407	-0.100779	-0.002816	0.101618	0.000000	0.123067	-1.855467	4.439441	3.789854	0.614958	0.214667	0.292905	-1.834475	4.205789	4.115586	0.624299	-0.009305	0.323413	-1.834475	4.205789	4.115586	0.624299	-0.009305	0.323413
1898.714000	0.065125	-1.910771	-1.004806	-1.772251	1.487192	0.851324	-0.191840	-0.100636	-0.003371	0.098136	0.000000	0.124457	-1.842948	4.255207	3.810441	0.670076	0.212829	0.212807	-1.834214	4.213268	4.116624	0.624263	-0.009301	0.323381	-1.834214	4.213268	4.116624	0.624263	-0.009301	0.323381
1898.726000	0.062881	-1.911961	-1.004852	-1.771064	1.487167	0.852844	-0.192118	-0.104531	-0.003101	0.098172	0.000000	0.122568	-1.808128	4.497019	3.801966	0.663782	0.190331	0.237911	-1.833901	4.222320	4.117856	0.624223	-0.009297	0.323343	-1.833901	4.222320	4.117856	0.624223	-0.009297	0.323343
1898.736000	0.060946	-1.913026	-1.004888	-1.770041	1.487192	0.854022	-0.190770	-0.102252	-0.002255	0.102251	0.000000	0.121247	-1.588775	4.458178	3.748976	0.626230	0.159989	0.252749	-1.833642	4.229719	4.118818	0.624196	-0.009297	0.323312	-1.833642	4.229719	4.118818	0.624196	-0.009297	0.323312
1898.746000	0.059031	-1.914067	-1.004899	-1.769068	1.487167	0.855215	-0.189307	-0.101818	-0.002032	0.100059	0.000000	0.121257	-1.880786	4.398648	3.695799	0.649112	0.173406	0.287357	-1.833383	4.236924	4.119783	0.624172	-0.009294	0.323280	-1.833383	4.236924	4.119783	0.624172	-0.009294	0.323280
1898.756000	0.057171	-1.915043	-1.004899	-1.768086	1.487179	0.856488	-0.188902	-0.103331	-0.001800	0.104110	0.000000	0.123941	-2.042048	4.438286	3.707201	0.611373	0.160990	0.218904	-1.833125	4.244774	4.120804	0.624138	-0.009292	0.323249	-1.833125	4.244774	4.120804	0.624138	-0.009292	0.323249
1898.768000	0.054903	-1.916264	-1.004924	-1.766892	1.487192	0.857913	-0.190765	-0.098397	-0.001859	0.099517	0.000000	0.121317	-1.758594	3.939374	3.712749	0.692842	0.151039	0.247496	-1.832816	4.253513	4.121974	0.624103	-0.009290	0.323211	-1.832816	4.253513	4.121974	0.624103	-0.009290	0.323211
1898.778000	0.053008	-1.917273	-1.004960	-1.765860	1.487179	0.859148	-0.189365	-0.101062	-0.002859	0.101478	0.000000	0.118748	-2.134646	4.017638	3.919637	0.615630	0.152577	0.258196	-1.832560	4.260664	4.122931	0.624079	-0.009291	0.323180	-1.832560	4.260664	4.122931	0.624079	-0.009291	0.323180
1898.788000	0.051167	-1.918328	-1.004983	-1.764913	1.487167	0.860259	-0.189512	-0.105141	-0.001078	0.100904	0.000000	0.118493	-2.097144	4.552731	3.766079	0.660376	0.152011	0.309663	-1.832304	4.268352	4.123908	0.624043	-0.009284	0.323149	-1.832304	4.268352	4.123908	0.624043	-0.009284	0.323149
1898.798000	0.049278	-1.919410	-1.004959	-1.763924	1.487155	0.861543	-0.191364	-0.104676	-0.001207	0.098300	0.000000	0.121628	-1.971886	4.558702	3.791929	0.669321	0.146074	0.247988	-1.832049	4.276235	4.124902	0.624013	-0.009283	0.323118	-1.832049	4.276235	4.124902	0.624013	-0.009283	0.323118
1898.810000	0.046999	-1.920622	-1.004983	-1.762726	1.487192	0.863016	-0.190152	-0.104741	-0.001379	0.099962	0.000000	0.120486	-2.190453	4.766023	3.751632	0.691086	0.158658	0.257728	-1.831743	4.285276	4.126069	0.623977	-0.009282	0.323081	-1.831743	4.285276	4.126069	0.623977	-0.009282	0.323081
1898.820000	0.045113	-1.921688	-1.004994	-1.761757	1.487179	0.864195	-0.190807	-0.102077	-0.000870	0.099865	0.000000	0.122590	-2.089200	4.572368	3.768111	0.636723	0.156118	0.240474	-1.831490	4.292557	4.127015	0.623951	-0.009279	0.323050	-1.831490	4.292557	4.127015	0.623951	-0.009279	0.323050
1898.830000	0.043159	-1.922692	-1.005032	-1.760760	1.487167	0.865412	-0.192730	-0.099197	-0.002582	0.100466	0.000000	0.119999	-1.697065	4.139554	3.833164	0.684663	0.130211	0.290638	-1.831238	4.299762	4.127930	0.623926	-0.009278	0.323019	-1.831238	4.299762	4.127930	0.623926	-0.009278	0.323019
1898.840000	0.041254	-1.923693	-1.005044	-1.759759	1.487167	0.866564	-0.190495	-0.102305	-0.003115	0.099832	0.000000	0.122874	-1.897936	4.407891	3.905443	0.637410	0.128346	0.262475	-1.830985	4.307417	4.128922	0.623891	-0.009276	0.322989	-1.830985	4.307417	4.128922	0.623891	-0.009276	0.322989
1898.850000	0.039340	-1.924701	-1.005079	-1.758753	1.487179	0.867811	-0.189317	-0.104126	-0.002475	0.099482	0.000000	0.117844	-1.928457	4.725277	3.859097	0.647110	0.123952	0.297807	-1.830734	4.314529	4.129842	0.623863	-0.009274	0.322958	-1.830734	4.314529	4.129842	0.623863	-0.009274	0.322958
1898.862000	0.036990	-1.925924	-1.005103	-1.757545	1.487167	0.869250	-0.191027	-0.102666	-0.001477	0.098539	-0.000231	0.119631	-1.615749	4.685741	3.828837	0.626244	0.148865	0.293545	-1.830434	4.323250	4.130931	0.623837	-0.009274	0.322922	-1.830434	4.323250	4.130931	0.623837	-0.009274	0.322922
1898.872000	0.035130	-1.926893	-1.005115	-1.756549	1.487203	0.870419	-0.187937	-0.102777	-0.000931	0.096701	-0.000221	0.117426	-1.807459	4.606529	3.717894	0.640787	0.125205	0.329150	-1.830184	4.330545	4.131857	0.623810	-0.009273	0.322892	-1.830184	4.330545	4.131857	0.623810	-0.009273	0.322892
1898.882000	0.033224	-1.927914	-1.005091	-1.755571	1.487155	0.871633	-0.186396	-0.100313	-0.000813	0.097727	-0.000183	0.122073	-1.839644	4.422989	3.740176	0.642389	0.107208	0.249057	-1.829935	4.337709	4.132746	0.623782	-0.009269	0.322861	-1.829935	4.337709	4.132746	0.623782	-0.009269	0.322861
1898.892000	0.031297	-1.928897	-1.005126	-1.754600	1.487155	0.872880	-0.188534	-0.097200	-0.001032	0.099303	-0.000183	0.119101	-1.600575	3.954931	3.747480	0.563359	0.115071	0.310969	-1.829687	4.344902	4.133621	0.623758	-0.009269	0.322831	-1.829687	4.344902	4.133621	0.623758	-0.009269	0.322831
1898.904000	0.029006	-1.930100	-1.005127	-1.753429	1.487155	0.874259	-0.184858	-0.103557	-0.001445	0.097506	-0.000178	0.119899	-1.764649	4.419922	3.788027	0.648233	0.100872	0.324194	-1.829391	4.353393	4.134681	0.623729	-0.009264	0.322795	-1.829391	4.353393	4.134681	0.623729	-0.009264	0.322795
1898.914000	0.027220	-1.931104	-1.005138	-1.752386	1.487143	0.875453	-0.183829	-0.103855	-0.001371	0.095296	-0.000140	0.116950	-2.003090	4.550832	3.750891	0.604220	0.094581	0.374553	-1.829143	4.360924	4.135631	0.623697	-0.009266	0.322765	-1.829143	4.360924	4.135631	0.623697	-0.009266	0.322765
1898.924000	0.025360	-1.932174	-1.005151	-1.751432	1.487191	0.876678	-0.186465	-0.100961	-0.001103	0.095517	-0.000146	0.122269	-1.965517	4.393095	3.714588	0.653194	0.100124	0.330814	-1.828897	4.368299	4.136514	0.623673	-0.009263	0.322735	-1.828897	4.368299	4.136514	0.623673	-0.009263	0.322735
1898.934000	0.023468	-1.933255	-1.005151	-1.750426	1.487155	0.877880	-0.184885	-0.102785	-0.001465	0.095702	-0.000143	0.119642	-1.913608	4.488038	3.709903	0.630597	0.101366	0.319774	-1.828652	4.375515	4.137408	0.623644	-0.009259	0.322706	-1.828652	4.375515	4.137408	0.623644	-0.009259	0.322706
1898.946000	0.021249	-1.934442	-1.005163	-1.749241	1.487155	0.879355	-0.185800	-0.101828	-0.002347	0.095753	-0.000150	0.120759	-2.141822	4.471079	3.760609	0.638545	0.093124	0.293229	-1.828357	4.384637	4.138544	0.623605	-0.009260	0.322670	-1.828357	4.384637	4.138544	0.623605	-0.009260	0.322670
1898.956000	0.019402	-1.935459	-1.005235	-1.748306	1.487155	0.880514	-0.188303	-0.101671	-0.003064	0.094495	-0.000136	0.119289	-1.771879	4.402487	3.832357	0.656944	0.069670	0.330619	-1.828114	4.391858	4.139410	0.623574	-0.009257	0.322640	-1.828114	4.391858	4.139410	0.623574	-0.009257	0.322640
1898.966000	0.017545	-1.936519	-1.005271	-1.747388	1.487167	0.881717	-0.186931	-0.104622	-0.003815	0.093714	-0.000160	0.125736	-1.847160	4.696593	3.856800	0.671767	0.071290	0.252225	-1.827870	4.399102	4.140315	0.623541	-0.009255	0.322611	-1.827870	4.399102	4.140315	0.623541	-0.009255	0.322611
1898.976000	0.015675	-1.937550	-1.005295	-1.746417	1.487143	0.882953	-0.185742	-0.103456	-0.003247	0.096346	-0.000163	0.120747	-2.015235	4.978938	3.851883	0.667552	0.076003	0.261417	-1.827627	4.406874	4.141247	0.623506	-0.009251	0.322582	-1.827627	4.406874	4.141247	0.623506	-0.009251	0.322582
1898.986000	0.013845	-1.938603	-1.005319	-1.745421	1.487167	0.884160	-0.185565	-0.102596	-0.002905	0.097348	-0.000165	0.121033	-2.093838	4.794917	3.882773	0.655973	0.086024	0.231968	-1.827384	4.414182	4.142143	0.623474	-0.009251	0.322552	-1.827384	4.414182	4.142143	0.623474	-0.009251	0.322552
1898.996000	0.011934	-1.939589	-1.005355	-1.744466	1.487143	0.885370	-0.188002	-0.102256	-0.002400	0.097276	-0.000146	0.118183	-1.800855	4.894051	3.834159	0.628209	0.077441	0.278107	-1.827143	4.421298	4.143002	0.623447	-0.009250	0.322523	-1.827143	4.421298	4.143002	0.623447	-0.009250	0.322523
1899.008000	0.009717	-1.940811	-1.005366	-1.743331	1.487155	0.886798	-0.186330	-0.099541	-0.002211	0.094103	-0.000128	0.120170	-1.969534	4.640449	3.837565	0.673105	0.054007	0.254615	-1.826855	4.430007	4.144043	0.623414	-0.009249	0.322488	-1.826855	4.430007	4.144043	0.623414	-0.009249	0.322488
1899.018000	0.007835	-1.941770	-1.005403	-1.742359	1.487179	0.887988	-0.185496	-0.097187	-0.002487	0.097493	-0.000133	0.119336	-2.085355	4.315695	3.853774	0.651013	0.088378	0.259052	-1.826615	4.437065	4.144873	0.623388	-0.009245	0.322459	-1.826615	4.437065	4.144873	0.623388	-0.009245	0.322459
1899.028000	0.005940	-1.942776	-1.005390	-1.741363	1.487143	0.889208	-0.188248	-0.101193	-0.002314	0.097665	-0.000122	0.120704	-1.638846	4.708436	3.880307	0.639189	0.052918	0.251667	-1.826376	4.444174	4.145703	0.623360	-0.009246	0.322430	-1.826376	4.444174	4.145703	0.623360	-0.009246	0.322430
1899.038000	0.004059	-1.943822	-1.005450	-1.740409	1.487155	0.890405	-0.185748	-0.100736	-0.001502	0.098324	-0.000112	0.115367	-1.935652	4.723679	3.832870	0.641057	0.088374	0.308062	-1.826138	4.451350	4.146566	0.623330	-0.009242	0.322401	-1.826138	4.451350	4.146566	0.623330	-0.009242	0.322401
1899.048000	0.002201	-1.944780	-1.005462	-1.739427	1.487167	0.891584	-0.185342	-0.098481	-0.001285	0.097606	-0.000104	0.118304	-1.841178	4.407589	3.803252	0.662881	0.058024	0.298639	-1.825900	4.458233	4.147385	0.623307	-0.009239	0.322373	-1.825900	4.458233	4.147385	0.623307	-0.009239	0.322373
1899.060000	-0.000006	-1.945945	-1.005449	-1.738255	1.487119	0.893000	-0.188372	-0.101438	-0.001152	0.097598	-0.000109	0.119330	-1.563513	4.631938	3.743650	0.644629	0.074484	0.239940	-1.825616	4.466648	4.148348	0.623276	-0.009242	0.322338	-1.825616	4.466648	4.148348	0.623276	-0.009242	0.322338
1899.070000	-0.001886	-1.946995	-1.005486	-1.737306	1.487155	0.894207	-0.185065	-0.097884	-0.000832	0.097864	-0.000099	0.118435	-1.856366	4.423572	3.744521	0.620221	0.051176	0.249012	-1.825380	4.473800	4.149180	0.623253	-0.009237	0.322310	-1.825380	4.473800	4.149180	0.623253	-0.009237	0.322310
1899.080000	-0.003696	-1.947945	-1.005486	-1.736281	1.487155	0.895421	-0.185091	-0.097705	-0.001915	0.097834	-0.000106	0.117820	-1.982149	4.087394	3.842733	0.641513	0.075076	0.246083	-1.825145	4.480995	4.149993	0.623225	-0.009233	0.322281	-1.825145	4.480995	4.149993	0.623225	-0.009233	0.322281
1899.090000	-0.005580	-1.948990	-1.005486	-1.735372	1.487132	0.896572	-0.187146	-0.101525	-0.001986	0.096165	-0.000098	0.116336	-1.819053	4.612259	3.806647	0.676926	0.050052	0.312309	-1.824909	4.488130	4.150826	0.623197	-0.009236	0.322253	-1.824909	4.488130	4.150826	0.623197	-0.009236	0.322253
1899.100000	-0.007389	-1.950007	-1.005523	-1.734327	1.487119	0.897745	-0.186316	-0.101955	-0.001647	0.097611	-0.000103	0.120949	-1.735775	4.641573	3.832851	0.628814	0.050555	0.260031	-1.824675	4.495036	4.151640	0.623168	-0.009235	0.322224	-1.824675	4.495036	4.151640	0.623168	-0.009235	0.322224
1899.110000	-0.009224	-1.951017	-1.005546	-1.733444	1.487132	0.898982	-0.186054	-0.101362	-0.001469	0.098857	-0.000097	0.118086	-2.007242	4.726131	3.813558	0.626933	0.035148	0.255406	-1.824441	4.502566	4.152481	0.623138	-0.009229	0.322196	-1.824441	4.502566	4.152481	0.623138	-0.009229	0.322196
1899.120000	-0.011082	-1.952085	-1.005546	-1.732474	1.487179	0.900157	-0.185777	-0.102766	-0.001402	0.097934	-0.000091	0.117486	-1.977077	4.889961	3.799615	0.633432	0.049924	0.232624	-1.824208	4.509744	4.153306	0.623109	-0.009230	0.322168	-1.824208	4.509744	4.153306	0.623109	-0.009230	0.322168
1899.130000	-0.012913	-1.953039	-1.005557	-1.731502	1.487119	0.901314	-0.187352	-0.098546	-0.001947	0.099687	-0.000098	0.112509	-1.715028	4.647840	3.840832	0.625140	0.062291	0.332385	-1.823975	4.516934	4.154114	0.623080	-0.009228	0.322140	-1.823975	4.516934	4.154114	0.623080	-0.009228	0.322140
1899.142000	-0.015103	-1.954226	-1.005594	-1.730318	1.487143	0.902720	-0.185634	-0.097118	-0.002924	0.097506	-0.000104	0.118507	-2.094860	4.335663	3.884631	0.640234	0.058027	0.269372	-1.823698	4.525033	4.155023	0.623055	-0.009225	0.322106	-1.823698	4.525033	4.155023	0.623055	-0.009225	0.322106
1899.152000	-0.016958	-1.955214	-1.005630	-1.729399	1.487143	0.903883	-0.185728	-0.101724	-0.002989	0.098742	-0.000095	0.116482	-2.024438	4.923620	3.905554	0.666830	0.025167	0.281549	-1.823467	4.531908	4.155808	0.623028	-0.009221	0.322078	-1.823467	4.531908	4.155808	0.623028	-0.009221	0.322078
1899.162000	-0.018873	-1.956234	-1.005690	-1.728415	1.487119	0.905087	-0.187725	-0.102493	-0.002335	0.098193	-0.000102	0.120780	-1.698795	4.872923	3.909452	0.618023	0.028935	0.253900	-1.823236	4.539310	4.156637	0.622995	-0.009221	0.322050	-1.823236	4.539310	4.156637	0.622995	-0.009221	0.322050
1899.172000	-0.020762	-1.957212	-1.005689	-1.727434	1.487155	0.906256	-0.185035	-0.099210	-0.001274	0.097007	-0.000094	0.114875	-1.991638	4.788404	3.855887	0.630875	0.019544	0.325317	-1.823007	4.546147	4.157397	0.622971	-0.009222	0.322023	-1.823007	4.546147	4.157397	0.622971	-0.009222	0.322023
1899.184000	-0.022951	-1.958424	-1.005677	-1.726250	1.487155	0.907660	-0.183581	-0.100354	-0.001065	0.095744	-0.000099	0.118077	-1.943233	4.844980	3.795003	0.612743	0.030677	0.298616	-1.822732	4.554727	4.158339	0.622940	-0.009219	0.321989	-1.822732	4.554727	4.158339	0.622940	-0.009219	0.321989
1899.194000	-0.024832	-1.959372	-1.005689	-1.725308	1.487107	0.908848	-0.185908	-0.096441	-0.000866	0.096343	-0.000134	0.118112	-1.748204	4.466979	3.760811	0.642091	0.020463	0.263716	-1.822504	4.561440	4.159062	0.622921	-0.009217	0.321962	-1.822504	4.561440	4.159062	0.622921	-0.009217	0.321962
1899.204000	-0.026709	-1.960368	-1.005736	-1.724314	1.487119	0.910027	-0.183336	-0.096544	-0.001817	0.095590	-0.000139	0.119713	-1.863692	4.109433	3.860167	0.634157	0.037800	0.278788	-1.822277	4.568147	4.159814	0.622898	-0.009218	0.321934	-1.822277	4.568147	4.159814	0.622898	-0.009218	0.321934
1899.214000	-0.028504	-1.961350	-1.005736	-1.723378	1.487107	0.911186	-0.182877	-0.100964	-0.001550	0.095982	-0.000124	0.119176	-1.864104	4.654188	3.847086	0.608654	0.023297	0.295833	-1.822050	4.574998	4.160572	0.622869	-0.009214	0.321907	-1.822050	4.574998	4.160572	0.622869	-0.009214	0.321907
1899.226000	-0.030767	-1.962573	-1.005736	-1.722229	1.487131	0.912577	-0.185097	-0.100379	-0.001216	0.096105	-0.000127	0.120890	-1.619806	4.737682	3.850884	0.607406	0.033111	0.284838	-1.821778	4.583854	4.161498	0.622836	-0.009213	0.321874	-1.821778	4.583854	4.161498	0.622836	-0.009213	0.321874
1899.236000	-0.032632	-1.963570	-1.005701	-1.721217	1.487095	0.913803	-0.183078	-0.099054	-0.000821	0.091923	-0.000115	0.123297	-1.668663	4.701285	3.720640	0.641054	0.024133	0.215818	-1.821552	4.590980	4.162277	0.622810	-0.009210	0.321847	-1.821552	4.590980	4.162277	0.622810	-0.009210	0.321847
1899.246000	-0.034410	-1.964590	-1.005750	-1.720294	1.487131	0.914991	-0.181064	-0.100537	-0.001447	0.093820	-0.000121	0.119693	-1.857505	4.788128	3.805534	0.604979	0.026389	0.266463	-1.821327	4.597910	4.163020	0.622785	-0.009210	0.321820	-1.821327	4.597910	4.163020	0.622785	-0.009210	0.321820
1899.256000	-0.036259	-1.965570	-1.005750	-1.719299	1.487119	0.916150	-0.182398	-0.098029	-0.001588	0.093861	-0.000111	0.118352	-1.956067	4.623390	3.806653	0.590292	0.014321	0.262509	-1.821103	4.604764	4.163736	0.622761	-0.009210	0.321793	-1.821103	4.604764	4.163736	0.622761	-0.009210	0.321793
1899.266000	-0.038090	-1.966580	-1.005786	-1.718356	1.487095	0.917325	-0.183254	-0.097785	-0.002354	0.095250	-0.000119	0.116458	-1.681228	4.479560	3.864732	0.622281	0.022688	0.315046	-1.820879	4.611548	4.164477	0.622733	-0.009207	0.321766	-1.820879	4.611548	4.164477	0.622733	-0.009207	0.321766
1899.276000	-0.039920	-1.967576	-1.005834	-1.717411	1.487155	0.918505	-0.181162	-0.100562	-0.002291	0.091750	-0.000105	0.120979	-2.057148	4.807860	3.812494	0.662621	0.020324	0.238370	-1.820655	4.618880	4.165248	0.622701	-0.009206	0.321739	-1.820655	4.618880	4.165248	0.622701	-0.009206	0.321739
1899.288000	-0.042134	-1.968835	-1.005845	-1.716285	1.487119	0.919942	-0.182145	-0.100160	-0.001590	0.093830	-0.000110	0.117248	-1.914252	4.947276	3.832587	0.614351	0.031944	0.267424	-1.820388	4.627220	4.166124	0.622666	-0.009202	0.321707	-1.820388	4.627220	4.166124	0.622666	-0.009202	0.321707
1899.298000	-0.043929	-1.969803	-1.005845	-1.715349	1.487143	0.921089	-0.184433	-0.098906	-0.001767	0.093855	-0.000100	0.116637	-1.703015	4.885886	3.772185	0.619106	0.011713	0.254285	-1.820166	4.634143	4.166846	0.622642	-0.009199	0.321680	-1.820166	4.634143	4.166846	0.622642	-0.009199	0.321680
1899.308000	-0.045723	-1.970801	-1.005869	-1.714395	1.487132	0.922263	-0.181596	-0.100088	-0.002170	0.094064	-0.000107	0.112772	-2.073441	5.003508	3.895876	0.634785	0.015869	0.347915	-1.819945	4.640991	4.167571	0.622616	-0.009201	0.321653	-1.819945	4.640991	4.167571	0.622616	-0.009201	0.321653
1899.318000	-0.047519	-1.971783	-1.005881	-1.713473	1.487119	0.923409	-0.181446	-0.096980	-0.001699	0.094954	-0.000113	0.120841	-2.153461	4.740412	3.827643	0.617749	-0.004444	0.236282	-1.819724	4.648031	4.168300	0.622588	-0.009198	0.321626	-1.819724	4.648031	4.168300	0.622588	-0.009198	0.321626
1899.330000	-0.049722	-1.972934	-1.005904	-1.712289	1.487143	0.924822	-0.184543	-0.096189	-0.002282	0.092812	-0.000136	0.116870	-1.939078	4.533540	3.861112	0.656581	0.030822	0.302323	-1.819460	4.656080	4.169121	0.622558	-0.009196	0.321595	-1.819460	4.656080	4.169121	0.622558	-0.009196	0.321595
1899.340000	-0.051515	-1.973916	-1.005929	-1.711400	1.487095	0.926017	-0.182188	-0.099538	-0.001794	0.094728	-0.000118	0.115126	-2.140400	4.922144	3.826036	0.633812	0.011349	0.274314	-1.819241	4.662658	4.169789	0.622533	-0.009197	0.321568	-1.819241	4.662658	4.169789	0.622533	-0.009197	0.321568
1899.350000	-0.053384	-1.974889	-1.005965	-1.710446	1.487095	0.927143	-0.183706	-0.099098	-0.001519	0.094203	-0.000126	0.112511	-1.907391	4.913530	3.799708	0.665558	-0.009458	0.338002	-1.819023	4.669473	4.170491	0.622510	-0.009193	0.321542	-1.819023	4.669473	4.170491	0.622510	-0.009193	0.321542
1899.360000	-0.055263	-1.975835	-1.005940	-1.709487	1.487143	0.928372	-0.184389	-0.097019	-0.001217	0.095564	-0.000131	0.117716	-1.810250	4.672966	3.741911	0.627337	-0.006484	0.289533	-1.818805	4.676085	4.171163	0.622486	-0.009192	0.321516	-1.818805	4.676085	4.171163	0.622486	-0.009192	0.321516
1899.370000	-0.057044	-1.976818	-1.005952	-1.708528	1.487095	0.929531	-0.182636	-0.100179	-0.001422	0.094519	-0.000136	0.117155	-1.768266	4.941562	3.737260	0.634399	-0.016417	0.230138	-1.818587	4.682739	4.171845	0.622463	-0.009190	0.321489	-1.818587	4.682739	4.171845	0.622463	-0.009190	0.321489
1899.382000	-0.059259	-1.978038	-1.006000	-1.707414	1.487107	0.930933	-0.183058	-0.096260	-0.001000	0.095556	-0.000147	0.116387	-1.803868	4.661691	3.780494	0.620193	-0.013283	0.252290	-1.818327	4.691142	4.172660	0.622431	-0.009190	0.321458	-1.818327	4.691142	4.172660	0.622431	-0.009190	0.321458
1899.392000	-0.061090	-1.978989	-1.006013	-1.706472	1.487107	0.932121	-0.182364	-0.095508	-0.001697	0.096619	-0.000135	0.115012	-1.831371	4.283237	3.771796	0.611052	0.012234	0.270138	-1.818111	4.697598	4.173327	0.622407	-0.009190	0.321432	-1.818111	4.697598	4.173327	0.622407	-0.009190	0.321432
1899.402000	-0.062932	-1.979974	-1.006001	-1.705549	1.487107	0.933239	-0.182457	-0.099618	-0.001905	0.097454	-0.000117	0.115857	-1.715883	4.793340	3.797504	0.625178	-0.000424	0.263621	-1.817896	4.704363	4.173997	0.622382	-0.009186	0.321406	-1.817896	4.704363	4.173997	0.622382	-0.009186	0.321406
1899.412000	-0.064762	-1.981027	-1.006024	-1.704575	1.487107	0.934412	-0.180640	-0.100400	-0.001885	0.097099	-0.000124	0.118619	-1.940881	4.831973	3.784442	0.598368	-0.032994	0.192022	-1.817680	4.711404	4.174703	0.622352	-0.009184	0.321380	-1.817680	4.711404	4.174703	0.622352	-0.009184	0.321380
1899.422000	-0.066581	-1.981989	-1.006036	-1.703608	1.487143	0.935598	-0.180420	-0.099613	-0.001523	0.096088	-0.000111	0.115008	-1.889404	4.972906	3.753928	0.650562	0.002610	0.275962	-1.817466	4.718221	4.175353	0.622329	-0.009181	0.321354	-1.817466	4.718221	4.175353	0.622329	-0.009181	0.321354
1899.432000	-0.068366	-1.982972	-1.006049	-1.702673	1.487119	0.936717	-0.182933	-0.100121	-0.001481	0.096790	-0.000118	0.115409	-1.654532	5.050726	3.724861	0.601342	-0.011181	0.288591	-1.817252	4.724871	4.175999	0.622308	-0.009180	0.321329	-1.817252	4.724871	4.175999	0.622308	-0.009180	0.321329
1899.442000	-0.070147	-1.983952	-1.006083	-1.701724	1.487143	0.937850	-0.179860	-0.098560	-0.001704	0.094386	-0.000123	0.112992	-1.832807	4.975111	3.780298	0.619717	-0.001862	0.336057	-1.817038	4.731812	4.176696	0.622275	-0.009178	0.321303	-1.817038	4.731812	4.176696	0.622275	-0.009178	0.321303
1899.454000	-0.072289	-1.985126	-1.006097	-1.700621	1.487143	0.939230	-0.179418	-0.095428	-0.002502	0.095350	-0.000120	0.118292	-2.135632	4.465784	3.816620	0.652959	-0.003758	0.290740	-1.816783	4.739935	4.177480	0.622243	-0.009178	0.321272	-1.816783	4.739935	4.177480	0.622243	-0.009178	0.321272
1899.464000	-0.074076	-1.986112	-1.006157	-1.699642	1.487119	0.940440	-0.183508	-0.097343	-0.002971	0.094941	-0.000109	0.114792	-1.767780	4.760829	3.817650	0.651524	0.000874	0.289085	-1.816571	4.746440	4.178118	0.622224	-0.009175	0.321247	-1.816571	4.746440	4.178118	0.622224	-0.009175	0.321247
1899.474000	-0.075922	-1.987109	-1.006192	-1.698705	1.487119	0.941594	-0.181918	-0.100639	-0.002316	0.096524	-0.000116	0.116378	-2.004293	5.090509	3.788915	0.622895	0.016776	0.262794	-1.816360	4.753147	4.178745	0.622200	-0.009176	0.321221	-1.816360	4.753147	4.178745	0.622200	-0.009176	0.321221
1899.484000	-0.077672	-1.988089	-1.006131	-1.697743	1.487119	0.942716	-0.181402	-0.098666	-0.001336	0.098886	-0.000123	0.115210	-2.106118	4.834786	3.806819	0.579803	-0.002978	0.358738	-1.816149	4.759875	4.179383	0.622176	-0.009171	0.321196	-1.816149	4.759875	4.179383	0.622176	-0.009171	0.321196
1899.496000	-0.079819	-1.989240	-1.006167	-1.696607	1.487108	0.944072	-0.182803	-0.098604	-0.001235	0.093751	-0.000110	0.118454	-1.928246	4.935356	3.746108	0.633968	-0.011089	0.259779	-1.815896	4.767903	4.180145	0.622148	-0.009173	0.321165	-1.815896	4.767903	4.180145	0.622148	-0.009173	0.321165
1899.506000	-0.081725	-1.990201	-1.006156	-1.695663	1.487108	0.945258	-0.181897	-0.096958	-0.001099	0.094153	-0.000115	0.117073	-1.730576	4.990440	3.724824	0.637748	-0.029664	0.250979	-1.815687	4.774682	4.180773	0.622124	-0.009171	0.321140	-1.815687	4.774682	4.180773	0.622124	-0.009171	0.321140
1899.516000	-0.083464	-1.991171	-1.006181	-1.694703	1.487132	0.946460	-0.181199	-0.093206	-0.001391	0.093893	-0.000107	0.116872	-1.977194	4.377705	3.782161	0.668851	0.009928	0.269589	-1.815478	4.781344	4.181393	0.622099	-0.009170	0.321115	-1.815478	4.781344	4.181393	0.622099	-0.009170	0.321115
1899.526000	-0.085275	-1.992154	-1.006216	-1.693777	1.487108	0.947593	-0.180453	-0.098485	-0.001750	0.096562	-0.000116	0.114013	-2.057210	4.714183	3.751925	0.640463	-0.007133	0.277939	-1.815269	4.787678	4.181998	0.622077	-0.009168	0.321090	-1.815269	4.787678	4.181998	0.622077	-0.009168	0.321090
1899.536000	-0.087135	-1.993152	-1.006228	-1.692787	1.487119	0.948721	-0.182852	-0.100194	-0.001844	0.093561	-0.000109	0.116888	-1.838467	5.127859	3.752091	0.640051	-0.017922	0.283536	-1.815061	4.794767	4.182636	0.622048	-0.009164	0.321065	-1.815061	4.794767	4.182636	0.622048	-0.009164	0.321065
1899.546000	-0.088969	-1.994158	-1.006215	-1.691864	1.487108	0.949935	-0.180544	-0.097296	-0.001387	0.091549	-0.000116	0.117401	-1.930960	4.959537	3.739257	0.643316	-0.016617	0.223817	-1.814854	4.801268	4.183245	0.622030	-0.009166	0.321040	-1.814854	4.801268	4.183245	0.622030	-0.009166	0.321040
1899.558000	-0.091187	-1.995298	-1.006251	-1.690701	1.487132	0.951291	-0.180119	-0.097603	-0.001604	0.093117	-0.000103	0.119235	-1.873105	4.921000	3.720275	0.644357	-0.065290	0.219102	-1.814606	4.809165	4.183959	0.622004	-0.009160	0.321010	-1.814606	4.809165	4.183959	0.622004	-0.009160	0.321010
1899.568000	-0.092975	-1.996302	-1.006276	-1.689728	1.487143	0.952482	-0.182000	-0.097539	-0.001762	0.090589	-0.000094	0.113352	-1.585722	4.900118	3.758677	0.634373	-0.004213	0.258080	-1.814399	4.815851	4.184572	0.621976	-0.009160	0.320985	-1.814399	4.815851	4.184572	0.621976	-0.009160	0.320985
1899.578000	-0.094820	-1.997239	-1.006312	-1.688796	1.487143	0.953621	-0.179535	-0.095262	-0.002573	0.091566	-0.000101	0.113453	-1.607246	4.679495	3.804288	0.631129	-0.004031	0.331038	-1.814194	4.822497	4.185161	0.621956	-0.009159	0.320961	-1.814194	4.822497	4.185161	0.621956	-0.009159	0.320961
1899.588000	-0.096650	-1.998223	-1.006349	-1.687862	1.487132	0.954765	-0.177316	-0.098279	-0.002577	0.088710	-0.000094	0.117673	-1.810442	4.983979	3.740731	0.659240	-0.034325	0.253770	-1.813988	4.829074	4.185763	0.621928	-0.009162	0.320936	-1.813988	4.829074	4.185763	0.621928	-0.009162	0.320936
1899.598000	-0.098382	-1.999217	-1.006348	-1.686924	1.487119	0.955945	-0.178074	-0.098757	-0.002090	0.091456	-0.000100	0.115381	-1.937644	5.022775	3.736823	0.623072	-0.006961	0.288791	-1.813784	4.835669	4.186361	0.621905	-0.009158	0.320911	-1.813784	4.835669	4.186361	0.621905	-0.009158	0.320911
1899.610000	-0.100554	-2.000355	-1.006348	-1.685845	1.487095	0.957311	-0.179913	-0.097548	-0.001880	0.091747	-0.000092	0.114419	-1.766781	4.984086	3.760593	0.618887	-0.028035	0.265783	-1.813539	4.843442	4.187044	0.621879	-0.009156	0.320882	-1.813539	4.843442	4.187044	0.621879	-0.009156	0.320882
1899.620000	-0.102358	-2.001293	-1.006371	-1.684889	1.487132	0.958452	-0.176627	-0.096640	-0.002303	0.091182	-0.000095	0.110896	-1.997436	4.934238	3.724665	0.628732	-0.027509	0.323570	-1.813336	4.849915	4.187613	0.621856	-0.009156	0.320858	-1.813336	4.849915	4.187613	0.621856	-0.009156	0.320858
1899.630000	-0.104101	-2.002300	-1.006383	-1.684002	1.487095	0.959593	-0.177815	-0.098313	-0.001973	0.089857	-0.000086	0.115712	-2.041295	5.225246	3.735922	0.660582	-0.031292	0.256667	-1.813133	4.856768	4.188205	0.621824	-0.009153	0.320833	-1.813133	4.856768	4.188205	0.621824	-0.009153	0.320833
1899.640000	-0.105854	-2.003290	-1.006408	-1.683064	1.487095	0.960764	-0.180888	-0.094103	-0.002103	0.092544	-0.000094	0.116016	-1.656537	4.736979	3.702693	0.625374	-0.054134	0.237747	-1.812931	4.862777	4.188743	0.621808	-0.009148	0.320809	-1.812931	4.862777	4.188743	0.621808	-0.009148	0.320809
1899.652000	-0.108047	-2.004442	-1.006432	-1.681913	1.487095	0.962117	-0.177588	-0.096117	-0.002817	0.093739	-0.000100	0.114104	-2.029631	4.725331	3.727282	0.586797	-0.025971	0.241823	-1.812689	4.870759	4.189434	0.621774	-0.009150	0.320780	-1.812689	4.870759	4.189434	0.621774	-0.009150	0.320780
1899.662000	-0.109809	-2.005378	-1.006467	-1.681018	1.487095	0.963254	-0.176942	-0.099222	-0.002224	0.089963	-0.000104	0.111074	-2.071533	5.072178	3.746639	0.660153	-0.037204	0.292230	-1.812488	4.877364	4.190002	0.621749	-0.009150	0.320756	-1.812488	4.877364	4.190002	0.621749	-0.009150	0.320756
1899.672000	-0.111598	-2.006357	-1.006479	-1.680058	1.487108	0.964421	-0.179902	-0.096667	-0.001611	0.093262	-0.000098	0.114404	-1.912017	4.993627	3.675050	0.635338	-0.037890	0.277266	-1.812288	4.883674	4.190531	0.621728	-0.009148	0.320732	-1.812288	4.883674	4.190531	0.621728	-0.009148	0.320732
1899.682000	-0.113415	-2.007275	-1.006479	-1.679155	1.487072	0.965580	-0.177277	-0.096878	-0.001567	0.094644	-0.000092	0.113921	-1.962190	4.987085	3.699480	0.639555	-0.033649	0.236882	-1.812087	4.890262	4.191086	0.621704	-0.009147	0.320708	-1.812087	4.890262	4.191086	0.621704	-0.009147	0.320708
1899.692000	-0.115219	-2.008248	-1.006492	-1.678224	1.487108	0.966684	-0.178727	-0.099099	-0.001974	0.092870	-0.000114	0.115121	-1.879401	5.256693	3.683140	0.663288	-0.052602	0.254917	-1.811888	4.896767	4.191632	0.621675	-0.009142	0.320684	-1.811888	4.896767	4.191632	0.621675	-0.009142	0.320684
1899.702000	-0.117018	-2.009226	-1.006528	-1.677325	1.487083	0.967800	-0.177940	-0.094743	-0.001769	0.092080	-0.000101	0.112693	-1.982510	4.772525	3.660880	0.655183	-0.025235	0.275563	-1.811689	4.903140	4.192165	0.621653	-0.009144	0.320660	-1.811689	4.903140	4.192165	0.621653	-0.009144	0.320660
1899.712000	-0.118829	-2.010167	-1.006539	-1.676398	1.487083	0.968922	-0.179486	-0.094890	-0.002489	0.095260	-0.000091	0.110534	-1.587129	4.753520	3.771855	0.621015	-0.034626	0.343270	-1.811491	4.909491	4.192711	0.621632	-0.009142	0.320636	-1.811491	4.909491	4.192711	0.621632	-0.009142	0.320636
1899.724000	-0.120963	-2.011341	-1.006576	-1.675273	1.487095	0.970339	-0.177616	-0.098817	-0.002063	0.093412	-0.000097	0.117069	-1.961708	5.093749	3.708609	0.670987	-0.053157	0.269402	-1.811254	4.917161	4.193325	0.621604	-0.009143	0.320608	-1.811254	4.917161	4.193325	0.621604	-0.009143	0.320608
1899.734000	-0.122737	-2.012371	-1.006576	-1.674328	1.487083	0.971500	-0.176227	-0.097782	-0.001498	0.094920	-0.000104	0.112400	-2.006204	5.085625	3.740785	0.628308	-0.039667	0.273116	-1.811055	4.923732	4.193894	0.621577	-0.009139	0.320584	-1.811055	4.923732	4.193894	0.621577	-0.009139	0.320584
1899.744000	-0.124502	-2.013291	-1.006562	-1.673429	1.487143	0.972630	-0.179551	-0.097152	-0.001283	0.093787	-0.000110	0.113382	-1.625662	5.084611	3.685422	0.675246	-0.049202	0.289547	-1.810858	4.930411	4.194429	0.621554	-0.009139	0.320560	-1.810858	4.930411	4.194429	0.621554	-0.009139	0.320560
1899.754000	-0.126275	-2.014318	-1.006635	-1.672468	1.487072	0.973751	-0.176965	-0.098768	-0.001407	0.094214	-0.000102	0.111402	-1.928658	5.302998	3.704332	0.640671	-0.059870	0.348158	-1.810663	4.936790	4.194925	0.621529	-0.009134	0.320537	-1.810663	4.936790	4.194925	0.621529	-0.009134	0.320537
1899.766000	-0.128386	-2.015402	-1.006646	-1.671389	1.487119	0.975084	-0.177117	-0.093249	-0.001643	0.094350	-0.000106	0.115774	-1.913417	4.900019	3.691733	0.639729	-0.060177	0.283576	-1.810428	4.944419	4.195543	0.621504	-0.009134	0.320509	-1.810428	4.944419	4.195543	0.621504	-0.009134	0.320509
1899.776000	-0.130199	-2.016374	-1.006671	-1.670434	1.487095	0.976282	-0.179779	-0.093416	-0.002105	0.093712	-0.000099	0.114766	-1.633515	4.790349	3.777379	0.666445	-0.060595	0.265731	-1.810232	4.951018	4.196075	0.621475	-0.009134	0.320485	-1.810232	4.951018	4.196075	0.621475	-0.009134	0.320485
1899.786000	-0.131911	-2.017357	-1.006719	-1.669570	1.487059	0.977449	-0.177517	-0.097548	-0.002690	0.093566	-0.000089	0.118031	-1.772339	5.085648	3.764488	0.661973	-0.050986	0.222594	-1.810038	4.957211	4.196565	0.621458	-0.009132	0.320462	-1.810038	4.957211	4.196565	0.621458	-0.009132	0.320462
1899.796000	-0.133688	-2.018310	-1.006695	-1.668597	1.487083	0.978581	-0.177819	-0.097923	-0.002296	0.092038	-0.000098	0.112048	-1.918318	5.261333	3.761796	0.683824	-0.051644	0.290668	-1.809844	4.963676	4.197085	0.621433	-0.009128	0.320439	-1.809844	4.963676	4.197085	0.621433	-0.009128	0.320439
1899.808000	-0.135776	-2.019504	-1.006719	-1.667456	1.487072	0.979900	-0.179980	-0.095137	-0.001109	0.097032	-0.000088	0.113229	-1.882962	5.129696	3.731620	0.605515	-0.047302	0.280992	-1.809612	4.971275	4.197672	0.621408	-0.009129	0.320411	-1.809612	4.971275	4.197672	0.621408	-0.009129	0.320411
1899.818000	-0.137562	-2.020416	-1.006694	-1.666537	1.487059	0.981100	-0.178623	-0.096302	-0.001110	0.094905	-0.000095	0.115027	-1.777404	5.079051	3.699492	0.591281	-0.071117	0.249672	-1.809419	4.977772	4.198177	0.621385	-0.009129	0.320388	-1.809419	4.977772	4.198177	0.621385	-0.009129	0.320388
1899.828000	-0.139314	-2.021384	-1.006719	-1.665602	1.487083	0.982216	-0.176744	-0.095548	-0.001171	0.091484	-0.000088	0.112302	-1.987933	5.051824	3.711551	0.638062	-0.048266	0.270594	-1.809227	4.983917	4.198641	0.621369	-0.009125	0.320365	-1.809227	4.983917	4.198641	0.621369	-0.009125	0.320365
1899.838000	-0.141032	-2.022277	-1.006766	-1.664654	1.487108	0.983327	-0.177164	-0.092311	-0.001174	0.092613	-0.000094	0.112752	-2.126661	4.552524	3.705901	0.647028	-0.052731	0.270626	-1.809035	4.990093	4.199113	0.621347	-0.009120	0.320342	-1.809035	4.990093	4.199113	0.621347	-0.009120	0.320342
1899.850000	-0.143217	-2.023487	-1.006755	-1.663600	1.487083	0.984704	-0.179501	-0.097864	-0.001960	0.090487	-0.000087	0.110546	-1.852784	5.044848	3.727144	0.631770	-0.082639	0.332142	-1.808806	4.997547	4.199692	0.621321	-0.009125	0.320314	-1.808806	4.997547	4.199692	0.621321	-0.009125	0.320314
1899.860000	-0.144956	-2.024422	-1.006803	-1.662607	1.487095	0.985797	-0.177343	-0.098223	-0.001541	0.093029	-0.000082	0.114901	-2.114585	5.300730	3.720248	0.636542	-0.066102	0.248752	-1.808614	5.004245	4.200180	0.621293	-0.009123	0.320291	-1.808614	5.004245	4.200180	0.621293	-0.009123	0.320291
1899.870000	-0.146709	-2.025437	-1.006778	-1.661720	1.487072	0.986937	-0.177781	-0.095710	-0.001162	0.091765	-0.000086	0.112471	-1.985937	5.091669	3.668489	0.646688	-0.063702	0.289952	-1.808424	5.010759	4.200663	0.621271	-0.009121	0.320269	-1.808424	5.010759	4.200663	0.621271	-0.009121	0.320269
1899.880000	-0.148534	-2.026368	-1.006791	-1.660794	1.487072	0.988121	-0.178997	-0.097818	-0.001582	0.092271	-0.000078	0.114640	-1.864832	5.261136	3.705866	0.624281	-0.068360	0.263510	-1.808234	5.016921	4.201121	0.621251	-0.009117	0.320246	-1.808234	5.016921	4.201121	0.621251	-0.009117	0.320246
1899.892000	-0.150694	-2.027573	-1.006826	-1.659668	1.487072	0.989412	-0.177509	-0.093939	-0.001636	0.091831	-0.000095	0.108836	-1.911696	5.058806	3.686252	0.614585	-0.073751	0.342424	-1.808007	5.024765	4.201685	0.621227	-0.009116	0.320219	-1.808007	5.024765	4.201685	0.621227	-0.009116	0.320219
1899.902000	-0.152424	-2.028532	-1.006875	-1.658749	1.487072	0.990542	-0.178871	-0.093183	-0.002891	0.091516	-0.000105	0.114861	-1.749691	4.861234	3.728718	0.610560	-0.057046	0.282755	-1.807818	5.030912	4.202147	0.621200	-0.009115	0.320196	-1.807818	5.030912	4.202147	0.621200	-0.009115	0.320196
1899.912000	-0.154274	-2.029491	-1.006923	-1.657838	1.487095	0.991719	-0.180011	-0.098006	-0.002759	0.089597	-0.000098	0.113922	-1.712304	5.289107	3.771058	0.667654	-0.065198	0.265888	-1.807630	5.037106	4.202602	0.621177	-0.009112	0.320174	-1.807630	5.037106	4.202602	0.621177	-0.009112	0.320174
1899.922000	-0.156049	-2.030420	-1.006898	-1.656912	1.487071	0.992832	-0.178892	-0.097212	-0.001959	0.090067	-0.000182	0.116308	-1.587847	5.444319	3.726868	0.606885	-0.065572	0.204881	-1.807441	5.043555	4.203061	0.621155	-0.009112	0.320151	-1.807441	5.043555	4.203061	0.621155	-0.009112	0.320151
1899.934000	-0.158183	-2.031579	-1.006957	-1.655786	1.487083	0.994183	-0.175850	-0.095430	-0.001760	0.089997	-0.000152	0.111028	-1.749387	5.298452	3.745716	0.622328	-0.061097	0.315921	-1.807217	5.051150	4.203606	0.621128	-0.009114	0.320124	-1.807217	5.051150	4.203606	0.621128	-0.009114	0.320124
1899.944000	-0.159911	-2.032501	-1.006923	-1.654855	1.487095	0.995335	-0.174218	-0.094285	-0.001594	0.088037	-0.000155	0.112619	-1.873377	5.219258	3.717362	0.658701	-0.071121	0.284378	-1.807030	5.057338	4.204048	0.621103	-0.009111	0.320102	-1.807030	5.057338	4.204048	0.621103	-0.009111	0.320102
1899.954000	-0.161702	-2.033481	-1.006934	-1.653966	1.487071	0.996465	-0.177649	-0.094707	-0.001461	0.090679	-0.000158	0.114304	-1.679346	5.318356	3.702550	0.625696	-0.104215	0.226640	-1.806844	5.063564	4.204471	0.621079	-0.009106	0.320080	-1.806844	5.063564	4.204471	0.621079	-0.009106	0.320080
1899.964000	-0.163416	-2.034423	-1.006982	-1.653065	1.487071	0.997550	-0.173748	-0.092058	-0.001633	0.090904	-0.000181	0.111642	-1.907237	4.959212	3.720534	0.646597	-0.068384	0.303467	-1.806659	5.069513	4.204891	0.621063	-0.009106	0.320058	-1.806659	5.069513	4.204891	0.621063	-0.009106	0.320058
1899.976000	-0.165541	-2.035523	-1.006993	-1.651950	1.487083	0.998917	-0.174632	-0.093952	-0.001986	0.089768	-0.000146	0.112227	-1.889919	5.008450	3.750965	0.633928	-0.072752	0.273458	-1.806437	5.076856	4.205401	0.621034	-0.009109	0.320031	-1.806437	5.076856	4.205401	0.621034	-0.009109	0.320031
1899.986000	-0.167309	-2.036472	-1.007007	-1.651102	1.487071	0.999981	-0.178589	-0.097678	-0.001758	0.091371	-0.000151	0.108959	-1.560770	5.387979	3.766183	0.631487	-0.095630	0.360086	-1.806252	5.083171	4.205826	0.621014	-0.009104	0.320009	-1.806252	5.083171	4.205826	0.621014	-0.009104	0.320009
1899.996000	-0.169071	-2.037426	-1.007041	-1.650131	1.487059	1.001138	-0.174678	-0.094537	-0.001282	0.090668	-0.000154	0.116787	-1.796807	5.127670	3.769645	0.591379	-0.073867	0.292940	-1.806068	5.089304	4.206239	0.620991	-0.009106	0.319987	-1.806068	5.089304	4.206239	0.620991	-0.009106	0.319987
1900.006000	-0.170799	-2.038356	-1.006993	-1.649229	1.487071	1.002292	-0.174126	-0.094826	-0.001285	0.091425	-0.000157	0.110700	-1.937256	5.126661	3.658635	0.633312	-0.112404	0.306774	-1.805885	5.095233	4.206642	0.620973	-0.009101	0.319965	-1.805885	5.095233	4.206642	0.620973	-0.009101	0.319965
1900.018000	-0.172949	-2.039481	-1.007054	-1.648188	1.487059	1.003634	-0.175125	-0.097411	-0.001697	0.089545	-0.000191	0.112700	-1.936524	5.366688	3.717782	0.674181	-0.078355	0.259362	-1.805664	5.103015	4.207156	0.620937	-0.009104	0.319939	-1.805664	5.103015	4.207156	0.620937	-0.009104	0.319939
1900.028000	-0.174677	-2.040462	-1.007089	-1.647266	1.487059	1.004723	-0.175171	-0.091928	-0.001101	0.092279	-0.000189	0.108516	-1.875277	4.751128	3.703866	0.640147	-0.078985	0.348563	-1.805482	5.109115	4.207544	0.620923	-0.009102	0.319917	-1.805482	5.109115	4.207544	0.620923	-0.009102	0.319917
1900.038000	-0.176441	-2.041383	-1.007078	-1.646354	1.487083	1.005830	-0.173501	-0.093716	-0.002528	0.091947	-0.000188	0.115074	-2.103878	4.862618	3.784521	0.615687	-0.071105	0.310601	-1.805300	5.115009	4.207940	0.620898	-0.009099	0.319895	-1.805300	5.115009	4.207940	0.620898	-0.009099	0.319895
1900.048000	-0.178206	-2.042314	-1.007113	-1.645392	1.487071	1.007000	-0.174965	-0.096347	-0.002073	0.094922	-0.000166	0.116658	-1.938198	5.217083	3.796949	0.583369	-0.071255	0.239985	-1.805118	5.121312	4.208352	0.620875	-0.009098	0.319873	-1.805118	5.121312	4.208352	0.620875	-0.009098	0.319873
1900.060000	-0.180356	-2.043498	-1.007125	-1.644338	1.487047	1.008352	-0.177038	-0.096656	-0.001849	0.093771	-0.000210	0.114635	-1.740285	5.347790	3.725532	0.626703	-0.065984	0.260816	-1.804900	5.128817	4.208831	0.620847	-0.009099	0.319847	-1.804900	5.128817	4.208831	0.620847	-0.009099	0.319847
1900.070000	-0.182106	-2.044432	-1.007113	-1.643432	1.487059	1.009477	-0.173651	-0.094940	-0.001936	0.090813	-0.000205	0.112660	-1.896175	5.264456	3.778269	0.630013	-0.083574	0.269832	-1.804720	5.134840	4.209207	0.620830	-0.009095	0.319826	-1.804720	5.134840	4.209207	0.620830	-0.009095	0.319826
1900.080000	-0.183865	-2.045414	-1.007161	-1.642522	1.487071	1.010544	-0.173491	-0.096703	-0.001853	0.090640	-0.000278	0.109341	-1.812194	5.456203	3.756968	0.625282	-0.058775	0.341608	-1.804540	5.141006	4.209597	0.620805	-0.009098	0.319804	-1.804540	5.141006	4.209597	0.620805	-0.009098	0.319804
1900.090000	-0.185600	-2.046365	-1.007209	-1.641620	1.487011	1.011692	-0.174316	-0.093320	-0.001432	0.092868	-0.000261	0.114934	-1.767289	5.285182	3.756732	0.616557	-0.072669	0.245503	-1.804360	5.147187	4.209978	0.620784	-0.009092	0.319783	-1.804360	5.147187	4.209978	0.620784	-0.009092	0.319783
1900.102000	-0.187760	-2.047417	-1.007186	-1.640506	1.487059	1.013044	-0.174433	-0.092146	-0.002642	0.093455	-0.000271	0.113407	-1.792195	4.909998	3.777112	0.606830	-0.070439	0.248688	-1.804145	5.154201	4.210423	0.620762	-0.009092	0.319757	-1.804145	5.154201	4.210423	0.620762	-0.009092	0.319757
1900.112000	-0.189440	-2.048414	-1.007222	-1.639624	1.487047	1.014169	-0.172531	-0.095706	-0.002456	0.092507	-0.000380	0.111608	-1.819041	5.154119	3.820934	0.616808	-0.042094	0.289468	-1.803966	5.160450	4.210816	0.620735	-0.009093	0.319736	-1.803966	5.160450	4.210816	0.620735	-0.009093	0.319736
1900.122000	-0.191192	-2.049335	-1.007245	-1.638677	1.487047	1.015212	-0.173167	-0.096234	-0.002051	0.092731	-0.000538	0.108059	-1.934610	5.367591	3.821914	0.636955	-0.033013	0.361914	-1.803789	5.166202	4.211155	0.620721	-0.009090	0.319715	-1.803789	5.166202	4.211155	0.620721	-0.009090	0.319715
1900.132000	-0.192887	-2.050276	-1.007280	-1.637812	1.487047	1.016373	-0.175820	-0.095489	-0.001378	0.093587	-0.000419	0.113846	-1.511060	5.344001	3.748940	0.599377	-0.053698	0.267435	-1.803611	5.172277	4.211517	0.620698	-0.009089	0.319693	-1.803611	5.172277	4.211517	0.620698	-0.009089	0.319693
1900.144000	-0.194961	-2.051340	-1.007281	-1.636687	1.487035	1.017748	-0.172441	-0.095540	-0.001472	0.093264	-0.000342	0.111537	-1.857651	5.297915	3.740608	0.638033	-0.063815	0.278660	-1.803398	5.179287	4.211952	0.620680	-0.009086	0.319668	-1.803398	5.179287	4.211952	0.620680	-0.009086	0.319668
1900.154000	-0.196630	-2.052297	-1.007280	-1.635794	1.487047	1.018850	-0.172599	-0.093409	-0.001002	0.090625	-0.000236	0.111837	-1.987589	5.222607	3.738584	0.627349	-0.054629	0.279376	-1.803222	5.185413	4.212309	0.620657	-0.009085	0.319647	-1.803222	5.185413	4.212309	0.620657	-0.009085	0.319647
1900.164000	-0.198384	-2.053217	-1.007304	-1.634835	1.487035	1.019989	-0.175704	-0.091050	-0.001150	0.091052	-0.000262	0.109070	-1.851405	4.767627	3.699406	0.599014	-0.046502	0.271902	-1.803045	5.191435	4.212660	0.620637	-0.009088	0.319626	-1.803045	5.191435	4.212660	0.620637	-0.009088	0.319626
1900.174000	-0.200094	-2.054149	-1.007304	-1.633946	1.487023	1.021042	-0.173208	-0.094996	-0.002054	0.093090	-0.000306	0.109933	-1.914663	5.104340	3.785671	0.593356	-0.043091	0.309388	-1.802869	5.197590	4.213018	0.620611	-0.009086	0.319605	-1.802869	5.197590	4.213018	0.620611	-0.009086	0.319605
1900.186000	-0.202152	-2.055369	-1.007304	-1.632845	1.487059	1.022445	-0.175150	-0.097067	-0.001685	0.091075	-0.000262	0.114330	-1.998849	5.471126	3.783940	0.649427	-0.026835	0.235002	-1.802658	5.205084	4.213435	0.620583	-0.009083	0.319580	-1.802658	5.205084	4.213435	0.620583	-0.009083	0.319580
1900.196000	-0.203903	-2.056339	-1.007352	-1.631974	1.487023	1.023578	-0.176092	-0.095212	-0.001204	0.090711	-0.000280	0.110302	-2.037027	5.396717	3.736564	0.659175	-0.017497	0.286640	-1.802484	5.211099	4.213765	0.620567	-0.009080	0.319559	-1.802484	5.211099	4.213765	0.620567	-0.009080	0.319559
1900.206000	-0.205642	-2.057307	-1.007353	-1.631052	1.487011	1.024646	-0.175932	-0.095237	-0.001472	0.090633	-0.000321	0.110164	-1.828462	5.493885	3.726418	0.654073	-0.004910	0.234276	-1.802309	5.217336	4.214115	0.620541	-0.009078	0.319538	-1.802309	5.217336	4.214115	0.620541	-0.009078	0.319538
1900.216000	-0.207393	-2.058296	-1.007388	-1.630139	1.487023	1.025767	-0.174420	-0.094300	-0.001746	0.092427	-0.000288	0.108894	-2.068499	5.437739	3.755371	0.563493	-0.011529	0.338279	-1.802134	5.223594	4.214458	0.620517	-0.009082	0.319518	-1.802134	5.223594	4.214458	0.620517	-0.009082	0.319518
1900.228000	-0.209492	-2.059360	-1.007388	-1.629027	1.487047	1.027145	-0.174421	-0.091286	-0.002372	0.088547	-0.000259	0.113013	-1.921053	5.115272	3.833065	0.662216	-0.018868	0.290380	-1.801926	5.230740	4.214851	0.620490	-0.009081	0.319493	-1.801926	5.230740	4.214851	0.620490	-0.009081	0.319493
1900.238000	-0.211268	-2.060368	-1.007449	-1.628156	1.487023	1.028210	-0.175970	-0.095098	-0.003042	0.088779	-0.000219	0.109270	-1.741411	5.549759	3.854720	0.666350	-0.000904	0.270114	-1.801753	5.236761	4.215178	0.620473	-0.009080	0.319472	-1.801753	5.236761	4.215178	0.620473	-0.009080	0.319472
1900.248000	-0.213007	-2.061324	-1.007472	-1.627197	1.487047	1.029327	-0.173666	-0.095006	-0.002170	0.089674	-0.000191	0.110602	-1.966703	5.636358	3.795107	0.597342	0.002051	0.264433	-1.801579	5.243261	4.215512	0.620448	-0.009076	0.319452	-1.801579	5.243261	4.215512	0.620448	-0.009076	0.319452
1900.258000	-0.214770	-2.062265	-1.007497	-1.626273	1.487035	1.030448	-0.173680	-0.092636	-0.001738	0.089815	-0.000154	0.108042	-1.838040	5.416288	3.763237	0.626068	0.009527	0.280386	-1.801407	5.248972	4.215824	0.620428	-0.009075	0.319431	-1.801407	5.248972	4.215824	0.620428	-0.009075	0.319431
1900.270000	-0.216907	-2.063424	-1.007497	-1.625196	1.487023	1.031719	-0.175690	-0.092134	-0.001633	0.087956	-0.000128	0.112509	-1.695370	5.373850	3.824513	0.627057	0.012385	0.289513	-1.801202	5.256088	4.216192	0.620404	-0.009075	0.319407	-1.801202	5.256088	4.216192	0.620404	-0.009075	0.319407
1900.280000	-0.218669	-2.064324	-1.007484	-1.624290	1.487048	1.032858	-0.173653	-0.093284	-0.001514	0.086887	-0.000112	0.114658	-1.695773	5.544084	3.754171	0.662832	0.029606	0.242788	-1.801030	5.261930	4.216498	0.620383	-0.009071	0.319386	-1.801030	5.261930	4.216498	0.620383	-0.009071	0.319386
1900.290000	-0.220372	-2.065220	-1.007496	-1.623367	1.487024	1.033974	-0.171752	-0.090595	-0.001311	0.087492	-0.000100	0.113726	-1.736527	5.280806	3.783993	0.634676	0.037920	0.233574	-1.800860	5.267953	4.216808	0.620367	-0.009069	0.319366	-1.800860	5.267953	4.216808	0.620367	-0.009069	0.319366
1900.300000	-0.222074	-2.066137	-1.007533	-1.622515	1.487011	1.035082	-0.170916	-0.089465	-0.001843	0.087717	-0.000090	0.110464	-1.869273	5.013378	3.755596	0.653765	0.045053	0.249669	-1.800690	5.273559	4.217090	0.620348	-0.009069	0.319346	-1.800690	5.273559	4.217090	0.620348	-0.009069	0.319346
1900.310000	-0.223803	-2.067090	-1.007545	-1.621616	1.487024	1.036181	-0.173808	-0.093048	-0.001772	0.089685	-0.000082	0.105924	-1.632552	5.199553	3.824094	0.637453	0.044990	0.327096	-1.800520	5.279406	4.217386	0.620326	-0.009072	0.319325	-1.800520	5.279406	4.217386	0.620326	-0.009072	0.319325
1900.320000	-0.225577	-2.068015	-1.007544	-1.620685	1.487035	1.037265	-0.170546	-0.094809	-0.001185	0.089542	-0.000075	0.112649	-1.875847	5.535343	3.751759	0.630382	0.044245	0.264856	-1.800351	5.285455	4.217678	0.620305	-0.009069	0.319305	-1.800351	5.285455	4.217678	0.620305	-0.009069	0.319305
1900.330000	-0.227233	-2.068936	-1.007567	-1.619844	1.487024	1.038387	-0.171152	-0.091361	-0.000897	0.090379	-0.000069	0.111656	-1.866835	5.236469	3.735327	0.610653	0.058492	0.255670	-1.800182	5.291212	4.217958	0.620285	-0.009067	0.319285	-1.800182	5.291212	4.217958	0.620285	-0.009067	0.319285
1900.340000	-0.228914	-2.069865	-1.007544	-1.618914	1.487000	1.039489	-0.172640	-0.093390	-0.001173	0.087835	-0.000064	0.112290	-1.791898	5.296463	3.711708	0.629463	0.059720	0.238171	-1.800014	5.296961	4.218236	0.620268	-0.009065	0.319265	-1.800014	5.296961	4.218236	0.620268	-0.009065	0.319265
1900.352000	-0.231037	-2.070958	-1.007556	-1.617824	1.487011	1.040828	-0.172985	-0.093697	-0.001068	0.089882	-0.000047	0.108160	-1.711400	5.447011	3.750427	0.639281	0.061497	0.308021	-1.799812	5.304069	4.218569	0.620237	-0.009065	0.319241	-1.799812	5.304069	4.218569	0.620237	-0.009065	0.319241
1900.362000	-0.232763	-2.071892	-1.007616	-1.616973	1.487011	1.041923	-0.171093	-0.089500	-0.001263	0.090060	-0.000044	0.112970	-1.976743	4.904986	3.726199	0.609017	0.066569	0.225332	-1.799645	5.309691	4.218836	0.620221	-0.009062	0.319221	-1.799645	5.309691	4.218836	0.620221	-0.009062	0.319221
1900.372000	-0.234430	-2.072829	-1.007628	-1.616096	1.487000	1.043080	-0.170343	-0.093549	-0.002244	0.090779	-0.000042	0.112948	-2.050119	5.288815	3.817256	0.666399	0.065644	0.180941	-1.799478	5.315597	4.219110	0.620208	-0.009063	0.319201	-1.799478	5.315597	4.219110	0.620208	-0.009063	0.319201
1900.382000	-0.236171	-2.073781	-1.007628	-1.615190	1.487035	1.044157	-0.173291	-0.095572	-0.001794	0.089843	-0.000012	0.110795	-1.826103	5.613013	3.780331	0.648046	0.078601	0.276898	-1.799311	5.321403	4.219376	0.620182	-0.009060	0.319181	-1.799311	5.321403	4.219376	0.620182	-0.009060	0.319181
1900.392000	-0.237862	-2.074704	-1.007675	-1.614278	1.487000	1.045249	-0.171082	-0.093245	-0.001258	0.093009	-0.000000	0.109045	-2.142768	5.513009	3.743296	0.604740	0.091858	0.259422	-1.799144	5.327399	4.219648	0.620163	-0.009058	0.319162	-1.799144	5.327399	4.219648	0.620163	-0.009058	0.319162
1900.402000	-0.239566	-2.075651	-1.007676	-1.613353	1.487048	1.046320	-0.172795	-0.094168	-0.001584	0.093029	-0.000000	0.104508	-1.965598	5.521958	3.775445	0.603189	0.071116	0.338460	-1.798978	5.333196	4.219902	0.620139	-0.009057	0.319142	-1.798978	5.333196	4.219902	0.620139	-0.009057	0.319142
1900.414000	-0.241691	-2.076780	-1.007700	-1.612289	1.487024	1.047652	-0.174180	-0.094804	-0.001633	0.090271	-0.000000	0.109826	-1.862937	5.835115	3.803282	0.623866	0.078454	0.274990	-1.798780	5.340254	4.220212	0.620118	-0.009056	0.319118	-1.798780	5.340254	4.220212	0.620118	-0.009056	0.319118
1900.424000	-0.243466	-2.077694	-1.007699	-1.611406	1.487011	1.048778	-0.173143	-0.090240	-0.001349	0.090317	-0.000000	0.109997	-1.743872	5.317206	3.748024	0.632869	0.067565	0.248278	-1.798615	5.346010	4.220457	0.620091	-0.009054	0.319099	-1.798615	5.346010	4.220457	0.620091	-0.009054	0.319099
1900.434000	-0.245144	-2.078547	-1.007712	-1.610532	1.487000	1.049835	-0.171978	-0.090543	-0.002524	0.089952	0.000000	0.110964	-1.859924	5.162952	3.869341	0.629328	0.098893	0.225305	-1.798450	5.351687	4.220704	0.620075	-0.009054	0.319079	-1.798450	5.351687	4.220704	0.620075	-0.009054	0.319079
1900.444000	-0.246870	-2.079471	-1.007736	-1.609631	1.487011	1.050978	-0.170668	-0.094435	-0.002307	0.090533	0.000000	0.106955	-1.971035	5.434920	3.804379	0.644557	0.084797	0.303530	-1.798287	5.357180	4.220946	0.620062	-0.009055	0.319060	-1.798287	5.357180	4.220946	0.620062	-0.009055	0.319060
1900.454000	-0.248637	-2.080362	-1.007749	-1.608749	1.487011	1.052033	-0.174253	-0.094422	-0.001416	0.089169	0.000000	0.107832	-1.640495	5.551786	3.770365	0.638504	0.082032	0.306046	-1.798123	5.362868	4.221182	0.620043	-0.009053	0.319040	-1.798123	5.362868	4.221182	0.620043	-0.009053	0.319040
1900.466000	-0.250710	-2.081526	-1.007783	-1.607670	1.487024	1.053376	-0.170804	-0.092642	-0.000978	0.090884	0.000000	0.113012	-1.790188	5.446552	3.748270	0.583025	0.096050	0.223819	-1.797928	5.369732	4.221462	0.620025	-0.009049	0.319017	-1.797928	5.369732	4.221462	0.620025	-0.009049	0.319017
1900.476000	-0.252365	-2.082403	-1.007748	-1.606761	1.487000	1.054478	-0.170780	-0.093330	-0.001194	0.088396	0.000000	0.108572	-1.826604	5.414268	3.703411	0.662379	0.112390	0.275635	-1.797765	5.375456	4.221687	0.620002	-0.009050	0.318998	-1.797765	5.375456	4.221687	0.620002	-0.009050	0.318998
1900.486000	-0.254045	-2.083313	-1.007759	-1.605859	1.487011	1.055576	-0.171559	-0.093128	-0.000844	0.091274	0.000000	0.108604	-1.640528	5.502928	3.654296	0.598604	0.095546	0.249469	-1.797603	5.381209	4.221917	0.619985	-0.009050	0.318978	-1.797603	5.381209	4.221917	0.619985	-0.009050	0.318978
1900.498000	-0.256143	-2.084429	-1.007771	-1.604795	1.487048	1.056892	-0.170602	-0.090288	-0.001613	0.089318	0.000000	0.106149	-1.668961	5.043840	3.751859	0.581547	0.107639	0.335244	-1.797408	5.388189	4.222192	0.619962	-0.009048	0.318955	-1.797408	5.388189	4.222192	0.619962	-0.009048	0.318955
1900.508000	-0.257847	-2.085334	-1.007832	-1.603888	1.487048	1.057995	-0.169173	-0.093951	-0.001912	0.090042	0.000000	0.110450	-1.942192	5.364767	3.769489	0.606345	0.115276	0.250826	-1.797248	5.393555	4.222402	0.619945	-0.009044	0.318936	-1.797248	5.393555	4.222402	0.619945	-0.009044	0.318936
1900.518000	-0.259586	-2.086297	-1.007843	-1.602999	1.487011	1.059087	-0.169556	-0.096627	-0.001367	0.089547	0.000000	0.107721	-1.995252	5.588733	3.754463	0.628172	0.092506	0.279943	-1.797086	5.399483	4.222620	0.619923	-0.009044	0.318917	-1.797086	5.399483	4.222620	0.619923	-0.009044	0.318917
1900.528000	-0.261205	-2.087241	-1.007879	-1.602125	1.487035	1.060139	-0.172557	-0.093264	-0.001042	0.088835	0.000000	0.112907	-1.618132	5.436382	3.702448	0.599993	0.115868	0.209480	-1.796925	5.405350	4.222837	0.619907	-0.009045	0.318898	-1.796925	5.405350	4.222837	0.619907	-0.009045	0.318898
1900.538000	-0.262916	-2.088205	-1.007867	-1.601194	1.487024	1.061227	-0.169335	-0.094385	-0.001397	0.089911	0.000000	0.109393	-1.973714	5.556768	3.675012	0.586029	0.097513	0.271038	-1.796765	5.411268	4.223044	0.619882	-0.009041	0.318879	-1.796765	5.411268	4.223044	0.619882	-0.009041	0.318879
1900.550000	-0.264964	-2.089357	-1.007879	-1.600153	1.487035	1.062489	-0.170483	-0.093281	-0.001399	0.088629	0.000000	0.109648	-1.967580	5.692025	3.635928	0.603152	0.078210	0.327374	-1.796572	5.418299	4.223294	0.619856	-0.009040	0.318856	-1.796572	5.418299	4.223294	0.619856	-0.009040	0.318856
1900.560000	-0.266667	-2.090280	-1.007903	-1.599266	1.487059	1.063623	-0.172530	-0.088942	-0.002234	0.089315	0.000000	0.113717	-1.854681	5.207167	3.729667	0.638633	0.065756	0.243533	-1.796413	5.423961	4.223495	0.619839	-0.009037	0.318837	-1.796413	5.423961	4.223495	0.619839	-0.009037	0.318837
1900.570000	-0.268376	-2.091216	-1.007939	-1.598368	1.487035	1.064733	-0.169968	-0.092519	-0.003042	0.084883	0.000000	0.108166	-2.007129	5.501670	3.794522	0.658894	0.075658	0.274808	-1.796255	5.429595	4.223691	0.619813	-0.009039	0.318818	-1.796255	5.429595	4.223691	0.619813	-0.009039	0.318818
1900.580000	-0.270077	-2.092157	-1.007952	-1.597471	1.487024	1.065853	-0.170085	-0.095117	-0.002565	0.088188	0.000000	0.109255	-2.074266	5.880268	3.721264	0.610592	0.097629	0.267258	-1.796097	5.435566	4.223885	0.619795	-0.009037	0.318800	-1.796097	5.435566	4.223885	0.619795	-0.009037	0.318800
1900.590000	-0.271777	-2.093105	-1.007962	-1.596573	1.487011	1.066932	-0.170813	-0.092793	-0.001425	0.088247	0.000000	0.105793	-2.027861	5.698263	3.742081	0.592667	0.081972	0.328524	-1.795938	5.441294	4.224076	0.619775	-0.009035	0.318781	-1.795938	5.441294	4.224076	0.619775	-0.009035	0.318781
1900.600000	-0.273515	-2.094013	-1.007976	-1.595685	1.487011	1.067988	-0.172697	-0.090959	-0.001688	0.087522	0.000000	0.110954	-1.811008	5.611359	3.721459	0.612468	0.112863	0.296862	-1.795781	5.446615	4.224260	0.619761	-0.009036	0.318762	-1.795781	5.446615	4.224260	0.619761	-0.009036	0.318762
1900.612000	-0.275549	-2.095107	-1.008023	-1.594561	1.487048	1.069321	-0.170686	-0.092415	-0.001503	0.085827	0.000000	0.112181	-1.913717	5.675827	3.715572	0.599237	0.090527	0.233306	-1.795592	5.453736	4.224479	0.619735	-0.009032	0.318740	-1.795592	5.453736	4.224479	0.619735	-0.009032	0.318740
1900.622000	-0.277262	-2.096057	-1.007998	-1.593701	1.487000	1.070390	-0.170920	-0.090155	-0.001104	0.086202	0.000000	0.112303	-1.916815	5.584389	3.708908	0.611861	0.090802	0.232145	-1.795435	5.459393	4.224658	0.619715	-0.009033	0.318721	-1.795435	5.459393	4.224658	0.619715	-0.009033	0.318721
1900.632000	-0.279023	-2.096957	-1.008012	-1.592827	1.487024	1.071496	-0.172178	-0.088085	-0.001887	0.084898	0.000000	0.109392	-1.676143	5.171078	3.737028	0.629263	0.080589	0.302267	-1.795278	5.464940	4.224831	0.619695	-0.009032	0.318703	-1.795278	5.464940	4.224831	0.619695	-0.009032	0.318703
1900.642000	-0.280721	-2.097881	-1.008047	-1.591950	1.487000	1.072573	-0.170806	-0.090448	-0.001832	0.086961	0.000000	0.106542	-1.625813	5.392545	3.718647	0.632905	0.085749	0.296336	-1.795122	5.470461	4.225001	0.619677	-0.009030	0.318684	-1.795122	5.470461	4.225001	0.619677	-0.009030	0.318684
1900.654000	-0.282757	-2.098987	-1.008047	-1.590908	1.487024	1.073884	-0.169192	-0.092542	-0.001645	0.087009	0.000000	0.111706	-1.781828	5.640544	3.720757	0.609328	0.084921	0.255418	-1.794936	5.477201	4.225198	0.619657	-0.009029	0.318662	-1.794936	5.477201	4.225198	0.619657	-0.009029	0.318662
1900.664000	-0.284469	-2.099925	-1.008082	-1.590036	1.487024	1.074998	-0.168792	-0.090632	-0.001155	0.089209	0.000000	0.107139	-1.900156	5.534771	3.665245	0.593319	0.073066	0.288249	-1.794780	5.482963	4.225357	0.619635	-0.009029	0.318644	-1.794780	5.482963	4.225357	0.619635	-0.009029	0.318644
1900.674000	-0.286207	-2.100790	-1.008071	-1.589151	1.487035	1.076059	-0.171453	-0.090695	-0.001199	0.086656	0.000000	0.108344	-1.514339	5.515829	3.686949	0.645887	0.055402	0.261880	-1.794626	5.488285	4.225511	0.619616	-0.009026	0.318625	-1.794626	5.488285	4.225511	0.619616	-0.009026	0.318625
1900.684000	-0.287941	-2.101725	-1.008106	-1.588261	1.487035	1.077171	-0.167427	-0.093092	-0.000999	0.089517	0.000000	0.106913	-1.861085	5.810023	3.597713	0.564686	0.080756	0.294897	-1.794471	5.494206	4.225664	0.619594	-0.009027	0.318607	-1.794471	5.494206	4.225664	0.619594	-0.009027	0.318607
1900.694000	-0.289546	-2.102662	-1.008082	-1.587402	1.487000	1.078244	-0.168252	-0.088047	-0.001101	0.088405	0.000000	0.108987	-1.878885	5.338369	3.611736	0.621350	0.080038	0.297167	-1.794318	5.499449	4.225816	0.619583	-0.009026	0.318589	-1.794318	5.499449	4.225816	0.619583	-0.009026	0.318589
1900.704000	-0.291200	-2.103587	-1.008120	-1.586529	1.487035	1.079339	-0.170175	-0.088648	-0.002425	0.086833	0.000000	0.113382	-1.880318	5.196671	3.662124	0.637569	0.093077	0.219422	-1.794164	5.505033	4.225960	0.619563	-0.009023	0.318571	-1.794164	5.505033	4.225960	0.619563	-0.009023	0.318571
1900.716000	-0.293258	-2.104658	-1.008155	-1.585462	1.487000	1.080647	-0.169018	-0.092830	-0.002025	0.088547	0.000000	0.109163	-1.758012	5.702103	3.717461	0.640557	0.064014	0.269515	-1.793979	5.511735	4.226132	0.619533	-0.009021	0.318549	-1.793979	5.511735	4.226132	0.619533	-0.009021	0.318549
1900.726000	-0.294946	-2.105604	-1.008130	-1.584596	1.487035	1.081758	-0.167880	-0.092695	-0.001550	0.091548	0.000000	0.107329	-2.058154	5.669901	3.671180	0.604058	0.098089	0.253238	-1.793827	5.517407	4.226268	0.619514	-0.009022	0.318531	-1.793827	5.517407	4.226268	0.619514	-0.009022	0.318531
1900.736000	-0.296598	-2.106568	-1.008155	-1.583702	1.487024	1.082816	-0.167895	-0.091648	-0.001590	0.089802	0.000000	0.103021	-2.020769	5.551919	3.652344	0.600065	0.082891	0.344536	-1.793674	5.522842	4.226404	0.619497	-0.009021	0.318513	-1.793674	5.522842	4.226404	0.619497	-0.009021	0.318513
1900.746000	-0.298276	-2.107444	-1.008191	-1.582852	1.487024	1.083877	-0.170095	-0.092512	-0.001830	0.088872	0.000000	0.110590	-1.900663	5.850657	3.648821	0.643019	0.076650	0.272717	-1.793522	5.528485	4.226536	0.619477	-0.009019	0.318495	-1.793522	5.528485	4.226536	0.619477	-0.009019	0.318495
1900.756000	-0.300034	-2.108378	-1.008203	-1.581928	1.487011	1.085015	-0.167566	-0.091136	-0.001710	0.089434	0.000000	0.107381	-2.129475	5.870220	3.631659	0.615410	0.066211	0.267084	-1.793370	5.534286	4.226664	0.619456	-0.009020	0.318477	-1.793370	5.534286	4.226664	0.619456	-0.009020	0.318477
1900.768000	-0.302000	-2.109446	-1.008262	-1.580862	1.487024	1.086322	-0.170115	-0.088256	-0.002170	0.089797	0.000000	0.109109	-1.923274	5.330968	3.666884	0.604670	0.042813	0.222035	-1.793188	5.540711	4.226812	0.619436	-0.009016	0.318455	-1.793188	5.540711	4.226812	0.619436	-0.009016	0.318455
1900.778000	-0.303724	-2.110338	-1.008299	-1.580027	1.487048	1.087392	-0.170318	-0.090281	-0.002998	0.089029	0.000000	0.106072	-1.935315	5.573140	3.816286	0.619631	0.069633	0.259616	-1.793038	5.545852	4.226930	0.619419	-0.009013	0.318437	-1.793038	5.545852	4.226930	0.619419	-0.009013	0.318437
1900.788000	-0.305436	-2.111275	-1.008286	-1.579176	1.487000	1.088426	-0.170231	-0.091832	-0.001729	0.089485	0.000000	0.107140	-1.763480	5.784753	3.708576	0.613885	0.050110	0.311167	-1.792887	5.551459	4.227045	0.619397	-0.009016	0.318420	-1.792887	5.551459	4.227045	0.619397	-0.009016	0.318420
1900.800000	-0.307472	-2.112295	-1.008275	-1.578025	1.487011	1.089771	-0.169683	-0.090742	-0.001417	0.090469	0.000000	0.109321	-1.784316	5.693797	3.668180	0.612186	0.053279	0.253259	-1.792707	5.558092	4.227183	0.619380	-0.009012	0.318398	-1.792707	5.558092	4.227183	0.619380	-0.009012	0.318398
1900.810000	-0.309159	-2.113230	-1.008298	-1.577222	1.487024	1.090835	-0.167703	-0.090441	-0.001513	0.088286	0.000000	0.106284	-1.900534	5.620140	3.647874	0.635939	0.060297	0.248664	-1.792559	5.563226	4.227290	0.619365	-0.009012	0.318381	-1.792559	5.563226	4.227290	0.619365	-0.009012	0.318381
1900.820000	-0.310909	-2.114098	-1.008322	-1.576350	1.487000	1.091907	-0.171210	-0.092055	-0.001128	0.088904	0.000000	0.105731	-1.655670	5.732038	3.638215	0.629167	0.068545	0.261459	-1.792410	5.568617	4.227395	0.619349	-0.009013	0.318363	-1.792410	5.568617	4.227395	0.619349	-0.009013	0.318363
1900.830000	-0.312559	-2.114985	-1.008298	-1.575427	1.487011	1.092963	-0.168055	-0.088930	-0.000902	0.089324	0.000000	0.103929	-1.672416	5.496599	3.612726	0.628857	0.081922	0.336585	-1.792261	5.573915	4.227498	0.619333	-0.009009	0.318345	-1.792261	5.573915	4.227498	0.619333	-0.009009	0.318345
1900.840000	-0.314260	-2.115883	-1.008323	-1.574562	1.487035	1.094007	-0.167926	-0.088574	-0.001653	0.090412	0.000000	0.111075	-1.831881	5.159127	3.656148	0.637426	0.052100	0.275717	-1.792113	5.579312	4.227600	0.619320	-0.009011	0.318328	-1.792113	5.579312	4.227600	0.619320	-0.009011	0.318328
1900.850000	-0.315960	-2.116824	-1.008359	-1.573656	1.486975	1.095103	-0.167642	-0.092751	-0.001731	0.088748	0.000000	0.111126	-1.745570	5.612975	3.617139	0.627654	0.035864	0.233684	-1.791964	5.584699	4.227691	0.619296	-0.009008	0.318310	-1.791964	5.584699	4.227691	0.619296	-0.009008	0.318310
1900.860000	-0.317648	-2.117761	-1.008369	-1.572793	1.487024	1.096220	-0.169070	-0.093151	-0.001200	0.089251	0.000000	0.109760	-1.504409	5.712863	3.617710	0.617304	0.057019	0.269676	-1.791817	5.590127	4.227784	0.619283	-0.009005	0.318293	-1.791817	5.590127	4.227784	0.619283	-0.009005	0.318293
1900.872000	-0.319659	-2.118853	-1.008393	-1.571751	1.487048	1.097503	-0.166549	-0.091122	-0.001266	0.088738	0.000000	0.107609	-1.823807	5.617135	3.581834	0.590971	0.036056	0.274148	-1.791639	5.596837	4.227889	0.619260	-0.009007	0.318272	-1.791639	5.596837	4.227889	0.619260	-0.009007	0.318272
1900.882000	-0.321311	-2.119741	-1.008369	-1.570863	1.487035	1.098506	-0.165972	-0.092687	-0.001344	0.087875	0.000000	0.104582	-1.896623	5.812095	3.593957	0.642326	0.039968	0.358077	-1.791493	5.602286	4.227969	0.619240	-0.009004	0.318255	-1.791493	5.602286	4.227969	0.619240	-0.009004	0.318255
1900.892000	-0.322979	-2.120680	-1.008407	-1.569992	1.487035	1.099605	-0.169777	-0.091717	-0.001621	0.086826	0.000000	0.109908	-1.677885	5.679652	3.601659	0.656595	0.033879	0.261735	-1.791346	5.607910	4.228048	0.619221	-0.009004	0.318237	-1.791346	5.607910	4.228048	0.619221	-0.009004	0.318237
1900.902000	-0.324622	-2.121603	-1.008442	-1.569081	1.487000	1.100710	-0.166438	-0.088167	-0.001832	0.087037	0.000000	0.108691	-1.889682	5.443275	3.630900	0.633807	0.027120	0.284563	-1.791199	5.613301	4.228124	0.619202	-0.009004	0.318220	-1.791199	5.613301	4.228124	0.619202	-0.009004	0.318220
1900.912000	-0.326302	-2.122502	-1.008502	-1.568205	1.487035	1.101788	-0.166301	-0.091840	-0.002842	0.087169	0.000000	0.112005	-1.871408	5.679859	3.656329	0.640620	0.015747	0.217885	-1.791053	5.618659	4.228192	0.619180	-0.009000	0.318203	-1.791053	5.618659	4.228192	0.619180	-0.009000	0.318203
1900.924000	-0.328332	-2.123620	-1.008513	-1.567151	1.487048	1.103082	-0.167537	-0.092556	-0.002285	0.086585	0.000000	0.106087	-1.989868	5.961311	3.640282	0.678989	0.047599	0.264708	-1.790878	5.625274	4.228275	0.619159	-0.008999	0.318182	-1.790878	5.625274	4.228275	0.619159	-0.008999	0.318182
1900.934000	-0.330025	-2.124523	-1.008513	-1.566244	1.486987	1.104168	-0.167741	-0.091372	-0.001818	0.086703	0.000000	0.109726	-1.843349	5.870255	3.644888	0.634788	0.016554	0.254452	-1.790733	5.630457	4.228339	0.619142	-0.009000	0.318165	-1.790733	5.630457	4.228339	0.619142	-0.009000	0.318165
1900.944000	-0.331704	-2.125434	-1.008502	-1.565347	1.487024	1.105213	-0.166177	-0.090104	-0.001486	0.083896	0.000000	0.110578	-2.062689	5.865963	3.626095	0.650155	0.036355	0.243221	-1.790588	5.635902	4.228400	0.619124	-0.008996	0.318148	-1.790588	5.635902	4.228400	0.619124	-0.008996	0.318148
1900.956000	-0.333721	-2.126552	-1.008538	-1.564339	1.487011	1.106509	-0.166392	-0.091409	-0.001497	0.086436	0.000000	0.107176	-1.995560	5.841140	3.617895	0.631682	0.007302	0.280100	-1.790415	5.642349	4.228470	0.619105	-0.008998	0.318128	-1.790415	5.642349	4.228470	0.619105	-0.008998	0.318128
1900.966000	-0.335415	-2.127449	-1.008550	-1.563439	1.487035	1.107561	-0.168245	-0.088431	-0.001519	0.084968	0.000000	0.106614	-1.908474	5.687737	3.656604	0.644557	-0.007717	0.276982	-1.790271	5.647665	4.228524	0.619088	-0.008997	0.318111	-1.790271	5.647665	4.228524	0.619088	-0.008997	0.318111
1900.976000	-0.337106	-2.128279	-1.008574	-1.562579	1.487000	1.108631	-0.165865	-0.087036	-0.001849	0.086047	0.000000	0.103500	-2.003031	5.429448	3.641764	0.621308	0.018802	0.349991	-1.790128	5.652820	4.228580	0.619077	-0.008997	0.318094	-1.790128	5.652820	4.228580	0.619077	-0.008997	0.318094
1900.986000	-0.338788	-2.129204	-1.008586	-1.561705	1.487011	1.109704	-0.168119	-0.090091	-0.002097	0.083460	0.000000	0.108771	-1.722848	5.583906	3.637648	0.667193	0.019168	0.285847	-1.789985	5.658175	4.228625	0.619058	-0.008994	0.318077	-1.789985	5.658175	4.228625	0.619058	-0.008994	0.318077
1900.996000	-0.340480	-2.130150	-1.008586	-1.560793	1.487024	1.110777	-0.167096	-0.092646	-0.001512	0.084400	0.000000	0.108232	-1.827078	5.855019	3.620753	0.634816	0.014139	0.271122	-1.789842	5.663541	4.228666	0.619039	-0.008995	0.318060	-1.789842	5.663541	4.228666	0.619039	-0.008995	0.318060
1901.006000	-0.342162	-2.131013	-1.008609	-1.559944	1.487011	1.111897	-0.169517	-0.089442	-0.000971	0.086157	-0.000289	0.108451	-1.574674	5.746954	3.610179	0.651590	0.020470	0.268944	-1.789699	5.668801	4.228700	0.619018	-0.008993	0.318043	-1.789699	5.668801	4.228700	0.619018	-0.008993	0.318043
1901.016000	-0.343852	-2.131945	-1.008645	-1.559081	1.487023	1.112981	-0.166393	-0.089816	-0.001288	0.086650	-0.000267	0.108096	-1.664128	5.648409	3.610020	0.616729	0.017772	0.213254	-1.789557	5.673992	4.228739	0.619004	-0.008992	0.318026	-1.789557	5.673992	4.228739	0.619004	-0.008992	0.318026
1901.028000	-0.345845	-2.132992	-1.008621	-1.558076	1.487023	1.114225	-0.165827	-0.092126	-0.001226	0.085789	-0.000326	0.104146	-1.787009	5.981854	3.554306	0.621972	0.013758	0.299780	-1.789387	5.680646	4.228773	0.618979	-0.008991	0.318006	-1.789387	5.680646	4.228773	0.618979	-0.008991	0.318006
1901.038000	-0.347478	-2.133922	-1.008634	-1.557211	1.487023	1.115292	-0.166247	-0.087423	-0.001207	0.086937	-0.000288	0.108925	-1.744121	5.485857	3.583510	0.577881	0.035639	0.256952	-1.789246	5.685837	4.228806	0.618966	-0.008990	0.317990	-1.789246	5.685837	4.228806	0.618966	-0.008990	0.317990
1901.048000	-0.349122	-2.134800	-1.008670	-1.556329	1.486987	1.116411	-0.166597	-0.088790	-0.001972	0.084980	-0.000265	0.106126	-1.689031	5.500768	3.639134	0.643918	0.019109	0.252512	-1.789105	5.690810	4.228833	0.618950	-0.008990	0.317973	-1.789105	5.690810	4.228833	0.618950	-0.008990	0.317973
1901.058000	-0.350766	-2.135760	-1.008693	-1.555441	1.487023	1.117469	-0.163942	-0.092299	-0.002287	0.086019	-0.000250	0.107537	-2.048571	5.876364	3.639524	0.633695	0.023997	0.246790	-1.788965	5.696186	4.228853	0.618932	-0.008990	0.317956	-1.788965	5.696186	4.228853	0.618932	-0.008990	0.317956
1901.070000	-0.352712	-2.136802	-1.008704	-1.554459	1.486987	1.118764	-0.166214	-0.090880	-0.001322	0.085586	-0.000200	0.103948	-1.972985	5.864419	3.595120	0.678216	-0.001061	0.285448	-1.788795	5.702867	4.228858	0.618900	-0.008983	0.317937	-1.788795	5.702867	4.228858	0.618900	-0.008983	0.317937
1901.080000	-0.354430	-2.137793	-1.008718	-1.553617	1.487000	1.119818	-0.169200	-0.090152	-0.001695	0.088187	-0.000164	0.107374	-1.583409	5.851988	3.589717	0.668923	-0.000296	0.276311	-1.788655	5.708109	4.228869	0.618880	-0.008986	0.317920	-1.788655	5.708109	4.228869	0.618880	-0.008986	0.317920
1901.090000	-0.356097	-2.138696	-1.008729	-1.552686	1.487000	1.120927	-0.165650	-0.091732	-0.002058	0.089355	-0.000166	0.109164	-1.980670	5.933432	3.636312	0.646102	-0.018569	0.221599	-1.788515	5.713333	4.228881	0.618865	-0.008985	0.317904	-1.788515	5.713333	4.228881	0.618865	-0.008985	0.317904
1901.100000	-0.357766	-2.139618	-1.008765	-1.551847	1.486987	1.121936	-0.166280	-0.089632	-0.001563	0.088271	-0.000144	0.104421	-2.006344	6.035971	3.558865	0.626213	-0.014207	0.284837	-1.788376	5.718809	4.228888	0.618850	-0.008984	0.317887	-1.788376	5.718809	4.228888	0.618850	-0.008984	0.317887
1901.112000	-0.359734	-2.140659	-1.008801	-1.550793	1.487011	1.123207	-0.166546	-0.087665	-0.002426	0.089814	-0.000145	0.105498	-1.876382	5.680954	3.624800	0.626978	0.007419	0.268521	-1.788209	5.725042	4.228885	0.618825	-0.008984	0.317868	-1.788209	5.725042	4.228885	0.618825	-0.008984	0.317868
1901.122000	-0.361415	-2.141532	-1.008813	-1.549953	1.486987	1.124245	-0.165932	-0.089525	-0.002349	0.086963	-0.000130	0.102156	-1.980531	5.751725	3.667751	0.659979	0.009278	0.339264	-1.788071	5.729927	4.228888	0.618812	-0.008982	0.317851	-1.788071	5.729927	4.228888	0.618812	-0.008982	0.317851
1901.132000	-0.363107	-2.142434	-1.008801	-1.549046	1.487023	1.125308	-0.165123	-0.090959	-0.001931	0.086417	-0.000135	0.108076	-2.061797	5.896492	3.628105	0.681226	-0.003781	0.275311	-1.787933	5.735131	4.228884	0.618794	-0.008981	0.317835	-1.787933	5.735131	4.228884	0.618794	-0.008981	0.317835
1901.142000	-0.364764	-2.143320	-1.008836	-1.548182	1.487000	1.126384	-0.166686	-0.089299	-0.001190	0.089508	-0.000123	0.109915	-1.890544	5.801712	3.590945	0.638101	0.006904	0.257038	-1.787795	5.740440	4.228878	0.618779	-0.008980	0.317819	-1.787795	5.740440	4.228878	0.618779	-0.008980	0.317819
1901.152000	-0.366421	-2.144181	-1.008813	-1.547306	1.487011	1.127445	-0.167584	-0.089748	-0.001438	0.087399	-0.000105	0.107442	-1.728305	5.761811	3.590345	0.638568	0.003787	0.237753	-1.787658	5.745495	4.228865	0.618761	-0.008980	0.317803	-1.787658	5.745495	4.228865	0.618761	-0.008980	0.317803
1901.164000	-0.368460	-2.145248	-1.008848	-1.546277	1.487011	1.128726	-0.164873	-0.090623	-0.001066	0.086482	-0.000110	0.105282	-2.009485	5.971807	3.590859	0.631146	0.005118	0.275845	-1.787494	5.751456	4.228862	0.618750	-0.008980	0.317783	-1.787494	5.751456	4.228862	0.618750	-0.008980	0.317783
1901.174000	-0.370105	-2.146135	-1.008861	-1.545441	1.487000	1.129759	-0.165857	-0.087236	-0.000930	0.087815	-0.000100	0.106664	-1.803921	5.598626	3.531749	0.597413	0.011433	0.308651	-1.787358	5.756421	4.228846	0.618733	-0.008977	0.317767	-1.787358	5.756421	4.228846	0.618733	-0.008977	0.317767
1901.184000	-0.371750	-2.146999	-1.008897	-1.544543	1.486987	1.130849	-0.165770	-0.087842	-0.001937	0.085293	-0.000107	0.106961	-1.885010	5.418373	3.540218	0.647939	0.010443	0.292979	-1.787222	5.761498	4.228821	0.618715	-0.008977	0.317751	-1.787222	5.761498	4.228821	0.618715	-0.008977	0.317751
1901.194000	-0.373408	-2.147896	-1.008896	-1.543666	1.486975	1.131900	-0.168662	-0.091450	-0.001398	0.087703	-0.000099	0.106827	-1.562322	5.757244	3.569053	0.636781	0.012991	0.263271	-1.787086	5.766819	4.228795	0.618698	-0.008978	0.317735	-1.787086	5.766819	4.228795	0.618698	-0.008978	0.317735
1901.206000	-0.375387	-2.149011	-1.008908	-1.542623	1.487011	1.133206	-0.165756	-0.091861	-0.000989	0.089568	-0.000090	0.107587	-1.788763	5.891594	3.500818	0.603023	-0.001086	0.256670	-1.786922	5.773074	4.228757	0.618679	-0.008973	0.317716	-1.786922	5.773074	4.228757	0.618679	-0.008973	0.317716
1901.216000	-0.377056	-2.149899	-1.008920	-1.541728	1.487000	1.134273	-0.165866	-0.089360	-0.000902	0.088462	-0.000096	0.104472	-1.807552	5.820881	3.514807	0.607934	0.002463	0.284451	-1.786788	5.778226	4.228732	0.618665	-0.008975	0.317700	-1.786788	5.778226	4.228732	0.618665	-0.008975	0.317700
1901.226000	-0.378713	-2.150848	-1.008945	-1.540902	1.486987	1.135280	-0.166830	-0.091606	-0.001476	0.087002	-0.000090	0.106246	-1.627930	5.954904	3.534564	0.605103	0.000231	0.258526	-1.786652	5.783419	4.228689	0.618646	-0.008972	0.317684	-1.786652	5.783419	4.228689	0.618646	-0.008972	0.317684
1901.236000	-0.380358	-2.151731	-1.008933	-1.540038	1.487000	1.136356	-0.166667	-0.090940	-0.001410	0.084722	-0.000085	0.109284	-1.754333	6.034650	3.549384	0.622969	0.000984	0.216739	-1.786517	5.788838	4.228640	0.618624	-0.008973	0.317669	-1.786517	5.788838	4.228640	0.618624	-0.008973	0.317669
1901.248000	-0.382325	-2.152844	-1.008933	-1.539031	1.487011	1.137686	-0.164251	-0.087625	-0.002124	0.087810	-0.000079	0.105557	-1.919078	5.615970	3.625503	0.624687	0.013991	0.269789	-1.786356	5.794770	4.228591	0.618607	-0.008972	0.317650	-1.786356	5.794770	4.228591	0.618607	-0.008972	0.317650
1901.258000	-0.383957	-2.153722	-1.008993	-1.538172	1.486963	1.138717	-0.164560	-0.090223	-0.002920	0.087854	-0.000079	0.105834	-1.940979	5.863661	3.676171	0.611894	-0.002373	0.253683	-1.786222	5.799901	4.228536	0.618586	-0.008971	0.317634	-1.786222	5.799901	4.228536	0.618586	-0.008971	0.317634
1901.268000	-0.385579	-2.154610	-1.009040	-1.537297	1.486963	1.139734	-0.166987	-0.092239	-0.002202	0.086586	-0.000073	0.102966	-1.738314	6.218818	3.650142	0.646644	-0.009793	0.333611	-1.786088	5.805079	4.228476	0.618565	-0.008969	0.317618	-1.786088	5.805079	4.228476	0.618565	-0.008969	0.317618
1901.278000	-0.387246	-2.155530	-1.009027	-1.536420	1.486975	1.140835	-0.164219	-0.090575	-0.001206	0.088853	-0.000067	0.108424	-1.996199	6.092198	3.544278	0.594244	0.002647	0.209608	-1.785955	5.810469	4.228421	0.618548	-0.008970	0.317603	-1.785955	5.810469	4.228421	0.618548	-0.008970	0.317603
1901.290000	-0.389263	-2.156582	-1.009027	-1.535355	1.486975	1.142103	-0.165220	-0.087629	-0.001379	0.086015	-0.000062	0.105249	-1.984866	5.915111	3.570767	0.613622	-0.003044	0.253916	-1.785796	5.816391	4.228362	0.618536	-0.008967	0.317584	-1.785796	5.816391	4.228362	0.618536	-0.008967	0.317584
1901.300000	-0.390860	-2.157509	-1.009052	-1.534460	1.486987	1.143198	-0.166231	-0.090154	-0.001802	0.086392	-0.000066	0.108328	-1.848644	6.077893	3.531798	0.635931	-0.005845	0.188392	-1.785663	5.821356	4.228299	0.618518	-0.008965	0.317568	-1.785663	5.821356	4.228299	0.618518	-0.008965	0.317568
1901.310000	-0.392577	-2.158368	-1.009051	-1.533634	1.486963	1.144226	-0.165823	-0.088258	-0.001247	0.083494	-0.000065	0.103694	-1.994828	5.939349	3.465397	0.629863	-0.006272	0.290892	-1.785531	5.826505	4.228237	0.618505	-0.008964	0.317553	-1.785531	5.826505	4.228237	0.618505	-0.008964	0.317553
1901.320000	-0.394197	-2.159290	-1.009076	-1.532770	1.487011	1.145243	-0.165074	-0.086550	-0.001789	0.084014	-0.000062	0.102915	-2.020197	5.683116	3.568112	0.623908	-0.009892	0.305051	-1.785399	5.831794	4.228159	0.618484	-0.008962	0.317537	-1.785399	5.831794	4.228159	0.618484	-0.008962	0.317537
1901.330000	-0.395841	-2.160168	-1.009088	-1.531910	1.486975	1.146310	-0.165255	-0.088074	-0.002070	0.083486	-0.000000	0.107004	-2.016525	5.716272	3.579071	0.619515	-0.008438	0.280446	-1.785268	5.836341	4.228101	0.618473	-0.008966	0.317522	-1.785268	5.836341	4.228101	0.618473	-0.008966	0.317522
1901.342000	-0.397896	-2.161212	-1.009149	-1.530893	1.486951	1.147650	-0.167656	-0.090228	-0.001500	0.081331	-0.000000	0.102724	-1.759990	5.990115	3.570884	0.661027	-0.005085	0.290468	-1.785111	5.842311	4.228014	0.618453	-0.008963	0.317503	-1.785111	5.842311	4.228014	0.618453	-0.008963	0.317503
1901.352000	-0.399514	-2.162110	-1.009135	-1.529992	1.486987	1.148694	-0.164393	-0.088366	-0.001116	0.085539	-0.000000	0.104864	-1.886927	5.841255	3.525431	0.615394	-0.013965	0.262514	-1.784979	5.847685	4.227924	0.618433	-0.008961	0.317488	-1.784979	5.847685	4.227924	0.618433	-0.008961	0.317488
1901.362000	-0.401136	-2.162971	-1.009160	-1.529116	1.486975	1.149744	-0.166449	-0.088974	-0.001407	0.083999	-0.000000	0.104043	-1.807493	5.908338	3.470965	0.610293	-0.021150	0.273864	-1.784849	5.852504	4.227852	0.618423	-0.008961	0.317473	-1.784849	5.852504	4.227852	0.618423	-0.008961	0.317473
1901.372000	-0.402840	-2.163861	-1.009135	-1.528329	1.487000	1.150741	-0.165597	-0.091621	-0.001215	0.083558	0.000000	0.104801	-1.719680	6.109477	3.478788	0.660275	-0.016237	0.274579	-1.784719	5.857630	4.227765	0.618405	-0.008959	0.317457	-1.784719	5.857630	4.227765	0.618405	-0.008959	0.317457
1901.384000	-0.404845	-2.164961	-1.009171	-1.527263	1.486987	1.152061	-0.166648	-0.085819	-0.001145	0.084355	0.000000	0.108930	-1.652022	5.606690	3.480776	0.611949	0.003065	0.205033	-1.784564	5.863406	4.227663	0.618390	-0.008955	0.317439	-1.784564	5.863406	4.227663	0.618390	-0.008955	0.317439
1901.394000	-0.406524	-2.165800	-1.009208	-1.526471	1.486951	1.153100	-0.163666	-0.086973	-0.002200	0.085721	-0.000062	0.103860	-1.797714	5.586943	3.530482	0.591941	-0.012901	0.286833	-1.784435	5.868438	4.227570	0.618369	-0.008957	0.317424	-1.784435	5.868438	4.227570	0.618369	-0.008957	0.317424
1901.404000	-0.408109	-2.166663	-1.009219	-1.525620	1.486963	1.154126	-0.163452	-0.091021	-0.002037	0.083646	-0.000058	0.102355	-1.817509	6.031315	3.523405	0.632678	-0.004132	0.301763	-1.784305	5.873293	4.227464	0.618351	-0.008959	0.317409	-1.784305	5.873293	4.227464	0.618351	-0.008959	0.317409
1901.414000	-0.409778	-2.167612	-1.009219	-1.524735	1.486987	1.155171	-0.165174	-0.090920	-0.001290	0.085798	-0.000065	0.101754	-1.659137	6.151903	3.474265	0.608683	0.001836	0.343934	-1.784176	5.878398	4.227371	0.618338	-0.008956	0.317394	-1.784176	5.878398	4.227371	0.618338	-0.008956	0.317394
1901.426000	-0.411732	-2.168678	-1.009219	-1.523706	1.487000	1.156418	-0.162369	-0.089516	-0.001301	0.085561	-0.000061	0.105884	-1.861611	6.023905	3.431322	0.614951	-0.026136	0.281320	-1.784022	5.884611	4.227235	0.618314	-0.008957	0.317376	-1.784022	5.884611	4.227235	0.618314	-0.008957	0.317376
1901.436000	-0.413354	-2.169601	-1.009233	-1.522915	1.487011	1.157509	-0.162909	-0.090174	-0.001622	0.085172	-0.000000	0.107067	-1.961408	6.040784	3.462386	0.686944	0.004743	0.231818	-1.783894	5.889494	4.227137	0.618298	-0.008955	0.317361	-1.783894	5.889494	4.227137	0.618298	-0.008955	0.317361
1901.446000	-0.414999	-2.170472	-1.009280	-1.522048	1.486975	1.158571	-0.163686	-0.089499	-0.001695	0.089677	-0.000000	0.105639	-1.856416	6.082756	3.436079	0.610022	-0.027085	0.229990	-1.783766	5.894384	4.227027	0.618282	-0.008954	0.317346	-1.783766	5.894384	4.227027	0.618282	-0.008954	0.317346
1901.456000	-0.416608	-2.171372	-1.009316	-1.521154	1.486951	1.159639	-0.166081	-0.086748	-0.002419	0.087677	-0.000000	0.105130	-1.615677	5.849516	3.499634	0.617259	-0.029809	0.250422	-1.783638	5.899377	4.226902	0.618263	-0.008950	0.317331	-1.783638	5.899377	4.226902	0.618263	-0.008950	0.317331
1901.468000	-0.418599	-2.172392	-1.009340	-1.520149	1.486963	1.160872	-0.162772	-0.088621	-0.002958	0.086417	-0.000000	0.102840	-1.959097	5.938303	3.579103	0.619735	-0.010222	0.309372	-1.783486	5.905048	4.226770	0.618247	-0.008953	0.317313	-1.783486	5.905048	4.226770	0.618247	-0.008953	0.317313
1901.478000	-0.420256	-2.173317	-1.009339	-1.519298	1.486963	1.161904	-0.163465	-0.091437	-0.002014	0.086603	0.000000	0.106783	-1.929785	6.093824	3.524539	0.662170	-0.029028	0.266467	-1.783359	5.909957	4.226640	0.618228	-0.008950	0.317298	-1.783359	5.909957	4.226640	0.618228	-0.008950	0.317298
1901.488000	-0.421865	-2.174175	-1.009387	-1.518410	1.486987	1.162942	-0.164078	-0.089243	-0.001403	0.086957	0.000000	0.105660	-1.854313	6.145355	3.476936	0.619802	-0.018974	0.253090	-1.783232	5.915215	4.226500	0.618208	-0.008948	0.317283	-1.783232	5.915215	4.226500	0.618208	-0.008948	0.317283
1901.498000	-0.423557	-2.175051	-1.009351	-1.517575	1.486951	1.164013	-0.163145	-0.086968	-0.001236	0.087454	0.000000	0.109856	-1.965577	5.848470	3.473068	0.631493	-0.020402	0.214179	-1.783107	5.919867	4.226392	0.618196	-0.008948	0.317268	-1.783107	5.919867	4.226392	0.618196	-0.008948	0.317268
1901.508000	-0.425201	-2.175940	-1.009351	-1.516690	1.486963	1.165030	-0.162392	-0.089897	-0.001645	0.086715	-0.000076	0.105466	-2.120669	6.004137	3.539057	0.595152	-0.036501	0.243500	-1.782980	5.924831	4.226255	0.618180	-0.008946	0.317254	-1.782980	5.924831	4.226255	0.618180	-0.008946	0.317254
1901.520000	-0.427194	-2.177005	-1.009387	-1.515697	1.486951	1.166312	-0.163800	-0.087798	-0.001066	0.086678	-0.000069	0.107540	-1.892731	5.886346	3.400643	0.621829	-0.019227	0.270226	-1.782830	5.930599	4.226103	0.618163	-0.008943	0.317236	-1.782830	5.930599	4.226103	0.618163	-0.008943	0.317236
1901.530000	-0.428865	-2.177864	-1.009387	-1.514880	1.486951	1.167375	-0.166142	-0.085320	-0.001992	0.087373	-0.000077	0.107971	-1.627275	5.500097	3.496324	0.646597	-0.013507	0.205636	-1.782706	5.935180	4.225988	0.618156	-0.008945	0.317221	-1.782706	5.935180	4.225988	0.618156	-0.008945	0.317221
1901.540000	-0.430531	-2.178732	-1.009423	-1.514024	1.486987	1.168369	-0.162595	-0.089840	-0.001857	0.085368	-0.000071	0.102275	-1.918996	5.817538	3.485528	0.652648	-0.016744	0.312707	-1.782580	5.940274	4.225833	0.618135	-0.008943	0.317207	-1.782580	5.940274	4.225833	0.618135	-0.008943	0.317207
1901.550000	-0.432152	-2.179608	-1.009398	-1.513113	1.486963	1.169496	-0.163425	-0.091591	-0.001252	0.086454	-0.000067	0.104046	-1.774846	6.246334	3.463308	0.624041	-0.038716	0.262265	-1.782456	5.945017	4.225691	0.618120	-0.008944	0.317192	-1.782456	5.945017	4.225691	0.618120	-0.008944	0.317192
1901.562000	-0.434143	-2.180720	-1.009447	-1.512096	1.486975	1.170715	-0.162018	-0.088281	-0.000981	0.087383	-0.000073	0.099034	-1.876196	5.984669	3.425947	0.611587	-0.033169	0.326840	-1.782306	5.951275	4.225504	0.618101	-0.008944	0.317175	-1.782306	5.951275	4.225504	0.618101	-0.008944	0.317175
1901.572000	-0.435729	-2.181665	-1.009471	-1.511269	1.487024	1.171721	-0.164396	-0.089286	-0.001287	0.085963	-0.000002	0.106324	-1.537037	5.917028	3.416878	0.640266	-0.016707	0.262796	-1.782182	5.956095	4.225355	0.618086	-0.008945	0.317160	-1.782182	5.956095	4.225355	0.618086	-0.008945	0.317160
1901.582000	-0.437384	-2.182531	-1.009448	-1.510399	1.486951	1.172838	-0.162148	-0.090371	-0.001491	0.084984	-0.000000	0.106164	-1.755575	6.178847	3.440511	0.634883	-0.044139	0.239837	-1.782058	5.961227	4.225191	0.618066	-0.008943	0.317146	-1.782058	5.961227	4.225191	0.618066	-0.008943	0.317146
1901.592000	-0.439005	-2.183441	-1.009507	-1.509571	1.486963	1.173844	-0.162303	-0.087992	-0.001567	0.088306	-0.000000	0.104800	-1.883536	6.016349	3.412885	0.569972	-0.029105	0.274286	-1.781935	5.965935	4.225042	0.618054	-0.008941	0.317131	-1.781935	5.965935	4.225042	0.618054	-0.008941	0.317131
1901.602000	-0.440639	-2.184301	-1.009520	-1.508697	1.486975	1.174918	-0.163522	-0.086922	-0.002784	0.084134	-0.000000	0.103098	-1.825475	5.729471	3.499160	0.643466	-0.061481	0.271000	-1.781812	5.970790	4.224864	0.618034	-0.008942	0.317117	-1.781812	5.970790	4.224864	0.618034	-0.008942	0.317117
1901.614000	-0.442522	-2.185392	-1.009567	-1.507693	1.486963	1.176150	-0.162455	-0.089409	-0.002480	0.084144	0.000000	0.099057	-1.791065	6.172767	3.532109	0.650344	-0.065502	0.329643	-1.781664	5.976814	4.224643	0.618007	-0.008938	0.317100	-1.781664	5.976814	4.224643	0.618007	-0.008938	0.317100
1901.624000	-0.444131	-2.186293	-1.009580	-1.506833	1.486987	1.177197	-0.161936	-0.089631	-0.001809	0.085771	-0.000074	0.105199	-1.957080	6.290015	3.464262	0.646716	-0.028833	0.256984	-1.781542	5.981585	4.224473	0.617993	-0.008942	0.317086	-1.781542	5.981585	4.224473	0.617993	-0.008942	0.317086
1901.634000	-0.445714	-2.187155	-1.009566	-1.505960	1.486939	1.178288	-0.161630	-0.087985	-0.001215	0.084983	-0.000068	0.105208	-1.942455	6.273587	3.454846	0.644993	-0.033832	0.217512	-1.781419	5.986537	4.224302	0.617981	-0.008938	0.317071	-1.781419	5.986537	4.224302	0.617981	-0.008938	0.317071
1901.644000	-0.447337	-2.188063	-1.009614	-1.505097	1.486963	1.179327	-0.164894	-0.086870	-0.001655	0.083481	-0.000063	0.105706	-1.813037	6.036584	3.463598	0.670773	-0.021862	0.256020	-1.781297	5.991378	4.224127	0.617967	-0.008938	0.317057	-1.781297	5.991378	4.224127	0.617967	-0.008938	0.317057
1901.654000	-0.448988	-2.188954	-1.009566	-1.504274	1.487000	1.180322	-0.161871	-0.088902	-0.001383	0.085323	-0.000071	0.103306	-2.033890	6.328368	3.420840	0.638194	-0.036593	0.279648	-1.781176	5.996147	4.223956	0.617954	-0.008935	0.317043	-1.781176	5.996147	4.223956	0.617954	-0.008935	0.317043
1901.664000	-0.450597	-2.189827	-1.009614	-1.503399	1.486963	1.181352	-0.163931	-0.086095	-0.001549	0.086331	-0.000067	0.100951	-1.897682	5.898178	3.448677	0.592097	-0.082476	0.297925	-1.781056	6.000687	4.223791	0.617943	-0.008932	0.317029	-1.781056	6.000687	4.223791	0.617943	-0.008932	0.317029
1901.674000	-0.452214	-2.190675	-1.009650	-1.502514	1.486951	1.182428	-0.163767	-0.085395	-0.002131	0.082149	-0.000073	0.104499	-1.964260	5.795442	3.480504	0.649521	-0.061697	0.271223	-1.780935	6.005435	4.223596	0.617925	-0.008933	0.317015	-1.780935	6.005435	4.223596	0.617925	-0.008933	0.317015
1901.686000	-0.454204	-2.191733	-1.009663	-1.501496	1.486951	1.183733	-0.164802	-0.089212	-0.001651	0.085327	-0.000000	0.102531	-1.755499	6.225881	3.464450	0.598262	-0.066312	0.258583	-1.780790	6.011174	4.223377	0.617907	-0.008932	0.316998	-1.780790	6.011174	4.223377	0.617907	-0.008932	0.316998
1901.696000	-0.455857	-2.192612	-1.009674	-1.500650	1.486987	1.184718	-0.161729	-0.088708	-0.001098	0.083552	-0.000000	0.103716	-2.094464	6.178496	3.420459	0.616657	-0.043851	0.271241	-1.780670	6.016192	4.223190	0.617895	-0.008931	0.316984	-1.780670	6.016192	4.223190	0.617895	-0.008931	0.316984
1901.706000	-0.457475	-2.193475	-1.009674	-1.499849	1.486963	1.185735	-0.163852	-0.086326	-0.001013	0.081829	-0.000000	0.102320	-1.722962	6.001210	3.442776	0.656384	-0.035481	0.292745	-1.780550	6.020700	4.222990	0.617878	-0.008931	0.316970	-1.780550	6.020700	4.222990	0.617878	-0.008931	0.316970
1901.716000	-0.459141	-2.194387	-1.009734	-1.498950	1.486987	1.186725	-0.163025	-0.088632	-0.001332	0.081265	-0.000061	0.101529	-1.784850	6.067816	3.426140	0.628679	-0.068956	0.349816	-1.780431	6.025324	4.222804	0.617868	-0.008932	0.316956	-1.780431	6.025324	4.222804	0.617868	-0.008932	0.316956
1901.726000	-0.460820	-2.195243	-1.009674	-1.498103	1.486963	1.187798	-0.163998	-0.089758	-0.001201	0.082474	-0.000081	0.108761	-1.671808	6.240141	3.386418	0.657857	-0.040102	0.251318	-1.780312	6.030184	4.222597	0.617850	-0.008930	0.316942	-1.780312	6.030184	4.222597	0.617850	-0.008930	0.316942
1901.736000	-0.462425	-2.196116	-1.009698	-1.497252	1.486963	1.188861	-0.161967	-0.084891	-0.001307	0.084717	-0.000074	0.102943	-1.907934	5.821671	3.370651	0.641742	-0.037859	0.284963	-1.780192	6.035071	4.222384	0.617833	-0.008929	0.316928	-1.780192	6.035071	4.222384	0.617833	-0.008929	0.316928
1901.748000	-0.464427	-2.197187	-1.009759	-1.496259	1.486987	1.190095	-0.162226	-0.087360	-0.002058	0.083992	-0.000081	0.104547	-1.814559	5.961026	3.442983	0.631038	-0.054667	0.276711	-1.780051	6.040379	4.222159	0.617820	-0.008927	0.316911	-1.780051	6.040379	4.222159	0.617820	-0.008927	0.316911
1901.758000	-0.465985	-2.198049	-1.009770	-1.495419	1.486987	1.191144	-0.163914	-0.088659	-0.002018	0.085325	-0.000076	0.101813	-1.490487	6.120906	3.420424	0.608378	-0.059540	0.315399	-1.779932	6.045299	4.221941	0.617804	-0.008928	0.316898	-1.779932	6.045299	4.221941	0.617804	-0.008928	0.316898
1901.768000	-0.467628	-2.198976	-1.009770	-1.494537	1.486951	1.192118	-0.163094	-0.089251	-0.001570	0.083790	-0.000082	0.104535	-1.671123	6.257989	3.451452	0.584747	-0.052747	0.342627	-1.779813	6.050117	4.221705	0.617784	-0.008924	0.316884	-1.779813	6.050117	4.221705	0.617784	-0.008924	0.316884
1901.778000	-0.469269	-2.199817	-1.009782	-1.493723	1.486963	1.193211	-0.161618	-0.088213	-0.001446	0.083901	-0.000077	0.110117	-1.698598	6.105704	3.366736	0.620285	-0.054332	0.204914	-1.779696	6.054796	4.221490	0.617770	-0.008927	0.316870	-1.779696	6.054796	4.221490	0.617770	-0.008927	0.316870
1901.790000	-0.471151	-2.200862	-1.009770	-1.492696	1.486963	1.194477	-0.161138	-0.089024	-0.001759	0.080941	-0.000072	0.104679	-1.972015	6.312449	3.426536	0.662038	-0.039159	0.261226	-1.779555	6.060391	4.221228	0.617753	-0.008928	0.316854	-1.779555	6.060391	4.221228	0.617753	-0.008928	0.316854
1901.800000	-0.472757	-2.201770	-1.009818	-1.491926	1.486939	1.195492	-0.163088	-0.086900	-0.001735	0.083582	-0.000000	0.105059	-1.604400	6.131092	3.414901	0.645927	-0.064852	0.301583	-1.779437	6.065140	4.220992	0.617733	-0.008927	0.316840	-1.779437	6.065140	4.220992	0.617733	-0.008927	0.316840
1901.810000	-0.474349	-2.202600	-1.009830	-1.491081	1.486928	1.196535	-0.160259	-0.084443	-0.002622	0.082124	-0.000000	0.101782	-1.955924	5.920369	3.455476	0.664657	-0.064564	0.294100	-1.779321	6.069485	4.220775	0.617721	-0.008925	0.316826	-1.779321	6.069485	4.220775	0.617721	-0.008925	0.316826
1901.820000	-0.475993	-2.203466	-1.009891	-1.490228	1.486963	1.197567	-0.161541	-0.086788	-0.002736	0.086414	-0.000000	0.105186	-1.905698	5.960459	3.535967	0.636106	-0.070857	0.284151	-1.779204	6.074144	4.220537	0.617702	-0.008925	0.316813	-1.779204	6.074144	4.220537	0.617702	-0.008925	0.316813
1901.832000	-0.477876	-2.204500	-1.009891	-1.489177	1.486928	1.198848	-0.164606	-0.089617	-0.002143	0.083933	-0.000077	0.105895	-1.797933	6.345954	3.470673	0.658945	-0.066682	0.239428	-1.779065	6.079655	4.220270	0.617693	-0.008921	0.316797	-1.779065	6.079655	4.220270	0.617693	-0.008921	0.316797
1901.842000	-0.479515	-2.205409	-1.009902	-1.488325	1.486928	1.199848	-0.162167	-0.088198	-0.001116	0.085361	-0.000071	0.102629	-1.806506	6.274083	3.383092	0.643988	-0.063809	0.257381	-1.778949	6.084511	4.220018	0.617674	-0.008923	0.316783	-1.778949	6.084511	4.220018	0.617674	-0.008923	0.316783
1901.852000	-0.481098	-2.206276	-1.009902	-1.487479	1.486963	1.200929	-0.162194	-0.086033	-0.001345	0.084521	-0.000066	0.102207	-1.876886	5.967482	3.389375	0.621951	-0.044285	0.255706	-1.778833	6.089095	4.219779	0.617658	-0.008922	0.316770	-1.778833	6.089095	4.219779	0.617658	-0.008922	0.316770
1901.862000	-0.482716	-2.207141	-1.009937	-1.486652	1.486951	1.201958	-0.161793	-0.088362	-0.001395	0.084772	-0.000074	0.099687	-1.963387	6.090494	3.426005	0.606668	-0.060443	0.330820	-1.778719	6.093486	4.219557	0.617647	-0.008921	0.316756	-1.778719	6.093486	4.219557	0.617647	-0.008921	0.316756
1901.872000	-0.484371	-2.207966	-1.009950	-1.485849	1.486939	1.202951	-0.163337	-0.087037	-0.001228	0.085494	-0.000069	0.105659	-1.875309	6.086643	3.403082	0.601866	-0.082642	0.256035	-1.778603	6.098205	4.219306	0.617632	-0.008920	0.316743	-1.778603	6.098205	4.219306	0.617632	-0.008920	0.316743
1901.882000	-0.485988	-2.208844	-1.009938	-1.485001	1.486928	1.204019	-0.161338	-0.084249	-0.001635	0.087091	-0.000065	0.103997	-1.943236	5.724113	3.475149	0.613821	-0.094350	0.244257	-1.778489	6.102572	4.219065	0.617618	-0.008917	0.316730	-1.778489	6.102572	4.219065	0.617618	-0.008917	0.316730
1901.892000	-0.487571	-2.209711	-1.009986	-1.484141	1.486963	1.205037	-0.162106	-0.087929	-0.002120	0.084005	-0.000068	0.104249	-1.927461	6.023634	3.462439	0.641521	-0.085228	0.233017	-1.778374	6.107264	4.218810	0.617603	-0.008917	0.316716	-1.778374	6.107264	4.218810	0.617603	-0.008917	0.316716
1901.904000	-0.489584	-2.210792	-1.009974	-1.483111	1.486951	1.206294	-0.161773	-0.090325	-0.001536	0.086430	-0.000000	0.103232	-1.889353	6.266035	3.416695	0.605415	-0.075019	0.252696	-1.778237	6.112961	4.218482	0.617583	-0.008918	0.316700	-1.778237	6.112961	4.218482	0.617583	-0.008918	0.316700
1901.914000	-0.491216	-2.211641	-1.009974	-1.482296	1.486928	1.207321	-0.164477	-0.087688	-0.000997	0.084074	-0.000000	0.099750	-1.612981	6.133264	3.385921	0.630396	-0.061958	0.316846	-1.778124	6.117419	4.218261	0.617576	-0.008915	0.316687	-1.778124	6.117419	4.218261	0.617576	-0.008915	0.316687
1901.924000	-0.492856	-2.212532	-1.010010	-1.481473	1.486928	1.208342	-0.160491	-0.087467	-0.001396	0.084639	-0.000000	0.104672	-1.889449	6.051077	3.370212	0.633689	-0.103098	0.238640	-1.778010	6.122285	4.217979	0.617556	-0.008914	0.316674	-1.778010	6.122285	4.217979	0.617556	-0.008914	0.316674
1901.934000	-0.494510	-2.213422	-1.009997	-1.480636	1.486951	1.209418	-0.161822	-0.090337	-0.001511	0.083203	-0.000083	0.102452	-1.802719	6.395054	3.416120	0.660947	-0.036854	0.273561	-1.777896	6.126874	4.217706	0.617544	-0.008917	0.316661	-1.777896	6.126874	4.217706	0.617544	-0.008917	0.316661
1901.946000	-0.496429	-2.214501	-1.010010	-1.479606	1.486951	1.210653	-0.161901	-0.085682	-0.001494	0.085259	-0.000074	0.104283	-1.776344	5.946820	3.422536	0.584678	-0.079405	0.232451	-1.777760	6.132520	4.217360	0.617522	-0.008913	0.316645	-1.777760	6.132520	4.217360	0.617522	-0.008913	0.316645
1901.956000	-0.498046	-2.215398	-1.010070	-1.478743	1.486928	1.211677	-0.161940	-0.085292	-0.002351	0.084347	-0.000069	0.101450	-1.561794	5.869838	3.518308	0.633284	-0.106844	0.247197	-1.777647	6.136866	4.217093	0.617508	-0.008913	0.316632	-1.777647	6.136866	4.217093	0.617508	-0.008913	0.316632
1901.966000	-0.499651	-2.216231	-1.010094	-1.477932	1.486975	1.212710	-0.160430	-0.089276	-0.002739	0.084881	-0.000077	0.100382	-1.764849	6.299085	3.540476	0.583106	-0.073665	0.312881	-1.777534	6.141572	4.216789	0.617485	-0.008912	0.316619	-1.777534	6.141572	4.216789	0.617485	-0.008912	0.316619
1901.976000	-0.501270	-2.217144	-1.010081	-1.477071	1.486963	1.213730	-0.160037	-0.089291	-0.002073	0.083716	-0.000072	0.105408	-1.714740	6.428628	3.471196	0.652831	-0.073584	0.270529	-1.777423	6.146029	4.216531	0.617479	-0.008913	0.316606	-1.777423	6.146029	4.216531	0.617479	-0.008913	0.316606
1901.988000	-0.503237	-2.218199	-1.010129	-1.476089	1.486963	1.214972	-0.162330	-0.087736	-0.001518	0.086727	-0.000077	0.100037	-1.716913	6.314887	3.432653	0.593854	-0.094676	0.282666	-1.777288	6.151788	4.216169	0.617455	-0.008909	0.316590	-1.777288	6.151788	4.216169	0.617455	-0.008909	0.316590
1901.998000	-0.504830	-2.219062	-1.010129	-1.475250	1.486951	1.216012	-0.160473	-0.086744	-0.001460	0.084257	-0.000073	0.102724	-1.795101	6.174683	3.378968	0.613226	-0.089631	0.279490	-1.777176	6.156412	4.215865	0.617439	-0.008910	0.316577	-1.777176	6.156412	4.215865	0.617439	-0.008910	0.316577
1902.008000	-0.506435	-2.219917	-1.010106	-1.474392	1.486939	1.216996	-0.159103	-0.087657	-0.001598	0.083661	-0.000007	0.100443	-1.901915	6.340369	3.400592	0.641831	-0.095097	0.288505	-1.777065	6.160674	4.215599	0.617428	-0.008908	0.316564	-1.777065	6.160674	4.215599	0.617428	-0.008908	0.316564
1902.018000	-0.508016	-2.220792	-1.010129	-1.473530	1.486987	1.217980	-0.158523	-0.085838	-0.001447	0.084464	-0.000000	0.104046	-2.000056	6.150445	3.438032	0.652596	-0.076495	0.285217	-1.776954	6.165329	4.215294	0.617415	-0.008907	0.316551	-1.776954	6.165329	4.215294	0.617415	-0.008907	0.316551
1902.028000	-0.509589	-2.221630	-1.010201	-1.472702	1.486963	1.219054	-0.161828	-0.084223	-0.002136	0.084102	-0.000000	0.105487	-1.775339	5.831741	3.451669	0.599243	-0.092447	0.276571	-1.776843	6.169579	4.215015	0.617403	-0.008905	0.316538	-1.776843	6.169579	4.215015	0.617403	-0.008905	0.316538
1902.038000	-0.511217	-2.222499	-1.010224	-1.471833	1.486928	1.220110	-0.158973	-0.087213	-0.001764	0.082722	-0.000080	0.101891	-1.934732	6.131131	3.438082	0.607596	-0.093789	0.290610	-1.776732	6.174252	4.214704	0.617388	-0.008908	0.316526	-1.776732	6.174252	4.214704	0.617388	-0.008908	0.316526
1902.050000	-0.513150	-2.223567	-1.010177	-1.470839	1.486963	1.221355	-0.160761	-0.088262	-0.001447	0.083896	-0.000072	0.102090	-1.881602	6.353406	3.412674	0.598022	-0.090131	0.259360	-1.776600	6.179673	4.214350	0.617375	-0.008906	0.316510	-1.776600	6.179673	4.214350	0.617375	-0.008906	0.316510
1902.060000	-0.514722	-2.224418	-1.010177	-1.469954	1.486939	1.222347	-0.160588	-0.085222	-0.001393	0.082879	-0.000080	0.098813	-1.903304	6.093339	3.436944	0.595050	-0.075260	0.344932	-1.776490	6.184245	4.214035	0.617361	-0.008905	0.316498	-1.776490	6.184245	4.214035	0.617361	-0.008905	0.316498
1902.070000	-0.516317	-2.225306	-1.010237	-1.469138	1.486951	1.223340	-0.162040	-0.087264	-0.001336	0.081449	-0.000075	0.103098	-1.769275	6.095579	3.421258	0.595263	-0.119796	0.311877	-1.776381	6.188672	4.213743	0.617349	-0.008905	0.316485	-1.776381	6.188672	4.213743	0.617349	-0.008905	0.316485
1902.080000	-0.517911	-2.226221	-1.010237	-1.468341	1.486928	1.224363	-0.159263	-0.088435	-0.001373	0.079832	-0.000070	0.107061	-2.052219	6.443041	3.373249	0.613543	-0.090988	0.236253	-1.776272	6.193139	4.213439	0.617336	-0.008903	0.316472	-1.776272	6.193139	4.213439	0.617336	-0.008903	0.316472
1902.092000	-0.519843	-2.227203	-1.010273	-1.467300	1.486987	1.225618	-0.160868	-0.083559	-0.001899	0.080200	-0.000076	0.103974	-1.876243	5.877821	3.448473	0.631050	-0.100067	0.284551	-1.776140	6.198605	4.213030	0.617316	-0.008902	0.316457	-1.776140	6.198605	4.213030	0.617316	-0.008902	0.316457
1902.102000	-0.521402	-2.228069	-1.010298	-1.466486	1.486928	1.226649	-0.161011	-0.085316	-0.002794	0.080419	-0.000071	0.104990	-2.039588	6.005832	3.500746	0.644956	-0.107304	0.276155	-1.776031	6.203039	4.212700	0.617299	-0.008900	0.316444	-1.776031	6.203039	4.212700	0.617299	-0.008900	0.316444
1902.112000	-0.522998	-2.228956	-1.010333	-1.465656	1.486928	1.227661	-0.161821	-0.088330	-0.001991	0.084898	-0.000000	0.100951	-1.687458	6.499691	3.478945	0.590817	-0.123914	0.289361	-1.775923	6.207502	4.212380	0.617282	-0.008901	0.316432	-1.775923	6.207502	4.212380	0.617282	-0.008901	0.316432
1902.122000	-0.524640	-2.229835	-1.010297	-1.464846	1.486939	1.228670	-0.161007	-0.087631	-0.001715	0.082852	-0.000000	0.102265	-1.852388	6.430759	3.462662	0.614929	-0.121486	0.286301	-1.775814	6.212164	4.212025	0.617265	-0.008898	0.316419	-1.775814	6.212164	4.212025	0.617265	-0.008898	0.316419
1902.134000	-0.526595	-2.230927	-1.010392	-1.463830	1.486939	1.229965	-0.160485	-0.086609	-0.001477	0.082168	-0.000090	0.104348	-1.871966	6.424272	3.477898	0.581248	-0.101587	0.250438	-1.775685	6.217520	4.211644	0.617251	-0.008899	0.316404	-1.775685	6.217520	4.211644	0.617251	-0.008899	0.316404
1902.144000	-0.528204	-2.231780	-1.010345	-1.462992	1.486963	1.230994	-0.162641	-0.086481	-0.001550	0.081936	-0.000082	0.103466	-1.565887	6.495260	3.471309	0.605778	-0.095600	0.263331	-1.775577	6.221930	4.211320	0.617237	-0.008898	0.316392	-1.775577	6.221930	4.211320	0.617237	-0.008898	0.316392
1902.154000	-0.529834	-2.232666	-1.010369	-1.462211	1.486939	1.231996	-0.161048	-0.086776	-0.001515	0.082890	-0.000090	0.102419	-1.628184	6.432261	3.439879	0.609602	-0.123128	0.253123	-1.775469	6.226415	4.210972	0.617221	-0.008898	0.316379	-1.775469	6.226415	4.210972	0.617221	-0.008898	0.316379
1902.164000	-0.531416	-2.233531	-1.010417	-1.461353	1.486963	1.232978	-0.159866	-0.084121	-0.002296	0.082352	-0.000083	0.097678	-1.774574	6.221871	3.492175	0.624187	-0.108328	0.377482	-1.775362	6.230810	4.210631	0.617207	-0.008897	0.316367	-1.775362	6.230810	4.210631	0.617207	-0.008897	0.316367
1902.174000	-0.533023	-2.234396	-1.010428	-1.460539	1.486939	1.234012	-0.158854	-0.084582	-0.002517	0.083726	-0.000077	0.104531	-1.844222	6.079780	3.515170	0.644741	-0.116401	0.282122	-1.775255	6.235125	4.210276	0.617187	-0.008894	0.316355	-1.775255	6.235125	4.210276	0.617187	-0.008894	0.316355
1902.184000	-0.534620	-2.235212	-1.010465	-1.459736	1.486951	1.235074	-0.161659	-0.087930	-0.002133	0.082199	-0.000084	0.104739	-1.669180	6.485959	3.514655	0.655745	-0.127219	0.258228	-1.775149	6.239352	4.209942	0.617174	-0.008897	0.316342	-1.775149	6.239352	4.209942	0.617174	-0.008897	0.316342
1902.196000	-0.536513	-2.236256	-1.010453	-1.458704	1.486939	1.236319	-0.158062	-0.086834	-0.001512	0.087090	-0.000078	0.104066	-1.828481	6.469296	3.464565	0.599838	-0.100917	0.239899	-1.775022	6.244730	4.209530	0.617157	-0.008898	0.316327	-1.775022	6.244730	4.209530	0.617157	-0.008898	0.316327
1902.206000	-0.538109	-2.237135	-1.010476	-1.457871	1.486928	1.237376	-0.159638	-0.085417	-0.001239	0.084979	-0.000073	0.103951	-1.814754	6.234544	3.439592	0.602334	-0.152267	0.224300	-1.774915	6.249163	4.209173	0.617146	-0.008895	0.316315	-1.774915	6.249163	4.209173	0.617146	-0.008895	0.316315
1902.216000	-0.539669	-2.237999	-1.010501	-1.457020	1.486903	1.238343	-0.159730	-0.085336	-0.001411	0.086055	-0.000025	0.097296	-1.957396	6.302950	3.460648	0.597188	-0.124859	0.326182	-1.774810	6.253459	4.208807	0.617129	-0.008893	0.316303	-1.774810	6.253459	4.208807	0.617129	-0.008893	0.316303
1902.226000	-0.541288	-2.238838	-1.010488	-1.456167	1.486903	1.239395	-0.160933	-0.086807	-0.001220	0.084567	-0.000089	0.103389	-1.653280	6.444705	3.481582	0.656237	-0.116251	0.229407	-1.774705	6.257696	4.208498	0.617122	-0.008893	0.316291	-1.774705	6.257696	4.208498	0.617122	-0.008893	0.316291
1902.238000	-0.543159	-2.239869	-1.010476	-1.455243	1.486939	1.240639	-0.159795	-0.082713	-0.001734	0.085028	-0.000080	0.101456	-1.874555	5.771865	3.466076	0.611527	-0.073979	0.262659	-1.774579	6.262823	4.208059	0.617104	-0.008892	0.316276	-1.774579	6.262823	4.208059	0.617104	-0.008892	0.316276
1902.248000	-0.544766	-2.240653	-1.010537	-1.454395	1.486939	1.241674	-0.159819	-0.085345	-0.002355	0.083895	-0.000073	0.103716	-1.847378	6.010757	3.514263	0.619942	-0.122907	0.198434	-1.774474	6.266992	4.207687	0.617088	-0.008892	0.316264	-1.774474	6.266992	4.207687	0.617088	-0.008892	0.316264
1902.258000	-0.546338	-2.241531	-1.010549	-1.453543	1.486939	1.242691	-0.160290	-0.089666	-0.001739	0.085029	-0.000093	0.102347	-1.941583	6.416001	3.490469	0.626510	-0.113852	0.202082	-1.774369	6.271418	4.207330	0.617078	-0.008890	0.316252	-1.774369	6.271418	4.207330	0.617078	-0.008890	0.316252
1902.268000	-0.547944	-2.242428	-1.010536	-1.452701	1.486891	1.243703	-0.159568	-0.087839	-0.001093	0.084793	-0.000088	0.098933	-1.867452	6.476547	3.479503	0.637653	-0.096025	0.316847	-1.774265	6.275972	4.206965	0.617064	-0.008889	0.316240	-1.774265	6.275972	4.206965	0.617064	-0.008889	0.316240
1902.278000	-0.549564	-2.243294	-1.010571	-1.451889	1.486939	1.244690	-0.159946	-0.085449	-0.001258	0.083047	-0.000094	0.102217	-2.047373	6.272698	3.468506	0.620587	-0.100391	0.247115	-1.774161	6.280123	4.206602	0.617053	-0.008890	0.316228	-1.774161	6.280123	4.206602	0.617053	-0.008890	0.316228
1902.288000	-0.551206	-2.244195	-1.010585	-1.451073	1.486915	1.245767	-0.160202	-0.087187	-0.001468	0.084901	-0.000088	0.101456	-1.927837	6.466176	3.509884	0.630346	-0.130025	0.262575	-1.774057	6.284625	4.206201	0.617036	-0.008891	0.316216	-1.774057	6.284625	4.206201	0.617036	-0.008891	0.316216
1902.300000	-0.553115	-2.245192	-1.010596	-1.450089	1.486928	1.246952	-0.162047	-0.087391	-0.001543	0.085713	-0.000109	0.100268	-1.700579	6.494349	3.493323	0.623939	-0.113803	0.232961	-1.773932	6.289801	4.205750	0.617020	-0.008890	0.316201	-1.773932	6.289801	4.205750	0.617020	-0.008890	0.316201
1902.310000	-0.554769	-2.246076	-1.010620	-1.449224	1.486903	1.247991	-0.159710	-0.083472	-0.001877	0.083132	-0.000097	0.099876	-1.789702	6.101466	3.494827	0.622491	-0.114339	0.283150	-1.773829	6.294009	4.205382	0.617009	-0.008889	0.316190	-1.773829	6.294009	4.205382	0.617009	-0.008889	0.316190
1902.320000	-0.556388	-2.246861	-1.010656	-1.448375	1.486928	1.248940	-0.159449	-0.086149	-0.002334	0.084221	-0.000105	0.098822	-1.776761	6.209260	3.549632	0.630655	-0.093518	0.331616	-1.773726	6.298435	4.204962	0.616991	-0.008885	0.316178	-1.773726	6.298435	4.204962	0.616991	-0.008885	0.316178
1902.330000	-0.557969	-2.247763	-1.010680	-1.447572	1.486903	1.249950	-0.157045	-0.088349	-0.002036	0.083968	-0.000110	0.105344	-1.935704	6.481747	3.538397	0.643529	-0.141851	0.283130	-1.773623	6.302621	4.204588	0.616980	-0.008886	0.316166	-1.773623	6.302621	4.204588	0.616980	-0.008886	0.316166
1902.340000	-0.559579	-2.248660	-1.010668	-1.446706	1.486928	1.250976	-0.160749	-0.087008	-0.001225	0.083724	-0.000103	0.101121	-1.569928	6.476876	3.482263	0.623708	-0.124385	0.239808	-1.773521	6.306958	4.204217	0.616971	-0.008885	0.316154	-1.773521	6.306958	4.204217	0.616971	-0.008885	0.316154
1902.352000	-0.561544	-2.249656	-1.010668	-1.445711	1.486915	1.252235	-0.158111	-0.085960	-0.001126	0.082331	-0.000107	0.102400	-1.655792	6.372135	3.476691	0.648286	-0.142208	0.238950	-1.773398	6.311956	4.203735	0.616954	-0.008887	0.316140	-1.773398	6.311956	4.203735	0.616954	-0.008887	0.316140
1902.362000	-0.563140	-2.250535	-1.010668	-1.444872	1.486928	1.253268	-0.157809	-0.086127	-0.001203	0.086811	-0.000100	0.098974	-1.669695	6.394065	3.492202	0.605183	-0.130905	0.308248	-1.773296	6.316264	4.203354	0.616941	-0.008883	0.316128	-1.773296	6.316264	4.203354	0.616941	-0.008883	0.316128
1902.372000	-0.564675	-2.251387	-1.010715	-1.444082	1.486927	1.254193	-0.157415	-0.086187	-0.001114	0.084218	-0.000118	0.102388	-1.728791	6.478095	3.494421	0.630521	-0.135839	0.303803	-1.773194	6.320830	4.202914	0.616924	-0.008883	0.316116	-1.773194	6.320830	4.202914	0.616924	-0.008883	0.316116
1902.382000	-0.566331	-2.252236	-1.010704	-1.443204	1.486928	1.255257	-0.159050	-0.082966	-0.001547	0.083686	-0.000104	0.102550	-1.536215	6.118315	3.516266	0.618627	-0.145453	0.291895	-1.773094	6.324667	4.202578	0.616921	-0.008883	0.316105	-1.773094	6.324667	4.202578	0.616921	-0.008883	0.316105
1902.394000	-0.568140	-2.253268	-1.010752	-1.442233	1.486927	1.256516	-0.156293	-0.084303	-0.001909	0.082658	-0.000128	0.102126	-1.873755	6.184657	3.526169	0.618339	-0.102167	0.262269	-1.772972	6.329758	4.202072	0.616902	-0.008882	0.316091	-1.772972	6.329758	4.202072	0.616902	-0.008882	0.316091
1902.404000	-0.569723	-2.254086	-1.010764	-1.441398	1.486928	1.257502	-0.156331	-0.087431	-0.001845	0.081429	-0.000116	0.103297	-1.851222	6.396976	3.532433	0.648582	-0.097457	0.242718	-1.772871	6.333966	4.201671	0.616893	-0.008881	0.316079	-1.772871	6.333966	4.201671	0.616893	-0.008881	0.316079
1902.414000	-0.571273	-2.254972	-1.010751	-1.440570	1.486915	1.258484	-0.159094	-0.087380	-0.001093	0.080482	-0.000122	0.100365	-1.699886	6.451850	3.457930	0.646613	-0.113584	0.298559	-1.772770	6.338268	4.201260	0.616880	-0.008877	0.316067	-1.772770	6.338268	4.201260	0.616880	-0.008877	0.316067
1902.424000	-0.572868	-2.255854	-1.010763	-1.439704	1.486915	1.259525	-0.158015	-0.085014	-0.000921	0.082250	-0.000112	0.102841	-1.770944	6.279679	3.479941	0.602787	-0.120244	0.286051	-1.772670	6.342462	4.200850	0.616868	-0.008882	0.316056	-1.772670	6.342462	4.200850	0.616868	-0.008882	0.316056
1902.436000	-0.574765	-2.256920	-1.010776	-1.438685	1.486915	1.260760	-0.158118	-0.087587	-0.001478	0.080096	-0.000103	0.104184	-1.891019	6.507241	3.456944	0.659651	-0.109420	0.218653	-1.772550	6.347701	4.200329	0.616850	-0.008879	0.316042	-1.772550	6.347701	4.200329	0.616850	-0.008879	0.316042
1902.446000	-0.576312	-2.257819	-1.010799	-1.437848	1.486903	1.261805	-0.157705	-0.085527	-0.001251	0.080279	-0.000111	0.100100	-1.912569	6.437994	3.473918	0.638734	-0.123843	0.285936	-1.772450	6.352048	4.199891	0.616834	-0.008877	0.316030	-1.772450	6.352048	4.199891	0.616834	-0.008877	0.316030
1902.456000	-0.577885	-2.258595	-1.010812	-1.437055	1.486928	1.262812	-0.159234	-0.082398	-0.001777	0.082595	-0.000099	0.101130	-1.758529	6.052692	3.487050	0.597643	-0.121186	0.294139	-1.772351	6.356244	4.199462	0.616823	-0.008878	0.316019	-1.772351	6.356244	4.199462	0.616823	-0.008878	0.316019
1902.466000	-0.579481	-2.259481	-1.010848	-1.436227	1.486915	1.263815	-0.157655	-0.085956	-0.002457	0.079554	-0.000107	0.099258	-2.057201	6.286004	3.557456	0.630095	-0.145850	0.276572	-1.772251	6.360414	4.199021	0.616807	-0.008876	0.316007	-1.772251	6.360414	4.199021	0.616807	-0.008876	0.316007
1902.476000	-0.581078	-2.260357	-1.010871	-1.435414	1.486928	1.264791	-0.157899	-0.087415	-0.001777	0.080285	-0.000113	0.101867	-1.982802	6.543873	3.560186	0.638766	-0.109283	0.298871	-1.772152	6.364626	4.198580	0.616792	-0.008876	0.315996	-1.772152	6.364626	4.198580	0.616792	-0.008876	0.315996
1902.488000	-0.582962	-2.261398	-1.010859	-1.434407	1.486927	1.266053	-0.157419	-0.086165	-0.001158	0.081077	-0.000117	0.107907	-2.006941	6.528565	3.471735	0.643375	-0.108159	0.194520	-1.772033	6.369831	4.198053	0.616776	-0.008878	0.315982	-1.772033	6.369831	4.198053	0.616776	-0.008878	0.315982
1902.498000	-0.584585	-2.262247	-1.010871	-1.433590	1.486915	1.267068	-0.160579	-0.085565	-0.001256	0.081678	-0.000108	0.101668	-1.688396	6.543875	3.488557	0.621953	-0.119565	0.263721	-1.771934	6.374003	4.197588	0.616761	-0.008877	0.315971	-1.771934	6.374003	4.197588	0.616761	-0.008877	0.315971
1902.508000	-0.586179	-2.263143	-1.010871	-1.432749	1.486903	1.268084	-0.158310	-0.086360	-0.001012	0.081789	-0.000129	0.100891	-1.844900	6.584623	3.486763	0.574621	-0.126284	0.219427	-1.771836	6.378180	4.197188	0.616754	-0.008875	0.315960	-1.771836	6.378180	4.197188	0.616754	-0.008875	0.315960
1902.518000	-0.587776	-2.264006	-1.010919	-1.431925	1.486928	1.269104	-0.158511	-0.084054	-0.001462	0.080412	-0.000113	0.097283	-1.838897	6.522213	3.494975	0.636442	-0.106827	0.318272	-1.771738	6.382462	4.196709	0.616733	-0.008872	0.315948	-1.771738	6.382462	4.196709	0.616733	-0.008872	0.315948
1902.530000	-0.589661	-2.264987	-1.010967	-1.431001	1.486915	1.270294	-0.159475	-0.083025	-0.002801	0.080912	-0.000118	0.101273	-1.849477	6.144199	3.586340	0.619894	-0.104407	0.284726	-1.771621	6.387208	4.196199	0.616721	-0.008874	0.315935	-1.771621	6.387208	4.196199	0.616721	-0.008874	0.315935
1902.540000	-0.591245	-2.265825	-1.010966	-1.430197	1.486903	1.271349	-0.159911	-0.084826	-0.002120	0.080535	-0.000106	0.103226	-1.595840	6.350802	3.565677	0.693049	-0.112738	0.240117	-1.771523	6.391270	4.195751	0.616707	-0.008874	0.315924	-1.771523	6.391270	4.195751	0.616707	-0.008874	0.315924
1902.550000	-0.592853	-2.266721	-1.010980	-1.429390	1.486879	1.272318	-0.158530	-0.086404	-0.001454	0.083558	-0.000113	0.100126	-1.706379	6.568486	3.539065	0.631306	-0.126519	0.244617	-1.771425	6.395553	4.195261	0.616688	-0.008873	0.315913	-1.771425	6.395553	4.195261	0.616688	-0.008873	0.315913
1902.560000	-0.594414	-2.267537	-1.011003	-1.428519	1.486928	1.273349	-0.158345	-0.086092	-0.001083	0.080868	-0.000104	0.100008	-1.684928	6.558602	3.473552	0.676440	-0.134273	0.259830	-1.771329	6.399740	4.194831	0.616677	-0.008869	0.315901	-1.771329	6.399740	4.194831	0.616677	-0.008869	0.315901
1902.572000	-0.596274	-2.268540	-1.011026	-1.427545	1.486903	1.274522	-0.158685	-0.082385	-0.000701	0.085254	-0.000106	0.096534	-1.719644	6.263124	3.448444	0.596930	-0.122902	0.345490	-1.771213	6.404514	4.194282	0.616662	-0.008872	0.315888	-1.771213	6.404514	4.194282	0.616662	-0.008872	0.315888
1902.582000	-0.597834	-2.269404	-1.011003	-1.426753	1.486915	1.275580	-0.157751	-0.085213	-0.001203	0.085388	-0.000100	0.101817	-1.734953	6.387646	3.463339	0.580880	-0.106174	0.263155	-1.771117	6.408448	4.193863	0.616654	-0.008870	0.315877	-1.771117	6.408448	4.193863	0.616654	-0.008870	0.315877
1902.592000	-0.599418	-2.270239	-1.011039	-1.425913	1.486903	1.276583	-0.155913	-0.085148	-0.001312	0.083729	-0.000094	0.100914	-1.893631	6.512558	3.530606	0.636536	-0.089170	0.220252	-1.771021	6.412551	4.193396	0.616644	-0.008873	0.315866	-1.771021	6.412551	4.193396	0.616644	-0.008873	0.315866
1902.602000	-0.601003	-2.271065	-1.011003	-1.425089	1.486903	1.277593	-0.157144	-0.081556	-0.001522	0.082177	-0.000090	0.100071	-1.858039	5.929821	3.460895	0.638009	-0.110157	0.248705	-1.770925	6.416620	4.192933	0.616632	-0.008869	0.315855	-1.770925	6.416620	4.192933	0.616632	-0.008869	0.315855
1902.614000	-0.602888	-2.272097	-1.011064	-1.424055	1.486903	1.278817	-0.159644	-0.085746	-0.001890	0.085303	-0.000080	0.101498	-1.582870	6.244423	3.552413	0.587241	-0.097263	0.261605	-1.770810	6.421269	4.192382	0.616618	-0.008868	0.315842	-1.770810	6.421269	4.192382	0.616618	-0.008868	0.315842
1902.624000	-0.604472	-2.272924	-1.011063	-1.423313	1.486915	1.279786	-0.157041	-0.088426	-0.001303	0.082317	-0.000088	0.096128	-1.881364	6.731656	3.489753	0.630183	-0.133040	0.366345	-1.770715	6.425590	4.191911	0.616605	-0.008868	0.315831	-1.770715	6.425590	4.191911	0.616605	-0.008868	0.315831
1902.634000	-0.606056	-2.273793	-1.011074	-1.422448	1.486928	1.280793	-0.157397	-0.085686	-0.000879	0.082474	-0.000082	0.102773	-1.870621	6.411604	3.442734	0.649209	-0.135319	0.266757	-1.770619	6.429599	4.191441	0.616597	-0.008867	0.315820	-1.770619	6.429599	4.191441	0.616597	-0.008867	0.315820
1902.644000	-0.607592	-2.274658	-1.011074	-1.421658	1.486891	1.281815	-0.156476	-0.085772	-0.000740	0.083479	-0.000088	0.103959	-1.959062	6.312380	3.397323	0.636827	-0.134060	0.210186	-1.770524	6.433867	4.190921	0.616576	-0.008865	0.315809	-1.770524	6.433867	4.190921	0.616576	-0.008865	0.315809
1902.656000	-0.609537	-2.275688	-1.011086	-1.420615	1.486928	1.283061	-0.158555	-0.087433	-0.001179	0.083111	-0.000093	0.101855	-1.837519	6.602081	3.447351	0.625348	-0.104809	0.245671	-1.770411	6.438580	4.190394	0.616567	-0.008864	0.315796	-1.770411	6.438580	4.190394	0.616567	-0.008864	0.315796
1902.666000	-0.611073	-2.276524	-1.011086	-1.419824	1.486903	1.284020	-0.156709	-0.085267	-0.001169	0.080926	-0.000088	0.100535	-2.060937	6.581678	3.445784	0.653317	-0.123434	0.286080	-1.770316	6.442833	4.189877	0.616554	-0.008864	0.315785	-1.770316	6.442833	4.189877	0.616554	-0.008864	0.315785
1902.676000	-0.612706	-2.277406	-1.011111	-1.418993	1.486915	1.285057	-0.157678	-0.083362	-0.002197	0.083649	-0.000083	0.096299	-1.863959	6.337811	3.520241	0.626267	-0.105937	0.350445	-1.770221	6.446867	4.189372	0.616539	-0.008862	0.315774	-1.770221	6.446867	4.189372	0.616539	-0.008862	0.315774
1902.686000	-0.614254	-2.278248	-1.011111	-1.418193	1.486903	1.286035	-0.156623	-0.085474	-0.002578	0.082802	-0.000100	0.103482	-2.004456	6.438862	3.582386	0.599770	-0.105846	0.268094	-1.770127	6.450839	4.188878	0.616523	-0.008866	0.315763	-1.770127	6.450839	4.188878	0.616523	-0.008866	0.315763
1902.698000	-0.616141	-2.279278	-1.011170	-1.417149	1.486903	1.287244	-0.160242	-0.086860	-0.001478	0.083303	-0.000106	0.101196	-1.610262	6.564291	3.454523	0.624904	-0.120913	0.279909	-1.770014	6.455652	4.188270	0.616511	-0.008863	0.315750	-1.770014	6.455652	4.188270	0.616511	-0.008863	0.315750
1902.708000	-0.617807	-2.280139	-1.011170	-1.416358	1.486903	1.288289	-0.157367	-0.086233	-0.001362	0.081833	-0.000097	0.102557	-1.867941	6.700084	3.484395	0.620426	-0.109981	0.252737	-1.769920	6.459842	4.187765	0.616496	-0.008864	0.315740	-1.769920	6.459842	4.187765	0.616496	-0.008864	0.315740
1902.718000	-0.619343	-2.280975	-1.011182	-1.415529	1.486879	1.289268	-0.156185	-0.085472	-0.001467	0.081993	-0.000103	0.101349	-1.880369	6.528347	3.458540	0.649884	-0.110241	0.260289	-1.769828	6.463831	4.187298	0.616488	-0.008863	0.315729	-1.769828	6.463831	4.187298	0.616488	-0.008863	0.315729
1902.728000	-0.620941	-2.281814	-1.011207	-1.414716	1.486879	1.290266	-0.157169	-0.085363	-0.001037	0.082506	-0.000108	0.099338	-1.774897	6.583910	3.431368	0.653377	-0.111798	0.305141	-1.769734	6.467939	4.186760	0.616469	-0.008860	0.315718	-1.769734	6.467939	4.186760	0.616469	-0.008860	0.315718
1902.740000	-0.622848	-2.282842	-1.011230	-1.413720	1.486903	1.291465	-0.157385	-0.084165	-0.000940	0.083164	-0.000142	0.102038	-1.615264	6.509225	3.399464	0.618984	-0.126072	0.252711	-1.769623	6.472685	4.186168	0.616460	-0.008860	0.315706	-1.769623	6.472685	4.186168	0.616460	-0.008860	0.315706
1902.750000	-0.624372	-2.283632	-1.011230	-1.412916	1.486903	1.292483	-0.156139	-0.081908	-0.001956	0.081812	-0.000148	0.099802	-1.740839	6.140775	3.503730	0.629366	-0.123264	0.287358	-1.769530	6.476584	4.185641	0.616442	-0.008860	0.315695	-1.769530	6.476584	4.185641	0.616442	-0.008860	0.315695
1902.760000	-0.626005	-2.284480	-1.011254	-1.412074	1.486879	1.293500	-0.155922	-0.084525	-0.001798	0.083580	-0.000145	0.101912	-1.763983	6.342364	3.501698	0.621700	-0.112525	0.231108	-1.769439	6.480506	4.185171	0.616436	-0.008861	0.315684	-1.769439	6.480506	4.185171	0.616436	-0.008861	0.315684
1902.770000	-0.627518	-2.285358	-1.011302	-1.411249	1.486903	1.294521	-0.156780	-0.087044	-0.001190	0.083432	-0.000135	0.099794	-1.710960	6.501420	3.443774	0.602871	-0.115024	0.276139	-1.769347	6.484379	4.184665	0.616426	-0.008859	0.315674	-1.769347	6.484379	4.184665	0.616426	-0.008859	0.315674
1902.780000	-0.629065	-2.286266	-1.011254	-1.410423	1.486891	1.295455	-0.156450	-0.085770	-0.000955	0.081820	-0.000140	0.096911	-1.698419	6.575237	3.403096	0.598600	-0.107837	0.323493	-1.769255	6.488353	4.184152	0.616417	-0.008859	0.315663	-1.769255	6.488353	4.184152	0.616417	-0.008859	0.315663
1902.792000	-0.630974	-2.287236	-1.011266	-1.409451	1.486879	1.296693	-0.155420	-0.085766	-0.000900	0.080707	-0.000125	0.104718	-1.885766	6.429549	3.398236	0.611099	-0.130412	0.245959	-1.769145	6.493233	4.183529	0.616402	-0.008858	0.315651	-1.769145	6.493233	4.183529	0.616402	-0.008858	0.315651
1902.802000	-0.632498	-2.288096	-1.011277	-1.408598	1.486855	1.297719	-0.154495	-0.087073	-0.001027	0.080981	-0.000115	0.099884	-1.981827	6.673153	3.377146	0.623583	-0.116183	0.277566	-1.769053	6.497254	4.182969	0.616387	-0.008857	0.315640	-1.769053	6.497254	4.182969	0.616387	-0.008857	0.315640
1902.812000	-0.634059	-2.288958	-1.011290	-1.407821	1.486867	1.298706	-0.158074	-0.084200	-0.000871	0.082036	-0.000122	0.101997	-1.643401	6.577871	3.392328	0.612433	-0.102378	0.256814	-1.768962	6.501412	4.182457	0.616375	-0.008857	0.315630	-1.768962	6.501412	4.182457	0.616375	-0.008857	0.315630
1902.824000	-0.635941	-2.289939	-1.011314	-1.406839	1.486903	1.299903	-0.155607	-0.081869	-0.002384	0.078441	-0.000105	0.098252	-1.859380	6.167106	3.481536	0.625986	-0.098513	0.301631	-1.768853	6.506008	4.181813	0.616364	-0.008856	0.315617	-1.768853	6.506008	4.181813	0.616364	-0.008856	0.315617
1902.834000	-0.637441	-2.290767	-1.011351	-1.406035	1.486891	1.300923	-0.155949	-0.086159	-0.002848	0.079651	-0.000094	0.099100	-1.919213	6.565595	3.506723	0.657749	-0.110139	0.306794	-1.768763	6.509720	4.181291	0.616350	-0.008855	0.315607	-1.768763	6.509720	4.181291	0.616350	-0.008855	0.315607
1902.844000	-0.638990	-2.291687	-1.011350	-1.405217	1.486903	1.301903	-0.157102	-0.087806	-0.001938	0.080543	-0.000085	0.101755	-1.923629	6.817889	3.424650	0.643483	-0.122665	0.257904	-1.768672	6.513801	4.180742	0.616337	-0.008854	0.315597	-1.768672	6.513801	4.180742	0.616337	-0.008854	0.315597
1902.854000	-0.640550	-2.292490	-1.011361	-1.404392	1.486879	1.302937	-0.158352	-0.086105	-0.001289	0.080556	-0.000093	0.099091	-1.751261	6.653883	3.382936	0.611275	-0.135406	0.253749	-1.768582	6.517789	4.180197	0.616326	-0.008855	0.315586	-1.768582	6.517789	4.180197	0.616326	-0.008855	0.315586
1902.866000	-0.642505	-2.293555	-1.011397	-1.403395	1.486891	1.304124	-0.155748	-0.085402	-0.001354	0.081133	-0.000084	0.100811	-2.032658	6.601434	3.388564	0.589454	-0.105816	0.223124	-1.768473	6.522608	4.179539	0.616310	-0.008855	0.315574	-1.768473	6.522608	4.179539	0.616310	-0.008855	0.315574
1902.876000	-0.644017	-2.294428	-1.011397	-1.402592	1.486891	1.305118	-0.156761	-0.085334	-0.001578	0.080465	-0.000078	0.096920	-1.900718	6.755559	3.420363	0.612160	-0.099763	0.292268	-1.768383	6.526564	4.178967	0.616296	-0.008854	0.315564	-1.768383	6.526564	4.178967	0.616296	-0.008854	0.315564
1902.886000	-0.645529	-2.295251	-1.011411	-1.401773	1.486844	1.306136	-0.157101	-0.083787	-0.001734	0.083736	-0.000073	0.099550	-2.019042	6.609431	3.419607	0.551926	-0.101401	0.277812	-1.768294	6.530542	4.178404	0.616282	-0.008850	0.315554	-1.768294	6.530542	4.178404	0.616282	-0.008850	0.315554
1902.896000	-0.647198	-2.296043	-1.011422	-1.400939	1.486867	1.307182	-0.159081	-0.082518	-0.002219	0.079236	-0.000068	0.102092	-1.713778	6.288572	3.425449	0.622841	-0.097996	0.235381	-1.768205	6.534183	4.177896	0.616274	-0.008850	0.315543	-1.768205	6.534183	4.177896	0.616274	-0.008850	0.315543
1902.906000	-0.648757	-2.296942	-1.011518	-1.400170	1.486891	1.308163	-0.158110	-0.085458	-0.002791	0.080377	-0.000072	0.097241	-1.889795	6.520874	3.518276	0.624982	-0.100986	0.276894	-1.768116	6.537960	4.177332	0.616261	-0.008851	0.315533	-1.768116	6.537960	4.177332	0.616261	-0.008851	0.315533
1902.916000	-0.650291	-2.297766	-1.011506	-1.399376	1.486855	1.309180	-0.156663	-0.087234	-0.001593	0.081092	-0.000071	0.099691	-1.841668	6.775537	3.447774	0.607901	-0.107065	0.264413	-1.768027	6.541919	4.176751	0.616245	-0.008851	0.315523	-1.768027	6.541919	4.176751	0.616245	-0.008851	0.315523
1902.926000	-0.651854	-2.298629	-1.011470	-1.398540	1.486867	1.310165	-0.159234	-0.085273	-0.001217	0.079752	-0.000000	0.098038	-1.781466	6.696446	3.414004	0.642718	-0.090522	0.280662	-1.767939	6.545845	4.176225	0.616236	-0.008851	0.315513	-1.767939	6.545845	4.176225	0.616236	-0.008851	0.315513
1902.938000	-0.653808	-2.299610	-1.011470	-1.397591	1.486903	1.311316	-0.158369	-0.083418	-0.001014	0.082781	-0.000000	0.099187	-1.476358	6.429462	3.401238	0.598061	-0.072390	0.338948	-1.767832	6.550512	4.175496	0.616216	-0.008850	0.315501	-1.767832	6.550512	4.175496	0.616216	-0.008850	0.315501
1902.948000	-0.655355	-2.300460	-1.011529	-1.396799	1.486867	1.312301	-0.156760	-0.084835	-0.001433	0.082666	-0.000000	0.103535	-1.758886	6.545845	3.384558	0.638583	-0.104810	0.251756	-1.767745	6.554249	4.174976	0.616211	-0.008848	0.315491	-1.767745	6.554249	4.174976	0.616211	-0.008848	0.315491
1902.958000	-0.656926	-2.301319	-1.011541	-1.395958	1.486855	1.313328	-0.155507	-0.084048	-0.001343	0.082270	-0.000000	0.098483	-1.776589	6.643377	3.287021	0.656274	-0.107629	0.287042	-1.767657	6.558262	4.174408	0.616196	-0.008848	0.315481	-1.767657	6.558262	4.174408	0.616196	-0.008848	0.315481
1902.968000	-0.658462	-2.302133	-1.011529	-1.395120	1.486867	1.314313	-0.156867	-0.081184	-0.001550	0.084383	0.000000	0.102730	-1.777188	6.201176	3.386996	0.566355	-0.093342	0.211457	-1.767570	6.562018	4.173844	0.616186	-0.008848	0.315471	-1.767570	6.562018	4.173844	0.616186	-0.008848	0.315471
1902.980000	-0.660345	-2.303140	-1.011578	-1.394151	1.486879	1.315509	-0.156055	-0.084416	-0.001940	0.081774	0.000000	0.098485	-1.739488	6.302166	3.450149	0.616393	-0.084017	0.313723	-1.767465	6.566407	4.173155	0.616174	-0.008845	0.315459	-1.767465	6.566407	4.173155	0.616174	-0.008845	0.315459
1902.990000	-0.661881	-2.304004	-1.011565	-1.393361	1.486903	1.316493	-0.154802	-0.087971	-0.001638	0.080716	0.000000	0.099835	-1.889652	6.784304	3.402073	0.621243	-0.087489	0.284608	-1.767377	6.570489	4.172546	0.616159	-0.008843	0.315449	-1.767377	6.570489	4.172546	0.616159	-0.008843	0.315449
1903.000000	-0.663428	-2.304874	-1.011589	-1.392507	1.486891	1.317512	-0.154666	-0.085076	-0.001001	0.082544	0.000000	0.103961	-1.921800	6.604046	3.360484	0.614486	-0.095080	0.246219	-1.767291	6.574298	4.171977	0.616146	-0.008845	0.315439	-1.767291	6.574298	4.171977	0.616146	-0.008845	0.315439
1903.010000	-0.665038	-2.305726	-1.011589	-1.391707	1.486855	1.318530	-0.158123	-0.083840	-0.001029	0.082565	0.000000	0.099798	-1.545213	6.451901	3.338902	0.616264	-0.079292	0.254057	-1.767204	6.578257	4.171383	0.616135	-0.008845	0.315429	-1.767204	6.578257	4.171383	0.616135	-0.008845	0.315429
1903.020000	-0.666583	-2.306528	-1.011590	-1.390953	1.486891	1.319561	-0.154925	-0.085587	-0.001657	0.079269	0.000000	0.101450	-1.850328	6.655118	3.319930	0.652495	-0.099333	0.231139	-1.767118	6.582067	4.170838	0.616125	-0.008845	0.315419	-1.767118	6.582067	4.170838	0.616125	-0.008845	0.315419
1903.030000	-0.668132	-2.307435	-1.011613	-1.390099	1.486903	1.320554	-0.155519	-0.085377	-0.001592	0.083483	0.000000	0.099839	-1.908474	6.710878	3.357108	0.607974	-0.134314	0.208811	-1.767031	6.585873	4.170194	0.616106	-0.008843	0.315410	-1.767031	6.585873	4.170194	0.616106	-0.008843	0.315410
1903.042000	-0.669981	-2.308427	-1.011650	-1.389166	1.486915	1.321705	-0.156227	-0.082531	-0.002420	0.081563	0.000000	0.101136	-1.940668	6.487781	3.412224	0.645138	-0.086055	0.290390	-1.766927	6.590610	4.169446	0.616092	-0.008840	0.315398	-1.766927	6.590610	4.169446	0.616092	-0.008840	0.315398
1903.052000	-0.671528	-2.309316	-1.011709	-1.388378	1.486855	1.322725	-0.156849	-0.084878	-0.002373	0.082197	0.000000	0.102177	-1.780154	6.727020	3.429544	0.639807	-0.078884	0.234107	-1.766841	6.594196	4.168852	0.616077	-0.008843	0.315388	-1.766841	6.594196	4.168852	0.616077	-0.008843	0.315388
1903.062000	-0.673097	-2.310154	-1.011662	-1.387538	1.486903	1.323730	-0.154167	-0.085379	-0.002349	0.083346	-0.000001	0.098495	-2.059692	6.836809	3.441455	0.628247	-0.090156	0.267633	-1.766756	6.598056	4.168230	0.616063	-0.008841	0.315378	-1.766756	6.598056	4.168230	0.616063	-0.008841	0.315378
1903.072000	-0.674694	-2.311061	-1.011709	-1.386720	1.486879	1.324772	-0.155863	-0.084217	-0.001525	0.086089	-0.000000	0.099814	-1.793893	6.763213	3.377106	0.601365	-0.109112	0.231308	-1.766670	6.602055	4.167625	0.616053	-0.008839	0.315369	-1.766670	6.602055	4.167625	0.616053	-0.008839	0.315369
1903.082000	-0.676254	-2.311900	-1.011709	-1.385886	1.486867	1.325742	-0.154300	-0.082991	-0.001697	0.080695	-0.000000	0.096407	-2.000854	6.693158	3.402693	0.630440	-0.094172	0.290914	-1.766585	6.605748	4.167029	0.616045	-0.008842	0.315359	-1.766585	6.605748	4.167029	0.616045	-0.008842	0.315359
1903.094000	-0.678163	-2.312858	-1.011721	-1.384856	1.486903	1.326905	-0.157586	-0.083996	-0.001061	0.081166	-0.000000	0.097261	-1.592386	6.676400	3.419650	0.608447	-0.096074	0.328993	-1.766483	6.610416	4.166292	0.616033	-0.008842	0.315347	-1.766483	6.610416	4.166292	0.616033	-0.008842	0.315347
1903.104000	-0.679758	-2.313683	-1.011708	-1.384065	1.486867	1.327925	-0.154862	-0.083233	-0.001332	0.081428	0.000000	0.101444	-1.889434	6.776821	3.366406	0.613048	-0.080458	0.253768	-1.766398	6.614063	4.165662	0.616015	-0.008837	0.315338	-1.766398	6.614063	4.165662	0.616015	-0.008837	0.315338
1903.114000	-0.681341	-2.314517	-1.011744	-1.383321	1.486903	1.328906	-0.154598	-0.080232	-0.001518	0.080196	0.000000	0.098534	-1.760454	6.469406	3.359452	0.643610	-0.093156	0.295579	-1.766314	6.617653	4.165090	0.616007	-0.008839	0.315328	-1.766314	6.617653	4.165090	0.616007	-0.008839	0.315328
1903.124000	-0.682888	-2.315371	-1.011781	-1.382509	1.486855	1.329949	-0.153348	-0.081075	-0.002029	0.081294	0.000000	0.099503	-1.880247	6.293812	3.430906	0.650108	-0.102807	0.209956	-1.766230	6.621385	4.164482	0.615998	-0.008838	0.315319	-1.766230	6.621385	4.164482	0.615998	-0.008838	0.315319
1903.136000	-0.684785	-2.316369	-1.011806	-1.381537	1.486855	1.331074	-0.156432	-0.085412	-0.001392	0.083903	0.000000	0.096069	-1.595210	6.679698	3.373795	0.653172	-0.122117	0.296819	-1.766130	6.625697	4.163739	0.615983	-0.008838	0.315307	-1.766130	6.625697	4.163739	0.615983	-0.008838	0.315307
1903.146000	-0.686332	-2.317196	-1.011806	-1.380700	1.486879	1.332082	-0.154143	-0.084927	-0.001493	0.079950	0.000000	0.097662	-1.695428	6.704491	3.387480	0.651142	-0.118994	0.310110	-1.766046	6.629488	4.163143	0.615974	-0.008836	0.315298	-1.766046	6.629488	4.163143	0.615974	-0.008836	0.315298
1903.156000	-0.687844	-2.318020	-1.011828	-1.379846	1.486879	1.333113	-0.154356	-0.082500	-0.001020	0.082426	-0.000091	0.100460	-1.747207	6.466724	3.366584	0.603124	-0.103210	0.256724	-1.765963	6.633224	4.162534	0.615968	-0.008835	0.315288	-1.765963	6.633224	4.162534	0.615968	-0.008835	0.315288
1903.166000	-0.689417	-2.318853	-1.011817	-1.379046	1.486844	1.334131	-0.155177	-0.085614	-0.001428	0.082807	-0.000102	0.098309	-1.756419	6.701918	3.347894	0.601248	-0.094989	0.258656	-1.765879	6.636859	4.161876	0.615954	-0.008836	0.315279	-1.765879	6.636859	4.161876	0.615954	-0.008836	0.315279
1903.176000	-0.690915	-2.319693	-1.011828	-1.378220	1.486879	1.335114	-0.155441	-0.086321	-0.001123	0.079654	-0.000109	0.100101	-1.476462	6.847610	3.282531	0.645347	-0.117584	0.252446	-1.765796	6.640705	4.161276	0.615943	-0.008835	0.315269	-1.765796	6.640705	4.161276	0.615943	-0.008835	0.315269
1903.186000	-0.692462	-2.320516	-1.011865	-1.377404	1.486855	1.336107	-0.152843	-0.081130	-0.001475	0.080167	-0.000286	0.098724	-1.888334	6.429432	3.339334	0.618163	-0.120108	0.242590	-1.765713	6.644382	4.160616	0.615930	-0.008832	0.315260	-1.765713	6.644382	4.160616	0.615930	-0.008832	0.315260
1903.198000	-0.694261	-2.321489	-1.011865	-1.376469	1.486891	1.337282	-0.152530	-0.083028	-0.002214	0.080145	-0.000331	0.097493	-2.019234	6.401609	3.356143	0.646242	-0.085654	0.289185	-1.765614	6.648766	4.159856	0.615918	-0.008835	0.315249	-1.765614	6.648766	4.159856	0.615918	-0.008835	0.315249
1903.208000	-0.695811	-2.322345	-1.011901	-1.375623	1.486867	1.338278	-0.155973	-0.086372	-0.002377	0.078347	-0.000449	0.101834	-1.731864	6.820523	3.437159	0.649876	-0.083001	0.227293	-1.765532	6.652476	4.159230	0.615911	-0.008832	0.315239	-1.765532	6.652476	4.159230	0.615911	-0.008832	0.315239
1903.218000	-0.697344	-2.323220	-1.011925	-1.374805	1.486843	1.339271	-0.154688	-0.086121	-0.001579	0.082730	-0.000370	0.097077	-1.802008	6.935552	3.372794	0.595120	-0.095885	0.257505	-1.765450	6.656162	4.158598	0.615899	-0.008833	0.315230	-1.765450	6.656162	4.158598	0.615899	-0.008833	0.315230
1903.228000	-0.698924	-2.324081	-1.011937	-1.373990	1.486855	1.340253	-0.154347	-0.084081	-0.001438	0.079444	-0.000327	0.099181	-1.919275	6.784965	3.345665	0.600041	-0.083135	0.238478	-1.765367	6.659813	4.157912	0.615884	-0.008832	0.315221	-1.765367	6.659813	4.157912	0.615884	-0.008832	0.315221
1903.240000	-0.700757	-2.325102	-1.011924	-1.373045	1.486891	1.341451	-0.154915	-0.085125	-0.001395	0.077760	-0.000232	0.095852	-1.995553	6.905976	3.351969	0.657891	-0.080085	0.276878	-1.765269	6.664350	4.157151	0.615874	-0.008832	0.315210	-1.765269	6.664350	4.157151	0.615874	-0.008832	0.315210
1903.250000	-0.702303	-2.325907	-1.011960	-1.372256	1.486855	1.342386	-0.156541	-0.084160	-0.001351	0.080175	-0.000222	0.095590	-1.822259	6.795770	3.299562	0.643818	-0.038022	0.350354	-1.765188	6.667868	4.156541	0.615865	-0.008831	0.315200	-1.765188	6.667868	4.156541	0.615865	-0.008831	0.315200
1903.260000	-0.703894	-2.326722	-1.011972	-1.371417	1.486819	1.343383	-0.154590	-0.081677	-0.002234	0.078948	-0.000215	0.101529	-1.930070	6.514909	3.397269	0.626306	-0.069502	0.289401	-1.765107	6.671600	4.155856	0.615849	-0.008833	0.315191	-1.765107	6.671600	4.155856	0.615849	-0.008833	0.315191
1903.270000	-0.705404	-2.327548	-1.011985	-1.370635	1.486867	1.344399	-0.155041	-0.082425	-0.002795	0.081064	-0.000210	0.099413	-1.882794	6.566324	3.479276	0.575222	-0.070533	0.277362	-1.765026	6.675090	4.155197	0.615837	-0.008830	0.315182	-1.765026	6.675090	4.155197	0.615837	-0.008830	0.315182
1903.282000	-0.707284	-2.328545	-1.011996	-1.369654	1.486843	1.345587	-0.154000	-0.086465	-0.002056	0.080606	-0.000205	0.101368	-1.966264	7.036851	3.442140	0.630919	-0.056885	0.256153	-1.764928	6.679397	4.154375	0.615822	-0.008831	0.315171	-1.764928	6.679397	4.154375	0.615822	-0.008831	0.315171
1903.292000	-0.708890	-2.329411	-1.012008	-1.368842	1.486855	1.346568	-0.157009	-0.085610	-0.001387	0.079511	-0.000201	0.097056	-1.766749	6.942750	3.406860	0.661390	-0.056571	0.332788	-1.764848	6.683105	4.153724	0.615812	-0.008829	0.315162	-1.764848	6.683105	4.153724	0.615812	-0.008829	0.315162
1903.302000	-0.710423	-2.330250	-1.012055	-1.368039	1.486843	1.347503	-0.156238	-0.083020	-0.001054	0.078830	-0.000174	0.097247	-1.749147	6.733482	3.353260	0.648640	-0.081224	0.321309	-1.764768	6.686817	4.153096	0.615807	-0.008832	0.315153	-1.764768	6.686817	4.153096	0.615807	-0.008832	0.315153
1903.312000	-0.712004	-2.331051	-1.012069	-1.367270	1.486855	1.348535	-0.155968	-0.081871	-0.001647	0.079796	-0.000153	0.101130	-1.566483	6.560096	3.387664	0.627168	-0.046806	0.246288	-1.764688	6.690228	4.152442	0.615792	-0.008830	0.315144	-1.764688	6.690228	4.152442	0.615792	-0.008830	0.315144
1903.322000	-0.713499	-2.331906	-1.012044	-1.366482	1.486831	1.349542	-0.153716	-0.084444	-0.001383	0.080865	-0.000136	0.099944	-1.942366	6.832088	3.361250	0.627426	-0.057492	0.256469	-1.764607	6.693951	4.151738	0.615779	-0.008830	0.315135	-1.764607	6.693951	4.151738	0.615779	-0.008830	0.315135
1903.332000	-0.715118	-2.332697	-1.012092	-1.365691	1.486831	1.350536	-0.156874	-0.082081	-0.001443	0.081189	-0.000140	0.100830	-1.593737	6.557346	3.377015	0.659532	-0.052399	0.270947	-1.764528	6.697397	4.151085	0.615768	-0.008829	0.315126	-1.764528	6.697397	4.151085	0.615768	-0.008829	0.315126
1903.342000	-0.716602	-2.333535	-1.012116	-1.364874	1.486867	1.351531	-0.155135	-0.081728	-0.002378	0.080695	-0.000128	0.100272	-1.632266	6.228079	3.406128	0.662555	-0.051978	0.235595	-1.764448	6.701039	4.150364	0.615753	-0.008825	0.315117	-1.764448	6.701039	4.150364	0.615753	-0.008825	0.315117
1903.354000	-0.718446	-2.334520	-1.012128	-1.363915	1.486844	1.352680	-0.154054	-0.085546	-0.001864	0.081562	-0.000116	0.099065	-1.664957	6.696001	3.415967	0.636942	-0.033621	0.314924	-1.764353	6.705235	4.149591	0.615743	-0.008829	0.315106	-1.764353	6.705235	4.149591	0.615743	-0.008829	0.315106
1903.364000	-0.719992	-2.335375	-1.012115	-1.363043	1.486844	1.353653	-0.154323	-0.086813	-0.000897	0.082966	-0.000107	0.101369	-1.905818	6.940675	3.386920	0.630018	-0.067998	0.274938	-1.764275	6.708819	4.148954	0.615739	-0.008825	0.315097	-1.764275	6.708819	4.148954	0.615739	-0.008825	0.315097
1903.374000	-0.721548	-2.336237	-1.012128	-1.362314	1.486855	1.354669	-0.156381	-0.083501	-0.000860	0.080295	-0.000100	0.097933	-1.576319	6.600165	3.355626	0.644754	-0.057332	0.322169	-1.764195	6.712363	4.148225	0.615723	-0.008825	0.315088	-1.764195	6.712363	4.148225	0.615723	-0.008825	0.315088
1903.384000	-0.723019	-2.337063	-1.012139	-1.361508	1.486844	1.355677	-0.152994	-0.083486	-0.001002	0.081223	-0.000093	0.101673	-1.868935	6.540906	3.344593	0.612345	-0.052290	0.252598	-1.764116	6.716155	4.147554	0.615712	-0.008826	0.315079	-1.764116	6.716155	4.147554	0.615712	-0.008826	0.315079
1903.396000	-0.724901	-2.338084	-1.012176	-1.360524	1.486855	1.356862	-0.153132	-0.085287	-0.001308	0.083923	-0.000086	0.098455	-1.941162	6.813389	3.334030	0.586944	-0.043411	0.276964	-1.764022	6.720323	4.146700	0.615696	-0.008824	0.315068	-1.764022	6.720323	4.146700	0.615696	-0.008824	0.315068
1903.406000	-0.726423	-2.338937	-1.012176	-1.359690	1.486844	1.357808	-0.154408	-0.082654	-0.002035	0.081048	-0.000082	0.096309	-1.975138	6.537193	3.392507	0.660274	-0.017450	0.334108	-1.763944	6.723961	4.146019	0.615687	-0.008825	0.315060	-1.763944	6.723961	4.146019	0.615687	-0.008825	0.315060
1903.416000	-0.727979	-2.339729	-1.012212	-1.358910	1.486820	1.358817	-0.155170	-0.082139	-0.002388	0.081894	-0.000000	0.102398	-1.785484	6.472350	3.448212	0.639090	-0.047322	0.266114	-1.763865	6.727602	4.145276	0.615672	-0.008823	0.315051	-1.763865	6.727602	4.145276	0.615672	-0.008823	0.315051
1903.426000	-0.729512	-2.340629	-1.012260	-1.358154	1.486831	1.359810	-0.154119	-0.086477	-0.002598	0.081218	-0.000059	0.099295	-1.882912	6.961617	3.459948	0.649657	-0.044737	0.262800	-1.763787	6.731093	4.144533	0.615654	-0.008822	0.315042	-1.763787	6.731093	4.144533	0.615654	-0.008822	0.315042
1903.436000	-0.731032	-2.341494	-1.012237	-1.357330	1.486855	1.360830	-0.153749	-0.085184	-0.001915	0.082239	-0.000055	0.100877	-1.880068	6.938009	3.435443	0.621284	-0.024509	0.255861	-1.763708	6.734863	4.143795	0.615641	-0.008821	0.315033	-1.763708	6.734863	4.143795	0.615641	-0.008821	0.315033
1903.446000	-0.732543	-2.342369	-1.012259	-1.356465	1.486879	1.361824	-0.155664	-0.083090	-0.001298	0.082797	-0.000052	0.100089	-1.911093	6.860495	3.367396	0.581929	-0.015332	0.233754	-1.763632	6.738268	4.143141	0.615639	-0.008822	0.315025	-1.763632	6.738268	4.143141	0.615639	-0.008822	0.315025
1903.458000	-0.734471	-2.343340	-1.012271	-1.355531	1.486855	1.362986	-0.155230	-0.082242	-0.001751	0.082497	-0.000000	0.099013	-1.816254	6.689510	3.401804	0.621002	-0.018932	0.289558	-1.763538	6.742724	4.142243	0.615620	-0.008821	0.315014	-1.763538	6.742724	4.142243	0.615620	-0.008821	0.315014
1903.468000	-0.736015	-2.344191	-1.012284	-1.354717	1.486867	1.363992	-0.153922	-0.084201	-0.001975	0.080526	-0.000000	0.100424	-1.930575	6.875856	3.451526	0.606475	-0.031747	0.259544	-1.763461	6.746275	4.141526	0.615610	-0.008821	0.315005	-1.763461	6.746275	4.141526	0.615610	-0.008821	0.315005
1903.478000	-0.737524	-2.345031	-1.012319	-1.353916	1.486844	1.365023	-0.154016	-0.081763	-0.001613	0.080536	-0.000000	0.098545	-1.847040	6.797137	3.390274	0.634727	-0.022143	0.250315	-1.763384	6.749708	4.140829	0.615598	-0.008820	0.314997	-1.763384	6.749708	4.140829	0.615598	-0.008820	0.314997
1903.488000	-0.739117	-2.345823	-1.012319	-1.353087	1.486807	1.365983	-0.154272	-0.080493	-0.001715	0.081410	-0.000000	0.101798	-1.880547	6.500349	3.434443	0.605907	-0.038999	0.214901	-1.763307	6.753204	4.140092	0.615588	-0.008819	0.314988	-1.763307	6.753204	4.140092	0.615588	-0.008819	0.314988
1903.498000	-0.740674	-2.346674	-1.012391	-1.352346	1.486855	1.366975	-0.156290	-0.081735	-0.001730	0.078415	0.000000	0.098155	-1.484500	6.539636	3.459095	0.665785	-0.032671	0.234096	-1.763232	6.756454	4.139447	0.615583	-0.008821	0.314980	-1.763232	6.756454	4.139447	0.615583	-0.008821	0.314980
1903.510000	-0.742590	-2.347672	-1.012380	-1.351363	1.486879	1.368136	-0.154836	-0.085127	-0.001453	0.080271	0.000000	0.095936	-1.768055	6.771757	3.453324	0.628153	-0.015550	0.252956	-1.763140	6.760660	4.138554	0.615568	-0.008821	0.314969	-1.763140	6.760660	4.138554	0.615568	-0.008821	0.314969
1903.520000	-0.744098	-2.348488	-1.012355	-1.350526	1.486867	1.369121	-0.152235	-0.082573	-0.001010	0.082101	0.000000	0.099268	-1.857099	6.695310	3.378941	0.599931	-0.046691	0.226535	-1.763064	6.764294	4.137835	0.615556	-0.008819	0.314961	-1.763064	6.764294	4.137835	0.615556	-0.008819	0.314961
1903.530000	-0.745644	-2.349327	-1.012391	-1.349725	1.486867	1.370126	-0.154767	-0.081519	-0.001307	0.078055	0.000000	0.096506	-1.638659	6.575097	3.374262	0.656451	-0.070314	0.278264	-1.762989	6.767743	4.137122	0.615550	-0.008815	0.314952	-1.762989	6.767743	4.137122	0.615550	-0.008815	0.314952
1903.540000	-0.747225	-2.350143	-1.012380	-1.348919	1.486844	1.371121	-0.154701	-0.084854	-0.001478	0.081263	0.000000	0.098315	-1.526572	6.812608	3.396751	0.610116	-0.028710	0.236675	-1.762913	6.771188	4.136370	0.615537	-0.008815	0.314944	-1.762913	6.771188	4.136370	0.615537	-0.008815	0.314944
1903.552000	-0.749058	-2.351209	-1.012367	-1.347948	1.486807	1.372306	-0.153176	-0.082874	-0.001592	0.081919	0.000000	0.096228	-1.711945	6.818467	3.432543	0.572984	-0.016719	0.268031	-1.762822	6.775537	4.135467	0.615525	-0.008817	0.314933	-1.762822	6.775537	4.135467	0.615525	-0.008817	0.314933
1903.562000	-0.750565	-2.352026	-1.012450	-1.347090	1.486855	1.373204	-0.152123	-0.079068	-0.001862	0.078522	0.000000	0.093665	-1.756887	6.410470	3.421864	0.611999	-0.023203	0.340612	-1.762747	6.778967	4.134740	0.615516	-0.008818	0.314925	-1.762747	6.778967	4.134740	0.615516	-0.008818	0.314925
1903.572000	-0.752148	-2.352832	-1.012439	-1.346287	1.486844	1.374188	-0.155103	-0.081924	-0.002181	0.079217	0.000000	0.099373	-1.506472	6.501072	3.489601	0.615406	-0.039545	0.280231	-1.762672	6.782324	4.133997	0.615505	-0.008817	0.314917	-1.762672	6.782324	4.133997	0.615505	-0.008817	0.314917
1903.582000	-0.753692	-2.353670	-1.012475	-1.345519	1.486820	1.375230	-0.153724	-0.084559	-0.002287	0.076356	0.000000	0.100949	-1.671224	6.813980	3.525205	0.626332	-0.026424	0.242120	-1.762597	6.785646	4.133256	0.615494	-0.008814	0.314908	-1.762597	6.785646	4.133256	0.615494	-0.008814	0.314908
1903.592000	-0.755176	-2.354536	-1.012464	-1.344671	1.486867	1.376224	-0.151688	-0.084239	-0.001567	0.078730	0.000000	0.099380	-1.760634	6.939640	3.459485	0.595948	-0.033136	0.237631	-1.762522	6.789263	4.132474	0.615483	-0.008816	0.314900	-1.762522	6.789263	4.132474	0.615483	-0.008816	0.314900
1903.602000	-0.756684	-2.355351	-1.012475	-1.343893	1.486855	1.377145	-0.150665	-0.081984	-0.001055	0.076102	0.000000	0.098530	-2.010109	6.786835	3.412694	0.659377	-0.024563	0.269664	-1.762448	6.792761	4.131709	0.615468	-0.008810	0.314891	-1.762448	6.792761	4.131709	0.615468	-0.008810	0.314891
1903.612000	-0.758219	-2.356201	-1.012464	-1.343075	1.486867	1.378173	-0.154099	-0.083696	-0.001709	0.078526	0.000000	0.095607	-1.724832	6.944038	3.448268	0.607401	-0.012699	0.333080	-1.762374	6.796151	4.130999	0.615462	-0.008812	0.314883	-1.762374	6.796151	4.130999	0.615462	-0.008812	0.314883
1903.622000	-0.759742	-2.357055	-1.012547	-1.342311	1.486855	1.379098	-0.152777	-0.083112	-0.001187	0.077424	0.000000	0.100757	-2.031051	6.999654	3.422196	0.624997	-0.021245	0.297871	-1.762299	6.799629	4.130201	0.615446	-0.008814	0.314875	-1.762299	6.799629	4.130201	0.615446	-0.008814	0.314875
1903.634000	-0.761542	-2.358050	-1.012534	-1.341376	1.486855	1.380319	-0.153543	-0.079850	-0.002169	0.079538	0.000000	0.101136	-1.979452	6.626275	3.527862	0.621071	-0.056779	0.223498	-1.762211	6.803671	4.129328	0.615437	-0.008812	0.314865	-1.762211	6.803671	4.129328	0.615437	-0.008812	0.314865
1903.644000	-0.763065	-2.358842	-1.012595	-1.340550	1.486855	1.381252	-0.153359	-0.081124	-0.002865	0.077158	0.000000	0.099953	-1.943944	6.622200	3.578732	0.634207	-0.058483	0.258552	-1.762138	6.806919	4.128551	0.615425	-0.008812	0.314857	-1.762138	6.806919	4.128551	0.615425	-0.008812	0.314857
1903.654000	-0.764577	-2.359670	-1.012631	-1.339769	1.486844	1.382282	-0.155493	-0.084056	-0.002410	0.078652	0.000000	0.101011	-1.738531	6.828856	3.540006	0.600173	-0.057925	0.232362	-1.762065	6.810211	4.127804	0.615416	-0.008810	0.314848	-1.762065	6.810211	4.127804	0.615416	-0.008810	0.314848
1903.666000	-0.766446	-2.360665	-1.012618	-1.338763	1.486867	1.383452	-0.153496	-0.084204	-0.001373	0.078067	0.000000	0.095148	-1.892676	7.052940	3.439060	0.626784	-0.049694	0.332400	-1.761977	6.814441	4.126879	0.615401	-0.008811	0.314839	-1.761977	6.814441	4.126879	0.615401	-0.008811	0.314839
1903.676000	-0.767971	-2.361469	-1.012594	-1.337986	1.486831	1.384426	-0.154327	-0.080882	-0.000966	0.079135	0.000000	0.101190	-1.838079	6.770173	3.410076	0.583164	-0.036194	0.247826	-1.761904	6.817726	4.126156	0.615396	-0.008809	0.314830	-1.761904	6.817726	4.126156	0.615396	-0.008809	0.314830
1903.686000	-0.769445	-2.362310	-1.012630	-1.337268	1.486831	1.385431	-0.152457	-0.081582	-0.001022	0.077240	0.000000	0.100379	-2.103457	6.819895	3.425939	0.641100	-0.049415	0.216043	-1.761832	6.821030	4.125403	0.615384	-0.008811	0.314822	-1.761832	6.821030	4.125403	0.615384	-0.008811	0.314822
1903.696000	-0.771043	-2.363101	-1.012618	-1.336428	1.486831	1.386376	-0.156164	-0.082941	-0.001385	0.077222	0.000000	0.099105	-1.768497	6.805580	3.516881	0.658795	-0.048326	0.235325	-1.761760	6.824296	4.124643	0.615372	-0.008807	0.314814	-1.761760	6.824296	4.124643	0.615372	-0.008807	0.314814
1903.708000	-0.772877	-2.364094	-1.012666	-1.335491	1.486831	1.387560	-0.153898	-0.079558	-0.001918	0.081142	0.000000	0.097155	-1.915529	6.582739	3.484403	0.630595	-0.053332	0.267474	-1.761673	6.828389	4.123718	0.615360	-0.008810	0.314804	-1.761673	6.828389	4.123718	0.615360	-0.008810	0.314804
1903.718000	-0.774497	-2.364890	-1.012666	-1.334716	1.486795	1.388541	-0.155398	-0.080897	-0.002069	0.080546	0.000000	0.094920	-1.652711	6.443423	3.556173	0.629243	-0.049824	0.355507	-1.761601	6.831512	4.122955	0.615350	-0.008807	0.314796	-1.761601	6.831512	4.122955	0.615350	-0.008807	0.314796
1903.728000	-0.775971	-2.365684	-1.012691	-1.333901	1.486855	1.389490	-0.153431	-0.085244	-0.001796	0.079305	0.000000	0.100137	-1.824667	6.852116	3.526554	0.667807	-0.057121	0.268411	-1.761529	6.834833	4.122154	0.615338	-0.008808	0.314788	-1.761529	6.834833	4.122154	0.615338	-0.008808	0.314788
1903.738000	-0.777531	-2.366509	-1.012713	-1.333155	1.486820	1.390507	-0.155932	-0.085470	-0.000983	0.083530	0.000000	0.100628	-1.525641	7.013172	3.499018	0.608331	-0.063600	0.225441	-1.761458	6.838100	4.121410	0.615331	-0.008808	0.314780	-1.761458	6.838100	4.121410	0.615331	-0.008808	0.314780
1903.748000	-0.779077	-2.367363	-1.012691	-1.332309	1.486844	1.391512	-0.153491	-0.083291	-0.000647	0.081974	0.000000	0.098885	-1.591644	6.830439	3.443310	0.621743	-0.034585	0.256197	-1.761387	6.841395	4.120659	0.615329	-0.008804	0.314772	-1.761387	6.841395	4.120659	0.615329	-0.008804	0.314772
1903.760000	-0.780877	-2.368322	-1.012691	-1.331327	1.486844	1.392697	-0.153205	-0.082695	-0.001189	0.082846	0.000000	0.097587	-1.813057	6.754436	3.400228	0.597409	-0.053406	0.272129	-1.761301	6.845509	4.119718	0.615318	-0.008803	0.314763	-1.761301	6.845509	4.119718	0.615318	-0.008803	0.314763
1903.770000	-0.782411	-2.369151	-1.012713	-1.330562	1.486831	1.393652	-0.151612	-0.084312	-0.001060	0.081493	0.000000	0.093772	-1.883994	6.901966	3.438041	0.597862	-0.040513	0.338377	-1.761229	6.848903	4.118885	0.615298	-0.008806	0.314755	-1.761229	6.848903	4.118885	0.615298	-0.008806	0.314755
1903.780000	-0.783948	-2.369999	-1.012738	-1.329783	1.486831	1.394601	-0.154550	-0.081562	-0.001781	0.081382	0.000000	0.099150	-1.548454	6.761458	3.448574	0.597769	-0.033812	0.249796	-1.761159	6.852286	4.118108	0.615291	-0.008805	0.314747	-1.761159	6.852286	4.118108	0.615291	-0.008805	0.314747
1903.790000	-0.785457	-2.370842	-1.012787	-1.328984	1.486831	1.395644	-0.151287	-0.081691	-0.002642	0.081960	0.000000	0.100766	-1.930894	6.546412	3.584653	0.621398	-0.037661	0.241807	-1.761088	6.855375	4.117323	0.615280	-0.008806	0.314739	-1.761088	6.855375	4.117323	0.615280	-0.008806	0.314739
1903.802000	-0.787281	-2.371827	-1.012786	-1.328039	1.486831	1.396791	-0.152481	-0.084679	-0.001849	0.082485	0.000000	0.096931	-1.897532	7.001673	3.522083	0.614296	-0.057431	0.290273	-1.761003	6.859493	4.116326	0.615265	-0.008804	0.314730	-1.761003	6.859493	4.116326	0.615265	-0.008804	0.314730
1903.812000	-0.788794	-2.372667	-1.012786	-1.327224	1.486831	1.397785	-0.154615	-0.085567	-0.001425	0.084104	0.000000	0.096987	-1.850544	7.114508	3.512674	0.601335	-0.077390	0.267222	-1.760933	6.862778	4.115531	0.615256	-0.008805	0.314722	-1.760933	6.862778	4.115531	0.615256	-0.008805	0.314722
1903.822000	-0.790353	-2.373527	-1.012810	-1.326422	1.486820	1.398753	-0.154791	-0.083057	-0.001271	0.080728	0.000000	0.093978	-1.673216	6.898108	3.456475	0.602554	-0.041436	0.324928	-1.760863	6.866132	4.114725	0.615245	-0.008803	0.314714	-1.760863	6.866132	4.114725	0.615245	-0.008803	0.314714
1903.832000	-0.791839	-2.374357	-1.012797	-1.325623	1.486844	1.399773	-0.152731	-0.082242	-0.001487	0.081475	0.000000	0.098393	-1.879355	6.984537	3.457051	0.604114	-0.057733	0.276906	-1.760793	6.869464	4.113907	0.615235	-0.008803	0.314706	-1.760793	6.869464	4.113907	0.615235	-0.008803	0.314706
1903.844000	-0.793662	-2.375343	-1.012797	-1.324655	1.486844	1.400923	-0.152475	-0.084785	-0.001391	0.080907	0.000000	0.099038	-1.985598	7.119891	3.516036	0.642778	-0.044624	0.210887	-1.760709	6.873332	4.112908	0.615221	-0.008802	0.314697	-1.760709	6.873332	4.112908	0.615221	-0.008802	0.314697
1903.854000	-0.795199	-2.376168	-1.012846	-1.323877	1.486807	1.401891	-0.153910	-0.081422	-0.001448	0.080340	-0.000000	0.096976	-1.938262	6.877223	3.489033	0.624705	-0.058441	0.288619	-1.760639	6.876768	4.112114	0.615213	-0.008803	0.314689	-1.760639	6.876768	4.112114	0.615213	-0.008803	0.314689
1903.864000	-0.796734	-2.376993	-1.012858	-1.323048	1.486820	1.402872	-0.153193	-0.079893	-0.001858	0.082198	-0.000000	0.095840	-1.901560	6.718368	3.504911	0.595504	-0.048751	0.255902	-1.760570	6.879804	4.111288	0.615205	-0.008801	0.314681	-1.760570	6.879804	4.111288	0.615205	-0.008801	0.314681
1903.874000	-0.798292	-2.377824	-1.012918	-1.322252	1.486831	1.403818	-0.152435	-0.082166	-0.002420	0.079368	-0.000000	0.093890	-1.925217	6.728311	3.569492	0.638731	-0.048269	0.312301	-1.760501	6.882947	4.110464	0.615191	-0.008800	0.314674	-1.760501	6.882947	4.110464	0.615191	-0.008800	0.314674
1903.886000	-0.800116	-2.378819	-1.012918	-1.321354	1.486807	1.404971	-0.152378	-0.084230	-0.001211	0.080261	-0.000000	0.100629	-1.930847	7.012651	3.536260	0.624377	-0.060797	0.291325	-1.760418	6.886998	4.109443	0.615177	-0.008798	0.314664	-1.760418	6.886998	4.109443	0.615177	-0.008798	0.314664
1903.896000	-0.801724	-2.379656	-1.012905	-1.320467	1.486844	1.405952	-0.154040	-0.082130	-0.000685	0.082987	0.000000	0.101294	-1.764125	6.859690	3.456139	0.585104	-0.044490	0.232071	-1.760349	6.890307	4.108654	0.615173	-0.008799	0.314657	-1.760349	6.890307	4.108654	0.615173	-0.008799	0.314657
1903.906000	-0.803282	-2.380479	-1.012881	-1.319725	1.486795	1.406979	-0.153579	-0.080752	-0.000938	0.080112	0.000000	0.096365	-1.570516	6.695160	3.424992	0.626212	-0.051180	0.285395	-1.760281	6.893555	4.107834	0.615159	-0.008800	0.314649	-1.760281	6.893555	4.107834	0.615159	-0.008800	0.314649
1903.916000	-0.804806	-2.381333	-1.012978	-1.318961	1.486820	1.407938	-0.152897	-0.083506	-0.001609	0.082213	0.000000	0.097491	-1.712629	7.041561	3.477139	0.618764	-0.047350	0.258382	-1.760213	6.896736	4.107006	0.615151	-0.008797	0.314642	-1.760213	6.896736	4.107006	0.615151	-0.008797	0.314642
1903.928000	-0.806675	-2.382303	-1.012918	-1.317958	1.486855	1.409072	-0.149864	-0.082035	-0.001064	0.079805	0.000000	0.093071	-1.975047	6.943787	3.436933	0.631462	-0.066782	0.368176	-1.760130	6.900579	4.105972	0.615138	-0.008801	0.314632	-1.760130	6.900579	4.105972	0.615138	-0.008801	0.314632
1903.938000	-0.808249	-2.383140	-1.012978	-1.317157	1.486807	1.410034	-0.153076	-0.079280	-0.001472	0.078203	-0.000098	0.099367	-1.600404	6.564246	3.482246	0.640893	-0.066173	0.284253	-1.760063	6.903857	4.105238	0.615139	-0.008796	0.314625	-1.760063	6.903857	4.105238	0.615139	-0.008796	0.314625
1903.948000	-0.809748	-2.383989	-1.012990	-1.316316	1.486820	1.411064	-0.152413	-0.082013	-0.002053	0.080594	-0.000089	0.100545	-1.550077	6.724115	3.540948	0.606992	-0.076551	0.232597	-1.759994	6.907162	4.104289	0.615119	-0.008796	0.314617	-1.759994	6.907162	4.104289	0.615119	-0.008796	0.314617
1903.958000	-0.811306	-2.384782	-1.012990	-1.315566	1.486844	1.412044	-0.151159	-0.082992	-0.002249	0.078281	-0.000097	0.097364	-1.662175	7.027033	3.553568	0.645114	-0.066901	0.272817	-1.759927	6.910260	4.103449	0.615110	-0.008797	0.314610	-1.759927	6.910260	4.103449	0.615110	-0.008797	0.314610
1903.970000	-0.813093	-2.385812	-1.013013	-1.314573	1.486855	1.413230	-0.150397	-0.083015	-0.001090	0.079766	-0.000102	0.098126	-1.816583	7.095072	3.459613	0.626848	-0.057898	0.268675	-1.759846	6.914122	4.102452	0.615100	-0.008798	0.314601	-1.759846	6.914122	4.102452	0.615100	-0.008798	0.314601
1903.980000	-0.814630	-2.386627	-1.013013	-1.313772	1.486820	1.414198	-0.152831	-0.082830	-0.000714	0.077804	-0.000108	0.094554	-1.540190	7.072333	3.383888	0.652737	-0.046390	0.292265	-1.759778	6.917547	4.101568	0.615087	-0.008797	0.314593	-1.759778	6.917547	4.101568	0.615087	-0.008797	0.314593
1903.990000	-0.816103	-2.387499	-1.012989	-1.312981	1.486820	1.415122	-0.149664	-0.083393	-0.001273	0.076244	-0.000100	0.099994	-1.766419	7.103609	3.503020	0.643778	-0.058431	0.238079	-1.759712	6.920711	4.100741	0.615078	-0.008795	0.314586	-1.759712	6.920711	4.100741	0.615078	-0.008795	0.314586
1904.000000	-0.817602	-2.388339	-1.013013	-1.312181	1.486795	1.416153	-0.149645	-0.081568	-0.001066	0.080622	-0.000137	0.100835	-1.856533	7.161198	3.431491	0.598345	-0.065530	0.221796	-1.759645	6.923937	4.099883	0.615072	-0.008794	0.314579	-1.759645	6.923937	4.099883	0.615072	-0.008794	0.314579
1904.012000	-0.819390	-2.389294	-1.013062	-1.311261	1.486831	1.417300	-0.149396	-0.077857	-0.002002	0.077658	-0.000139	0.096997	-2.071282	6.699711	3.523702	0.635802	-0.059351	0.290900	-1.759566	6.927513	4.098907	0.615060	-0.008797	0.314570	-1.759566	6.927513	4.098907	0.615060	-0.008797	0.314570
1904.022000	-0.820927	-2.390075	-1.013098	-1.310461	1.486795	1.418293	-0.153360	-0.080683	-0.002589	0.075101	-0.000143	0.096692	-1.719338	6.733409	3.512756	0.674705	-0.073185	0.248400	-1.759498	6.930853	4.097927	0.615040	-0.008793	0.314562	-1.759498	6.930853	4.097927	0.615040	-0.008793	0.314562
1904.032000	-0.822404	-2.390913	-1.013122	-1.309644	1.486795	1.419274	-0.151587	-0.084762	-0.002288	0.078073	-0.000129	0.095414	-2.048761	7.206663	3.560439	0.644324	-0.083388	0.314137	-1.759433	6.933772	4.097162	0.615040	-0.008792	0.314555	-1.759433	6.933772	4.097162	0.615040	-0.008792	0.314555
1904.042000	-0.823904	-2.391741	-1.013121	-1.308868	1.486819	1.420209	-0.151936	-0.083654	-0.001259	0.079948	-0.000133	0.097334	-1.945686	7.146635	3.524627	0.612022	-0.065050	0.286212	-1.759367	6.936911	4.096272	0.615030	-0.008795	0.314548	-1.759367	6.936911	4.096272	0.615030	-0.008795	0.314548
1904.052000	-0.825394	-2.392530	-1.013121	-1.308079	1.486784	1.421192	-0.152437	-0.081672	-0.000838	0.078903	-0.000122	0.098919	-1.989675	7.061882	3.441714	0.607623	-0.074188	0.232095	-1.759301	6.940227	4.095425	0.615022	-0.008793	0.314540	-1.759301	6.940227	4.095425	0.615022	-0.008793	0.314540
1904.064000	-0.827196	-2.393488	-1.013133	-1.307087	1.486831	1.422364	-0.154539	-0.080155	-0.000893	0.077664	-0.000126	0.096321	-1.716583	6.815023	3.427521	0.618537	-0.057391	0.260940	-1.759222	6.943835	4.094378	0.615005	-0.008791	0.314532	-1.759222	6.943835	4.094378	0.615005	-0.008791	0.314532
1904.074000	-0.828767	-2.394337	-1.013121	-1.306344	1.486831	1.423357	-0.151378	-0.082068	-0.001357	0.076571	-0.000110	0.096463	-1.944472	6.956781	3.458160	0.613797	-0.057935	0.244855	-1.759157	6.946913	4.093545	0.615000	-0.008794	0.314524	-1.759157	6.946913	4.093545	0.615000	-0.008794	0.314524
1904.084000	-0.830293	-2.395127	-1.013181	-1.305569	1.486820	1.424339	-0.152500	-0.079244	-0.001555	0.076809	-0.000118	0.094937	-1.803889	6.814502	3.516232	0.666214	-0.059631	0.273707	-1.759093	6.949918	4.092723	0.614991	-0.008791	0.314517	-1.759093	6.949918	4.092723	0.614991	-0.008791	0.314517
1904.094000	-0.831793	-2.395919	-1.013169	-1.304778	1.486807	1.425249	-0.151070	-0.079712	-0.002424	0.079413	-0.000106	0.094856	-2.061087	6.487983	3.566282	0.634985	-0.061499	0.296942	-1.759027	6.952954	4.091820	0.614981	-0.008791	0.314510	-1.759027	6.952954	4.091820	0.614981	-0.008791	0.314510
1904.106000	-0.833668	-2.396915	-1.013206	-1.303868	1.486807	1.426461	-0.154747	-0.083659	-0.001616	0.081746	-0.000111	0.099770	-1.690712	6.911973	3.541420	0.613438	-0.064632	0.219463	-1.758950	6.956585	4.090802	0.614971	-0.008792	0.314501	-1.758950	6.956585	4.090802	0.614971	-0.008792	0.314501
1904.116000	-0.835192	-2.397703	-1.013192	-1.303053	1.486820	1.427440	-0.152482	-0.085116	-0.001044	0.079422	-0.000102	0.094979	-1.802395	7.131715	3.468570	0.645995	-0.068946	0.241283	-1.758886	6.959601	4.089987	0.614967	-0.008786	0.314494	-1.758886	6.959601	4.089987	0.614967	-0.008786	0.314494
1904.126000	-0.836717	-2.398482	-1.013192	-1.302302	1.486807	1.428410	-0.153327	-0.081902	-0.000883	0.080316	-0.000094	0.095501	-1.660023	6.802610	3.448678	0.600241	-0.042888	0.243353	-1.758821	6.962783	4.089057	0.614953	-0.008793	0.314487	-1.758821	6.962783	4.089057	0.614953	-0.008793	0.314487
1904.136000	-0.838229	-2.399296	-1.013205	-1.301441	1.486820	1.429356	-0.151726	-0.081976	-0.000848	0.079954	-0.000100	0.095902	-1.819474	6.807834	3.410257	0.607474	-0.049890	0.221998	-1.758758	6.965718	4.088244	0.614951	-0.008789	0.314480	-1.758758	6.965718	4.088244	0.614951	-0.008789	0.314480
1904.148000	-0.840066	-2.400328	-1.013192	-1.300496	1.486795	1.430517	-0.153305	-0.083953	-0.000765	0.079351	-0.000093	0.096197	-1.580597	6.921402	3.359038	0.635383	-0.064165	0.264476	-1.758680	6.969600	4.087158	0.614937	-0.008791	0.314472	-1.758680	6.969600	4.087158	0.614937	-0.008791	0.314472
1904.158000	-0.841579	-2.401137	-1.013228	-1.299751	1.486807	1.431523	-0.151491	-0.079838	-0.001757	0.082411	-0.000090	0.097859	-1.715445	6.645783	3.425134	0.576984	-0.051952	0.249300	-1.758617	6.972575	4.086320	0.614934	-0.008789	0.314465	-1.758617	6.972575	4.086320	0.614934	-0.008789	0.314465
1904.168000	-0.843055	-2.401955	-1.013266	-1.298978	1.486795	1.432469	-0.150668	-0.080446	-0.002369	0.078886	-0.000082	0.097911	-1.839786	6.492612	3.458087	0.619673	-0.061956	0.252055	-1.758553	6.975578	4.085387	0.614916	-0.008788	0.314457	-1.758553	6.975578	4.085387	0.614916	-0.008788	0.314457
1904.178000	-0.844591	-2.402806	-1.013242	-1.298152	1.486807	1.433452	-0.150805	-0.083367	-0.002187	0.078966	-0.000075	0.099143	-1.902321	6.797231	3.477723	0.650667	-0.034832	0.198746	-1.758489	6.978706	4.084417	0.614902	-0.008788	0.314450	-1.758489	6.978706	4.084417	0.614902	-0.008788	0.314450
1904.188000	-0.846142	-2.403595	-1.013301	-1.297361	1.486784	1.434420	-0.153646	-0.084588	-0.001803	0.079281	-0.000069	0.096577	-1.499539	7.013941	3.525064	0.652282	-0.044175	0.263687	-1.758426	6.981834	4.083565	0.614893	-0.008786	0.314443	-1.758426	6.981834	4.083565	0.614893	-0.008786	0.314443
1904.200000	-0.847930	-2.404612	-1.013289	-1.296428	1.486771	1.435546	-0.149840	-0.082718	-0.002015	0.080021	-0.000076	0.094133	-1.875221	6.979148	3.486413	0.644736	-0.066090	0.340844	-1.758349	6.985519	4.082409	0.614878	-0.008786	0.314435	-1.758349	6.985519	4.082409	0.614878	-0.008786	0.314435
1904.210000	-0.849479	-2.405489	-1.013301	-1.295616	1.486795	1.436531	-0.150398	-0.082686	-0.001266	0.081703	-0.000071	0.098419	-1.855473	6.961716	3.400166	0.642412	-0.078644	0.288584	-1.758287	6.988625	4.081560	0.614875	-0.008789	0.314428	-1.758287	6.988625	4.081560	0.614875	-0.008789	0.314428
1904.220000	-0.851004	-2.406292	-1.013301	-1.294838	1.486820	1.437479	-0.150817	-0.083214	-0.001962	0.081654	-0.000067	0.100083	-1.905534	7.039824	3.476924	0.626882	-0.056817	0.206613	-1.758223	6.991740	4.080594	0.614863	-0.008787	0.314421	-1.758223	6.991740	4.080594	0.614863	-0.008787	0.314421
1904.230000	-0.852517	-2.407139	-1.013349	-1.294013	1.486807	1.438473	-0.151966	-0.082539	-0.001543	0.077702	-0.000063	0.099218	-1.701875	6.956508	3.426789	0.661470	-0.037657	0.245685	-1.758161	6.994666	4.079720	0.614857	-0.008786	0.314414	-1.758161	6.994666	4.079720	0.614857	-0.008786	0.314414
1904.240000	-0.853993	-2.407918	-1.013373	-1.293248	1.486771	1.439443	-0.149861	-0.078926	-0.002252	0.080785	-0.000019	0.097140	-1.967388	6.541239	3.494391	0.605309	-0.026261	0.242443	-1.758098	6.997798	4.078722	0.614845	-0.008787	0.314407	-1.758098	6.997798	4.078722	0.614845	-0.008787	0.314407
1904.250000	-0.855542	-2.408734	-1.013396	-1.292458	1.486820	1.440377	-0.150130	-0.081195	-0.002196	0.078238	-0.000000	0.095944	-1.813958	6.729810	3.533678	0.656134	-0.041512	0.314828	-1.758036	7.000710	4.077853	0.614833	-0.008784	0.314401	-1.758036	7.000710	4.077853	0.614833	-0.008784	0.314401
1904.260000	-0.857067	-2.409547	-1.013409	-1.291656	1.486807	1.441338	-0.150981	-0.083936	-0.001963	0.078723	-0.000000	0.099025	-1.978758	6.975050	3.511397	0.613809	-0.039580	0.252041	-1.757975	7.003568	4.076971	0.614827	-0.008787	0.314394	-1.757975	7.003568	4.076971	0.614827	-0.008787	0.314394
1904.272000	-0.858880	-2.410528	-1.013420	-1.290735	1.486807	1.442548	-0.151449	-0.083128	-0.001094	0.079885	-0.000000	0.098982	-1.715425	6.976208	3.420701	0.612007	-0.055247	0.221313	-1.757900	7.007228	4.075876	0.614819	-0.008784	0.314386	-1.757900	7.007228	4.075876	0.614819	-0.008784	0.314386
1904.282000	-0.860405	-2.411393	-1.013408	-1.289961	1.486784	1.443554	-0.149909	-0.081538	-0.001310	0.076962	-0.000000	0.097582	-1.961510	6.737613	3.448405	0.662980	-0.036998	0.261951	-1.757839	7.010239	4.074950	0.614810	-0.008783	0.314379	-1.757839	7.010239	4.074950	0.614810	-0.008783	0.314379
1904.292000	-0.861918	-2.412208	-1.013421	-1.289146	1.486771	1.444479	-0.151139	-0.082687	-0.001396	0.078954	0.000000	0.098835	-1.813371	6.872216	3.488729	0.614037	-0.060619	0.223401	-1.757777	7.013194	4.074017	0.614799	-0.008781	0.314372	-1.757777	7.013194	4.074017	0.614799	-0.008781	0.314372
1904.302000	-0.863419	-2.412996	-1.013456	-1.288367	1.486795	1.445470	-0.150079	-0.084394	-0.001265	0.079721	0.000000	0.093947	-2.014553	7.207829	3.444661	0.639157	-0.064249	0.313223	-1.757716	7.016275	4.073150	0.614794	-0.008780	0.314365	-1.757716	7.016275	4.073150	0.614794	-0.008780	0.314365
1904.312000	-0.864981	-2.413846	-1.013433	-1.287569	1.486784	1.446407	-0.153026	-0.079179	-0.001319	0.078650	0.000000	0.097846	-1.585607	6.633981	3.410974	0.615316	-0.076921	0.324640	-1.757654	7.019242	4.072118	0.614782	-0.008781	0.314359	-1.757654	7.019242	4.072118	0.614782	-0.008781	0.314359
1904.322000	-0.866505	-2.414626	-1.013529	-1.286742	1.486831	1.447416	-0.150489	-0.080153	-0.002473	0.080053	0.000000	0.100418	-1.827541	6.645830	3.514244	0.610080	-0.056727	0.217587	-1.757593	7.022289	4.071186	0.614766	-0.008781	0.314352	-1.757593	7.022289	4.071186	0.614766	-0.008781	0.314352
1904.332000	-0.867982	-2.415439	-1.013540	-1.285929	1.486784	1.448371	-0.150731	-0.083376	-0.002506	0.076707	0.000000	0.095361	-1.603861	6.899268	3.499959	0.631222	-0.050186	0.285140	-1.757533	7.025091	4.070257	0.614761	-0.008780	0.314345	-1.757533	7.025091	4.070257	0.614761	-0.008780	0.314345
1904.344000	-0.869819	-2.416445	-1.013516	-1.285019	1.486807	1.449499	-0.150821	-0.083477	-0.001420	0.078555	0.000000	0.095989	-1.725093	7.094286	3.508539	0.622707	-0.072428	0.259725	-1.757459	7.028701	4.069079	0.614748	-0.008781	0.314337	-1.757459	7.028701	4.069079	0.614748	-0.008781	0.314337
1904.354000	-0.871344	-2.417285	-1.013515	-1.284232	1.486784	1.450481	-0.151822	-0.082744	-0.001187	0.078722	0.000000	0.094377	-1.542397	7.133493	3.467130	0.583652	-0.052462	0.291942	-1.757399	7.031717	4.068175	0.614742	-0.008780	0.314331	-1.757399	7.031717	4.068175	0.614742	-0.008780	0.314331
1904.364000	-0.872820	-2.418112	-1.013564	-1.283418	1.486771	1.451417	-0.149685	-0.082975	-0.001476	0.078730	-0.000000	0.097033	-1.767797	7.091619	3.455644	0.633732	-0.079863	0.316361	-1.757339	7.034663	4.067210	0.614731	-0.008777	0.314324	-1.757339	7.034663	4.067210	0.614731	-0.008777	0.314324
1904.374000	-0.874320	-2.418936	-1.013539	-1.282627	1.486795	1.452461	-0.149095	-0.083051	-0.001383	0.077211	-0.000000	0.099351	-1.757220	7.235960	3.460127	0.619834	-0.055434	0.226225	-1.757278	7.037682	4.066238	0.614721	-0.008779	0.314317	-1.757278	7.037682	4.066238	0.614721	-0.008779	0.314317
1904.386000	-0.876112	-2.419928	-1.013589	-1.281683	1.486831	1.453574	-0.152040	-0.079023	-0.001777	0.076019	-0.000000	0.095938	-1.658775	6.873876	3.482840	0.652621	-0.084567	0.287909	-1.757207	7.041071	4.065147	0.614710	-0.008780	0.314310	-1.757207	7.041071	4.065147	0.614710	-0.008780	0.314310
1904.396000	-0.877625	-2.420721	-1.013613	-1.280920	1.486795	1.454546	-0.152459	-0.078809	-0.002591	0.076252	-0.000000	0.098393	-1.510736	6.622554	3.587521	0.620809	-0.075118	0.236400	-1.757147	7.044081	4.064130	0.614700	-0.008777	0.314303	-1.757147	7.044081	4.064130	0.614700	-0.008777	0.314303
1904.406000	-0.879136	-2.421477	-1.013648	-1.280105	1.486795	1.455539	-0.149055	-0.081382	-0.002545	0.078196	0.000000	0.094411	-1.920370	6.856086	3.540727	0.617403	-0.063978	0.281920	-1.757088	7.046814	4.063243	0.614695	-0.008774	0.314297	-1.757088	7.046814	4.063243	0.614695	-0.008774	0.314297
1904.416000	-0.880590	-2.422362	-1.013648	-1.279363	1.486831	1.456439	-0.150335	-0.084866	-0.001847	0.076749	0.000000	0.096046	-1.911687	7.238996	3.534875	0.631541	-0.068617	0.266674	-1.757028	7.049796	4.062240	0.614681	-0.008776	0.314290	-1.757028	7.049796	4.062240	0.614681	-0.008776	0.314290
1904.428000	-0.882403	-2.423343	-1.013648	-1.278382	1.486820	1.457664	-0.152432	-0.083058	-0.001105	0.076678	0.000000	0.100016	-1.723849	7.211988	3.432348	0.608604	-0.052890	0.204508	-1.756957	7.053337	4.061085	0.614677	-0.008776	0.314282	-1.756957	7.053337	4.061085	0.614677	-0.008776	0.314282
1904.438000	-0.883890	-2.424147	-1.013623	-1.277583	1.486831	1.458631	-0.151296	-0.081221	-0.000998	0.077303	0.000000	0.093421	-1.807966	6.991578	3.416971	0.621860	-0.067493	0.302606	-1.756898	7.056274	4.060143	0.614666	-0.008776	0.314276	-1.756898	7.056274	4.060143	0.614666	-0.008776	0.314276
1904.448000	-0.885390	-2.424962	-1.013659	-1.276758	1.486795	1.459640	-0.150278	-0.082290	-0.001580	0.075949	0.000000	0.096771	-1.993425	7.102719	3.468494	0.626310	-0.072131	0.222429	-1.756840	7.059089	4.059228	0.614660	-0.008776	0.314269	-1.756840	7.059089	4.059228	0.614660	-0.008776	0.314269
1904.458000	-0.886854	-2.425785	-1.013684	-1.276014	1.486795	1.460537	-0.151191	-0.080175	-0.001518	0.077107	0.000000	0.095120	-1.991832	6.985258	3.440094	0.611485	-0.083700	0.243660	-1.756780	7.062084	4.058140	0.614642	-0.008772	0.314263	-1.756780	7.062084	4.058140	0.614642	-0.008772	0.314263
1904.468000	-0.888331	-2.426565	-1.013732	-1.275263	1.486820	1.461508	-0.152972	-0.077969	-0.002046	0.076565	-0.000073	0.094123	-1.735958	6.486067	3.546544	0.628351	-0.072552	0.335139	-1.756723	7.064714	4.057221	0.614635	-0.008776	0.314257	-1.756723	7.064714	4.057221	0.614635	-0.008776	0.314257
1904.478000	-0.889914	-2.427380	-1.013768	-1.274533	1.486807	1.462492	-0.153242	-0.081094	-0.002757	0.077416	-0.000074	0.095019	-1.638859	6.798036	3.596084	0.656808	-0.082514	0.265931	-1.756666	7.067438	4.056344	0.614631	-0.008776	0.314250	-1.756666	7.067438	4.056344	0.614631	-0.008776	0.314250
1904.488000	-0.891401	-2.428157	-1.013791	-1.273715	1.486807	1.463463	-0.151089	-0.083435	-0.001885	0.080478	-0.000068	0.096014	-1.915694	7.054549	3.546133	0.625402	-0.065905	0.264845	-1.756606	7.070437	4.055262	0.614617	-0.008778	0.314244	-1.756606	7.070437	4.055262	0.614617	-0.008778	0.314244
1904.500000	-0.893188	-2.429175	-1.013755	-1.272796	1.486820	1.464590	-0.150575	-0.082227	-0.001000	0.078791	-0.000063	0.096655	-1.945708	7.011938	3.496387	0.611526	-0.068104	0.247374	-1.756537	7.073825	4.054156	0.614613	-0.008775	0.314236	-1.756537	7.073825	4.054156	0.614613	-0.008775	0.314236
1904.510000	-0.894750	-2.429967	-1.013780	-1.271973	1.486807	1.465571	-0.152500	-0.081194	-0.000731	0.079041	-0.000070	0.094335	-1.968365	6.953688	3.459977	0.618939	-0.070172	0.271344	-1.756479	7.076681	4.053131	0.614597	-0.008774	0.314230	-1.756479	7.076681	4.053131	0.614597	-0.008774	0.314230
1904.520000	-0.896296	-2.430782	-1.013767	-1.271219	1.486795	1.466493	-0.152436	-0.082626	-0.001031	0.079305	-0.000077	0.091691	-1.693427	7.083570	3.470385	0.641868	-0.073175	0.339105	-1.756423	7.079536	4.052243	0.614591	-0.008770	0.314224	-1.756423	7.079536	4.052243	0.614591	-0.008770	0.314224
1904.530000	-0.897784	-2.431630	-1.013767	-1.270437	1.486820	1.467490	-0.151220	-0.082636	-0.001348	0.082092	-0.000073	0.096291	-1.811630	7.027021	3.448523	0.587461	-0.098127	0.256320	-1.756365	7.082344	4.051215	0.614583	-0.008775	0.314218	-1.756365	7.082344	4.051215	0.614583	-0.008775	0.314218
1904.542000	-0.899631	-2.432587	-1.013780	-1.269464	1.486760	1.468653	-0.149769	-0.079122	-0.001536	0.081663	-0.000000	0.096874	-1.871700	6.736156	3.507405	0.560794	-0.069113	0.268914	-1.756297	7.085727	4.050062	0.614575	-0.008772	0.314210	-1.756297	7.085727	4.050062	0.614575	-0.008772	0.314210
1904.552000	-0.901169	-2.433417	-1.013827	-1.268664	1.486784	1.469613	-0.152854	-0.081807	-0.001873	0.079706	-0.000000	0.097877	-1.622346	6.773795	3.598759	0.599954	-0.069008	0.217461	-1.756239	7.088670	4.049025	0.614562	-0.008772	0.314204	-1.756239	7.088670	4.049025	0.614562	-0.008772	0.314204
1904.562000	-0.902727	-2.434220	-1.013864	-1.267909	1.486771	1.470571	-0.151767	-0.083604	-0.001884	0.077786	-0.000095	0.095831	-1.541546	7.128529	3.521211	0.636311	-0.057860	0.269229	-1.756182	7.091499	4.047992	0.614552	-0.008772	0.314198	-1.756182	7.091499	4.047992	0.614552	-0.008772	0.314198
1904.572000	-0.904250	-2.435091	-1.013864	-1.267150	1.486784	1.471506	-0.150052	-0.082648	-0.001446	0.080323	-0.000086	0.095905	-1.604091	7.156915	3.505550	0.597291	-0.080912	0.300472	-1.756126	7.094213	4.047059	0.614547	-0.008772	0.314192	-1.756126	7.094213	4.047059	0.614547	-0.008772	0.314192
1904.582000	-0.905701	-2.435919	-1.013850	-1.266373	1.486784	1.472454	-0.148562	-0.080587	-0.001122	0.079531	-0.000089	0.098624	-1.766092	7.007704	3.475231	0.628128	-0.079205	0.271607	-1.756069	7.097225	4.045999	0.614532	-0.008773	0.314185	-1.756069	7.097225	4.045999	0.614532	-0.008773	0.314185
1904.592000	-0.907202	-2.436721	-1.013850	-1.265592	1.486760	1.473449	-0.150359	-0.081086	-0.001239	0.079929	-0.000086	0.098361	-1.730132	7.066447	3.443836	0.604994	-0.075955	0.254003	-1.756013	7.100015	4.044999	0.614521	-0.008770	0.314179	-1.756013	7.100015	4.044999	0.614521	-0.008770	0.314179
1904.604000	-0.909048	-2.437705	-1.013923	-1.264645	1.486760	1.474599	-0.149117	-0.083399	-0.001318	0.080559	-0.000092	0.097712	-1.587138	7.311758	3.482537	0.614232	-0.051194	0.248501	-1.755945	7.103390	4.043795	0.614513	-0.008770	0.314172	-1.755945	7.103390	4.043795	0.614513	-0.008770	0.314172
1904.614000	-0.910559	-2.438551	-1.013900	-1.263887	1.486807	1.475570	-0.147519	-0.079680	-0.001673	0.079484	-0.000086	0.098434	-1.911875	7.153246	3.461670	0.625908	-0.091958	0.212885	-1.755890	7.106075	4.042788	0.614504	-0.008769	0.314166	-1.755890	7.106075	4.042788	0.614504	-0.008769	0.314166
1904.624000	-0.911988	-2.439271	-1.013923	-1.263061	1.486747	1.476515	-0.148459	-0.077582	-0.001796	0.080505	-0.000080	0.093873	-1.861711	6.754568	3.494190	0.598037	-0.077147	0.290380	-1.755834	7.108776	4.041817	0.614499	-0.008771	0.314160	-1.755834	7.108776	4.041817	0.614499	-0.008771	0.314160
1904.634000	-0.913502	-2.440076	-1.013935	-1.262304	1.486771	1.477500	-0.151463	-0.081527	-0.001763	0.081994	-0.000075	0.097890	-1.683244	6.894855	3.489270	0.557802	-0.059197	0.243061	-1.755779	7.111544	4.040808	0.614489	-0.008768	0.314154	-1.755779	7.111544	4.040808	0.614489	-0.008768	0.314154
1904.644000	-0.914975	-2.440949	-1.013923	-1.261512	1.486795	1.478436	-0.150093	-0.083044	-0.001457	0.078131	-0.000081	0.099820	-1.647276	7.141694	3.508896	0.628158	-0.072861	0.209110	-1.755724	7.114248	4.039822	0.614483	-0.008769	0.314148	-1.755724	7.114248	4.039822	0.614483	-0.008769	0.314148
1904.656000	-0.916823	-2.441907	-1.013970	-1.260552	1.486771	1.479633	-0.149256	-0.081617	-0.000876	0.078575	-0.000000	0.098208	-1.913663	7.091485	3.452176	0.618476	-0.092888	0.240322	-1.755657	7.117705	4.038552	0.614469	-0.008772	0.314141	-1.755657	7.117705	4.038552	0.614469	-0.008772	0.314141
1904.666000	-0.918238	-2.442687	-1.013959	-1.259751	1.486760	1.480590	-0.148684	-0.080136	-0.000756	0.077729	-0.000000	0.094949	-1.983396	7.030806	3.434352	0.659594	-0.068253	0.264191	-1.755602	7.120465	4.037603	0.614468	-0.008768	0.314135	-1.755602	7.120465	4.037603	0.614468	-0.008768	0.314135
1904.676000	-0.919727	-2.443539	-1.013995	-1.258971	1.486771	1.481526	-0.150421	-0.082000	-0.001196	0.077985	-0.000075	0.095403	-1.959096	7.099046	3.439555	0.614966	-0.082066	0.285690	-1.755547	7.123277	4.036463	0.614448	-0.008770	0.314129	-1.755547	7.123277	4.036463	0.614448	-0.008770	0.314129
1904.686000	-0.921299	-2.444327	-1.013983	-1.258212	1.486771	1.482485	-0.150501	-0.082573	-0.001043	0.079695	-0.000069	0.096597	-1.770478	7.413052	3.404678	0.563794	-0.058572	0.270793	-1.755492	7.126037	4.035502	0.614445	-0.008770	0.314123	-1.755492	7.126037	4.035502	0.614445	-0.008770	0.314123
1904.698000	-0.923099	-2.445333	-1.014007	-1.257288	1.486807	1.483685	-0.150713	-0.078187	-0.002029	0.079397	-0.000064	0.100347	-1.943952	6.830213	3.482798	0.612610	-0.069312	0.231163	-1.755427	7.129217	4.034257	0.614435	-0.008765	0.314116	-1.755427	7.129217	4.034257	0.614435	-0.008765	0.314116
1904.708000	-0.924598	-2.446139	-1.014007	-1.256488	1.486820	1.484654	-0.149699	-0.080943	-0.002253	0.076732	-0.000071	0.096181	-1.869708	7.051551	3.504490	0.630630	-0.063539	0.238572	-1.755373	7.131902	4.033222	0.614424	-0.008766	0.314110	-1.755373	7.131902	4.033222	0.614424	-0.008766	0.314110
1904.718000	-0.926087	-2.446978	-1.014054	-1.255718	1.486795	1.485578	-0.152006	-0.081912	-0.001432	0.080295	-0.000067	0.095888	-1.686306	7.277894	3.509398	0.627917	-0.077156	0.223162	-1.755318	7.134746	4.032145	0.614415	-0.008767	0.314104	-1.755318	7.134746	4.032145	0.614415	-0.008767	0.314104
1904.728000	-0.927633	-2.447791	-1.014066	-1.254937	1.486795	1.486523	-0.150773	-0.081686	-0.001155	0.078493	-0.000072	0.094056	-1.689169	7.246586	3.456002	0.620409	-0.056718	0.291946	-1.755265	7.137410	4.031151	0.614406	-0.008765	0.314098	-1.755265	7.137410	4.031151	0.614406	-0.008765	0.314098
1904.738000	-0.929181	-2.448583	-1.014043	-1.254100	1.486771	1.487483	-0.150439	-0.080590	-0.001093	0.077524	-0.000069	0.094380	-1.694281	7.184993	3.428436	0.574995	-0.086509	0.297146	-1.755211	7.140182	4.030120	0.614402	-0.008764	0.314092	-1.755211	7.140182	4.030120	0.614402	-0.008764	0.314092
1904.748000	-0.930644	-2.449423	-1.014043	-1.253356	1.486795	1.488479	-0.149179	-0.081654	-0.001099	0.078296	-0.000000	0.097387	-1.782619	7.233231	3.397022	0.641109	-0.067796	0.275951	-1.755157	7.142982	4.029065	0.614394	-0.008768	0.314087	-1.755157	7.142982	4.029065	0.614394	-0.008768	0.314087
1904.758000	-0.932144	-2.450259	-1.014030	-1.252492	1.486747	1.489449	-0.149746	-0.081826	-0.000970	0.074561	-0.000000	0.095614	-1.680680	7.312569	3.397343	0.656981	-0.090877	0.237877	-1.755105	7.145568	4.028119	0.614393	-0.008768	0.314081	-1.755105	7.145568	4.028119	0.614393	-0.008768	0.314081
1904.768000	-0.933668	-2.450991	-1.014115	-1.251748	1.486771	1.490373	-0.150518	-0.078077	-0.001612	0.076822	-0.000000	0.098180	-1.634911	7.071773	3.489138	0.598771	-0.079583	0.209141	-1.755051	7.148330	4.027028	0.614383	-0.008766	0.314075	-1.755051	7.148330	4.027028	0.614383	-0.008766	0.314075
1904.780000	-0.935419	-2.452009	-1.014138	-1.250802	1.486735	1.491548	-0.149178	-0.077845	-0.002253	0.074908	-0.000000	0.096432	-1.711538	6.894441	3.479131	0.665848	-0.070411	0.204980	-1.754987	7.151560	4.025679	0.614364	-0.008765	0.314068	-1.754987	7.151560	4.025679	0.614364	-0.008765	0.314068
1904.790000	-0.936870	-2.452799	-1.014163	-1.250069	1.486784	1.492468	-0.148707	-0.080659	-0.001909	0.078081	0.000000	0.093257	-1.810749	7.079329	3.486081	0.621520	-0.057646	0.305802	-1.754935	7.154119	4.024660	0.614357	-0.008764	0.314063	-1.754935	7.154119	4.024660	0.614357	-0.008764	0.314063
1904.800000	-0.938383	-2.453603	-1.014114	-1.249299	1.486760	1.493441	-0.150831	-0.082463	-0.001241	0.076925	0.000000	0.096936	-1.659371	7.305877	3.451982	0.653165	-0.067544	0.248061	-1.754883	7.156696	4.023654	0.614354	-0.008766	0.314057	-1.754883	7.156696	4.023654	0.614354	-0.008766	0.314057
1904.810000	-0.939908	-2.454420	-1.014138	-1.248461	1.486784	1.494447	-0.152054	-0.082072	-0.000768	0.078259	-0.000058	0.094684	-1.514765	7.326084	3.406676	0.609364	-0.087181	0.242444	-1.754831	7.159493	4.022679	0.614349	-0.008762	0.314051	-1.754831	7.159493	4.022679	0.614349	-0.008762	0.314051
1904.822000	-0.941693	-2.455379	-1.014138	-1.247478	1.486735	1.495539	-0.148185	-0.080443	-0.000810	0.076787	-0.000059	0.098787	-1.964074	7.116738	3.362761	0.612964	-0.057109	0.209967	-1.754769	7.162540	4.021391	0.614339	-0.008763	0.314044	-1.754769	7.162540	4.021391	0.614339	-0.008763	0.314044
1904.832000	-0.943109	-2.456194	-1.014162	-1.246722	1.486747	1.496509	-0.147529	-0.081000	-0.000858	0.076271	-0.000055	0.094355	-2.018317	7.276063	3.350033	0.620952	-0.090461	0.256577	-1.754716	7.165292	4.020314	0.614330	-0.008763	0.314039	-1.754716	7.165292	4.020314	0.614330	-0.008763	0.314039
1904.842000	-0.944598	-2.456993	-1.014174	-1.246000	1.486760	1.497453	-0.150852	-0.079382	-0.001105	0.075808	-0.000052	0.091566	-1.698384	7.106791	3.432397	0.658041	-0.088797	0.328778	-1.754665	7.167855	4.019244	0.614321	-0.008762	0.314033	-1.754665	7.167855	4.019244	0.614321	-0.008762	0.314033
1904.852000	-0.946047	-2.457773	-1.014174	-1.245210	1.486784	1.498391	-0.150433	-0.076606	-0.001784	0.077314	-0.000005	0.098081	-1.864324	6.620894	3.368010	0.620888	-0.096943	0.270697	-1.754615	7.170323	4.018280	0.614319	-0.008761	0.314028	-1.754615	7.170323	4.018280	0.614319	-0.008761	0.314028
1904.864000	-0.947843	-2.458722	-1.014258	-1.244310	1.486784	1.499551	-0.149933	-0.080915	-0.002343	0.077424	-0.000000	0.096396	-2.033880	7.042382	3.530935	0.638546	-0.083747	0.257659	-1.754553	7.173504	4.016964	0.614303	-0.008760	0.314021	-1.754553	7.173504	4.016964	0.614303	-0.008760	0.314021
1904.874000	-0.949303	-2.459539	-1.014222	-1.243482	1.486760	1.500473	-0.149747	-0.084271	-0.001262	0.077027	-0.000000	0.096128	-1.959446	7.370936	3.412875	0.647533	-0.096277	0.269673	-1.754503	7.176121	4.015929	0.614298	-0.008763	0.314016	-1.754503	7.176121	4.015929	0.614298	-0.008763	0.314016
1904.884000	-0.950790	-2.460325	-1.014210	-1.242688	1.486784	1.501455	-0.152832	-0.081143	-0.000577	0.077596	-0.000000	0.095409	-1.794380	7.114715	3.381777	0.631737	-0.073463	0.264640	-1.754452	7.178784	4.014817	0.614288	-0.008759	0.314010	-1.754452	7.178784	4.014817	0.614288	-0.008759	0.314010
1904.894000	-0.952369	-2.461166	-1.014234	-1.241959	1.486760	1.502400	-0.151846	-0.080202	-0.000629	0.075023	0.000000	0.091816	-1.800182	6.971591	3.351305	0.642269	-0.071379	0.329530	-1.754403	7.181342	4.013837	0.614284	-0.008758	0.314005	-1.754403	7.181342	4.013837	0.614284	-0.008758	0.314005
1904.904000	-0.953840	-2.461922	-1.014257	-1.241202	1.486735	1.503360	-0.149077	-0.082354	-0.001303	0.078309	0.000000	0.096873	-1.978069	7.182334	3.386025	0.585532	-0.050909	0.311133	-1.754354	7.183895	4.012742	0.614275	-0.008761	0.313999	-1.754354	7.183895	4.012742	0.614275	-0.008761	0.313999
1904.914000	-0.955336	-2.462783	-1.014234	-1.240409	1.486747	1.504307	-0.149044	-0.081656	-0.000932	0.077088	0.000000	0.100136	-1.910658	7.296114	3.364397	0.639614	-0.090485	0.203540	-1.754304	7.186615	4.011645	0.614259	-0.008761	0.313994	-1.754304	7.186615	4.011645	0.614259	-0.008761	0.313994
1904.924000	-0.956868	-2.463539	-1.014281	-1.239618	1.486771	1.505299	-0.149072	-0.079470	-0.001397	0.078277	0.000000	0.095374	-2.145606	6.929393	3.345864	0.617539	-0.096485	0.270122	-1.754257	7.189082	4.010582	0.614255	-0.008759	0.313988	-1.754257	7.189082	4.010582	0.614255	-0.008759	0.313988
1904.936000	-0.958700	-2.464498	-1.014295	-1.238670	1.486735	1.506437	-0.150473	-0.081335	-0.002004	0.078443	0.000000	0.095410	-1.708757	7.118464	3.372460	0.627773	-0.089704	0.253676	-1.754201	7.192078	4.009334	0.614248	-0.008757	0.313982	-1.754201	7.192078	4.009334	0.614248	-0.008757	0.313982
1904.946000	-0.960164	-2.465309	-1.014340	-1.237964	1.486760	1.507330	-0.135256	-0.074138	0.000214	0.075144	0.000000	0.085076	-0.380867	7.924024	3.589318	0.618852	-0.065531	0.294458	0.078125	8.156711	4.351424	0.595711	0.004191	0.260269	0.078125	8.156711	4.351424	0.595711	0.004191	0.260269
1904.956000	-0.961510	-2.466047	-1.014365	-1.237306	1.486795	1.508152	-0.121185	-0.067783	-0.001274	0.066767	0.000000	0.077609	-0.514527	7.974260	3.736246	0.589602	-0.073776	0.301300	0.106735	8.172757	4.360065	0.592987	0.004358	0.256892	0.106735	8.172757	4.360065	0.592987	0.004358	0.256892
1904.966000	-0.962656	-2.466693	-1.014365	-1.236676	1.486747	1.508917	-0.113107	-0.062140	-0.001731	0.058211	0.000000	0.072696	0.046264	8.216848	3.775497	0.617126	-0.044886	0.237678	0.135184	8.188603	4.368675	0.590253	0.004531	0.253515	0.135184	8.188603	4.368675	0.590253	0.004531	0.253515
1904.978000	-0.963989	-2.467420	-1.014414	-1.236069	1.486747	1.509715	-0.098553	-0.053365	-0.002094	0.049418	0.000000	0.063333	0.590335	8.448428	3.842237	0.638297	-0.045963	0.192556	0.169134	8.207457	4.378914	0.586958	0.004730	0.249463	0.169134	8.207457	4.378914	0.586958	0.004730	0.249463
1904.988000	-0.964880	-2.467869	-1.014414	-1.235629	1.486722	1.510224	-0.084649	-0.045217	-0.001809	0.039795	0.000000	0.051110	0.817823	8.457884	3.898803	0.672048	-0.078130	0.236209	0.197261	8.222989	4.387405	0.584202	0.004899	0.246086	0.197261	8.222989	4.387405	0.584202	0.004899	0.246086
1904.998000	-0.965638	-2.468274	-1.014462	-1.235258	1.486760	1.510724	-0.068892	-0.037461	-0.001102	0.036428	0.000000	0.045311	0.932128	8.585326	3.808641	0.616898	-0.058504	0.183320	0.225202	8.238149	4.396142	0.581457	0.005065	0.242709	0.225202	8.238149	4.396142	0.581457	0.005065	0.242709
1905.008000	-0.966228	-2.468582	-1.014473	-1.234926	1.486735	1.511139	-0.053337	-0.028943	-0.000596	0.030538	-0.000000	0.036434	0.915757	8.585977	3.878691	0.613530	-0.062862	0.175643	0.253014	8.253253	4.404776	0.578694	0.005233	0.239332	0.253014	8.253253	4.404776	0.578694	0.005233	0.239332
1905.020000	-0.966746	-2.468780	-1.014437	-1.234631	1.486711	1.511467	-0.035197	-0.017833	-0.000239	0.020933	-0.000000	0.021876	0.820644	8.345640	3.808080	0.586747	-0.039971	0.207774	0.286158	8.270953	4.415322	0.575388	0.005432	0.235280	0.286158	8.270953	4.415322	0.575388	0.005432	0.235280
1905.030000	-0.967002	-2.468883	-1.014437	-1.234454	1.486784	1.511619	-0.021160	-0.010085	-0.000179	0.012755	-0.000000	0.013419	0.858920	8.169321	3.813362	0.602358	-0.063813	0.210680	0.313619	8.285536	4.424068	0.572626	0.005599	0.231903	0.313619	8.285536	4.424068	0.572626	0.005599	0.231903
1905.040000	-0.967091	-2.468964	-1.014437	-1.234376	1.486760	1.511734	-0.007483	-0.002665	-0.000144	0.001781	-0.000000	0.003690	0.906124	8.829398	3.847543	0.486494	-0.068859	0.111858	0.862165	9.197002	4.432814	0.383932	0.005764	0.064999	0.862165	9.197002	4.432814	0.383932	0.005764	0.064999
1905.050000	-0.967033	-2.468960	-1.014413	-1.234403	1.486747	1.511657	0.012237	0.004347	-0.000120	-0.006146	0.000000	-0.006600	2.484786	9.818390	3.872206	0.324268	-0.069720	-0.076372	2.880477	10.235354	4.441241	0.177452	0.005930	-0.187328	2.880477	10.235354	4.441241	0.177452	0.005930	-0.187328
1905.062000	-0.966785	-2.468847	-1.014413	-1.234554	1.486711	1.511457	0.029775	0.014455	-0.000100	-0.018783	0.000000	-0.023532	2.674641	10.670143	3.856839	0.241156	-0.049259	-0.043634	3.260728	11.047993	4.451181	0.004011	0.006135	-0.336110	3.260728	11.047993	4.451181	0.004011	0.006135	-0.336110
1905.072000	-0.966361	-2.468702	-1.014437	-1.234722	1.486760	1.511278	0.039263	0.018118	-0.000088	-0.020787	0.000000	-0.023011	2.903392	10.912451	3.947741	0.188015	-0.059377	-0.147630	3.289059	11.063498	4.459409	0.001109	0.006300	-0.339511	3.289059	11.063498	4.459409	0.001109	0.006300	-0.339511
1905.082000	-0.965875	-2.468484	-1.014461	-1.234941	1.486760	1.511024	0.052148	0.023184	-0.000007	-0.024330	0.000000	-0.027707	2.943714	11.405739	3.952947	0.152042	-0.042610	-0.215487	3.317278	11.079014	4.467600	-0.001795	0.006469	-0.342912	3.317278	11.079014	4.467600	-0.001795	0.006469	-0.342912
1905.092000	-0.965294	-2.468216	-1.014424	-1.235195	1.486747	1.510732	0.065527	0.031142	0.000019	-0.030719	0.000000	-0.037813	2.946927	11.517220	4.004011	0.070812	-0.035936	-0.258560	3.345298	11.094106	4.475810	-0.004700	0.006632	-0.346313	3.345298	11.094106	4.475810	-0.004700	0.006632	-0.346313
1905.102000	-0.964497	-2.467805	-1.014449	-1.235560	1.486722	1.510272	0.077858	0.039912	0.000017	-0.040673	0.000000	-0.048195	3.052734	11.554139	4.012966	0.092821	-0.053574	-0.251291	3.373181	11.109084	4.484027	-0.007612	0.006801	-0.349714	3.373181	11.109084	4.484027	-0.007612	0.006801	-0.349714
1905.114000	-0.963483	-2.467273	-1.014424	-1.236056	1.486760	1.509608	0.094209	0.049836	0.000000	-0.049239	0.000000	-0.057993	3.121605	11.577147	3.998465	0.031381	-0.039400	-0.308507	3.406490	11.127068	4.493853	-0.011119	0.006999	-0.353796	3.406490	11.127068	4.493853	-0.011119	0.006999	-0.353796
1905.124000	-0.962399	-2.466742	-1.014437	-1.236541	1.486760	1.508993	0.107411	0.057171	0.000014	-0.056555	0.000000	-0.068176	3.153320	11.627735	4.066951	0.020209	-0.037858	-0.359373	3.434064	11.141767	4.502162	-0.014042	0.007167	-0.357197	3.434064	11.141767	4.502162	-0.014042	0.007167	-0.357197
1905.134000	-0.961267	-2.466101	-1.014437	-1.237155	1.486784	1.508281	0.121577	0.064938	0.000058	-0.065268	0.000000	-0.078433	3.040324	11.735727	4.117371	0.014568	-0.058634	-0.363561	3.461418	11.155961	4.510502	-0.016977	0.007331	-0.360598	3.461418	11.155961	4.510502	-0.016977	0.007331	-0.360598
1905.146000	-0.959655	-2.465258	-1.014437	-1.237976	1.486760	1.507209	0.136327	0.073991	0.000049	-0.075387	0.000000	-0.091947	3.236951	11.817354	4.127974	0.007522	-0.031803	-0.338044	3.494091	11.173019	4.520433	-0.020505	0.007532	-0.364679	3.494091	11.173019	4.520433	-0.020505	0.007532	-0.364679
1905.156000	-0.958176	-2.464413	-1.014461	-1.238771	1.486735	1.506296	0.150744	0.084475	0.000050	-0.081420	0.000000	-0.097306	1.102097	10.376632	3.841286	0.015483	-0.057031	-0.297635	1.702262	10.230054	4.190802	-0.006055	-0.005179	-0.315877	1.702262	10.230054	4.190802	-0.006055	-0.005179	-0.315877
1905.166000	-0.956723	-2.463567	-1.014424	-1.239564	1.486784	1.505374	0.137469	0.080543	-0.000012	-0.080220	0.000000	-0.096819	2.678080	10.743276	3.896708	0.012153	-0.037993	-0.342136	1.702301	10.227294	4.191984	-0.006056	-0.005178	-0.315883	1.702301	10.227294	4.191984	-0.006056	-0.005178	-0.315883
1905.176000	-0.955270	-2.462725	-1.014413	-1.240377	1.486747	1.504368	0.145917	0.082749	0.000763	-0.079005	0.000000	-0.096571	2.060277	10.478642	3.882605	-0.024382	-0.034956	-0.328273	1.702342	10.224667	4.193154	-0.006054	-0.005178	-0.315889	1.702342	10.224667	4.193154	-0.006054	-0.005178	-0.315889
1905.186000	-0.953785	-2.461874	-1.014353	-1.241134	1.486771	1.503385	0.146209	0.083433	0.000763	-0.079709	0.000000	-0.098682	2.228885	10.168303	3.868018	0.000744	-0.050235	-0.290374	1.702384	10.222085	4.194299	-0.006055	-0.005176	-0.315895	1.702384	10.222085	4.194299	-0.006055	-0.005176	-0.315895
1905.198000	-0.951963	-2.460817	-1.014293	-1.242071	1.486784	1.502211	0.150716	0.085585	0.001671	-0.083158	0.000000	-0.099828	1.698884	9.909944	3.809338	0.033843	-0.067988	-0.228885	1.702434	10.218876	4.195825	-0.006043	-0.005178	-0.315903	1.702434	10.218876	4.195825	-0.006043	-0.005178	-0.315903
1905.208000	-0.950396	-2.459995	-1.014317	-1.242863	1.486771	1.501255	0.149490	0.083395	0.000865	-0.079929	0.000000	-0.094771	1.660126	9.808060	3.860702	0.006479	-0.044675	-0.310368	1.702477	10.216097	4.196952	-0.006045	-0.005177	-0.315909	1.702477	10.216097	4.196952	-0.006045	-0.005177	-0.315909
1905.218000	-0.948911	-2.459240	-1.014318	-1.243727	1.486760	1.500249	0.151392	0.079676	0.000293	-0.083129	0.000000	-0.094559	1.430264	10.054970	4.000561	0.064433	-0.050666	-0.312020	1.702521	10.213574	4.197999	-0.006053	-0.005178	-0.315915	1.702521	10.213574	4.197999	-0.006053	-0.005178	-0.315915
1905.228000	-0.947415	-2.458449	-1.014340	-1.244541	1.486735	1.499350	0.150347	0.078883	0.000190	-0.078990	0.000000	-0.096000	1.402251	10.344662	4.005484	0.016201	-0.070674	-0.304653	1.702567	10.211156	4.198978	-0.006065	-0.005175	-0.315921	1.702567	10.211156	4.198978	-0.006065	-0.005175	-0.315921
1905.240000	-0.945607	-2.457525	-1.014365	-1.245500	1.486735	1.498163	0.150249	0.080699	-0.000173	-0.077716	0.000000	-0.098435	1.452701	10.241608	4.102993	0.035416	-0.062194	-0.276447	1.702622	10.208143	4.200133	-0.006079	-0.005174	-0.315929	1.702622	10.208143	4.200133	-0.006079	-0.005174	-0.315929
1905.250000	-0.944146	-2.456762	-1.014377	-1.246296	1.486771	1.497169	0.148028	0.077409	-0.000175	-0.080256	0.000000	-0.100434	1.562948	10.641640	4.151791	0.096909	-0.073962	-0.193796	1.702667	10.205641	4.201165	-0.006085	-0.005177	-0.315935	1.702667	10.205641	4.201165	-0.006085	-0.005177	-0.315935
1905.260000	-0.942718	-2.456066	-1.014365	-1.247108	1.486795	1.496190	0.148743	0.074512	-0.000106	-0.077092	0.000000	-0.092418	1.606251	11.207535	4.174471	0.046706	-0.058906	-0.299285	1.702714	10.203168	4.202160	-0.006092	-0.005176	-0.315941	1.702714	10.203168	4.202160	-0.006092	-0.005176	-0.315941
1905.270000	-0.941279	-2.455237	-1.014365	-1.247827	1.486795	1.495266	0.148588	0.080063	-0.000058	-0.075949	0.000000	-0.093337	1.728438	10.829059	4.201559	0.036329	-0.035588	-0.315847	1.702760	10.200667	4.203202	-0.006098	-0.005174	-0.315948	1.702760	10.200667	4.203202	-0.006098	-0.005174	-0.315948
1905.282000	-0.939490	-2.454205	-1.014377	-1.248800	1.486771	1.494092	0.149798	0.082046	0.000022	-0.077390	0.000000	-0.094369	1.712862	10.631962	4.304027	0.071474	-0.064037	-0.272669	1.702814	10.197557	4.204515	-0.006100	-0.005176	-0.315955	1.702814	10.197557	4.204515	-0.006100	-0.005176	-0.315955
1905.292000	-0.937991	-2.453380	-1.014363	-1.249545	1.486771	1.493144	0.148690	0.082282	0.001419	-0.077208	0.000000	-0.095765	1.928264	10.648998	4.253611	0.025251	-0.041607	-0.280731	1.702860	10.194890	4.205627	-0.006099	-0.005173	-0.315961	1.702860	10.194890	4.205627	-0.006099	-0.005173	-0.315961
1905.302000	-0.936526	-2.452526	-1.014340	-1.250323	1.486771	1.492160	0.151510	0.084179	0.000938	-0.077682	0.000000	-0.098505	1.753856	10.348203	4.257479	0.055177	-0.023313	-0.223616	1.702905	10.192002	4.206844	-0.006094	-0.005173	-0.315968	1.702905	10.192002	4.206844	-0.006094	-0.005173	-0.315968
1905.312000	-0.935038	-2.451687	-1.014304	-1.251103	1.486760	1.491215	0.150457	0.085784	0.001427	-0.077557	0.000000	-0.094009	1.886268	10.056398	4.299467	0.054625	-0.058147	-0.302502	1.702952	10.189437	4.207876	-0.006098	-0.005173	-0.315974	1.702952	10.189437	4.207876	-0.006098	-0.005173	-0.315974
1905.324000	-0.933214	-2.450669	-1.014329	-1.252098	1.486784	1.490051	0.150962	0.083263	0.001122	-0.075179	0.000000	-0.095572	1.945110	10.042448	4.390940	0.061682	-0.042860	-0.316122	1.703006	10.186021	4.209271	-0.006095	-0.005177	-0.315982	1.703006	10.186021	4.209271	-0.006095	-0.005177	-0.315982
1905.334000	-0.931763	-2.449871	-1.014292	-1.252880	1.486771	1.489105	0.150140	0.079275	0.002431	-0.075254	0.000000	-0.096333	2.146576	10.398857	4.345434	0.065925	-0.008694	-0.247920	1.703053	10.183358	4.210329	-0.006101	-0.005174	-0.315988	1.703053	10.183358	4.210329	-0.006101	-0.005174	-0.315988
1905.344000	-0.930216	-2.449065	-1.014279	-1.253598	1.486760	1.488122	0.151986	0.079163	0.002504	-0.074809	0.000000	-0.095404	1.907440	10.547623	4.363544	0.015691	-0.057808	-0.274040	1.703100	10.180751	4.211459	-0.006095	-0.005174	-0.315995	1.703100	10.180751	4.211459	-0.006095	-0.005174	-0.315995
1905.354000	-0.928716	-2.448237	-1.014220	-1.254426	1.486771	1.487125	0.151632	0.081326	0.002605	-0.075985	0.000000	-0.097951	1.916906	10.422043	4.382327	0.015008	-0.055769	-0.228119	1.703148	10.178164	4.212480	-0.006099	-0.005174	-0.316001	1.703148	10.178164	4.212480	-0.006099	-0.005174	-0.316001
1905.364000	-0.927165	-2.447449	-1.014232	-1.255172	1.486795	1.486165	0.154145	0.080458	0.001714	-0.077109	0.000000	-0.097391	1.772686	10.574978	4.508397	0.028239	-0.021425	-0.223639	1.703195	10.175468	4.213583	-0.006101	-0.005174	-0.316008	1.703195	10.175468	4.213583	-0.006101	-0.005174	-0.316008
1905.376000	-0.925344	-2.446515	-1.014196	-1.256144	1.486771	1.485040	0.151606	0.079907	0.001584	-0.077526	0.000000	-0.093015	1.848943	10.642817	4.594291	0.003913	-0.033249	-0.283896	1.703253	10.172414	4.214753	-0.006108	-0.005171	-0.316016	1.703253	10.172414	4.214753	-0.006108	-0.005171	-0.316016
1905.386000	-0.923771	-2.445720	-1.014221	-1.256898	1.486771	1.484046	0.154352	0.080993	0.001001	-0.077752	0.000000	-0.096514	1.439101	10.598452	4.663229	0.017966	-0.027746	-0.244314	1.703301	10.169793	4.215819	-0.006108	-0.005171	-0.316022	1.703301	10.169793	4.215819	-0.006108	-0.005171	-0.316022
1905.396000	-0.922212	-2.444918	-1.014209	-1.257691	1.486760	1.483184	0.152450	0.082186	0.000728	-0.078704	0.000000	-0.094228	1.458168	10.539327	4.671850	0.049974	-0.008545	-0.295506	1.703349	10.167139	4.216841	-0.006117	-0.005174	-0.316029	1.703349	10.167139	4.216841	-0.006117	-0.005174	-0.316029
1905.406000	-0.920652	-2.444082	-1.014209	-1.258459	1.486784	1.482188	0.153218	0.080239	0.001706	-0.076587	0.000000	-0.097557	1.318910	10.774570	4.696135	-0.005351	-0.007922	-0.259443	1.703397	10.164479	4.217937	-0.006115	-0.005173	-0.316035	1.703397	10.164479	4.217937	-0.006115	-0.005173	-0.316035
1905.418000	-0.918830	-2.443123	-1.014136	-1.259373	1.486747	1.480999	0.150032	0.079620	0.003148	-0.079326	0.000000	-0.095832	1.512873	10.933172	4.683921	0.011718	0.001535	-0.236482	1.703456	10.161325	4.219132	-0.006119	-0.005174	-0.316043	1.703456	10.161325	4.219132	-0.006119	-0.005174	-0.316043
1905.428000	-0.917330	-2.442268	-1.014124	-1.260174	1.486735	1.480044	0.150925	0.084115	0.003152	-0.078369	0.000000	-0.093880	1.235987	10.502269	4.693905	0.020736	-0.008982	-0.280347	1.703504	10.158578	4.220266	-0.006118	-0.005171	-0.316050	1.703504	10.158578	4.220266	-0.006118	-0.005171	-0.316050
1905.438000	-0.915843	-2.441429	-1.014089	-1.260965	1.486735	1.479081	0.149561	0.083676	0.003383	-0.076934	0.000000	-0.096699	1.410674	10.408793	4.699084	-0.045174	-0.024455	-0.235882	1.703552	10.155817	4.221426	-0.006112	-0.005174	-0.316057	1.703552	10.155817	4.221426	-0.006112	-0.005174	-0.316057
1905.448000	-0.914356	-2.440618	-1.014052	-1.261737	1.486747	1.478123	0.148487	0.080905	0.003827	-0.079939	0.000000	-0.094102	1.514338	10.603388	4.680388	0.066787	-0.014883	-0.309551	1.703600	10.153038	4.222526	-0.006110	-0.005174	-0.316063	1.703600	10.153038	4.222526	-0.006110	-0.005174	-0.316063
1905.460000	-0.912605	-2.439598	-1.014016	-1.262697	1.486795	1.477019	0.146263	0.083565	0.003994	-0.079810	0.000000	-0.098018	2.024331	10.276716	4.734735	-0.014170	-0.026974	-0.262522	1.703660	10.149878	4.223803	-0.006109	-0.005172	-0.316071	1.703660	10.149878	4.223803	-0.006109	-0.005172	-0.316071
1905.470000	-0.911115	-2.438806	-1.013981	-1.263439	1.486760	1.476002	0.149724	0.083307	0.003072	-0.080673	0.000000	-0.098839	1.879158	10.147800	4.756265	0.023850	-0.006403	-0.281434	1.703708	10.146968	4.224876	-0.006111	-0.005170	-0.316078	1.703708	10.146968	4.224876	-0.006111	-0.005170	-0.316078
1905.480000	-0.909628	-2.437969	-1.013968	-1.264231	1.486760	1.475066	0.148884	0.080395	0.003487	-0.081071	0.000000	-0.096642	1.940504	10.462029	4.809510	0.031662	-0.014780	-0.289055	1.703758	10.144309	4.225973	-0.006108	-0.005173	-0.316085	1.703758	10.144309	4.225973	-0.006108	-0.005173	-0.316085
1905.490000	-0.908140	-2.437181	-1.013908	-1.265060	1.486784	1.474107	0.149341	0.079151	0.003695	-0.078903	0.000000	-0.097679	1.907370	10.594264	4.820141	0.008609	-0.002926	-0.310011	1.703808	10.141665	4.226992	-0.006115	-0.005170	-0.316092	1.703808	10.141665	4.226992	-0.006115	-0.005170	-0.316092
1905.500000	-0.906666	-2.436350	-1.013896	-1.265813	1.486771	1.473162	0.147487	0.082226	0.004080	-0.079486	0.000000	-0.097383	2.336004	10.480906	4.762182	0.000347	0.006320	-0.297210	1.703858	10.139023	4.228080	-0.006108	-0.005169	-0.316098	1.703858	10.139023	4.228080	-0.006108	-0.005169	-0.316098
1905.510000	-0.905176	-2.435537	-1.013873	-1.266569	1.486760	1.472176	0.151452	0.081623	0.002736	-0.079835	0.000000	-0.098086	1.910899	10.484094	4.550314	0.006868	-0.000981	-0.301264	1.703908	10.136244	4.229120	-0.006112	-0.005171	-0.316105	1.703908	10.136244	4.229120	-0.006112	-0.005171	-0.316105
1905.522000	-0.903341	-2.434592	-1.013837	-1.267505	1.486760	1.470976	0.150974	0.080393	0.001787	-0.078812	0.000000	-0.100282	2.012281	10.577230	4.612366	-0.021604	0.006450	-0.198740	1.703968	10.132913	4.230341	-0.006116	-0.005173	-0.316113	1.703968	10.132913	4.230341	-0.006116	-0.005173	-0.316113
1905.532000	-0.901817	-2.433755	-1.013874	-1.268312	1.486784	1.469996	0.150873	0.080810	0.000523	-0.081098	0.000000	-0.095792	2.076355	10.532145	4.700850	0.028349	0.003796	-0.293976	1.704019	10.130164	4.231319	-0.006123	-0.005169	-0.316120	1.704019	10.130164	4.231319	-0.006123	-0.005169	-0.316120
1905.542000	-0.900317	-2.432925	-1.013839	-1.269078	1.486784	1.469074	0.150646	0.082778	0.000291	-0.081419	0.000000	-0.098738	2.117157	10.330361	4.760177	0.030078	0.010335	-0.285298	1.704070	10.127509	4.232343	-0.006125	-0.005171	-0.316127	1.704070	10.127509	4.232343	-0.006125	-0.005171	-0.316127
1905.552000	-0.898731	-2.432111	-1.013862	-1.269929	1.486807	1.468102	0.154407	0.082707	0.000253	-0.079556	0.000000	-0.096018	1.745970	10.215417	4.752357	0.034574	0.032142	-0.298577	1.704120	10.124472	4.233419	-0.006129	-0.005170	-0.316134	1.704120	10.124472	4.233419	-0.006129	-0.005170	-0.316134
1905.562000	-0.897209	-2.431277	-1.013862	-1.270698	1.486771	1.467143	0.152311	0.079170	0.000187	-0.078841	0.000000	-0.097671	1.755363	10.609248	4.782609	0.008123	0.036061	-0.283969	1.704171	10.121648	4.234435	-0.006133	-0.005169	-0.316141	1.704171	10.121648	4.234435	-0.006133	-0.005169	-0.316141
1905.572000	-0.895637	-2.430496	-1.013850	-1.271475	1.486795	1.466100	0.153709	0.079923	0.000375	-0.080562	0.000000	-0.101427	1.491873	10.686310	4.812330	0.023301	0.025255	-0.228948	1.704223	10.119063	4.235422	-0.006134	-0.005170	-0.316148	1.704223	10.119063	4.235422	-0.006134	-0.005170	-0.316148
1905.582000	-0.894126	-2.429692	-1.013803	-1.272276	1.486760	1.465143	0.152012	0.081959	0.001065	-0.079109	0.000000	-0.092314	1.502398	10.523190	4.758357	0.027529	0.037788	-0.305485	1.704275	10.116328	4.236419	-0.006136	-0.005166	-0.316155	1.704275	10.116328	4.236419	-0.006136	-0.005166	-0.316155
1905.594000	-0.892255	-2.428674	-1.013790	-1.273211	1.486795	1.463967	0.151610	0.081918	0.000837	-0.083919	0.000000	-0.094632	1.346678	10.493003	4.806927	0.061456	0.025595	-0.312478	1.704337	10.112804	4.237633	-0.006140	-0.005167	-0.316163	1.704337	10.112804	4.237633	-0.006140	-0.005167	-0.316163
1905.604000	-0.890731	-2.427923	-1.013825	-1.274013	1.486784	1.463044	0.151036	0.080489	0.001193	-0.079648	0.000000	-0.096397	1.369032	10.530934	4.813142	0.030991	0.069058	-0.258755	1.704389	10.110056	4.238644	-0.006141	-0.005168	-0.316170	1.704389	10.110056	4.238644	-0.006141	-0.005168	-0.316170
1905.614000	-0.889196	-2.427081	-1.013790	-1.274766	1.486784	1.462050	0.150402	0.083636	0.001399	-0.083595	0.000000	-0.097209	1.306057	10.291053	4.885552	0.065780	0.065768	-0.307846	1.704441	10.107250	4.239649	-0.006145	-0.005167	-0.316178	1.704441	10.107250	4.239649	-0.006145	-0.005167	-0.316178
1905.624000	-0.887746	-2.426242	-1.013790	-1.275601	1.486735	1.461090	0.147592	0.084847	0.000840	-0.079379	0.000000	-0.097664	1.717471	10.029803	4.840601	0.039451	0.052642	-0.249457	1.704493	10.104356	4.240665	-0.006146	-0.005166	-0.316185	1.704493	10.104356	4.240665	-0.006146	-0.005166	-0.316185
1905.634000	-0.886256	-2.425420	-1.013850	-1.276428	1.486771	1.460144	0.151182	0.081155	0.000754	-0.077403	0.000116	-0.094523	1.445319	10.275325	4.911056	0.044099	0.078720	-0.281240	1.704546	10.101525	4.241640	-0.006157	-0.005165	-0.316192	1.704546	10.101525	4.241640	-0.006157	-0.005165	-0.316192
1905.644000	-0.884794	-2.424616	-1.013814	-1.277167	1.486747	1.459175	0.149203	0.078828	0.001851	-0.078140	0.000103	-0.095006	1.642710	10.656821	4.876116	0.020632	0.072292	-0.307974	1.704599	10.098733	4.242596	-0.006158	-0.005168	-0.316199	1.704599	10.098733	4.242596	-0.006158	-0.005168	-0.316199
1905.656000	-0.883042	-2.423644	-1.013741	-1.278100	1.486722	1.458000	0.148681	0.082393	0.002679	-0.078598	0.000091	-0.096468	1.756781	10.308153	4.787607	0.016760	0.037832	-0.286011	1.704662	10.095430	4.243852	-0.006158	-0.005166	-0.316207	1.704662	10.095430	4.243852	-0.006158	-0.005166	-0.316207
1905.666000	-0.881566	-2.422843	-1.013717	-1.278924	1.486760	1.457050	0.146932	0.081441	0.002568	-0.077324	0.000099	-0.095907	2.168932	10.412838	4.875374	0.040276	0.078400	-0.294735	1.704715	10.092590	4.244886	-0.006160	-0.005166	-0.316215	1.704715	10.092590	4.244886	-0.006160	-0.005166	-0.316215
1905.676000	-0.880124	-2.421982	-1.013718	-1.279717	1.486807	1.456042	0.150310	0.080921	0.002187	-0.078105	0.000090	-0.099165	2.049222	10.398206	4.832104	0.053075	0.072168	-0.240819	1.704769	10.089828	4.245844	-0.006167	-0.005166	-0.316222	1.704769	10.089828	4.245844	-0.006167	-0.005166	-0.316222
1905.686000	-0.878611	-2.421189	-1.013669	-1.280492	1.486784	1.455111	0.150316	0.082975	0.002200	-0.077441	0.000083	-0.095982	2.126682	10.380647	4.873941	0.013249	0.074116	-0.239873	1.704822	10.086935	4.246830	-0.006169	-0.005162	-0.316229	1.704822	10.086935	4.246830	-0.006169	-0.005162	-0.316229
1905.698000	-0.876858	-2.420183	-1.013635	-1.281473	1.486784	1.453927	0.150711	0.083652	0.001758	-0.079733	0.000076	-0.092136	2.174286	10.155581	4.928747	0.049418	0.081612	-0.320946	1.704886	10.083459	4.248030	-0.006170	-0.005168	-0.316238	1.704886	10.083459	4.248030	-0.006170	-0.005168	-0.316238
1905.708000	-0.875344	-2.419418	-1.013669	-1.282262	1.486735	1.453010	0.151337	0.081575	0.001681	-0.078382	0.000083	-0.097812	2.285582	10.260970	4.949739	0.084381	0.074230	-0.245334	1.704941	10.080646	4.248975	-0.006176	-0.005165	-0.316245	1.704941	10.080646	4.248975	-0.006176	-0.005165	-0.316245
1905.718000	-0.873805	-2.418558	-1.013646	-1.283039	1.486784	1.452005	0.155409	0.079498	0.002411	-0.074366	0.000078	-0.095706	1.985921	10.647610	4.911908	-0.007998	0.084493	-0.292106	1.704995	10.077812	4.249983	-0.006177	-0.005166	-0.316252	1.704995	10.077812	4.249983	-0.006177	-0.005166	-0.316252
1905.728000	-0.872304	-2.417765	-1.013610	-1.283864	1.486771	1.451035	0.155346	0.080890	0.003063	-0.077022	0.000074	-0.098914	1.898862	10.487776	4.838011	0.026561	0.097100	-0.258377	1.705049	10.074959	4.250974	-0.006180	-0.005164	-0.316259	1.705049	10.074959	4.250974	-0.006180	-0.005164	-0.316259
1905.738000	-0.870744	-2.416937	-1.013574	-1.284604	1.486784	1.450061	0.154544	0.082978	0.003017	-0.074848	0.000079	-0.098762	1.776995	10.257899	4.850381	-0.007325	0.087082	-0.243342	1.705103	10.072102	4.252018	-0.006179	-0.005163	-0.316267	1.705103	10.072102	4.252018	-0.006179	-0.005163	-0.316267
1905.748000	-0.869194	-2.416090	-1.013574	-1.285384	1.486735	1.449081	0.154658	0.081869	0.002787	-0.076269	0.000000	-0.094450	1.845242	10.334424	4.866980	0.013803	0.088875	-0.267803	1.705157	10.069222	4.253053	-0.006174	-0.005161	-0.316274	1.705157	10.069222	4.253053	-0.006174	-0.005161	-0.316274
1905.758000	-0.867646	-2.415297	-1.013502	-1.286138	1.486784	1.448123	0.155381	0.082199	0.002821	-0.079654	0.000070	-0.096634	1.445471	10.284189	4.909269	0.050878	0.096118	-0.275514	1.705212	10.066257	4.254052	-0.006173	-0.005163	-0.316282	1.705212	10.066257	4.254052	-0.006173	-0.005163	-0.316282
1905.770000	-0.865749	-2.414290	-1.013503	-1.287105	1.486760	1.447010	0.153559	0.083615	0.001009	-0.077559	0.000064	-0.094251	1.512421	10.162005	4.907609	-0.044136	0.056726	-0.317070	1.705278	10.062897	4.255163	-0.006184	-0.005163	-0.316290	1.705278	10.062897	4.255163	-0.006184	-0.005163	-0.316290
1905.780000	-0.864202	-2.413476	-1.013538	-1.287907	1.486784	1.446035	0.152066	0.083871	0.001092	-0.078384	0.000072	-0.096520	1.554873	10.021707	4.881926	0.002764	0.109363	-0.300849	1.705333	10.059826	4.256151	-0.006184	-0.005164	-0.316298	1.705333	10.059826	4.256151	-0.006184	-0.005164	-0.316298
1905.790000	-0.862640	-2.412690	-1.013467	-1.288651	1.486795	1.445051	0.151879	0.079189	0.000881	-0.078659	0.000068	-0.098837	1.585500	10.458909	4.954196	0.008036	0.099589	-0.249077	1.705389	10.056929	4.257114	-0.006184	-0.005161	-0.316305	1.705389	10.056929	4.257114	-0.006184	-0.005161	-0.316305
1905.800000	-0.861115	-2.411837	-1.013455	-1.289462	1.486760	1.444108	0.152918	0.080082	0.001661	-0.078912	0.000064	-0.095173	1.401655	10.550928	4.911187	0.022336	0.103377	-0.315770	1.705444	10.054060	4.258111	-0.006188	-0.005163	-0.316313	1.705444	10.054060	4.258111	-0.006188	-0.005163	-0.316313
1905.810000	-0.859592	-2.411022	-1.013442	-1.290193	1.486807	1.443170	0.150973	0.082987	0.001844	-0.082517	0.000070	-0.096884	1.390639	10.186424	4.824116	0.008319	0.132203	-0.306799	1.705500	10.051134	4.259041	-0.006187	-0.005161	-0.316320	1.705500	10.051134	4.259041	-0.006187	-0.005161	-0.316320
1905.822000	-0.857791	-2.410064	-1.013431	-1.291208	1.486820	1.441995	0.149937	0.081679	0.001120	-0.078571	0.000000	-0.097138	1.408930	10.335821	4.885536	-0.012609	0.092565	-0.302364	1.705568	10.047729	4.260180	-0.006193	-0.005161	-0.316329	1.705568	10.047729	4.260180	-0.006193	-0.005161	-0.316329
1905.832000	-0.856242	-2.409252	-1.013431	-1.291963	1.486771	1.440976	0.148698	0.081179	0.001048	-0.077244	0.000000	-0.098153	1.662310	10.448567	4.960967	-0.022306	0.108234	-0.301310	1.705624	10.044638	4.261134	-0.006194	-0.005161	-0.316337	1.705624	10.044638	4.261134	-0.006194	-0.005161	-0.316337
1905.842000	-0.854777	-2.408422	-1.013419	-1.292800	1.486784	1.440006	0.149812	0.083465	0.000943	-0.081151	0.000098	-0.101060	1.659247	10.216115	4.953347	0.028649	0.102846	-0.227432	1.705681	10.041806	4.262059	-0.006204	-0.005159	-0.316344	1.705681	10.041806	4.262059	-0.006204	-0.005159	-0.316344
1905.852000	-0.853277	-2.407596	-1.013383	-1.293566	1.486795	1.439011	0.148925	0.083326	0.000704	-0.078256	0.000089	-0.095667	1.828343	10.092677	4.974732	-0.013740	0.105902	-0.296441	1.705738	10.038813	4.262915	-0.006211	-0.005162	-0.316352	1.705738	10.038813	4.262915	-0.006211	-0.005162	-0.316352
1905.864000	-0.851500	-2.406603	-1.013408	-1.294499	1.486784	1.437895	0.148006	0.080143	0.001325	-0.078934	0.000079	-0.099067	2.099387	10.438395	4.969520	-0.004155	0.129454	-0.282021	1.705805	10.035152	4.264159	-0.006207	-0.005162	-0.316361	1.705805	10.035152	4.264159	-0.006207	-0.005162	-0.316361
1905.874000	-0.850047	-2.405779	-1.013419	-1.295314	1.486784	1.436902	0.148081	0.081613	0.001921	-0.081870	0.000073	-0.095654	2.208147	10.528561	4.915256	0.021527	0.107747	-0.325669	1.705863	10.032213	4.265116	-0.006208	-0.005160	-0.316369	1.705863	10.032213	4.265116	-0.006208	-0.005160	-0.316369
1905.884000	-0.848534	-2.404949	-1.013347	-1.296100	1.486795	1.435956	0.150212	0.083228	0.002111	-0.079300	0.000081	-0.098222	2.054951	10.144064	4.876722	-0.004185	0.127753	-0.312197	1.705920	10.029331	4.266064	-0.006212	-0.005157	-0.316376	1.705920	10.029331	4.266064	-0.006212	-0.005157	-0.316376
1905.894000	-0.847044	-2.404111	-1.013347	-1.296901	1.486807	1.434945	0.151300	0.082558	0.001641	-0.079107	0.000075	-0.102216	2.007187	10.196755	4.947735	0.015574	0.129887	-0.188385	1.705977	10.026250	4.267029	-0.006217	-0.005162	-0.316384	1.705977	10.026250	4.267029	-0.006217	-0.005162	-0.316384
1905.904000	-0.845459	-2.403287	-1.013335	-1.297669	1.486784	1.433943	0.151059	0.082296	0.001709	-0.080419	0.000082	-0.093901	2.072990	10.257479	4.943763	0.010120	0.120155	-0.294077	1.706035	10.023244	4.267979	-0.006216	-0.005157	-0.316392	1.706035	10.023244	4.267979	-0.006216	-0.005157	-0.316392
1905.914000	-0.843946	-2.402506	-1.013323	-1.298455	1.486820	1.433023	0.151331	0.082013	0.001797	-0.077771	0.000077	-0.094929	2.192081	10.242326	4.920406	-0.018278	0.127282	-0.306081	1.706092	10.020294	4.268920	-0.006218	-0.005156	-0.316400	1.706092	10.020294	4.268920	-0.006218	-0.005156	-0.316400
1905.926000	-0.842120	-2.401477	-1.013276	-1.299401	1.486784	1.431849	0.153276	0.083895	0.001361	-0.080375	0.000072	-0.095827	1.852621	9.985520	5.006108	0.030525	0.133175	-0.294056	1.706162	10.016648	4.270038	-0.006219	-0.005158	-0.316409	1.706162	10.016648	4.270038	-0.006219	-0.005158	-0.316409
1905.936000	-0.840582	-2.400650	-1.013324	-1.300167	1.486784	1.430864	0.153889	0.082390	0.001271	-0.080508	0.000000	-0.097709	1.900723	10.043610	4.994925	0.002380	0.139392	-0.296703	1.706220	10.013520	4.271020	-0.006220	-0.005157	-0.316417	1.706220	10.013520	4.271020	-0.006220	-0.005157	-0.316417
1905.946000	-0.839011	-2.399828	-1.013275	-1.301006	1.486784	1.429881	0.152102	0.079395	0.001811	-0.079936	0.000000	-0.099198	1.912378	10.396036	4.964612	0.005629	0.140693	-0.231251	1.706278	10.010504	4.271967	-0.006222	-0.005154	-0.316424	1.706278	10.010504	4.271967	-0.006222	-0.005154	-0.316424
1905.956000	-0.837557	-2.399009	-1.013263	-1.301792	1.486784	1.428880	0.152948	0.082439	0.002305	-0.078470	0.000077	-0.095237	1.802068	10.305685	4.911345	-0.010416	0.137716	-0.290212	1.706338	10.007680	4.272813	-0.006231	-0.005156	-0.316432	1.706338	10.007680	4.272813	-0.006231	-0.005156	-0.316432
1905.968000	-0.835696	-2.398052	-1.013240	-1.302739	1.486784	1.427705	0.153824	0.082440	0.002075	-0.082374	0.000070	-0.097967	1.651633	10.110015	4.933415	0.030948	0.139119	-0.276827	1.706409	10.004227	4.273911	-0.006236	-0.005158	-0.316442	1.706409	10.004227	4.273911	-0.006236	-0.005158	-0.316442
1905.978000	-0.834134	-2.397238	-1.013215	-1.303575	1.486807	1.426817	0.154673	0.081112	0.001680	-0.079956	0.000078	-0.096910	1.586833	10.440207	4.980924	0.042039	0.146759	-0.276336	1.706468	10.001051	4.274857	-0.006239	-0.005156	-0.316450	1.706468	10.001051	4.274857	-0.006239	-0.005156	-0.316450
1905.988000	-0.832647	-2.396401	-1.013204	-1.304368	1.486807	1.425788	0.151946	0.082428	0.001653	-0.081954	0.000073	-0.096354	1.558534	10.266855	4.995448	0.067705	0.163454	-0.248681	1.706528	9.998159	4.275712	-0.006245	-0.005153	-0.316458	1.706528	9.998159	4.275712	-0.006245	-0.005153	-0.316458
1905.998000	-0.831110	-2.395607	-1.013215	-1.305142	1.486795	1.424771	0.152714	0.085187	0.001611	-0.080046	0.000079	-0.099470	1.496581	9.926431	4.981359	0.047332	0.143838	-0.220551	1.706588	9.995172	4.276588	-0.006254	-0.005155	-0.316465	1.706588	9.995172	4.276588	-0.006254	-0.005155	-0.316465
1906.010000	-0.829250	-2.394615	-1.013215	-1.306086	1.486807	1.423600	0.150923	0.082441	0.000847	-0.079474	0.000074	-0.094855	1.626330	9.983218	5.075631	0.098500	0.176999	-0.252252	1.706659	9.991334	4.277696	-0.006259	-0.005156	-0.316475	1.706659	9.991334	4.277696	-0.006259	-0.005156	-0.316475
1906.020000	-0.827783	-2.393850	-1.013156	-1.306864	1.486795	1.422665	0.152664	0.079568	0.002081	-0.079034	0.000070	-0.092995	1.439425	10.342005	5.003047	0.055607	0.152180	-0.297072	1.706719	9.988384	4.278591	-0.006262	-0.005155	-0.316483	1.706719	9.988384	4.278591	-0.006262	-0.005155	-0.316483
1906.030000	-0.826236	-2.392976	-1.013143	-1.307702	1.486831	1.421705	0.150101	0.082536	0.002767	-0.077998	0.000000	-0.096547	1.840050	10.209841	4.920124	0.008323	0.152911	-0.253613	1.706779	9.985527	4.279575	-0.006259	-0.005152	-0.316491	1.706779	9.985527	4.279575	-0.006259	-0.005152	-0.316491
1906.040000	-0.824783	-2.392171	-1.013131	-1.308467	1.486820	1.420750	0.150800	0.082493	0.002230	-0.080104	0.000000	-0.096200	1.789657	10.265425	4.959150	0.048026	0.148855	-0.268257	1.706840	9.982556	4.280412	-0.006268	-0.005155	-0.316499	1.706840	9.982556	4.280412	-0.006268	-0.005155	-0.316499
1906.050000	-0.823269	-2.391346	-1.013143	-1.309291	1.486807	1.419715	0.152341	0.081604	0.001604	-0.078713	0.000000	-0.101622	1.668154	10.333780	4.974764	0.009473	0.152598	-0.217610	1.706900	9.979354	4.281358	-0.006266	-0.005154	-0.316507	1.706900	9.979354	4.281358	-0.006266	-0.005154	-0.316507
1906.060000	-0.821791	-2.390533	-1.013095	-1.310070	1.486807	1.418773	0.153063	0.082085	0.001681	-0.077813	0.000058	-0.095690	1.680544	10.256735	4.944198	0.051242	0.176502	-0.220505	1.706961	9.976317	4.282209	-0.006273	-0.005154	-0.316515	1.706961	9.976317	4.282209	-0.006273	-0.005154	-0.316515
1906.070000	-0.820268	-2.389727	-1.013096	-1.310918	1.486795	1.417794	0.150348	0.084751	0.001076	-0.079415	0.000078	-0.094394	1.915736	10.115145	5.035765	0.055949	0.152978	-0.284029	1.707022	9.973132	4.283134	-0.006276	-0.005151	-0.316523	1.707022	9.973132	4.283134	-0.006276	-0.005151	-0.316523
1906.082000	-0.818445	-2.388722	-1.013083	-1.311874	1.486795	1.416667	0.151618	0.083667	0.000807	-0.077170	0.000070	-0.096936	2.083895	10.052537	5.046943	0.057978	0.166424	-0.283058	1.707095	9.969346	4.284204	-0.006283	-0.005153	-0.316533	1.707095	9.969346	4.284204	-0.006283	-0.005153	-0.316533
1906.092000	-0.816957	-2.387897	-1.013096	-1.312617	1.486795	1.415698	0.152327	0.080721	0.000789	-0.079446	0.000078	-0.093090	1.968537	10.339374	5.054974	0.092992	0.170549	-0.366601	1.707157	9.966253	4.285097	-0.006284	-0.005153	-0.316541	1.707157	9.966253	4.285097	-0.006284	-0.005153	-0.316541
1906.102000	-0.815421	-2.387048	-1.013047	-1.313443	1.486784	1.414748	0.152941	0.080370	0.001945	-0.078394	0.000073	-0.098164	1.997368	10.515966	5.028729	0.058910	0.152460	-0.293318	1.707218	9.963225	4.286030	-0.006284	-0.005151	-0.316549	1.707218	9.963225	4.286030	-0.006284	-0.005151	-0.316549
1906.112000	-0.813912	-2.386243	-1.013011	-1.314229	1.486807	1.413757	0.150900	0.082439	0.002440	-0.076201	0.000068	-0.098891	2.161709	10.310461	4.933023	0.032554	0.175343	-0.265444	1.707280	9.959945	4.286931	-0.006287	-0.005150	-0.316558	1.707280	9.959945	4.286931	-0.006287	-0.005150	-0.316558
1906.124000	-0.812062	-2.385213	-1.013000	-1.315162	1.486820	1.412561	0.155154	0.083307	0.001825	-0.076607	0.000064	-0.095616	1.812530	10.178949	5.024618	0.049689	0.196190	-0.347340	1.707354	9.956156	4.287953	-0.006294	-0.005149	-0.316567	1.707354	9.956156	4.287953	-0.006294	-0.005149	-0.316567
1906.134000	-0.810466	-2.384363	-1.013000	-1.315964	1.486795	1.411635	0.155224	0.082501	0.001417	-0.076785	0.000070	-0.099190	1.753896	10.293697	5.005029	0.012314	0.168378	-0.286876	1.707416	9.953051	4.288925	-0.006292	-0.005149	-0.316576	1.707416	9.953051	4.288925	-0.006292	-0.005149	-0.316576
1906.144000	-0.808932	-2.383550	-1.013012	-1.316768	1.486795	1.410655	0.154800	0.083609	0.001464	-0.078215	0.000000	-0.095824	1.585586	10.166971	5.032218	0.000879	0.209605	-0.372095	1.707478	9.949876	4.289769	-0.006297	-0.005154	-0.316584	1.707478	9.949876	4.289769	-0.006297	-0.005154	-0.316584
1906.154000	-0.807361	-2.382685	-1.012952	-1.317543	1.486820	1.409637	0.152359	0.084325	0.001327	-0.077856	0.000000	-0.100738	1.782121	9.963547	5.079275	0.032465	0.186107	-0.285213	1.707541	9.946731	4.290646	-0.006300	-0.005153	-0.316592	1.707541	9.946731	4.290646	-0.006300	-0.005153	-0.316592
1906.164000	-0.805799	-2.381884	-1.012952	-1.318333	1.486795	1.408618	0.155497	0.081998	0.001193	-0.077922	0.000000	-0.099311	1.565904	10.171037	5.090556	0.004207	0.198221	-0.226322	1.707603	9.943498	4.291595	-0.006297	-0.005152	-0.316601	1.707603	9.943498	4.291595	-0.006297	-0.005152	-0.316601
1906.174000	-0.804267	-2.381048	-1.012940	-1.319112	1.486795	1.407698	0.152365	0.079968	0.001907	-0.077848	0.000000	-0.096076	1.669607	10.543984	5.002928	0.008548	0.195429	-0.309924	1.707667	9.940439	4.292378	-0.006304	-0.005149	-0.316609	1.707667	9.940439	4.292378	-0.006304	-0.005149	-0.316609
1906.186000	-0.802383	-2.380053	-1.012940	-1.320045	1.486820	1.406511	0.153510	0.083255	0.002393	-0.079925	0.000000	-0.098568	1.387425	10.124922	5.007521	-0.012928	0.202104	-0.301900	1.707744	9.936844	4.293409	-0.006310	-0.005151	-0.316619	1.707744	9.936844	4.293409	-0.006310	-0.005151	-0.316619
1906.196000	-0.800849	-2.379213	-1.012904	-1.320869	1.486831	1.405521	0.150454	0.083194	0.001989	-0.081095	0.000066	-0.095620	1.784421	10.060061	4.999936	0.030526	0.189529	-0.353872	1.707806	9.933378	4.294389	-0.006308	-0.005145	-0.316627	1.707806	9.933378	4.294389	-0.006308	-0.005145	-0.316627
1906.206000	-0.799276	-2.378400	-1.012929	-1.321658	1.486844	1.404534	0.153292	0.080426	0.001219	-0.080703	0.000061	-0.101733	1.377473	10.344123	5.015629	0.002551	0.177486	-0.273235	1.707870	9.930296	4.295202	-0.006310	-0.005149	-0.316636	1.707870	9.930296	4.295202	-0.006310	-0.005149	-0.316636
1906.216000	-0.797790	-2.377539	-1.012893	-1.322438	1.486807	1.403553	0.150693	0.082671	0.001383	-0.080373	0.000057	-0.101301	1.633680	10.214429	5.041173	-0.010252	0.195989	-0.218335	1.707935	9.927177	4.296014	-0.006317	-0.005153	-0.316644	1.707935	9.927177	4.296014	-0.006317	-0.005153	-0.316644
1906.226000	-0.796266	-2.376719	-1.012856	-1.323260	1.486844	1.402587	0.152247	0.085455	0.001291	-0.078192	0.000065	-0.096365	1.501728	9.823442	5.038888	-0.002210	0.222824	-0.302376	1.707998	9.923787	4.296962	-0.006314	-0.005148	-0.316653	1.707998	9.923787	4.296962	-0.006314	-0.005148	-0.316653
1906.238000	-0.794385	-2.375714	-1.012856	-1.324205	1.486855	1.401426	0.148655	0.081247	0.001008	-0.079784	0.000060	-0.097886	1.675460	10.259839	5.116036	0.023428	0.195423	-0.292504	1.708074	9.919808	4.298026	-0.006316	-0.005149	-0.316663	1.708074	9.919808	4.298026	-0.006316	-0.005149	-0.316663
1906.248000	-0.792872	-2.374922	-1.012844	-1.324960	1.486784	1.400430	0.151333	0.079794	0.001561	-0.082185	0.000000	-0.097499	1.685401	10.490980	5.038154	0.018088	0.209263	-0.345799	1.708140	9.916819	4.298839	-0.006321	-0.005149	-0.316672	1.708140	9.916819	4.298839	-0.006321	-0.005149	-0.316672
1906.258000	-0.791433	-2.374107	-1.012832	-1.325786	1.486820	1.399447	0.150808	0.083632	0.002060	-0.080448	0.000000	-0.098967	1.769466	10.076927	5.002833	-0.026554	0.231811	-0.280181	1.708204	9.913506	4.299716	-0.006326	-0.005147	-0.316680	1.708204	9.913506	4.299716	-0.006326	-0.005147	-0.316680
1906.268000	-0.789886	-2.373253	-1.012820	-1.326575	1.486784	1.398432	0.150859	0.082801	0.002012	-0.082555	0.000000	-0.098957	1.753898	10.088336	5.050990	0.008284	0.218399	-0.220833	1.708269	9.910400	4.300554	-0.006327	-0.005144	-0.316689	1.708269	9.910400	4.300554	-0.006327	-0.005144	-0.316689
1906.278000	-0.788411	-2.372426	-1.012784	-1.327387	1.486820	1.397486	0.148461	0.082400	0.001937	-0.079548	0.000000	-0.095506	2.177318	10.059201	5.055202	-0.010446	0.246632	-0.297868	1.708335	9.907306	4.301394	-0.006332	-0.005148	-0.316697	1.708335	9.907306	4.301394	-0.006332	-0.005148	-0.316697
1906.290000	-0.786622	-2.371429	-1.012796	-1.328320	1.486807	1.396300	0.152439	0.082458	0.001303	-0.081297	0.000000	-0.096470	1.875156	10.138978	5.064367	0.019613	0.222510	-0.313336	1.708413	9.903486	4.302403	-0.006338	-0.005144	-0.316708	1.708413	9.903486	4.302403	-0.006338	-0.005144	-0.316708
1906.300000	-0.785135	-2.370627	-1.012761	-1.329148	1.486820	1.395354	0.151877	0.083313	0.001362	-0.080913	0.000080	-0.095844	1.992291	10.095199	5.109820	0.062202	0.204992	-0.305506	1.708479	9.900168	4.303217	-0.006346	-0.005146	-0.316716	1.708479	9.900168	4.303217	-0.006346	-0.005146	-0.316716
1906.310000	-0.783612	-2.369774	-1.012761	-1.329910	1.486795	1.394326	0.152986	0.083197	0.001249	-0.079497	0.000073	-0.097536	2.003337	9.972651	5.123324	-0.009285	0.222434	-0.260191	1.708545	9.896888	4.304069	-0.006346	-0.005146	-0.316725	1.708545	9.896888	4.304069	-0.006346	-0.005146	-0.316725
1906.320000	-0.782077	-2.368983	-1.012725	-1.330724	1.486795	1.393340	0.151064	0.080551	0.001578	-0.080404	0.000068	-0.101537	2.232382	10.330024	5.080613	0.019371	0.201569	-0.218983	1.708611	9.893713	4.304885	-0.006352	-0.005142	-0.316734	1.708611	9.893713	4.304885	-0.006352	-0.005142	-0.316734
1906.332000	-0.780263	-2.367998	-1.012725	-1.331658	1.486820	1.392159	0.155197	0.081820	0.002026	-0.083741	0.000075	-0.094083	1.928660	10.395999	5.024559	0.008940	0.213407	-0.288759	1.708691	9.889973	4.305873	-0.006354	-0.005145	-0.316744	1.708691	9.889973	4.305873	-0.006354	-0.005145	-0.316744
1906.342000	-0.778704	-2.367124	-1.012677	-1.332448	1.486807	1.391200	0.154662	0.083782	0.001877	-0.080431	0.000070	-0.096188	1.959252	10.057122	5.054946	-0.003732	0.247794	-0.281898	1.708758	9.886760	4.306699	-0.006363	-0.005143	-0.316753	1.708758	9.886760	4.306699	-0.006363	-0.005143	-0.316753
1906.352000	-0.777205	-2.366341	-1.012677	-1.333272	1.486831	1.390269	0.154299	0.083373	0.001878	-0.081129	0.000077	-0.095097	1.832160	10.134953	5.045370	-0.025612	0.240994	-0.283202	1.708824	9.883433	4.307577	-0.006361	-0.005142	-0.316762	1.708824	9.883433	4.307577	-0.006361	-0.005142	-0.316762
1906.362000	-0.775610	-2.365502	-1.012652	-1.334088	1.486795	1.389270	0.154125	0.083081	0.002038	-0.085104	0.000072	-0.100225	1.952494	10.128772	5.082652	0.042896	0.232096	-0.268419	1.708891	9.880129	4.308394	-0.006366	-0.005143	-0.316771	1.708891	9.880129	4.308394	-0.006366	-0.005143	-0.316771
1906.374000	-0.773761	-2.364505	-1.012652	-1.335069	1.486820	1.388083	0.156448	0.085453	0.001543	-0.080907	0.000000	-0.101466	1.584339	9.844201	5.027357	0.014830	0.257057	-0.184287	1.708972	9.876222	4.309351	-0.006375	-0.005145	-0.316781	1.708972	9.876222	4.309351	-0.006375	-0.005145	-0.316781
1906.384000	-0.772203	-2.363667	-1.012641	-1.335851	1.486831	1.387057	0.155070	0.085578	0.001121	-0.084017	0.000000	-0.095922	1.579929	9.726769	5.103310	0.100200	0.254489	-0.281975	1.709040	9.872948	4.310183	-0.006378	-0.005142	-0.316790	1.709040	9.872948	4.310183	-0.006378	-0.005142	-0.316790
1906.394000	-0.770656	-2.362839	-1.012617	-1.336663	1.486807	1.386150	0.154624	0.080426	0.001165	-0.083301	0.000000	-0.096146	1.497129	10.138204	5.062252	0.117904	0.245512	-0.300785	1.709108	9.869715	4.310969	-0.006384	-0.005142	-0.316799	1.709108	9.869715	4.310969	-0.006384	-0.005142	-0.316799
1906.404000	-0.769084	-2.362035	-1.012605	-1.337488	1.486831	1.385129	0.154338	0.081433	0.002299	-0.080222	0.000084	-0.097487	1.621836	10.258423	4.949086	0.032252	0.274035	-0.291719	1.709176	9.866603	4.311767	-0.006389	-0.005141	-0.316808	1.709176	9.866603	4.311767	-0.006389	-0.005141	-0.316808
1906.416000	-0.767287	-2.361062	-1.012568	-1.338422	1.486831	1.384038	0.153068	0.083158	0.002126	-0.080209	0.000076	-0.100974	1.748607	10.093515	5.012130	0.032018	0.256881	-0.301571	1.709258	9.862562	4.312712	-0.006397	-0.005140	-0.316819	1.709258	9.862562	4.312712	-0.006397	-0.005140	-0.316819
1906.426000	-0.765679	-2.360237	-1.012568	-1.339227	1.486784	1.383008	0.153791	0.081961	0.002054	-0.080894	0.000084	-0.102433	1.558033	10.172982	5.027730	0.060009	0.257925	-0.245193	1.709326	9.859371	4.313516	-0.006403	-0.005143	-0.316828	1.709326	9.859371	4.313516	-0.006403	-0.005143	-0.316828
1906.436000	-0.764181	-2.359431	-1.012532	-1.340027	1.486855	1.382043	0.151956	0.082549	0.001607	-0.079675	0.000078	-0.097234	1.730350	10.120748	5.070745	0.051060	0.255013	-0.314140	1.709394	9.855952	4.314393	-0.006402	-0.005140	-0.316837	1.709394	9.855952	4.314393	-0.006402	-0.005140	-0.316837
1906.446000	-0.762693	-2.358577	-1.012532	-1.340843	1.486807	1.381070	0.152804	0.085174	0.001498	-0.083166	0.000085	-0.098286	1.717118	9.889817	5.003994	0.046052	0.288377	-0.328430	1.709463	9.852756	4.315177	-0.006408	-0.005142	-0.316846	1.709463	9.852756	4.315177	-0.006408	-0.005142	-0.316846
1906.458000	-0.760868	-2.357559	-1.012533	-1.341824	1.486844	1.379884	0.154099	0.083926	0.000845	-0.080780	0.000090	-0.099114	1.619000	9.986515	5.087270	0.041223	0.257387	-0.340470	1.709546	9.848622	4.316093	-0.006419	-0.005138	-0.316857	1.709546	9.848622	4.316093	-0.006419	-0.005138	-0.316857
1906.468000	-0.759370	-2.356734	-1.012521	-1.342676	1.486831	1.378901	0.154136	0.081091	0.001444	-0.078082	0.000084	-0.101171	1.710447	10.151685	5.077653	0.057882	0.266362	-0.299619	1.709615	9.845328	4.316922	-0.006422	-0.005138	-0.316866	1.709615	9.845328	4.316922	-0.006422	-0.005138	-0.316866
1906.478000	-0.757860	-2.355904	-1.012485	-1.343427	1.486855	1.377898	0.151416	0.080769	0.001684	-0.077851	0.000099	-0.102854	1.955804	10.387650	5.061344	0.039260	0.270877	-0.249668	1.709684	9.841916	4.317747	-0.006425	-0.005137	-0.316875	1.709684	9.841916	4.317747	-0.006425	-0.005137	-0.316875
1906.488000	-0.756350	-2.355075	-1.012473	-1.344255	1.486820	1.376904	0.153238	0.083378	0.002567	-0.078924	0.000096	-0.096723	1.985430	10.205184	4.993040	0.061077	0.270708	-0.311830	1.709754	9.838704	4.318530	-0.006423	-0.005137	-0.316884	1.709754	9.838704	4.318530	-0.006423	-0.005137	-0.316884
1906.498000	-0.754769	-2.354213	-1.012448	-1.345034	1.486844	1.375947	0.153683	0.084334	0.001995	-0.077037	0.000104	-0.096512	1.970247	9.935030	5.021398	0.030790	0.261562	-0.314679	1.709824	9.835215	4.319361	-0.006429	-0.005135	-0.316893	1.709824	9.835215	4.319361	-0.006429	-0.005135	-0.316893
1906.510000	-0.752948	-2.353240	-1.012448	-1.346005	1.486844	1.374749	0.154200	0.083602	0.001693	-0.078320	0.000093	-0.097388	1.886240	10.094058	5.020593	0.045131	0.290668	-0.319716	1.709908	9.830967	4.320298	-0.006434	-0.005137	-0.316904	1.709908	9.830967	4.320298	-0.006434	-0.005137	-0.316904
1906.520000	-0.751451	-2.352374	-1.012437	-1.346793	1.486820	1.373781	0.153396	0.084838	0.001781	-0.076353	0.000100	-0.098974	2.183472	9.925824	5.029241	0.022322	0.281335	-0.310050	1.709978	9.827726	4.321074	-0.006443	-0.005137	-0.316913	1.709978	9.827726	4.321074	-0.006443	-0.005137	-0.316913
1906.530000	-0.749845	-2.351558	-1.012401	-1.347607	1.486831	1.372746	0.155810	0.085585	0.001464	-0.076586	0.000093	-0.103532	1.848966	9.656424	5.042774	0.007711	0.282467	-0.228760	1.710048	9.824241	4.321899	-0.006441	-0.005139	-0.316923	1.710048	9.824241	4.321899	-0.006441	-0.005139	-0.316923
1906.540000	-0.748301	-2.350687	-1.012390	-1.348389	1.486855	1.371780	0.155389	0.081602	0.001173	-0.078748	0.000086	-0.095745	1.933960	10.111465	5.108270	0.045842	0.286721	-0.310687	1.710119	9.820767	4.322674	-0.006444	-0.005138	-0.316932	1.710119	9.820767	4.322674	-0.006444	-0.005138	-0.316932
1906.552000	-0.746408	-2.349678	-1.012364	-1.349311	1.486855	1.370605	0.155851	0.081221	0.002551	-0.076383	0.000091	-0.097692	1.707243	10.221951	4.963284	-0.014609	0.310766	-0.297566	1.710204	9.816771	4.323661	-0.006442	-0.005134	-0.316943	1.710204	9.816771	4.323661	-0.006442	-0.005134	-0.316943
1906.562000	-0.744853	-2.348883	-1.012329	-1.350148	1.486831	1.369566	0.153725	0.084338	0.002588	-0.078933	0.000086	-0.095514	1.834654	9.854008	4.962685	0.019002	0.300120	-0.329747	1.710276	9.813499	4.324422	-0.006445	-0.005136	-0.316952	1.710276	9.813499	4.324422	-0.006445	-0.005136	-0.316952
1906.572000	-0.743318	-2.348019	-1.012330	-1.350903	1.486855	1.368628	0.156491	0.083907	0.001756	-0.080164	0.000095	-0.098785	1.619890	9.874660	4.982618	0.026688	0.283336	-0.314317	1.710348	9.810104	4.325147	-0.006455	-0.005133	-0.316962	1.710348	9.810104	4.325147	-0.006455	-0.005133	-0.316962
1906.582000	-0.741738	-2.347194	-1.012294	-1.351709	1.486820	1.367595	0.154213	0.082093	0.001490	-0.081074	0.000103	-0.100900	1.719550	10.098504	4.982046	0.029710	0.275296	-0.255807	1.710419	9.806699	4.325957	-0.006455	-0.005134	-0.316971	1.710419	9.806699	4.325957	-0.006455	-0.005134	-0.316971
1906.594000	-0.739822	-2.346186	-1.012282	-1.352666	1.486844	1.366399	0.155087	0.083900	0.001416	-0.079456	0.000093	-0.096017	1.453780	9.929181	5.012285	0.020566	0.319249	-0.298724	1.710505	9.802622	4.326877	-0.006463	-0.005134	-0.316983	1.710505	9.802622	4.326877	-0.006463	-0.005134	-0.316983
1906.604000	-0.738254	-2.345344	-1.012270	-1.353443	1.486844	1.365419	0.153040	0.083706	0.001105	-0.079957	0.000100	-0.097134	1.681354	9.747300	5.024826	-0.003268	0.319549	-0.299388	1.710577	9.798996	4.327641	-0.006461	-0.005136	-0.316992	1.710577	9.798996	4.327641	-0.006461	-0.005136	-0.316992
1906.614000	-0.736685	-2.344493	-1.012282	-1.354270	1.486784	1.364481	0.154265	0.081284	0.001033	-0.080390	0.000106	-0.097891	1.554459	9.997458	5.056427	0.013802	0.303389	-0.310921	1.710650	9.795567	4.328409	-0.006469	-0.005133	-0.317001	1.710650	9.795567	4.328409	-0.006469	-0.005133	-0.317001
1906.624000	-0.735224	-2.343691	-1.012258	-1.355074	1.486832	1.363487	0.153677	0.080485	0.001695	-0.080687	0.000153	-0.099237	1.495259	10.372516	5.022519	-0.004613	0.322636	-0.264884	1.710723	9.792276	4.329165	-0.006471	-0.005135	-0.317011	1.710723	9.792276	4.329165	-0.006471	-0.005135	-0.317011
1906.636000	-0.733332	-2.342658	-1.012221	-1.356057	1.486820	1.362262	0.153528	0.083199	0.001872	-0.081199	0.000170	-0.101918	1.481318	10.020446	4.976582	-0.002714	0.333583	-0.211001	1.710810	9.788195	4.330099	-0.006472	-0.005131	-0.317022	1.710810	9.788195	4.330099	-0.006472	-0.005131	-0.317022
1906.646000	-0.731799	-2.341816	-1.012235	-1.356797	1.486856	1.361261	0.152030	0.082913	0.001936	-0.080524	0.000178	-0.097173	1.693690	10.005524	5.004415	0.002611	0.302785	-0.247913	1.710883	9.784710	4.330835	-0.006476	-0.005134	-0.317032	1.710883	9.784710	4.330835	-0.006476	-0.005134	-0.317032
1906.656000	-0.730301	-2.340976	-1.012210	-1.357636	1.486867	1.360312	0.153085	0.082784	0.001386	-0.080985	0.000313	-0.095962	1.617612	10.023727	4.992742	0.017534	0.318593	-0.302614	1.710957	9.781252	4.331592	-0.006484	-0.005132	-0.317042	1.710957	9.781252	4.331592	-0.006484	-0.005132	-0.317042
1906.666000	-0.728757	-2.340150	-1.012175	-1.358429	1.486856	1.359341	0.153333	0.082935	0.001422	-0.081820	0.000324	-0.098581	1.674052	10.014225	5.033802	0.002158	0.296969	-0.298274	1.711030	9.777579	4.332333	-0.006489	-0.005132	-0.317051	1.711030	9.777579	4.332333	-0.006489	-0.005132	-0.317051
1906.676000	-0.727236	-2.339307	-1.012198	-1.359253	1.486880	1.358360	0.152096	0.085004	0.001484	-0.081724	0.001064	-0.099895	1.878961	9.917232	4.946798	0.042047	0.302397	-0.307515	1.711105	9.774351	4.333036	-0.006498	-0.005130	-0.317061	1.711105	9.774351	4.333036	-0.006498	-0.005130	-0.317061
1906.688000	-0.725451	-2.338337	-1.012210	-1.360236	1.486920	1.357135	0.152233	0.083054	0.001211	-0.081791	0.008866	-0.106092	2.078045	9.868678	5.044319	0.069476	0.108008	-0.194863	1.711193	9.770027	4.333982	-0.006499	-0.005129	-0.317072	1.711193	9.770027	4.333982	-0.006499	-0.005129	-0.317072
1906.698000	-0.723893	-2.337486	-1.012186	-1.361025	1.486928	1.356142	0.154561	0.080639	0.001305	-0.080470	0.002635	-0.096926	1.955139	10.094622	5.089897	0.005697	0.120462	-0.260204	1.711267	9.766599	4.334712	-0.006502	-0.005121	-0.317082	1.711267	9.766599	4.334712	-0.006502	-0.005121	-0.317082
1906.708000	-0.722383	-2.336670	-1.012137	-1.361830	1.486964	1.355171	0.155470	0.083579	0.002516	-0.080713	0.000837	-0.098742	1.942978	10.041661	4.950642	-0.018533	0.138406	-0.296883	1.711343	9.763336	4.335396	-0.006512	-0.005122	-0.317092	1.711343	9.763336	4.335396	-0.006512	-0.005122	-0.317092
1906.718000	-0.720853	-2.335780	-1.012137	-1.362607	1.486951	1.354203	0.153019	0.083954	0.002146	-0.082805	0.000503	-0.098353	2.178761	9.761124	4.934383	0.009658	0.146583	-0.279071	1.711417	9.759627	4.336183	-0.006509	-0.005118	-0.317102	1.711417	9.759627	4.336183	-0.006509	-0.005118	-0.317102
1906.730000	-0.719030	-2.334809	-1.012115	-1.363613	1.486975	1.353028	0.156518	0.082777	0.001521	-0.082664	0.000340	-0.099998	1.924883	10.106058	4.977577	0.018091	0.143840	-0.302737	1.711507	9.755476	4.337067	-0.006516	-0.005121	-0.317113	1.711507	9.755476	4.337067	-0.006516	-0.005121	-0.317113
1906.740000	-0.717473	-2.333957	-1.012103	-1.364403	1.487000	1.352053	0.156000	0.083541	0.001375	-0.080312	0.000268	-0.103073	1.963063	9.937737	4.979947	-0.011406	0.108294	-0.210574	1.711582	9.751974	4.337806	-0.006520	-0.005120	-0.317123	1.711582	9.751974	4.337806	-0.006520	-0.005120	-0.317123
1906.750000	-0.715844	-2.333154	-1.012078	-1.365233	1.486928	1.351084	0.156495	0.085744	0.001324	-0.083500	0.000064	-0.098358	1.780021	9.666910	4.996219	0.050246	0.095084	-0.270461	1.711658	9.748277	4.338490	-0.006531	-0.005118	-0.317133	1.711658	9.748277	4.338490	-0.006531	-0.005118	-0.317133
1906.760000	-0.714359	-2.332291	-1.012103	-1.366046	1.486963	1.350104	0.155866	0.084807	0.000988	-0.083192	0.000055	-0.099538	1.854396	9.597782	5.033815	0.048223	0.035413	-0.294866	1.711734	9.744872	4.339224	-0.006535	-0.005119	-0.317143	1.711734	9.744872	4.339224	-0.006535	-0.005119	-0.317143
1906.772000	-0.712454	-2.331319	-1.012054	-1.367003	1.486915	1.348917	0.157598	0.080321	0.001929	-0.081481	0.000000	-0.100640	1.693139	10.101961	4.954350	0.042388	0.065686	-0.318319	1.711826	9.740874	4.340007	-0.006550	-0.005120	-0.317155	1.711826	9.740874	4.340007	-0.006550	-0.005120	-0.317155
1906.782000	-0.710862	-2.330490	-1.012054	-1.367770	1.486939	1.347908	0.156091	0.082753	0.002375	-0.083062	-0.000020	-0.101721	1.718200	9.867522	4.943971	0.044909	0.024025	-0.272631	1.711902	9.737428	4.340769	-0.006550	-0.005117	-0.317165	1.711902	9.737428	4.340769	-0.006550	-0.005117	-0.317165
1906.792000	-0.709341	-2.329688	-1.012019	-1.368635	1.486939	1.346865	0.157385	0.083418	0.002070	-0.083400	-0.000196	-0.102292	1.620004	9.861357	4.936999	0.033353	0.026947	-0.231177	1.711978	9.733864	4.341476	-0.006555	-0.005120	-0.317175	1.711978	9.733864	4.341476	-0.006555	-0.005120	-0.317175
1906.802000	-0.707738	-2.328882	-1.011994	-1.369434	1.486927	1.345887	0.154581	0.082298	0.001914	-0.080322	-0.000226	-0.097219	1.707518	10.124695	4.936416	0.037061	0.003165	-0.302321	1.712055	9.730288	4.342231	-0.006556	-0.005119	-0.317185	1.712055	9.730288	4.342231	-0.006556	-0.005119	-0.317185
1906.812000	-0.706168	-2.328018	-1.011971	-1.370286	1.486963	1.344891	0.156621	0.082351	0.001236	-0.083162	-0.000219	-0.096178	1.506201	10.039909	5.009216	0.077868	-0.005703	-0.321121	1.712133	9.726931	4.342884	-0.006567	-0.005120	-0.317195	1.712133	9.726931	4.342884	-0.006567	-0.005120	-0.317195
1906.822000	-0.704635	-2.327227	-1.011959	-1.371052	1.486939	1.343894	0.154818	0.085131	0.001015	-0.078168	-0.000232	-0.098752	1.574031	9.852500	4.988004	-0.004156	0.001955	-0.300411	1.712210	9.723221	4.343582	-0.006574	-0.005118	-0.317205	1.712210	9.723221	4.343582	-0.006574	-0.005118	-0.317205
1906.832000	-0.703055	-2.326337	-1.011959	-1.371854	1.486963	1.342937	0.155375	0.084418	0.000677	-0.081683	-0.000221	-0.102999	1.510571	9.874870	5.081986	0.045742	-0.018022	-0.283821	1.712288	9.719920	4.344245	-0.006582	-0.005118	-0.317215	1.712288	9.719920	4.344245	-0.006582	-0.005118	-0.317215
1906.844000	-0.701224	-2.325354	-1.011983	-1.372802	1.486939	1.341738	0.152356	0.082179	0.001609	-0.083417	-0.000237	-0.104162	1.738087	10.198560	5.004148	0.042357	-0.037986	-0.213399	1.712381	9.715624	4.345073	-0.006589	-0.005118	-0.317227	1.712381	9.715624	4.345073	-0.006589	-0.005118	-0.317227
1906.854000	-0.699688	-2.324550	-1.011947	-1.373663	1.486951	1.340744	0.155864	0.082682	0.001886	-0.081224	-0.000279	-0.097820	1.585878	10.216518	4.969413	0.030545	-0.054346	-0.316129	1.712459	9.712178	4.345779	-0.006595	-0.005118	-0.317237	1.712459	9.712178	4.345779	-0.006595	-0.005118	-0.317237
1906.864000	-0.698144	-2.323710	-1.011971	-1.374478	1.486927	1.339737	0.154719	0.085989	0.001886	-0.077718	-0.000262	-0.097470	1.689879	10.011412	4.965428	-0.006828	-0.082659	-0.309317	1.712537	9.708476	4.346499	-0.006597	-0.005118	-0.317247	1.712537	9.708476	4.346499	-0.006597	-0.005118	-0.317247
1906.874000	-0.696611	-2.322845	-1.011910	-1.375279	1.486927	1.338744	0.154992	0.085865	0.001779	-0.079863	-0.000248	-0.100675	1.544365	9.826357	5.004911	0.004576	-0.081604	-0.262877	1.712616	9.705025	4.347148	-0.006608	-0.005118	-0.317257	1.712616	9.705025	4.347148	-0.006608	-0.005118	-0.317257
1906.884000	-0.695077	-2.322018	-1.011874	-1.376117	1.486927	1.337735	0.153225	0.084327	0.001474	-0.078222	-0.000232	-0.099145	2.065443	10.034212	4.937965	0.041452	-0.112557	-0.280983	1.712695	9.701386	4.347846	-0.006613	-0.005114	-0.317267	1.712695	9.701386	4.347846	-0.006613	-0.005114	-0.317267
1906.894000	-0.693566	-2.321155	-1.011863	-1.376898	1.486891	1.336755	0.154998	0.085982	0.001076	-0.078659	-0.000221	-0.100115	1.782900	9.918144	4.989028	0.000820	-0.131819	-0.269009	1.712773	9.697752	4.348588	-0.006613	-0.005115	-0.317278	1.712773	9.697752	4.348588	-0.006613	-0.005115	-0.317278
1906.904000	-0.692030	-2.320348	-1.011875	-1.377746	1.486939	1.335726	0.154349	0.087052	0.000777	-0.078745	-0.000214	-0.097003	2.008929	9.588850	5.039998	0.012657	-0.145683	-0.272661	1.712852	9.693934	4.349241	-0.006621	-0.005117	-0.317288	1.712852	9.693934	4.349241	-0.006621	-0.005117	-0.317288
1906.914000	-0.690458	-2.319475	-1.011851	-1.378526	1.486915	1.334705	0.154709	0.083025	0.001153	-0.080199	-0.000266	-0.096691	2.049367	9.947962	4.984873	0.057849	-0.132589	-0.271004	1.712931	9.690399	4.349928	-0.006628	-0.005116	-0.317298	1.712931	9.690399	4.349928	-0.006628	-0.005116	-0.317298
1906.926000	-0.688670	-2.318442	-1.011803	-1.379483	1.486915	1.333505	0.154863	0.082598	0.002588	-0.079204	-0.000236	-0.099649	2.216785	10.175783	4.970713	0.004205	-0.156928	-0.273338	1.713027	9.686120	4.350742	-0.006632	-0.005115	-0.317311	1.713027	9.686120	4.350742	-0.006632	-0.005115	-0.317311
1906.936000	-0.687108	-2.317603	-1.011827	-1.380276	1.486927	1.332535	0.158176	0.086468	0.002433	-0.079277	-0.000258	-0.098066	1.889681	9.839699	4.924295	-0.002950	-0.176999	-0.282998	1.713106	9.682453	4.351467	-0.006628	-0.005113	-0.317321	1.713106	9.682453	4.351467	-0.006628	-0.005113	-0.317321
1906.946000	-0.685441	-2.316785	-1.011815	-1.381077	1.486927	1.331506	0.157840	0.085432	0.001648	-0.080802	-0.000266	-0.101429	1.834750	9.852868	4.957001	0.037132	-0.152986	-0.202240	1.713185	9.678584	4.352218	-0.006627	-0.005114	-0.317331	1.713185	9.678584	4.352218	-0.006627	-0.005114	-0.317331
1906.956000	-0.683929	-2.315946	-1.011767	-1.381892	1.486927	1.330523	0.157520	0.084029	0.001628	-0.079941	-0.000247	-0.096397	1.678104	9.987906	4.982697	0.002255	-0.175726	-0.249769	1.713267	9.675199	4.352804	-0.006642	-0.005114	-0.317342	1.713267	9.675199	4.352804	-0.006642	-0.005114	-0.317342
1906.968000	-0.682010	-2.314901	-1.011743	-1.382861	1.486903	1.329398	0.157499	0.086566	0.001674	-0.079818	-0.000295	-0.094602	1.773599	9.661548	4.996760	-0.015158	-0.206336	-0.312312	1.713364	9.670697	4.353605	-0.006647	-0.005117	-0.317354	1.713364	9.670697	4.353605	-0.006647	-0.005117	-0.317354
1906.978000	-0.680463	-2.314043	-1.011767	-1.383680	1.486891	1.328378	0.157373	0.086125	0.001041	-0.083228	-0.000267	-0.095582	1.610699	9.629379	5.020409	0.027002	-0.198259	-0.302157	1.713444	9.666940	4.354289	-0.006650	-0.005115	-0.317365	1.713444	9.666940	4.354289	-0.006650	-0.005115	-0.317365
1906.988000	-0.678819	-2.313216	-1.011779	-1.384479	1.486903	1.327397	0.155512	0.082483	0.001139	-0.081551	-0.000373	-0.098891	1.750317	9.981360	5.028740	0.008411	-0.233847	-0.280712	1.713525	9.663172	4.354936	-0.006657	-0.005116	-0.317375	1.713525	9.663172	4.354936	-0.006657	-0.005116	-0.317375
1906.998000	-0.677259	-2.312378	-1.011695	-1.385245	1.486903	1.326397	0.156163	0.082981	0.002102	-0.080145	-0.000692	-0.103068	1.426327	10.085259	4.939465	-0.022458	-0.228382	-0.208420	1.713606	9.659634	4.355641	-0.006657	-0.005112	-0.317386	1.713606	9.659634	4.355641	-0.006657	-0.005112	-0.317386
1907.010000	-0.675339	-2.311384	-1.011659	-1.386216	1.486839	1.325143	0.156809	0.084802	0.001900	-0.081843	-0.008303	-0.096387	1.526309	9.802722	4.974875	-0.011403	-0.101843	-0.273365	1.713704	9.655357	4.356423	-0.006665	-0.005118	-0.317399	1.713704	9.655357	4.356423	-0.006665	-0.005118	-0.317399
1907.020000	-0.673793	-2.310513	-1.011660	-1.387057	1.486768	1.324197	0.154588	0.083637	0.001158	-0.083049	-0.005968	-0.094909	1.564461	9.937289	5.035933	-0.016127	0.030667	-0.319933	1.713786	9.651339	4.357093	-0.006668	-0.005121	-0.317409	1.713786	9.651339	4.357093	-0.006668	-0.005121	-0.317409
1907.030000	-0.672184	-2.309672	-1.011683	-1.387869	1.486794	1.323190	0.156403	0.084187	0.001716	-0.082092	-0.001344	-0.099453	1.477817	9.940128	4.967947	-0.022450	-0.022714	-0.273344	1.713868	9.647784	4.357740	-0.006676	-0.005122	-0.317420	1.713868	9.647784	4.357740	-0.006676	-0.005122	-0.317420
1907.040000	-0.670638	-2.308811	-1.011672	-1.388697	1.486771	1.322230	0.153859	0.084740	0.001165	-0.084282	-0.000477	-0.098120	1.560982	9.820048	4.984726	0.042844	-0.034843	-0.326225	1.713951	9.644148	4.358340	-0.006687	-0.005122	-0.317430	1.713951	9.644148	4.358340	-0.006687	-0.005122	-0.317430
1907.050000	-0.669091	-2.307951	-1.011660	-1.389512	1.486783	1.321222	0.152932	0.085184	0.000941	-0.081646	-0.000312	-0.101644	1.699351	9.693228	5.033515	-0.015108	-0.003115	-0.235964	1.714033	9.640240	4.359018	-0.006686	-0.005124	-0.317441	1.714033	9.640240	4.359018	-0.006686	-0.005124	-0.317441
1907.060000	-0.667554	-2.307112	-1.011696	-1.390325	1.486807	1.320232	0.153861	0.083622	0.000664	-0.082993	-0.000232	-0.097658	1.683931	9.827053	5.061193	0.031083	0.024420	-0.276650	1.714116	9.636458	4.359684	-0.006690	-0.005121	-0.317452	1.714116	9.636458	4.359684	-0.006690	-0.005121	-0.317452
1907.070000	-0.666043	-2.306276	-1.011659	-1.391105	1.486771	1.319221	0.154221	0.081477	0.001670	-0.086174	-0.000147	-0.099564	1.641486	10.075632	5.028578	0.070249	0.037945	-0.282597	1.714199	9.632836	4.360307	-0.006697	-0.005123	-0.317463	1.714199	9.632836	4.360307	-0.006697	-0.005123	-0.317463
1907.082000	-0.664208	-2.305232	-1.011623	-1.392097	1.486771	1.318058	0.151913	0.085207	0.002244	-0.081305	-0.000089	-0.100682	2.056396	9.729868	4.939563	-0.012847	0.063288	-0.274585	1.714299	9.628354	4.361094	-0.006702	-0.005122	-0.317475	1.714299	9.628354	4.361094	-0.006702	-0.005122	-0.317475
1907.092000	-0.662646	-2.304397	-1.011588	-1.392914	1.486747	1.317100	0.155184	0.084812	0.001840	-0.081338	0.000063	-0.100666	1.857522	9.645847	4.953732	0.019628	0.042972	-0.264600	1.714382	9.624533	4.361744	-0.006707	-0.005119	-0.317486	1.714382	9.624533	4.361744	-0.006707	-0.005119	-0.317486
1907.102000	-0.661111	-2.303498	-1.011576	-1.393703	1.486760	1.316071	0.154973	0.083296	0.001597	-0.082441	0.000135	-0.104047	2.027137	9.820704	4.945026	0.010430	0.097622	-0.255900	1.714466	9.620737	4.362410	-0.006707	-0.005119	-0.317497	1.714466	9.620737	4.362410	-0.006707	-0.005119	-0.317497
1907.112000	-0.659563	-2.302659	-1.011576	-1.394493	1.486807	1.315003	0.155712	0.085306	0.001891	-0.081222	0.000464	-0.100406	2.010095	9.687971	4.959403	-0.002725	0.105518	-0.245819	1.714549	9.616806	4.363058	-0.006714	-0.005120	-0.317508	1.714549	9.616806	4.363058	-0.006714	-0.005120	-0.317508
1907.122000	-0.658015	-2.301834	-1.011577	-1.395382	1.486784	1.314010	0.154662	0.087710	0.001427	-0.081230	0.000446	-0.097884	2.203902	9.468802	4.996802	-0.001830	0.121883	-0.293431	1.714634	9.613247	4.363672	-0.006721	-0.005119	-0.317519	1.714634	9.613247	4.363672	-0.006721	-0.005119	-0.317519
1907.134000	-0.656143	-2.300796	-1.011540	-1.396366	1.486784	1.312859	0.156885	0.082831	0.000851	-0.083771	0.000620	-0.100048	1.822893	9.756431	5.038916	0.058764	0.150490	-0.294741	1.714736	9.608650	4.364399	-0.006730	-0.005118	-0.317532	1.714736	9.608650	4.364399	-0.006730	-0.005118	-0.317532
1907.144000	-0.654571	-2.300016	-1.011540	-1.397178	1.486760	1.311843	0.156414	0.081825	0.001638	-0.082100	0.000491	-0.100756	1.978693	9.895506	4.976318	0.028287	0.149905	-0.321920	1.714821	9.604977	4.365010	-0.006741	-0.005116	-0.317543	1.714821	9.604977	4.365010	-0.006741	-0.005116	-0.317543
1907.154000	-0.652999	-2.299128	-1.011492	-1.398006	1.486844	1.310843	0.157314	0.084962	0.001958	-0.083376	0.000406	-0.105321	1.893496	9.690551	4.968489	0.033280	0.176205	-0.219814	1.714907	9.601357	4.365604	-0.006747	-0.005115	-0.317554	1.714907	9.601357	4.365604	-0.006747	-0.005115	-0.317554
1907.164000	-0.651452	-2.298306	-1.011527	-1.398777	1.486795	1.309838	0.156418	0.083650	0.001752	-0.084919	0.000374	-0.100897	1.926437	9.769088	4.989524	0.090662	0.185796	-0.228467	1.714991	9.597459	4.366263	-0.006747	-0.005115	-0.317565	1.714991	9.597459	4.366263	-0.006747	-0.005115	-0.317565
1907.174000	-0.649877	-2.297515	-1.011468	-1.399625	1.486832	1.308836	0.160114	0.082663	0.001599	-0.082515	0.000344	-0.098327	1.681093	9.897924	4.993618	0.061566	0.188077	-0.273050	1.715077	9.593752	4.366849	-0.006758	-0.005115	-0.317576	1.715077	9.593752	4.366849	-0.006758	-0.005115	-0.317576
1907.184000	-0.648308	-2.296675	-1.011480	-1.400429	1.486820	1.307861	0.157759	0.084310	0.001109	-0.082464	0.000388	-0.099648	1.627443	9.809337	5.015979	0.028507	0.221910	-0.283451	1.715164	9.590138	4.367458	-0.006765	-0.005116	-0.317587	1.715164	9.590138	4.367458	-0.006765	-0.005116	-0.317587
1907.196000	-0.646388	-2.295622	-1.011517	-1.401424	1.486820	1.306614	0.158199	0.085637	0.000974	-0.083384	0.000407	-0.100207	1.493825	9.585863	5.038407	0.039800	0.252881	-0.280082	1.715268	9.585643	4.368132	-0.006777	-0.005115	-0.317600	1.715268	9.585643	4.368132	-0.006777	-0.005115	-0.317600
1907.206000	-0.644841	-2.294799	-1.011480	-1.402241	1.486832	1.305605	0.156977	0.083799	0.000714	-0.079577	0.000392	-0.102876	1.602691	9.772346	5.123242	0.057232	0.260597	-0.205058	1.715354	9.581571	4.368741	-0.006783	-0.005114	-0.317612	1.715354	9.581571	4.368741	-0.006783	-0.005114	-0.317612
1907.216000	-0.643244	-2.293972	-1.011456	-1.403031	1.486784	1.304580	0.158131	0.081840	0.000850	-0.083744	0.000387	-0.097551	1.449020	10.057796	5.115998	0.057984	0.271478	-0.270929	1.715441	9.578050	4.369328	-0.006787	-0.005112	-0.317623	1.715441	9.578050	4.369328	-0.006787	-0.005112	-0.317623
1907.226000	-0.641685	-2.293145	-1.011468	-1.403846	1.486820	1.303643	0.157405	0.083563	0.001851	-0.082131	0.000379	-0.096772	1.598881	10.083175	5.046054	0.039064	0.281538	-0.273600	1.715528	9.574301	4.369945	-0.006793	-0.005112	-0.317634	1.715528	9.574301	4.369945	-0.006793	-0.005112	-0.317634
1907.236000	-0.640115	-2.292309	-1.011395	-1.404700	1.486844	1.302657	0.155898	0.085792	0.002084	-0.081482	0.000493	-0.101933	1.549361	9.774012	4.994184	0.055426	0.300818	-0.228683	1.715615	9.570509	4.370543	-0.006800	-0.005109	-0.317645	1.715615	9.570509	4.370543	-0.006800	-0.005109	-0.317645
1907.246000	-0.638555	-2.291445	-1.011384	-1.405524	1.486795	1.301581	0.155412	0.084868	0.001691	-0.080261	0.000451	-0.100090	1.804232	9.904700	5.044194	0.065443	0.301295	-0.268741	1.715702	9.566610	4.371143	-0.006810	-0.005113	-0.317656	1.715702	9.566610	4.371143	-0.006810	-0.005113	-0.317656
1907.258000	-0.636719	-2.290428	-1.011384	-1.406543	1.486856	1.300357	0.156447	0.085046	0.001486	-0.079727	0.000523	-0.102893	1.691163	9.890445	5.065831	0.027308	0.317749	-0.250532	1.715808	9.561890	4.371862	-0.006813	-0.005110	-0.317670	1.715808	9.561890	4.371862	-0.006813	-0.005110	-0.317670
1907.268000	-0.635169	-2.289553	-1.011361	-1.407334	1.486820	1.299387	0.158040	0.087501	0.001295	-0.078643	0.000686	-0.096920	1.645006	9.591558	5.058411	0.059538	0.329423	-0.273785	1.715896	9.558079	4.372420	-0.006824	-0.005112	-0.317681	1.715896	9.558079	4.372420	-0.006824	-0.005112	-0.317681
1907.278000	-0.633612	-2.288671	-1.011373	-1.408152	1.486844	1.298356	0.155598	0.085350	0.001129	-0.079530	0.001531	-0.096647	1.841737	9.648641	5.098962	0.046555	0.341601	-0.279969	1.715984	9.554279	4.373015	-0.006830	-0.005108	-0.317693	1.715984	9.554279	4.373015	-0.006830	-0.005108	-0.317693
1907.288000	-0.632075	-2.287857	-1.011348	-1.408977	1.486884	1.297373	0.155946	0.081721	0.002146	-0.078733	0.009280	-0.099932	1.985966	10.184726	5.056568	0.013999	0.163419	-0.259665	1.716073	9.550378	4.373617	-0.006832	-0.005106	-0.317704	1.716073	9.550378	4.373617	-0.006832	-0.005106	-0.317704
1907.298000	-0.630538	-2.287053	-1.011336	-1.409817	1.486953	1.296424	0.156802	0.085162	0.002514	-0.078949	0.003538	-0.098177	1.954683	9.760153	4.993835	0.006146	0.145602	-0.321577	1.716162	9.546690	4.374189	-0.006839	-0.005100	-0.317715	1.716162	9.546690	4.374189	-0.006839	-0.005100	-0.317715
1907.310000	-0.628629	-2.285987	-1.011312	-1.410739	1.486939	1.295211	0.157957	0.086680	0.001656	-0.078500	0.000763	-0.103232	1.967273	9.577408	4.996500	-0.002804	0.194779	-0.248562	1.716268	9.541752	4.374901	-0.006846	-0.005097	-0.317729	1.716268	9.541752	4.374901	-0.006846	-0.005097	-0.317729
1907.320000	-0.627093	-2.285153	-1.011300	-1.411523	1.486939	1.294147	0.156057	0.084621	0.001864	-0.082471	0.000447	-0.099292	2.300309	9.671227	5.061417	0.023953	0.141291	-0.263686	1.716357	9.537872	4.375490	-0.006846	-0.005095	-0.317741	1.716357	9.537872	4.375490	-0.006846	-0.005095	-0.317741
1907.330000	-0.625520	-2.284312	-1.011264	-1.412395	1.486975	1.293155	0.159218	0.085507	0.001538	-0.080794	0.000316	-0.096602	1.984830	9.725295	5.063025	0.033172	0.142995	-0.329825	1.716447	9.534113	4.376062	-0.006852	-0.005095	-0.317752	1.716447	9.534113	4.376062	-0.006852	-0.005095	-0.317752
1907.340000	-0.623899	-2.283438	-1.011241	-1.413187	1.486963	1.292167	0.158961	0.087549	0.001008	-0.081752	0.000245	-0.101261	1.917160	9.446429	5.060796	-0.000638	0.153407	-0.266437	1.716536	9.530010	4.376671	-0.006853	-0.005096	-0.317764	1.716536	9.530010	4.376671	-0.006853	-0.005096	-0.317764
1907.350000	-0.622339	-2.282591	-1.011252	-1.413956	1.486963	1.291196	0.159767	0.085784	0.001016	-0.080760	0.000199	-0.100951	1.710335	9.600505	5.085767	0.013518	0.139918	-0.329858	1.716627	9.526071	4.377196	-0.006863	-0.005095	-0.317775	1.716627	9.526071	4.377196	-0.006863	-0.005095	-0.317775
1907.360000	-0.620707	-2.281788	-1.011241	-1.414818	1.486939	1.290143	0.158448	0.082723	0.001136	-0.081587	0.000168	-0.102328	1.877236	9.877617	5.058793	0.019404	0.109643	-0.274922	1.716717	9.522233	4.377756	-0.006870	-0.005095	-0.317787	1.716717	9.522233	4.377756	-0.006870	-0.005095	-0.317787
1907.370000	-0.619086	-2.280890	-1.011264	-1.415623	1.486939	1.289195	0.160247	0.084620	0.001890	-0.079704	0.000146	-0.099961	1.480913	9.760837	5.064263	-0.008965	0.095324	-0.298097	1.716808	9.518511	4.378306	-0.006878	-0.005096	-0.317799	1.716808	9.518511	4.378306	-0.006878	-0.005096	-0.317799
1907.382000	-0.617215	-2.279861	-1.011205	-1.416571	1.486915	1.287996	0.157422	0.085380	0.001509	-0.082833	0.000104	-0.100054	1.764928	9.668933	5.048929	0.010817	0.087100	-0.311825	1.716917	9.513655	4.378999	-0.006880	-0.005098	-0.317813	1.716917	9.513655	4.378999	-0.006880	-0.005098	-0.317813
1907.392000	-0.615593	-2.279050	-1.011193	-1.417411	1.486975	1.286962	0.158688	0.084591	0.001681	-0.082956	0.000075	-0.104302	1.545219	9.763529	5.035657	-0.014568	0.083989	-0.275782	1.717008	9.509904	4.379550	-0.006890	-0.005093	-0.317824	1.717008	9.509904	4.379550	-0.006890	-0.005093	-0.317824
1907.402000	-0.614034	-2.278173	-1.011168	-1.418189	1.486963	1.285971	0.156897	0.085544	0.001683	-0.083993	0.000051	-0.102301	1.762478	9.674325	5.083954	0.006663	0.087414	-0.305081	1.717100	9.505962	4.380089	-0.006894	-0.005093	-0.317836	1.717100	9.505962	4.380089	-0.006894	-0.005093	-0.317836
1907.412000	-0.612389	-2.277299	-1.011169	-1.419064	1.486939	1.284948	0.157994	0.085917	0.001253	-0.083517	0.000046	-0.106437	1.375059	9.548291	5.070570	-0.000760	0.068321	-0.263660	1.717192	9.501914	4.380629	-0.006905	-0.005095	-0.317848	1.717192	9.501914	4.380629	-0.006905	-0.005095	-0.317848
1907.424000	-0.610515	-2.276282	-1.011181	-1.420071	1.486939	1.283704	0.158711	0.085452	0.000775	-0.083439	-0.000029	-0.099477	1.537058	9.536315	5.150126	0.020240	0.070863	-0.296713	1.717302	9.497151	4.381299	-0.006914	-0.005091	-0.317862	1.717302	9.497151	4.381299	-0.006914	-0.005091	-0.317862
1907.434000	-0.608897	-2.275448	-1.011133	-1.420889	1.486928	1.282722	0.157040	0.082822	0.001506	-0.082398	-0.000040	-0.097282	1.525433	9.886078	5.137991	0.010346	0.062813	-0.347930	1.717394	9.493042	4.381877	-0.006913	-0.005090	-0.317874	1.717394	9.493042	4.381877	-0.006913	-0.005090	-0.317874
1907.444000	-0.607361	-2.274594	-1.011109	-1.421690	1.486939	1.281692	0.155285	0.084602	0.002054	-0.083259	-0.000050	-0.100389	1.707435	9.881922	5.027501	0.030181	0.035208	-0.294883	1.717487	9.489313	4.382382	-0.006925	-0.005095	-0.317886	1.717487	9.489313	4.382382	-0.006925	-0.005095	-0.317886
1907.454000	-0.605776	-2.273744	-1.011121	-1.422529	1.486903	1.280693	0.156074	0.086630	0.001813	-0.081129	-0.000055	-0.104081	1.664964	9.563197	5.095323	0.004675	0.029096	-0.290637	1.717580	9.485289	4.382901	-0.006932	-0.005092	-0.317898	1.717580	9.485289	4.382901	-0.006932	-0.005092	-0.317898
1907.464000	-0.604252	-2.272874	-1.011121	-1.423299	1.486975	1.279685	0.155759	0.085275	0.001573	-0.083145	-0.000184	-0.105038	1.799942	9.733828	5.113693	0.005451	0.027367	-0.240967	1.717673	9.481457	4.383459	-0.006936	-0.005094	-0.317910	1.717673	9.481457	4.383459	-0.006936	-0.005094	-0.317910
1907.474000	-0.602681	-2.272070	-1.011048	-1.424125	1.486939	1.278647	0.154907	0.085370	0.002088	-0.084231	-0.000184	-0.099711	1.874372	9.754504	5.103244	0.020782	0.001603	-0.262112	1.717767	9.477561	4.383990	-0.006942	-0.005091	-0.317922	1.717767	9.477561	4.383990	-0.006942	-0.005091	-0.317922
1907.486000	-0.600855	-2.270967	-1.011037	-1.425156	1.486963	1.277437	0.156314	0.089040	0.001499	-0.083904	-0.000177	-0.099182	2.061952	9.251163	5.134850	-0.010819	0.019666	-0.317555	1.717879	9.472547	4.384624	-0.006952	-0.005089	-0.317936	1.717879	9.472547	4.384624	-0.006952	-0.005089	-0.317936
1907.496000	-0.599271	-2.270118	-1.011073	-1.425959	1.486939	1.276438	0.156670	0.086442	0.000954	-0.083590	-0.000178	-0.101860	2.000002	9.341936	5.126942	0.009469	-0.000193	-0.265170	1.717972	9.468348	4.385170	-0.006955	-0.005091	-0.317948	1.717972	9.468348	4.385170	-0.006955	-0.005091	-0.317948
1907.506000	-0.597710	-2.269297	-1.011037	-1.426802	1.486927	1.275432	0.157934	0.082622	0.001927	-0.083855	-0.000200	-0.101084	1.912704	9.789982	5.132110	0.037077	-0.011393	-0.297437	1.718067	9.464435	4.385696	-0.006962	-0.005092	-0.317960	1.718067	9.464435	4.385696	-0.006962	-0.005092	-0.317960
1907.516000	-0.596138	-2.268443	-1.011012	-1.427579	1.486975	1.274391	0.156108	0.086001	0.002684	-0.084442	-0.000165	-0.102093	2.121778	9.542294	5.064956	0.013149	-0.022226	-0.256181	1.718162	9.460600	4.386192	-0.006971	-0.005088	-0.317972	1.718162	9.460600	4.386192	-0.006971	-0.005088	-0.317972
1907.526000	-0.594564	-2.267605	-1.010978	-1.428453	1.486915	1.273359	0.158804	0.086040	0.002041	-0.083255	-0.000194	-0.098225	1.945332	9.491784	5.079367	0.040825	-0.025239	-0.291420	1.718257	9.456693	4.386720	-0.006976	-0.005089	-0.317984	1.718257	9.456693	4.386720	-0.006976	-0.005089	-0.317984
1907.538000	-0.592632	-2.266576	-1.010930	-1.429460	1.486951	1.272170	0.158252	0.084674	0.001620	-0.083160	-0.000164	-0.100867	1.988125	9.612806	5.122266	0.042125	-0.030299	-0.278281	1.718371	9.451828	4.387311	-0.006991	-0.005092	-0.317999	1.718371	9.451828	4.387311	-0.006991	-0.005092	-0.317999
1907.548000	-0.591071	-2.265704	-1.010954	-1.430279	1.486939	1.271140	0.159302	0.086236	0.001305	-0.084753	-0.000166	-0.099919	1.849146	9.599267	5.090225	0.034198	-0.017977	-0.292597	1.718466	9.447764	4.387843	-0.006995	-0.005089	-0.318011	1.718466	9.447764	4.387843	-0.006995	-0.005089	-0.318011
1907.558000	-0.589497	-2.264863	-1.010942	-1.431091	1.486915	1.270170	0.159946	0.088265	0.001371	-0.082374	-0.000167	-0.103474	1.818531	9.284987	5.118135	0.032955	-0.024897	-0.280864	1.718562	9.443684	4.388351	-0.007000	-0.005087	-0.318023	1.718562	9.443684	4.388351	-0.007000	-0.005087	-0.318023
1907.568000	-0.587901	-2.263967	-1.010942	-1.431943	1.486939	1.269099	0.160412	0.085911	0.000767	-0.083118	-0.000142	-0.104461	1.678735	9.513963	5.195956	0.054635	-0.036038	-0.220931	1.718658	9.439619	4.388856	-0.007009	-0.005088	-0.318036	1.718658	9.439619	4.388856	-0.007009	-0.005088	-0.318036
1907.580000	-0.585970	-2.262975	-1.010918	-1.432937	1.486927	1.267904	0.159012	0.083254	0.001134	-0.081625	-0.000143	-0.098323	1.752007	9.814348	5.191348	0.048316	-0.066748	-0.274295	1.718773	9.434646	4.389488	-0.007014	-0.005088	-0.318050	1.718773	9.434646	4.389488	-0.007014	-0.005088	-0.318050
1907.590000	-0.584385	-2.262139	-1.010882	-1.433755	1.486903	1.266921	0.160418	0.083679	0.001900	-0.082297	-0.000126	-0.098649	1.580321	9.888787	5.138994	0.024987	-0.046445	-0.296246	1.718869	9.430588	4.389966	-0.007027	-0.005086	-0.318063	1.718869	9.430588	4.389966	-0.007027	-0.005086	-0.318063
1907.600000	-0.582777	-2.261262	-1.010869	-1.434581	1.486963	1.265880	0.158903	0.085757	0.002186	-0.082856	-0.000113	-0.099200	1.686434	9.657408	5.113825	0.050999	-0.073128	-0.275915	1.718966	9.426745	4.390471	-0.007030	-0.005087	-0.318075	1.718966	9.426745	4.390471	-0.007030	-0.005087	-0.318075
1907.610000	-0.581179	-2.260353	-1.010882	-1.435409	1.486915	1.264929	0.160252	0.085427	0.001494	-0.084102	-0.000119	-0.102068	1.578027	9.751113	5.119063	0.086500	-0.056419	-0.278034	1.719063	9.422540	4.390973	-0.007037	-0.005086	-0.318088	1.719063	9.422540	4.390973	-0.007037	-0.005086	-0.318088
1907.620000	-0.579548	-2.259542	-1.010858	-1.436250	1.486928	1.263849	0.158526	0.085137	0.001143	-0.082172	-0.000109	-0.104678	1.558919	9.670963	5.157474	0.056873	-0.081289	-0.219165	1.719161	9.418506	4.391415	-0.007051	-0.005087	-0.318100	1.719161	9.418506	4.391415	-0.007051	-0.005087	-0.318100
1907.632000	-0.577725	-2.258523	-1.010822	-1.437231	1.486928	1.262640	0.157054	0.088026	0.000986	-0.079708	-0.000112	-0.099401	1.641503	9.508510	5.232750	0.018249	-0.091760	-0.277525	1.719278	9.413494	4.392042	-0.007057	-0.005086	-0.318115	1.719278	9.413494	4.392042	-0.007057	-0.005086	-0.318115
1907.642000	-0.576128	-2.257612	-1.010858	-1.438093	1.486915	1.261660	0.158040	0.086104	0.000988	-0.081062	-0.000105	-0.098435	1.683004	9.457063	5.181620	0.056052	-0.067191	-0.310410	1.719375	9.409023	4.392563	-0.007061	-0.005085	-0.318127	1.719375	9.409023	4.392563	-0.007061	-0.005085	-0.318127
1907.652000	-0.574543	-2.256740	-1.010833	-1.438885	1.486928	1.260674	0.158135	0.082487	0.001617	-0.080663	-0.000098	-0.100826	1.689551	9.909294	5.162590	0.045573	-0.089450	-0.291159	1.719473	9.405046	4.393037	-0.007069	-0.005085	-0.318140	1.719473	9.405046	4.393037	-0.007069	-0.005085	-0.318140
1907.662000	-0.572945	-2.255891	-1.010798	-1.439739	1.486915	1.259642	0.159317	0.085571	0.002650	-0.080050	-0.000091	-0.102884	1.682711	9.626725	5.063152	0.009094	-0.061126	-0.307325	1.719571	9.401144	4.393514	-0.007071	-0.005085	-0.318153	1.719571	9.401144	4.393514	-0.007071	-0.005085	-0.318153
1907.674000	-0.571062	-2.254873	-1.010761	-1.440723	1.486915	1.258395	0.157537	0.087270	0.002680	-0.082959	-0.000085	-0.102700	1.901198	9.464336	5.064985	0.040806	-0.039872	-0.282661	1.719689	9.395926	4.394135	-0.007072	-0.005082	-0.318168	1.719689	9.395926	4.394135	-0.007072	-0.005082	-0.318168
1907.684000	-0.569539	-2.253950	-1.010737	-1.441547	1.486915	1.257404	0.157939	0.084860	0.001825	-0.079403	-0.000080	-0.099953	1.812272	9.640868	5.146429	0.001584	-0.064225	-0.325224	1.719788	9.391974	4.394598	-0.007083	-0.005087	-0.318180	1.719788	9.391974	4.394598	-0.007083	-0.005087	-0.318180
1907.694000	-0.567921	-2.253148	-1.010750	-1.442350	1.486903	1.256441	0.158006	0.086007	0.001559	-0.080261	-0.000000	-0.102568	1.936100	9.579931	5.106848	-0.016945	-0.078905	-0.294137	1.719887	9.387713	4.395079	-0.007087	-0.005084	-0.318193	1.719887	9.387713	4.395079	-0.007087	-0.005084	-0.318193
1907.704000	-0.566397	-2.252273	-1.010762	-1.443206	1.486891	1.255410	0.159037	0.089007	0.001554	-0.083648	-0.000000	-0.103156	1.849677	9.304126	5.150456	0.064822	-0.082573	-0.304865	1.719987	9.383479	4.395547	-0.007097	-0.005082	-0.318206	1.719987	9.383479	4.395547	-0.007097	-0.005082	-0.318206
1907.716000	-0.564442	-2.251231	-1.010726	-1.444139	1.486903	1.254173	0.157355	0.084830	0.001194	-0.080601	-0.000000	-0.106105	2.226577	9.539866	5.117512	-0.002225	-0.076700	-0.273608	1.720107	9.378730	4.396075	-0.007110	-0.005082	-0.318221	1.720107	9.378730	4.396075	-0.007110	-0.005082	-0.318221
1907.726000	-0.562894	-2.250436	-1.010667	-1.445000	1.486928	1.253109	0.159632	0.083513	0.001873	-0.080431	-0.000000	-0.105062	1.978923	9.683900	5.091961	0.034472	-0.067865	-0.219497	1.720207	9.374456	4.396570	-0.007109	-0.005083	-0.318234	1.720207	9.374456	4.396570	-0.007109	-0.005083	-0.318234
1907.736000	-0.561275	-2.249534	-1.010702	-1.445842	1.486928	1.252126	0.159350	0.086598	0.001927	-0.083680	0.000000	-0.100459	1.976950	9.467772	5.130288	0.024639	-0.087640	-0.307668	1.720308	9.370504	4.396997	-0.007120	-0.005081	-0.318247	1.720308	9.370504	4.396997	-0.007120	-0.005081	-0.318247
1907.746000	-0.559643	-2.248685	-1.010678	-1.446599	1.486928	1.251082	0.160839	0.086058	0.001943	-0.082443	0.000000	-0.101637	1.803981	9.513344	5.117102	0.003369	-0.070483	-0.303468	1.720409	9.366309	4.397464	-0.007127	-0.005081	-0.318260	1.720409	9.366309	4.397464	-0.007127	-0.005081	-0.318260
1907.758000	-0.557688	-2.247639	-1.010618	-1.447558	1.486939	1.249849	0.159869	0.086105	0.002161	-0.082216	0.000000	-0.099455	1.817525	9.575711	5.093032	-0.034950	-0.068322	-0.355157	1.720530	9.361256	4.398027	-0.007131	-0.005081	-0.318275	1.720530	9.361256	4.398027	-0.007131	-0.005081	-0.318275
1907.768000	-0.556033	-2.246797	-1.010653	-1.448445	1.486891	1.248818	0.160356	0.086581	0.001631	-0.085833	0.000000	-0.105004	1.610825	9.564512	5.124956	0.040493	-0.096270	-0.268836	1.720632	9.357279	4.398445	-0.007143	-0.005077	-0.318288	1.720632	9.357279	4.398445	-0.007143	-0.005077	-0.318288
1907.778000	-0.554415	-2.245968	-1.010631	-1.449282	1.486928	1.247773	0.159398	0.087904	0.001307	-0.082927	-0.000000	-0.102792	1.651284	9.297688	5.155638	-0.042850	-0.095090	-0.224118	1.720734	9.352843	4.398915	-0.007146	-0.005079	-0.318301	1.720734	9.352843	4.398915	-0.007146	-0.005079	-0.318301
1907.788000	-0.552819	-2.245046	-1.010607	-1.450102	1.486915	1.246768	0.159385	0.086724	0.001028	-0.085218	-0.000000	-0.102834	1.596916	9.402945	5.166409	0.002745	-0.085169	-0.318567	1.720836	9.348850	4.399322	-0.007163	-0.005078	-0.318314	1.720836	9.348850	4.399322	-0.007163	-0.005078	-0.318314
1907.798000	-0.551224	-2.244204	-1.010594	-1.450927	1.486903	1.245763	0.159160	0.083983	0.001722	-0.085027	-0.000000	-0.104266	1.649261	9.713821	5.128910	0.028807	-0.081662	-0.248992	1.720938	9.344531	4.399794	-0.007164	-0.005077	-0.318327	1.720938	9.344531	4.399794	-0.007164	-0.005077	-0.318327
1907.810000	-0.549294	-2.243206	-1.010547	-1.451922	1.486915	1.244556	0.157637	0.086258	0.001905	-0.085320	-0.000000	-0.100359	1.608824	9.608794	5.106447	-0.027424	-0.077877	-0.265674	1.721062	9.339606	4.400316	-0.007175	-0.005078	-0.318343	1.721062	9.339606	4.400316	-0.007175	-0.005078	-0.318343
1907.820000	-0.547662	-2.242318	-1.010558	-1.452749	1.486928	1.243487	0.159724	0.087132	0.002210	-0.084489	0.000000	-0.103264	1.464706	9.473880	5.106885	0.035868	-0.080485	-0.274625	1.721165	9.335440	4.400739	-0.007184	-0.005075	-0.318356	1.721165	9.335440	4.400739	-0.007184	-0.005075	-0.318356
1907.830000	-0.546128	-2.241467	-1.010535	-1.453579	1.486939	1.242459	0.157053	0.086817	0.002056	-0.084490	0.000000	-0.099564	1.575118	9.515095	5.063781	-0.018896	-0.093815	-0.238242	1.721268	9.331213	4.401191	-0.007189	-0.005075	-0.318369	1.721268	9.331213	4.401191	-0.007189	-0.005075	-0.318369
1907.840000	-0.544508	-2.240613	-1.010474	-1.454416	1.486903	1.241455	0.158166	0.087101	0.001713	-0.084107	0.000000	-0.100383	1.726032	9.475565	5.153789	-0.008981	-0.074427	-0.278627	1.721372	9.326960	4.401610	-0.007198	-0.005075	-0.318382	1.721372	9.326960	4.401610	-0.007198	-0.005075	-0.318382
1907.852000	-0.542685	-2.239531	-1.010535	-1.455435	1.486891	1.240222	0.157587	0.089297	0.001242	-0.084358	0.000000	-0.102393	1.724021	9.095084	5.134289	-0.003515	-0.083123	-0.279252	1.721497	9.321867	4.402107	-0.007208	-0.005076	-0.318398	1.721497	9.321867	4.402107	-0.007208	-0.005076	-0.318398
1907.862000	-0.541102	-2.238692	-1.010523	-1.456215	1.486915	1.239225	0.158251	0.085958	0.000979	-0.084291	0.000000	-0.101980	1.687828	9.391076	5.178014	-0.004837	-0.091241	-0.280953	1.721600	9.317464	4.402554	-0.007212	-0.005074	-0.318411	1.721600	9.317464	4.402554	-0.007212	-0.005074	-0.318411
1907.872000	-0.539580	-2.237818	-1.010463	-1.457081	1.486903	1.238182	0.156069	0.084677	0.002456	-0.083955	0.000000	-0.103859	2.149182	9.542871	5.084072	0.023093	-0.085931	-0.235457	1.721705	9.313317	4.402961	-0.007223	-0.005071	-0.318424	1.721705	9.313317	4.402961	-0.007223	-0.005071	-0.318424
1907.882000	-0.537995	-2.236961	-1.010414	-1.457893	1.486891	1.237145	0.160118	0.088146	0.002573	-0.085046	0.000000	-0.098662	1.790286	9.310441	5.023515	-0.022384	-0.069494	-0.283173	1.721809	9.308950	4.403419	-0.007224	-0.005072	-0.318438	1.721809	9.308950	4.403419	-0.007224	-0.005072	-0.318438
1907.894000	-0.536074	-2.235906	-1.010414	-1.458921	1.486928	1.235960	0.160462	0.086362	0.002486	-0.084809	0.000000	-0.099075	1.999270	9.392956	5.025353	-0.007010	-0.074804	-0.303235	1.721935	9.303789	4.403918	-0.007232	-0.005072	-0.318454	1.721935	9.303789	4.403918	-0.007232	-0.005072	-0.318454
1907.904000	-0.534468	-2.235041	-1.010403	-1.459760	1.486915	1.234904	0.159730	0.086402	0.001873	-0.087724	0.000000	-0.100309	2.011402	9.419546	5.105051	0.048212	-0.057262	-0.296044	1.722041	9.299648	4.404312	-0.007245	-0.005070	-0.318467	1.722041	9.299648	4.404312	-0.007245	-0.005070	-0.318467
1907.914000	-0.532945	-2.234215	-1.010367	-1.460610	1.486928	1.233932	0.159856	0.087466	0.001706	-0.084012	0.000000	-0.102727	2.068906	9.300997	5.095177	0.033484	-0.058651	-0.286605	1.722147	9.295348	4.404726	-0.007254	-0.005071	-0.318481	1.722147	9.295348	4.404726	-0.007254	-0.005071	-0.318481
1907.924000	-0.531289	-2.233311	-1.010367	-1.461423	1.486915	1.232869	0.161222	0.088622	0.001027	-0.087644	0.000000	-0.105273	1.871171	9.114670	5.073259	0.076581	-0.047018	-0.248365	1.722252	9.290937	4.405136	-0.007261	-0.005072	-0.318494	1.722252	9.290937	4.405136	-0.007261	-0.005072	-0.318494
1907.936000	-0.529358	-2.232281	-1.010331	-1.462414	1.486903	1.231637	0.161067	0.084130	0.001051	-0.084302	0.000000	-0.100508	1.878803	9.638482	5.136283	0.000401	-0.066001	-0.279028	1.722380	9.285634	4.405633	-0.007267	-0.005071	-0.318510	1.722380	9.285634	4.405633	-0.007267	-0.005071	-0.318510
1907.946000	-0.527713	-2.231476	-1.010355	-1.463300	1.486915	1.230640	0.162726	0.084318	0.001985	-0.084117	0.000000	-0.101079	1.824094	9.716773	5.139456	0.052832	-0.076934	-0.274663	1.722487	9.281591	4.406011	-0.007280	-0.005070	-0.318524	1.722487	9.281591	4.406011	-0.007280	-0.005070	-0.318524
1907.956000	-0.526143	-2.230565	-1.010320	-1.464137	1.486939	1.229658	0.162587	0.086613	0.002233	-0.081252	0.000000	-0.101810	1.780050	9.460899	5.080236	-0.021825	-0.066996	-0.290511	1.722594	9.277080	4.406412	-0.007288	-0.005070	-0.318538	1.722594	9.277080	4.406412	-0.007288	-0.005070	-0.318538
1907.966000	-0.524524	-2.229686	-1.010306	-1.464974	1.486928	1.228607	0.162170	0.086259	0.001819	-0.083483	0.000000	-0.102634	1.675549	9.510950	5.118147	0.057292	-0.038264	-0.295236	1.722702	9.273015	4.406789	-0.007297	-0.005068	-0.318551	1.722702	9.273015	4.406789	-0.007297	-0.005068	-0.318551
1907.978000	-0.522557	-2.228617	-1.010296	-1.465943	1.486939	1.227349	0.162545	0.087134	0.001414	-0.083291	0.000000	-0.105417	1.560049	9.338805	5.093890	0.005550	-0.055726	-0.226708	1.722830	9.267633	4.407290	-0.007303	-0.005067	-0.318568	1.722830	9.267633	4.407290	-0.007303	-0.005067	-0.318568
1907.988000	-0.520926	-2.227789	-1.010283	-1.466792	1.486915	1.226355	0.161110	0.087333	0.001703	-0.082845	0.000000	-0.099560	1.748726	9.396102	5.101243	0.014336	-0.046394	-0.329144	1.722938	9.263320	4.407678	-0.007314	-0.005070	-0.318581	1.722938	9.263320	4.407678	-0.007314	-0.005070	-0.318581
1907.998000	-0.519317	-2.226866	-1.010247	-1.467668	1.486928	1.225359	0.162918	0.087531	0.001091	-0.083599	0.000000	-0.103036	1.482834	9.291085	5.141980	0.052121	-0.052450	-0.311184	1.723045	9.258661	4.408070	-0.007322	-0.005068	-0.318595	1.723045	9.258661	4.408070	-0.007322	-0.005068	-0.318595
1908.008000	-0.517724	-2.226037	-1.010307	-1.468515	1.486928	1.224320	0.159897	0.084492	0.001109	-0.084018	0.000000	-0.104894	1.663691	9.578606	5.125193	0.070452	-0.053970	-0.267504	1.723155	9.254522	4.408441	-0.007330	-0.005065	-0.318609	1.723155	9.254522	4.408441	-0.007330	-0.005065	-0.318609
1908.020000	-0.515817	-2.224980	-1.010246	-1.469495	1.486915	1.223062	0.160527	0.085028	0.002469	-0.081462	0.000000	-0.105761	1.647111	9.718893	5.079589	0.022324	-0.076534	-0.274112	1.723285	9.249160	4.408911	-0.007337	-0.005067	-0.318625	1.723285	9.249160	4.408911	-0.007337	-0.005067	-0.318625
1908.030000	-0.514174	-2.224114	-1.010175	-1.470355	1.486928	1.222030	0.159145	0.088233	0.002396	-0.080397	0.000000	-0.105014	1.852326	9.249746	4.992639	0.012389	-0.024263	-0.223538	1.723394	9.244946	4.409277	-0.007348	-0.005066	-0.318639	1.723394	9.244946	4.409277	-0.007348	-0.005066	-0.318639
1908.040000	-0.512686	-2.223217	-1.010222	-1.471183	1.486915	1.220990	0.161471	0.085965	0.001939	-0.080311	0.000000	-0.101322	1.681307	9.452274	5.029181	0.008258	-0.041919	-0.278424	1.723504	9.240640	4.409639	-0.007356	-0.005064	-0.318653	1.723504	9.240640	4.409639	-0.007356	-0.005064	-0.318653
1908.050000	-0.511008	-2.222362	-1.010152	-1.472031	1.486915	1.219963	0.160427	0.086073	0.001898	-0.081933	0.000000	-0.102495	1.670892	9.481608	5.068309	0.020794	-0.043393	-0.279956	1.723614	9.236228	4.410013	-0.007365	-0.005064	-0.318667	1.723614	9.236228	4.410013	-0.007365	-0.005064	-0.318667
1908.060000	-0.509472	-2.221508	-1.010152	-1.472855	1.486915	1.218991	0.160144	0.088216	0.001374	-0.079919	0.000000	-0.100622	1.810904	9.283617	5.099580	0.031749	-0.041794	-0.310989	1.723723	9.231623	4.410392	-0.007373	-0.005062	-0.318681	1.723723	9.231623	4.410392	-0.007373	-0.005062	-0.318681
1908.072000	-0.507554	-2.220416	-1.010200	-1.473826	1.486915	1.217721	0.160316	0.086628	0.001052	-0.084094	0.000000	-0.103966	1.899904	9.221658	5.108310	0.007713	-0.036390	-0.257733	1.723856	9.226410	4.410829	-0.007381	-0.005063	-0.318698	1.723856	9.226410	4.410829	-0.007381	-0.005063	-0.318698
1908.082000	-0.505936	-2.219579	-1.010164	-1.474725	1.486903	1.216644	0.160871	0.084419	0.001309	-0.081016	0.000000	-0.101733	1.901882	9.494044	5.111833	0.032369	-0.028684	-0.251672	1.723967	9.222158	4.411180	-0.007391	-0.005064	-0.318712	1.723967	9.222158	4.411180	-0.007391	-0.005064	-0.318712
1908.092000	-0.504342	-2.218688	-1.010139	-1.475465	1.486928	1.215641	0.160473	0.085819	0.001828	-0.082234	0.000000	-0.101931	2.061649	9.402455	5.061167	0.030398	-0.049843	-0.292387	1.724079	9.217704	4.411529	-0.007397	-0.005061	-0.318726	1.724079	9.217704	4.411529	-0.007397	-0.005061	-0.318726
1908.102000	-0.502701	-2.217847	-1.010104	-1.476302	1.486891	1.214643	0.158635	0.086954	0.002037	-0.082925	0.000000	-0.103984	2.296177	9.236509	4.992500	-0.036684	-0.054192	-0.308257	1.724190	9.213284	4.411905	-0.007403	-0.005062	-0.318740	1.724190	9.213284	4.411905	-0.007403	-0.005062	-0.318740
1908.112000	-0.501117	-2.216961	-1.010091	-1.477131	1.486928	1.213580	0.162365	0.086106	0.001965	-0.085556	0.000000	-0.100880	1.993916	9.467684	5.061195	0.009767	-0.036734	-0.331492	1.724301	9.208825	4.412262	-0.007408	-0.005058	-0.318754	1.724301	9.208825	4.412262	-0.007408	-0.005058	-0.318754
1908.122000	-0.499487	-2.216106	-1.010091	-1.477979	1.486903	1.212528	0.162075	0.085628	0.001917	-0.085857	0.000000	-0.102142	1.920334	9.458521	5.009499	0.039416	-0.029608	-0.285077	1.724413	9.204324	4.412638	-0.007412	-0.005059	-0.318768	1.724413	9.204324	4.412638	-0.007412	-0.005059	-0.318768
1908.132000	-0.497845	-2.215216	-1.010043	-1.478805	1.486928	1.211495	0.162716	0.087892	0.001469	-0.084975	0.000000	-0.103275	1.853456	9.185539	5.083156	0.005796	0.002807	-0.232993	1.724526	9.200092	4.412938	-0.007428	-0.005058	-0.318783	1.724526	9.200092	4.412938	-0.007428	-0.005058	-0.318783
1908.142000	-0.496167	-2.214353	-1.010056	-1.479691	1.486915	1.210490	0.162691	0.089204	0.001138	-0.085696	0.000000	-0.100848	1.845703	9.053579	5.059078	-0.002534	0.013204	-0.306228	1.724638	9.195368	4.413308	-0.007432	-0.005062	-0.318797	1.724638	9.195368	4.413308	-0.007432	-0.005062	-0.318797
1908.154000	-0.494225	-2.213336	-1.010044	-1.480683	1.486951	1.209220	0.163380	0.084332	0.001148	-0.083375	0.000000	-0.102628	1.467988	9.470777	5.095819	-0.029667	-0.018826	-0.270862	1.724774	9.190111	4.413716	-0.007439	-0.005059	-0.318814	1.724774	9.190111	4.413716	-0.007439	-0.005059	-0.318814
1908.164000	-0.492632	-2.212420	-1.009995	-1.481519	1.486903	1.208216	0.160651	0.084397	0.001688	-0.085008	0.000000	-0.104000	1.786856	9.612219	5.053803	-0.017119	0.000175	-0.272101	1.724888	9.185812	4.414035	-0.007453	-0.005054	-0.318828	1.724888	9.185812	4.414035	-0.007453	-0.005054	-0.318828
1908.174000	-0.490990	-2.211578	-1.009995	-1.482368	1.486915	1.207195	0.161850	0.087698	0.001919	-0.084692	0.000000	-0.105342	1.649556	9.244601	4.999616	-0.001499	0.010606	-0.249734	1.725002	9.181516	4.414358	-0.007465	-0.005057	-0.318843	1.725002	9.181516	4.414358	-0.007465	-0.005057	-0.318843
1908.184000	-0.489324	-2.210691	-1.009973	-1.483208	1.486915	1.206084	0.160852	0.088269	0.001770	-0.085439	0.000000	-0.102062	1.738108	9.302732	5.019216	-0.009452	-0.009922	-0.260078	1.725115	9.176719	4.414729	-0.007463	-0.005056	-0.318857	1.725115	9.176719	4.414729	-0.007463	-0.005056	-0.318857
1908.194000	-0.487728	-2.209825	-1.009973	-1.484020	1.486939	1.205070	0.162541	0.086441	0.001512	-0.086706	0.000000	-0.099717	1.564477	9.420338	5.083512	0.019524	0.003325	-0.299253	1.725229	9.172337	4.415035	-0.007477	-0.005056	-0.318872	1.725229	9.172337	4.415035	-0.007477	-0.005056	-0.318872
1908.204000	-0.486122	-2.208947	-1.009996	-1.484894	1.486928	1.204072	0.162365	0.089444	0.001261	-0.088069	0.000000	-0.103745	1.611353	9.108847	5.030408	0.036111	0.008098	-0.254484	1.725345	9.167953	4.415337	-0.007495	-0.005056	-0.318886	1.725345	9.167953	4.415337	-0.007495	-0.005056	-0.318886
1908.214000	-0.484458	-2.208061	-1.009960	-1.485732	1.486903	1.203043	0.160843	0.090153	0.000805	-0.084663	0.000000	-0.101330	1.552089	8.938375	5.119805	-0.046001	-0.008648	-0.299729	1.725459	9.163305	4.415671	-0.007497	-0.005055	-0.318901	1.725459	9.163305	4.415671	-0.007497	-0.005055	-0.318901
1908.226000	-0.482529	-2.207031	-1.009936	-1.486726	1.486928	1.201807	0.160174	0.084363	0.001697	-0.087507	0.000000	-0.107072	1.720426	9.468234	5.063190	0.009000	0.018043	-0.202494	1.725598	9.157944	4.416057	-0.007508	-0.005054	-0.318918	1.725598	9.157944	4.416057	-0.007508	-0.005054	-0.318918
1908.236000	-0.480971	-2.206198	-1.009924	-1.487548	1.486928	1.200759	0.160302	0.088238	0.001808	-0.085775	0.000000	-0.101347	1.750754	9.318533	5.070975	-0.005686	0.025303	-0.277089	1.725714	9.153664	4.416344	-0.007523	-0.005054	-0.318933	1.725714	9.153664	4.416344	-0.007523	-0.005054	-0.318933
1908.246000	-0.479353	-2.205321	-1.009875	-1.488434	1.486928	1.199739	0.160023	0.088645	0.001725	-0.086922	0.000000	-0.100214	1.796840	9.242337	5.080280	-0.016533	0.044067	-0.314945	1.725830	9.149088	4.416672	-0.007528	-0.005056	-0.318947	1.725830	9.149088	4.416672	-0.007528	-0.005056	-0.318947
1908.256000	-0.477807	-2.204485	-1.009900	-1.489261	1.486915	1.198720	0.159071	0.087284	0.001845	-0.086131	0.000000	-0.103525	2.115668	9.287681	5.040527	0.009315	0.049468	-0.288915	1.725946	9.144670	4.416971	-0.007539	-0.005055	-0.318962	1.725946	9.144670	4.416971	-0.007539	-0.005055	-0.318962
1908.268000	-0.475875	-2.203415	-1.009875	-1.490265	1.486915	1.197474	0.162349	0.088239	0.001768	-0.083782	0.000000	-0.104074	1.937640	9.267225	5.025055	0.013748	0.027040	-0.273924	1.726086	9.139149	4.417352	-0.007548	-0.005053	-0.318980	1.726086	9.139149	4.417352	-0.007548	-0.005053	-0.318980
1908.278000	-0.474305	-2.202511	-1.009889	-1.491125	1.486928	1.196422	0.161741	0.090354	0.001186	-0.086570	0.000000	-0.107266	1.940261	8.993405	5.124006	0.046642	0.043506	-0.225337	1.726203	9.134658	4.417651	-0.007557	-0.005051	-0.318995	1.726203	9.134658	4.417651	-0.007557	-0.005051	-0.318995
1908.288000	-0.472639	-2.201648	-1.009817	-1.492047	1.486928	1.195393	0.161991	0.088064	0.000904	-0.086285	0.000000	-0.101319	2.003984	9.189308	5.136302	0.071668	0.053837	-0.307469	1.726320	9.130056	4.417950	-0.007569	-0.005049	-0.319009	1.726320	9.130056	4.417950	-0.007569	-0.005049	-0.319009
1908.298000	-0.471081	-2.200787	-1.009829	-1.492848	1.486928	1.194410	0.161811	0.085445	0.001328	-0.082589	0.000000	-0.102627	2.221638	9.559713	5.076498	0.031010	0.062391	-0.296704	1.726439	9.125674	4.418218	-0.007585	-0.005049	-0.319024	1.726439	9.125674	4.418218	-0.007585	-0.005049	-0.319024
1908.308000	-0.469450	-2.199967	-1.009805	-1.493697	1.486915	1.193335	0.164005	0.086742	0.001842	-0.084275	0.000000	-0.103674	1.959194	9.467406	5.076092	0.031103	0.054480	-0.285414	1.726557	9.121439	4.418508	-0.007595	-0.005050	-0.319039	1.726557	9.121439	4.418508	-0.007595	-0.005050	-0.319039
1908.320000	-0.467497	-2.198885	-1.009792	-1.494714	1.486939	1.192100	0.163143	0.089110	0.001706	-0.085312	0.000000	-0.105381	2.153254	9.258668	5.018260	0.040275	0.060832	-0.284330	1.726699	9.115875	4.418872	-0.007601	-0.005048	-0.319057	1.726699	9.115875	4.418872	-0.007601	-0.005048	-0.319057
1908.330000	-0.465855	-2.197985	-1.009781	-1.495562	1.486915	1.191054	0.163426	0.088719	0.001471	-0.083203	0.000000	-0.108792	1.997666	9.235751	5.080381	0.022192	0.061310	-0.185155	1.726818	9.111243	4.419147	-0.007611	-0.005047	-0.319072	1.726818	9.111243	4.419147	-0.007611	-0.005047	-0.319072
1908.340000	-0.464236	-2.197135	-1.009757	-1.496378	1.486915	1.190003	0.165496	0.088851	0.001403	-0.084809	0.000062	-0.104320	1.766119	9.255262	5.117809	0.009104	0.056223	-0.278165	1.726936	9.106472	4.419458	-0.007617	-0.005047	-0.319087	1.726936	9.106472	4.419458	-0.007617	-0.005047	-0.319087
1908.350000	-0.462582	-2.196195	-1.009757	-1.497239	1.486939	1.188975	0.165437	0.090546	0.001251	-0.087371	0.000064	-0.105945	1.666337	9.050528	5.082603	0.076038	0.056705	-0.252258	1.727056	9.101941	4.419728	-0.007627	-0.005048	-0.319102	1.727056	9.101941	4.419728	-0.007627	-0.005048	-0.319102
1908.360000	-0.460891	-2.195332	-1.009768	-1.498123	1.486963	1.187909	0.165472	0.087914	0.000905	-0.084172	0.000072	-0.102192	1.626323	9.176350	5.128150	0.064282	0.099491	-0.309288	1.727175	9.096979	4.420018	-0.007636	-0.005048	-0.319117	1.727175	9.096979	4.420018	-0.007636	-0.005048	-0.319117
1908.372000	-0.458904	-2.194264	-1.009696	-1.499116	1.486928	1.186697	0.162323	0.086018	0.002067	-0.085380	0.000077	-0.106833	1.641592	9.516379	5.057696	0.044490	0.078803	-0.256266	1.727320	9.091775	4.420334	-0.007651	-0.005044	-0.319136	1.727320	9.091775	4.420334	-0.007651	-0.005044	-0.319136
1908.382000	-0.457249	-2.193376	-1.009696	-1.499991	1.486928	1.185607	0.164222	0.088742	0.002396	-0.083794	0.000073	-0.106033	1.480655	9.249840	5.010409	0.051078	0.117010	-0.230165	1.727439	9.086969	4.420628	-0.007656	-0.005045	-0.319151	1.727439	9.086969	4.420628	-0.007656	-0.005045	-0.319151
1908.392000	-0.455620	-2.192522	-1.009685	-1.500861	1.486915	1.184594	0.161431	0.089265	0.001596	-0.081117	0.000008	-0.104762	1.653153	9.173674	5.070735	0.022625	0.104173	-0.249743	1.727560	9.082421	4.420888	-0.007667	-0.005041	-0.319166	1.727560	9.082421	4.420888	-0.007667	-0.005041	-0.319166
1908.402000	-0.453966	-2.191610	-1.009673	-1.501722	1.486939	1.183559	0.162400	0.086614	0.001433	-0.080947	0.000000	-0.106995	1.628629	9.360090	5.075466	0.011244	0.110679	-0.234141	1.727681	9.077703	4.421163	-0.007675	-0.005045	-0.319181	1.727681	9.077703	4.421163	-0.007675	-0.005045	-0.319181
1908.414000	-0.452025	-2.190540	-1.009649	-1.502692	1.486928	1.182316	0.160844	0.089387	0.001266	-0.082989	0.000119	-0.103766	1.752609	9.015421	5.072325	0.011756	0.106173	-0.289839	1.727827	9.072136	4.421487	-0.007682	-0.005043	-0.319200	1.727827	9.072136	4.421487	-0.007682	-0.005043	-0.319200
1908.424000	-0.450406	-2.189643	-1.009686	-1.503542	1.486939	1.181237	0.162366	0.090525	0.001052	-0.081364	0.000106	-0.106370	1.657832	9.022517	5.107215	0.020609	0.109629	-0.239563	1.727948	9.067244	4.421748	-0.007691	-0.005041	-0.319215	1.727948	9.067244	4.421748	-0.007691	-0.005041	-0.319215
1908.434000	-0.448848	-2.188792	-1.009637	-1.504391	1.486928	1.180188	0.161668	0.086170	0.000684	-0.082494	0.000095	-0.101860	1.626181	9.361931	5.168622	0.023672	0.132356	-0.269005	1.728071	9.062813	4.421981	-0.007709	-0.005040	-0.319230	1.728071	9.062813	4.421981	-0.007709	-0.005040	-0.319230
1908.444000	-0.447206	-2.187905	-1.009589	-1.505216	1.486939	1.179143	0.161265	0.086286	0.001883	-0.083740	0.000103	-0.100022	1.836755	9.431155	5.106632	-0.013969	0.122237	-0.305767	1.728193	9.058019	4.422253	-0.007709	-0.005038	-0.319246	1.728193	9.058019	4.422253	-0.007709	-0.005038	-0.319246
1908.454000	-0.445622	-2.186995	-1.009564	-1.506043	1.486939	1.178100	0.161282	0.089298	0.001957	-0.081822	0.000094	-0.103434	2.025370	9.213401	5.065820	-0.005288	0.131054	-0.254845	1.728317	9.053622	4.422485	-0.007725	-0.005040	-0.319261	1.728317	9.053622	4.422485	-0.007725	-0.005040	-0.319261
1908.464000	-0.444037	-2.186143	-1.009565	-1.506903	1.486928	1.177085	0.162884	0.088189	0.001452	-0.083699	0.000086	-0.103517	1.938260	9.187695	5.078061	0.046207	0.134324	-0.280263	1.728440	9.048926	4.422738	-0.007732	-0.005039	-0.319277	1.728440	9.048926	4.422738	-0.007732	-0.005039	-0.319277
1908.476000	-0.442164	-2.185053	-1.009589	-1.507885	1.486951	1.175813	0.163356	0.087402	0.001323	-0.085949	0.000092	-0.108438	2.034301	9.225398	5.089730	-0.001165	0.155591	-0.195254	1.728587	9.042890	4.423061	-0.007736	-0.005038	-0.319295	1.728587	9.042890	4.423061	-0.007736	-0.005038	-0.319295
1908.486000	-0.440532	-2.184152	-1.009564	-1.508746	1.486963	1.174711	0.162308	0.089668	0.001477	-0.085422	0.000086	-0.102235	2.349089	9.048441	5.131401	0.033294	0.149682	-0.297972	1.728712	9.038291	4.423273	-0.007752	-0.005034	-0.319311	1.728712	9.038291	4.423273	-0.007752	-0.005034	-0.319311
1908.496000	-0.438897	-2.183243	-1.009553	-1.509610	1.487011	1.173706	0.165809	0.091658	0.001157	-0.086166	0.000080	-0.101133	1.931226	8.833462	5.118526	0.047411	0.157364	-0.293744	1.728835	9.033376	4.423534	-0.007755	-0.005035	-0.319327	1.728835	9.033376	4.423534	-0.007755	-0.005035	-0.319327
1908.506000	-0.437230	-2.182381	-1.009553	-1.510457	1.486915	1.172666	0.165010	0.086411	0.000792	-0.086942	0.000075	-0.104269	2.001461	9.188936	5.117010	-0.007496	0.150608	-0.264410	1.728960	9.028597	4.423774	-0.007762	-0.005036	-0.319342	1.728960	9.028597	4.423774	-0.007762	-0.005036	-0.319342
1908.516000	-0.435609	-2.181494	-1.009542	-1.511305	1.486928	1.171632	0.165729	0.086616	0.002019	-0.083925	0.000081	-0.104614	1.954542	9.273113	5.116822	-0.051000	0.153015	-0.263870	1.729086	9.024202	4.423986	-0.007778	-0.005034	-0.319358	1.729086	9.024202	4.423986	-0.007778	-0.005034	-0.319358
1908.526000	-0.433922	-2.180608	-1.009517	-1.512134	1.486939	1.170589	0.164949	0.088670	0.002384	-0.085940	0.000000	-0.106459	1.885084	9.074641	5.032654	0.009314	0.159434	-0.217491	1.729210	9.019125	4.424232	-0.007783	-0.005034	-0.319374	1.729210	9.019125	4.424232	-0.007783	-0.005034	-0.319374
1908.538000	-0.431923	-2.179542	-1.009480	-1.513176	1.486951	1.169334	0.166977	0.088346	0.001986	-0.088654	0.000071	-0.102491	1.689673	9.099197	5.086286	0.040014	0.179491	-0.308569	1.729361	9.013555	4.424504	-0.007793	-0.005033	-0.319393	1.729361	9.013555	4.424504	-0.007793	-0.005033	-0.319393
1908.548000	-0.430256	-2.178665	-1.009446	-1.514081	1.486951	1.168295	0.164960	0.087723	0.001683	-0.085994	0.000066	-0.102303	1.697437	9.126664	5.099370	-0.012700	0.204556	-0.319954	1.729487	9.008882	4.424723	-0.007805	-0.005034	-0.319409	1.729487	9.008882	4.424723	-0.007805	-0.005034	-0.319409
1908.558000	-0.428563	-2.177777	-1.009446	-1.514871	1.486963	1.167262	0.165335	0.090196	0.001563	-0.086190	0.000074	-0.103062	1.600889	8.918346	5.149166	0.004406	0.200361	-0.330973	1.729614	9.004129	4.424939	-0.007815	-0.005032	-0.319425	1.729614	9.004129	4.424939	-0.007815	-0.005032	-0.319425
1908.568000	-0.426883	-2.176880	-1.009446	-1.515735	1.486903	1.166204	0.165121	0.091338	0.001112	-0.085938	0.000069	-0.107940	1.645849	8.623679	5.135326	0.032699	0.196810	-0.272338	1.729741	8.999283	4.425150	-0.007828	-0.005034	-0.319441	1.729741	8.999283	4.425150	-0.007828	-0.005034	-0.319441
1908.580000	-0.424939	-2.175829	-1.009434	-1.516728	1.486939	1.164948	0.163088	0.084722	0.001079	-0.086281	0.000064	-0.106478	1.577019	9.395197	5.160919	0.028770	0.197740	-0.261377	1.729894	8.993766	4.425399	-0.007841	-0.005030	-0.319460	1.729894	8.993766	4.425399	-0.007841	-0.005030	-0.319460
1908.590000	-0.423234	-2.174998	-1.009398	-1.517587	1.486928	1.163898	0.164024	0.087981	0.002129	-0.085544	0.000071	-0.104230	1.502933	9.120151	5.080984	-0.005506	0.214447	-0.277545	1.730022	8.989192	4.425609	-0.007848	-0.005030	-0.319476	1.730022	8.989192	4.425609	-0.007848	-0.005030	-0.319476
1908.600000	-0.421615	-2.174122	-1.009385	-1.518423	1.486939	1.162888	0.161559	0.089419	0.001831	-0.085353	0.000000	-0.106478	1.623578	8.995303	5.113294	-0.008299	0.223677	-0.307241	1.730150	8.984487	4.425808	-0.007862	-0.005032	-0.319492	1.730150	8.984487	4.425808	-0.007862	-0.005032	-0.319492
1908.610000	-0.419982	-2.173226	-1.009349	-1.519312	1.486939	1.161835	0.162618	0.088992	0.001677	-0.086258	0.000000	-0.104440	1.493180	9.142948	5.137464	-0.000838	0.217982	-0.328278	1.730278	8.979569	4.426021	-0.007867	-0.005027	-0.319508	1.730278	8.979569	4.426021	-0.007867	-0.005027	-0.319508
1908.620000	-0.418362	-2.172361	-1.009386	-1.520172	1.486939	1.160771	0.161801	0.088733	0.001341	-0.087497	0.000000	-0.107785	1.643709	9.180285	5.147143	0.002296	0.229509	-0.288538	1.730407	8.974906	4.426209	-0.007880	-0.005025	-0.319524	1.730407	8.974906	4.426209	-0.007880	-0.005025	-0.319524
1908.630000	-0.416718	-2.171462	-1.009338	-1.521046	1.486951	1.159702	0.161860	0.090259	0.000908	-0.088598	0.000092	-0.106582	1.792367	9.021285	5.222491	0.049980	0.241139	-0.249414	1.730536	8.970177	4.426391	-0.007897	-0.005030	-0.319540	1.730536	8.970177	4.426391	-0.007897	-0.005030	-0.319540
1908.640000	-0.415121	-2.170554	-1.009362	-1.521898	1.486915	1.158626	0.160380	0.090006	0.000681	-0.085596	0.000084	-0.104490	2.012495	8.942863	5.252026	0.039607	0.233375	-0.273853	1.730666	8.965373	4.426585	-0.007907	-0.005026	-0.319557	1.730666	8.965373	4.426585	-0.007907	-0.005026	-0.319557
1908.652000	-0.413199	-2.169549	-1.009337	-1.522952	1.486951	1.157367	0.163792	0.086306	0.002226	-0.086291	0.000090	-0.106061	1.726625	9.320074	5.139264	0.036617	0.245935	-0.268724	1.730821	8.959535	4.426817	-0.007921	-0.005024	-0.319576	1.730821	8.959535	4.426817	-0.007921	-0.005024	-0.319576
1908.662000	-0.411580	-2.168670	-1.009337	-1.523763	1.486939	1.156342	0.163026	0.088262	0.002269	-0.085080	0.000083	-0.104085	1.941788	9.208076	5.118133	0.048717	0.242200	-0.303070	1.730951	8.954924	4.427003	-0.007931	-0.005026	-0.319593	1.730951	8.954924	4.427003	-0.007931	-0.005026	-0.319593
1908.672000	-0.409959	-2.167711	-1.009278	-1.524650	1.486939	1.155258	0.162597	0.090407	0.002274	-0.086665	0.000090	-0.109251	2.088591	9.057696	5.175133	0.050181	0.237723	-0.254677	1.731081	8.949988	4.427197	-0.007936	-0.005027	-0.319609	1.731081	8.949988	4.427197	-0.007936	-0.005027	-0.319609
1908.682000	-0.408337	-2.166874	-1.009290	-1.525467	1.486963	1.154195	0.164568	0.090547	0.002339	-0.086946	0.000096	-0.103952	2.073739	9.093570	5.155021	0.021629	0.257249	-0.236591	1.731213	8.945290	4.427370	-0.007949	-0.005024	-0.319625	1.731213	8.945290	4.427370	-0.007949	-0.005024	-0.319625
1908.692000	-0.406681	-2.165986	-1.009242	-1.526362	1.486951	1.153180	0.165106	0.089526	0.002109	-0.084882	0.000090	-0.103645	1.989008	9.068639	5.167726	0.005548	0.273351	-0.313850	1.731344	8.940327	4.427550	-0.007959	-0.005024	-0.319642	1.731344	8.940327	4.427550	-0.007959	-0.005024	-0.319642
1908.704000	-0.404700	-2.164858	-1.009254	-1.527418	1.486928	1.151934	0.165752	0.092191	0.001322	-0.089699	0.000114	-0.105029	1.956990	8.734245	5.230277	0.100143	0.276363	-0.280271	1.731502	8.934507	4.427754	-0.007975	-0.005021	-0.319662	1.731502	8.934507	4.427754	-0.007975	-0.005021	-0.319662
1908.714000	-0.403008	-2.163997	-1.009254	-1.528267	1.486951	1.150828	0.165010	0.088527	0.001085	-0.087043	0.000121	-0.106078	2.058844	9.020447	5.235757	0.036826	0.280686	-0.259858	1.731634	8.929689	4.427926	-0.007982	-0.005020	-0.319678	1.731634	8.929689	4.427926	-0.007982	-0.005020	-0.319678
1908.724000	-0.401314	-2.163126	-1.009217	-1.529108	1.486928	1.149760	0.167571	0.086552	0.002644	-0.086362	0.000109	-0.110049	1.576028	9.299555	5.160536	0.036913	0.288373	-0.208152	1.731766	8.924704	4.428094	-0.007996	-0.005021	-0.319695	1.731766	8.924704	4.428094	-0.007996	-0.005021	-0.319695
1908.734000	-0.399718	-2.162210	-1.009181	-1.529991	1.486975	1.148701	0.165854	0.091011	0.003024	-0.085246	0.000099	-0.102398	1.761367	8.985644	5.157150	0.045697	0.295360	-0.284776	1.731899	8.920049	4.428254	-0.008008	-0.005021	-0.319712	1.731899	8.920049	4.428254	-0.008008	-0.005021	-0.319712
1908.744000	-0.398013	-2.161324	-1.009134	-1.530841	1.486963	1.147655	0.167088	0.090421	0.001663	-0.084823	0.000091	-0.103693	1.553268	8.945745	5.166589	0.050827	0.295278	-0.263305	1.732032	8.915006	4.428424	-0.008015	-0.005020	-0.319728	1.732032	8.915006	4.428424	-0.008015	-0.005020	-0.319728
1908.756000	-0.396021	-2.160258	-1.009170	-1.531881	1.486975	1.146410	0.165721	0.088838	0.001522	-0.081562	0.000096	-0.103441	1.580733	9.002423	5.161658	-0.016881	0.271819	-0.276168	1.732192	8.909032	4.428621	-0.008023	-0.005020	-0.319748	1.732192	8.909032	4.428621	-0.008023	-0.005020	-0.319748
1908.766000	-0.394341	-2.159313	-1.009171	-1.532783	1.486975	1.145355	0.165784	0.090802	0.001380	-0.084887	0.000089	-0.105944	1.390983	8.805491	5.161658	0.035101	0.277430	-0.264504	1.732327	8.904480	4.428761	-0.008039	-0.005018	-0.319765	1.732327	8.904480	4.428761	-0.008039	-0.005018	-0.319765
1908.776000	-0.392720	-2.158472	-1.009147	-1.533619	1.486963	1.144267	0.165380	0.090944	0.000855	-0.084002	0.000083	-0.107584	1.512461	8.770485	5.249210	0.038079	0.282669	-0.190934	1.732460	8.899209	4.428921	-0.008049	-0.005017	-0.319782	1.732460	8.899209	4.428921	-0.008049	-0.005017	-0.319782
1908.786000	-0.391053	-2.157562	-1.009147	-1.534493	1.486975	1.143189	0.163181	0.087295	0.000643	-0.084219	0.000086	-0.101961	1.739155	9.137948	5.279517	0.068645	0.282573	-0.281518	1.732595	8.894347	4.429062	-0.008063	-0.005015	-0.319799	1.732595	8.894347	4.429062	-0.008063	-0.005015	-0.319799
1908.796000	-0.389372	-2.156677	-1.009122	-1.535333	1.486951	1.142206	0.164304	0.088875	0.001749	-0.083204	0.000084	-0.104873	1.735221	9.105408	5.208574	0.022136	0.285317	-0.268030	1.732731	8.889513	4.429200	-0.008075	-0.005015	-0.319816	1.732731	8.889513	4.429200	-0.008075	-0.005015	-0.319816
1908.806000	-0.387787	-2.155763	-1.009122	-1.536170	1.486915	1.141107	0.164735	0.090563	0.001582	-0.084169	0.000079	-0.103649	1.685327	8.953391	5.224417	0.008844	0.288445	-0.269226	1.732866	8.884756	4.429350	-0.008081	-0.005014	-0.319833	1.732866	8.884756	4.429350	-0.008081	-0.005014	-0.319833
1908.816000	-0.386179	-2.154901	-1.009087	-1.537044	1.486951	1.140061	0.164565	0.089536	0.001430	-0.083884	0.000050	-0.106651	1.689718	9.034861	5.234219	-0.006691	0.274859	-0.285254	1.733002	8.879675	4.429487	-0.008093	-0.005014	-0.319850	1.733002	8.879675	4.429487	-0.008093	-0.005014	-0.319850
1908.828000	-0.384176	-2.153798	-1.009038	-1.538063	1.486951	1.138768	0.162092	0.090043	0.001830	-0.085435	0.000067	-0.105414	1.996797	9.020825	5.203137	0.013434	0.312003	-0.247257	1.733165	8.873654	4.429654	-0.008103	-0.005014	-0.319870	1.733165	8.873654	4.429654	-0.008103	-0.005014	-0.319870
1908.838000	-0.382541	-2.152889	-1.009038	-1.538940	1.486939	1.137715	0.166035	0.091180	0.001737	-0.087094	0.000074	-0.102850	1.664399	8.879426	5.225033	0.022477	0.320939	-0.293420	1.733302	8.868652	4.429782	-0.008116	-0.005012	-0.319887	1.733302	8.868652	4.429782	-0.008116	-0.005012	-0.319887
1908.848000	-0.380897	-2.151964	-1.009039	-1.539776	1.486963	1.136747	0.164311	0.091472	0.001138	-0.085830	0.000070	-0.106615	2.088852	8.689176	5.308811	0.014878	0.317229	-0.249368	1.733438	8.863604	4.429918	-0.008124	-0.005014	-0.319905	1.733438	8.863604	4.429918	-0.008124	-0.005014	-0.319905
1908.858000	-0.379300	-2.151080	-1.009015	-1.540663	1.486975	1.135667	0.164342	0.087208	0.001081	-0.087797	0.000077	-0.103872	2.066661	9.097944	5.259109	0.040256	0.316228	-0.367480	1.733575	8.858450	4.430051	-0.008130	-0.005013	-0.319922	1.733575	8.858450	4.430051	-0.008130	-0.005013	-0.319922
1908.870000	-0.377331	-2.150035	-1.009002	-1.541659	1.486951	1.134395	0.165883	0.089702	0.002462	-0.086700	0.000082	-0.109552	2.197362	9.154672	5.217446	0.011096	0.333236	-0.256111	1.733741	8.852665	4.430194	-0.008145	-0.005012	-0.319942	1.733741	8.852665	4.430194	-0.008145	-0.005012	-0.319942
1908.880000	-0.375697	-2.149127	-1.008943	-1.542508	1.486975	1.133307	0.167929	0.090751	0.002443	-0.086201	0.000126	-0.104822	1.950844	8.909195	5.230239	-0.045222	0.338727	-0.287934	1.733879	8.847783	4.430314	-0.008156	-0.005008	-0.319960	1.733879	8.847783	4.430314	-0.008156	-0.005008	-0.319960
1908.890000	-0.373994	-2.148239	-1.008943	-1.543357	1.486963	1.132292	0.167497	0.088952	0.002212	-0.087014	0.000121	-0.104613	1.913901	9.024471	5.203149	0.006429	0.303104	-0.337726	1.734018	8.842650	4.430434	-0.008164	-0.005010	-0.319977	1.734018	8.842650	4.430434	-0.008164	-0.005010	-0.319977
1908.900000	-0.372325	-2.147351	-1.008919	-1.544221	1.486951	1.131258	0.166947	0.089914	0.001775	-0.090026	0.000128	-0.106965	1.980470	8.890352	5.259386	0.002099	0.353058	-0.295143	1.734156	8.837592	4.430553	-0.008170	-0.005007	-0.319995	1.734156	8.837592	4.430553	-0.008170	-0.005007	-0.319995
1908.912000	-0.370323	-2.146223	-1.008931	-1.545285	1.486963	1.129928	0.169989	0.093148	0.001698	-0.086875	0.000144	-0.107916	1.580824	8.568807	5.221227	-0.001632	0.312724	-0.282092	1.734324	8.831626	4.430672	-0.008191	-0.005006	-0.320015	1.734324	8.831626	4.430672	-0.008191	-0.005006	-0.320015
1908.922000	-0.368615	-2.145365	-1.008907	-1.546185	1.487000	1.128860	0.167820	0.089378	0.000970	-0.086385	0.000135	-0.111288	1.767395	8.763020	5.314110	0.011091	0.344467	-0.212735	1.734464	8.826461	4.430779	-0.008201	-0.005003	-0.320033	1.734464	8.826461	4.430779	-0.008201	-0.005003	-0.320033
1908.932000	-0.366970	-2.144464	-1.008906	-1.546985	1.486975	1.127776	0.168727	0.088012	0.002418	-0.086831	0.000124	-0.105634	1.615872	9.170082	5.252174	-0.010513	0.305396	-0.297194	1.734605	8.821851	4.430866	-0.008221	-0.005008	-0.320051	1.734605	8.821851	4.430866	-0.008221	-0.005008	-0.320051
1908.942000	-0.365254	-2.143576	-1.008847	-1.547884	1.486987	1.126743	0.166989	0.090529	0.002432	-0.086612	0.000143	-0.106590	1.724083	8.814496	5.146899	-0.018032	0.304104	-0.260839	1.734746	8.816830	4.430974	-0.008226	-0.005005	-0.320068	1.734746	8.816830	4.430974	-0.008226	-0.005005	-0.320068
1908.954000	-0.363239	-2.142498	-1.008822	-1.548927	1.486987	1.125451	0.167222	0.090443	0.001587	-0.089799	0.000144	-0.103315	1.490806	8.832327	5.215675	-0.008306	0.345506	-0.337894	1.734915	8.810644	4.431088	-0.008240	-0.005004	-0.320089	1.734915	8.810644	4.431088	-0.008240	-0.005004	-0.320089
1908.964000	-0.361593	-2.141626	-1.008859	-1.549779	1.486987	1.124394	0.167361	0.090522	0.001486	-0.087877	0.000127	-0.109402	1.545393	8.814619	5.223730	-0.015742	0.334732	-0.266494	1.735056	8.805596	4.431188	-0.008245	-0.005005	-0.320107	1.735056	8.805596	4.431188	-0.008245	-0.005005	-0.320107
1908.974000	-0.359841	-2.140736	-1.008812	-1.550628	1.486963	1.123284	0.165558	0.091277	0.001285	-0.089130	0.000133	-0.107242	1.605979	8.767902	5.261117	-0.028779	0.311140	-0.249286	1.735198	8.800469	4.431268	-0.008262	-0.005000	-0.320125	1.735198	8.800469	4.431268	-0.008262	-0.005000	-0.320125
1908.984000	-0.358233	-2.139838	-1.008812	-1.551525	1.486975	1.122238	0.165526	0.090258	0.000989	-0.088292	0.000137	-0.104775	1.691995	8.769418	5.247850	-0.006136	0.334384	-0.284587	1.735341	8.795628	4.431349	-0.008276	-0.005002	-0.320143	1.735341	8.795628	4.431349	-0.008276	-0.005002	-0.320143
1908.996000	-0.356264	-2.138760	-1.008788	-1.552590	1.487000	1.120950	0.165349	0.087576	0.000871	-0.086700	0.000140	-0.110385	1.634795	9.142921	5.375058	-0.029297	0.301546	-0.264878	1.735512	8.789633	4.431441	-0.008295	-0.004999	-0.320164	1.735512	8.789633	4.431441	-0.008295	-0.004999	-0.320164
1909.006000	-0.354584	-2.137839	-1.008763	-1.553456	1.486975	1.119872	0.165048	0.088335	0.001825	-0.088781	0.000146	-0.106814	1.723675	9.149074	5.248922	0.007096	0.338395	-0.282197	1.735656	8.784624	4.431525	-0.008302	-0.005002	-0.320182	1.735656	8.784624	4.431525	-0.008302	-0.005002	-0.320182
1909.016000	-0.352952	-2.136937	-1.008763	-1.554316	1.486951	1.118805	0.163046	0.091581	0.002216	-0.089583	0.000150	-0.109398	2.120112	8.839424	5.240839	0.048376	0.323274	-0.222660	1.735798	8.779341	4.431605	-0.008310	-0.005000	-0.320200	1.735798	8.779341	4.431605	-0.008310	-0.005000	-0.320200
1909.026000	-0.351306	-2.135991	-1.008752	-1.555191	1.486975	1.117747	0.166650	0.090484	0.001556	-0.091073	0.000153	-0.103889	1.867600	8.939682	5.255487	0.067611	0.348970	-0.295241	1.735942	8.774133	4.431673	-0.008325	-0.004996	-0.320218	1.735942	8.774133	4.431673	-0.008325	-0.004996	-0.320218
1909.036000	-0.349636	-2.135142	-1.008739	-1.556115	1.487000	1.116689	0.167404	0.090486	0.001363	-0.087860	0.000209	-0.106153	1.986853	8.859298	5.307309	0.031327	0.356006	-0.258667	1.736087	8.769039	4.431738	-0.008339	-0.004998	-0.320236	1.736087	8.769039	4.431738	-0.008339	-0.004998	-0.320236
1909.048000	-0.347681	-2.134003	-1.008727	-1.557132	1.486975	1.115394	0.164827	0.092775	0.001593	-0.087578	0.000258	-0.103721	2.116603	8.616396	5.223483	0.020329	0.324888	-0.288019	1.736260	8.762792	4.431820	-0.008350	-0.004996	-0.320257	1.736260	8.762792	4.431820	-0.008350	-0.004996	-0.320257
1909.058000	-0.346047	-2.133043	-1.008752	-1.558016	1.486963	1.114316	0.168182	0.089762	0.001155	-0.086405	0.000357	-0.106633	2.110608	8.759971	5.328238	0.051457	0.308940	-0.287539	1.736405	8.757219	4.431886	-0.008358	-0.004995	-0.320276	1.736405	8.757219	4.431886	-0.008358	-0.004995	-0.320276
1909.068000	-0.344331	-2.132182	-1.008691	-1.558901	1.487048	1.113254	0.168280	0.086716	0.002310	-0.085748	0.001109	-0.109588	1.975775	9.179572	5.274906	0.017860	0.325466	-0.206960	1.736551	8.752348	4.431941	-0.008372	-0.004994	-0.320294	1.736551	8.752348	4.431941	-0.008372	-0.004994	-0.320294
1909.078000	-0.342697	-2.131308	-1.008619	-1.559695	1.487027	1.112152	0.168700	0.090558	0.002551	-0.087549	0.006602	-0.104000	2.139287	8.885874	5.229578	0.052592	0.176640	-0.316238	1.736697	8.747157	4.432001	-0.008380	-0.004991	-0.320312	1.736697	8.747157	4.432001	-0.008380	-0.004991	-0.320312
1909.090000	-0.340622	-2.130193	-1.008668	-1.560797	1.487084	1.110915	0.167760	0.091215	0.002389	-0.087531	0.002126	-0.106257	2.042247	8.690964	5.205611	0.040281	0.191517	-0.262681	1.736872	8.741086	4.432060	-0.008396	-0.004988	-0.320334	1.736872	8.741086	4.432060	-0.008396	-0.004988	-0.320334
1909.100000	-0.338938	-2.129280	-1.008595	-1.561692	1.487072	1.109826	0.172303	0.089642	0.002247	-0.085883	0.000754	-0.104049	1.580782	9.044151	5.225744	0.012641	0.188117	-0.302701	1.737019	8.735764	4.432109	-0.008405	-0.004985	-0.320352	1.737019	8.735764	4.432109	-0.008405	-0.004985	-0.320352
1909.110000	-0.337260	-2.128392	-1.008632	-1.562578	1.487083	1.108740	0.168331	0.091514	0.001626	-0.084445	0.000444	-0.108990	1.769073	8.708140	5.249483	0.049950	0.172819	-0.286223	1.737167	8.730648	4.432149	-0.008422	-0.004985	-0.320371	1.737167	8.730648	4.432149	-0.008422	-0.004985	-0.320371
1909.120000	-0.335494	-2.127445	-1.008560	-1.563477	1.487096	1.107648	0.169498	0.092732	0.001053	-0.082935	0.000315	-0.106591	1.589878	8.536295	5.337999	0.007780	0.139578	-0.237744	1.737315	8.725560	4.432187	-0.008437	-0.004983	-0.320389	1.737315	8.725560	4.432187	-0.008437	-0.004983	-0.320389
1909.132000	-0.333454	-2.126367	-1.008573	-1.564460	1.487060	1.106425	0.169265	0.087986	0.001070	-0.083804	0.000233	-0.104856	1.480134	8.976492	5.373906	0.029240	0.154003	-0.339366	1.737492	8.719185	4.432234	-0.008448	-0.004982	-0.320411	1.737492	8.719185	4.432234	-0.008448	-0.004982	-0.320411
1909.142000	-0.331811	-2.125475	-1.008548	-1.565379	1.487096	1.105358	0.167647	0.089427	0.001720	-0.082820	0.000192	-0.106512	1.557071	8.893228	5.274564	-0.035594	0.119016	-0.289898	1.737642	8.714309	4.432266	-0.008463	-0.004983	-0.320430	1.737642	8.714309	4.432266	-0.008463	-0.004983	-0.320430
1909.152000	-0.330107	-2.124562	-1.008523	-1.566242	1.487096	1.104287	0.167113	0.090376	0.001888	-0.084926	0.000136	-0.106041	1.563487	8.773329	5.245094	0.000708	0.099553	-0.316728	1.737791	8.709228	4.432296	-0.008476	-0.004981	-0.320448	1.737791	8.709228	4.432296	-0.008476	-0.004981	-0.320448
1909.162000	-0.328391	-2.123688	-1.008536	-1.567095	1.487095	1.103227	0.164543	0.090078	0.001490	-0.084789	0.000094	-0.111108	1.842856	8.943642	5.311249	0.005933	0.100605	-0.238686	1.737941	8.703981	4.432323	-0.008488	-0.004977	-0.320467	1.737941	8.703981	4.432323	-0.008488	-0.004977	-0.320467
1909.174000	-0.326347	-2.122619	-1.008500	-1.568113	1.487083	1.101933	0.168468	0.090192	0.001427	-0.084581	-0.000042	-0.105220	1.552308	8.904160	5.263421	0.006170	0.102000	-0.329005	1.738120	8.697643	4.432354	-0.008499	-0.004979	-0.320490	1.738120	8.697643	4.432354	-0.008499	-0.004979	-0.320490
1909.184000	-0.324741	-2.121715	-1.008512	-1.569010	1.487095	1.100854	0.166240	0.092167	0.001739	-0.087590	-0.000057	-0.108388	1.678144	8.713169	5.277310	0.034455	0.074109	-0.306503	1.738271	8.692671	4.432371	-0.008516	-0.004980	-0.320508	1.738271	8.692671	4.432371	-0.008516	-0.004980	-0.320508
1909.194000	-0.323048	-2.120802	-1.008500	-1.569896	1.487072	1.099795	0.165510	0.092691	0.001038	-0.086051	-0.000069	-0.107329	1.788965	8.527802	5.265392	-0.017683	0.054753	-0.305922	1.738422	8.687155	4.432395	-0.008521	-0.004979	-0.320527	1.738422	8.687155	4.432395	-0.008521	-0.004979	-0.320527
1909.204000	-0.321418	-2.119894	-1.008465	-1.570748	1.487095	1.098749	0.165278	0.088297	0.001473	-0.087101	-0.000249	-0.109942	2.043481	9.045040	5.322991	0.006835	0.060937	-0.276737	1.738573	8.682032	4.432404	-0.008538	-0.004979	-0.320546	1.738573	8.682032	4.432404	-0.008538	-0.004979	-0.320546
1909.216000	-0.319442	-2.118764	-1.008440	-1.571779	1.487095	1.097404	0.166849	0.090436	0.002351	-0.089165	-0.000228	-0.109528	1.829106	8.894467	5.275253	0.035001	0.050899	-0.261802	1.738755	8.675790	4.432416	-0.008552	-0.004975	-0.320569	1.738755	8.675790	4.432416	-0.008552	-0.004975	-0.320569
1909.226000	-0.317814	-2.117824	-1.008428	-1.572639	1.487095	1.096329	0.165919	0.092178	0.001998	-0.088155	-0.000250	-0.106213	2.029234	8.674446	5.264355	-0.003887	0.022616	-0.343452	1.738907	8.670381	4.432425	-0.008561	-0.004976	-0.320588	1.738907	8.670381	4.432425	-0.008561	-0.004976	-0.320588
1909.236000	-0.316139	-2.116958	-1.008405	-1.573500	1.487047	1.095255	0.164086	0.091817	0.001807	-0.085662	-0.000268	-0.108944	2.414771	8.745664	5.280357	-0.047282	0.013912	-0.275722	1.739059	8.664991	4.432432	-0.008567	-0.004978	-0.320607	1.739059	8.664991	4.432432	-0.008567	-0.004978	-0.320607
1909.246000	-0.314423	-2.116048	-1.008391	-1.574391	1.487059	1.094152	0.169077	0.092388	0.002009	-0.090228	-0.000247	-0.106328	2.044606	8.706251	5.217360	0.003935	0.006166	-0.329851	1.739212	8.659905	4.432433	-0.008578	-0.004975	-0.320626	1.739212	8.659905	4.432433	-0.008578	-0.004975	-0.320626
1909.256000	-0.312759	-2.115096	-1.008368	-1.575287	1.487071	1.093120	0.169090	0.094927	0.001466	-0.090748	-0.000235	-0.111715	2.040213	8.180192	5.299129	0.024479	-0.011496	-0.246307	1.739366	8.654397	4.432426	-0.008592	-0.004972	-0.320645	1.739366	8.654397	4.432426	-0.008592	-0.004972	-0.320645
1909.268000	-0.310699	-2.113958	-1.008381	-1.576328	1.487059	1.091815	0.169413	0.089335	0.000935	-0.090231	-0.000220	-0.105561	1.968150	8.714535	5.333814	0.003738	-0.020826	-0.336417	1.739551	8.648141	4.432413	-0.008615	-0.004974	-0.320668	1.739551	8.648141	4.432413	-0.008615	-0.004974	-0.320668
1909.278000	-0.308999	-2.113141	-1.008344	-1.577213	1.487071	1.090765	0.169204	0.089282	0.002350	-0.087518	-0.000203	-0.107182	1.926457	8.856506	5.261582	0.004793	-0.030498	-0.335479	1.739705	8.642724	4.432406	-0.008620	-0.004975	-0.320687	1.739705	8.642724	4.432406	-0.008620	-0.004975	-0.320687
1909.288000	-0.307262	-2.112205	-1.008332	-1.578079	1.487071	1.089637	0.171198	0.091752	0.002376	-0.089581	-0.000232	-0.107259	1.613041	8.604202	5.202886	-0.000711	-0.063943	-0.312809	1.739861	8.637750	4.432393	-0.008634	-0.004970	-0.320706	1.739861	8.637750	4.432393	-0.008634	-0.004970	-0.320706
1909.298000	-0.305575	-2.111338	-1.008296	-1.578986	1.487023	1.088535	0.168687	0.091286	0.001811	-0.088744	-0.000224	-0.108868	1.779830	8.660701	5.249900	-0.011701	-0.073999	-0.296713	1.740017	8.632647	4.432369	-0.008656	-0.004969	-0.320726	1.740017	8.632647	4.432369	-0.008656	-0.004969	-0.320726
1909.310000	-0.303503	-2.110222	-1.008273	-1.579992	1.487083	1.087214	0.168322	0.091372	0.001697	-0.088745	-0.000215	-0.108876	1.750323	8.685102	5.250113	-0.037943	-0.064281	-0.251987	1.740203	8.626077	4.432344	-0.008668	-0.004971	-0.320749	1.740203	8.626077	4.432344	-0.008668	-0.004971	-0.320749
1909.320000	-0.301789	-2.109296	-1.008273	-1.580879	1.487083	1.086120	0.171323	0.092608	0.001507	-0.090318	-0.000210	-0.105585	1.488449	8.550069	5.303874	0.022323	-0.120251	-0.319427	1.740359	8.620767	4.432322	-0.008677	-0.004972	-0.320768	1.740359	8.620767	4.432322	-0.008677	-0.004972	-0.320768
1909.330000	-0.300187	-2.108374	-1.008261	-1.581768	1.487071	1.085085	0.167813	0.091950	0.000872	-0.091552	-0.000205	-0.109035	1.661307	8.545878	5.323317	0.023258	-0.079660	-0.255272	1.740516	8.615573	4.432290	-0.008698	-0.004970	-0.320788	1.740516	8.615573	4.432290	-0.008698	-0.004970	-0.320788
1909.340000	-0.298438	-2.107509	-1.008273	-1.582616	1.487071	1.083997	0.169065	0.087924	0.000755	-0.091700	-0.000202	-0.105939	1.594615	9.002343	5.371650	0.006247	-0.132713	-0.354383	1.740673	8.610178	4.432266	-0.008703	-0.004969	-0.320807	1.740673	8.610178	4.432266	-0.008703	-0.004969	-0.320807
1909.352000	-0.296428	-2.106414	-1.008248	-1.583692	1.487047	1.082710	0.167398	0.091091	0.001698	-0.089295	-0.000248	-0.110947	1.709810	8.915837	5.311396	-0.007367	-0.115840	-0.241275	1.740863	8.604064	4.432215	-0.008730	-0.004967	-0.320831	1.740863	8.604064	4.432215	-0.008730	-0.004967	-0.320831
1909.362000	-0.294774	-2.105476	-1.008225	-1.584592	1.487071	1.081569	0.168305	0.093055	0.001790	-0.091698	-0.000204	-0.105528	1.643695	8.670268	5.288379	0.033627	-0.117308	-0.272147	1.741021	8.598653	4.432179	-0.008739	-0.004970	-0.320851	1.741021	8.598653	4.432179	-0.008739	-0.004970	-0.320851
1909.372000	-0.293087	-2.104531	-1.008201	-1.585529	1.487035	1.080526	0.167767	0.091520	0.001393	-0.092065	-0.000229	-0.104382	1.761245	8.714472	5.302139	0.086087	-0.135906	-0.345163	1.741179	8.592864	4.432135	-0.008749	-0.004969	-0.320870	1.741179	8.592864	4.432135	-0.008749	-0.004969	-0.320870
1909.382000	-0.291363	-2.103627	-1.008189	-1.586386	1.487095	1.079422	0.166922	0.092365	0.001436	-0.088750	-0.000276	-0.108006	1.906480	8.701863	5.360239	0.010172	-0.110535	-0.280527	1.741338	8.587438	4.432088	-0.008761	-0.004965	-0.320890	1.741338	8.587438	4.432088	-0.008761	-0.004965	-0.320890
1909.392000	-0.289745	-2.102665	-1.008212	-1.587284	1.487071	1.078374	0.169158	0.095154	0.001579	-0.089155	-0.000298	-0.108755	1.956078	8.374220	5.320686	0.014141	-0.141809	-0.263611	1.741497	8.582158	4.432037	-0.008776	-0.004967	-0.320910	1.741497	8.582158	4.432037	-0.008776	-0.004967	-0.320910
1909.402000	-0.288057	-2.101769	-1.008201	-1.588173	1.487047	1.077220	0.169069	0.090870	0.001160	-0.089090	-0.000443	-0.110323	1.910424	8.627082	5.332477	0.025520	-0.175344	-0.208023	1.741657	8.576290	4.431986	-0.008784	-0.004966	-0.320930	1.741657	8.576290	4.431986	-0.008784	-0.004966	-0.320930
1909.412000	-0.286393	-2.100830	-1.008152	-1.588996	1.487047	1.076121	0.169195	0.089169	0.002607	-0.087719	-0.000625	-0.104753	1.937115	8.942772	5.309835	0.007083	-0.166227	-0.291828	1.741817	8.570922	4.431927	-0.008797	-0.004965	-0.320950	1.741817	8.570922	4.431927	-0.008797	-0.004965	-0.320950
1909.424000	-0.284320	-2.099735	-1.008080	-1.590145	1.486997	1.074872	0.168484	0.092878	0.003087	-0.089054	-0.004901	-0.106964	2.288738	8.541141	5.201721	0.034098	-0.089351	-0.298406	1.742011	8.564752	4.431857	-0.008815	-0.004967	-0.320974	1.742011	8.564752	4.431857	-0.008815	-0.004967	-0.320974
1909.434000	-0.282667	-2.098787	-1.008094	-1.591019	1.486914	1.073849	0.171485	0.092109	0.001703	-0.089367	-0.003432	-0.106184	1.875885	8.469415	5.247244	0.026574	0.027821	-0.297727	1.742171	8.558957	4.431788	-0.008822	-0.004972	-0.320994	1.742171	8.558957	4.431788	-0.008822	-0.004972	-0.320994
1909.444000	-0.280944	-2.097865	-1.008045	-1.591968	1.486927	1.072731	0.169734	0.091236	0.001828	-0.088914	-0.000162	-0.108533	2.158836	8.608491	5.304942	0.028476	-0.000682	-0.263986	1.742333	8.553698	4.431720	-0.008841	-0.004972	-0.321014	1.742333	8.553698	4.431720	-0.008841	-0.004972	-0.321014
1909.454000	-0.279219	-2.096937	-1.008094	-1.592815	1.486939	1.071568	0.169905	0.093435	0.001453	-0.087645	-0.000085	-0.111627	2.090092	8.336875	5.291553	0.043360	0.026126	-0.230965	1.742495	8.548008	4.431645	-0.008855	-0.004971	-0.321034	1.742495	8.548008	4.431645	-0.008855	-0.004971	-0.321034
1909.464000	-0.277518	-2.095989	-1.008069	-1.593723	1.486951	1.070546	0.171790	0.091975	0.001024	-0.085620	-0.000058	-0.107626	1.981182	8.370956	5.363757	0.034852	0.034289	-0.293987	1.742657	8.542615	4.431569	-0.008867	-0.004968	-0.321054	1.742657	8.542615	4.431569	-0.008867	-0.004968	-0.321054
1909.474000	-0.275746	-2.095128	-1.008094	-1.594600	1.486951	1.069476	0.172596	0.088761	0.000879	-0.085077	-0.000044	-0.109593	1.766080	8.768359	5.419316	-0.002059	0.058146	-0.279020	1.742821	8.537141	4.431495	-0.008882	-0.004970	-0.321075	1.742821	8.537141	4.431495	-0.008882	-0.004970	-0.321075
1909.484000	-0.274058	-2.094176	-1.008021	-1.595459	1.486928	1.068412	0.171849	0.089719	0.002022	-0.084975	-0.000000	-0.107113	1.732278	8.774524	5.316332	-0.012499	0.057347	-0.351690	1.742985	8.531723	4.431413	-0.008894	-0.004970	-0.321095	1.742985	8.531723	4.431413	-0.008894	-0.004970	-0.321095
1909.494000	-0.272339	-2.093250	-1.007985	-1.596357	1.486928	1.067290	0.170648	0.091575	0.001760	-0.085154	0.000029	-0.111213	1.606524	8.598216	5.322723	0.003667	0.088438	-0.252033	1.743149	8.526386	4.431326	-0.008912	-0.004968	-0.321115	1.743149	8.526386	4.431326	-0.008912	-0.004968	-0.321115
1909.506000	-0.270275	-2.092135	-1.007974	-1.597447	1.486951	1.065947	0.171732	0.090425	0.001670	-0.086336	0.000046	-0.108453	1.473194	8.721224	5.345891	0.014020	0.092328	-0.280848	1.743346	8.519617	4.431227	-0.008925	-0.004966	-0.321140	1.743346	8.519617	4.431227	-0.008925	-0.004966	-0.321140
1909.516000	-0.268563	-2.091223	-1.007997	-1.598360	1.486915	1.064902	0.169820	0.090891	0.001560	-0.086568	0.000072	-0.107517	1.655911	8.738783	5.372396	0.051132	0.125885	-0.307534	1.743512	8.514385	4.431136	-0.008939	-0.004965	-0.321160	1.743512	8.514385	4.431136	-0.008939	-0.004965	-0.321160
1909.526000	-0.266887	-2.090294	-1.007974	-1.599183	1.486963	1.063788	0.169627	0.094051	0.001464	-0.086018	0.000105	-0.109288	1.651238	8.457068	5.328042	0.004211	0.129736	-0.299873	1.743677	8.508732	4.431037	-0.008953	-0.004964	-0.321181	1.743677	8.508732	4.431037	-0.008953	-0.004964	-0.321181
1909.536000	-0.265174	-2.089371	-1.007962	-1.600035	1.486928	1.062692	0.169676	0.092445	0.001179	-0.089572	0.000293	-0.110056	1.810088	8.498159	5.350703	0.035913	0.138686	-0.276194	1.743841	8.503015	4.430938	-0.008961	-0.004965	-0.321201	1.743841	8.503015	4.430938	-0.008961	-0.004965	-0.321201
1909.546000	-0.263521	-2.088462	-1.007926	-1.600933	1.486928	1.061621	0.170471	0.089096	0.001434	-0.085949	0.000265	-0.113944	1.715376	8.809591	5.406302	-0.005148	0.134689	-0.196658	1.744008	8.497785	4.430842	-0.008978	-0.004960	-0.321222	1.744008	8.497785	4.430842	-0.008978	-0.004960	-0.321222
1909.558000	-0.261450	-2.087356	-1.007890	-1.602024	1.486963	1.060306	0.170403	0.090856	0.002366	-0.087387	0.000272	-0.107470	1.760764	8.788897	5.291301	-0.002581	0.182732	-0.314204	1.744208	8.491106	4.430712	-0.008992	-0.004961	-0.321247	1.744208	8.491106	4.430712	-0.008992	-0.004961	-0.321247
1909.568000	-0.259811	-2.086404	-1.007890	-1.602897	1.486916	1.059241	0.167801	0.092434	0.001981	-0.090369	0.000239	-0.113060	1.997737	8.486401	5.351068	0.019801	0.184539	-0.289685	1.744376	8.485642	4.430604	-0.009005	-0.004960	-0.321268	1.744376	8.485642	4.430604	-0.009005	-0.004960	-0.321268
1909.578000	-0.258069	-2.085516	-1.007878	-1.603809	1.486951	1.058115	0.171334	0.090825	0.002087	-0.090089	0.000228	-0.109524	1.788180	8.690037	5.327850	0.034574	0.195046	-0.314343	1.744544	8.480120	4.430489	-0.009021	-0.004961	-0.321288	1.744544	8.480120	4.430489	-0.009021	-0.004961	-0.321288
1909.588000	-0.256390	-2.084569	-1.007854	-1.604634	1.486963	1.057000	0.170121	0.093652	0.001949	-0.088510	0.000218	-0.111254	2.003061	8.445507	5.343572	-0.023544	0.193813	-0.287034	1.744712	8.474488	4.430371	-0.009031	-0.004956	-0.321309	1.744712	8.474488	4.430371	-0.009031	-0.004956	-0.321309
1909.600000	-0.254340	-2.083474	-1.007831	-1.605749	1.486975	1.055661	0.168770	0.095864	0.001384	-0.091042	0.000207	-0.107775	2.176328	8.108959	5.368385	0.007476	0.249464	-0.297221	1.744914	8.467644	4.430225	-0.009047	-0.004957	-0.321334	1.744914	8.467644	4.430225	-0.009047	-0.004957	-0.321334
1909.610000	-0.252634	-2.082563	-1.007866	-1.606633	1.486939	1.054598	0.172094	0.089380	0.001105	-0.091672	0.000209	-0.109163	2.101616	8.665656	5.428268	0.068334	0.251247	-0.305490	1.745085	8.462395	4.430106	-0.009068	-0.004957	-0.321356	1.745085	8.462395	4.430106	-0.009068	-0.004957	-0.321356
1909.620000	-0.250907	-2.081659	-1.007829	-1.607517	1.486987	1.053469	0.172453	0.092219	0.002595	-0.089998	0.000234	-0.109784	1.985136	8.582041	5.305601	0.014092	0.258818	-0.282520	1.745254	8.456848	4.429973	-0.009081	-0.004957	-0.321377	1.745254	8.456848	4.429973	-0.009081	-0.004957	-0.321377
1909.630000	-0.249191	-2.080738	-1.007817	-1.608394	1.486963	1.052379	0.172893	0.093177	0.002702	-0.089076	0.000228	-0.111634	2.023788	8.371125	5.297867	0.007186	0.287872	-0.266688	1.745425	8.451550	4.429850	-0.009098	-0.004955	-0.321398	1.745425	8.451550	4.429850	-0.009098	-0.004955	-0.321398
1909.640000	-0.247439	-2.079798	-1.007758	-1.609314	1.486987	1.051256	0.172619	0.092386	0.001817	-0.091566	0.000294	-0.113491	2.104272	8.571781	5.298006	0.011178	0.297825	-0.187429	1.745596	8.445984	4.429714	-0.009107	-0.004953	-0.321419	1.745596	8.445984	4.429714	-0.009107	-0.004953	-0.321419
1909.650000	-0.245712	-2.078921	-1.007710	-1.610200	1.486963	1.050168	0.174761	0.094054	0.001720	-0.091056	0.000270	-0.106217	1.703690	8.422474	5.302330	-0.001145	0.306367	-0.290007	1.745768	8.440569	4.429579	-0.009123	-0.004951	-0.321440	1.745768	8.440569	4.429579	-0.009123	-0.004951	-0.321440
1909.660000	-0.243985	-2.077962	-1.007758	-1.611052	1.487012	1.049089	0.172457	0.094999	0.001463	-0.089203	0.000254	-0.107713	1.740776	8.180761	5.380627	-0.030625	0.345651	-0.297509	1.745940	8.434821	4.429437	-0.009140	-0.004948	-0.321461	1.745940	8.434821	4.429437	-0.009140	-0.004948	-0.321461
1909.672000	-0.241909	-2.076907	-1.007747	-1.612143	1.486987	1.047771	0.172872	0.091675	0.000637	-0.092080	0.000318	-0.109180	1.720457	8.583417	5.418885	0.052721	0.368231	-0.263772	1.746147	8.428228	4.429261	-0.009158	-0.004948	-0.321487	1.746147	8.428228	4.429261	-0.009158	-0.004948	-0.321487
1909.682000	-0.240157	-2.075968	-1.007710	-1.613073	1.486951	1.046649	0.173726	0.089827	0.001128	-0.089678	0.000421	-0.110054	1.630270	8.907866	5.407373	0.039128	0.351149	-0.243049	1.746320	8.422718	4.429121	-0.009175	-0.004949	-0.321508	1.746320	8.422718	4.429121	-0.009175	-0.004949	-0.321508
1909.692000	-0.238431	-2.075102	-1.007698	-1.613960	1.487000	1.045544	0.172110	0.092875	0.001576	-0.092385	0.000459	-0.109468	1.615183	8.672411	5.366841	0.018419	0.361312	-0.246450	1.746494	8.417345	4.428968	-0.009193	-0.004950	-0.321530	1.746494	8.417345	4.428968	-0.009193	-0.004950	-0.321530
1909.702000	-0.236727	-2.074168	-1.007698	-1.614885	1.487012	1.044469	0.172938	0.094290	0.001908	-0.092446	0.001262	-0.106251	1.519395	8.537591	5.342537	0.010809	0.354940	-0.294883	1.746668	8.411499	4.428808	-0.009205	-0.004946	-0.321552	1.746668	8.411499	4.428808	-0.009205	-0.004946	-0.321552
1909.714000	-0.234606	-2.073039	-1.007627	-1.615937	1.487067	1.043162	0.169503	0.094053	0.001480	-0.090458	0.015407	-0.109053	1.653571	8.578645	5.399917	0.024212	0.104563	-0.274516	1.746878	8.404945	4.428618	-0.009230	-0.004942	-0.321577	1.746878	8.404945	4.428618	-0.009230	-0.004942	-0.321577
1909.724000	-0.232913	-2.072075	-1.007639	-1.616845	1.487096	1.042064	0.171689	0.095145	0.001399	-0.092086	0.001866	-0.108978	1.569636	8.446771	5.341947	0.073395	0.223429	-0.305142	1.747053	8.399258	4.428458	-0.009243	-0.004935	-0.321599	1.747053	8.399258	4.428458	-0.009243	-0.004935	-0.321599
1909.734000	-0.231173	-2.071149	-1.007650	-1.617778	1.487096	1.040969	0.170890	0.096284	0.001208	-0.089557	0.000842	-0.113158	1.784760	8.309896	5.424534	0.033753	0.214094	-0.238520	1.747229	8.393648	4.428292	-0.009259	-0.004934	-0.321621	1.747229	8.393648	4.428292	-0.009259	-0.004934	-0.321621
1909.744000	-0.229519	-2.070182	-1.007603	-1.618654	1.487108	1.039824	0.169490	0.090906	0.000824	-0.089907	0.000577	-0.107174	1.888227	8.797523	5.430879	0.003077	0.193557	-0.313553	1.747405	8.387801	4.428117	-0.009274	-0.004932	-0.321643	1.747405	8.387801	4.428117	-0.009274	-0.004932	-0.321643
1909.754000	-0.227850	-2.069312	-1.007602	-1.619526	1.487120	1.038736	0.170741	0.094432	0.002624	-0.089661	0.000412	-0.108458	2.043040	8.673203	5.351081	0.044209	0.176539	-0.322376	1.747581	8.382234	4.427940	-0.009291	-0.004933	-0.321665	1.747581	8.382234	4.427940	-0.009291	-0.004933	-0.321665
1909.766000	-0.225775	-2.068159	-1.007590	-1.620628	1.487096	1.037467	0.172333	0.096023	0.002416	-0.090987	0.000307	-0.107659	1.859283	8.353657	5.371618	0.044443	0.188600	-0.337174	1.747793	8.374972	4.427716	-0.009298	-0.004930	-0.321691	1.747793	8.374972	4.427716	-0.009298	-0.004930	-0.321691
1909.776000	-0.224035	-2.067176	-1.007543	-1.621562	1.487096	1.036384	0.172084	0.093034	0.001773	-0.090466	0.000221	-0.113515	1.936895	8.551750	5.371891	-0.003466	0.168211	-0.254835	1.747971	8.369208	4.427538	-0.009312	-0.004927	-0.321713	1.747971	8.369208	4.427538	-0.009312	-0.004927	-0.321713
1909.786000	-0.222320	-2.066239	-1.007531	-1.622390	1.487120	1.035247	0.170269	0.095424	0.002317	-0.090198	0.000188	-0.112113	2.299331	8.248377	5.302403	0.012261	0.190574	-0.265896	1.748148	8.363532	4.427340	-0.009326	-0.004930	-0.321735	1.748148	8.363532	4.427340	-0.009326	-0.004930	-0.321735
1909.796000	-0.220603	-2.065280	-1.007543	-1.623321	1.487108	1.034139	0.174711	0.095460	0.001585	-0.088980	0.000164	-0.108262	1.937092	8.081179	5.369744	0.022239	0.199425	-0.319295	1.748326	8.357659	4.427141	-0.009335	-0.004929	-0.321757	1.748326	8.357659	4.427141	-0.009335	-0.004929	-0.321757
1909.806000	-0.218864	-2.064301	-1.007519	-1.624268	1.487119	1.033021	0.172946	0.092099	0.001264	-0.090835	0.000047	-0.111985	2.069293	8.410070	5.417761	0.077316	0.145135	-0.269451	1.748506	8.351834	4.426952	-0.009358	-0.004929	-0.321779	1.748506	8.351834	4.426952	-0.009358	-0.004929	-0.321779
1909.816000	-0.217149	-2.063395	-1.007518	-1.625154	1.487083	1.031897	0.172382	0.091912	0.001962	-0.087507	0.000039	-0.109407	2.127607	8.490946	5.321616	0.020504	0.132893	-0.347737	1.748685	8.346031	4.426745	-0.009374	-0.004924	-0.321801	1.748685	8.346031	4.426745	-0.009374	-0.004924	-0.321801
1909.826000	-0.215408	-2.062422	-1.007483	-1.626037	1.487083	1.030748	0.174182	0.094697	0.002119	-0.086799	0.000018	-0.114742	2.031464	8.339391	5.356482	0.005497	0.115143	-0.245911	1.748866	8.340377	4.426543	-0.009389	-0.004923	-0.321824	1.748866	8.340377	4.426543	-0.009389	-0.004923	-0.321824
1909.838000	-0.213225	-2.061299	-1.007459	-1.627164	1.487108	1.029469	0.174943	0.094084	0.001834	-0.088481	-0.000016	-0.111750	1.696941	8.394666	5.348550	0.011772	0.128485	-0.285800	1.749083	8.333405	4.426298	-0.009405	-0.004922	-0.321850	1.749083	8.333405	4.426298	-0.009405	-0.004922	-0.321850
1909.848000	-0.211485	-2.060404	-1.007447	-1.628050	1.487083	1.028365	0.174958	0.092353	0.001661	-0.088213	-0.000206	-0.110249	1.689615	8.501023	5.349363	-0.001665	0.123116	-0.299416	1.749264	8.327621	4.426094	-0.009422	-0.004923	-0.321873	1.749264	8.327621	4.426094	-0.009422	-0.004923	-0.321873
1909.858000	-0.209759	-2.059449	-1.007411	-1.628949	1.487095	1.027265	0.173325	0.094066	0.002124	-0.087514	-0.000168	-0.108716	1.702735	8.328338	5.406255	0.004421	0.117293	-0.342570	1.749446	8.321646	4.425879	-0.009435	-0.004924	-0.321895	1.749446	8.321646	4.425879	-0.009435	-0.004924	-0.321895
1909.868000	-0.207948	-2.058490	-1.007423	-1.629882	1.487095	1.026116	0.174360	0.093837	0.001309	-0.088490	-0.000170	-0.112428	1.498741	8.164125	5.421093	0.054545	0.094932	-0.277681	1.749629	8.315898	4.425666	-0.009456	-0.004922	-0.321918	1.749629	8.315898	4.425666	-0.009456	-0.004922	-0.321918
1909.880000	-0.205885	-2.057368	-1.007436	-1.630935	1.487095	1.024753	0.172775	0.090809	0.001245	-0.089112	-0.000190	-0.110931	1.661235	8.624620	5.453266	0.004104	0.084567	-0.254200	1.749848	8.308908	4.425399	-0.009468	-0.004923	-0.321945	1.749848	8.308908	4.425399	-0.009468	-0.004923	-0.321945
1909.890000	-0.204157	-2.056423	-1.007386	-1.631821	1.487083	1.023661	0.171679	0.092084	0.002415	-0.089838	-0.000168	-0.108635	1.849163	8.461933	5.323092	-0.017799	0.053776	-0.283881	1.750031	8.303084	4.425171	-0.009480	-0.004919	-0.321968	1.750031	8.303084	4.425171	-0.009480	-0.004919	-0.321968
1909.900000	-0.202477	-2.055469	-1.007363	-1.632710	1.487083	1.022570	0.172745	0.093247	0.002032	-0.090361	-0.000183	-0.111040	1.743379	8.380367	5.343255	0.012905	0.077665	-0.263895	1.750215	8.297231	4.424939	-0.009496	-0.004920	-0.321990	1.750215	8.297231	4.424939	-0.009496	-0.004920	-0.321990
1909.910000	-0.200762	-2.054522	-1.007351	-1.633641	1.487107	1.021425	0.173308	0.093367	0.001554	-0.089859	-0.000182	-0.109411	1.751746	8.374241	5.356143	0.007371	0.060805	-0.291959	1.750400	8.291549	4.424714	-0.009512	-0.004921	-0.322013	1.750400	8.291549	4.424714	-0.009512	-0.004921	-0.322013
1909.920000	-0.199082	-2.053552	-1.007302	-1.634515	1.487131	1.020294	0.173778	0.095017	0.002371	-0.089951	-0.000182	-0.114559	1.803309	8.289548	5.321750	-0.028795	0.047331	-0.196085	1.750585	8.285786	4.424481	-0.009522	-0.004918	-0.322036	1.750585	8.285786	4.424481	-0.009522	-0.004918	-0.322036
1909.930000	-0.197378	-2.052622	-1.007327	-1.635427	1.487095	1.019207	0.172531	0.096715	0.001536	-0.089339	-0.000162	-0.109136	2.002711	7.927454	5.378009	-0.059384	0.052944	-0.287676	1.750770	8.279538	4.424233	-0.009539	-0.004918	-0.322059	1.750770	8.279538	4.424233	-0.009539	-0.004918	-0.322059
1909.940000	-0.195636	-2.051713	-1.007303	-1.636313	1.487083	1.018108	0.176125	0.092684	0.001071	-0.092598	-0.000181	-0.109406	1.879626	8.163463	5.438308	-0.005475	0.039458	-0.287451	1.750956	8.273693	4.423989	-0.009550	-0.004917	-0.322082	1.750956	8.273693	4.423989	-0.009550	-0.004917	-0.322082
1909.952000	-0.193643	-2.050613	-1.007279	-1.637414	1.487083	1.016757	0.174967	0.092053	0.002311	-0.092883	-0.000175	-0.109039	1.931572	8.587276	5.355516	0.040589	0.040676	-0.320288	1.751181	8.267097	4.423710	-0.009573	-0.004915	-0.322110	1.751181	8.267097	4.423710	-0.009573	-0.004915	-0.322110
1909.962000	-0.191918	-2.049632	-1.007231	-1.638299	1.487071	1.015626	0.172060	0.094507	0.003131	-0.090993	-0.000150	-0.112522	2.245160	8.247320	5.251144	-0.025514	-0.001252	-0.256748	1.751368	8.261157	4.423449	-0.009592	-0.004914	-0.322133	1.751368	8.261157	4.423449	-0.009592	-0.004914	-0.322133
1909.972000	-0.190102	-2.048726	-1.007219	-1.639272	1.487107	1.014513	0.176780	0.093615	0.002340	-0.092333	-0.000154	-0.113689	2.039405	8.301550	5.272559	0.023905	0.030193	-0.230119	1.751556	8.255490	4.423201	-0.009606	-0.004913	-0.322156	1.751556	8.255490	4.423201	-0.009606	-0.004913	-0.322156
1909.982000	-0.188350	-2.047826	-1.007195	-1.640191	1.487059	1.013403	0.176573	0.095194	0.002198	-0.091616	-0.000155	-0.111309	1.965556	8.184099	5.286647	0.008633	0.027744	-0.234504	1.751745	8.249532	4.422942	-0.009624	-0.004911	-0.322179	1.751745	8.249532	4.422942	-0.009624	-0.004911	-0.322179
1909.994000	-0.186225	-2.046654	-1.007207	-1.641233	1.487047	1.012098	0.176675	0.095636	0.001493	-0.092504	-0.000139	-0.111894	1.911631	7.935124	5.368731	0.022917	-0.023946	-0.270875	1.751972	8.242520	4.422624	-0.009641	-0.004915	-0.322207	1.751972	8.242520	4.422624	-0.009641	-0.004915	-0.322207
1910.004000	-0.184424	-2.045700	-1.007184	-1.642130	1.487071	1.010970	0.177048	0.092608	0.001160	-0.090316	-0.000127	-0.112066	1.912199	8.268369	5.390897	-0.024083	-0.006657	-0.286989	1.752162	8.236744	4.422373	-0.009658	-0.004910	-0.322231	1.752162	8.236744	4.422373	-0.009658	-0.004910	-0.322231
1910.014000	-0.182648	-2.044806	-1.007135	-1.643044	1.487048	1.009855	0.177280	0.090870	0.001561	-0.092779	-0.000109	-0.114938	1.679511	8.580138	5.396295	-0.015859	0.012951	-0.241126	1.752352	8.231124	4.422100	-0.009675	-0.004911	-0.322254	1.752352	8.231124	4.422100	-0.009675	-0.004911	-0.322254
1910.024000	-0.180908	-2.043906	-1.007148	-1.643963	1.487048	1.008747	0.175800	0.093574	0.002020	-0.093378	-0.000098	-0.109763	1.642400	8.380709	5.312041	-0.019864	0.007931	-0.289363	1.752543	8.225294	4.421843	-0.009696	-0.004909	-0.322278	1.752543	8.225294	4.421843	-0.009696	-0.004909	-0.322278
1910.034000	-0.179084	-2.042936	-1.007123	-1.644850	1.487072	1.007630	0.174336	0.095263	0.001729	-0.094222	-0.000106	-0.111407	1.737169	8.304276	5.326047	0.037852	-0.048634	-0.317709	1.752735	8.219619	4.421569	-0.009717	-0.004908	-0.322301	1.752735	8.219619	4.421569	-0.009717	-0.004908	-0.322301
1910.044000	-0.177294	-2.042007	-1.007112	-1.645799	1.487059	1.006551	0.176944	0.094138	0.001521	-0.092024	-0.000096	-0.113160	1.471125	8.444177	5.352031	-0.023487	-0.044362	-0.296989	1.752926	8.213320	4.421279	-0.009728	-0.004905	-0.322325	1.752926	8.213320	4.421279	-0.009728	-0.004905	-0.322325
1910.056000	-0.175206	-2.040918	-1.007076	-1.646892	1.487108	1.005209	0.175316	0.096176	0.001346	-0.095363	-0.000087	-0.115136	1.619332	8.207405	5.340986	0.080076	0.023391	-0.227855	1.753158	8.206571	4.420953	-0.009756	-0.004905	-0.322353	1.753158	8.206571	4.420953	-0.009756	-0.004905	-0.322353
1910.066000	-0.173407	-2.039875	-1.007052	-1.647799	1.487083	1.004052	0.174053	0.097287	0.000913	-0.093095	-0.000080	-0.114290	1.611730	8.076528	5.369938	0.024709	0.008131	-0.243444	1.753351	8.200430	4.420667	-0.009768	-0.004905	-0.322377	1.753351	8.200430	4.420667	-0.009768	-0.004905	-0.322377
1910.076000	-0.171702	-2.038970	-1.007076	-1.648733	1.487048	1.002914	0.173705	0.092029	0.001205	-0.092487	-0.000075	-0.110897	1.680464	8.537112	5.376595	0.018578	0.010916	-0.283067	1.753545	8.194594	4.420372	-0.009788	-0.004903	-0.322401	1.753545	8.194594	4.420372	-0.009788	-0.004903	-0.322401
1910.086000	-0.169961	-2.038002	-1.007039	-1.649634	1.487083	1.001812	0.173692	0.094983	0.002114	-0.091753	-0.000082	-0.112467	1.640446	8.417006	5.311839	0.002261	-0.026127	-0.293896	1.753739	8.188564	4.420080	-0.009803	-0.004904	-0.322425	1.753739	8.188564	4.420080	-0.009803	-0.004904	-0.322425
1910.096000	-0.168220	-2.037066	-1.007005	-1.650532	1.487059	1.000688	0.173329	0.097513	0.002341	-0.094731	-0.000077	-0.115161	1.895979	8.154998	5.265807	0.035893	-0.025652	-0.270536	1.753933	8.182451	4.419764	-0.009813	-0.004904	-0.322449	1.753933	8.182451	4.419764	-0.009813	-0.004904	-0.322449
1910.106000	-0.166481	-2.036099	-1.006980	-1.651454	1.487072	0.999534	0.171549	0.094997	0.001958	-0.093129	-0.000072	-0.116451	1.974024	8.227085	5.354709	0.019728	-0.016780	-0.211698	1.754129	8.176443	4.419457	-0.009832	-0.004901	-0.322473	1.754129	8.176443	4.419457	-0.009832	-0.004901	-0.322473
1910.118000	-0.164401	-2.034950	-1.006944	-1.652580	1.487083	0.998196	0.176320	0.097355	0.002249	-0.092266	-0.000000	-0.110906	1.691285	8.077018	5.316773	0.022531	-0.057083	-0.286816	1.754364	8.169214	4.419092	-0.009853	-0.004901	-0.322502	1.754364	8.169214	4.419092	-0.009853	-0.004901	-0.322502
1910.128000	-0.162615	-2.033960	-1.006955	-1.653518	1.487083	0.997057	0.175108	0.098437	0.001507	-0.092500	-0.000000	-0.112695	1.843339	7.884624	5.338196	0.066562	-0.015182	-0.295795	1.754560	8.162937	4.418775	-0.009869	-0.004899	-0.322526	1.754560	8.162937	4.418775	-0.009869	-0.004899	-0.322526
1910.138000	-0.160887	-2.033003	-1.006945	-1.654425	1.487083	0.995982	0.173694	0.093969	0.001281	-0.091124	-0.000000	-0.111255	2.156176	8.245174	5.358421	0.045826	-0.031162	-0.300366	1.754757	8.156975	4.418454	-0.009888	-0.004899	-0.322551	1.754757	8.156975	4.418454	-0.009888	-0.004899	-0.322551
1910.148000	-0.159145	-2.032070	-1.006931	-1.655373	1.487095	0.994874	0.176108	0.094841	0.002427	-0.092086	-0.000000	-0.115506	2.012053	8.197279	5.254188	0.066505	-0.025829	-0.282533	1.754955	8.151000	4.418119	-0.009901	-0.004898	-0.322575	1.754955	8.151000	4.418119	-0.009901	-0.004898	-0.322575
1910.160000	-0.157056	-2.030922	-1.006896	-1.656451	1.487072	0.993414	0.175962	0.095843	0.002234	-0.091520	0.000000	-0.110961	1.997216	8.150305	5.270514	0.071425	-0.000147	-0.287297	1.755193	8.143810	4.417728	-0.009926	-0.004895	-0.322604	1.755193	8.143810	4.417728	-0.009926	-0.004895	-0.322604
1910.170000	-0.155292	-2.029957	-1.006885	-1.657375	1.487083	0.992322	0.175421	0.095082	0.001849	-0.088806	0.000000	-0.113606	2.127708	8.130774	5.269676	0.020246	-0.031929	-0.261459	1.755392	8.137745	4.417413	-0.009940	-0.004897	-0.322629	1.755392	8.137745	4.417413	-0.009940	-0.004897	-0.322629
1910.180000	-0.153503	-2.029057	-1.006873	-1.658320	1.487083	0.991212	0.175995	0.095077	0.001729	-0.089881	0.000000	-0.112615	2.113933	8.206059	5.311484	0.045887	-0.030773	-0.261253	1.755592	8.131682	4.417083	-0.009961	-0.004894	-0.322653	1.755592	8.131682	4.417083	-0.009961	-0.004894	-0.322653
1910.190000	-0.151724	-2.028063	-1.006885	-1.659208	1.487083	0.990057	0.179628	0.097922	0.001640	-0.091850	0.000000	-0.113901	1.679974	7.913379	5.297777	0.050651	-0.017591	-0.243412	1.755792	8.125699	4.416749	-0.009978	-0.004894	-0.322678	1.755792	8.125699	4.416749	-0.009978	-0.004894	-0.322678
1910.202000	-0.149601	-2.026930	-1.006861	-1.660311	1.487059	0.988692	0.178065	0.095014	0.001046	-0.092067	0.000000	-0.113715	1.687610	8.027320	5.338467	0.002958	0.000828	-0.209814	1.756032	8.117949	4.416316	-0.009993	-0.004892	-0.322708	1.756032	8.117949	4.416316	-0.009993	-0.004892	-0.322708
1910.212000	-0.147826	-2.025953	-1.006801	-1.661246	1.487083	0.987578	0.176165	0.092763	0.001386	-0.088322	0.000000	-0.111260	1.752986	8.406986	5.321485	0.006744	-0.037905	-0.268411	1.756234	8.112164	4.415986	-0.010012	-0.004890	-0.322732	1.756234	8.112164	4.415986	-0.010012	-0.004890	-0.322732
1910.222000	-0.146058	-2.025064	-1.006789	-1.662156	1.487072	0.986442	0.179275	0.095464	0.001939	-0.091261	0.000000	-0.113077	1.480650	8.183832	5.254959	-0.008471	-0.015985	-0.257282	1.756437	8.106463	4.415668	-0.010032	-0.004892	-0.322757	1.756437	8.106463	4.415668	-0.010032	-0.004892	-0.322757
1910.232000	-0.144284	-2.024071	-1.006812	-1.663066	1.487072	0.985313	0.176686	0.096410	0.001735	-0.088628	0.000000	-0.111327	1.733310	8.210186	5.321706	-0.018834	-0.030796	-0.294090	1.756639	8.100150	4.415306	-0.010048	-0.004890	-0.322782	1.756639	8.100150	4.415306	-0.010048	-0.004890	-0.322782
1910.242000	-0.142507	-2.023119	-1.006789	-1.663993	1.487095	0.984185	0.176484	0.095198	0.001345	-0.091746	0.000000	-0.115291	1.647158	8.292938	5.309470	0.002763	-0.011589	-0.215551	1.756842	8.093952	4.414939	-0.010063	-0.004887	-0.322807	1.756842	8.093952	4.414939	-0.010063	-0.004887	-0.322807
1910.254000	-0.140370	-2.021945	-1.006753	-1.665084	1.487072	0.982810	0.176512	0.099176	0.001676	-0.092016	0.000000	-0.110324	1.719609	7.776535	5.279261	0.031385	-0.021378	-0.268194	1.757087	8.086764	4.414513	-0.010087	-0.004889	-0.322837	1.757087	8.086764	4.414513	-0.010087	-0.004889	-0.322837
1910.264000	-0.138629	-2.020951	-1.006753	-1.666016	1.487095	0.981711	0.177515	0.096655	0.000993	-0.093022	0.000000	-0.109774	1.635680	8.009320	5.386476	-0.011621	-0.024857	-0.303893	1.757292	8.080440	4.414154	-0.010103	-0.004886	-0.322862	1.757292	8.080440	4.414154	-0.010103	-0.004886	-0.322862
1910.274000	-0.136865	-2.020021	-1.006742	-1.666880	1.487059	0.980532	0.177347	0.093083	0.001424	-0.089381	0.000000	-0.112018	1.673265	8.348771	5.369949	-0.074263	-0.002798	-0.263872	1.757497	8.074279	4.413790	-0.010118	-0.004884	-0.322888	1.757497	8.074279	4.413790	-0.010118	-0.004884	-0.322888
1910.284000	-0.135125	-2.019065	-1.006692	-1.667828	1.487108	0.979465	0.175629	0.096069	0.002608	-0.092697	0.000000	-0.113037	1.964271	8.141613	5.270501	-0.026867	-0.010414	-0.282355	1.757703	8.068205	4.413415	-0.010136	-0.004883	-0.322913	1.757703	8.068205	4.413415	-0.010136	-0.004883	-0.322913
1910.296000	-0.133062	-2.017906	-1.006669	-1.668920	1.487072	0.978063	0.178362	0.096359	0.002222	-0.093248	0.000000	-0.111916	1.769342	8.031232	5.258653	0.009557	-0.015096	-0.267982	1.757950	8.060839	4.412956	-0.010155	-0.004883	-0.322943	1.757950	8.060839	4.412956	-0.010155	-0.004883	-0.322943
1910.306000	-0.131323	-2.016959	-1.006669	-1.669888	1.487083	0.976928	0.177861	0.096751	0.001845	-0.094479	0.000000	-0.111739	1.853566	7.949023	5.240612	0.029472	-0.012664	-0.308021	1.758157	8.054697	4.412578	-0.010175	-0.004883	-0.322969	1.758157	8.054697	4.412578	-0.010175	-0.004883	-0.322969
1910.316000	-0.129561	-2.015989	-1.006658	-1.670799	1.487059	0.975821	0.175914	0.098454	0.001880	-0.093079	0.000000	-0.113440	2.267370	7.778494	5.253067	0.003311	0.005911	-0.238322	1.758365	8.048415	4.412186	-0.010190	-0.004880	-0.322994	1.758365	8.048415	4.412186	-0.010190	-0.004880	-0.322994
1910.326000	-0.127748	-2.015000	-1.006658	-1.671687	1.487083	0.974682	0.180064	0.096530	0.001150	-0.090432	0.000000	-0.114656	2.020419	7.768659	5.259162	-0.047489	-0.002661	-0.276457	1.758573	8.042188	4.411800	-0.010210	-0.004880	-0.323020	1.758573	8.042188	4.411800	-0.010210	-0.004880	-0.323020
1910.338000	-0.125630	-2.013878	-1.006633	-1.672815	1.487035	0.973302	0.179569	0.092571	0.001143	-0.094136	0.000000	-0.118748	1.839207	8.348090	5.330977	-0.005162	-0.000322	-0.208450	1.758825	8.034988	4.411360	-0.010237	-0.004878	-0.323051	1.758825	8.034988	4.411360	-0.010237	-0.004878	-0.323051
1910.348000	-0.123851	-2.012930	-1.006574	-1.673724	1.487072	0.972158	0.179373	0.095016	0.001658	-0.094908	0.000000	-0.113068	1.990676	8.342823	5.307780	0.006478	0.008068	-0.294294	1.759034	8.028748	4.410957	-0.010251	-0.004877	-0.323077	1.759034	8.028748	4.410957	-0.010251	-0.004877	-0.323077
1910.358000	-0.122027	-2.011949	-1.006561	-1.674646	1.487083	0.971028	0.180931	0.096901	0.002181	-0.093293	0.000000	-0.114238	1.961764	8.114179	5.237799	-0.006416	-0.040694	-0.278227	1.759244	8.022657	4.410549	-0.010267	-0.004877	-0.323102	1.759244	8.022657	4.410549	-0.010267	-0.004877	-0.323102
1910.368000	-0.120192	-2.010972	-1.006562	-1.675585	1.487083	0.969878	0.181015	0.096361	0.001354	-0.095957	0.000000	-0.113271	1.722089	8.100063	5.307636	0.026754	0.006310	-0.309455	1.759455	8.016401	4.410155	-0.010286	-0.004875	-0.323128	1.759455	8.016401	4.410155	-0.010286	-0.004875	-0.323128
1910.380000	-0.118022	-2.009835	-1.006549	-1.676747	1.487072	0.968522	0.181068	0.097767	0.001492	-0.094174	0.000000	-0.117793	1.608330	8.048888	5.352093	0.007887	-0.011904	-0.189250	1.759709	8.008836	4.409660	-0.010310	-0.004875	-0.323159	1.759709	8.008836	4.409660	-0.010310	-0.004875	-0.323159
1910.390000	-0.116200	-2.008840	-1.006514	-1.677655	1.487083	0.967366	0.179105	0.098856	0.001144	-0.094787	0.000000	-0.110572	1.814214	7.888779	5.336154	0.011980	-0.017867	-0.312911	1.759921	8.002402	4.409218	-0.010324	-0.004873	-0.323186	1.759921	8.002402	4.409218	-0.010324	-0.004873	-0.323186
1910.400000	-0.114414	-2.007935	-1.006550	-1.678602	1.487072	0.966247	0.179242	0.093367	0.000956	-0.094690	0.000000	-0.112788	1.399413	8.305516	5.325422	0.014347	-0.004281	-0.316639	1.760134	7.996338	4.408828	-0.010348	-0.004870	-0.323212	1.760134	7.996338	4.408828	-0.010348	-0.004870	-0.323212
1910.410000	-0.112590	-2.006955	-1.006513	-1.679565	1.487072	0.965086	0.179360	0.095876	0.002428	-0.096843	0.000000	-0.111221	1.526476	8.151136	5.252057	0.038037	-0.007111	-0.318845	1.760348	7.990289	4.408432	-0.010371	-0.004868	-0.323238	1.760348	7.990289	4.408432	-0.010371	-0.004868	-0.323238
1910.422000	-0.110456	-2.005795	-1.006477	-1.680641	1.487095	0.963705	0.177122	0.098061	0.002080	-0.091862	0.000000	-0.115744	1.652433	8.023857	5.265457	0.033688	0.026597	-0.259892	1.760605	7.982758	4.407912	-0.010391	-0.004872	-0.323269	1.760605	7.982758	4.407912	-0.010391	-0.004872	-0.323269
1910.432000	-0.108633	-2.004849	-1.006465	-1.681599	1.487108	0.962511	0.178558	0.096081	0.001647	-0.096274	0.000000	-0.113930	1.478882	8.217219	5.273795	0.053475	-0.005805	-0.254579	1.760820	7.976481	4.407482	-0.010407	-0.004866	-0.323296	1.760820	7.976481	4.407482	-0.010407	-0.004866	-0.323296
1910.442000	-0.106895	-2.003879	-1.006465	-1.682557	1.487108	0.961406	0.177126	0.098337	0.001627	-0.094059	0.000000	-0.111962	1.721961	7.937943	5.287807	0.013190	0.003019	-0.290155	1.761036	7.970206	4.407051	-0.010428	-0.004870	-0.323322	1.761036	7.970206	4.407051	-0.010428	-0.004870	-0.323322
1910.452000	-0.105097	-2.002873	-1.006477	-1.683458	1.487095	0.960254	0.175679	0.100221	0.001521	-0.093740	0.000000	-0.114524	1.909792	7.653193	5.321316	0.041948	-0.001479	-0.267770	1.761252	7.963728	4.406617	-0.010443	-0.004868	-0.323349	1.761252	7.963728	4.406617	-0.010443	-0.004868	-0.323349
1910.464000	-0.102985	-2.001713	-1.006430	-1.684585	1.487072	0.958900	0.178429	0.094972	0.000985	-0.093971	0.000000	-0.113999	1.837203	8.166287	5.338693	0.048207	0.018793	-0.284723	1.761512	7.956398	4.406085	-0.010474	-0.004866	-0.323381	1.761512	7.956398	4.406085	-0.010474	-0.004866	-0.323381
1910.474000	-0.101245	-2.000750	-1.006417	-1.685552	1.487072	0.957692	0.178726	0.096799	0.002117	-0.090918	0.000000	-0.117451	1.828111	8.151417	5.296216	0.019908	0.051055	-0.199962	1.761730	7.949912	4.405627	-0.010489	-0.004865	-0.323407	1.761730	7.949912	4.405627	-0.010489	-0.004865	-0.323407
1910.484000	-0.099459	-1.999802	-1.006381	-1.686476	1.487095	0.956589	0.178682	0.098238	0.002599	-0.094179	0.000000	-0.112030	1.982373	7.964109	5.276847	0.044438	0.006081	-0.304192	1.761949	7.944072	4.405213	-0.010513	-0.004861	-0.323434	1.761949	7.944072	4.405213	-0.010513	-0.004861	-0.323434
1910.494000	-0.097649	-1.998846	-1.006346	-1.687424	1.487095	0.955426	0.177846	0.097206	0.001880	-0.090618	0.000000	-0.114428	2.131482	8.010230	5.306931	0.025341	0.024714	-0.303129	1.762167	7.937321	4.404728	-0.010532	-0.004863	-0.323461	1.762167	7.937321	4.404728	-0.010532	-0.004863	-0.323461
1910.504000	-0.095849	-1.997823	-1.006346	-1.688440	1.487083	0.954291	0.180411	0.098128	0.001617	-0.090048	0.000000	-0.112540	1.882611	7.873968	5.288516	0.024985	0.017621	-0.302040	1.762386	7.930896	4.404263	-0.010550	-0.004862	-0.323488	1.762386	7.930896	4.404263	-0.010550	-0.004862	-0.323488
1910.516000	-0.093690	-1.996659	-1.006346	-1.689497	1.487119	0.952922	0.180213	0.100208	0.001560	-0.094010	0.000000	-0.118440	1.991975	7.673159	5.319337	0.064384	0.026693	-0.233230	1.762651	7.923215	4.403709	-0.010572	-0.004859	-0.323520	1.762651	7.923215	4.403709	-0.010572	-0.004859	-0.323520
1910.526000	-0.091854	-1.995679	-1.006347	-1.690418	1.487083	0.951735	0.179743	0.096541	0.001385	-0.090636	0.000000	-0.112546	2.025745	7.866454	5.331403	0.029012	0.024916	-0.298305	1.762872	7.916898	4.403259	-0.010594	-0.004859	-0.323548	1.762872	7.916898	4.403259	-0.010594	-0.004859	-0.323548
1910.536000	-0.090006	-1.994698	-1.006310	-1.691332	1.487072	0.950597	0.182697	0.095338	0.001826	-0.091083	0.000000	-0.112558	1.835002	8.026044	5.307741	0.016782	0.007914	-0.325373	1.763094	7.910366	4.402782	-0.010610	-0.004855	-0.323575	1.763094	7.910366	4.402782	-0.010610	-0.004855	-0.323575
1910.546000	-0.088233	-1.993759	-1.006322	-1.692311	1.487059	0.949497	0.180389	0.097419	0.002226	-0.090731	0.000000	-0.113185	1.818128	7.985891	5.297013	-0.011372	0.031762	-0.297908	1.763317	7.904398	4.402334	-0.010634	-0.004858	-0.323602	1.763317	7.904398	4.402334	-0.010634	-0.004858	-0.323602
1910.558000	-0.086016	-1.992596	-1.006274	-1.693427	1.487095	0.948105	0.179242	0.097065	0.001826	-0.092521	0.000000	-0.119001	1.808460	8.010206	5.340163	0.025085	0.039996	-0.295801	1.763584	7.896443	4.401727	-0.010652	-0.004852	-0.323635	1.763584	7.896443	4.401727	-0.010652	-0.004852	-0.323635
1910.568000	-0.084191	-1.991613	-1.006238	-1.694361	1.487083	0.946929	0.181298	0.097653	0.002203	-0.091261	0.000000	-0.114219	1.620776	8.048022	5.227281	0.004592	0.040747	-0.303142	1.763807	7.890083	4.401244	-0.010671	-0.004854	-0.323662	1.763807	7.890083	4.401244	-0.010671	-0.004854	-0.323662
1910.578000	-0.082393	-1.990595	-1.006274	-1.695251	1.487072	0.945826	0.179276	0.100841	0.001545	-0.092299	-0.000000	-0.114876	1.654567	7.500572	5.323252	0.018449	0.018775	-0.336788	1.764032	7.883519	4.400756	-0.010688	-0.004853	-0.323690	1.764032	7.883519	4.400756	-0.010688	-0.004853	-0.323690
1910.588000	-0.080571	-1.989587	-1.006227	-1.696221	1.487059	0.944619	0.179599	0.096597	0.001016	-0.094183	-0.000000	-0.116040	1.623181	7.839312	5.335228	0.017829	0.043315	-0.324780	1.764257	7.877087	4.400289	-0.010711	-0.004851	-0.323717	1.764257	7.877087	4.400289	-0.010711	-0.004851	-0.323717
1910.600000	-0.078496	-1.988435	-1.006202	-1.697323	1.487143	0.943276	0.178511	0.095986	0.002591	-0.094395	-0.000000	-0.116490	1.861009	8.162489	5.339122	0.016832	0.048257	-0.294255	1.764528	7.869184	4.399666	-0.010727	-0.004850	-0.323750	1.764528	7.869184	4.399666	-0.010727	-0.004850	-0.323750
1910.610000	-0.076672	-1.987463	-1.006202	-1.698235	1.487083	0.942085	0.180555	0.098376	0.001799	-0.095119	-0.000000	-0.119825	1.729580	7.839182	5.270075	0.003647	0.064526	-0.230150	1.764755	7.862862	4.399165	-0.010748	-0.004850	-0.323778	1.764755	7.862862	4.399165	-0.010748	-0.004850	-0.323778
1910.620000	-0.074898	-1.986470	-1.006130	-1.699160	1.487095	0.940960	0.180202	0.098564	0.001756	-0.095493	0.000000	-0.115960	1.693015	7.864190	5.293347	-0.024355	0.066933	-0.300008	1.764982	7.856296	4.398665	-0.010764	-0.004850	-0.323806	1.764982	7.856296	4.398665	-0.010764	-0.004850	-0.323806
1910.630000	-0.073125	-1.985509	-1.006118	-1.700096	1.487059	0.939800	0.178231	0.099169	0.001922	-0.097571	0.000000	-0.119858	2.007559	7.687059	5.268526	0.031829	0.057461	-0.270487	1.765210	7.849955	4.398160	-0.010786	-0.004849	-0.323834	1.765210	7.849955	4.398160	-0.010786	-0.004849	-0.323834
1910.642000	-0.070992	-1.984284	-1.006155	-1.701292	1.487095	0.938399	0.182178	0.101097	0.001440	-0.097035	0.000000	-0.117223	1.818786	7.441849	5.335293	0.031441	0.075253	-0.310244	1.765485	7.842118	4.397549	-0.010811	-0.004846	-0.323868	1.765485	7.842118	4.397549	-0.010811	-0.004846	-0.323868
1910.652000	-0.069196	-1.983304	-1.006106	-1.702240	1.487095	0.937195	0.182694	0.095924	0.000986	-0.098897	0.000000	-0.120632	1.919994	7.852188	5.385491	0.052065	0.090181	-0.199602	1.765714	7.835651	4.397041	-0.010834	-0.004846	-0.323896	1.765714	7.835651	4.397041	-0.010834	-0.004846	-0.323896
1910.662000	-0.067440	-1.982384	-1.006095	-1.703138	1.487072	0.936071	0.178791	0.094625	0.001983	-0.093453	0.000000	-0.114171	2.272349	8.134992	5.332543	-0.004335	0.060608	-0.277780	1.765945	7.829212	4.396522	-0.010853	-0.004844	-0.323924	1.765945	7.829212	4.396522	-0.010853	-0.004844	-0.323924
1910.672000	-0.065582	-1.981396	-1.006143	-1.704095	1.487095	0.934899	0.183626	0.097575	0.002143	-0.094780	0.000000	-0.115761	2.053247	7.987454	5.338496	-0.013330	0.070203	-0.290017	1.766176	7.822924	4.396003	-0.010875	-0.004843	-0.323952	1.766176	7.822924	4.396003	-0.010875	-0.004843	-0.323952
1910.682000	-0.063763	-1.980401	-1.006082	-1.704996	1.487083	0.933770	0.182999	0.098669	0.001863	-0.097656	0.000000	-0.114446	1.937216	7.789771	5.337883	0.049533	0.085864	-0.327111	1.766407	7.816167	4.395448	-0.010888	-0.004843	-0.323980	1.766407	7.816167	4.395448	-0.010888	-0.004843	-0.323980
1910.692000	-0.061920	-1.979432	-1.006059	-1.705968	1.487072	0.932556	0.183195	0.098064	0.001527	-0.096219	0.000000	-0.119213	1.993634	7.844496	5.334462	0.011072	0.081512	-0.258822	1.766639	7.809630	4.394918	-0.010907	-0.004843	-0.324009	1.766639	7.809630	4.394918	-0.010907	-0.004843	-0.324009
1910.704000	-0.059694	-1.978255	-1.006070	-1.707106	1.487072	0.931119	0.183668	0.100898	0.001604	-0.097131	0.000000	-0.114854	1.923454	7.616755	5.336954	-0.003666	0.090930	-0.286347	1.766918	7.801574	4.394252	-0.010930	-0.004841	-0.324043	1.766918	7.801574	4.394252	-0.010930	-0.004841	-0.324043
1910.714000	-0.057852	-1.977236	-1.006035	-1.708084	1.487108	0.929984	0.183446	0.097299	0.001210	-0.096993	0.000000	-0.113992	1.770633	7.828015	5.376144	0.029152	0.109730	-0.278297	1.767153	7.795469	4.393762	-0.010961	-0.004840	-0.324072	1.767153	7.795469	4.393762	-0.010961	-0.004840	-0.324072
1910.724000	-0.056033	-1.976277	-1.006011	-1.709042	1.487059	0.928805	0.183633	0.094928	0.001616	-0.097029	0.000000	-0.113626	1.638574	8.211737	5.343436	-0.006465	0.120012	-0.297450	1.767388	7.788858	4.393194	-0.010979	-0.004835	-0.324100	1.767388	7.788858	4.393194	-0.010979	-0.004835	-0.324100
1910.734000	-0.054179	-1.975343	-1.005975	-1.709953	1.487095	0.927654	0.181490	0.099085	0.002440	-0.096043	0.000000	-0.114900	1.896514	7.754364	5.302283	0.011487	0.117208	-0.284925	1.767623	7.782448	4.392664	-0.011002	-0.004833	-0.324129	1.767623	7.782448	4.392664	-0.011002	-0.004833	-0.324129
1910.746000	-0.051976	-1.974131	-1.005986	-1.711163	1.487083	0.926250	0.183791	0.099436	0.002023	-0.097151	0.000000	-0.116860	1.657817	7.882666	5.320464	0.028117	0.108616	-0.221675	1.767906	7.774537	4.391991	-0.011024	-0.004835	-0.324164	1.767906	7.774537	4.391991	-0.011024	-0.004835	-0.324164
1910.756000	-0.050121	-1.973146	-1.005975	-1.712056	1.487072	0.925056	0.183086	0.098919	0.001746	-0.095217	0.000000	-0.113492	1.525478	7.923957	5.343200	0.015417	0.126443	-0.298249	1.768144	7.768227	4.391462	-0.011049	-0.004831	-0.324193	1.768144	7.768227	4.391462	-0.011049	-0.004831	-0.324193
1910.766000	-0.048302	-1.972186	-1.005963	-1.713013	1.487119	0.923913	0.181725	0.101224	0.001745	-0.094046	0.000000	-0.114450	1.793778	7.522233	5.338582	0.010974	0.110399	-0.288065	1.768381	7.761413	4.390864	-0.011065	-0.004832	-0.324222	1.768381	7.761413	4.390864	-0.011065	-0.004832	-0.324222
1910.776000	-0.046506	-1.971207	-1.005927	-1.714011	1.487083	0.922749	0.183493	0.098665	0.001479	-0.098082	0.000000	-0.116703	1.692682	7.717977	5.403797	0.065438	0.127536	-0.282575	1.768619	7.754596	4.390290	-0.011089	-0.004830	-0.324251	1.768619	7.754596	4.390290	-0.011089	-0.004830	-0.324251
1910.786000	-0.044712	-1.970186	-1.005927	-1.714953	1.487095	0.921575	0.182233	0.096035	0.001455	-0.096241	0.000000	-0.121509	1.713970	7.981685	5.391338	0.034550	0.128601	-0.184261	1.768858	7.748053	4.389738	-0.011113	-0.004828	-0.324280	1.768858	7.748053	4.389738	-0.011113	-0.004828	-0.324280
1910.796000	-0.042966	-1.969201	-1.005915	-1.715898	1.487120	0.920423	0.181009	0.099497	0.002180	-0.095089	0.000121	-0.114820	1.974035	7.816224	5.358764	0.038743	0.147191	-0.300443	1.769098	7.741608	4.389139	-0.011134	-0.004829	-0.324310	1.769098	7.741608	4.389139	-0.011134	-0.004829	-0.324310
1910.808000	-0.040762	-1.968026	-1.005843	-1.717082	1.487119	0.919032	0.183363	0.099261	0.002514	-0.093304	0.000114	-0.116724	1.982121	7.845277	5.346647	0.006919	0.142165	-0.315738	1.769387	7.733659	4.388449	-0.011158	-0.004826	-0.324345	1.769387	7.733659	4.388449	-0.011158	-0.004826	-0.324345
1910.818000	-0.038931	-1.966997	-1.005843	-1.718031	1.487108	0.917868	0.183744	0.099305	0.002381	-0.094979	0.000101	-0.117798	1.867608	7.746173	5.305638	0.054494	0.170612	-0.309895	1.769628	7.726978	4.387869	-0.011180	-0.004826	-0.324374	1.769628	7.726978	4.387869	-0.011180	-0.004826	-0.324374
1910.828000	-0.037101	-1.965974	-1.005832	-1.718996	1.487072	0.916719	0.183143	0.100958	0.001687	-0.092806	0.000109	-0.120227	1.945480	7.638396	5.352851	0.037331	0.176823	-0.294440	1.769870	7.719885	4.387243	-0.011198	-0.004822	-0.324404	1.769870	7.719885	4.387243	-0.011198	-0.004822	-0.324404
1910.838000	-0.035258	-1.964980	-1.005795	-1.719953	1.487108	0.915531	0.183109	0.100326	0.001612	-0.091126	0.000099	-0.115094	2.168339	7.479683	5.364278	0.004017	0.176736	-0.290265	1.770112	7.713270	4.386622	-0.011217	-0.004822	-0.324434	1.770112	7.713270	4.386622	-0.011217	-0.004822	-0.324434
1910.848000	-0.033427	-1.964037	-1.005808	-1.720925	1.487095	0.914379	0.184564	0.097084	0.001364	-0.091934	0.000106	-0.117248	1.895407	7.874440	5.351215	0.037987	0.189832	-0.304854	1.770356	7.706768	4.386075	-0.011244	-0.004823	-0.324463	1.770356	7.706768	4.386075	-0.011244	-0.004823	-0.324463
1910.860000	-0.031177	-1.962776	-1.005748	-1.722050	1.487119	0.912953	0.183412	0.100078	0.002166	-0.092488	0.000110	-0.115308	2.020082	7.611501	5.310011	-0.000736	0.170572	-0.353955	1.770650	7.698926	4.385344	-0.011270	-0.004822	-0.324499	1.770650	7.698926	4.385344	-0.011270	-0.004822	-0.324499
1910.870000	-0.029346	-1.961838	-1.005734	-1.722995	1.487083	0.911791	0.183096	0.099644	0.002337	-0.097041	0.000102	-0.120112	2.110791	7.725957	5.273711	0.035549	0.167441	-0.258355	1.770895	7.692072	4.384743	-0.011287	-0.004818	-0.324529	1.770895	7.692072	4.384743	-0.011287	-0.004818	-0.324529
1910.880000	-0.027478	-1.960784	-1.005723	-1.723974	1.487108	0.910601	0.186485	0.098289	0.002058	-0.093181	0.000106	-0.118411	1.827021	7.764372	5.309852	-0.012873	0.192092	-0.277174	1.771140	7.685280	4.384097	-0.011308	-0.004819	-0.324559	1.771140	7.685280	4.384097	-0.011308	-0.004819	-0.324559
1910.890000	-0.025576	-1.959801	-1.005675	-1.724935	1.487095	0.909440	0.184889	0.102292	0.001724	-0.094443	0.000114	-0.115713	1.794920	7.399294	5.322843	0.026170	0.183450	-0.331318	1.771387	7.678546	4.383493	-0.011333	-0.004815	-0.324589	1.771387	7.678546	4.383493	-0.011333	-0.004815	-0.324589
1910.902000	-0.023399	-1.958580	-1.005688	-1.726037	1.487108	0.908012	0.184129	0.099665	0.001117	-0.095368	0.000101	-0.117279	1.846709	7.429620	5.387094	0.038688	0.205211	-0.328106	1.771684	7.670294	4.382726	-0.011353	-0.004814	-0.324625	1.771684	7.670294	4.382726	-0.011353	-0.004814	-0.324625
1910.912000	-0.021472	-1.957643	-1.005675	-1.726981	1.487132	0.906839	0.185281	0.096955	0.001723	-0.093234	0.000108	-0.119776	1.446365	7.810667	5.330472	0.009454	0.202315	-0.280667	1.771933	7.663673	4.382125	-0.011381	-0.004815	-0.324656	1.771933	7.663673	4.382125	-0.011381	-0.004815	-0.324656
1910.922000	-0.019629	-1.956622	-1.005664	-1.727925	1.487095	0.905626	0.183289	0.099422	0.001835	-0.095130	0.000099	-0.117845	1.775880	7.665625	5.319510	-0.035847	0.210559	-0.274454	1.772182	7.657192	4.381517	-0.011403	-0.004810	-0.324686	1.772182	7.657192	4.381517	-0.011403	-0.004810	-0.324686
1910.932000	-0.017788	-1.955678	-1.005639	-1.728897	1.487072	0.904438	0.181440	0.099167	0.002079	-0.095605	0.000105	-0.117499	1.724194	7.697858	5.327431	-0.034663	0.230026	-0.315537	1.772432	7.650342	4.380860	-0.011419	-0.004811	-0.324717	1.772432	7.650342	4.380860	-0.011419	-0.004811	-0.324717
1910.942000	-0.015992	-1.954694	-1.005628	-1.729840	1.487120	0.903278	0.182515	0.099050	0.001914	-0.097383	0.000131	-0.119548	1.775611	7.720122	5.317841	0.012164	0.223429	-0.302172	1.772683	7.643848	4.380259	-0.011443	-0.004812	-0.324747	1.772683	7.643848	4.380259	-0.011443	-0.004812	-0.324747
1910.952000	-0.014149	-1.953682	-1.005603	-1.730834	1.487132	0.902123	0.183920	0.103395	0.002073	-0.098277	0.000114	-0.119964	1.637235	7.317071	5.334954	0.018987	0.224039	-0.295843	1.772935	7.636967	4.379622	-0.011467	-0.004809	-0.324778	1.772935	7.636967	4.379622	-0.011467	-0.004809	-0.324778
[truncated: 2,294 more rows]
