# Supplementary material for: Practical Aspects of Model-Based Collision Detection
Source: Front Robot AI. 2020 Nov 23;7:571574. doi: 10.3389/frobt.2020.571574 (PMC7805958; doi:10.3389/frobt.2020.571574)
Supplement: Supplementary file 2 [file Data_Sheet_2.zip › tests_0209/max_safety_rest_punishment.csv]

2046.674000	0.023406	-1.933279	-1.005259	-1.750374	1.487167	0.877965	-0.186525	-0.102850	-0.002156	0.097101	-0.000160	0.121702	-1.942855	4.578539	3.705051	0.627101	0.118820	0.309355	-1.827113	4.377286	4.137484	0.623407	-0.009254	0.322233	-1.827113	4.377286	4.137484	0.623407	-0.009254	0.322233
2046.684000	0.021554	-1.934261	-1.005246	-1.749418	1.487179	0.879152	-0.186059	-0.100513	-0.002436	0.095356	-0.000157	0.121069	-1.958576	4.416577	3.717693	0.618594	0.100041	0.256647	-1.826868	4.384767	4.138411	0.623377	-0.009252	0.322203	-1.826868	4.384767	4.138411	0.623377	-0.009252	0.322203
2046.694000	0.019706	-1.935317	-1.005295	-1.748486	1.487167	0.880360	-0.187587	-0.100698	-0.003407	0.092410	-0.000161	0.115754	-1.910218	4.370928	3.748083	0.657756	0.082648	0.331928	-1.826624	4.391836	4.139303	0.623347	-0.009252	0.322174	-1.826624	4.391836	4.139303	0.623347	-0.009252	0.322174
2046.706000	0.017466	-1.936556	-1.005319	-1.747349	1.487167	0.881791	-0.186862	-0.104801	-0.003251	0.093566	-0.000136	0.124174	-1.751598	4.815578	3.887911	0.679877	0.099679	0.239007	-1.826332	4.400846	4.140382	0.623308	-0.009249	0.322139	-1.826332	4.400846	4.140382	0.623308	-0.009249	0.322139
2046.716000	0.015555	-1.937585	-1.005330	-1.746366	1.487143	0.883013	-0.185025	-0.103174	-0.002223	0.095686	-0.000155	0.121016	-1.962115	4.856372	3.793397	0.659825	0.084264	0.240826	-1.826089	4.408147	4.141281	0.623275	-0.009251	0.322109	-1.826089	4.408147	4.141281	0.623275	-0.009251	0.322109
2046.726000	0.013737	-1.938617	-1.005378	-1.745421	1.487131	0.884212	-0.186267	-0.101850	-0.002419	0.096740	-0.000145	0.120978	-2.009974	4.822952	3.854966	0.664332	0.059476	0.238574	-1.825847	4.415499	4.142160	0.623246	-0.009245	0.322080	-1.825847	4.415499	4.142160	0.623246	-0.009245	0.322080
2046.736000	0.011855	-1.939613	-1.005414	-1.744415	1.487143	0.885445	-0.187331	-0.102359	-0.002343	0.096936	-0.000162	0.117252	-1.773800	4.788883	3.868501	0.644396	0.058934	0.269996	-1.825606	4.423017	4.143044	0.623217	-0.009245	0.322051	-1.825606	4.423017	4.143044	0.623217	-0.009245	0.322051
2046.746000	0.009967	-1.940642	-1.005450	-1.743434	1.487119	0.886621	-0.186592	-0.098391	-0.001760	0.097585	-0.000165	0.119682	-2.012873	4.619070	3.813155	0.614035	0.068099	0.244526	-1.825366	4.429955	4.143891	0.623192	-0.009241	0.322022	-1.825366	4.429955	4.143891	0.623192	-0.009241	0.322022
2046.756000	0.008116	-1.941638	-1.005403	-1.742500	1.487143	0.887821	-0.185180	-0.096799	-0.001647	0.097385	-0.000143	0.120460	-1.997999	4.231485	3.855413	0.644916	0.082882	0.230189	-1.825126	4.437293	4.144766	0.623157	-0.009242	0.321993	-1.825126	4.437293	4.144766	0.623157	-0.009242	0.321993
2046.768000	0.005873	-1.942839	-1.005462	-1.741328	1.487167	0.889247	-0.187870	-0.101071	-0.001875	0.096386	-0.000144	0.119331	-1.776520	4.739689	3.867418	0.651198	0.057427	0.217687	-1.824839	4.445838	4.145768	0.623129	-0.009240	0.321958	-1.824839	4.445838	4.145768	0.623129	-0.009240	0.321958
2046.778000	0.004016	-1.943822	-1.005462	-1.740394	1.487107	0.890456	-0.185250	-0.100601	-0.001194	0.096939	-0.000148	0.115105	-2.047009	4.643510	3.822608	0.660979	0.056862	0.308951	-1.824601	4.452981	4.146595	0.623099	-0.009238	0.321929	-1.824601	4.452981	4.146595	0.623099	-0.009238	0.321929
2046.788000	0.002189	-1.944792	-1.005425	-1.739376	1.487143	0.891597	-0.185061	-0.098861	-0.000892	0.098680	-0.000152	0.118436	-2.090931	4.538782	3.776970	0.623314	0.053030	0.295431	-1.824364	4.459886	4.147418	0.623077	-0.009235	0.321900	-1.824364	4.459886	4.147418	0.623077	-0.009235	0.321900
2046.798000	0.000322	-1.945849	-1.005473	-1.738420	1.487143	0.892799	-0.188195	-0.101564	-0.001010	0.097240	-0.000130	0.124259	-1.807184	4.612505	3.814505	0.643417	0.073188	0.214476	-1.824127	4.467044	4.148256	0.623047	-0.009234	0.321872	-1.824127	4.467044	4.148256	0.623047	-0.009234	0.321872
2046.810000	-0.001893	-1.947058	-1.005462	-1.737259	1.487167	0.894247	-0.185803	-0.097669	-0.000787	0.097510	-0.000133	0.119738	-1.971706	4.351876	3.722499	0.611325	0.049192	0.268548	-1.823844	4.475612	4.149246	0.623014	-0.009233	0.321838	-1.823844	4.475612	4.149246	0.623014	-0.009233	0.321838
2046.820000	-0.003752	-1.948030	-1.005509	-1.736302	1.487131	0.895433	-0.185869	-0.097798	-0.001985	0.097492	-0.000118	0.117491	-2.025158	4.219177	3.826756	0.611668	0.049999	0.272482	-1.823609	4.482236	4.150006	0.622995	-0.009229	0.321809	-1.823609	4.482236	4.150006	0.622995	-0.009229	0.321809
2046.830000	-0.005641	-1.949002	-1.005534	-1.735357	1.487143	0.896584	-0.188431	-0.101303	-0.001802	0.096502	-0.000107	0.116637	-1.821429	4.673538	3.818327	0.666021	0.032347	0.341347	-1.823374	4.489620	4.150848	0.622964	-0.009230	0.321781	-1.823374	4.489620	4.150848	0.622964	-0.009230	0.321781
2046.840000	-0.007480	-1.950046	-1.005523	-1.734363	1.487143	0.897786	-0.186749	-0.101811	-0.001625	0.098178	-0.000113	0.121367	-1.643067	4.736984	3.822927	0.633879	0.034802	0.240792	-1.823140	4.497157	4.151701	0.622934	-0.009227	0.321752	-1.823140	4.497157	4.151701	0.622934	-0.009227	0.321752
2046.852000	-0.009686	-1.951257	-1.005570	-1.733204	1.487155	0.899222	-0.186565	-0.101664	-0.001735	0.095188	-0.000102	0.117772	-1.793784	4.776156	3.792329	0.682772	0.037522	0.268786	-1.822860	4.505441	4.152632	0.622906	-0.009226	0.321719	-1.822860	4.505441	4.152632	0.622906	-0.009226	0.321719
2046.862000	-0.011520	-1.952276	-1.005569	-1.732268	1.487132	0.900458	-0.187671	-0.102257	-0.001233	0.098677	-0.000108	0.118230	-1.681127	4.967711	3.771756	0.610022	0.046243	0.256674	-1.822627	4.512755	4.153495	0.622870	-0.009224	0.321690	-1.822627	4.512755	4.153495	0.622870	-0.009224	0.321690
2046.872000	-0.013404	-1.953281	-1.005582	-1.731240	1.487143	0.901595	-0.186773	-0.097164	-0.002008	0.096441	-0.000100	0.113704	-1.617212	4.427037	3.785586	0.636742	0.014392	0.301161	-1.822395	4.519577	4.154262	0.622846	-0.009224	0.321662	-1.822395	4.519577	4.154262	0.622846	-0.009224	0.321662
2046.882000	-0.015241	-1.954240	-1.005618	-1.730318	1.487119	0.902772	-0.184635	-0.097106	-0.002770	0.097346	-0.000090	0.120533	-1.881070	4.374939	3.832173	0.635263	0.036139	0.262482	-1.822164	4.526598	4.155059	0.622821	-0.009223	0.321635	-1.822164	4.526598	4.155059	0.622821	-0.009223	0.321635
2046.894000	-0.017468	-1.955454	-1.005654	-1.729158	1.487108	0.904187	-0.186565	-0.102151	-0.002755	0.096286	-0.000080	0.117675	-1.809588	4.780692	3.898691	0.646381	0.030724	0.259226	-1.821886	4.535328	4.156065	0.622779	-0.009219	0.321601	-1.821886	4.535328	4.156065	0.622779	-0.009219	0.321601
2046.904000	-0.019310	-1.956449	-1.005641	-1.728152	1.487143	0.905373	-0.186775	-0.101883	-0.002133	0.097036	-0.000088	0.115992	-1.752545	4.868026	3.881606	0.614713	0.022433	0.303262	-1.821656	4.542239	4.156828	0.622756	-0.009220	0.321573	-1.821656	4.542239	4.156828	0.622756	-0.009220	0.321573
2046.914000	-0.021169	-1.957456	-1.005689	-1.727206	1.487132	0.906511	-0.184084	-0.100345	-0.001293	0.098313	-0.000095	0.113941	-2.007364	4.840085	3.829620	0.599694	0.030040	0.355712	-1.821427	4.549291	4.157601	0.622730	-0.009214	0.321546	-1.821427	4.549291	4.157601	0.622730	-0.009214	0.321546
2046.924000	-0.023042	-1.958439	-1.005677	-1.726249	1.487132	0.907700	-0.182871	-0.100409	-0.001258	0.097036	-0.000101	0.118099	-1.966503	4.816274	3.807813	0.646939	0.025482	0.299879	-1.821199	4.556101	4.158336	0.622711	-0.009212	0.321518	-1.821199	4.556101	4.158336	0.622711	-0.009212	0.321518
2046.936000	-0.025256	-1.959635	-1.005677	-1.725125	1.487143	0.909127	-0.185054	-0.095684	-0.000896	0.095757	-0.000093	0.118185	-1.763619	4.328823	3.770265	0.623577	0.016903	0.304540	-1.820926	4.564321	4.159231	0.622682	-0.009215	0.321485	-1.820926	4.564321	4.159231	0.622682	-0.009215	0.321485
2046.946000	-0.027099	-1.960549	-1.005702	-1.724180	1.487083	0.910278	-0.183213	-0.097902	-0.001746	0.094719	-0.000131	0.118598	-1.981517	4.275346	3.861977	0.636017	0.038047	0.260541	-1.820699	4.570909	4.159987	0.622660	-0.009209	0.321458	-1.820699	4.570909	4.159987	0.622660	-0.009209	0.321458
2046.956000	-0.028910	-1.961630	-1.005701	-1.723151	1.487119	0.911463	-0.182637	-0.102960	-0.001436	0.096151	-0.000130	0.112938	-2.042113	4.948695	3.833844	0.644337	0.026262	0.343654	-1.820472	4.578290	4.160765	0.622629	-0.009212	0.321430	-1.820472	4.578290	4.160765	0.622629	-0.009212	0.321430
2046.966000	-0.030822	-1.962648	-1.005736	-1.722181	1.487131	0.912605	-0.185206	-0.100564	-0.001098	0.095668	-0.000122	0.120790	-1.775772	4.757367	3.803968	0.594099	0.016846	0.260476	-1.820245	4.585503	4.161554	0.622602	-0.009204	0.321403	-1.820245	4.585503	4.161554	0.622602	-0.009204	0.321403
2046.978000	-0.033070	-1.963859	-1.005750	-1.721021	1.487119	0.914092	-0.182925	-0.099910	-0.001542	0.094354	-0.000125	0.119353	-1.844914	4.750068	3.787133	0.567809	-0.013680	0.266440	-1.819975	4.593723	4.162455	0.622574	-0.009205	0.321370	-1.819975	4.593723	4.162455	0.622574	-0.009205	0.321370
2046.988000	-0.034900	-1.964842	-1.005761	-1.720029	1.487131	0.915268	-0.182075	-0.100407	-0.001602	0.092839	-0.000130	0.121566	-1.934312	4.843992	3.750708	0.625333	0.026249	0.191804	-1.819750	4.601063	4.163209	0.622543	-0.009203	0.321343	-1.819750	4.601063	4.163209	0.622543	-0.009203	0.321343
2046.998000	-0.036726	-1.965847	-1.005785	-1.719107	1.487107	0.916477	-0.184085	-0.096513	-0.001856	0.092625	-0.000155	0.116466	-1.771160	4.572499	3.747078	0.631904	0.005153	0.285366	-1.819526	4.607908	4.163933	0.622520	-0.009201	0.321316	-1.819526	4.607908	4.163933	0.622520	-0.009201	0.321316
2047.008000	-0.038538	-1.966844	-1.005809	-1.718150	1.487131	0.917593	-0.183141	-0.099095	-0.002459	0.092446	-0.000159	0.118474	-1.624156	4.628713	3.849543	0.641505	0.004727	0.231850	-1.819303	4.614526	4.164652	0.622496	-0.009200	0.321289	-1.819303	4.614526	4.164652	0.622496	-0.009200	0.321289
2047.020000	-0.040729	-1.968056	-1.005809	-1.717013	1.487143	0.919007	-0.182372	-0.100809	-0.001989	0.092870	-0.000157	0.118070	-1.832087	4.981270	3.789385	0.659324	0.009793	0.243317	-1.819035	4.622956	4.165543	0.622464	-0.009202	0.321257	-1.819035	4.622956	4.165543	0.622464	-0.009202	0.321257
2047.030000	-0.042566	-1.969062	-1.005834	-1.716067	1.487143	0.920183	-0.184313	-0.099529	-0.001732	0.093056	-0.000140	0.119287	-1.704686	4.935966	3.813028	0.651088	-0.007197	0.244270	-1.818813	4.630205	4.166300	0.622432	-0.009200	0.321230	-1.818813	4.630205	4.166300	0.622432	-0.009200	0.321230
2047.040000	-0.044432	-1.970069	-1.005893	-1.715098	1.487131	0.921392	-0.183403	-0.097639	-0.001850	0.093167	-0.000126	0.116316	-1.660824	4.770648	3.835601	0.653469	0.005152	0.265128	-1.818591	4.637114	4.167025	0.622405	-0.009195	0.321204	-1.818591	4.637114	4.167025	0.622405	-0.009195	0.321204
2047.050000	-0.046161	-1.971029	-1.005917	-1.714188	1.487131	0.922520	-0.181099	-0.099763	-0.001820	0.095094	-0.000131	0.115917	-1.879897	4.971411	3.841179	0.650340	0.009876	0.318240	-1.818370	4.643939	4.167730	0.622377	-0.009196	0.321177	-1.818370	4.643939	4.167730	0.622377	-0.009196	0.321177
2047.062000	-0.048338	-1.972214	-1.005904	-1.713027	1.487131	0.923949	-0.180969	-0.095567	-0.001482	0.094623	-0.000131	0.119675	-2.024304	4.599249	3.804267	0.642646	0.039387	0.208770	-1.818106	4.652239	4.168586	0.622348	-0.009195	0.321145	-1.818106	4.652239	4.168586	0.622348	-0.009195	0.321145
2047.072000	-0.050183	-1.973174	-1.005917	-1.712143	1.487143	0.925135	-0.182969	-0.096536	-0.002067	0.093456	-0.000114	0.117540	-1.887460	4.568913	3.853528	0.638310	0.011117	0.272735	-1.817887	4.658729	4.169261	0.622329	-0.009191	0.321119	-1.817887	4.658729	4.169261	0.622329	-0.009191	0.321119
2047.082000	-0.051970	-1.974135	-1.005940	-1.711185	1.487143	0.926297	-0.181098	-0.099378	-0.001811	0.094596	-0.000122	0.117248	-2.037014	4.814886	3.837948	0.659516	0.006509	0.261829	-1.817668	4.665301	4.169938	0.622300	-0.009190	0.321092	-1.817668	4.665301	4.169938	0.622300	-0.009190	0.321092
2047.092000	-0.053832	-1.975105	-1.005964	-1.710203	1.487131	0.927434	-0.182580	-0.098175	-0.001285	0.095709	-0.000127	0.114879	-1.986231	4.827540	3.822754	0.610345	-0.014908	0.357713	-1.817450	4.672188	4.170645	0.622276	-0.009188	0.321066	-1.817450	4.672188	4.170645	0.622276	-0.009188	0.321066
2047.104000	-0.055976	-1.976292	-1.005964	-1.709077	1.487143	0.928864	-0.185039	-0.098677	-0.001185	0.097719	-0.000130	0.118493	-1.733175	4.700177	3.844011	0.594444	-0.009297	0.243822	-1.817189	4.680149	4.171456	0.622246	-0.009190	0.321034	-1.817189	4.680149	4.171456	0.622246	-0.009190	0.321034
2047.114000	-0.057805	-1.977289	-1.005952	-1.708143	1.487143	0.930025	-0.181584	-0.100464	-0.000980	0.097044	-0.000159	0.115579	-2.121103	4.989375	3.745449	0.617639	-0.019263	0.308909	-1.816972	4.687249	4.172148	0.622223	-0.009185	0.321008	-1.816972	4.687249	4.172148	0.622223	-0.009185	0.321008
2047.124000	-0.059666	-1.978233	-1.005988	-1.707151	1.487131	0.931224	-0.182968	-0.095305	-0.001010	0.095250	-0.000162	0.114882	-1.985524	4.441910	3.776136	0.621633	0.004387	0.290882	-1.816755	4.694014	4.172834	0.622193	-0.009184	0.320982	-1.816755	4.694014	4.172834	0.622193	-0.009184	0.320982
2047.134000	-0.061504	-1.979205	-1.006013	-1.706252	1.487143	0.932350	-0.183282	-0.096323	-0.001888	0.098604	-0.000141	0.111966	-1.856526	4.445383	3.782514	0.602515	0.012864	0.320952	-1.816540	4.700451	4.173462	0.622173	-0.009180	0.320956	-1.816540	4.700451	4.173462	0.622173	-0.009180	0.320956
2047.146000	-0.063706	-1.980442	-1.006001	-1.705091	1.487095	0.933815	-0.182493	-0.100678	-0.001967	0.095733	-0.000163	0.115966	-1.832590	4.949232	3.803356	0.641870	-0.001253	0.253576	-1.816281	4.708745	4.174315	0.622138	-0.009182	0.320925	-1.816281	4.708745	4.174315	0.622138	-0.009182	0.320925
2047.156000	-0.065571	-1.981425	-1.006024	-1.704168	1.487119	0.934929	-0.181325	-0.099799	-0.002010	0.097184	-0.000205	0.113977	-1.882850	5.004527	3.799558	0.641853	-0.000036	0.247377	-1.816066	4.715655	4.174980	0.622113	-0.009180	0.320899	-1.816066	4.715655	4.174980	0.622113	-0.009180	0.320899
2047.166000	-0.067397	-1.982433	-1.006083	-1.703197	1.487107	0.936057	-0.182296	-0.100578	-0.001892	0.096747	-0.000201	0.116165	-1.878822	4.950800	3.779996	0.638094	-0.038603	0.290592	-1.815852	4.722646	4.175664	0.622084	-0.009176	0.320874	-1.815852	4.722646	4.175664	0.622084	-0.009176	0.320874
2047.176000	-0.069210	-1.983416	-1.006061	-1.702285	1.487119	0.937231	-0.183127	-0.099897	-0.001475	0.098131	-0.000195	0.114235	-1.425533	5.062753	3.754705	0.604390	0.004208	0.297297	-1.815638	4.729401	4.176319	0.622064	-0.009179	0.320848	-1.815638	4.729401	4.176319	0.622064	-0.009179	0.320848
2047.188000	-0.071327	-1.984564	-1.006097	-1.701136	1.487071	0.938600	-0.180212	-0.095073	-0.002098	0.095908	-0.000166	0.118857	-1.843923	4.800527	3.809924	0.669381	0.003430	0.238270	-1.815383	4.737681	4.177113	0.622026	-0.009174	0.320817	-1.815383	4.737681	4.177113	0.622026	-0.009174	0.320817
2047.198000	-0.073051	-1.985536	-1.006145	-1.700201	1.487083	0.939739	-0.180960	-0.096030	-0.002548	0.095519	-0.000168	0.119659	-1.939903	4.567991	3.805183	0.663179	0.019880	0.251760	-1.815171	4.743955	4.177752	0.622007	-0.009174	0.320792	-1.815171	4.743955	4.177752	0.622007	-0.009174	0.320792
2047.208000	-0.074891	-1.986485	-1.006145	-1.699278	1.487083	0.940960	-0.183163	-0.099282	-0.002447	0.097018	-0.000167	0.117766	-1.650607	4.863914	3.822804	0.644918	-0.019466	0.242332	-1.814959	4.750866	4.178422	0.621974	-0.009174	0.320766	-1.814959	4.750866	4.178422	0.621974	-0.009174	0.320766
2047.218000	-0.076708	-1.987492	-1.006167	-1.698318	1.487095	0.942085	-0.180348	-0.099138	-0.001748	0.099363	-0.000141	0.115441	-1.920804	4.983051	3.841481	0.632222	-0.010682	0.249938	-1.814748	4.757816	4.179063	0.621951	-0.009168	0.320741	-1.814748	4.757816	4.179063	0.621951	-0.009168	0.320741
2047.230000	-0.078842	-1.988654	-1.006191	-1.697145	1.487143	0.943428	-0.180782	-0.097843	-0.001091	0.095821	-0.000142	0.116621	-2.052090	4.931750	3.746507	0.637035	-0.005716	0.295181	-1.814496	4.765360	4.179787	0.621936	-0.009169	0.320710	-1.814496	4.765360	4.179787	0.621936	-0.009169	0.320710
2047.240000	-0.080654	-1.989638	-1.006191	-1.696173	1.487107	0.944580	-0.183496	-0.098942	-0.001149	0.096671	-0.000147	0.120586	-1.734766	5.052523	3.739014	0.539644	-0.011658	0.231545	-1.814286	4.772232	4.180435	0.621903	-0.009166	0.320685	-1.814286	4.772232	4.180435	0.621903	-0.009166	0.320685
2047.250000	-0.082432	-1.990631	-1.006180	-1.695192	1.487071	0.945813	-0.180038	-0.094215	-0.000803	0.094339	-0.000150	0.117602	-2.008838	4.625963	3.693612	0.622615	-0.018834	0.253834	-1.814077	4.778598	4.181031	0.621890	-0.009166	0.320660	-1.814077	4.778598	4.181031	0.621890	-0.009166	0.320660
2047.260000	-0.084262	-1.991615	-1.006192	-1.694258	1.487083	0.946974	-0.180420	-0.095214	-0.001685	0.091563	-0.000136	0.115391	-2.016671	4.570271	3.736517	0.668292	-0.023347	0.265796	-1.813868	4.785371	4.181660	0.621860	-0.009162	0.320635	-1.813868	4.785371	4.181660	0.621860	-0.009162	0.320635
2047.272000	-0.086434	-1.992757	-1.006216	-1.693131	1.487107	0.948339	-0.181677	-0.100466	-0.002182	0.093824	-0.000136	0.113351	-2.013346	5.103390	3.777056	0.637063	-0.027679	0.301525	-1.813618	4.793641	4.182438	0.621824	-0.009161	0.320605	-1.813618	4.793641	4.182438	0.621824	-0.009161	0.320605
2047.282000	-0.088305	-1.993776	-1.006240	-1.692173	1.487095	0.949492	-0.181429	-0.099055	-0.001142	0.091835	-0.000142	0.118278	-2.118822	5.096674	3.745809	0.616010	-0.023768	0.271895	-1.813411	4.800068	4.183016	0.621805	-0.009162	0.320580	-1.813411	4.800068	4.183016	0.621805	-0.009162	0.320580
2047.292000	-0.090107	-1.994733	-1.006240	-1.691214	1.487083	0.950653	-0.180668	-0.097173	-0.001317	0.091390	-0.000125	0.114085	-2.056522	4.894575	3.669575	0.635524	0.010171	0.270975	-1.813204	4.806738	4.183626	0.621789	-0.009157	0.320555	-1.813204	4.806738	4.183626	0.621789	-0.009157	0.320555
2047.304000	-0.092302	-1.995957	-1.006264	-1.690100	1.487095	0.952019	-0.181084	-0.097759	-0.001666	0.090589	-0.000128	0.115430	-1.767156	5.036641	3.697218	0.634380	-0.024415	0.259203	-1.812957	4.814712	4.184350	0.621756	-0.009160	0.320526	-1.812957	4.814712	4.184350	0.621756	-0.009160	0.320526
2047.314000	-0.094143	-1.996891	-1.006288	-1.689129	1.487095	0.953192	-0.180379	-0.095495	-0.001652	0.090764	-0.000117	0.111268	-1.660844	4.773004	3.674153	0.619955	-0.005875	0.345926	-1.812751	4.821534	4.184964	0.621733	-0.009157	0.320501	-1.812751	4.821534	4.184964	0.621733	-0.009157	0.320501
2047.324000	-0.095931	-1.997852	-1.006300	-1.688266	1.487107	0.954357	-0.179323	-0.096986	-0.002521	0.091938	-0.000122	0.116492	-1.835163	4.826869	3.757649	0.649855	-0.026724	0.292052	-1.812546	4.827798	4.185542	0.621706	-0.009154	0.320476	-1.812546	4.827798	4.185542	0.621706	-0.009154	0.320476
2047.334000	-0.097721	-1.998884	-1.006324	-1.687283	1.487108	0.955519	-0.178204	-0.099705	-0.002583	0.091017	-0.000112	0.115742	-1.854314	5.102313	3.794593	0.638534	-0.013330	0.235903	-1.812341	4.834536	4.186147	0.621682	-0.009153	0.320452	-1.812341	4.834536	4.186147	0.621682	-0.009153	0.320452
2047.344000	-0.099590	-1.999842	-1.006348	-1.686327	1.487083	0.956669	-0.181679	-0.098101	-0.002078	0.087501	-0.000110	0.115596	-1.559059	5.171657	3.777078	0.652202	-0.008147	0.234149	-1.812137	4.841174	4.186728	0.621658	-0.009154	0.320427	-1.812137	4.841174	4.186728	0.621658	-0.009154	0.320427
2047.356000	-0.101710	-2.001004	-1.006383	-1.685209	1.487119	0.958033	-0.177244	-0.096405	-0.002032	0.091204	-0.000096	0.111361	-1.837057	5.030554	3.810358	0.596388	-0.036830	0.300347	-1.811893	4.849108	4.187425	0.621631	-0.009152	0.320398	-1.811893	4.849108	4.187425	0.621631	-0.009152	0.320398
2047.366000	-0.103477	-2.001953	-1.006371	-1.684359	1.487108	0.959161	-0.178204	-0.097964	-0.001871	0.091356	-0.000099	0.115479	-1.763044	5.049116	3.727642	0.631558	-0.008661	0.231157	-1.811690	4.855261	4.187969	0.621605	-0.009149	0.320374	-1.811690	4.855261	4.187969	0.621605	-0.009149	0.320374
2047.376000	-0.105267	-2.002874	-1.006408	-1.683374	1.487108	0.960325	-0.181195	-0.095036	-0.002117	0.095342	-0.000095	0.116804	-1.517405	4.948478	3.720601	0.581043	-0.007357	0.220695	-1.811488	4.861889	4.188557	0.621582	-0.009150	0.320349	-1.811488	4.861889	4.188557	0.621582	-0.009150	0.320349
2047.386000	-0.107046	-2.003894	-1.006432	-1.682501	1.487059	0.961474	-0.177348	-0.093865	-0.002406	0.091909	-0.000102	0.114848	-1.843004	4.661789	3.766720	0.644364	-0.021145	0.242397	-1.811287	4.868174	4.189098	0.621561	-0.009149	0.320325	-1.811287	4.868174	4.189098	0.621561	-0.009149	0.320325
2047.396000	-0.108797	-2.004828	-1.006479	-1.681565	1.487048	0.962624	-0.176138	-0.097370	-0.002364	0.093305	-0.000094	0.113814	-2.017220	4.849547	3.769778	0.606364	-0.015125	0.262938	-1.811085	4.874787	4.189669	0.621536	-0.009144	0.320301	-1.811085	4.874787	4.189669	0.621536	-0.009144	0.320301
2047.406000	-0.110613	-2.005785	-1.006455	-1.680642	1.487119	0.963760	-0.177076	-0.099027	-0.001932	0.093213	-0.000088	0.110702	-2.068438	5.188715	3.725976	0.639886	0.005352	0.327594	-1.810885	4.881152	4.190216	0.621511	-0.009143	0.320277	-1.810885	4.881152	4.190216	0.621511	-0.009143	0.320277
2047.416000	-0.112420	-2.006740	-1.006515	-1.679708	1.487095	0.964901	-0.179032	-0.095881	-0.001379	0.092811	-0.000082	0.116132	-1.785258	4.880325	3.658583	0.663934	-0.019857	0.242376	-1.810685	4.887789	4.190767	0.621488	-0.009142	0.320253	-1.810685	4.887789	4.190767	0.621488	-0.009142	0.320253
2047.426000	-0.114206	-2.007722	-1.006479	-1.678785	1.487095	0.966038	-0.175969	-0.098175	-0.002030	0.092481	-0.000088	0.111686	-2.131968	5.129205	3.689410	0.642182	-0.026085	0.275869	-1.810485	4.894376	4.191332	0.621464	-0.009142	0.320229	-1.810485	4.894376	4.191332	0.621464	-0.009142	0.320229
2047.438000	-0.116353	-2.008880	-1.006503	-1.677682	1.487108	0.967416	-0.177085	-0.096733	-0.001671	0.092284	-0.000082	0.112578	-2.041495	4.997676	3.666838	0.616010	-0.006416	0.271745	-1.810246	4.901990	4.191975	0.621437	-0.009139	0.320200	-1.810246	4.901990	4.191975	0.621437	-0.009139	0.320200
2047.448000	-0.118194	-2.009799	-1.006516	-1.676674	1.487083	0.968518	-0.179850	-0.093934	-0.002493	0.094909	-0.000086	0.110488	-1.802046	4.668244	3.707221	0.614926	-0.012824	0.322294	-1.810047	4.908469	4.192521	0.621411	-0.009133	0.320176	-1.810047	4.908469	4.192521	0.621411	-0.009133	0.320176
2047.458000	-0.119879	-2.010793	-1.006552	-1.675813	1.487119	0.969672	-0.176356	-0.097565	-0.002740	0.091659	-0.000078	0.116312	-2.152655	4.908733	3.720407	0.663315	-0.016211	0.267536	-1.809850	4.914945	4.193045	0.621388	-0.009138	0.320153	-1.809850	4.914945	4.193045	0.621388	-0.009138	0.320153
2047.468000	-0.121713	-2.011810	-1.006598	-1.674853	1.487048	0.970881	-0.176885	-0.098094	-0.002276	0.094364	-0.000072	0.116117	-2.006431	5.048319	3.763026	0.609245	-0.024590	0.243258	-1.809652	4.921578	4.193594	0.621360	-0.009133	0.320129	-1.809652	4.921578	4.193594	0.621360	-0.009133	0.320129
2047.478000	-0.123481	-2.012777	-1.006611	-1.673941	1.487083	0.972007	-0.178429	-0.097227	-0.001649	0.095336	-0.000080	0.114654	-1.905304	5.135515	3.771344	0.612318	-0.025796	0.236281	-1.809455	4.927819	4.194115	0.621339	-0.009137	0.320105	-1.809455	4.927819	4.194115	0.621339	-0.009137	0.320105
2047.490000	-0.125605	-2.013938	-1.006598	-1.672791	1.487083	0.973373	-0.179035	-0.099051	-0.001269	0.095309	-0.000073	0.114359	-1.742941	5.389118	3.724826	0.591842	-0.033867	0.295563	-1.809219	4.936017	4.194765	0.621304	-0.009131	0.320077	-1.809219	4.936017	4.194765	0.621304	-0.009131	0.320077
2047.500000	-0.127422	-2.014917	-1.006635	-1.671880	1.487072	0.974512	-0.177899	-0.096570	-0.001642	0.094824	-0.000069	0.114225	-1.950982	5.250861	3.754516	0.621776	-0.026705	0.290013	-1.809023	4.942618	4.195294	0.621281	-0.009132	0.320054	-1.809023	4.942618	4.195294	0.621281	-0.009132	0.320054
2047.510000	-0.129161	-2.015859	-1.006695	-1.670947	1.487072	0.975628	-0.177985	-0.092321	-0.002017	0.092091	-0.000075	0.117310	-1.887097	4.673335	3.770562	0.608105	0.010981	0.219788	-1.808828	4.948590	4.195794	0.621263	-0.009129	0.320030	-1.808828	4.948590	4.195794	0.621263	-0.009129	0.320030
2047.522000	-0.131309	-2.016972	-1.006695	-1.669843	1.487059	0.976992	-0.180456	-0.094915	-0.002425	0.092794	-0.000070	0.114198	-1.498307	4.974803	3.802194	0.638109	-0.032556	0.267659	-1.808595	4.956071	4.196386	0.621240	-0.009129	0.320002	-1.808595	4.956071	4.196386	0.621240	-0.009129	0.320002
2047.532000	-0.133064	-2.017943	-1.006707	-1.668945	1.487108	0.978201	-0.177470	-0.097885	-0.002221	0.091466	-0.000000	0.112194	-1.806847	5.109287	3.835493	0.679399	-0.056398	0.275428	-1.808400	4.962523	4.196905	0.621210	-0.009125	0.319979	-1.808400	4.962523	4.196905	0.621210	-0.009125	0.319979
2047.542000	-0.134809	-2.018957	-1.006706	-1.668009	1.487108	0.979291	-0.177023	-0.096546	-0.001329	0.093549	-0.000000	0.111007	-1.912590	5.157607	3.797346	0.616357	-0.016004	0.321155	-1.808207	4.968850	4.197381	0.621194	-0.009125	0.319956	-1.808207	4.968850	4.197381	0.621194	-0.009125	0.319956
2047.552000	-0.136598	-2.019889	-1.006694	-1.667073	1.487095	0.980431	-0.180413	-0.095151	-0.000881	0.096227	-0.000000	0.113566	-1.528216	4.980240	3.729885	0.590449	-0.042111	0.274982	-1.808014	4.975424	4.197892	0.621170	-0.009123	0.319933	-1.808014	4.975424	4.197892	0.621170	-0.009123	0.319933
2047.564000	-0.138673	-2.020991	-1.006730	-1.665925	1.487095	0.981808	-0.176414	-0.097801	-0.001097	0.092824	-0.000074	0.110796	-1.955296	5.202497	3.711039	0.600757	0.000598	0.292628	-1.807784	4.982711	4.198461	0.621145	-0.009125	0.319905	-1.807784	4.982711	4.198461	0.621145	-0.009125	0.319905
2047.574000	-0.140419	-2.021956	-1.006730	-1.665036	1.487048	0.982923	-0.176776	-0.092016	-0.000944	0.094769	-0.000068	0.112452	-1.971867	4.614592	3.728906	0.582935	-0.024051	0.235969	-1.807592	4.989173	4.198943	0.621123	-0.009120	0.319882	-1.807592	4.989173	4.198943	0.621123	-0.009120	0.319882
2047.584000	-0.142180	-2.022878	-1.006743	-1.664103	1.487095	0.984061	-0.179375	-0.095032	-0.002505	0.091758	-0.000064	0.109929	-1.898966	4.806752	3.764789	0.614525	-0.040839	0.314160	-1.807401	4.995348	4.199417	0.621105	-0.009120	0.319859	-1.807401	4.995348	4.199417	0.621105	-0.009120	0.319859
2047.594000	-0.143978	-2.023860	-1.006755	-1.663206	1.487072	0.985165	-0.176883	-0.098847	-0.001559	0.088615	-0.000067	0.113730	-2.011314	5.384333	3.696094	0.668058	-0.030835	0.276978	-1.807209	5.001615	4.199901	0.621080	-0.009120	0.319837	-1.807209	5.001615	4.199901	0.621080	-0.009120	0.319837
2047.604000	-0.145784	-2.024863	-1.006803	-1.662245	1.487095	0.986328	-0.177184	-0.097233	-0.001523	0.091611	-0.000067	0.114751	-2.045290	5.153191	3.642183	0.643607	-0.010217	0.256243	-1.807019	5.008064	4.200378	0.621054	-0.009118	0.319814	-1.807019	5.008064	4.200378	0.621054	-0.009118	0.319814
2047.614000	-0.147532	-2.025831	-1.006802	-1.661298	1.487119	0.987430	-0.176790	-0.096046	-0.001094	0.092190	-0.000063	0.114051	-2.149790	5.085901	3.682234	0.597980	-0.048788	0.265550	-1.806828	5.014831	4.200867	0.621033	-0.009116	0.319791	-1.806828	5.014831	4.200867	0.621033	-0.009116	0.319791
2047.626000	-0.149658	-2.027015	-1.006839	-1.660245	1.487072	0.988806	-0.179448	-0.096685	-0.001709	0.088583	-0.000001	0.111536	-1.778395	5.301875	3.716353	0.651125	-0.044934	0.283974	-1.806601	5.022305	4.201421	0.621006	-0.009115	0.319764	-1.806601	5.022305	4.201421	0.621006	-0.009115	0.319764
2047.636000	-0.151434	-2.027969	-1.006826	-1.659296	1.487083	0.989885	-0.177732	-0.093223	-0.001947	0.093276	-0.000000	0.111766	-2.031862	4.978109	3.724201	0.607484	-0.024716	0.293259	-1.806412	5.028659	4.201883	0.620983	-0.009113	0.319741	-1.806412	5.028659	4.201883	0.620983	-0.009113	0.319741
2047.646000	-0.153214	-2.028904	-1.006827	-1.658338	1.487095	0.991086	-0.177157	-0.095137	-0.002917	0.091213	-0.000106	0.116568	-1.970189	5.028919	3.803442	0.627465	-0.027134	0.237392	-1.806223	5.034879	4.202347	0.620955	-0.009110	0.319719	-1.806223	5.034879	4.202347	0.620955	-0.009110	0.319719
2047.656000	-0.155012	-2.029886	-1.006909	-1.657415	1.487083	0.992209	-0.179910	-0.098867	-0.002215	0.091684	-0.000095	0.111185	-1.649696	5.379088	3.799954	0.599778	-0.020418	0.265257	-1.806036	5.041162	4.202801	0.620936	-0.009110	0.319696	-1.806036	5.041162	4.202801	0.620936	-0.009110	0.319696
2047.668000	-0.157152	-2.031068	-1.006934	-1.656314	1.487083	0.993541	-0.176961	-0.096187	-0.001830	0.088187	-0.000101	0.112842	-1.828930	5.352113	3.793704	0.629737	-0.032836	0.264372	-1.805811	5.048913	4.203346	0.620906	-0.009110	0.319669	-1.805811	5.048913	4.203346	0.620906	-0.009110	0.319669
2047.678000	-0.158924	-2.031988	-1.006886	-1.655368	1.487071	0.994665	-0.176746	-0.094800	-0.001808	0.088451	-0.000122	0.109745	-1.793579	5.309736	3.728300	0.636166	-0.047827	0.301710	-1.805624	5.055016	4.203785	0.620887	-0.009107	0.319647	-1.805624	5.055016	4.203785	0.620887	-0.009107	0.319647
2047.688000	-0.160705	-2.032968	-1.006946	-1.654528	1.487119	0.995842	-0.176372	-0.095193	-0.001689	0.088209	-0.000114	0.113573	-1.763285	5.230097	3.774496	0.637246	-0.048883	0.254554	-1.805438	5.061122	4.204213	0.620864	-0.009105	0.319625	-1.805438	5.061122	4.204213	0.620864	-0.009105	0.319625
2047.698000	-0.162500	-2.033863	-1.006957	-1.653568	1.487035	0.996932	-0.176373	-0.093625	-0.001394	0.090809	-0.000154	0.113498	-1.574060	5.162151	3.752305	0.623236	-0.047147	0.271706	-1.805252	5.067534	4.204660	0.620841	-0.009103	0.319603	-1.805252	5.067534	4.204660	0.620841	-0.009103	0.319603
2047.710000	-0.164565	-2.035035	-1.006993	-1.652490	1.487047	0.998274	-0.174969	-0.092401	-0.001721	0.090502	-0.000128	0.113118	-1.818100	4.829783	3.731698	0.637734	-0.023523	0.285822	-1.805029	5.075012	4.205173	0.620813	-0.009104	0.319576	-1.805029	5.075012	4.205173	0.620813	-0.009104	0.319576
2047.720000	-0.166321	-2.035933	-1.006993	-1.651590	1.487108	0.999386	-0.174952	-0.095088	-0.001690	0.090447	-0.000112	0.109717	-1.809631	5.013400	3.756692	0.640101	-0.033562	0.287658	-1.804845	5.080803	4.205577	0.620796	-0.009100	0.319554	-1.804845	5.080803	4.205577	0.620796	-0.009100	0.319554
2047.730000	-0.168111	-2.036902	-1.007017	-1.650667	1.487059	1.000430	-0.176972	-0.096563	-0.001370	0.092117	-0.000120	0.113080	-1.507097	5.265250	3.765152	0.614775	-0.054738	0.309759	-1.804661	5.087183	4.206001	0.620776	-0.009102	0.319532	-1.804661	5.087183	4.206001	0.620776	-0.009102	0.319532
2047.740000	-0.169857	-2.037810	-1.007017	-1.649721	1.487072	1.001641	-0.173605	-0.094493	-0.001236	0.090376	-0.000108	0.116529	-1.828365	5.005372	3.688313	0.627843	-0.038577	0.235482	-1.804477	5.093483	4.206427	0.620750	-0.009098	0.319510	-1.804477	5.093483	4.206427	0.620750	-0.009098	0.319510
2047.750000	-0.171599	-2.038814	-1.006993	-1.648882	1.487072	1.002812	-0.174140	-0.095973	-0.001169	0.091113	-0.000114	0.112824	-1.905933	5.230733	3.706878	0.623160	-0.045890	0.254344	-1.804294	5.099403	4.206828	0.620732	-0.009098	0.319488	-1.804294	5.099403	4.206828	0.620732	-0.009098	0.319488
2047.760000	-0.173356	-2.039735	-1.007018	-1.647959	1.487095	1.003878	-0.175057	-0.096293	-0.001531	0.090269	-0.000105	0.113265	-1.818030	5.477864	3.714442	0.641122	-0.032214	0.249854	-1.804111	5.105542	4.207232	0.620709	-0.009095	0.319466	-1.804111	5.105542	4.207232	0.620709	-0.009095	0.319466
2047.772000	-0.175468	-2.040808	-1.007077	-1.646877	1.487072	1.005204	-0.173347	-0.091743	-0.001681	0.095812	-0.000095	0.108305	-1.904312	4.811161	3.678450	0.583003	-0.033257	0.376022	-1.803892	5.113053	4.207729	0.620681	-0.009097	0.319440	-1.803892	5.113053	4.207729	0.620681	-0.009097	0.319440
2047.782000	-0.177192	-2.041791	-1.007090	-1.645957	1.487059	1.006331	-0.174468	-0.095348	-0.002164	0.092459	-0.000101	0.113601	-1.939364	5.063278	3.745255	0.652870	-0.016213	0.270954	-1.803710	5.119120	4.208130	0.620654	-0.009097	0.319418	-1.803710	5.119120	4.208130	0.620654	-0.009097	0.319418
2047.792000	-0.178921	-2.042771	-1.007125	-1.645022	1.487059	1.007469	-0.173807	-0.096858	-0.002286	0.092126	-0.000095	0.113095	-2.027035	5.294117	3.775428	0.642385	-0.043762	0.234175	-1.803530	5.125230	4.208511	0.620640	-0.009092	0.319397	-1.803530	5.125230	4.208511	0.620640	-0.009092	0.319397
2047.802000	-0.180752	-2.043703	-1.007125	-1.644122	1.487059	1.008654	-0.176948	-0.095587	-0.001523	0.094128	-0.000089	0.113252	-1.734794	5.287841	3.742260	0.640749	-0.051106	0.242509	-1.803349	5.131339	4.208903	0.620617	-0.009091	0.319375	-1.803349	5.131339	4.208903	0.620617	-0.009091	0.319375
2047.814000	-0.182851	-2.044876	-1.007161	-1.643045	1.487035	1.009969	-0.173757	-0.096724	-0.001938	0.093053	-0.000083	0.108893	-1.930673	5.369769	3.755802	0.616196	-0.053449	0.300337	-1.803132	5.138843	4.209384	0.620589	-0.009093	0.319349	-1.803132	5.138843	4.209384	0.620589	-0.009093	0.319349
2047.824000	-0.184610	-2.045808	-1.007137	-1.642135	1.487072	1.011073	-0.173260	-0.096155	-0.001862	0.092356	-0.000070	0.113204	-1.983121	5.490778	3.744246	0.650506	-0.054398	0.267422	-1.802952	5.145093	4.209776	0.620570	-0.009091	0.319328	-1.802952	5.145093	4.209776	0.620570	-0.009091	0.319328
2047.834000	-0.186376	-2.046749	-1.007161	-1.641190	1.487072	1.012234	-0.175964	-0.091742	-0.001632	0.092041	-0.000065	0.112934	-1.822766	4.994359	3.746156	0.623111	-0.049860	0.231614	-1.802772	5.151106	4.210155	0.620543	-0.009090	0.319307	-1.802772	5.151106	4.210155	0.620543	-0.009090	0.319307
2047.844000	-0.188120	-2.047671	-1.007186	-1.640279	1.487035	1.013321	-0.174184	-0.093285	-0.002776	0.092570	-0.000061	0.110307	-1.825992	5.001455	3.808923	0.628782	-0.026641	0.257544	-1.802594	5.156888	4.210519	0.620527	-0.009086	0.319285	-1.802594	5.156888	4.210519	0.620527	-0.009086	0.319285
2047.856000	-0.190209	-2.048797	-1.007222	-1.639213	1.487048	1.014650	-0.173834	-0.096804	-0.002691	0.093336	-0.000067	0.110390	-1.804629	5.389380	3.822611	0.638431	-0.036653	0.259716	-1.802380	5.164353	4.210964	0.620498	-0.009085	0.319260	-1.802380	5.164353	4.210964	0.620498	-0.009085	0.319260
2047.866000	-0.191946	-2.049729	-1.007257	-1.638316	1.487072	1.015716	-0.175496	-0.096134	-0.001980	0.091352	-0.000063	0.111106	-1.634040	5.436453	3.758924	0.675159	-0.074646	0.320044	-1.802202	5.170213	4.211330	0.620475	-0.009085	0.319238	-1.802202	5.170213	4.211330	0.620475	-0.009085	0.319238
2047.876000	-0.193685	-2.050625	-1.007293	-1.637346	1.487048	1.016867	-0.174790	-0.095317	-0.001236	0.092299	-0.000069	0.114348	-1.561737	5.212253	3.708602	0.633905	-0.027741	0.238049	-1.802025	5.176117	4.211683	0.620464	-0.009085	0.319217	-1.802025	5.176117	4.211683	0.620464	-0.009085	0.319217
2047.886000	-0.195394	-2.051629	-1.007281	-1.636484	1.487035	1.018003	-0.172813	-0.095582	-0.001633	0.092033	-0.000000	0.111324	-1.874280	5.295063	3.739687	0.625517	-0.039038	0.272535	-1.801848	5.182257	4.212040	0.620442	-0.009081	0.319196	-1.801848	5.182257	4.212040	0.620442	-0.009081	0.319196
2047.896000	-0.197069	-2.052537	-1.007269	-1.635549	1.487059	1.019141	-0.173062	-0.093435	-0.001090	0.095194	-0.000000	0.113536	-1.899406	5.177779	3.694382	0.588548	-0.057226	0.243440	-1.801672	5.188303	4.212393	0.620427	-0.009083	0.319175	-1.801672	5.188303	4.212393	0.620427	-0.009083	0.319175
2047.906000	-0.198799	-2.053456	-1.007318	-1.634618	1.487059	1.020239	-0.176368	-0.091605	-0.001716	0.089180	-0.000000	0.107166	-1.514271	4.817531	3.755219	0.629407	-0.049606	0.348350	-1.801496	5.194272	4.212744	0.620403	-0.009079	0.319154	-1.801496	5.194272	4.212744	0.620403	-0.009079	0.319154
2047.918000	-0.200861	-2.054607	-1.007304	-1.633539	1.487048	1.021523	-0.172689	-0.096959	-0.001861	0.091808	-0.000000	0.112478	-2.051155	5.342283	3.807093	0.626920	-0.039894	0.290060	-1.801285	5.201561	4.213166	0.620376	-0.009078	0.319129	-1.801285	5.201561	4.213166	0.620376	-0.009078	0.319129
2047.928000	-0.202606	-2.055599	-1.007304	-1.632641	1.487035	1.022708	-0.174264	-0.096565	-0.001554	0.090769	-0.000082	0.112153	-1.940658	5.417721	3.739891	0.618182	-0.050076	0.224063	-1.801110	5.207591	4.213500	0.620355	-0.009075	0.319108	-1.801110	5.207591	4.213500	0.620355	-0.009075	0.319108
2047.938000	-0.204306	-2.056577	-1.007340	-1.631733	1.487072	1.023834	-0.176005	-0.093739	-0.001414	0.089673	-0.000075	0.112502	-1.924182	5.304023	3.711567	0.658880	-0.065947	0.248799	-1.800935	5.213916	4.213856	0.620334	-0.009074	0.319087	-1.800935	5.213916	4.213856	0.620334	-0.009074	0.319087
2047.948000	-0.206055	-2.057535	-1.007377	-1.630798	1.487048	1.024934	-0.174258	-0.095533	-0.001803	0.090329	-0.000083	0.110847	-1.849343	5.594175	3.763151	0.652349	-0.085152	0.251098	-1.800760	5.220161	4.214195	0.620307	-0.009073	0.319067	-1.800760	5.220161	4.214195	0.620307	-0.009073	0.319067
2047.960000	-0.208156	-2.058680	-1.007388	-1.629720	1.487035	1.026238	-0.174538	-0.091845	-0.001650	0.092100	-0.000089	0.110271	-1.909008	5.243254	3.737458	0.591495	-0.037531	0.308634	-1.800551	5.227548	4.214604	0.620282	-0.009071	0.319042	-1.800551	5.227548	4.214604	0.620282	-0.009071	0.319042
2047.970000	-0.209899	-2.059625	-1.007424	-1.628823	1.487059	1.027389	-0.173202	-0.091933	-0.002377	0.089629	-0.000083	0.111508	-2.045168	5.044412	3.776201	0.642705	-0.046040	0.259220	-1.800378	5.233407	4.214932	0.620259	-0.009070	0.319021	-1.800378	5.233407	4.214932	0.620259	-0.009070	0.319021
2047.980000	-0.211671	-2.060559	-1.007425	-1.627938	1.487048	1.028477	-0.175650	-0.095184	-0.002681	0.088554	-0.000089	0.109424	-1.822755	5.526973	3.844925	0.674148	-0.063764	0.278086	-1.800205	5.239426	4.215257	0.620241	-0.009067	0.319001	-1.800205	5.239426	4.215257	0.620241	-0.009067	0.319001
2047.990000	-0.213434	-2.061527	-1.007485	-1.627004	1.487071	1.029578	-0.173930	-0.095324	-0.002460	0.087778	-0.000128	0.109017	-1.985910	5.722608	3.849084	0.662559	-0.073049	0.272864	-1.800032	5.245723	4.215591	0.620214	-0.009071	0.318980	-1.800032	5.245723	4.215591	0.620214	-0.009071	0.318980
2048.002000	-0.215557	-2.062662	-1.007484	-1.625877	1.487072	1.030894	-0.173388	-0.093254	-0.001604	0.091089	-0.000109	0.106431	-1.915954	5.585837	3.809418	0.604809	-0.061873	0.332583	-1.799826	5.252914	4.215960	0.620189	-0.009070	0.318956	-1.799826	5.252914	4.215960	0.620189	-0.009070	0.318956
2048.012000	-0.217290	-2.063558	-1.007472	-1.624993	1.487048	1.031998	-0.175604	-0.091756	-0.001530	0.088562	-0.000117	0.111127	-1.586898	5.324367	3.793444	0.636303	-0.065004	0.320067	-1.799655	5.258746	4.216265	0.620173	-0.009065	0.318935	-1.799655	5.258746	4.216265	0.620173	-0.009065	0.318935
2048.022000	-0.219048	-2.064575	-1.007497	-1.624108	1.487059	1.033111	-0.173308	-0.093167	-0.001715	0.085897	-0.000123	0.111932	-1.707658	5.564480	3.738177	0.634034	-0.062117	0.240900	-1.799483	5.264880	4.216578	0.620150	-0.009066	0.318915	-1.799483	5.264880	4.216578	0.620150	-0.009066	0.318915
2048.032000	-0.220776	-2.065469	-1.007532	-1.623197	1.487047	1.034236	-0.172892	-0.089669	-0.001372	0.088956	-0.000126	0.111331	-1.795420	5.206007	3.760423	0.639422	-0.086500	0.255536	-1.799313	5.270479	4.216874	0.620133	-0.009064	0.318895	-1.799313	5.270479	4.216874	0.620133	-0.009064	0.318895
2048.042000	-0.222495	-2.066344	-1.007556	-1.622287	1.487048	1.035348	-0.171899	-0.089984	-0.001720	0.088893	-0.000118	0.109307	-1.770114	4.997640	3.788038	0.639675	-0.072687	0.270068	-1.799144	5.276140	4.217157	0.620113	-0.009062	0.318874	-1.799144	5.276140	4.217157	0.620113	-0.009062	0.318874
2048.052000	-0.224266	-2.067306	-1.007556	-1.621450	1.487048	1.036402	-0.174184	-0.093776	-0.001698	0.086423	-0.000109	0.108622	-1.457326	5.357673	3.834337	0.661839	-0.070096	0.340049	-1.798974	5.282219	4.217458	0.620086	-0.009061	0.318854	-1.798974	5.282219	4.217458	0.620086	-0.009061	0.318854
2048.062000	-0.225945	-2.068243	-1.007592	-1.620515	1.487048	1.037517	-0.171053	-0.093870	-0.001235	0.089066	-0.000119	0.112378	-1.862879	5.462424	3.832286	0.620074	-0.078041	0.237904	-1.798805	5.287981	4.217745	0.620069	-0.009061	0.318834	-1.798805	5.287981	4.217745	0.620069	-0.009061	0.318834
2048.074000	-0.228009	-2.069335	-1.007556	-1.619423	1.487059	1.038881	-0.171769	-0.090846	-0.000812	0.093336	-0.000103	0.111100	-1.807153	5.180848	3.707570	0.546928	-0.045716	0.255342	-1.798603	5.294925	4.218081	0.620051	-0.009058	0.318810	-1.798603	5.294925	4.218081	0.620051	-0.009058	0.318810
2048.084000	-0.229754	-2.070262	-1.007604	-1.618551	1.487048	1.040006	-0.174631	-0.094243	-0.001547	0.089130	-0.000111	0.110996	-1.395530	5.448178	3.734360	0.642527	-0.067709	0.274846	-1.798435	5.301039	4.218358	0.620028	-0.009057	0.318790	-1.798435	5.301039	4.218358	0.620028	-0.009057	0.318790
2048.094000	-0.231438	-2.071186	-1.007592	-1.617641	1.487059	1.041129	-0.170637	-0.093259	-0.001090	0.089411	-0.000117	0.106323	-1.755428	5.318331	3.710705	0.636585	-0.089169	0.316805	-1.798267	5.306704	4.218633	0.620009	-0.009059	0.318770	-1.798267	5.306704	4.218633	0.620009	-0.009059	0.318770
2048.104000	-0.233202	-2.072109	-1.007592	-1.616804	1.487000	1.042196	-0.170294	-0.089863	-0.001905	0.088360	-0.000107	0.109470	-1.909187	4.947706	3.765023	0.691235	-0.075003	0.281962	-1.798100	5.312353	4.218898	0.619989	-0.009056	0.318750	-1.798100	5.312353	4.218898	0.619989	-0.009056	0.318750
2048.116000	-0.235230	-2.073216	-1.007651	-1.615712	1.487024	1.043537	-0.171796	-0.094818	-0.002156	0.092582	-0.000111	0.109315	-1.874189	5.544964	3.825745	0.597345	-0.069916	0.247516	-1.797900	5.319379	4.219226	0.619963	-0.009055	0.318726	-1.797900	5.319379	4.219226	0.619963	-0.009055	0.318726
2048.126000	-0.236950	-2.074165	-1.007640	-1.614814	1.487048	1.044615	-0.171798	-0.094748	-0.001636	0.091344	-0.000103	0.111342	-1.882543	5.549665	3.759052	0.607608	-0.114234	0.243256	-1.797733	5.325463	4.219495	0.619944	-0.009051	0.318707	-1.797733	5.325463	4.219495	0.619944	-0.009051	0.318707
2048.136000	-0.238624	-2.075089	-1.007688	-1.613881	1.487047	1.045703	-0.170868	-0.093000	-0.001621	0.089985	-0.000118	0.108762	-2.071759	5.374593	3.786839	0.608948	-0.067527	0.265436	-1.797568	5.331041	4.219755	0.619929	-0.009051	0.318687	-1.797568	5.331041	4.219755	0.619929	-0.009051	0.318687
2048.146000	-0.240365	-2.076027	-1.007665	-1.612982	1.487024	1.046803	-0.171960	-0.095164	-0.001643	0.092662	-0.000104	0.106401	-1.989599	5.653817	3.793490	0.613447	-0.053813	0.360598	-1.797402	5.336972	4.220018	0.619904	-0.009051	0.318202	-1.797402	5.336972	4.220018	0.619904	-0.009051	0.318202
2048.158000	-0.242429	-2.077167	-1.007688	-1.611930	1.487059	1.048134	-0.173897	-0.093534	-0.001298	0.090000	-0.000110	0.110470	-1.815470	5.623634	3.744169	0.638830	-0.053664	0.277860	-1.797203	5.344089	4.220323	0.619878	-0.009050	0.318178	-1.797203	5.344089	4.220323	0.619878	-0.009050	0.318178
2048.168000	-0.244207	-2.078053	-1.007724	-1.611020	1.487048	1.049235	-0.170528	-0.089265	-0.002020	0.089709	-0.000099	0.108671	-2.044726	5.194486	3.776495	0.634001	-0.051313	0.297115	-1.797039	5.349624	4.220562	0.619861	-0.009049	0.318159	-1.797039	5.349624	4.220562	0.619861	-0.009049	0.318159
2048.178000	-0.245912	-2.078943	-1.007760	-1.610146	1.487072	1.050326	-0.171862	-0.091365	-0.002307	0.090387	-0.000091	0.111445	-1.949666	5.171468	3.809933	0.623232	-0.095748	0.257852	-1.796875	5.355101	4.220803	0.619843	-0.009048	0.318139	-1.796875	5.355101	4.220803	0.619843	-0.009048	0.318139
2048.188000	-0.247599	-2.079846	-1.007771	-1.609236	1.487035	1.051412	-0.172623	-0.094625	-0.002061	0.090919	-0.000084	0.105968	-2.013887	5.534468	3.780448	0.628063	-0.064217	0.352881	-1.796711	5.360941	4.221045	0.619820	-0.009046	0.318120	-1.796711	5.360941	4.221045	0.619820	-0.009046	0.318120
2048.200000	-0.249686	-2.080998	-1.007748	-1.608183	1.487011	1.052720	-0.171855	-0.093944	-0.001080	0.090303	-0.000090	0.111172	-1.750175	5.515863	3.773492	0.613730	-0.084461	0.291664	-1.796516	5.367815	4.221332	0.619801	-0.009045	0.318097	-1.796516	5.367815	4.221332	0.619801	-0.009045	0.318097
2048.210000	-0.251418	-2.081898	-1.007795	-1.607261	1.487035	1.053881	-0.172052	-0.093109	-0.001219	0.089829	-0.000084	0.110918	-1.756339	5.509122	3.715263	0.645348	-0.064891	0.282299	-1.796353	5.373626	4.221564	0.619783	-0.009042	0.318077	-1.796353	5.373626	4.221564	0.619783	-0.009042	0.318077
2048.220000	-0.253080	-2.082824	-1.007783	-1.606387	1.487024	1.054935	-0.171370	-0.094162	-0.001058	0.088972	-0.000090	0.112223	-1.875143	5.494760	3.728302	0.652341	-0.088254	0.259810	-1.796191	5.379081	4.221792	0.619764	-0.009041	0.318058	-1.796191	5.379081	4.221792	0.619764	-0.009041	0.318058
2048.230000	-0.254834	-2.083723	-1.007783	-1.605453	1.487048	1.056049	-0.173581	-0.091378	-0.000803	0.090501	-0.000084	0.112321	-1.587681	5.309711	3.702964	0.604840	-0.058642	0.272592	-1.796029	5.385102	4.222020	0.619749	-0.009043	0.318039	-1.796029	5.385102	4.222020	0.619749	-0.009043	0.318039
2048.242000	-0.256882	-2.084817	-1.007819	-1.604399	1.487024	1.057316	-0.169454	-0.091479	-0.001918	0.091014	-0.000008	0.109491	-1.946980	5.122028	3.784810	0.597439	-0.050801	0.293337	-1.795835	5.391573	4.222282	0.619730	-0.009042	0.318016	-1.795835	5.391573	4.222282	0.619730	-0.009042	0.318016
2048.252000	-0.258640	-2.085731	-1.007880	-1.603513	1.487011	1.058454	-0.170447	-0.095147	-0.001581	0.089686	-0.000075	0.111071	-1.853858	5.404969	3.693511	0.610911	-0.083225	0.267460	-1.795674	5.397305	4.222498	0.619709	-0.009038	0.317997	-1.795674	5.397305	4.222498	0.619709	-0.009038	0.317997
2048.262000	-0.260315	-2.086728	-1.007855	-1.602616	1.487048	1.059530	-0.173171	-0.094653	-0.001127	0.088339	-0.000069	0.108068	-1.646199	5.556671	3.666308	0.597336	-0.079526	0.297472	-1.795513	5.403232	4.222713	0.619687	-0.009041	0.317978	-1.795513	5.403232	4.222713	0.619687	-0.009041	0.317978
2048.272000	-0.262014	-2.087663	-1.007843	-1.601741	1.487011	1.060633	-0.171247	-0.092680	-0.000993	0.089874	-0.000077	0.110961	-1.739818	5.408890	3.649969	0.625462	-0.060157	0.219590	-1.795353	5.409014	4.222928	0.619669	-0.009037	0.317959	-1.795353	5.409014	4.222928	0.619669	-0.009037	0.317959
2048.284000	-0.264014	-2.088793	-1.007855	-1.600629	1.487059	1.061938	-0.170243	-0.094948	-0.001665	0.088083	-0.000071	0.106963	-1.853131	5.715395	3.731289	0.623912	-0.047951	0.338745	-1.795160	5.416406	4.223180	0.619638	-0.009036	0.317936	-1.795160	5.416406	4.223180	0.619638	-0.009036	0.317936
2048.294000	-0.265743	-2.089777	-1.007879	-1.599731	1.487024	1.062950	-0.170744	-0.091372	-0.001232	0.088090	-0.000077	0.112846	-1.783750	5.502567	3.632828	0.644958	-0.066078	0.254616	-1.795000	5.422023	4.223383	0.619619	-0.009034	0.317917	-1.795000	5.422023	4.223383	0.619619	-0.009034	0.317917
2048.304000	-0.267439	-2.090689	-1.007915	-1.598893	1.487011	1.064126	-0.171867	-0.089390	-0.002442	0.088977	-0.000073	0.113925	-1.739792	5.146085	3.737735	0.604647	-0.076743	0.255249	-1.794841	5.427777	4.223583	0.619597	-0.009034	0.317898	-1.794841	5.427777	4.223583	0.619597	-0.009034	0.317898
2048.314000	-0.269114	-2.091628	-1.007939	-1.597983	1.486975	1.065218	-0.168581	-0.094430	-0.002950	0.087462	-0.000008	0.111186	-2.131504	5.594563	3.866533	0.633451	-0.064739	0.252557	-1.794684	5.433397	4.223777	0.619579	-0.009034	0.317880	-1.794684	5.433397	4.223777	0.619579	-0.009034	0.317880
2048.326000	-0.271150	-2.092768	-1.007951	-1.596882	1.487048	1.066549	-0.169919	-0.094029	-0.002100	0.086812	-0.000000	0.108311	-2.094392	5.865527	3.746680	0.639727	-0.081326	0.288004	-1.794493	5.440470	4.224009	0.619549	-0.009033	0.317857	-1.794493	5.440470	4.224009	0.619549	-0.009033	0.317857
2048.336000	-0.272891	-2.093704	-1.007987	-1.596008	1.487024	1.067558	-0.171487	-0.091844	-0.001272	0.087897	-0.000096	0.109401	-1.864913	5.698815	3.727248	0.627446	-0.058649	0.330435	-1.794336	5.446277	4.224199	0.619534	-0.009029	0.317839	-1.794336	5.446277	4.224199	0.619534	-0.009029	0.317839
2048.346000	-0.274556	-2.094594	-1.007962	-1.595098	1.487011	1.068690	-0.170473	-0.092329	-0.001406	0.087543	-0.000104	0.115041	-1.869603	5.658884	3.721579	0.609091	-0.078316	0.235501	-1.794178	5.452008	4.224385	0.619515	-0.009029	0.317820	-1.794178	5.452008	4.224385	0.619515	-0.009029	0.317820
2048.356000	-0.276288	-2.095530	-1.007987	-1.594237	1.487011	1.069768	-0.171475	-0.091854	-0.001278	0.086418	-0.000110	0.110833	-2.052183	5.728829	3.697654	0.588569	-0.113034	0.270903	-1.794021	5.457597	4.224562	0.619495	-0.009027	0.317801	-1.794021	5.457597	4.224562	0.619495	-0.009027	0.317801
2048.368000	-0.278371	-2.096609	-1.008022	-1.593184	1.487000	1.071089	-0.171100	-0.088581	-0.001408	0.084396	-0.000114	0.111863	-1.983500	5.415675	3.710109	0.648478	-0.074188	0.248244	-1.793834	5.464331	4.224766	0.619473	-0.009026	0.317779	-1.793834	5.464331	4.224766	0.619473	-0.009026	0.317779
2048.378000	-0.280077	-2.097511	-1.008047	-1.592262	1.487047	1.072179	-0.172839	-0.089358	-0.001564	0.085373	-0.000194	0.105917	-1.562935	5.310192	3.704579	0.655332	-0.056044	0.304864	-1.793678	5.469835	4.224937	0.619458	-0.009027	0.317761	-1.793678	5.469835	4.224937	0.619458	-0.009027	0.317761
2048.388000	-0.281800	-2.098448	-1.008023	-1.591423	1.487035	1.073286	-0.170228	-0.092018	-0.002109	0.087033	-0.000162	0.110158	-1.844383	5.576853	3.729411	0.620606	-0.057105	0.243023	-1.793522	5.475415	4.225105	0.619434	-0.009024	0.317742	-1.793522	5.475415	4.225105	0.619434	-0.009024	0.317742
2048.398000	-0.283459	-2.099410	-1.008046	-1.590513	1.487011	1.074403	-0.169798	-0.092581	-0.001452	0.086473	-0.000165	0.109328	-1.769611	5.729792	3.709622	0.641752	-0.042027	0.233074	-1.793367	5.480975	4.225268	0.619418	-0.009027	0.317724	-1.793367	5.480975	4.225268	0.619418	-0.009027	0.317724
2048.410000	-0.285532	-2.100502	-1.008059	-1.589436	1.487023	1.075712	-0.171797	-0.089910	-0.001027	0.086157	-0.000162	0.111342	-1.618374	5.381370	3.672090	0.634336	-0.056920	0.232301	-1.793181	5.487611	4.225457	0.619400	-0.009023	0.317702	-1.793181	5.487611	4.225457	0.619400	-0.009023	0.317702
2048.420000	-0.287271	-2.101415	-1.008071	-1.588550	1.487000	1.076779	-0.169753	-0.092651	-0.001347	0.087449	-0.000164	0.108014	-1.557433	5.644324	3.658832	0.626017	-0.064159	0.245781	-1.793027	5.493165	4.225612	0.619378	-0.009024	0.317684	-1.793027	5.493165	4.225612	0.619378	-0.009024	0.317684
2048.430000	-0.288959	-2.102303	-1.008082	-1.587700	1.487023	1.077847	-0.167956	-0.090712	-0.001291	0.085994	-0.000168	0.105837	-1.809625	5.539261	3.661196	0.643034	-0.063884	0.325416	-1.792872	5.498987	4.225764	0.619355	-0.009022	0.317666	-1.792872	5.498987	4.225764	0.619355	-0.009022	0.317666
2048.440000	-0.290619	-2.103239	-1.008107	-1.586789	1.487011	1.078965	-0.169098	-0.087692	-0.001628	0.088531	-0.000197	0.109758	-1.705550	5.087651	3.671173	0.611656	-0.037296	0.247427	-1.792719	5.504438	4.225909	0.619337	-0.009019	0.317647	-1.792719	5.504438	4.225909	0.619337	-0.009019	0.317647
2048.452000	-0.292680	-2.104359	-1.008130	-1.585748	1.487023	1.080248	-0.171017	-0.093179	-0.002221	0.087095	-0.000190	0.106732	-1.593243	5.557340	3.702022	0.651135	-0.054110	0.274974	-1.792535	5.511140	4.226080	0.619314	-0.009017	0.317626	-1.792535	5.511140	4.226080	0.619314	-0.009017	0.317626
2048.462000	-0.294371	-2.105259	-1.008191	-1.584909	1.487023	1.081342	-0.167424	-0.092996	-0.001836	0.089502	-0.000265	0.109477	-1.883156	5.731643	3.663926	0.647051	-0.048711	0.256869	-1.792382	5.516736	4.226218	0.619291	-0.009017	0.317608	-1.792382	5.516736	4.226218	0.619291	-0.009017	0.317608
2048.472000	-0.295996	-2.106183	-1.008130	-1.583999	1.487011	1.082420	-0.168362	-0.090888	-0.001582	0.089225	-0.000213	0.103659	-1.891867	5.569077	3.659752	0.644418	-0.064831	0.301808	-1.792229	5.522247	4.226357	0.619273	-0.009019	0.317590	-1.792229	5.522247	4.226357	0.619273	-0.009019	0.317590
2048.482000	-0.297696	-2.107095	-1.008203	-1.583160	1.487023	1.083492	-0.169406	-0.091958	-0.001816	0.090550	-0.000208	0.110854	-1.838460	5.762136	3.629895	0.585507	-0.058580	0.286173	-1.792077	5.527904	4.226488	0.619256	-0.009017	0.317572	-1.792077	5.527904	4.226488	0.619256	-0.009017	0.317572
2048.494000	-0.299708	-2.108237	-1.008203	-1.582011	1.487023	1.084849	-0.168406	-0.092448	-0.001839	0.090149	-0.000198	0.110104	-2.082438	5.907342	3.642262	0.620626	-0.043686	0.235131	-1.791895	5.534565	4.226645	0.619236	-0.009017	0.317550	-1.791895	5.534565	4.226645	0.619236	-0.009017	0.317550
2048.504000	-0.301401	-2.109100	-1.008227	-1.581210	1.487023	1.085917	-0.169507	-0.088483	-0.002243	0.088339	-0.000174	0.107187	-1.938016	5.529269	3.644410	0.635418	-0.035156	0.284848	-1.791744	5.539836	4.226766	0.619215	-0.009014	0.317532	-1.791744	5.539836	4.226766	0.619215	-0.009014	0.317532
2048.514000	-0.303084	-2.110002	-1.008263	-1.580312	1.487000	1.086997	-0.168555	-0.089727	-0.002784	0.087298	-0.000146	0.107808	-2.073637	5.542886	3.699438	0.656661	-0.054904	0.263205	-1.791593	5.545258	4.226889	0.619200	-0.009010	0.317515	-1.791593	5.545258	4.226889	0.619200	-0.009010	0.317515
2048.524000	-0.304786	-2.110915	-1.008275	-1.579448	1.487023	1.088065	-0.171289	-0.091143	-0.002093	0.091040	-0.000150	0.106438	-1.679525	5.645144	3.706548	0.597057	-0.050896	0.303698	-1.791442	5.550894	4.227007	0.619179	-0.009010	0.317497	-1.791442	5.550894	4.227007	0.619179	-0.009010	0.317497
2048.536000	-0.306832	-2.111984	-1.008262	-1.578406	1.487000	1.089387	-0.168591	-0.091328	-0.001424	0.090744	-0.000150	0.109439	-2.038146	5.662757	3.659653	0.581145	-0.039824	0.254367	-1.791263	5.557235	4.227140	0.619157	-0.009012	0.317476	-1.791263	5.557235	4.227140	0.619157	-0.009012	0.317476
2048.546000	-0.308488	-2.112884	-1.008298	-1.577510	1.487023	1.090490	-0.168100	-0.089857	-0.001609	0.088122	-0.000134	0.105635	-1.845850	5.470840	3.631727	0.664675	-0.068958	0.286685	-1.791114	5.562494	4.227255	0.619145	-0.009008	0.317458	-1.791114	5.562494	4.227255	0.619145	-0.009008	0.317458
2048.556000	-0.310257	-2.113785	-1.008322	-1.576634	1.487000	1.091512	-0.170575	-0.092016	-0.001126	0.089750	-0.000139	0.108092	-1.730678	5.754717	3.597597	0.614657	-0.008535	0.235337	-1.790964	5.567961	4.227356	0.619124	-0.009007	0.317440	-1.790964	5.567961	4.227356	0.619124	-0.009007	0.317440
2048.566000	-0.311897	-2.114685	-1.008298	-1.575749	1.486987	1.092580	-0.168912	-0.090245	-0.000822	0.088655	-0.000127	0.106427	-1.778655	5.687793	3.590659	0.652259	-0.052763	0.300100	-1.790815	5.573492	4.227461	0.619107	-0.009009	0.317423	-1.790815	5.573492	4.227461	0.619107	-0.009009	0.317423
2048.578000	-0.313968	-2.115753	-1.008323	-1.574693	1.487000	1.093792	-0.168920	-0.087679	-0.001608	0.090822	-0.000113	0.106710	-1.873124	5.151443	3.598555	0.630273	-0.029640	0.317947	-1.790638	5.579797	4.227578	0.619087	-0.009006	0.317402	-1.790638	5.579797	4.227578	0.619087	-0.009006	0.317402
2048.588000	-0.315649	-2.116681	-1.008346	-1.573831	1.487011	1.094936	-0.168725	-0.092897	-0.001841	0.090773	-0.000100	0.111691	-1.760887	5.517984	3.675587	0.606792	-0.035933	0.239205	-1.790490	5.585051	4.227680	0.619076	-0.009006	0.317384	-1.790490	5.585051	4.227680	0.619076	-0.009006	0.317384
2048.598000	-0.317358	-2.117593	-1.008369	-1.572874	1.487011	1.096025	-0.170911	-0.093674	-0.001245	0.089945	-0.000090	0.106094	-1.495130	5.822922	3.650878	0.590336	-0.048628	0.308503	-1.790342	5.590711	4.227769	0.619056	-0.009004	0.317367	-1.790342	5.590711	4.227769	0.619056	-0.009004	0.317367
2048.610000	-0.319368	-2.118710	-1.008382	-1.571843	1.486975	1.097299	-0.166724	-0.091243	-0.001150	0.090209	-0.000081	0.107848	-1.748501	5.618096	3.553043	0.593828	-0.068815	0.267808	-1.790165	5.597347	4.227872	0.619030	-0.009002	0.317346	-1.790165	5.597347	4.227872	0.619030	-0.009002	0.317346
2048.620000	-0.321044	-2.119623	-1.008393	-1.570994	1.486975	1.098354	-0.166733	-0.092972	-0.001391	0.087632	-0.000084	0.103782	-1.780208	5.856328	3.617625	0.606560	-0.021431	0.317067	-1.790018	5.602637	4.227955	0.619013	-0.009001	0.317329	-1.790018	5.602637	4.227955	0.619013	-0.009001	0.317329
2048.630000	-0.322739	-2.120559	-1.008442	-1.570132	1.487011	1.099438	-0.169819	-0.091964	-0.001575	0.088118	-0.000082	0.109602	-1.543464	5.818749	3.602370	0.620699	-0.038307	0.291734	-1.789871	5.608200	4.228035	0.618994	-0.009001	0.317311	-1.789871	5.608200	4.228035	0.618994	-0.009001	0.317311
2048.640000	-0.324402	-2.121434	-1.008418	-1.569210	1.487011	1.100530	-0.167399	-0.088060	-0.001874	0.088537	-0.000076	0.109050	-1.693724	5.405264	3.604356	0.618359	-0.033781	0.270102	-1.789725	5.613677	4.228111	0.618976	-0.009001	0.317294	-1.789725	5.613677	4.228111	0.618976	-0.009001	0.317294
2048.652000	-0.326393	-2.122493	-1.008491	-1.568205	1.487024	1.101852	-0.165977	-0.091828	-0.002772	0.087230	-0.000070	0.112854	-1.809284	5.671157	3.666661	0.640701	-0.025617	0.228666	-1.789549	5.620157	4.228192	0.618948	-0.008999	0.317274	-1.789549	5.620157	4.228192	0.618948	-0.008999	0.317274
2048.662000	-0.328100	-2.123478	-1.008490	-1.567294	1.487035	1.102918	-0.167123	-0.093233	-0.002243	0.086391	-0.000066	0.106519	-1.856323	6.039609	3.692210	0.641318	-0.023492	0.270440	-1.789404	5.625712	4.228260	0.618930	-0.008998	0.317256	-1.789404	5.625712	4.228260	0.618930	-0.008998	0.317256
2048.672000	-0.329760	-2.124391	-1.008502	-1.566420	1.487035	1.103975	-0.167801	-0.091848	-0.001631	0.087307	-0.000062	0.106693	-1.776118	6.014773	3.667062	0.625819	-0.039674	0.307862	-1.789259	5.630962	4.228331	0.618918	-0.008997	0.317239	-1.789259	5.630962	4.228331	0.618918	-0.008997	0.317239
2048.682000	-0.331459	-2.125340	-1.008537	-1.565498	1.487000	1.105021	-0.165013	-0.090982	-0.001469	0.086516	-0.000001	0.110342	-2.034301	5.794697	3.627226	0.598080	-0.021424	0.235709	-1.789114	5.636349	4.228395	0.618903	-0.008995	0.317222	-1.789114	5.636349	4.228395	0.618903	-0.008995	0.317222
2048.692000	-0.333128	-2.126180	-1.008550	-1.564661	1.487000	1.106159	-0.166512	-0.091395	-0.001599	0.085454	-0.000000	0.105344	-1.915560	5.886858	3.622486	0.648559	-0.038578	0.300191	-1.788970	5.641663	4.228448	0.618881	-0.008995	0.317205	-1.788970	5.641663	4.228448	0.618881	-0.008995	0.317205
2048.702000	-0.334789	-2.127104	-1.008561	-1.563773	1.487000	1.107205	-0.166258	-0.089929	-0.001152	0.087743	-0.000000	0.107572	-2.036793	5.890741	3.635838	0.599448	-0.019751	0.253842	-1.788826	5.647250	4.228504	0.618864	-0.008993	0.317188	-1.788826	5.647250	4.228504	0.618864	-0.008993	0.317188
2048.712000	-0.336490	-2.127992	-1.008550	-1.562852	1.487011	1.108285	-0.167362	-0.087956	-0.001396	0.086159	-0.000000	0.106567	-1.836414	5.518937	3.600893	0.617687	-0.057022	0.304242	-1.788683	5.652337	4.228559	0.618851	-0.008994	0.317171	-1.788683	5.652337	4.228559	0.618851	-0.008994	0.317171
2048.724000	-0.338507	-2.129072	-1.008561	-1.561848	1.487011	1.109523	-0.166782	-0.090095	-0.001990	0.082373	0.000000	0.108540	-1.917475	5.762532	3.652303	0.690979	-0.025546	0.295143	-1.788511	5.658626	4.228617	0.618833	-0.008995	0.317151	-1.788511	5.658626	4.228617	0.618833	-0.008995	0.317151
2048.734000	-0.340163	-2.129948	-1.008609	-1.560958	1.487000	1.110603	-0.166459	-0.092374	-0.001729	0.088491	0.000000	0.108631	-1.914216	5.891278	3.673892	0.586228	-0.035515	0.257567	-1.788368	5.664188	4.228654	0.618809	-0.008988	0.317134	-1.788368	5.664188	4.228654	0.618809	-0.008988	0.317134
2048.744000	-0.341886	-2.130882	-1.008573	-1.560098	1.486987	1.111672	-0.169287	-0.090199	-0.001053	0.085649	0.000000	0.107932	-1.620134	5.786536	3.605168	0.635458	-0.027546	0.270273	-1.788226	5.669321	4.228699	0.618797	-0.008991	0.317118	-1.788226	5.669321	4.228699	0.618797	-0.008991	0.317118
2048.754000	-0.343489	-2.131781	-1.008621	-1.559237	1.486987	1.112810	-0.167122	-0.090632	-0.001017	0.083063	0.000000	0.104189	-1.714088	5.732544	3.588270	0.662384	-0.062685	0.300895	-1.788084	5.674718	4.228732	0.618777	-0.008988	0.317101	-1.788084	5.674718	4.228732	0.618777	-0.008988	0.317101
2048.764000	-0.345218	-2.132728	-1.008645	-1.558325	1.486963	1.113854	-0.167559	-0.091871	-0.001459	0.085365	0.000000	0.102779	-1.782553	5.900891	3.596811	0.631169	-0.009905	0.336830	-1.787943	5.679572	4.228771	0.618765	-0.008992	0.317084	-1.787943	5.679572	4.228771	0.618765	-0.008992	0.317084
2048.776000	-0.347185	-2.133804	-1.008634	-1.557307	1.486963	1.115118	-0.166158	-0.087774	-0.001244	0.087579	0.000000	0.108662	-1.870886	5.545175	3.529969	0.618915	-0.034344	0.255156	-1.787772	5.686347	4.228798	0.618737	-0.008989	0.317064	-1.787772	5.686347	4.228798	0.618737	-0.008989	0.317064
2048.786000	-0.348835	-2.134679	-1.008657	-1.556481	1.486987	1.116210	-0.168138	-0.088164	-0.002276	0.085615	0.000000	0.107453	-1.573088	5.456393	3.642442	0.657361	-0.026053	0.257307	-1.787632	5.691460	4.228827	0.618723	-0.008986	0.317048	-1.787632	5.691460	4.228827	0.618723	-0.008986	0.317048
2048.796000	-0.350510	-2.135569	-1.008670	-1.555595	1.486987	1.117267	-0.164967	-0.092136	-0.002421	0.085858	0.000000	0.107224	-1.904123	5.849493	3.657988	0.632205	-0.033454	0.229703	-1.787491	5.696853	4.228847	0.618705	-0.008985	0.317031	-1.787491	5.696853	4.228847	0.618705	-0.008985	0.317031
2048.806000	-0.352207	-2.136514	-1.008670	-1.554756	1.486987	1.118382	-0.166968	-0.091808	-0.001721	0.087305	0.000000	0.104626	-1.792751	5.980410	3.590091	0.617767	-0.031637	0.291026	-1.787350	5.702287	4.228851	0.618676	-0.008984	0.317015	-1.787350	5.702287	4.228851	0.618676	-0.008984	0.317015
2048.818000	-0.354197	-2.137618	-1.008670	-1.553725	1.486987	1.119619	-0.169414	-0.090820	-0.001785	0.088081	0.000000	0.105861	-1.410046	5.723975	3.622197	0.661417	-0.027749	0.293667	-1.787182	5.708415	4.228872	0.618659	-0.008980	0.316995	-1.787182	5.708415	4.228872	0.618659	-0.008980	0.316995
2048.828000	-0.355868	-2.138492	-1.008729	-1.552852	1.487000	1.120749	-0.165609	-0.092030	-0.001747	0.085907	0.000000	0.108050	-1.800907	5.946493	3.602701	0.672853	-0.024911	0.232555	-1.787042	5.713919	4.228875	0.618637	-0.008981	0.316979	-1.787042	5.713919	4.228875	0.618637	-0.008981	0.316979
2048.838000	-0.357545	-2.139462	-1.008729	-1.551988	1.486951	1.121768	-0.165392	-0.090485	-0.001725	0.088098	0.000000	0.103442	-1.823019	6.059285	3.603133	0.599707	-0.009801	0.278411	-1.786903	5.718997	4.228887	0.618623	-0.008979	0.316962	-1.786903	5.718997	4.228887	0.618623	-0.008979	0.316962
2048.850000	-0.359526	-2.140515	-1.008765	-1.550959	1.486975	1.123041	-0.166620	-0.087016	-0.002635	0.086276	0.000000	0.104416	-1.923571	5.535609	3.623553	0.640985	-0.029762	0.261073	-1.786736	5.725642	4.228879	0.618596	-0.008980	0.316943	-1.786736	5.725642	4.228879	0.618596	-0.008980	0.316943
2048.860000	-0.361122	-2.141403	-1.008813	-1.550073	1.487024	1.124071	-0.165820	-0.089610	-0.002389	0.086691	0.000000	0.101854	-1.788122	5.744435	3.618301	0.668924	-0.050595	0.366618	-1.786598	5.730579	4.228885	0.618582	-0.008979	0.316926	-1.786598	5.730579	4.228885	0.618582	-0.008979	0.316926
2048.870000	-0.362843	-2.142315	-1.008813	-1.549187	1.487011	1.125141	-0.164399	-0.090986	-0.002089	0.087265	0.000000	0.110098	-2.100945	5.875011	3.683109	0.669696	-0.022882	0.294127	-1.786460	5.735649	4.228881	0.618567	-0.008975	0.316910	-1.786460	5.735649	4.228881	0.618567	-0.008975	0.316910
2048.880000	-0.364459	-2.143189	-1.008813	-1.548313	1.486975	1.126230	-0.166528	-0.089829	-0.001328	0.087912	0.000000	0.108709	-1.913360	5.889630	3.604769	0.671954	-0.026299	0.232334	-1.786322	5.740908	4.228875	0.618551	-0.008976	0.316894	-1.786322	5.740908	4.228875	0.618551	-0.008976	0.316894
2048.890000	-0.366142	-2.144050	-1.008848	-1.547450	1.487000	1.127283	-0.167851	-0.088126	-0.001287	0.087237	0.000000	0.107059	-1.870104	5.724926	3.589516	0.647801	-0.037496	0.282832	-1.786185	5.745953	4.228866	0.618534	-0.008976	0.316878	-1.786185	5.745953	4.228866	0.618534	-0.008976	0.316878
2048.900000	-0.367813	-2.144939	-1.008861	-1.546600	1.487000	1.128361	-0.166575	-0.090265	-0.000984	0.086832	0.000000	0.106897	-1.988547	5.847594	3.576189	0.594389	-0.033398	0.290110	-1.786049	5.750933	4.228857	0.618520	-0.008976	0.316862	-1.786049	5.750933	4.228857	0.618520	-0.008976	0.316862
2048.910000	-0.369453	-2.145824	-1.008836	-1.545737	1.487024	1.129378	-0.165841	-0.088668	-0.000850	0.088486	0.000000	0.104642	-1.915057	5.696618	3.568732	0.634844	-0.052470	0.296936	-1.785912	5.756176	4.228839	0.618503	-0.008976	0.316846	-1.785912	5.756176	4.228839	0.618503	-0.008976	0.316846
2048.922000	-0.371420	-2.146855	-1.008896	-1.544684	1.486975	1.130662	-0.164272	-0.086906	-0.001410	0.086579	0.000000	0.108887	-2.061061	5.328518	3.601407	0.634495	-0.032769	0.270044	-1.785749	5.761899	4.228826	0.618491	-0.008970	0.316827	-1.785749	5.761899	4.228826	0.618491	-0.008970	0.316827
2048.932000	-0.373068	-2.147767	-1.008885	-1.543834	1.487000	1.131763	-0.168524	-0.091234	-0.001505	0.086819	-0.000000	0.107787	-1.605734	5.787845	3.605851	0.662848	-0.027688	0.258143	-1.785614	5.767008	4.228803	0.618476	-0.008973	0.316811	-1.785614	5.767008	4.228803	0.618476	-0.008973	0.316811
2048.942000	-0.374752	-2.148656	-1.008884	-1.542948	1.486987	1.132782	-0.166855	-0.093540	-0.001016	0.086462	-0.000000	0.108923	-1.806590	6.011537	3.525453	0.613961	-0.016696	0.218665	-1.785477	5.772437	4.228769	0.618456	-0.008971	0.316795	-1.785477	5.772437	4.228769	0.618456	-0.008971	0.316795
2048.952000	-0.376451	-2.149575	-1.008896	-1.542072	1.486987	1.133883	-0.166660	-0.089272	-0.000938	0.088767	-0.000000	0.108107	-1.747987	5.748724	3.516162	0.563525	-0.026014	0.264124	-1.785342	5.777653	4.228740	0.618440	-0.008971	0.316779	-1.785342	5.777653	4.228740	0.618440	-0.008971	0.316779
2048.964000	-0.378446	-2.150668	-1.008921	-1.541043	1.487011	1.135140	-0.168452	-0.091430	-0.001661	0.086840	-0.000000	0.107265	-1.623819	5.884623	3.523064	0.616037	-0.042201	0.314715	-1.785180	5.783891	4.228693	0.618419	-0.008968	0.316760	-1.785180	5.783891	4.228693	0.618419	-0.008968	0.316760
2048.974000	-0.380078	-2.151590	-1.008908	-1.540192	1.487000	1.136159	-0.167532	-0.091690	-0.001231	0.089447	0.000000	0.109314	-1.601252	6.116066	3.519099	0.587693	-0.026801	0.242982	-1.785045	5.789237	4.228652	0.618403	-0.008971	0.316744	-1.785045	5.789237	4.228652	0.618403	-0.008971	0.316744
2048.984000	-0.381737	-2.152474	-1.008945	-1.539319	1.487011	1.137247	-0.164779	-0.087132	-0.001991	0.085768	0.000000	0.104855	-1.883383	5.693069	3.557748	0.589365	-0.057215	0.282415	-1.784911	5.794288	4.228607	0.618384	-0.008967	0.316728	-1.784911	5.794288	4.228607	0.618384	-0.008967	0.316728
2048.996000	-0.383730	-2.153578	-1.009005	-1.538325	1.486963	1.138517	-0.165332	-0.089387	-0.002833	0.086422	0.000000	0.106179	-1.822519	5.801621	3.625006	0.645272	-0.031227	0.259076	-1.784750	5.800365	4.228545	0.618360	-0.008967	0.316710	-1.784750	5.800365	4.228545	0.618360	-0.008967	0.316710
2049.006000	-0.385347	-2.154479	-1.008993	-1.537474	1.486987	1.139544	-0.167849	-0.092811	-0.002633	0.086419	0.000000	0.101185	-1.595429	6.269696	3.607536	0.630754	-0.050146	0.363868	-1.784616	5.805485	4.228490	0.618342	-0.008966	0.316694	-1.784616	5.805485	4.228490	0.618342	-0.008966	0.316694
2049.016000	-0.387015	-2.155436	-1.009004	-1.536528	1.487000	1.140661	-0.164823	-0.090750	-0.001628	0.086606	0.000000	0.107844	-1.785684	6.079047	3.518589	0.600531	-0.037910	0.281944	-1.784483	5.810670	4.228440	0.618328	-0.008966	0.316678	-1.784483	5.810670	4.228440	0.618328	-0.008966	0.316678
2049.026000	-0.388675	-2.156262	-1.009051	-1.535690	1.487000	1.141739	-0.164687	-0.087749	-0.001470	0.086396	-0.000093	0.108005	-1.876975	5.885633	3.521484	0.623062	-0.033872	0.236422	-1.784350	5.815904	4.228382	0.618314	-0.008965	0.316663	-1.784350	5.815904	4.228382	0.618314	-0.008965	0.316663
2049.036000	-0.390304	-2.157161	-1.009076	-1.534828	1.487000	1.142732	-0.165862	-0.089373	-0.002189	0.086082	-0.000084	0.105810	-1.821764	5.946989	3.539831	0.571291	-0.050787	0.281226	-1.784218	5.820804	4.228326	0.618299	-0.008962	0.316647	-1.784218	5.820804	4.228326	0.618299	-0.008962	0.316647
2049.046000	-0.391984	-2.158048	-1.009051	-1.533943	1.486975	1.143822	-0.165982	-0.089250	-0.001358	0.084516	-0.000093	0.105155	-1.744518	6.008255	3.503568	0.616941	-0.025601	0.252228	-1.784086	5.825906	4.228267	0.618285	-0.008961	0.316632	-1.784086	5.825906	4.228267	0.618285	-0.008961	0.316632
2049.056000	-0.393608	-2.158922	-1.009088	-1.533092	1.487011	1.144873	-0.163557	-0.086825	-0.001505	0.084540	-0.000085	0.101592	-2.063394	5.689046	3.508325	0.626351	-0.048573	0.333899	-1.783954	5.830906	4.228188	0.618261	-0.008960	0.316616	-1.783954	5.830906	4.228188	0.618261	-0.008960	0.316616
2049.068000	-0.395601	-2.160012	-1.009136	-1.532027	1.486975	1.146135	-0.164675	-0.087669	-0.002039	0.084160	-0.000103	0.108550	-2.007231	5.689864	3.564252	0.628187	-0.065260	0.268735	-1.783796	5.836950	4.228111	0.618247	-0.008959	0.316598	-1.783796	5.836950	4.228111	0.618247	-0.008959	0.316598
2049.078000	-0.397230	-2.160876	-1.009135	-1.531164	1.486975	1.147247	-0.166171	-0.089935	-0.001183	0.083839	-0.000097	0.106468	-1.855230	5.946032	3.555692	0.632834	-0.055597	0.248387	-1.783665	5.842095	4.228034	0.618231	-0.008956	0.316582	-1.783665	5.842095	4.228034	0.618231	-0.008956	0.316582
2049.088000	-0.398923	-2.161787	-1.009148	-1.530301	1.486975	1.148266	-0.165899	-0.089578	-0.000978	0.085371	-0.000164	0.106993	-1.900423	5.961321	3.514906	0.666634	-0.051213	0.222974	-1.783535	5.846837	4.227970	0.618219	-0.008958	0.316567	-1.783535	5.846837	4.227970	0.618219	-0.008958	0.316567
2049.098000	-0.400571	-2.162649	-1.009148	-1.529452	1.486951	1.149366	-0.165689	-0.087813	-0.000888	0.083599	-0.000166	0.104983	-1.696711	5.762163	3.520954	0.623941	-0.027605	0.274032	-1.783404	5.851892	4.227883	0.618199	-0.008960	0.316552	-1.783404	5.851892	4.227883	0.618199	-0.008960	0.316552
2049.110000	-0.402540	-2.163741	-1.009148	-1.528434	1.486963	1.150612	-0.165174	-0.091124	-0.001072	0.083869	-0.000292	0.104295	-1.841312	6.082045	3.497935	0.634906	-0.061019	0.321615	-1.783248	5.857970	4.227785	0.618182	-0.008954	0.316534	-1.783248	5.857970	4.227785	0.618182	-0.008954	0.316534
2049.120000	-0.404192	-2.164603	-1.009148	-1.527572	1.486963	1.151668	-0.166752	-0.088825	-0.000789	0.084103	-0.000250	0.106953	-1.625325	5.914703	3.443412	0.624581	-0.045317	0.227052	-1.783118	5.863210	4.227687	0.618161	-0.008953	0.316518	-1.783118	5.863210	4.227687	0.618161	-0.008953	0.316518
2049.130000	-0.405908	-2.165464	-1.009171	-1.526769	1.486963	1.152731	-0.164296	-0.086138	-0.002050	0.084106	-0.000212	0.101903	-1.787899	5.480668	3.491390	0.629631	-0.032670	0.301063	-1.782989	5.867715	4.227606	0.618148	-0.008956	0.316503	-1.782989	5.867715	4.227606	0.618148	-0.008956	0.316503
2049.140000	-0.407520	-2.166389	-1.009208	-1.525907	1.486987	1.153749	-0.164057	-0.089542	-0.002257	0.084127	-0.000177	0.103746	-1.763732	5.798047	3.500362	0.635755	-0.030700	0.278287	-1.782860	5.872704	4.227521	0.618138	-0.008958	0.316488	-1.782860	5.872704	4.227521	0.618138	-0.008958	0.316488
2049.150000	-0.409172	-2.167300	-1.009196	-1.525020	1.486975	1.154779	-0.163806	-0.091327	-0.001764	0.086615	-0.000178	0.103092	-1.847384	6.097379	3.466969	0.611901	-0.018555	0.303125	-1.782731	5.878004	4.227407	0.618115	-0.008954	0.316473	-1.782731	5.878004	4.227407	0.618115	-0.008954	0.316473
2049.162000	-0.411154	-2.168390	-1.009195	-1.524014	1.486951	1.156025	-0.165276	-0.089307	-0.001357	0.086106	-0.000152	0.104497	-1.569592	5.984593	3.429398	0.617889	-0.014898	0.318274	-1.782576	5.884090	4.227273	0.618090	-0.008954	0.316455	-1.782576	5.884090	4.227273	0.618090	-0.008954	0.316455
2049.172000	-0.412762	-2.169252	-1.009244	-1.523223	1.486951	1.157058	-0.163068	-0.089211	-0.001834	0.086176	-0.000136	0.109024	-1.855415	6.122093	3.471461	0.634511	-0.070736	0.249983	-1.782448	5.888976	4.227164	0.618073	-0.008953	0.316440	-1.782448	5.888976	4.227164	0.618073	-0.008953	0.316440
2049.182000	-0.414435	-2.170152	-1.009280	-1.522337	1.486987	1.158181	-0.164337	-0.090197	-0.001840	0.085926	-0.000140	0.103990	-1.757407	6.148867	3.459242	0.643910	-0.023946	0.323433	-1.782321	5.893790	4.227060	0.618057	-0.008951	0.316425	-1.782321	5.893790	4.227060	0.618057	-0.008951	0.316425
2049.192000	-0.416093	-2.171013	-1.009303	-1.521509	1.486963	1.159235	-0.166666	-0.087154	-0.001788	0.088338	-0.000128	0.103828	-1.512850	5.818730	3.480341	0.607449	-0.046863	0.298394	-1.782193	5.898853	4.226943	0.618039	-0.008948	0.316410	-1.782193	5.898853	4.226943	0.618039	-0.008948	0.316410
2049.202000	-0.417743	-2.171936	-1.009292	-1.520624	1.486963	1.160251	-0.163653	-0.087315	-0.002352	0.086363	-0.000117	0.098960	-1.602667	5.772605	3.515449	0.611872	-0.043039	0.361131	-1.782066	5.903597	4.226839	0.618029	-0.008948	0.316395	-1.782066	5.903597	4.226839	0.618029	-0.008948	0.316395
2049.212000	-0.419356	-2.172800	-1.009316	-1.519750	1.486928	1.161236	-0.163391	-0.089779	-0.002114	0.086862	-0.000108	0.106942	-1.802197	6.015083	3.513088	0.627010	-0.017974	0.282558	-1.781939	5.908602	4.226719	0.618013	-0.008945	0.316381	-1.781939	5.908602	4.226719	0.618013	-0.008945	0.316381
2049.224000	-0.421301	-2.173867	-1.009364	-1.518721	1.486951	1.162568	-0.163625	-0.089907	-0.001709	0.086800	-0.000099	0.109338	-1.776153	6.077986	3.479530	0.619449	-0.040604	0.228314	-1.781787	5.914516	4.226561	0.617990	-0.008950	0.316363	-1.781787	5.914516	4.226561	0.617990	-0.008950	0.316363
2049.234000	-0.422989	-2.174753	-1.009339	-1.517907	1.486963	1.163620	-0.164019	-0.088444	-0.001356	0.088198	-0.000070	0.106897	-1.837277	5.878712	3.450952	0.630752	-0.050134	0.274063	-1.781661	5.919366	4.226445	0.617977	-0.008948	0.316348	-1.781661	5.919366	4.226445	0.617977	-0.008948	0.316348
2049.244000	-0.424573	-2.175592	-1.009351	-1.516998	1.486951	1.164685	-0.162277	-0.089071	-0.002000	0.086839	-0.000065	0.105380	-2.040097	6.058406	3.446685	0.604170	-0.059746	0.259533	-1.781536	5.924086	4.226327	0.617967	-0.008944	0.316333	-1.781536	5.924086	4.226327	0.617967	-0.008944	0.316333
2049.254000	-0.426246	-2.176503	-1.009375	-1.516149	1.486939	1.165678	-0.163718	-0.089803	-0.001412	0.087280	-0.000060	0.102721	-1.847021	6.087261	3.447783	0.615481	-0.056387	0.328642	-1.781410	5.929126	4.226187	0.617947	-0.008945	0.316319	-1.781410	5.929126	4.226187	0.617947	-0.008945	0.316319
2049.266000	-0.428239	-2.177555	-1.009387	-1.515216	1.486975	1.166961	-0.163306	-0.085769	-0.001882	0.086993	-0.000056	0.106047	-1.907131	5.638181	3.451762	0.595369	-0.044636	0.274431	-1.781260	5.937558	4.226025	0.617930	-0.008942	0.316301	-1.781260	5.937558	4.226025	0.617930	-0.008942	0.316301
2049.276000	-0.429854	-2.178444	-1.009412	-1.514319	1.487000	1.168050	-0.163046	-0.088723	-0.002187	0.086341	-0.000063	0.104962	-1.772299	5.733207	3.448057	0.650346	-0.044588	0.267506	-1.781135	5.942197	4.225892	0.617915	-0.008941	0.316287	-1.781135	5.942197	4.225892	0.617915	-0.008941	0.316287
2049.286000	-0.431511	-2.179320	-1.009448	-1.513434	1.486963	1.169105	-0.162803	-0.092795	-0.001920	0.086244	-0.000060	0.106608	-1.882437	6.250107	3.408226	0.633334	-0.021762	0.212776	-1.781010	5.947089	4.225744	0.617899	-0.008943	0.316272	-1.781010	5.947089	4.225744	0.617899	-0.008943	0.316272
2049.296000	-0.433171	-2.180218	-1.009435	-1.512596	1.486963	1.170169	-0.162226	-0.090012	-0.001401	0.086124	-0.000000	0.103897	-1.894650	6.001182	3.404759	0.635134	-0.030606	0.270821	-1.780886	5.952102	4.225597	0.617882	-0.008942	0.316258	-1.780886	5.952102	4.225597	0.617882	-0.008942	0.316258
2049.306000	-0.434824	-2.181151	-1.009482	-1.511748	1.486963	1.171150	-0.163860	-0.087718	-0.001661	0.084568	-0.000000	0.101191	-1.801620	5.927731	3.400832	0.628192	-0.019625	0.334752	-1.780761	5.957162	4.225434	0.617864	-0.008939	0.316243	-1.780761	5.957162	4.225434	0.617864	-0.008939	0.316243
2049.316000	-0.436420	-2.181992	-1.009471	-1.510909	1.486987	1.172208	-0.162444	-0.090259	-0.001853	0.086643	-0.000000	0.108896	-1.768983	6.145843	3.379514	0.636066	-0.027977	0.211409	-1.780638	5.962171	4.225281	0.617848	-0.008938	0.316229	-1.780638	5.962171	4.225281	0.617848	-0.008938	0.316229
2049.328000	-0.438377	-2.183128	-1.009531	-1.509894	1.486975	1.173511	-0.162630	-0.087685	-0.001828	0.084441	-0.000000	0.103109	-1.876428	6.118328	3.398936	0.650053	-0.036369	0.282747	-1.780490	5.967951	4.225093	0.617831	-0.008936	0.316211	-1.780490	5.967951	4.225093	0.617831	-0.008936	0.316211
2049.338000	-0.439954	-2.183990	-1.009507	-1.509009	1.486987	1.174552	-0.162768	-0.085738	-0.002424	0.084586	0.000000	0.102715	-1.798740	5.729440	3.533259	0.642654	-0.037469	0.238712	-1.780366	5.972851	4.224917	0.617811	-0.008937	0.316197	-1.780366	5.972851	4.224917	0.617811	-0.008937	0.316197
2049.348000	-0.441631	-2.184891	-1.009591	-1.508171	1.486963	1.175581	-0.165301	-0.089144	-0.002589	0.084792	0.000000	0.100743	-1.531269	6.077393	3.558371	0.661361	-0.047566	0.281113	-1.780243	5.977690	4.224732	0.617789	-0.008937	0.316183	-1.780243	5.977690	4.224732	0.617789	-0.008937	0.316183
2049.358000	-0.443274	-2.185778	-1.009566	-1.507357	1.486939	1.176576	-0.161624	-0.089820	-0.001548	0.085979	0.000000	0.101301	-1.870884	6.359318	3.433715	0.664148	-0.041221	0.335684	-1.780121	5.982488	4.224583	0.617777	-0.008934	0.316168	-1.780121	5.982488	4.224583	0.617777	-0.008934	0.316168
2049.368000	-0.444851	-2.186700	-1.009579	-1.506472	1.487000	1.177632	-0.162327	-0.088492	-0.001365	0.086033	0.000000	0.105957	-1.839202	6.231731	3.467912	0.631163	-0.046070	0.268610	-1.779998	5.987512	4.224400	0.617761	-0.008935	0.316154	-1.779998	5.987512	4.224400	0.617761	-0.008935	0.316154
2049.378000	-0.446468	-2.187539	-1.009590	-1.505599	1.486963	1.178708	-0.163706	-0.087778	-0.001046	0.085091	0.000000	0.102811	-1.772408	6.124037	3.451595	0.645202	-0.034955	0.288754	-1.779876	5.992406	4.224229	0.617747	-0.008932	0.316140	-1.779876	5.992406	4.224229	0.617747	-0.008932	0.316140
2049.390000	-0.448362	-2.188605	-1.009579	-1.504535	1.486987	1.179978	-0.163898	-0.088895	-0.001041	0.084491	0.000000	0.102717	-1.708774	6.195159	3.398468	0.601447	-0.041481	0.271937	-1.779731	5.998088	4.224022	0.617730	-0.008934	0.316123	-1.779731	5.998088	4.224022	0.617730	-0.008934	0.316123
2049.400000	-0.450004	-2.189527	-1.009603	-1.503710	1.486963	1.180983	-0.163106	-0.086638	-0.000887	0.083208	-0.000053	0.100942	-1.899891	6.151243	3.394248	0.635660	-0.035005	0.322039	-1.779609	6.003042	4.223844	0.617718	-0.008934	0.316109	-1.779609	6.003042	4.223844	0.617718	-0.008934	0.316109
2049.410000	-0.451674	-2.190341	-1.009626	-1.502872	1.486975	1.182039	-0.163146	-0.084303	-0.001460	0.083181	-0.000051	0.105464	-1.925595	5.850046	3.464117	0.622835	-0.026451	0.278785	-1.779488	6.007775	4.223646	0.617698	-0.008930	0.316095	-1.779488	6.007775	4.223646	0.617698	-0.008930	0.316095
2049.420000	-0.453254	-2.191231	-1.009663	-1.502010	1.487000	1.183117	-0.165209	-0.087744	-0.002044	0.085049	-0.000000	0.106581	-1.641773	5.930171	3.481312	0.619647	-0.034683	0.266490	-1.779368	6.012261	4.223473	0.617686	-0.008929	0.316081	-1.779368	6.012261	4.223473	0.617686	-0.008929	0.316081
2049.432000	-0.455242	-2.192300	-1.009662	-1.500971	1.486951	1.184325	-0.162709	-0.089619	-0.001336	0.081800	-0.000000	0.102881	-1.811937	6.230949	3.404934	0.642455	-0.037887	0.293094	-1.779224	6.018067	4.223252	0.617671	-0.008929	0.316064	-1.779224	6.018067	4.223252	0.617671	-0.008929	0.316064
2049.442000	-0.456885	-2.193187	-1.009662	-1.500109	1.486963	1.185343	-0.163840	-0.087033	-0.001035	0.083408	-0.000000	0.103185	-1.889716	6.016784	3.377236	0.643559	-0.060535	0.280987	-1.779105	6.022805	4.223064	0.617656	-0.008929	0.316050	-1.779105	6.022805	4.223064	0.617656	-0.008929	0.316050
2049.452000	-0.458530	-2.194052	-1.009698	-1.499224	1.487000	1.186348	-0.162112	-0.087582	-0.001216	0.083714	-0.000000	0.100985	-1.914009	6.080964	3.380198	0.608854	-0.057002	0.372305	-1.778985	6.027475	4.222875	0.617645	-0.008929	0.316036	-1.778985	6.027475	4.222875	0.617645	-0.008929	0.316036
2049.462000	-0.460240	-2.194906	-1.009686	-1.498411	1.486951	1.187382	-0.164111	-0.089559	-0.001276	0.082042	0.000000	0.107805	-1.730634	6.295685	3.409647	0.602998	-0.032005	0.262741	-1.778866	6.032210	4.222672	0.617629	-0.008929	0.316022	-1.778866	6.032210	4.222672	0.617629	-0.008929	0.316022
2049.474000	-0.462157	-2.195972	-1.009698	-1.497418	1.486975	1.188686	-0.161533	-0.085270	-0.000797	0.081659	0.000000	0.106922	-1.926619	5.829849	3.405577	0.629223	-0.065768	0.247011	-1.778723	6.037892	4.222429	0.617611	-0.008928	0.316006	-1.778723	6.037892	4.222429	0.617611	-0.008928	0.316006
2049.484000	-0.463763	-2.196849	-1.009711	-1.496604	1.486939	1.189727	-0.162145	-0.086046	-0.002211	0.083195	0.000000	0.106432	-1.790935	5.726806	3.461291	0.658664	-0.090618	0.264644	-1.778605	6.042472	4.222224	0.617596	-0.008924	0.315992	-1.778605	6.042472	4.222224	0.617596	-0.008924	0.315992
2049.494000	-0.465411	-2.197740	-1.009723	-1.495730	1.486951	1.190755	-0.164128	-0.089301	-0.002233	0.084113	0.000000	0.103844	-1.707209	6.132298	3.449748	0.611207	-0.025449	0.287690	-1.778486	6.047380	4.221999	0.617577	-0.008924	0.315978	-1.778486	6.047380	4.221999	0.617577	-0.008924	0.315978
2049.504000	-0.467035	-2.198629	-1.009758	-1.494834	1.486987	1.191771	-0.162421	-0.090111	-0.001397	0.082272	0.000000	0.100042	-1.745621	6.269006	3.393990	0.634191	-0.062463	0.367167	-1.778368	6.052154	4.221792	0.617564	-0.008926	0.315964	-1.778368	6.052154	4.221792	0.617564	-0.008926	0.315964
2049.516000	-0.468988	-2.199671	-1.009758	-1.493840	1.486951	1.192996	-0.161705	-0.087100	-0.001209	0.084680	-0.000076	0.105248	-1.779372	6.122019	3.342794	0.614503	-0.058107	0.304350	-1.778226	6.057798	4.221515	0.617542	-0.008922	0.315948	-1.778226	6.057798	4.221515	0.617542	-0.008922	0.315948
2049.526000	-0.470571	-2.200585	-1.009782	-1.493062	1.486951	1.194120	-0.161374	-0.088611	-0.001744	0.084615	-0.000070	0.104729	-1.847989	6.188189	3.338263	0.632305	-0.054849	0.277993	-1.778109	6.062571	4.221309	0.617531	-0.008921	0.315934	-1.778109	6.062571	4.221309	0.617531	-0.008921	0.315934
2049.536000	-0.472183	-2.201425	-1.009806	-1.492225	1.486939	1.195139	-0.163503	-0.088139	-0.001290	0.083068	-0.000065	0.106147	-1.806297	6.376296	3.393162	0.637449	-0.071284	0.242413	-1.777991	6.067237	4.221064	0.617508	-0.008920	0.315921	-1.777991	6.067237	4.221064	0.617508	-0.008920	0.315921
2049.546000	-0.473795	-2.202313	-1.009818	-1.491388	1.486951	1.196167	-0.162397	-0.085894	-0.002130	0.084380	-0.000073	0.103462	-1.779559	6.000148	3.351552	0.652936	-0.046032	0.262957	-1.777875	6.071729	4.220865	0.617499	-0.008921	0.315907	-1.777875	6.071729	4.220865	0.617499	-0.008921	0.315907
2049.558000	-0.475714	-2.203298	-1.009867	-1.490334	1.486951	1.197414	-0.163072	-0.086728	-0.002667	0.085860	-0.000067	0.106219	-1.840220	6.014695	3.433993	0.638378	-0.057181	0.263817	-1.777736	6.077236	4.220591	0.617480	-0.008917	0.315891	-1.777736	6.077236	4.220591	0.617480	-0.008917	0.315891
2049.568000	-0.477271	-2.204199	-1.009854	-1.489534	1.486951	1.198480	-0.162421	-0.088903	-0.002533	0.084283	-0.000063	0.107508	-1.898132	6.283484	3.444079	0.615124	-0.064449	0.220583	-1.777619	6.081975	4.220351	0.617466	-0.008916	0.315877	-1.777619	6.081975	4.220351	0.617466	-0.008916	0.315877
2049.578000	-0.478943	-2.205100	-1.009891	-1.488672	1.486939	1.199495	-0.164828	-0.088792	-0.001684	0.084866	-0.000060	0.101733	-1.582089	6.279775	3.385980	0.616599	-0.040235	0.288235	-1.777503	6.086688	4.220102	0.617450	-0.008916	0.315864	-1.777503	6.086688	4.220102	0.617450	-0.008916	0.315864
2049.588000	-0.480519	-2.205951	-1.009913	-1.487859	1.486951	1.200537	-0.161992	-0.086248	-0.001633	0.084929	-0.000000	0.103996	-1.811544	6.017212	3.358774	0.634172	-0.044876	0.250973	-1.777387	6.091403	4.219866	0.617438	-0.008918	0.315850	-1.777387	6.091403	4.219866	0.617438	-0.008918	0.315850
2049.600000	-0.482486	-2.206948	-1.009902	-1.486818	1.486951	1.201767	-0.162669	-0.087570	-0.001971	0.084558	-0.000000	0.098390	-1.851533	6.089936	3.394225	0.663583	-0.057456	0.342570	-1.777249	6.096496	4.219584	0.617421	-0.008917	0.315834	-1.777249	6.096496	4.219584	0.617421	-0.008917	0.315834
2049.610000	-0.484103	-2.207813	-1.009913	-1.485956	1.486951	1.202789	-0.162671	-0.088378	-0.001381	0.086650	-0.000000	0.105481	-1.824750	6.336697	3.335464	0.617506	-0.068203	0.269001	-1.777135	6.101088	4.219357	0.617407	-0.008916	0.315821	-1.777135	6.101088	4.219357	0.617407	-0.008916	0.315821
2049.620000	-0.485749	-2.208687	-1.009902	-1.485154	1.486939	1.203867	-0.161658	-0.084098	-0.001335	0.085669	-0.000000	0.107017	-1.816692	5.688586	3.322096	0.607557	-0.053787	0.190258	-1.777020	6.105783	4.219112	0.617396	-0.008915	0.315808	-1.777020	6.105783	4.219112	0.617396	-0.008915	0.315808
2049.630000	-0.487374	-2.209542	-1.009986	-1.484294	1.486951	1.204859	-0.161040	-0.087804	-0.002216	0.083310	0.000000	0.103335	-2.037565	5.961772	3.403310	0.640857	-0.059369	0.255094	-1.776905	6.110408	4.218843	0.617378	-0.008914	0.315794	-1.776905	6.110408	4.218843	0.617378	-0.008914	0.315794
2049.642000	-0.489328	-2.210624	-1.009986	-1.483300	1.486939	1.206129	-0.161621	-0.090436	-0.001480	0.086694	0.000000	0.103377	-1.898580	6.363129	3.402554	0.617388	-0.081848	0.258965	-1.776768	6.115995	4.218532	0.617359	-0.008912	0.315778	-1.776768	6.115995	4.218532	0.617359	-0.008912	0.315778
2049.652000	-0.490948	-2.211512	-1.009997	-1.482464	1.486975	1.207144	-0.163901	-0.088197	-0.000984	0.084589	-0.000061	0.098985	-1.608731	6.131192	3.335268	0.618381	-0.051520	0.339414	-1.776654	6.120608	4.218280	0.617348	-0.008909	0.315765	-1.776654	6.120608	4.218280	0.617348	-0.008909	0.315765
2049.662000	-0.492580	-2.212401	-1.009997	-1.481602	1.486951	1.208152	-0.160868	-0.088600	-0.001016	0.085009	-0.000057	0.103541	-1.929253	6.213524	3.347165	0.651704	-0.048428	0.314387	-1.776542	6.124971	4.218039	0.617336	-0.008912	0.315752	-1.776542	6.124971	4.218039	0.617336	-0.008912	0.315752
2049.672000	-0.494206	-2.213301	-1.010022	-1.480765	1.486939	1.209242	-0.161485	-0.089828	-0.001474	0.084831	-0.000054	0.104369	-1.778945	6.338731	3.332516	0.632765	-0.040235	0.237791	-1.776428	6.129765	4.217750	0.617316	-0.008911	0.315739	-1.776428	6.129765	4.217750	0.617316	-0.008911	0.315739
2049.684000	-0.496122	-2.214368	-1.010045	-1.479735	1.486951	1.210499	-0.159991	-0.085190	-0.001672	0.086271	-0.000060	0.104824	-1.841967	6.110924	3.380791	0.607542	-0.073941	0.207507	-1.776291	6.135602	4.217392	0.617293	-0.008910	0.315723	-1.776291	6.135602	4.217392	0.617293	-0.008910	0.315723
2049.694000	-0.497766	-2.215208	-1.010057	-1.478875	1.486928	1.211515	-0.162287	-0.084817	-0.001975	0.083277	-0.000000	0.102167	-1.715576	5.906559	3.402777	0.640347	-0.072780	0.247694	-1.776179	6.139943	4.217136	0.617284	-0.008908	0.315710	-1.776179	6.139943	4.217136	0.617284	-0.008908	0.315710
2049.704000	-0.499400	-2.216075	-1.010081	-1.478072	1.486939	1.212508	-0.160397	-0.088475	-0.002386	0.086680	-0.000000	0.099392	-1.847215	6.141996	3.407107	0.615224	-0.083407	0.324617	-1.776067	6.144480	4.216869	0.617268	-0.008905	0.315697	-1.776067	6.144480	4.216869	0.617268	-0.008905	0.315697
2049.716000	-0.501365	-2.217156	-1.010093	-1.477032	1.486987	1.213793	-0.160428	-0.089518	-0.001944	0.084447	-0.000000	0.106170	-1.823930	6.561073	3.477515	0.650209	-0.082200	0.239968	-1.775931	6.150248	4.216500	0.617246	-0.008908	0.315681	-1.775931	6.150248	4.216500	0.617246	-0.008908	0.315681
2049.726000	-0.502919	-2.218068	-1.010105	-1.476219	1.486928	1.214843	-0.161008	-0.087568	-0.001359	0.085173	-0.000000	0.100461	-1.703033	6.373376	3.375846	0.650152	-0.055541	0.246081	-1.775819	6.154810	4.216210	0.617230	-0.008907	0.315668	-1.775819	6.154810	4.216210	0.617230	-0.008907	0.315668
2049.736000	-0.504609	-2.218930	-1.010140	-1.475382	1.486903	1.215874	-0.160857	-0.084585	-0.001121	0.083852	0.000000	0.102786	-1.624875	6.079128	3.369233	0.633255	-0.057285	0.242260	-1.775708	6.159314	4.215934	0.617218	-0.008904	0.315656	-1.775708	6.159314	4.215934	0.617218	-0.008904	0.315656
2049.746000	-0.506183	-2.219785	-1.010129	-1.474531	1.486915	1.216855	-0.159640	-0.087657	-0.001493	0.085795	0.000000	0.101204	-1.901608	6.294237	3.343462	0.598482	-0.073448	0.251997	-1.775596	6.163945	4.215636	0.617202	-0.008906	0.315643	-1.775596	6.163945	4.215636	0.617202	-0.008906	0.315643
2049.758000	-0.508065	-2.220816	-1.010141	-1.473492	1.486963	1.218006	-0.159108	-0.085631	-0.001539	0.084786	-0.000055	0.103202	-1.842940	6.162526	3.414000	0.610342	-0.081859	0.266653	-1.775463	6.169370	4.215291	0.617189	-0.008901	0.315627	-1.775463	6.169370	4.215291	0.617189	-0.008901	0.315627
2049.768000	-0.509656	-2.221644	-1.010201	-1.472667	1.486939	1.219109	-0.162233	-0.084443	-0.002013	0.083178	-0.000074	0.106281	-1.616420	5.955322	3.398118	0.615810	-0.090523	0.237667	-1.775353	6.173854	4.214993	0.617174	-0.008902	0.315614	-1.775353	6.173854	4.214993	0.617174	-0.008902	0.315614
2049.778000	-0.511274	-2.222546	-1.010190	-1.471794	1.486951	1.220137	-0.159647	-0.087256	-0.001707	0.082052	-0.000082	0.104196	-1.875827	6.195786	3.366855	0.637526	-0.069367	0.265581	-1.775243	6.178154	4.214707	0.617167	-0.008899	0.315602	-1.775243	6.178154	4.214707	0.617167	-0.008899	0.315602
2049.788000	-0.512863	-2.223411	-1.010224	-1.470968	1.486939	1.221179	-0.160926	-0.088109	-0.001558	0.082752	-0.000076	0.103772	-1.631639	6.269397	3.418509	0.627525	-0.093599	0.238635	-1.775132	6.182876	4.214381	0.617145	-0.008903	0.315589	-1.775132	6.182876	4.214381	0.617145	-0.008903	0.315589
2049.800000	-0.514745	-2.224466	-1.010190	-1.469915	1.486928	1.222432	-0.159955	-0.085413	-0.001515	0.083578	-0.000082	0.097739	-1.855006	6.156432	3.397828	0.599593	-0.056529	0.339166	-1.775000	6.188286	4.214034	0.617132	-0.008901	0.315574	-1.775000	6.188286	4.214034	0.617132	-0.008901	0.315574
2049.810000	-0.516385	-2.225368	-1.010224	-1.469079	1.486963	1.223394	-0.161744	-0.087155	-0.001534	0.082136	-0.000077	0.103566	-1.671155	6.149462	3.382883	0.620842	-0.107950	0.304620	-1.774891	6.192609	4.213718	0.617118	-0.008901	0.315561	-1.774891	6.192609	4.213718	0.617118	-0.008901	0.315561
2049.820000	-0.517943	-2.226197	-1.010201	-1.468242	1.486963	1.224437	-0.158868	-0.088951	-0.001450	0.079891	-0.000083	0.106613	-2.032585	6.508395	3.390139	0.659178	-0.077406	0.219956	-1.774781	6.197443	4.213374	0.617100	-0.008899	0.315548	-1.774781	6.197443	4.213374	0.617100	-0.008899	0.315548
2049.830000	-0.519555	-2.227107	-1.010261	-1.467429	1.486951	1.225524	-0.160881	-0.083667	-0.001904	0.080155	-0.000001	0.102698	-1.853215	6.061651	3.389503	0.632102	-0.071472	0.255739	-1.774672	6.201885	4.213066	0.617085	-0.008900	0.315536	-1.774672	6.201885	4.213066	0.617085	-0.008900	0.315536
2049.842000	-0.521475	-2.228116	-1.010285	-1.466423	1.486939	1.226699	-0.161181	-0.084496	-0.002266	0.081507	-0.000107	0.104602	-1.945454	5.945684	3.469187	0.644747	-0.069512	0.230845	-1.774542	6.206947	4.212706	0.617072	-0.008896	0.315521	-1.774542	6.206947	4.212706	0.617072	-0.008896	0.315521
2049.852000	-0.523089	-2.228994	-1.010333	-1.465597	1.486939	1.227738	-0.161056	-0.088044	-0.002118	0.084092	-0.000095	0.100200	-1.832498	6.395904	3.439091	0.587613	-0.068115	0.277342	-1.774434	6.211464	4.212387	0.617059	-0.008897	0.315508	-1.774434	6.211464	4.212387	0.617059	-0.008897	0.315508
2049.862000	-0.524684	-2.229919	-1.010333	-1.464784	1.486951	1.228768	-0.160894	-0.087922	-0.001749	0.081628	-0.000103	0.102075	-1.890893	6.371882	3.417753	0.614989	-0.098611	0.292303	-1.774325	6.216002	4.212034	0.617040	-0.008896	0.315496	-1.774325	6.216002	4.212034	0.617040	-0.008896	0.315496
2049.872000	-0.526307	-2.230770	-1.010345	-1.463944	1.486928	1.229787	-0.160108	-0.086109	-0.001534	0.086812	-0.000094	0.104415	-1.893446	6.288477	3.457842	0.556582	-0.072325	0.229778	-1.774217	6.220675	4.211695	0.617024	-0.008894	0.315483	-1.774217	6.220675	4.211695	0.617024	-0.008894	0.315483
2049.884000	-0.528216	-2.231840	-1.010357	-1.462965	1.486963	1.231032	-0.162355	-0.086586	-0.001562	0.082640	-0.000085	0.103842	-1.646813	6.329452	3.384184	0.628463	-0.112697	0.246391	-1.774088	6.225953	4.211300	0.617010	-0.008894	0.315468	-1.774088	6.225953	4.211300	0.617010	-0.008894	0.315468
2049.894000	-0.529877	-2.232668	-1.010369	-1.462104	1.486939	1.232061	-0.160899	-0.086879	-0.001786	0.082570	-0.000079	0.101702	-1.718257	6.565346	3.391674	0.618858	-0.081535	0.259531	-1.773980	6.230550	4.210948	0.616992	-0.008895	0.315456	-1.773980	6.230550	4.210948	0.616992	-0.008895	0.315456
2049.904000	-0.531473	-2.233555	-1.010405	-1.461315	1.486951	1.233018	-0.159929	-0.083555	-0.002412	0.081111	-0.000086	0.099637	-1.846631	6.144930	3.491005	0.637285	-0.092736	0.330787	-1.773873	6.234821	4.210617	0.616978	-0.008895	0.315443	-1.773873	6.234821	4.210617	0.616978	-0.008895	0.315443
2049.916000	-0.533392	-2.234577	-1.010441	-1.460357	1.486903	1.234277	-0.160132	-0.085223	-0.002376	0.084800	-0.000080	0.103290	-1.865662	6.177423	3.497385	0.670497	-0.084281	0.282306	-1.773746	6.239828	4.210213	0.616959	-0.008893	0.315429	-1.773746	6.239828	4.210213	0.616959	-0.008893	0.315429
2049.926000	-0.534980	-2.235429	-1.010428	-1.459520	1.486939	1.235306	-0.162521	-0.086718	-0.001880	0.083476	-0.000085	0.102926	-1.498392	6.409935	3.454045	0.666767	-0.091657	0.256337	-1.773639	6.244466	4.209839	0.616942	-0.008890	0.315416	-1.773639	6.244466	4.209839	0.616942	-0.008890	0.315416
2049.936000	-0.536569	-2.236282	-1.010488	-1.458645	1.486915	1.236361	-0.158965	-0.086864	-0.001350	0.086505	-0.000081	0.103740	-1.892633	6.476308	3.439506	0.596342	-0.081488	0.236099	-1.773533	6.248751	4.209525	0.616934	-0.008889	0.315404	-1.773533	6.248751	4.209525	0.616934	-0.008889	0.315404
2049.946000	-0.538165	-2.237158	-1.010488	-1.457808	1.486951	1.237366	-0.160252	-0.085324	-0.001147	0.085938	-0.000080	0.102770	-1.756163	6.162044	3.445169	0.644420	-0.106926	0.202544	-1.773427	6.253120	4.209172	0.616917	-0.008891	0.315392	-1.773427	6.253120	4.209172	0.616917	-0.008891	0.315392
2049.956000	-0.539753	-2.238011	-1.010465	-1.456968	1.486928	1.238392	-0.160223	-0.084969	-0.001788	0.088398	-0.000075	0.097689	-1.745425	6.205122	3.435226	0.566527	-0.105718	0.341050	-1.773322	6.257265	4.208842	0.616910	-0.008888	0.315380	-1.773322	6.257265	4.208842	0.616910	-0.008888	0.315380
2049.966000	-0.541372	-2.238816	-1.010464	-1.456166	1.486928	1.239438	-0.161127	-0.087228	-0.001299	0.086655	-0.000083	0.103913	-1.674010	6.335167	3.432403	0.585541	-0.098972	0.258697	-1.773217	6.261592	4.208502	0.616901	-0.008887	0.315368	-1.773217	6.261592	4.208502	0.616901	-0.008887	0.315368
2049.978000	-0.543238	-2.239847	-1.010501	-1.455159	1.486939	1.240645	-0.159589	-0.083126	-0.001739	0.085451	-0.000076	0.101298	-1.748273	5.946791	3.467752	0.606665	-0.088010	0.275756	-1.773091	6.266834	4.208043	0.616876	-0.008884	0.315353	-1.773091	6.266834	4.208043	0.616876	-0.008884	0.315353
2049.988000	-0.544845	-2.240653	-1.010537	-1.454344	1.486939	1.241688	-0.159371	-0.085560	-0.002452	0.084175	-0.000083	0.102679	-1.829296	6.013997	3.487671	0.634554	-0.082226	0.209484	-1.772987	6.270972	4.207712	0.616868	-0.008890	0.315341	-1.772987	6.270972	4.207712	0.616868	-0.008890	0.315341
2049.998000	-0.546421	-2.241543	-1.010585	-1.453541	1.486951	1.242693	-0.160447	-0.089817	-0.001887	0.084486	-0.000078	0.101390	-1.786121	6.445616	3.487098	0.620860	-0.095242	0.215940	-1.772881	6.275381	4.207323	0.616853	-0.008886	0.315329	-1.772881	6.275381	4.207323	0.616853	-0.008886	0.315329
2050.008000	-0.548012	-2.242455	-1.010548	-1.452713	1.486939	1.243721	-0.159563	-0.087947	-0.001052	0.085101	-0.000074	0.099655	-1.819440	6.346868	3.463953	0.629270	-0.124454	0.316753	-1.772777	6.279806	4.206969	0.616838	-0.008888	0.315317	-1.772777	6.279806	4.206969	0.616838	-0.008888	0.315317
2050.018000	-0.549632	-2.243294	-1.010549	-1.451850	1.486939	1.244729	-0.160106	-0.085546	-0.001467	0.083725	-0.000079	0.102532	-1.936853	6.199196	3.421815	0.635549	-0.099311	0.253111	-1.772674	6.284079	4.206598	0.616826	-0.008886	0.315305	-1.772674	6.284079	4.206598	0.616826	-0.008886	0.315305
2050.028000	-0.551230	-2.244208	-1.010571	-1.451034	1.486939	1.245806	-0.159305	-0.087401	-0.001517	0.084778	-0.000097	0.102072	-1.864233	6.382552	3.411882	0.619592	-0.120282	0.243376	-1.772569	6.288657	4.206191	0.616809	-0.008885	0.315293	-1.772569	6.288657	4.206191	0.616809	-0.008885	0.315293
2050.038000	-0.552857	-2.245060	-1.010585	-1.450183	1.486891	1.246765	-0.159848	-0.087382	-0.001571	0.084911	-0.000096	0.103234	-1.791714	6.535793	3.421282	0.604062	-0.108862	0.243085	-1.772466	6.292874	4.205834	0.616800	-0.008885	0.315281	-1.772466	6.292874	4.205834	0.616800	-0.008885	0.315281
2050.050000	-0.554837	-2.246067	-1.010644	-1.449189	1.486928	1.248008	-0.159145	-0.083652	-0.002187	0.083144	-0.000085	0.099593	-1.814019	5.988850	3.462848	0.656263	-0.116456	0.288963	-1.772342	6.298008	4.205353	0.616781	-0.008883	0.315267	-1.772342	6.298008	4.205353	0.616781	-0.008883	0.315267
2050.060000	-0.556419	-2.246945	-1.010680	-1.448349	1.486951	1.248955	-0.159154	-0.086422	-0.002499	0.083601	-0.000093	0.099257	-1.773071	6.410940	3.524661	0.638288	-0.095353	0.360016	-1.772238	6.302494	4.204931	0.616760	-0.008881	0.315255	-1.772238	6.302494	4.204931	0.616760	-0.008881	0.315255
2050.070000	-0.557982	-2.247823	-1.010669	-1.447521	1.486915	1.249989	-0.157297	-0.088678	-0.001889	0.084425	-0.000086	0.105269	-1.951337	6.513327	3.442449	0.668893	-0.114471	0.261935	-1.772136	6.306579	4.204575	0.616751	-0.008882	0.315243	-1.772136	6.306579	4.204575	0.616751	-0.008882	0.315243
2050.080000	-0.559658	-2.248650	-1.010668	-1.446693	1.486915	1.251006	-0.160575	-0.087380	-0.001296	0.084870	-0.000093	0.100819	-1.637761	6.422903	3.401135	0.632215	-0.102559	0.279781	-1.772034	6.310774	4.204200	0.616742	-0.008880	0.315231	-1.772034	6.310774	4.204200	0.616742	-0.008880	0.315231
2050.092000	-0.561564	-2.249695	-1.010668	-1.445735	1.486928	1.252277	-0.158138	-0.086557	-0.001414	0.082208	-0.000085	0.102729	-1.672787	6.375582	3.444716	0.646964	-0.105864	0.252280	-1.771911	6.315921	4.203745	0.616730	-0.008878	0.315217	-1.771911	6.315921	4.203745	0.616730	-0.008878	0.315217
2050.102000	-0.563147	-2.250559	-1.010715	-1.444881	1.486928	1.253271	-0.157770	-0.086094	-0.001288	0.087181	-0.000080	0.099661	-1.792025	6.364956	3.436752	0.594874	-0.125007	0.312088	-1.771809	6.320250	4.203313	0.616707	-0.008880	0.315205	-1.771809	6.320250	4.203313	0.616707	-0.008880	0.315205
2050.112000	-0.564759	-2.251423	-1.010679	-1.444055	1.486939	1.254244	-0.157699	-0.086541	-0.001385	0.083856	-0.000086	0.102428	-1.848618	6.522614	3.464038	0.631804	-0.097937	0.295413	-1.771708	6.324630	4.202942	0.616701	-0.008882	0.315194	-1.771708	6.324630	4.202942	0.616701	-0.008882	0.315194
2050.122000	-0.566338	-2.252262	-1.010752	-1.443145	1.486915	1.255275	-0.159596	-0.082344	-0.001548	0.083298	-0.000081	0.103171	-1.454021	6.079832	3.461710	0.609710	-0.093016	0.298866	-1.771606	6.328651	4.202544	0.616692	-0.008881	0.315182	-1.771606	6.328651	4.202544	0.616692	-0.008881	0.315182
2050.134000	-0.568209	-2.253271	-1.010739	-1.442173	1.486939	1.256509	-0.157080	-0.084486	-0.002181	0.083020	-0.000000	0.101661	-1.837589	6.121836	3.531256	0.633700	-0.147009	0.289938	-1.771485	6.333928	4.202026	0.616670	-0.008877	0.315168	-1.771485	6.333928	4.202026	0.616670	-0.008877	0.315168
2050.144000	-0.569804	-2.254146	-1.010787	-1.441371	1.486915	1.257552	-0.156725	-0.087845	-0.001956	0.081201	-0.000077	0.102987	-1.807250	6.452224	3.525533	0.624628	-0.115370	0.247212	-1.771384	6.337898	4.201645	0.616663	-0.008875	0.315156	-1.771384	6.337898	4.201645	0.616663	-0.008875	0.315156
2050.154000	-0.571356	-2.255043	-1.010763	-1.440472	1.486891	1.258559	-0.159338	-0.086958	-0.001057	0.080198	-0.000085	0.100763	-1.607945	6.397919	3.468363	0.628878	-0.110322	0.325444	-1.771283	6.342391	4.201220	0.616649	-0.008875	0.315145	-1.771283	6.342391	4.201220	0.616649	-0.008875	0.315145
2050.164000	-0.572959	-2.255880	-1.010776	-1.439656	1.486903	1.259579	-0.157971	-0.084757	-0.000843	0.080815	-0.000079	0.104002	-1.713758	6.231873	3.389570	0.634428	-0.113341	0.282047	-1.771184	6.346527	4.200836	0.616642	-0.008875	0.315133	-1.771184	6.346527	4.200836	0.616642	-0.008875	0.315133
2050.174000	-0.574532	-2.256731	-1.010812	-1.438805	1.486915	1.260623	-0.158076	-0.086960	-0.001759	0.080206	-0.000086	0.104358	-1.800086	6.555799	3.430872	0.623956	-0.110857	0.263963	-1.771083	6.350701	4.200406	0.616626	-0.008875	0.315122	-1.771083	6.350701	4.200406	0.616626	-0.008875	0.315122
2050.186000	-0.576381	-2.257783	-1.010811	-1.437834	1.486891	1.261807	-0.157576	-0.085086	-0.001198	0.079358	-0.000079	0.100812	-1.880239	6.413490	3.422473	0.632634	-0.122213	0.300763	-1.770964	6.355997	4.199889	0.616610	-0.008873	0.315108	-1.770964	6.355997	4.199889	0.616610	-0.008873	0.315108
2050.196000	-0.577958	-2.258667	-1.010823	-1.437017	1.486879	1.262850	-0.159055	-0.082512	-0.001818	0.083423	-0.000075	0.101202	-1.744319	6.044321	3.473732	0.601321	-0.112870	0.297527	-1.770864	6.360248	4.199433	0.616591	-0.008876	0.315097	-1.770864	6.360248	4.199433	0.616591	-0.008876	0.315097
2050.206000	-0.579562	-2.259507	-1.010859	-1.436215	1.486939	1.263856	-0.158516	-0.085991	-0.002380	0.079762	-0.000070	0.099200	-1.883854	6.289287	3.533677	0.665636	-0.095561	0.294019	-1.770765	6.364358	4.199011	0.616581	-0.008873	0.315085	-1.770765	6.364358	4.199011	0.616581	-0.008873	0.315085
2050.216000	-0.581145	-2.260369	-1.010859	-1.435363	1.486928	1.264829	-0.157206	-0.087619	-0.001737	0.080701	-0.000000	0.102398	-1.905167	6.543970	3.511456	0.662487	-0.117447	0.288989	-1.770666	6.368567	4.198568	0.616564	-0.008871	0.315074	-1.770666	6.368567	4.198568	0.616564	-0.008871	0.315074
2050.226000	-0.582734	-2.261254	-1.010871	-1.434558	1.486903	1.265849	-0.156696	-0.086448	-0.001231	0.083266	-0.000068	0.104092	-2.057264	6.524126	3.457017	0.601496	-0.148892	0.261046	-1.770567	6.372893	4.198126	0.616551	-0.008868	0.315062	-1.770567	6.372893	4.198126	0.616551	-0.008868	0.315062
2050.236000	-0.584315	-2.262117	-1.010871	-1.433708	1.486928	1.266938	-0.159499	-0.086616	-0.001102	0.081832	-0.000090	0.101281	-1.769642	6.548462	3.426222	0.594985	-0.131509	0.267120	-1.770468	6.377090	4.197687	0.616538	-0.008871	0.315051	-1.770468	6.377090	4.197687	0.616538	-0.008871	0.315051
2050.248000	-0.586211	-2.263169	-1.010895	-1.432737	1.486915	1.268137	-0.158087	-0.086218	-0.001066	0.080441	-0.000096	0.099360	-1.768932	6.541440	3.421012	0.599284	-0.143942	0.270033	-1.770350	6.382284	4.197147	0.616522	-0.008870	0.315038	-1.770350	6.382284	4.197147	0.616522	-0.008870	0.315038
2050.258000	-0.587784	-2.264030	-1.010895	-1.431934	1.486928	1.269131	-0.158905	-0.084573	-0.001462	0.081038	-0.000103	0.097537	-1.832331	6.564219	3.386662	0.638150	-0.129764	0.324900	-1.770252	6.386412	4.196705	0.616507	-0.008868	0.315026	-1.770252	6.386412	4.196705	0.616507	-0.008868	0.315026
2050.268000	-0.589361	-2.264854	-1.010932	-1.431106	1.486903	1.270142	-0.158098	-0.082014	-0.002287	0.080830	-0.000095	0.104538	-1.864725	6.197438	3.525823	0.647281	-0.141142	0.231843	-1.770154	6.390394	4.196246	0.616491	-0.008868	0.315015	-1.770154	6.390394	4.196246	0.616491	-0.008868	0.315015
2050.280000	-0.591233	-2.265874	-1.010943	-1.430135	1.486939	1.271411	-0.159279	-0.084910	-0.001817	0.081102	-0.000100	0.103243	-1.606482	6.302298	3.487833	0.666257	-0.127437	0.216522	-1.770037	6.395497	4.195693	0.616474	-0.008869	0.315002	-1.770037	6.395497	4.195693	0.616474	-0.008869	0.315002
2050.290000	-0.592849	-2.266772	-1.010991	-1.429342	1.486915	1.272393	-0.158535	-0.087116	-0.001667	0.083335	-0.000135	0.100008	-1.800928	6.599625	3.493884	0.641302	-0.110990	0.262278	-1.769940	6.399502	4.195254	0.616460	-0.008871	0.314991	-1.769940	6.399502	4.195254	0.616460	-0.008871	0.314991
2050.300000	-0.594409	-2.267573	-1.010991	-1.428516	1.486927	1.273424	-0.158147	-0.085838	-0.001039	0.081760	-0.000121	0.099838	-1.808366	6.500834	3.448410	0.678282	-0.135552	0.283320	-1.769844	6.403512	4.194842	0.616452	-0.008866	0.314979	-1.769844	6.403512	4.194842	0.616452	-0.008866	0.314979
2050.310000	-0.595999	-2.268397	-1.011014	-1.427710	1.486915	1.274405	-0.158916	-0.083380	-0.000768	0.085243	-0.000106	0.095893	-1.893730	6.376912	3.454270	0.639014	-0.114297	0.305635	-1.769747	6.407723	4.194375	0.616440	-0.008866	0.314968	-1.769747	6.407723	4.194375	0.616440	-0.008866	0.314968
2050.320000	-0.597602	-2.269235	-1.010966	-1.426847	1.486891	1.275391	-0.159297	-0.084524	-0.000907	0.084721	-0.000114	0.101503	-1.595163	6.401986	3.417234	0.667868	-0.130379	0.261987	-1.769651	6.411605	4.193957	0.616434	-0.008866	0.314957	-1.769651	6.411605	4.193957	0.616434	-0.008866	0.314957
2050.332000	-0.599486	-2.270265	-1.011026	-1.425876	1.486903	1.276685	-0.156433	-0.084863	-0.001240	0.083144	-0.000101	0.101023	-1.873101	6.447970	3.436101	0.635529	-0.133750	0.240658	-1.769535	6.416701	4.193337	0.616411	-0.008867	0.314944	-1.769535	6.416701	4.193337	0.616411	-0.008867	0.314944
2050.342000	-0.601038	-2.271089	-1.011014	-1.425037	1.486928	1.277656	-0.157666	-0.081794	-0.001408	0.083799	-0.000093	0.100091	-1.806687	6.013048	3.461683	0.600968	-0.139705	0.271259	-1.769440	6.420626	4.192922	0.616406	-0.008865	0.314933	-1.769440	6.420626	4.192922	0.616406	-0.008865	0.314933
2050.352000	-0.602685	-2.271965	-1.011027	-1.424221	1.486928	1.278673	-0.160191	-0.085161	-0.002003	0.084142	-0.000100	0.097909	-1.639666	6.238651	3.479240	0.635752	-0.109988	0.285917	-1.769344	6.424650	4.192460	0.616393	-0.008865	0.314922	-1.769344	6.424650	4.192460	0.616393	-0.008865	0.314922
2050.362000	-0.604215	-2.272793	-1.011039	-1.423406	1.486928	1.279656	-0.158016	-0.089305	-0.001463	0.082841	-0.000092	0.096322	-1.658951	6.602190	3.475532	0.642275	-0.117250	0.331750	-1.769250	6.428498	4.192013	0.616383	-0.008865	0.314911	-1.769250	6.428498	4.192013	0.616383	-0.008865	0.314911
2050.372000	-0.605836	-2.273665	-1.011039	-1.422567	1.486879	1.280606	-0.157485	-0.086288	-0.001036	0.082703	-0.000098	0.102634	-1.782772	6.530546	3.425695	0.620951	-0.126189	0.315298	-1.769153	6.432835	4.191490	0.616363	-0.008863	0.314900	-1.769153	6.432835	4.191490	0.616363	-0.008863	0.314900
2050.382000	-0.607376	-2.274513	-1.011050	-1.421764	1.486915	1.281638	-0.157073	-0.084485	-0.000699	0.083039	-0.000092	0.103983	-1.779329	6.356046	3.397660	0.657516	-0.128453	0.211842	-1.769058	6.436902	4.191027	0.616356	-0.008860	0.314889	-1.769058	6.436902	4.191027	0.616356	-0.008860	0.314889
2050.394000	-0.609262	-2.275532	-1.011063	-1.420769	1.486903	1.282837	-0.158613	-0.087551	-0.001367	0.083045	-0.000086	0.104254	-1.594936	6.538122	3.374315	0.625506	-0.103685	0.249021	-1.768945	6.441877	4.190438	0.616340	-0.008860	0.314876	-1.768945	6.441877	4.190438	0.616340	-0.008860	0.314876
2050.404000	-0.610864	-2.276405	-1.011086	-1.419939	1.486915	1.283878	-0.155950	-0.085866	-0.001053	0.085329	-0.000078	0.100632	-1.753395	6.592990	3.373627	0.596528	-0.120618	0.265788	-1.768850	6.445996	4.189971	0.616330	-0.008862	0.314865	-1.768850	6.445996	4.189971	0.616330	-0.008862	0.314865
2050.414000	-0.612462	-2.277231	-1.011098	-1.419149	1.486903	1.284849	-0.157571	-0.083793	-0.002217	0.084410	-0.000086	0.098906	-1.811127	6.080572	3.433113	0.599100	-0.109789	0.332195	-1.768756	6.450059	4.189448	0.616308	-0.008859	0.314855	-1.768756	6.450059	4.189448	0.616308	-0.008859	0.314855
2050.426000	-0.614310	-2.278271	-1.011147	-1.418191	1.486915	1.286049	-0.156077	-0.084928	-0.002468	0.081420	-0.000088	0.102525	-1.973984	6.484876	3.541950	0.657040	-0.126462	0.245490	-1.768643	6.454727	4.188881	0.616298	-0.008859	0.314842	-1.768643	6.454727	4.188881	0.616298	-0.008859	0.314842
2050.436000	-0.615923	-2.279134	-1.011182	-1.417326	1.486928	1.287105	-0.158771	-0.086630	-0.001677	0.083466	-0.000098	0.103449	-1.609391	6.591994	3.413932	0.616065	-0.126095	0.197747	-1.768549	6.458979	4.188348	0.616282	-0.008859	0.314831	-1.768549	6.458979	4.188348	0.616282	-0.008859	0.314831
2050.446000	-0.617503	-2.279996	-1.011194	-1.416511	1.486891	1.288135	-0.156255	-0.086021	-0.001293	0.082994	-0.000092	0.101950	-1.880155	6.647950	3.467114	0.642011	-0.146799	0.252558	-1.768455	6.462935	4.187849	0.616273	-0.008855	0.314820	-1.768455	6.462935	4.187849	0.616273	-0.008855	0.314820
2050.456000	-0.619087	-2.280833	-1.011170	-1.415696	1.486879	1.289069	-0.156914	-0.084961	-0.001492	0.081135	-0.000157	0.100691	-1.710545	6.528507	3.437061	0.637777	-0.126069	0.246654	-1.768362	6.466969	4.187374	0.616263	-0.008856	0.314810	-1.768362	6.466969	4.187374	0.616263	-0.008856	0.314810
2050.466000	-0.620626	-2.281659	-1.011182	-1.414893	1.486915	1.290123	-0.155240	-0.085268	-0.001077	0.082484	-0.000168	0.097651	-1.942631	6.527261	3.369263	0.636028	-0.137381	0.320029	-1.768269	6.470986	4.186879	0.616250	-0.008860	0.314799	-1.768269	6.470986	4.186879	0.616250	-0.008860	0.314799
2050.476000	-0.622280	-2.282544	-1.011218	-1.414042	1.486867	1.291144	-0.158702	-0.085041	-0.001044	0.081432	-0.000315	0.103166	-1.652853	6.523575	3.383448	0.656540	-0.143275	0.274076	-1.768177	6.475059	4.186377	0.616241	-0.008859	0.314788	-1.768177	6.475059	4.186377	0.616241	-0.008859	0.314788
2050.488000	-0.624128	-2.283560	-1.011254	-1.413034	1.486867	1.292305	-0.156348	-0.082055	-0.002399	0.081854	-0.000298	0.100592	-1.820717	6.185741	3.418187	0.648189	-0.124325	0.238954	-1.768065	6.479888	4.185752	0.616222	-0.008855	0.314776	-1.768065	6.479888	4.185752	0.616222	-0.008855	0.314776
2050.498000	-0.625665	-2.284399	-1.011230	-1.412255	1.486891	1.293326	-0.156569	-0.084142	-0.001909	0.081193	-0.000250	0.101612	-1.820484	6.250588	3.462207	0.628716	-0.123434	0.220650	-1.767974	6.483543	4.185275	0.616215	-0.008855	0.314765	-1.767974	6.483543	4.185275	0.616215	-0.008855	0.314765
2050.508000	-0.627255	-2.285237	-1.011266	-1.411464	1.486903	1.294344	-0.158165	-0.086107	-0.001472	0.080763	-0.000266	0.100197	-1.728507	6.635376	3.437822	0.664101	-0.100004	0.268209	-1.767881	6.487682	4.184708	0.616197	-0.008856	0.314755	-1.767881	6.487682	4.184708	0.616197	-0.008856	0.314755
2050.518000	-0.628823	-2.286099	-1.011254	-1.410563	1.486879	1.295349	-0.159125	-0.086146	-0.001072	0.084513	-0.000206	0.096966	-1.497261	6.606785	3.416709	0.597923	-0.119871	0.335045	-1.767789	6.491615	4.184208	0.616186	-0.008853	0.314744	-1.767789	6.491615	4.184208	0.616186	-0.008853	0.314744
2050.528000	-0.630429	-2.286948	-1.011277	-1.409736	1.486867	1.296322	-0.155650	-0.084658	-0.000961	0.081645	-0.000234	0.101278	-1.829394	6.532687	3.357450	0.606690	-0.110337	0.253857	-1.767698	6.495605	4.183710	0.616180	-0.008851	0.314734	-1.767698	6.495605	4.183710	0.616180	-0.008851	0.314734
2050.538000	-0.631934	-2.287775	-1.011290	-1.408922	1.486855	1.297294	-0.155514	-0.086153	-0.001248	0.079925	-0.000226	0.102250	-1.814842	6.560690	3.379849	0.657629	-0.115430	0.217016	-1.767607	6.499569	4.183176	0.616166	-0.008855	0.314723	-1.767607	6.499569	4.183176	0.616166	-0.008855	0.314723
2050.550000	-0.633831	-2.288839	-1.011277	-1.407903	1.486867	1.298565	-0.158088	-0.085652	-0.001029	0.079379	-0.000202	0.101967	-1.701462	6.710410	3.308043	0.619716	-0.111956	0.238768	-1.767497	6.504460	4.182568	0.616158	-0.008854	0.314711	-1.767497	6.504460	4.182568	0.616158	-0.008854	0.314711
2050.560000	-0.635363	-2.289627	-1.011327	-1.407135	1.486903	1.299583	-0.157053	-0.081092	-0.001577	0.080025	-0.000198	0.101166	-1.718645	6.161471	3.373558	0.626537	-0.090267	0.249904	-1.767407	6.508099	4.182037	0.616144	-0.008853	0.314700	-1.767407	6.508099	4.182037	0.616144	-0.008853	0.314700
2050.570000	-0.636981	-2.290455	-1.011363	-1.406332	1.486891	1.300540	-0.156353	-0.084960	-0.002763	0.079089	-0.000223	0.097033	-1.835256	6.345147	3.522169	0.635363	-0.090685	0.309568	-1.767316	6.512109	4.181496	0.616131	-0.008853	0.314690	-1.767316	6.512109	4.181496	0.616131	-0.008853	0.314690
2050.582000	-0.638794	-2.291558	-1.011327	-1.405337	1.486879	1.301765	-0.156639	-0.088680	-0.001890	0.080378	-0.000214	0.101492	-1.818978	6.798890	3.439133	0.630351	-0.081764	0.273970	-1.767207	6.517051	4.180809	0.616111	-0.008852	0.314678	-1.767207	6.517051	4.180809	0.616111	-0.008852	0.314678
2050.592000	-0.640298	-2.292394	-1.011361	-1.404521	1.486843	1.302783	-0.157928	-0.085755	-0.001042	0.080708	-0.000207	0.100030	-1.738914	6.711374	3.404255	0.620891	-0.078616	0.220685	-1.767116	6.520969	4.180246	0.616099	-0.008850	0.314667	-1.767116	6.520969	4.180246	0.616099	-0.008850	0.314667
2050.602000	-0.641877	-2.293244	-1.011374	-1.403706	1.486891	1.303792	-0.156400	-0.085235	-0.001106	0.078806	-0.000203	0.103604	-1.777667	6.745975	3.353525	0.632187	-0.061329	0.204547	-1.767027	6.524880	4.179756	0.616091	-0.008849	0.314657	-1.767027	6.524880	4.179756	0.616091	-0.008849	0.314657
2050.612000	-0.643485	-2.294106	-1.011374	-1.402891	1.486867	1.304785	-0.157347	-0.085753	-0.001233	0.078405	-0.000200	0.100409	-1.866975	6.699378	3.356616	0.627424	-0.096520	0.231414	-1.766937	6.528850	4.179181	0.616075	-0.008850	0.314647	-1.766937	6.528850	4.179181	0.616075	-0.008850	0.314647
2050.622000	-0.645000	-2.294954	-1.011421	-1.402123	1.486843	1.305767	-0.155353	-0.084444	-0.001348	0.080345	-0.000193	0.097064	-2.102559	6.706329	3.351533	0.607595	-0.089768	0.302362	-1.766848	6.532723	4.178649	0.616064	-0.008845	0.314637	-1.766848	6.532723	4.178649	0.616064	-0.008845	0.314637
2050.632000	-0.646605	-2.295791	-1.011422	-1.401260	1.486831	1.306788	-0.158334	-0.082154	-0.001918	0.078172	-0.000191	0.100987	-1.782219	6.334086	3.356330	0.613405	-0.078497	0.240511	-1.766758	6.536700	4.178099	0.616054	-0.008848	0.314627	-1.766758	6.536700	4.178099	0.616054	-0.008848	0.314627
2050.644000	-0.648488	-2.296750	-1.011446	-1.400300	1.486879	1.307987	-0.157111	-0.084803	-0.002791	0.080145	-0.000184	0.100380	-1.917372	6.499075	3.427253	0.644143	-0.079699	0.246891	-1.766652	6.541189	4.177422	0.616035	-0.008849	0.314614	-1.766652	6.541189	4.177422	0.616035	-0.008849	0.314614
2050.654000	-0.650012	-2.297672	-1.011470	-1.399496	1.486867	1.309007	-0.157805	-0.085817	-0.001832	0.081057	-0.000183	0.103325	-1.832540	6.704385	3.408001	0.634517	-0.067477	0.209355	-1.766562	6.545193	4.176834	0.616018	-0.008848	0.314604	-1.766562	6.545193	4.176834	0.616018	-0.008848	0.314604
2050.664000	-0.651599	-2.298497	-1.011470	-1.398658	1.486831	1.309976	-0.156604	-0.085831	-0.001203	0.079132	-0.000163	0.098293	-1.893510	6.797890	3.351979	0.649810	-0.048908	0.279496	-1.766474	6.549061	4.176308	0.616009	-0.008845	0.314594	-1.766474	6.549061	4.176308	0.616009	-0.008845	0.314594
2050.674000	-0.653192	-2.299323	-1.011493	-1.397878	1.486855	1.310981	-0.158950	-0.083704	-0.000845	0.080542	-0.000146	0.096333	-1.605857	6.498800	3.312752	0.646440	-0.058894	0.343193	-1.766386	6.552944	4.175745	0.615997	-0.008848	0.314584	-1.766386	6.552944	4.175745	0.615997	-0.008848	0.314584
2050.684000	-0.654751	-2.300160	-1.011494	-1.397109	1.486855	1.311907	-0.156733	-0.083807	-0.001474	0.081554	-0.000133	0.101721	-1.767493	6.564654	3.344736	0.655198	-0.049897	0.280542	-1.766298	6.556725	4.175194	0.615986	-0.008845	0.314574	-1.766298	6.556725	4.175194	0.615986	-0.008845	0.314574
2050.696000	-0.656658	-2.301201	-1.011505	-1.396078	1.486867	1.313212	-0.155931	-0.084838	-0.001183	0.082042	-0.000119	0.100107	-1.766307	6.578391	3.348523	0.638269	-0.047341	0.230029	-1.766194	6.561284	4.174552	0.615979	-0.008845	0.314562	-1.766194	6.561284	4.174552	0.615979	-0.008845	0.314562
2050.706000	-0.658223	-2.301978	-1.011529	-1.395249	1.486855	1.314160	-0.157442	-0.081724	-0.001599	0.084808	-0.000110	0.102854	-1.755130	6.241672	3.346036	0.604794	-0.047835	0.264913	-1.766106	6.565010	4.173961	0.615964	-0.008843	0.314552	-1.766106	6.565010	4.173961	0.615964	-0.008843	0.314552
2050.716000	-0.659814	-2.302806	-1.011578	-1.394436	1.486844	1.315154	-0.157587	-0.083840	-0.001987	0.082141	-0.000102	0.100724	-1.526251	6.305840	3.410701	0.620508	-0.026189	0.275576	-1.766018	6.568923	4.173356	0.615951	-0.008842	0.314542	-1.766018	6.568923	4.173356	0.615951	-0.008842	0.314542
2050.726000	-0.661361	-2.303681	-1.011590	-1.393634	1.486831	1.316110	-0.155185	-0.087734	-0.001856	0.080062	-0.000096	0.096312	-1.854142	6.654356	3.394211	0.645232	-0.056341	0.357221	-1.765931	6.572694	4.172801	0.615940	-0.008841	0.314532	-1.765931	6.572694	4.172801	0.615940	-0.008841	0.314532
2050.738000	-0.663209	-2.304709	-1.011553	-1.392627	1.486820	1.317371	-0.155691	-0.085674	-0.000929	0.083057	-0.000089	0.102046	-1.756961	6.634684	3.268151	0.589819	-0.017733	0.267566	-1.765826	6.577411	4.172079	0.615925	-0.008844	0.314521	-1.765826	6.577411	4.172079	0.615925	-0.008844	0.314521
2050.748000	-0.664762	-2.305593	-1.011529	-1.391836	1.486891	1.318377	-0.157975	-0.083239	-0.000848	0.082267	-0.000083	0.100776	-1.525748	6.554185	3.232154	0.603642	-0.025441	0.249936	-1.765740	6.581239	4.171548	0.615917	-0.008842	0.314511	-1.765740	6.581239	4.171548	0.615917	-0.008842	0.314511
2050.758000	-0.666377	-2.306432	-1.011613	-1.391023	1.486879	1.319360	-0.156435	-0.085333	-0.001493	0.079437	-0.000008	0.101055	-1.688075	6.610174	3.250607	0.600154	-0.019299	0.257481	-1.765653	6.585274	4.170889	0.615897	-0.008843	0.314501	-1.765653	6.585274	4.170889	0.615897	-0.008843	0.314501
2050.768000	-0.667899	-2.307293	-1.011578	-1.390231	1.486867	1.320365	-0.155270	-0.084676	-0.001597	0.082572	-0.000000	0.099323	-1.776785	6.718090	3.315991	0.575690	-0.035122	0.279840	-1.765567	6.589048	4.170295	0.615884	-0.008841	0.314491	-1.765567	6.589048	4.170295	0.615884	-0.008841	0.314491
2050.780000	-0.669735	-2.308345	-1.011661	-1.389283	1.486831	1.321503	-0.154584	-0.081908	-0.002361	0.084726	-0.000000	0.097841	-1.982716	6.397706	3.310172	0.570481	-0.014933	0.341401	-1.765464	6.593699	4.169596	0.615872	-0.008840	0.314479	-1.765464	6.593699	4.169596	0.615872	-0.008840	0.314479
2050.790000	-0.671336	-2.309209	-1.011649	-1.388471	1.486855	1.322547	-0.156773	-0.084380	-0.002428	0.081856	-0.000000	0.102352	-1.727225	6.670733	3.334332	0.643799	-0.059742	0.242221	-1.765377	6.597486	4.168945	0.615854	-0.008837	0.314470	-1.765377	6.597486	4.168945	0.615854	-0.008837	0.314470
2050.800000	-0.672867	-2.310035	-1.011685	-1.387632	1.486903	1.323576	-0.155574	-0.085525	-0.002739	0.083265	0.000000	0.098509	-1.899802	6.792240	3.416566	0.597640	-0.021452	0.286075	-1.765291	6.601363	4.168343	0.615843	-0.008838	0.314460	-1.765291	6.601363	4.168343	0.615843	-0.008838	0.314460
2050.810000	-0.674463	-2.310872	-1.011709	-1.386865	1.486855	1.324598	-0.155302	-0.084258	-0.001772	0.082034	0.000000	0.103513	-1.985855	6.756128	3.406674	0.656665	-0.022857	0.222394	-1.765206	6.605341	4.167716	0.615827	-0.008836	0.314450	-1.765206	6.605341	4.167716	0.615827	-0.008836	0.314450
2050.822000	-0.676369	-2.311912	-1.011709	-1.385860	1.486844	1.325768	-0.153601	-0.082817	-0.001880	0.080717	0.000000	0.096303	-2.096904	6.677431	3.359432	0.627695	-0.006936	0.305569	-1.765104	6.609683	4.167022	0.615819	-0.008840	0.314439	-1.765104	6.609683	4.167022	0.615819	-0.008840	0.314439
2050.832000	-0.677887	-2.312714	-1.011733	-1.385021	1.486879	1.326763	-0.157384	-0.083951	-0.001217	0.081388	0.000000	0.096630	-1.657805	6.741074	3.296282	0.600533	-0.024379	0.330750	-1.765019	6.613579	4.166381	0.615804	-0.008838	0.314429	-1.765019	6.613579	4.166381	0.615804	-0.008838	0.314429
2050.842000	-0.679476	-2.313564	-1.011744	-1.384195	1.486831	1.327748	-0.153731	-0.084030	-0.001356	0.080524	0.000000	0.100882	-1.922361	6.816352	3.274678	0.625555	-0.018486	0.267430	-1.764934	6.617472	4.165734	0.615788	-0.008836	0.314419	-1.764934	6.617472	4.165734	0.615788	-0.008836	0.314419
2050.852000	-0.681108	-2.314388	-1.011781	-1.383429	1.486855	1.328766	-0.154250	-0.080975	-0.001609	0.079739	0.000000	0.099971	-1.747150	6.518917	3.310951	0.645897	-0.000047	0.228151	-1.764850	6.620991	4.165166	0.615781	-0.008834	0.314410	-1.764850	6.620991	4.165166	0.615781	-0.008834	0.314410
2050.864000	-0.682956	-2.315395	-1.011781	-1.382470	1.486844	1.329951	-0.153593	-0.081751	-0.002166	0.080307	0.000000	0.098625	-1.991137	6.376209	3.323810	0.647500	0.006258	0.242827	-1.764749	6.625406	4.164433	0.615767	-0.008833	0.314398	-1.764749	6.625406	4.164433	0.615767	-0.008833	0.314398
2050.874000	-0.684533	-2.316189	-1.011805	-1.381666	1.486855	1.330981	-0.156939	-0.085839	-0.001367	0.082764	0.000000	0.096873	-1.495317	6.753534	3.346546	0.619389	-0.018453	0.288268	-1.764665	6.629216	4.163823	0.615756	-0.008835	0.314389	-1.764665	6.629216	4.163823	0.615756	-0.008835	0.314389
2050.884000	-0.686088	-2.317052	-1.011806	-1.380865	1.486867	1.331952	-0.153990	-0.084950	-0.001683	0.080333	0.000000	0.097154	-1.727949	6.768193	3.344766	0.647565	-0.020056	0.308683	-1.764582	6.632719	4.163222	0.615745	-0.008837	0.314379	-1.764582	6.632719	4.163222	0.615745	-0.008837	0.314379
2050.894000	-0.687624	-2.317915	-1.011805	-1.380025	1.486879	1.332935	-0.154421	-0.082784	-0.000951	0.083113	0.000000	0.099386	-1.743755	6.457861	3.296854	0.634431	0.010469	0.251592	-1.764499	6.636394	4.162625	0.615739	-0.008834	0.314370	-1.764499	6.636394	4.162625	0.615739	-0.008834	0.314370
2050.906000	-0.689437	-2.318901	-1.011828	-1.379031	1.486844	1.334180	-0.155954	-0.085579	-0.001441	0.083263	0.000000	0.096784	-1.736776	6.657923	3.309609	0.630207	-0.006233	0.256159	-1.764399	6.640746	4.161891	0.615731	-0.008834	0.314359	-1.764399	6.640746	4.161891	0.615731	-0.008834	0.314359
2050.916000	-0.691000	-2.319741	-1.011852	-1.378230	1.486831	1.335128	-0.156641	-0.086298	-0.001061	0.079887	0.000000	0.099618	-1.607516	6.891656	3.268123	0.652204	0.008483	0.227184	-1.764316	6.644685	4.161240	0.615717	-0.008830	0.314349	-1.764316	6.644685	4.161240	0.615717	-0.008830	0.314349
2050.926000	-0.692542	-2.320566	-1.011817	-1.377356	1.486831	1.336158	-0.153455	-0.080765	-0.001498	0.079629	0.000000	0.097949	-1.864983	6.422193	3.271677	0.630115	-0.013167	0.227690	-1.764233	6.648464	4.160568	0.615702	-0.008831	0.314340	-1.764233	6.648464	4.160568	0.615702	-0.008831	0.314340
2050.936000	-0.694054	-2.321347	-1.011876	-1.376578	1.486855	1.337103	-0.153690	-0.082143	-0.002281	0.078715	0.000000	0.094741	-1.846329	6.321151	3.344032	0.647244	-0.010716	0.340872	-1.764151	6.651858	4.160002	0.615695	-0.008830	0.314331	-1.764151	6.651858	4.160002	0.615695	-0.008830	0.314331
2050.948000	-0.695867	-2.322381	-1.011912	-1.375608	1.486879	1.338317	-0.156218	-0.086802	-0.002154	0.077134	0.000000	0.102294	-1.738777	6.846209	3.383085	0.659621	0.013099	0.215687	-1.764052	6.656383	4.159191	0.615682	-0.008832	0.314319	-1.764052	6.656383	4.159191	0.615682	-0.008832	0.314319
2050.958000	-0.697428	-2.323219	-1.011900	-1.374756	1.486855	1.339297	-0.155026	-0.085586	-0.001451	0.081575	0.000000	0.096694	-1.806030	6.906818	3.307995	0.582222	-0.000035	0.272767	-1.763970	6.659985	4.158594	0.615677	-0.008829	0.314310	-1.763970	6.659985	4.158594	0.615677	-0.008829	0.314310
2050.968000	-0.698981	-2.324107	-1.011949	-1.374002	1.486855	1.340293	-0.154743	-0.083503	-0.001625	0.079862	0.000000	0.099366	-1.809633	6.721809	3.327346	0.646518	-0.009749	0.236609	-1.763887	6.663852	4.157898	0.615660	-0.008830	0.314301	-1.763887	6.663852	4.157898	0.615660	-0.008830	0.314301
2050.978000	-0.700526	-2.324936	-1.011949	-1.373164	1.486844	1.341298	-0.154905	-0.085718	-0.001495	0.079262	0.000000	0.095805	-1.862002	6.885860	3.320287	0.625569	-0.017733	0.288730	-1.763806	6.667309	4.157270	0.615650	-0.008829	0.314292	-1.763806	6.667309	4.157270	0.615650	-0.008829	0.314292
2050.990000	-0.702383	-2.325955	-1.011948	-1.372205	1.486891	1.342388	-0.156435	-0.084157	-0.001485	0.080515	0.000000	0.096896	-1.734324	6.850561	3.288713	0.626003	-0.016587	0.337964	-1.763708	6.671867	4.156469	0.615632	-0.008828	0.314281	-1.763708	6.671867	4.156469	0.615632	-0.008828	0.314281
2051.000000	-0.703955	-2.326759	-1.011949	-1.371391	1.486855	1.343421	-0.155029	-0.082091	-0.002606	0.080461	0.000000	0.101817	-1.921899	6.630661	3.382415	0.605045	0.016740	0.273725	-1.763627	6.675459	4.155820	0.615625	-0.008826	0.314271	-1.763627	6.675459	4.155820	0.615625	-0.008826	0.314271
2051.010000	-0.705484	-2.327610	-1.012021	-1.370612	1.486831	1.344414	-0.154726	-0.082551	-0.002816	0.079278	0.000000	0.098710	-1.802635	6.526830	3.455164	0.587746	-0.016449	0.286773	-1.763546	6.679032	4.155129	0.615608	-0.008829	0.314262	-1.763546	6.679032	4.155129	0.615608	-0.008829	0.314262
2051.020000	-0.707076	-2.328429	-1.012056	-1.369762	1.486855	1.345398	-0.153319	-0.086591	-0.002124	0.080004	0.000000	0.100235	-2.025986	6.864641	3.388312	0.632619	0.003524	0.273948	-1.763465	6.682589	4.154498	0.615598	-0.008826	0.314253	-1.763465	6.682589	4.154498	0.615598	-0.008826	0.314253
2051.032000	-0.708910	-2.329483	-1.012055	-1.368816	1.486879	1.346559	-0.156372	-0.085503	-0.001231	0.078818	0.000000	0.098224	-1.614437	6.894589	3.343079	0.629251	-0.002673	0.307684	-1.763368	6.686961	4.153697	0.615587	-0.008824	0.314242	-1.763368	6.686961	4.153697	0.615587	-0.008824	0.314242
2051.042000	-0.710470	-2.330286	-1.012032	-1.367966	1.486831	1.347506	-0.155039	-0.082726	-0.000924	0.078309	0.000000	0.098196	-1.675674	6.844171	3.317648	0.656669	-0.004248	0.319231	-1.763288	6.690658	4.153043	0.615576	-0.008826	0.314233	-1.763288	6.690658	4.153043	0.615576	-0.008826	0.314233
2051.052000	-0.711999	-2.331053	-1.012068	-1.367235	1.486831	1.348550	-0.155300	-0.081777	-0.001349	0.079880	0.000000	0.101204	-1.666541	6.617848	3.326393	0.647971	-0.005335	0.277721	-1.763209	6.694084	4.152417	0.615568	-0.008827	0.314224	-1.763209	6.694084	4.152417	0.615568	-0.008827	0.314224
2051.062000	-0.713567	-2.331943	-1.012080	-1.366443	1.486867	1.349580	-0.153514	-0.084123	-0.001490	0.080130	0.000000	0.099435	-1.977575	6.715796	3.377763	0.661941	-0.009680	0.269071	-1.763129	6.697838	4.151751	0.615554	-0.008825	0.314215	-1.763129	6.697838	4.151751	0.615554	-0.008825	0.314215
2051.074000	-0.715425	-2.332900	-1.012092	-1.365496	1.486879	1.350720	-0.156537	-0.080905	-0.001507	0.082467	0.000000	0.103476	-1.657714	6.334735	3.338226	0.630131	0.010620	0.218308	-1.763033	6.702087	4.150911	0.615537	-0.008824	0.314204	-1.763033	6.702087	4.150911	0.615537	-0.008824	0.314204
2051.084000	-0.716961	-2.333693	-1.012153	-1.364681	1.486855	1.351761	-0.154211	-0.082081	-0.002479	0.083239	0.000000	0.099684	-1.762924	6.289719	3.413090	0.647201	-0.008752	0.278060	-1.762954	6.705541	4.150254	0.615528	-0.008821	0.314195	-1.762954	6.705541	4.150254	0.615528	-0.008821	0.314195
2051.094000	-0.718465	-2.334559	-1.012153	-1.363867	1.486855	1.352707	-0.153595	-0.085479	-0.001782	0.081750	0.000000	0.099490	-1.843775	6.680036	3.381784	0.600923	0.008636	0.297033	-1.762874	6.709137	4.149549	0.615515	-0.008820	0.314186	-1.762874	6.709137	4.149549	0.615515	-0.008820	0.314186
2051.104000	-0.720000	-2.335423	-1.012115	-1.363029	1.486844	1.353691	-0.154764	-0.087018	-0.001082	0.082337	0.000000	0.101708	-1.950734	6.978527	3.338005	0.607633	-0.003986	0.256169	-1.762796	6.712681	4.148932	0.615510	-0.008821	0.314177	-1.762796	6.712681	4.148932	0.615510	-0.008821	0.314177
2051.116000	-0.721880	-2.336394	-1.012128	-1.362059	1.486844	1.354911	-0.156833	-0.084256	-0.000789	0.080452	0.000000	0.097900	-1.558354	6.681989	3.252561	0.631595	-0.019527	0.250403	-1.762701	6.717138	4.148079	0.615495	-0.008819	0.314167	-1.762701	6.717138	4.148079	0.615495	-0.008819	0.314167
2051.126000	-0.723392	-2.337270	-1.012152	-1.361293	1.486820	1.355896	-0.153834	-0.084498	-0.001462	0.080804	0.000000	0.100862	-1.827187	6.685247	3.307340	0.616165	0.002188	0.210576	-1.762622	6.720718	4.147380	0.615484	-0.008823	0.314158	-1.762622	6.720718	4.147380	0.615484	-0.008823	0.314158
2051.136000	-0.724957	-2.338122	-1.012163	-1.360524	1.486844	1.356876	-0.154156	-0.085125	-0.001254	0.083066	0.000000	0.098386	-1.865863	6.797246	3.298894	0.599719	-0.018964	0.283007	-1.762543	6.724392	4.146648	0.615466	-0.008820	0.314149	-1.762543	6.724392	4.146648	0.615466	-0.008820	0.314149
2051.146000	-0.726482	-2.338986	-1.012176	-1.359699	1.486867	1.357871	-0.154696	-0.083271	-0.002037	0.081688	0.000000	0.097373	-1.840312	6.675970	3.390265	0.643953	-0.009642	0.330415	-1.762465	6.727950	4.146012	0.615463	-0.008820	0.314140	-1.762465	6.727950	4.146012	0.615463	-0.008820	0.314140
2051.158000	-0.728370	-2.339958	-1.012237	-1.358753	1.486879	1.359083	-0.154556	-0.083947	-0.002511	0.081878	0.000000	0.101253	-1.646687	6.650135	3.401625	0.633035	-0.021913	0.236217	-1.762371	6.732301	4.145106	0.615443	-0.008819	0.314130	-1.762371	6.732301	4.145106	0.615443	-0.008819	0.314130
2051.168000	-0.729931	-2.340845	-1.012259	-1.357939	1.486855	1.360053	-0.154381	-0.084641	-0.002369	0.081707	0.000000	0.098638	-1.858112	6.902828	3.391447	0.644597	-0.026595	0.260072	-1.762292	6.735883	4.144345	0.615426	-0.008816	0.314121	-1.762292	6.735883	4.144345	0.615426	-0.008816	0.314121
2051.178000	-0.731436	-2.341685	-1.012259	-1.357136	1.486855	1.361048	-0.154089	-0.083816	-0.001679	0.081994	0.000000	0.100306	-1.829167	6.792601	3.354544	0.618688	-0.019615	0.215334	-1.762215	6.739452	4.143662	0.615417	-0.008815	0.314112	-1.762215	6.739452	4.143662	0.615417	-0.008815	0.314112
2051.188000	-0.732958	-2.342513	-1.012271	-1.356310	1.486879	1.362040	-0.155172	-0.083428	-0.001563	0.079860	0.000000	0.096494	-1.733754	6.840201	3.317855	0.652077	-0.035551	0.291688	-1.762137	6.743048	4.142935	0.615407	-0.008815	0.314104	-1.762137	6.743048	4.142935	0.615407	-0.008815	0.314104
2051.200000	-0.734849	-2.343546	-1.012307	-1.355350	1.486831	1.363226	-0.154065	-0.083722	-0.002155	0.083555	0.000000	0.096796	-1.730086	6.659335	3.396408	0.599494	-0.036820	0.303903	-1.762044	6.747298	4.142083	0.615393	-0.008816	0.314093	-1.762044	6.747298	4.142083	0.615393	-0.008816	0.314093
2051.210000	-0.736410	-2.344349	-1.012319	-1.354489	1.486867	1.364224	-0.154354	-0.083989	-0.001720	0.080529	0.000000	0.101553	-1.814615	6.852741	3.446276	0.616227	-0.028107	0.230028	-1.761967	6.750775	4.141356	0.615381	-0.008814	0.314084	-1.761967	6.750775	4.141356	0.615381	-0.008814	0.314084
2051.220000	-0.737938	-2.345235	-1.012307	-1.353745	1.486891	1.365228	-0.153070	-0.081471	-0.001728	0.082918	0.000000	0.097067	-1.902753	6.692214	3.388652	0.610307	-0.029199	0.276570	-1.761891	6.754312	4.140650	0.615371	-0.008814	0.314076	-1.761891	6.754312	4.140650	0.615371	-0.008814	0.314076
2051.232000	-0.739808	-2.346195	-1.012380	-1.352776	1.486844	1.366415	-0.156345	-0.080733	-0.001862	0.081196	0.000000	0.098416	-1.639113	6.438869	3.447651	0.616040	-0.017678	0.242261	-1.761800	6.758230	4.139833	0.615361	-0.008814	0.314066	-1.761800	6.758230	4.139833	0.615361	-0.008814	0.314066
2051.242000	-0.741340	-2.347048	-1.012343	-1.351974	1.486891	1.367396	-0.153660	-0.082738	-0.001811	0.080084	0.000000	0.095558	-1.823797	6.635243	3.409087	0.640758	-0.022473	0.294017	-1.761723	6.761800	4.139094	0.615347	-0.008814	0.314057	-1.761723	6.761800	4.139094	0.615347	-0.008814	0.314057
2051.252000	-0.742914	-2.347852	-1.012366	-1.351135	1.486831	1.368380	-0.154385	-0.083810	-0.001456	0.080598	0.000000	0.097519	-1.728562	6.823225	3.368523	0.644914	-0.031648	0.288849	-1.761646	6.765568	4.138308	0.615332	-0.008812	0.314048	-1.761646	6.765568	4.138308	0.615332	-0.008812	0.314048
2051.262000	-0.744464	-2.348704	-1.012366	-1.350332	1.486867	1.369400	-0.151642	-0.082714	-0.001049	0.082696	0.000000	0.099564	-1.998757	6.684954	3.381797	0.592070	-0.064136	0.245554	-1.761571	6.768928	4.137619	0.615328	-0.008812	0.314040	-1.761571	6.768928	4.137619	0.615328	-0.008812	0.314040
2051.272000	-0.746012	-2.349557	-1.012379	-1.349553	1.486844	1.370345	-0.155501	-0.083926	-0.001332	0.081811	0.000000	0.096311	-1.622853	6.679430	3.351978	0.661885	-0.033668	0.248134	-1.761495	6.772396	4.136917	0.615316	-0.008814	0.314031	-1.761495	6.772396	4.136917	0.615316	-0.008814	0.314031
2051.282000	-0.747573	-2.350349	-1.012427	-1.348763	1.486855	1.371352	-0.154208	-0.085683	-0.001443	0.081305	-0.000000	0.098123	-1.627594	7.089584	3.352816	0.625863	-0.053653	0.221536	-1.761420	6.775893	4.136169	0.615305	-0.008810	0.314023	-1.761420	6.775893	4.136169	0.615305	-0.008810	0.314023
2051.292000	-0.749112	-2.351223	-1.012439	-1.347900	1.486831	1.372333	-0.152742	-0.081492	-0.001343	0.081510	-0.000000	0.095980	-1.769660	6.886887	3.319433	0.590919	-0.040535	0.255405	-1.761344	6.779431	4.135425	0.615299	-0.008811	0.314015	-1.761344	6.779431	4.135425	0.615299	-0.008811	0.314015
2051.304000	-0.750920	-2.352242	-1.012416	-1.346933	1.486879	1.373423	-0.152656	-0.079259	-0.002281	0.077140	-0.000000	0.095527	-1.777529	6.380830	3.442793	0.672210	-0.044732	0.364468	-1.761254	6.783674	4.134549	0.615285	-0.008810	0.314004	-1.761254	6.783674	4.134549	0.615285	-0.008810	0.314004
2051.314000	-0.752503	-2.353059	-1.012486	-1.346153	1.486855	1.374408	-0.155614	-0.082655	-0.002356	0.078484	-0.000000	0.102537	-1.455565	6.656201	3.500755	0.626606	-0.048899	0.286942	-1.761180	6.786889	4.133829	0.615278	-0.008810	0.313996	-1.761180	6.786889	4.133829	0.615278	-0.008810	0.313996
2051.324000	-0.754050	-2.353852	-1.012523	-1.345340	1.486855	1.375447	-0.152043	-0.085382	-0.002247	0.077396	0.000000	0.097736	-1.764271	7.028560	3.444072	0.637833	-0.057442	0.258359	-1.761104	6.790454	4.133039	0.615261	-0.008808	0.313988	-1.761104	6.790454	4.133039	0.615261	-0.008808	0.313988
2051.334000	-0.755531	-2.354740	-1.012475	-1.344489	1.486820	1.376430	-0.151470	-0.083543	-0.001355	0.077064	0.000000	0.100267	-1.763044	6.913390	3.380693	0.642704	-0.055150	0.243861	-1.761030	6.793912	4.132284	0.615255	-0.008811	0.313979	-1.761030	6.793912	4.132284	0.615255	-0.008811	0.313979
2051.344000	-0.757065	-2.355556	-1.012498	-1.343733	1.486879	1.377398	-0.152209	-0.083113	-0.000900	0.078903	0.000000	0.098374	-1.876775	6.935027	3.366232	0.579607	-0.043124	0.273909	-1.760956	6.797398	4.131564	0.615245	-0.008808	0.313971	-1.760956	6.797398	4.131564	0.615245	-0.008808	0.313971
2051.354000	-0.758579	-2.356408	-1.012486	-1.342931	1.486867	1.378342	-0.154667	-0.083345	-0.001513	0.078353	0.000000	0.093898	-1.593517	6.960883	3.413874	0.621450	-0.059939	0.342552	-1.760882	6.800687	4.130816	0.615232	-0.008807	0.313963	-1.760882	6.800687	4.130816	0.615232	-0.008807	0.313963
2051.366000	-0.760400	-2.357402	-1.012534	-1.341950	1.486855	1.379543	-0.151978	-0.081299	-0.001901	0.076500	0.000000	0.100164	-1.868293	6.866213	3.438244	0.635126	-0.046321	0.249422	-1.760793	6.804808	4.129885	0.615219	-0.008806	0.313953	-1.760793	6.804808	4.129885	0.615219	-0.008806	0.313953
2051.376000	-0.761933	-2.358217	-1.012570	-1.341147	1.486867	1.380536	-0.153055	-0.079114	-0.001733	0.077748	-0.000093	0.099312	-1.879415	6.471326	3.413813	0.624220	-0.046520	0.251300	-1.760720	6.808216	4.129157	0.615208	-0.008808	0.313945	-1.760720	6.808216	4.129157	0.615208	-0.008808	0.313945
2051.386000	-0.763432	-2.359047	-1.012570	-1.340356	1.486855	1.381567	-0.153510	-0.081775	-0.002453	0.077325	-0.000101	0.100582	-1.804067	6.710915	3.554701	0.640769	-0.074074	0.230722	-1.760646	6.811542	4.128391	0.615199	-0.008805	0.313936	-1.760646	6.811542	4.128391	0.615199	-0.008805	0.313936
2051.396000	-0.764996	-2.359875	-1.012607	-1.339588	1.486820	1.382523	-0.155057	-0.084551	-0.001942	0.082045	-0.000108	0.097136	-1.694878	7.152098	3.478639	0.584892	-0.070582	0.283593	-1.760573	6.814887	4.127645	0.615190	-0.008805	0.313928	-1.760573	6.814887	4.127645	0.615190	-0.008805	0.313928
2051.408000	-0.766806	-2.360871	-1.012582	-1.338607	1.486807	1.383660	-0.152762	-0.083283	-0.000932	0.077985	-0.000306	0.097813	-1.929092	6.999881	3.430266	0.610653	-0.057438	0.280218	-1.760486	6.818830	4.126733	0.615176	-0.008805	0.313918	-1.760486	6.818830	4.126733	0.615176	-0.008805	0.313918
2051.418000	-0.768351	-2.361651	-1.012618	-1.337793	1.486855	1.384655	-0.154636	-0.081972	-0.000838	0.078491	-0.000673	0.101195	-1.825828	6.889079	3.422948	0.590132	-0.032291	0.239260	-1.760413	6.822271	4.125995	0.615168	-0.008806	0.313910	-1.760413	6.822271	4.125995	0.615168	-0.008806	0.313910
2051.428000	-0.769850	-2.362478	-1.012607	-1.337049	1.486806	1.385648	-0.152954	-0.081928	-0.000934	0.080314	-0.000999	0.099230	-2.112703	6.815790	3.377502	0.583974	-0.020011	0.223485	-1.760340	6.825686	4.125218	0.615158	-0.008805	0.313902	-1.760340	6.825686	4.125218	0.615158	-0.008805	0.313902
2051.440000	-0.771733	-2.363450	-1.012618	-1.336114	1.486807	1.386822	-0.155061	-0.082627	-0.001488	0.080903	-0.000659	0.100438	-1.693548	6.813063	3.422259	0.622272	-0.038172	0.195335	-1.760254	6.829555	4.124290	0.615142	-0.008806	0.313892	-1.760254	6.829555	4.124290	0.615142	-0.008806	0.313892
2051.450000	-0.773260	-2.364265	-1.012679	-1.335349	1.486807	1.387803	-0.153681	-0.079779	-0.002321	0.078653	-0.000545	0.099031	-1.872822	6.346812	3.524883	0.668402	-0.052500	0.231035	-1.760183	6.832796	4.123606	0.615138	-0.008803	0.313884	-1.760183	6.832796	4.123606	0.615138	-0.008803	0.313884
2051.460000	-0.774803	-2.365034	-1.012702	-1.334544	1.486783	1.388771	-0.153379	-0.081899	-0.002068	0.081545	-0.000478	0.095715	-1.892744	6.560719	3.482717	0.635710	-0.045703	0.347215	-1.760111	6.836001	4.122790	0.615123	-0.008803	0.313876	-1.760111	6.836001	4.122790	0.615123	-0.008803	0.313876
2051.470000	-0.776377	-2.365887	-1.012714	-1.333755	1.486831	1.389767	-0.155651	-0.084805	-0.001483	0.080867	-0.000397	0.099530	-1.778292	6.852761	3.468328	0.663427	-0.016880	0.288913	-1.760038	6.839426	4.121962	0.615110	-0.008805	0.313868	-1.760038	6.839426	4.121962	0.615110	-0.008805	0.313868
2051.480000	-0.777891	-2.366691	-1.012691	-1.332892	1.486831	1.390737	-0.154699	-0.084923	-0.000849	0.081741	-0.000311	0.099982	-1.555197	6.999850	3.417818	0.600934	-0.018693	0.261118	-1.759967	6.842711	4.121259	0.615109	-0.008805	0.313860	-1.759967	6.842711	4.121259	0.615109	-0.008805	0.313860
2051.490000	-0.779456	-2.367542	-1.012702	-1.332115	1.486831	1.391719	-0.152842	-0.083422	-0.000947	0.080997	-0.000237	0.100420	-1.758522	6.796425	3.455931	0.605199	0.006210	0.237372	-1.759896	6.845922	4.120479	0.615099	-0.008805	0.313852	-1.759896	6.845922	4.120479	0.615099	-0.008805	0.313852
2051.500000	-0.780933	-2.368346	-1.012738	-1.331325	1.486819	1.392735	-0.153383	-0.082587	-0.000881	0.081583	-0.000188	0.097873	-1.874683	6.752888	3.359621	0.564467	-0.002510	0.262231	-1.759825	6.849357	4.119692	0.615087	-0.008803	0.313844	-1.759825	6.849357	4.119692	0.615087	-0.008803	0.313844
2051.512000	-0.782780	-2.369403	-1.012726	-1.330369	1.486807	1.393859	-0.154014	-0.084418	-0.001262	0.080972	-0.000150	0.094413	-1.793094	6.882390	3.457946	0.589579	0.017118	0.333227	-1.759739	6.853440	4.118706	0.615073	-0.008801	0.313835	-1.759739	6.853440	4.118706	0.615073	-0.008801	0.313835
2051.522000	-0.784284	-2.370194	-1.012750	-1.329579	1.486843	1.394844	-0.154696	-0.082330	-0.001835	0.081540	-0.000129	0.101300	-1.684365	6.796212	3.450588	0.604925	0.006189	0.264079	-1.759668	6.856821	4.117938	0.615063	-0.008802	0.313827	-1.759668	6.856821	4.117938	0.615063	-0.008802	0.313827
2051.532000	-0.785837	-2.371046	-1.012798	-1.328803	1.486771	1.395873	-0.152213	-0.082788	-0.002702	0.078020	-0.000135	0.099550	-1.829243	6.686949	3.554524	0.664832	0.005509	0.219624	-1.759597	6.860135	4.117082	0.615050	-0.008804	0.313819	-1.759597	6.860135	4.117082	0.615050	-0.008804	0.313819
2051.542000	-0.787325	-2.371886	-1.012786	-1.327976	1.486795	1.396877	-0.152990	-0.084592	-0.002066	0.082004	-0.000120	0.097603	-1.890560	6.974734	3.559089	0.622289	0.012510	0.242177	-1.759527	6.863321	4.116276	0.615034	-0.008804	0.313811	-1.759527	6.863321	4.116276	0.615034	-0.008804	0.313811
2051.552000	-0.788855	-2.372727	-1.012810	-1.327174	1.486831	1.397810	-0.155456	-0.085109	-0.001433	0.084430	-0.000108	0.096764	-1.675920	7.039398	3.475350	0.595442	0.018242	0.256665	-1.759457	6.866750	4.115502	0.615027	-0.008799	0.313803	-1.759457	6.866750	4.115502	0.615027	-0.008799	0.313803
2051.564000	-0.790689	-2.373746	-1.012822	-1.326218	1.486831	1.398996	-0.154148	-0.082553	-0.001115	0.081393	-0.000096	0.096252	-1.790503	6.932514	3.496429	0.611600	0.017554	0.312879	-1.759372	6.870748	4.114453	0.615011	-0.008801	0.313794	-1.759372	6.870748	4.114453	0.615011	-0.008801	0.313794
2051.574000	-0.792243	-2.374514	-1.012834	-1.325405	1.486807	1.399967	-0.152940	-0.082738	-0.001282	0.080639	-0.000089	0.098083	-1.789886	6.873686	3.487873	0.606088	0.018106	0.271935	-1.759303	6.873912	4.113711	0.615006	-0.008800	0.313786	-1.759303	6.873912	4.113711	0.615006	-0.008800	0.313786
2051.584000	-0.793754	-2.375378	-1.012822	-1.324663	1.486820	1.400960	-0.152495	-0.084246	-0.001290	0.083058	-0.000082	0.097322	-1.914989	7.091575	3.451447	0.581808	0.018704	0.231009	-1.759233	6.877343	4.112875	0.614996	-0.008798	0.313779	-1.759233	6.877343	4.112875	0.614996	-0.008798	0.313779
2051.596000	-0.795626	-2.376372	-1.012834	-1.323660	1.486844	1.402134	-0.154607	-0.080708	-0.001260	0.079426	-0.000075	0.098680	-1.747035	6.814354	3.445399	0.615515	-0.005865	0.231254	-1.759150	6.881217	4.111905	0.614987	-0.008797	0.313769	-1.759150	6.881217	4.111905	0.614987	-0.008797	0.313769
2051.606000	-0.797129	-2.377176	-1.012895	-1.322847	1.486795	1.403068	-0.152295	-0.080404	-0.001886	0.079359	-0.000070	0.099554	-1.888723	6.587680	3.514468	0.626006	0.036118	0.221912	-1.759080	6.884464	4.111075	0.614974	-0.008799	0.313762	-1.759080	6.884464	4.111075	0.614974	-0.008799	0.313762
2051.616000	-0.798683	-2.378051	-1.012906	-1.322117	1.486795	1.404035	-0.152717	-0.082684	-0.001600	0.079434	-0.000055	0.092699	-1.762818	6.937329	3.510871	0.643671	0.022774	0.356932	-1.759012	6.887645	4.110293	0.614966	-0.008798	0.313754	-1.759012	6.887645	4.110293	0.614966	-0.008798	0.313754
2051.626000	-0.800243	-2.378867	-1.012918	-1.321268	1.486820	1.405021	-0.151771	-0.084183	-0.001133	0.079647	-0.000052	0.101325	-1.856100	7.009768	3.478499	0.602490	0.028388	0.250634	-1.758942	6.890980	4.109445	0.614953	-0.008794	0.313746	-1.758942	6.890980	4.109445	0.614953	-0.008794	0.313746
2051.636000	-0.801832	-2.379704	-1.012905	-1.320477	1.486831	1.405990	-0.154019	-0.081983	-0.000710	0.082018	-0.000001	0.100495	-1.722543	6.968677	3.455961	0.579563	0.013381	0.243938	-1.758874	6.894219	4.108623	0.614942	-0.008794	0.313739	-1.758874	6.894219	4.108623	0.614942	-0.008794	0.313739
2051.646000	-0.803349	-2.380518	-1.012941	-1.319702	1.486820	1.406993	-0.152381	-0.080838	-0.000954	0.079280	-0.000000	0.095959	-1.682574	6.744480	3.389652	0.602717	0.046206	0.291830	-1.758806	6.897429	4.107843	0.614940	-0.008798	0.313731	-1.758806	6.897429	4.107843	0.614940	-0.008798	0.313731
2051.656000	-0.804921	-2.381358	-1.012930	-1.318899	1.486807	1.407976	-0.152182	-0.083653	-0.001611	0.081448	-0.000000	0.096874	-1.645715	7.007016	3.422998	0.607947	0.030030	0.284411	-1.758737	6.900710	4.106998	0.614929	-0.008797	0.313724	-1.758737	6.900710	4.106998	0.614929	-0.008797	0.313724
2051.668000	-0.806719	-2.382386	-1.012929	-1.317931	1.486855	1.409123	-0.149449	-0.081580	-0.001129	0.081021	-0.000000	0.093575	-1.888462	6.919354	3.415904	0.612285	0.027868	0.399124	-1.758654	6.904832	4.105894	0.614906	-0.008792	0.313714	-1.758654	6.904832	4.105894	0.614906	-0.008792	0.313714
2051.678000	-0.808273	-2.383152	-1.012965	-1.317130	1.486795	1.410072	-0.153128	-0.078969	-0.001887	0.078622	0.000000	0.099084	-1.641136	6.581244	3.466172	0.611259	0.020916	0.306623	-1.758588	6.907829	4.105146	0.614907	-0.008796	0.313707	-1.758588	6.907829	4.105146	0.614907	-0.008796	0.313707
2051.688000	-0.809803	-2.384016	-1.012965	-1.316329	1.486831	1.411054	-0.151958	-0.081836	-0.001808	0.078494	0.000000	0.100647	-1.610517	6.829040	3.470890	0.591191	0.017876	0.239768	-1.758520	6.910905	4.104275	0.614890	-0.008794	0.313699	-1.758520	6.910905	4.104275	0.614890	-0.008794	0.313699
2051.698000	-0.811302	-2.384819	-1.013001	-1.315527	1.486807	1.412046	-0.150438	-0.083474	-0.001950	0.079593	0.000000	0.097124	-1.749604	6.962831	3.509263	0.617390	0.024476	0.284713	-1.758452	6.914198	4.103397	0.614881	-0.008794	0.313692	-1.758452	6.914198	4.103397	0.614881	-0.008794	0.313692
2051.710000	-0.813125	-2.385836	-1.013013	-1.314547	1.486844	1.413269	-0.150555	-0.082807	-0.001160	0.078683	0.000000	0.098931	-1.789445	7.019017	3.453561	0.631780	0.024180	0.274339	-1.758371	6.918201	4.102442	0.614874	-0.008793	0.313683	-1.758371	6.918201	4.102442	0.614874	-0.008793	0.313683
2051.720000	-0.814642	-2.386698	-1.013013	-1.313734	1.486795	1.414200	-0.153405	-0.082251	-0.000946	0.077878	0.000000	0.094607	-1.642112	7.015929	3.444531	0.624344	0.031306	0.312870	-1.758304	6.921418	4.101560	0.614866	-0.008793	0.313676	-1.758304	6.921418	4.101560	0.614866	-0.008793	0.313676
2051.730000	-0.816183	-2.387501	-1.013026	-1.312970	1.486820	1.415173	-0.150309	-0.083807	-0.001631	0.076476	0.000000	0.099992	-1.755817	7.144678	3.543808	0.654237	0.042558	0.249708	-1.758237	6.924608	4.100709	0.614855	-0.008793	0.313668	-1.758237	6.924608	4.100709	0.614855	-0.008793	0.313668
2051.740000	-0.817635	-2.388350	-1.013061	-1.312166	1.486844	1.416180	-0.150143	-0.081287	-0.001261	0.079421	0.000000	0.101868	-1.875954	7.087842	3.473564	0.569368	0.024764	0.198138	-1.758170	6.927837	4.099856	0.614843	-0.008795	0.313661	-1.758170	6.927837	4.099856	0.614843	-0.008795	0.313661
2051.752000	-0.819434	-2.389319	-1.013097	-1.311259	1.486820	1.417350	-0.149960	-0.077971	-0.001850	0.077710	0.000000	0.097664	-1.988459	6.734825	3.512506	0.666084	0.031960	0.266349	-1.758090	6.931649	4.098826	0.614828	-0.008790	0.313652	-1.758090	6.931649	4.098826	0.614828	-0.008790	0.313652
2051.762000	-0.820951	-2.390123	-1.013110	-1.310470	1.486820	1.418343	-0.153310	-0.080504	-0.002490	0.076094	0.000000	0.095950	-1.650214	6.713041	3.552562	0.699349	0.034648	0.268832	-1.758024	6.934620	4.097932	0.614819	-0.008790	0.313645	-1.758024	6.934620	4.097932	0.614819	-0.008790	0.313645
2051.772000	-0.822484	-2.390951	-1.013122	-1.309679	1.486831	1.419289	-0.151339	-0.084354	-0.002216	0.078518	0.000000	0.096110	-1.865459	7.129802	3.578774	0.627201	-0.000588	0.281091	-1.757958	6.937654	4.097109	0.614811	-0.008790	0.313637	-1.757958	6.937654	4.097109	0.614811	-0.008790	0.313637
2051.782000	-0.823996	-2.391765	-1.013121	-1.308842	1.486820	1.420224	-0.151579	-0.083722	-0.001211	0.079269	0.000000	0.097234	-1.760077	7.132945	3.481956	0.608734	0.025182	0.309876	-1.757892	6.940899	4.096217	0.614798	-0.008790	0.313630	-1.757892	6.940899	4.096217	0.614798	-0.008790	0.313630
2051.792000	-0.825454	-2.392554	-1.013157	-1.308029	1.486784	1.421218	-0.152428	-0.081097	-0.000788	0.079366	0.000000	0.098750	-1.828451	7.071764	3.441779	0.597243	0.030764	0.269501	-1.757826	6.944069	4.095383	0.614793	-0.008789	0.313623	-1.757826	6.944069	4.095383	0.614793	-0.008789	0.313623
2051.802000	-0.827011	-2.393367	-1.013144	-1.307252	1.486855	1.422186	-0.154248	-0.079940	-0.000999	0.078769	0.000000	0.096093	-1.655326	6.855855	3.431506	0.630531	0.017055	0.279276	-1.757761	6.947095	4.094569	0.614788	-0.008788	0.313615	-1.757761	6.947095	4.094569	0.614788	-0.008788	0.313615
2051.812000	-0.828499	-2.394184	-1.013133	-1.306462	1.486820	1.423193	-0.151792	-0.082495	-0.001354	0.078564	0.000000	0.098251	-1.669353	6.970635	3.488754	0.628833	0.020631	0.240883	-1.757696	6.950276	4.093682	0.614776	-0.008788	0.313608	-1.757696	6.950276	4.093682	0.614776	-0.008788	0.313608
2051.824000	-0.830359	-2.395187	-1.013158	-1.305555	1.486807	1.424329	-0.151844	-0.079069	-0.001693	0.076474	0.000000	0.094412	-1.842862	6.693906	3.493790	0.660227	0.019800	0.285274	-1.757619	6.953733	4.092727	0.614769	-0.008786	0.313600	-1.757619	6.953733	4.092727	0.614769	-0.008786	0.313600
2051.834000	-0.831889	-2.395967	-1.013206	-1.304764	1.486795	1.425287	-0.150308	-0.079698	-0.002123	0.079625	0.000000	0.095024	-2.024440	6.491668	3.532274	0.650108	0.025048	0.326822	-1.757554	6.956718	4.091819	0.614754	-0.008785	0.313592	-1.757554	6.956718	4.091819	0.614754	-0.008785	0.313592
2051.844000	-0.833411	-2.396759	-1.013217	-1.304010	1.486820	1.426319	-0.154043	-0.083299	-0.001883	0.079248	0.000000	0.099393	-1.618115	6.837387	3.568443	0.648101	0.009399	0.248863	-1.757489	6.959781	4.090995	0.614750	-0.008788	0.313585	-1.757489	6.959781	4.090995	0.614750	-0.008788	0.313585
2051.854000	-0.834934	-2.397574	-1.013205	-1.303172	1.486831	1.427287	-0.151594	-0.084580	-0.001207	0.080242	0.000000	0.096070	-1.788217	7.074421	3.443671	0.595533	0.051766	0.245961	-1.757425	6.962943	4.090095	0.614738	-0.008789	0.313578	-1.757425	6.962943	4.090095	0.614738	-0.008789	0.313578
2051.866000	-0.836748	-2.398566	-1.013217	-1.302228	1.486820	1.428425	-0.152423	-0.082222	-0.000911	0.079588	0.000000	0.096531	-1.706423	6.885550	3.460855	0.643968	0.011588	0.267167	-1.757347	6.966698	4.089049	0.614730	-0.008787	0.313570	-1.757347	6.966698	4.089049	0.614730	-0.008787	0.313570
2051.876000	-0.838252	-2.399357	-1.013228	-1.301438	1.486795	1.429418	-0.151396	-0.082286	-0.001252	0.080546	0.000000	0.095521	-1.874295	6.843025	3.407670	0.590205	0.018472	0.254324	-1.757283	6.969642	4.088171	0.614719	-0.008786	0.313563	-1.757283	6.969642	4.088171	0.614719	-0.008786	0.313563
2051.886000	-0.839786	-2.400196	-1.013192	-1.300649	1.486795	1.430364	-0.153552	-0.084518	-0.000811	0.079580	0.000000	0.095994	-1.625435	7.076161	3.408606	0.606654	0.011309	0.288484	-1.757220	6.972791	4.087337	0.614715	-0.008785	0.313555	-1.757220	6.972791	4.087337	0.614715	-0.008785	0.313555
2051.898000	-0.841611	-2.401188	-1.013217	-1.299656	1.486795	1.431550	-0.151483	-0.080074	-0.001908	0.080880	0.000000	0.098134	-1.797560	6.714185	3.502285	0.571890	-0.000256	0.232535	-1.757142	6.976583	4.086226	0.614703	-0.008788	0.313547	-1.757142	6.976583	4.086226	0.614703	-0.008788	0.313547
2051.908000	-0.843088	-2.402027	-1.013277	-1.298952	1.486807	1.432567	-0.151314	-0.080708	-0.002267	0.078649	0.000000	0.096372	-1.925895	6.621785	3.491815	0.647346	0.023372	0.231475	-1.757079	6.979648	4.085306	0.614686	-0.008782	0.313540	-1.757079	6.979648	4.085306	0.614686	-0.008782	0.313540
2051.918000	-0.844664	-2.402843	-1.013312	-1.298175	1.486820	1.433513	-0.150913	-0.083347	-0.002175	0.078462	0.000000	0.097069	-1.845662	6.930195	3.521122	0.652481	0.021783	0.225423	-1.757015	6.982756	4.084364	0.614676	-0.008784	0.313533	-1.757015	6.982756	4.084364	0.614676	-0.008784	0.313533
2051.928000	-0.846211	-2.403694	-1.013301	-1.297372	1.486784	1.434459	-0.154322	-0.084866	-0.001838	0.080168	0.000000	0.096442	-1.556444	7.208267	3.534882	0.633277	0.001868	0.270849	-1.756951	6.985804	4.083430	0.614662	-0.008786	0.313526	-1.756951	6.985804	4.083430	0.614662	-0.008786	0.313526
2051.938000	-0.847698	-2.404555	-1.013349	-1.296559	1.486784	1.435368	-0.150683	-0.082549	-0.001836	0.080687	0.000000	0.092754	-1.889396	6.966032	3.483039	0.623486	-0.001598	0.355242	-1.756888	6.988980	4.082524	0.614653	-0.008781	0.313519	-1.756888	6.988980	4.082524	0.614653	-0.008781	0.313519
2051.948000	-0.849239	-2.405320	-1.013324	-1.295770	1.486807	1.436378	-0.151145	-0.081045	-0.001172	0.078580	0.000000	0.098605	-1.799033	6.883707	3.471187	0.645801	0.002982	0.258100	-1.756825	6.991961	4.081590	0.614643	-0.008782	0.313512	-1.756825	6.991961	4.081590	0.614643	-0.008782	0.313512
2051.958000	-0.850712	-2.406147	-1.013360	-1.294968	1.486807	1.437325	-0.151181	-0.081863	-0.001682	0.079387	0.000000	0.098856	-1.825958	6.943440	3.437173	0.677775	0.015709	0.240124	-1.756762	6.995059	4.080732	0.614635	-0.008782	0.313505	-1.756762	6.995059	4.080732	0.614635	-0.008782	0.313505
2051.970000	-0.852610	-2.407142	-1.013349	-1.294001	1.486831	1.438524	-0.153153	-0.083262	-0.001494	0.077128	0.000000	0.098936	-1.601624	7.131891	3.498219	0.671460	0.024849	0.224535	-1.756688	6.998544	4.079739	0.614634	-0.008777	0.313497	-1.756688	6.998544	4.079739	0.614634	-0.008777	0.313497
2051.980000	-0.854098	-2.407966	-1.013373	-1.293222	1.486771	1.439481	-0.150218	-0.078881	-0.001847	0.079930	0.000000	0.097436	-1.814028	6.588998	3.498373	0.638097	0.009238	0.265477	-1.756625	7.001518	4.078747	0.614617	-0.008784	0.313490	-1.756625	7.001518	4.078747	0.614617	-0.008784	0.313490
2051.990000	-0.855662	-2.408746	-1.013409	-1.292446	1.486807	1.440452	-0.149931	-0.081559	-0.001915	0.078635	0.000000	0.095674	-1.805318	6.846099	3.482340	0.652521	-0.005381	0.286509	-1.756563	7.004574	4.077842	0.614611	-0.008782	0.313483	-1.756563	7.004574	4.077842	0.614611	-0.008782	0.313483
2052.000000	-0.857137	-2.409561	-1.013421	-1.291608	1.486831	1.441388	-0.151907	-0.083412	-0.001616	0.078683	0.000000	0.099075	-1.875809	7.000641	3.484436	0.666693	-0.011193	0.255553	-1.756501	7.007610	4.076918	0.614601	-0.008783	0.313477	-1.756501	7.007610	4.076918	0.614601	-0.008783	0.313477
2052.012000	-0.858960	-2.410590	-1.013420	-1.290699	1.486784	1.442587	-0.151307	-0.082460	-0.001000	0.079137	0.000000	0.099017	-1.732892	7.008234	3.421884	0.652591	0.021801	0.210656	-1.756427	7.011163	4.075834	0.614590	-0.008781	0.313468	-1.756427	7.011163	4.075834	0.614590	-0.008781	0.313468
2052.022000	-0.860473	-2.411393	-1.013433	-1.289923	1.486844	1.443581	-0.149799	-0.081248	-0.001131	0.077748	0.000000	0.097736	-1.861967	6.844449	3.485815	0.693441	0.004318	0.231227	-1.756365	7.014175	4.074903	0.614578	-0.008780	0.313462	-1.756365	7.014175	4.074903	0.614578	-0.008780	0.313462
2052.032000	-0.861990	-2.412231	-1.013433	-1.289192	1.486807	1.444540	-0.150726	-0.082618	-0.001433	0.079661	0.000000	0.097639	-1.761329	6.948099	3.431093	0.662414	-0.014090	0.229531	-1.756304	7.017139	4.073970	0.614569	-0.008780	0.313455	-1.756304	7.017139	4.073970	0.614569	-0.008780	0.313455
2052.042000	-0.863523	-2.412998	-1.013456	-1.288354	1.486784	1.445485	-0.149712	-0.084244	-0.001138	0.080320	0.000000	0.093247	-1.909856	7.244081	3.499675	0.634462	-0.015776	0.318961	-1.756243	7.020121	4.073064	0.614563	-0.008778	0.313448	-1.756243	7.020121	4.073064	0.614563	-0.008778	0.313448
2052.054000	-0.865335	-2.413991	-1.013492	-1.287364	1.486831	1.446651	-0.150713	-0.079928	-0.001454	0.076870	0.000000	0.098777	-1.563900	6.755360	3.447417	0.666709	0.003369	0.277705	-1.756169	7.023713	4.071932	0.614554	-0.008777	0.313440	-1.756169	7.023713	4.071932	0.614554	-0.008777	0.313440
2052.064000	-0.866861	-2.414829	-1.013516	-1.286609	1.486795	1.447633	-0.150200	-0.080623	-0.002588	0.079608	0.000000	0.098970	-1.715472	6.745767	3.504214	0.635875	-0.011402	0.219718	-1.756109	7.026528	4.071034	0.614547	-0.008776	0.313434	-1.756109	7.026528	4.071034	0.614547	-0.008776	0.313434
2052.074000	-0.868294	-2.415657	-1.013505	-1.285796	1.486807	1.448591	-0.150016	-0.083673	-0.001815	0.079496	-0.000000	0.097522	-1.890984	7.175417	3.529617	0.629118	-0.029381	0.234083	-1.756047	7.029667	4.069999	0.614531	-0.008775	0.313427	-1.756047	7.029667	4.069999	0.614531	-0.008775	0.313427
2052.084000	-0.869863	-2.416484	-1.013553	-1.284935	1.486795	1.449550	-0.150591	-0.083939	-0.001487	0.077767	-0.000000	0.096169	-1.744001	7.177604	3.476474	0.604210	0.012359	0.264260	-1.755987	7.032591	4.069112	0.614526	-0.008777	0.313420	-1.755987	7.032591	4.069112	0.614526	-0.008777	0.313420
2052.096000	-0.871688	-2.417464	-1.013552	-1.284026	1.486820	1.450710	-0.151335	-0.081642	-0.001101	0.078875	-0.000000	0.092416	-1.621898	7.103680	3.430669	0.613218	-0.015784	0.340758	-1.755913	7.036303	4.067868	0.614507	-0.008772	0.313412	-1.755913	7.036303	4.067868	0.614507	-0.008772	0.313412
2052.106000	-0.873176	-2.418291	-1.013553	-1.283226	1.486783	1.451660	-0.149475	-0.082458	-0.001547	0.075489	-0.000220	0.097972	-1.787205	7.148538	3.406576	0.641541	-0.028365	0.256316	-1.755854	7.039159	4.067033	0.614505	-0.008775	0.313406	-1.755854	7.039159	4.067033	0.614505	-0.008775	0.313406
2052.116000	-0.874681	-2.419142	-1.013539	-1.282424	1.486795	1.452669	-0.149496	-0.083184	-0.001360	0.076938	-0.000212	0.102804	-1.870865	7.199745	3.474883	0.637422	-0.014299	0.183615	-1.755794	7.042251	4.066039	0.614497	-0.008776	0.313399	-1.755794	7.042251	4.066039	0.614497	-0.008776	0.313399
2052.126000	-0.876180	-2.419930	-1.013600	-1.281671	1.486807	1.453625	-0.152020	-0.078671	-0.001519	0.076734	-0.000178	0.096319	-1.712345	6.869368	3.488714	0.676912	-0.005231	0.273312	-1.755734	7.045091	4.065078	0.614483	-0.008777	0.313393	-1.755734	7.045091	4.065078	0.614483	-0.008777	0.313393
2052.138000	-0.877967	-2.420889	-1.013623	-1.280714	1.486807	1.454775	-0.150847	-0.079106	-0.002469	0.076697	-0.000173	0.095346	-1.713342	6.639565	3.544972	0.667629	-0.024266	0.278382	-1.755663	7.048514	4.063966	0.614473	-0.008774	0.313385	-1.755663	7.048514	4.063966	0.614473	-0.008774	0.313385
2052.148000	-0.879444	-2.421716	-1.013648	-1.279912	1.486783	1.455744	-0.150189	-0.081768	-0.002190	0.077361	-0.000152	0.092409	-1.810751	7.080322	3.552369	0.624138	0.007771	0.315158	-1.755603	7.051333	4.062971	0.614461	-0.008774	0.313378	-1.755603	7.051333	4.062971	0.614461	-0.008774	0.313378
2052.158000	-0.880949	-2.422544	-1.013648	-1.279170	1.486843	1.456694	-0.149938	-0.084060	-0.001464	0.079871	-0.000136	0.098357	-1.962555	7.216898	3.473261	0.629736	-0.001725	0.289404	-1.755544	7.054222	4.062063	0.614457	-0.008772	0.313372	-1.755544	7.054222	4.062063	0.614457	-0.008772	0.313372
2052.168000	-0.882471	-2.423321	-1.013623	-1.278334	1.486771	1.457654	-0.153007	-0.082489	-0.000869	0.076727	-0.000140	0.100066	-1.541427	7.193420	3.469107	0.607797	-0.013573	0.233186	-1.755485	7.057280	4.061055	0.614449	-0.008773	0.313365	-1.755485	7.057280	4.061055	0.614449	-0.008773	0.313365
2052.180000	-0.884247	-2.424326	-1.013671	-1.277388	1.486820	1.458876	-0.151579	-0.081146	-0.000910	0.078847	-0.000115	0.098274	-1.713465	7.089078	3.452643	0.583937	-0.007707	0.240120	-1.755414	7.060690	4.059948	0.614440	-0.008773	0.313358	-1.755414	7.060690	4.059948	0.614440	-0.008773	0.313358
2052.190000	-0.885734	-2.425141	-1.013623	-1.276648	1.486795	1.459834	-0.150805	-0.081636	-0.001299	0.076524	-0.000102	0.095623	-1.838827	7.016959	3.430907	0.617482	-0.028964	0.258719	-1.755356	7.063570	4.058986	0.614430	-0.008773	0.313351	-1.755356	7.063570	4.058986	0.614430	-0.008773	0.313351
2052.200000	-0.887238	-2.425942	-1.013659	-1.275822	1.486795	1.460767	-0.150957	-0.079529	-0.001520	0.077248	-0.000110	0.094209	-1.901182	6.934774	3.469305	0.625657	0.008594	0.299372	-1.755298	7.066389	4.058023	0.614421	-0.008772	0.313345	-1.755298	7.066389	4.058023	0.614421	-0.008772	0.313345
2052.210000	-0.888699	-2.426744	-1.013720	-1.275093	1.486807	1.461728	-0.153669	-0.077886	-0.001968	0.076545	-0.000100	0.095831	-1.543610	6.543644	3.526391	0.616106	-0.005363	0.277063	-1.755239	7.069142	4.057056	0.614409	-0.008771	0.313339	-1.755239	7.069142	4.057056	0.614409	-0.008771	0.313339
2052.222000	-0.890546	-2.427704	-1.013768	-1.274160	1.486795	1.462890	-0.152411	-0.082119	-0.002403	0.076210	-0.000090	0.096272	-1.822211	6.937682	3.535758	0.674127	-0.015000	0.243746	-1.755170	7.072588	4.055869	0.614396	-0.008771	0.313331	-1.755170	7.072588	4.055869	0.614396	-0.008771	0.313331
2052.232000	-0.892081	-2.428544	-1.013731	-1.273407	1.486760	1.463860	-0.150986	-0.084155	-0.001373	0.077241	-0.000097	0.094208	-1.812332	7.157270	3.503758	0.667678	-0.016569	0.278193	-1.755112	7.075518	4.054913	0.614390	-0.008771	0.313325	-1.755112	7.075518	4.054913	0.614390	-0.008771	0.313325
2052.242000	-0.893572	-2.429381	-1.013767	-1.272580	1.486784	1.464843	-0.149864	-0.082801	-0.000798	0.079711	-0.000090	0.095261	-1.924727	7.078653	3.440219	0.610029	-0.002921	0.275816	-1.755054	7.078434	4.053957	0.614383	-0.008771	0.313318	-1.755054	7.078434	4.053957	0.614383	-0.008771	0.313318
2052.252000	-0.895092	-2.430147	-1.013731	-1.271815	1.486747	1.465802	-0.151915	-0.080827	-0.001091	0.078252	-0.000084	0.094223	-1.745662	6.967772	3.459400	0.620263	0.023797	0.284691	-1.754996	7.081209	4.052965	0.614372	-0.008773	0.313312	-1.754996	7.081209	4.052965	0.614372	-0.008773	0.313312
2052.264000	-0.896976	-2.431130	-1.013791	-1.270869	1.486795	1.466918	-0.151522	-0.082757	-0.001211	0.081371	-0.000089	0.096641	-1.872384	7.103077	3.394707	0.631905	-0.008013	0.295862	-1.754927	7.084731	4.051769	0.614361	-0.008771	0.313305	-1.754927	7.084731	4.051769	0.614361	-0.008771	0.313305
2052.274000	-0.898476	-2.431968	-1.013767	-1.270114	1.486784	1.467889	-0.151616	-0.081894	-0.001230	0.080186	-0.000084	0.098677	-1.797015	7.164793	3.473809	0.628291	-0.039120	0.295616	-1.754870	7.087425	4.050817	0.614354	-0.008770	0.313298	-1.754870	7.087425	4.050817	0.614354	-0.008770	0.313298
2052.284000	-0.900027	-2.432792	-1.013816	-1.269299	1.486795	1.468872	-0.149769	-0.078887	-0.002155	0.078011	-0.000025	0.095895	-1.977094	6.612002	3.513411	0.628211	-0.006510	0.275177	-1.754812	7.090391	4.049746	0.614346	-0.008769	0.313292	-1.754812	7.090391	4.049746	0.614346	-0.008769	0.313292
2052.294000	-0.901511	-2.433609	-1.013827	-1.268482	1.486784	1.469819	-0.152386	-0.082160	-0.001956	0.080068	-0.000077	0.097868	-1.553423	6.998549	3.501118	0.601236	-0.023120	0.276778	-1.754756	7.093080	4.048782	0.614334	-0.008766	0.313286	-1.754756	7.093080	4.048782	0.614334	-0.008766	0.313286
2052.306000	-0.903370	-2.434591	-1.013839	-1.267559	1.486784	1.470992	-0.150547	-0.083286	-0.001575	0.079151	-0.000070	0.095307	-1.706743	7.308913	3.449405	0.634434	-0.011719	0.311171	-1.754688	7.096494	4.047604	0.614325	-0.008765	0.313279	-1.754688	7.096494	4.047604	0.614325	-0.008765	0.313279
2052.316000	-0.904857	-2.435417	-1.013851	-1.266814	1.486784	1.471940	-0.148800	-0.082037	-0.001485	0.080736	-0.000065	0.095343	-1.710060	7.082493	3.498059	0.618709	-0.014801	0.338819	-1.754632	7.099299	4.046610	0.614316	-0.008767	0.313273	-1.754632	7.099299	4.046610	0.614316	-0.008767	0.313273
2052.326000	-0.906349	-2.436255	-1.013850	-1.266022	1.486807	1.472876	-0.148847	-0.081052	-0.000886	0.080018	-0.000061	0.098189	-1.780960	7.025848	3.450217	0.632839	-0.008570	0.289245	-1.754575	7.102113	4.045629	0.614307	-0.008767	0.313266	-1.754575	7.102113	4.045629	0.614307	-0.008767	0.313266
2052.336000	-0.907882	-2.437058	-1.013863	-1.265231	1.486784	1.473881	-0.151788	-0.081506	-0.000937	0.078397	-0.000068	0.096616	-1.557185	7.077485	3.421553	0.604533	-0.023756	0.266221	-1.754519	7.104963	4.044566	0.614295	-0.008769	0.313260	-1.754519	7.104963	4.044566	0.614295	-0.008769	0.313260
2052.346000	-0.909356	-2.437896	-1.013850	-1.264475	1.486820	1.474830	-0.149249	-0.082737	-0.001361	0.079164	-0.000064	0.098537	-1.649274	7.353144	3.443496	0.609268	-0.012163	0.261983	-1.754463	7.107768	4.043639	0.614289	-0.008767	0.313254	-1.754463	7.107768	4.043639	0.614289	-0.008767	0.313254
2052.358000	-0.911145	-2.438840	-1.013911	-1.263514	1.486747	1.475979	-0.149642	-0.078931	-0.001412	0.081589	-0.000070	0.096293	-1.797437	6.920950	3.477659	0.626153	0.000337	0.261488	-1.754395	7.111209	4.042340	0.614277	-0.008767	0.313247	-1.754395	7.111209	4.042340	0.614277	-0.008767	0.313247
2052.368000	-0.912648	-2.439643	-1.013886	-1.262734	1.486771	1.476962	-0.148835	-0.079082	-0.001411	0.082247	-0.000000	0.094763	-1.867176	6.740180	3.493115	0.605012	-0.037532	0.299842	-1.754341	7.113811	4.041381	0.614271	-0.008766	0.313241	-1.754341	7.113811	4.041381	0.614271	-0.008766	0.313241
2052.378000	-0.914133	-2.440471	-1.013923	-1.261942	1.486760	1.477911	-0.152163	-0.081649	-0.002013	0.080979	-0.000000	0.098640	-1.581894	7.008070	3.544175	0.620062	-0.004199	0.217225	-1.754286	7.116401	4.040459	0.614264	-0.008765	0.313235	-1.754286	7.116401	4.040459	0.614264	-0.008765	0.313235
2052.388000	-0.915667	-2.441275	-1.013923	-1.261199	1.486784	1.478893	-0.148936	-0.083795	-0.001409	0.079616	-0.000000	0.098678	-1.862956	7.344759	3.447247	0.614222	-0.004804	0.250612	-1.754230	7.119390	4.039382	0.614254	-0.008765	0.313229	-1.754230	7.119390	4.039382	0.614254	-0.008765	0.313229
2052.400000	-0.917430	-2.442232	-1.013970	-1.260228	1.486784	1.480008	-0.148682	-0.080121	-0.001033	0.078532	-0.000000	0.098014	-1.777873	7.048015	3.424271	0.631791	-0.002538	0.243061	-1.754164	7.122654	4.038146	0.614245	-0.008766	0.313222	-1.754164	7.122654	4.038146	0.614245	-0.008766	0.313222
2052.410000	-0.918911	-2.443059	-1.013947	-1.259472	1.486760	1.481025	-0.149881	-0.080897	-0.001331	0.078913	0.000000	0.095873	-1.916791	7.066602	3.427273	0.648673	-0.017182	0.260324	-1.754109	7.125493	4.037093	0.614234	-0.008767	0.313216	-1.754109	7.125493	4.037093	0.614234	-0.008767	0.313216
2052.420000	-0.920443	-2.443912	-1.013934	-1.258667	1.486795	1.481923	-0.151121	-0.083781	-0.001192	0.079706	0.000000	0.094162	-1.664603	7.334518	3.413314	0.618731	0.001778	0.357333	-1.754054	7.128248	4.036133	0.614229	-0.008765	0.313210	-1.754054	7.128248	4.036133	0.614229	-0.008765	0.313210
2052.432000	-0.922278	-2.444880	-1.013970	-1.257721	1.486807	1.483123	-0.148885	-0.078728	-0.001798	0.078333	0.000000	0.096831	-1.976077	6.942553	3.480873	0.673009	-0.026909	0.273258	-1.753989	7.131565	4.034851	0.614215	-0.008761	0.313203	-1.753989	7.131565	4.034851	0.614215	-0.008761	0.313203
2052.442000	-0.923754	-2.445647	-1.014054	-1.256929	1.486795	1.484082	-0.150044	-0.079321	-0.002212	0.079073	0.000000	0.097272	-1.748094	6.872438	3.479621	0.625341	-0.031280	0.248307	-1.753935	7.134195	4.033823	0.614205	-0.008763	0.313197	-1.753935	7.134195	4.033823	0.614205	-0.008763	0.313197
2052.452000	-0.925257	-2.446475	-1.014018	-1.256160	1.486784	1.485030	-0.148070	-0.081947	-0.001709	0.079213	-0.000056	0.097048	-1.914656	7.179955	3.510524	0.631103	-0.032893	0.235495	-1.753880	7.136941	4.032736	0.614189	-0.008764	0.313191	-1.753880	7.136941	4.032736	0.614189	-0.008764	0.313191
2052.462000	-0.926754	-2.447314	-1.013995	-1.255332	1.486771	1.486022	-0.151935	-0.081784	-0.001303	0.079218	-0.000053	0.093860	-1.552745	7.166448	3.441588	0.604753	-0.053570	0.288486	-1.753826	7.139666	4.031757	0.614191	-0.008762	0.313185	-1.753826	7.139666	4.031757	0.614191	-0.008762	0.313185
2052.472000	-0.928288	-2.448141	-1.014054	-1.254554	1.486795	1.486945	-0.148958	-0.081547	-0.001254	0.077433	-0.000050	0.092198	-1.804651	7.186234	3.453214	0.619262	-0.037192	0.314556	-1.753772	7.142474	4.030704	0.614180	-0.008763	0.313180	-1.753772	7.142474	4.030704	0.614180	-0.008763	0.313180
2052.484000	-0.930076	-2.449124	-1.014066	-1.253630	1.486784	1.488061	-0.149138	-0.081468	-0.001126	0.077122	-0.000000	0.096591	-1.815546	7.178156	3.424384	0.620509	-0.034081	0.267025	-1.753708	7.145662	4.029475	0.614174	-0.008760	0.313173	-1.753708	7.145662	4.029475	0.614174	-0.008760	0.313173
2052.494000	-0.931557	-2.449915	-1.014043	-1.252777	1.486784	1.489093	-0.148922	-0.082723	-0.001110	0.079687	-0.000000	0.098667	-1.905262	7.440053	3.444284	0.577189	-0.032845	0.228561	-1.753654	7.148506	4.028401	0.614166	-0.008762	0.313167	-1.753654	7.148506	4.028401	0.614166	-0.008762	0.313167
2052.504000	-0.933065	-2.450764	-1.014078	-1.252047	1.486784	1.490051	-0.151067	-0.079852	-0.001103	0.077188	-0.000000	0.095820	-1.624315	7.278342	3.386016	0.617480	-0.020714	0.228034	-1.753602	7.151142	4.027406	0.614160	-0.008760	0.313161	-1.753602	7.151142	4.027406	0.614160	-0.008760	0.313161
2052.516000	-0.934862	-2.451675	-1.014127	-1.251100	1.486784	1.491237	-0.148694	-0.077912	-0.002290	0.074152	-0.000000	0.094216	-1.782085	6.799091	3.460752	0.681777	-0.033452	0.244277	-1.753538	7.154288	4.026089	0.614140	-0.008762	0.313154	-1.753538	7.154288	4.026089	0.614140	-0.008762	0.313154
2052.526000	-0.936314	-2.452514	-1.014163	-1.250319	1.486820	1.492134	-0.149156	-0.079480	-0.002416	0.075915	0.000000	0.090888	-1.751761	6.919412	3.498482	0.645762	-0.026658	0.327703	-1.753485	7.156894	4.024994	0.614133	-0.008760	0.313149	-1.753485	7.156894	4.024994	0.614133	-0.008760	0.313149
2052.536000	-0.937795	-2.453318	-1.014151	-1.249491	1.486784	1.493084	-0.149478	-0.082117	-0.001559	0.075630	0.000000	0.097531	-1.921023	7.319724	3.467458	0.607760	-0.035818	0.246057	-1.753433	7.159560	4.024038	0.614132	-0.008757	0.313143	-1.753433	7.159560	4.024038	0.614132	-0.008757	0.313143
2052.546000	-0.939268	-2.454121	-1.014150	-1.248736	1.486735	1.494043	-0.153011	-0.082532	-0.000892	0.075914	0.000000	0.097166	-1.561960	7.392570	3.418029	0.607996	-0.051971	0.225953	-1.753380	7.162266	4.022947	0.614121	-0.008761	0.313137	-1.753380	7.162266	4.022947	0.614121	-0.008761	0.313137
2052.558000	-0.941138	-2.455102	-1.014138	-1.247786	1.486760	1.495216	-0.148902	-0.079367	-0.000621	0.077005	0.000000	0.094652	-1.842552	7.178235	3.335933	0.626838	-0.022155	0.235083	-1.753318	7.165425	4.021727	0.614116	-0.008759	0.313131	-1.753318	7.165425	4.021727	0.614116	-0.008759	0.313131
2052.568000	-0.942540	-2.455870	-1.014174	-1.247032	1.486771	1.496174	-0.148375	-0.081508	-0.000765	0.076292	0.000000	0.093081	-1.908155	7.327589	3.328098	0.624897	-0.052606	0.275125	-1.753267	7.168033	4.020780	0.614113	-0.008757	0.313125	-1.753267	7.168033	4.020780	0.614113	-0.008757	0.313125
2052.578000	-0.944035	-2.456697	-1.014150	-1.246203	1.486807	1.497108	-0.150143	-0.080720	-0.001125	0.077703	0.000000	0.092352	-1.961626	7.275539	3.369262	0.570267	-0.039304	0.317252	-1.753215	7.170780	4.019629	0.614097	-0.008757	0.313119	-1.753215	7.170780	4.019629	0.614097	-0.008757	0.313119
2052.588000	-0.945542	-2.457497	-1.014174	-1.245509	1.486747	1.498044	-0.151995	-0.076387	-0.001345	0.074996	0.000000	0.095288	-1.631894	6.660180	3.335115	0.639953	-0.040345	0.283038	-1.753164	7.173299	4.018600	0.614091	-0.008757	0.313114	-1.753164	7.173299	4.018600	0.614091	-0.008757	0.313114
2052.598000	-0.947036	-2.458254	-1.014247	-1.244704	1.486820	1.499015	-0.149383	-0.078879	-0.002878	0.075532	-0.000058	0.098136	-1.892282	6.748084	3.501878	0.609615	-0.048720	0.236142	-1.753114	7.175731	4.017573	0.614083	-0.008755	0.313108	-1.753114	7.175731	4.017573	0.614083	-0.008755	0.313108
2052.608000	-0.948489	-2.459059	-1.014258	-1.243925	1.486784	1.499971	-0.150178	-0.083186	-0.002231	0.074734	-0.000065	0.092778	-1.874569	7.193326	3.427496	0.675578	-0.025155	0.309474	-1.753062	7.178394	4.016449	0.614072	-0.008759	0.313103	-1.753062	7.178394	4.016449	0.614072	-0.008759	0.313103
2052.618000	-0.950030	-2.459886	-1.014246	-1.243144	1.486784	1.500932	-0.150676	-0.083683	-0.000997	0.075938	-0.000062	0.096926	-1.820248	7.331007	3.371095	0.642712	-0.025089	0.254062	-1.753012	7.181088	4.015444	0.614070	-0.008754	0.313097	-1.753012	7.181088	4.015444	0.614070	-0.008754	0.313097
2052.630000	-0.951838	-2.460843	-1.014270	-1.242220	1.486771	1.502056	-0.152213	-0.080406	-0.000618	0.076308	-0.000000	0.094144	-1.546473	6.988888	3.336526	0.624138	-0.044168	0.299931	-1.752952	7.184172	4.014164	0.614060	-0.008755	0.313091	-1.752952	7.184172	4.014164	0.614060	-0.008755	0.313091
2052.640000	-0.953333	-2.461671	-1.014258	-1.241477	1.486784	1.503003	-0.149103	-0.081565	-0.001434	0.076405	-0.000000	0.095875	-1.845775	7.118577	3.382660	0.664581	-0.041312	0.329368	-1.752902	7.186879	4.013060	0.614044	-0.008758	0.313085	-1.752902	7.186879	4.013060	0.614044	-0.008758	0.313085
2052.650000	-0.954821	-2.462486	-1.014294	-1.240696	1.486784	1.503985	-0.148907	-0.082932	-0.001292	0.076675	-0.000000	0.097362	-1.875844	7.304030	3.345405	0.648903	-0.054646	0.261045	-1.752853	7.189451	4.011975	0.614035	-0.008755	0.313080	-1.752853	7.189451	4.011975	0.614035	-0.008755	0.313080
2052.660000	-0.956313	-2.463275	-1.014281	-1.239929	1.486771	1.504966	-0.147546	-0.079716	-0.001003	0.077311	-0.000000	0.095647	-1.957064	7.148056	3.316918	0.665651	-0.049134	0.250955	-1.752806	7.191962	4.010958	0.614031	-0.008754	0.313075	-1.752806	7.191962	4.010958	0.614031	-0.008754	0.313075
2052.670000	-0.957871	-2.464077	-1.014306	-1.239124	1.486760	1.505889	-0.151201	-0.078402	-0.002142	0.078818	0.000000	0.096580	-1.605344	6.938523	3.389259	0.620714	-0.071743	0.269567	-1.752759	7.194493	4.009902	0.614026	-0.008757	0.313069	-1.752759	7.194493	4.009902	0.614026	-0.008757	0.313069
2052.682000	-0.959651	-2.465049	-1.014354	-1.238225	1.486795	1.507024	-0.145224	-0.080146	-0.001718	0.076200	0.000000	0.092432	0.173456	8.221254	3.758975	0.633691	-0.022039	0.221672	0.069167	8.154689	4.348297	0.596475	0.004134	0.260584	0.069167	8.154689	4.348297	0.596475	0.004134	0.260584
2052.692000	-0.961009	-2.465786	-1.014365	-1.237496	1.486784	1.507881	-0.123435	-0.069290	-0.000848	0.071988	0.000000	0.079147	-0.707578	7.914522	3.672522	0.572617	-0.016290	0.305076	0.097792	8.170671	4.356925	0.593755	0.004300	0.257217	0.097792	8.170671	4.356925	0.593755	0.004300	0.257217
2052.702000	-0.962235	-2.466467	-1.014413	-1.236866	1.486771	1.508633	-0.115653	-0.064038	-0.000564	0.059584	0.000000	0.076304	-0.225270	8.047310	3.660162	0.614184	-0.030117	0.225060	0.126272	8.186534	4.365536	0.591025	0.004472	0.253850	0.126272	8.186534	4.365536	0.591025	0.004472	0.253850
2052.712000	-0.963367	-2.467123	-1.014401	-1.236329	1.486747	1.509360	-0.105416	-0.057783	-0.001265	0.053806	0.000000	0.068672	0.302135	8.374421	3.769214	0.613413	-0.063763	0.187263	0.154616	8.202311	4.374063	0.588283	0.004638	0.250483	0.154616	8.202311	4.374063	0.588283	0.004638	0.250483
2052.724000	-0.964568	-2.467729	-1.014474	-1.235780	1.486760	1.510095	-0.089938	-0.048065	-0.002206	0.046571	0.000000	0.054665	0.667623	8.414432	3.878250	0.635207	-0.044079	0.212478	0.188409	8.220931	4.384256	0.584983	0.004836	0.246442	0.188409	8.220931	4.384256	0.584983	0.004836	0.246442
2052.734000	-0.965354	-2.468133	-1.014485	-1.235389	1.486771	1.510546	-0.075448	-0.041628	-0.001098	0.038903	-0.000062	0.045975	0.925343	8.668927	3.818548	0.658641	-0.028838	0.202549	0.216395	8.236186	4.392960	0.582238	0.005007	0.243075	0.216395	8.236186	4.392960	0.582238	0.005007	0.243075
2052.744000	-0.966026	-2.468500	-1.014462	-1.235056	1.486771	1.510985	-0.058740	-0.032068	-0.000635	0.032944	-0.000058	0.038193	0.767282	8.581423	3.863451	0.602756	-0.019829	0.188309	0.244230	8.251265	4.401668	0.579488	0.005176	0.239708	0.244230	8.251265	4.401668	0.579488	0.005176	0.239708
2052.756000	-0.966604	-2.468733	-1.014437	-1.234700	1.486711	1.511398	-0.040779	-0.020716	-0.000136	0.023963	-0.000054	0.026040	0.855646	8.280838	3.836166	0.579640	-0.040686	0.185408	0.277414	8.269023	4.412101	0.576182	0.005373	0.235668	0.277414	8.269023	4.412101	0.576182	0.005373	0.235668
2052.766000	-0.966909	-2.468897	-1.014461	-1.234501	1.486699	1.511596	-0.026844	-0.012768	-0.000098	0.015263	-0.000051	0.016426	0.865018	8.153393	3.845975	0.567970	-0.016576	0.199049	0.304937	8.283779	4.420906	0.573424	0.005536	0.232301	0.304937	8.283779	4.420906	0.573424	0.005536	0.232301
2052.776000	-0.967057	-2.468978	-1.014424	-1.234421	1.486722	1.511713	-0.012611	-0.005338	-0.000077	0.006531	-0.000000	0.007945	0.876386	8.454067	3.821244	0.507721	-0.013167	0.186085	0.332274	8.816917	4.429632	0.458596	0.005705	0.155688	0.332274	8.816917	4.429632	0.458596	0.005705	0.155688
2052.786000	-0.967036	-2.468997	-1.014424	-1.234414	1.486760	1.511633	0.004563	0.003239	-0.000063	-0.002839	-0.000000	-0.006237	2.129188	9.276384	3.892991	0.356661	-0.051548	0.059574	2.161486	9.862204	4.438294	0.252611	0.005870	-0.095292	2.161486	9.862204	4.438294	0.252611	0.005870	-0.095292
2052.796000	-0.966896	-2.468874	-1.014449	-1.234479	1.486760	1.511554	0.022784	0.008321	-0.000027	-0.013008	-0.000000	-0.019162	2.844431	10.499485	3.850051	0.234521	-0.040411	-0.091972	3.243499	10.886002	4.446542	0.045853	0.006037	-0.333369	3.243499	10.886002	4.446542	0.045853	0.006037	-0.333369
2052.806000	-0.966616	-2.468786	-1.014437	-1.234662	1.486760	1.511397	0.033079	0.016581	-0.000023	-0.018970	-0.000000	-0.022738	2.846058	10.672486	3.905281	0.228421	-0.025988	-0.087008	3.271891	11.051330	4.454763	0.002950	0.006205	-0.336760	3.271891	11.051330	4.454763	0.002950	0.006205	-0.336760
2052.816000	-0.966228	-2.468581	-1.014437	-1.234820	1.486760	1.511168	0.044916	0.019773	-0.000062	-0.022052	0.000000	-0.025385	2.940394	11.248195	3.859198	0.175188	-0.006603	-0.144977	3.300132	11.066722	4.462951	0.000051	0.006374	-0.340151	3.300132	11.066722	4.462951	0.000051	0.006374	-0.340151
2052.828000	-0.965526	-2.468301	-1.014437	-1.235087	1.486771	1.510804	0.060697	0.028242	0.000048	-0.028094	0.000000	-0.034712	2.920088	11.547875	3.988889	0.112092	-0.024113	-0.216446	3.333861	11.085138	4.472753	-0.003437	0.006572	-0.344220	3.333861	11.085138	4.472753	-0.003437	0.006572	-0.344220
2052.838000	-0.964848	-2.467949	-1.014461	-1.235391	1.486747	1.510417	0.074032	0.037442	0.000043	-0.036522	0.000000	-0.044261	2.913309	11.411928	3.996167	0.050942	-0.025601	-0.235081	3.361798	11.100248	4.481048	-0.006338	0.006739	-0.347612	3.361798	11.100248	4.481048	-0.006338	0.006739	-0.347612
2052.848000	-0.963954	-2.467573	-1.014449	-1.235778	1.486735	1.509944	0.086592	0.045782	0.000038	-0.043303	0.000000	-0.053846	3.016816	11.532249	3.977599	0.046712	-0.035029	-0.262920	3.389595	11.115240	4.489271	-0.009255	0.006905	-0.351003	3.389595	11.115240	4.489271	-0.009255	0.006905	-0.351003
2052.858000	-0.962992	-2.467054	-1.014461	-1.236249	1.486795	1.509377	0.099862	0.053293	0.000035	-0.049808	0.000000	-0.061271	3.109804	11.600585	4.028849	0.000087	-0.015584	-0.330482	3.417182	11.129759	4.497577	-0.012170	0.007069	-0.354394	3.417182	11.129759	4.497577	-0.012170	0.007069	-0.354394
2052.870000	-0.961680	-2.466354	-1.014472	-1.236940	1.486784	1.508521	0.117201	0.062145	0.000046	-0.062340	0.000000	-0.075464	2.976519	11.732661	4.066435	0.015544	-0.016716	-0.322848	3.450136	11.147205	4.507476	-0.015685	0.007269	-0.358463	3.450136	11.147205	4.507476	-0.015685	0.007269	-0.358463
2052.880000	-0.960405	-2.465644	-1.014461	-1.237568	1.486784	1.507771	0.129199	0.069789	0.000043	-0.069054	0.000000	-0.087856	3.168516	11.824127	4.110219	-0.003966	-0.021460	-0.297837	3.477380	11.161309	4.515782	-0.018617	0.007431	-0.361854	3.477380	11.161309	4.515782	-0.018617	0.007431	-0.361854
2052.890000	-0.959005	-2.464896	-1.014437	-1.238304	1.486735	1.506835	0.143088	0.078890	0.000053	-0.079446	0.000000	-0.091581	3.230256	11.675899	4.163044	-0.003314	-0.031544	-0.374349	3.504506	11.175419	4.524110	-0.021562	0.007602	-0.365245	3.504506	11.175419	4.524110	-0.021562	0.007602	-0.365245
2052.902000	-0.957286	-2.463888	-1.014462	-1.239253	1.486784	1.505732	0.137534	0.081367	-0.000729	-0.081306	0.000000	-0.094601	2.489166	10.743047	3.935019	0.012866	-0.035107	-0.352007	1.700858	10.224488	4.191516	-0.005826	-0.005183	-0.314960	1.700858	10.224488	4.191516	-0.005826	-0.005183	-0.314960
2052.912000	-0.955813	-2.463012	-1.014413	-1.240046	1.486760	1.504784	0.143632	0.082867	0.000078	-0.083089	0.000000	-0.098832	2.383909	10.476163	3.934652	-0.005188	-0.017945	-0.338705	1.700898	10.221866	4.192754	-0.005822	-0.005182	-0.314966	1.700898	10.221866	4.192754	-0.005822	-0.005182	-0.314966
2052.922000	-0.954339	-2.462174	-1.014388	-1.240837	1.486760	1.503777	0.147348	0.082720	0.000654	-0.081922	0.000000	-0.098932	2.040540	10.394995	3.851346	0.010562	-0.014173	-0.283583	1.700939	10.219217	4.193952	-0.005822	-0.005182	-0.314972	1.700939	10.219217	4.193952	-0.005822	-0.005182	-0.314972
2052.932000	-0.952791	-2.461347	-1.014329	-1.241605	1.486784	1.502736	0.148679	0.083485	0.002122	-0.081718	0.000000	-0.098768	2.102845	10.146030	3.778384	-0.010932	-0.045862	-0.264327	1.700980	10.216474	4.195235	-0.005813	-0.005182	-0.314978	1.700980	10.216474	4.195235	-0.005813	-0.005182	-0.314978
2052.942000	-0.951249	-2.460459	-1.014293	-1.242444	1.486795	1.501766	0.151428	0.084598	0.001170	-0.081652	0.000000	-0.097217	1.596531	9.838728	3.858131	-0.002150	-0.024827	-0.247716	1.701023	10.213894	4.196275	-0.005819	-0.005179	-0.314985	1.701023	10.213894	4.196275	-0.005819	-0.005179	-0.314985
2052.952000	-0.949729	-2.459645	-1.014329	-1.243225	1.486735	1.500834	0.150875	0.082874	0.000486	-0.081839	0.000000	-0.095308	1.587480	9.889541	3.954625	0.020955	-0.038362	-0.291325	1.701066	10.211215	4.197513	-0.005816	-0.005182	-0.314991	1.701066	10.211215	4.197513	-0.005816	-0.005182	-0.314991
2052.962000	-0.948229	-2.458880	-1.014340	-1.244051	1.486747	1.499863	0.151563	0.079290	0.000379	-0.079092	0.000000	-0.095931	1.265867	10.226754	3.929685	0.019097	-0.049237	-0.300511	1.701111	10.208754	4.198444	-0.005829	-0.005179	-0.314997	1.701111	10.208754	4.198444	-0.005829	-0.005179	-0.314997
2052.974000	-0.946469	-2.457945	-1.014377	-1.245023	1.486760	1.498726	0.150550	0.080406	0.000178	-0.078201	0.000000	-0.094785	1.393607	10.097728	4.055982	0.057418	-0.053782	-0.317651	1.701166	10.205702	4.199615	-0.005845	-0.005180	-0.315004	1.701166	10.205702	4.199615	-0.005845	-0.005180	-0.315004
2052.984000	-0.944977	-2.457154	-1.014401	-1.245816	1.486722	1.497765	0.149592	0.080034	-0.000085	-0.081579	0.000000	-0.100154	1.443005	10.344302	4.100918	0.091977	-0.019108	-0.242132	1.701212	10.203293	4.200563	-0.005857	-0.005179	-0.315011	1.701212	10.203293	4.200563	-0.005857	-0.005179	-0.315011
2052.994000	-0.943466	-2.456449	-1.014413	-1.246630	1.486760	1.496736	0.148383	0.075629	-0.000035	-0.076154	0.000000	-0.097785	1.527095	10.826468	4.188604	0.047658	-0.041199	-0.214047	1.701258	10.200759	4.201606	-0.005863	-0.005178	-0.315017	1.701258	10.200759	4.201606	-0.005863	-0.005178	-0.315017
2053.004000	-0.942022	-2.455657	-1.014365	-1.247398	1.486760	1.495780	0.149001	0.077539	-0.000000	-0.077881	0.000000	-0.093341	1.405961	10.911104	4.233341	0.052269	-0.021845	-0.280022	1.701304	10.198328	4.202604	-0.005868	-0.005180	-0.315023	1.701304	10.198328	4.202604	-0.005868	-0.005180	-0.315023
2053.016000	-0.940283	-2.454696	-1.014365	-1.248344	1.486760	1.494650	0.148521	0.081353	0.000155	-0.075457	0.000000	-0.098720	1.677288	10.728537	4.237687	0.035170	-0.011466	-0.217985	1.701359	10.195197	4.203833	-0.005879	-0.005181	-0.315031	1.701359	10.195197	4.203833	-0.005879	-0.005181	-0.315031
2053.026000	-0.938811	-2.453845	-1.014364	-1.249101	1.486784	1.493694	0.148200	0.082316	0.000682	-0.076782	0.000000	-0.093717	1.795434	10.568954	4.246296	0.053440	-0.008382	-0.305773	1.701404	10.192541	4.205008	-0.005875	-0.005175	-0.315037	1.701404	10.192541	4.205008	-0.005875	-0.005175	-0.315037
2053.036000	-0.937371	-2.453007	-1.014329	-1.249870	1.486735	1.492686	0.148685	0.081962	0.001084	-0.078515	0.000000	-0.095882	1.982352	10.546896	4.291978	0.059446	-0.020181	-0.279237	1.701450	10.189883	4.206181	-0.005868	-0.005181	-0.315043	1.701450	10.189883	4.206181	-0.005868	-0.005181	-0.315043
2053.046000	-0.935890	-2.452214	-1.014304	-1.250685	1.486771	1.491738	0.149905	0.085055	0.001260	-0.076332	0.000000	-0.097035	1.892450	10.263673	4.278448	0.031646	-0.040943	-0.237989	1.701495	10.187116	4.207297	-0.005871	-0.005178	-0.315050	1.701495	10.187116	4.207297	-0.005871	-0.005178	-0.315050
2053.058000	-0.934102	-2.451123	-1.014329	-1.251633	1.486747	1.490613	0.150379	0.085099	0.000977	-0.076550	0.000000	-0.093667	2.159067	10.050482	4.384624	0.059745	-0.007421	-0.301808	1.701551	10.183871	4.208580	-0.005873	-0.005178	-0.315057	1.701551	10.183871	4.208580	-0.005873	-0.005178	-0.315057
2053.068000	-0.932643	-2.450323	-1.014317	-1.252424	1.486760	1.489665	0.149549	0.080764	0.001071	-0.074906	0.000000	-0.096426	2.182770	10.389524	4.464149	0.036822	-0.018911	-0.261116	1.701597	10.181150	4.209689	-0.005875	-0.005177	-0.315064	1.701597	10.181150	4.209689	-0.005875	-0.005177	-0.315064
2053.078000	-0.931132	-2.449533	-1.014280	-1.253204	1.486771	1.488636	0.150110	0.078174	0.002291	-0.074685	0.000000	-0.093772	2.331153	10.687991	4.405291	0.015127	0.000287	-0.288673	1.701645	10.178678	4.210715	-0.005879	-0.005180	-0.315070	1.701645	10.178678	4.210715	-0.005879	-0.005180	-0.315070
2053.088000	-0.929602	-2.448717	-1.014280	-1.253960	1.486784	1.487687	0.152197	0.080377	0.002140	-0.077271	0.000000	-0.096772	2.017171	10.595963	4.444576	0.007134	-0.003395	-0.219824	1.701692	10.176014	4.211845	-0.005872	-0.005179	-0.315077	1.701692	10.176014	4.211845	-0.005872	-0.005179	-0.315077
2053.098000	-0.928070	-2.447926	-1.014256	-1.254740	1.486771	1.486691	0.152509	0.080509	0.001967	-0.075346	0.000000	-0.099222	2.222906	10.558458	4.443356	0.014685	0.000589	-0.184663	1.701739	10.173417	4.212865	-0.005879	-0.005178	-0.315083	1.701739	10.173417	4.212865	-0.005879	-0.005178	-0.315083
2053.108000	-0.926524	-2.447123	-1.014220	-1.255521	1.486760	1.485771	0.152977	0.080151	0.001766	-0.077687	0.000000	-0.094904	1.851880	10.690175	4.580504	0.025507	-0.009476	-0.264401	1.701786	10.170588	4.213992	-0.005882	-0.005176	-0.315090	1.701786	10.170588	4.213992	-0.005882	-0.005176	-0.315090
2053.120000	-0.924651	-2.446164	-1.014232	-1.256433	1.486784	1.484643	0.154266	0.080912	0.001752	-0.078348	0.000000	-0.094259	1.741027	10.614174	4.614457	0.029355	-0.004950	-0.263743	1.701844	10.167668	4.215199	-0.005885	-0.005177	-0.315097	1.701844	10.167668	4.215199	-0.005885	-0.005177	-0.315097
2053.130000	-0.923064	-2.445361	-1.014197	-1.257223	1.486747	1.483683	0.153914	0.082653	0.001413	-0.076034	0.000000	-0.097531	1.382841	10.503188	4.701969	-0.025020	0.011878	-0.244153	1.701892	10.164792	4.216214	-0.005891	-0.005179	-0.315104	1.701892	10.164792	4.216214	-0.005891	-0.005179	-0.315104
2053.140000	-0.921471	-2.444498	-1.014232	-1.258029	1.486771	1.482700	0.154793	0.082486	0.001701	-0.079341	0.000000	-0.098139	1.084249	10.370516	4.708549	0.017312	0.018206	-0.249527	1.701940	10.162072	4.217357	-0.005885	-0.005177	-0.315110	1.701940	10.162072	4.217357	-0.005885	-0.005177	-0.315110
2053.150000	-0.919925	-2.443709	-1.014184	-1.258797	1.486784	1.481729	0.152478	0.078557	0.002664	-0.078206	0.000000	-0.098907	1.195838	10.810472	4.726750	0.039927	0.012695	-0.207679	1.701988	10.159546	4.218413	-0.005887	-0.005178	-0.315117	1.701988	10.159546	4.218413	-0.005887	-0.005178	-0.315117
2053.162000	-0.918162	-2.442712	-1.014123	-1.259745	1.486771	1.480557	0.151177	0.082817	0.003594	-0.079084	0.000000	-0.094257	1.279785	10.528169	4.637314	0.056967	0.017495	-0.271007	1.702046	10.156426	4.219719	-0.005886	-0.005175	-0.315125	1.702046	10.156426	4.219719	-0.005886	-0.005175	-0.315125
2053.172000	-0.916646	-2.441897	-1.014100	-1.260500	1.486771	1.479621	0.150645	0.083908	0.003845	-0.078370	0.000000	-0.095831	1.160529	10.280859	4.643022	-0.004470	0.024483	-0.280144	1.702094	10.153590	4.220808	-0.005883	-0.005176	-0.315132	1.702094	10.153590	4.220808	-0.005883	-0.005176	-0.315132
2053.182000	-0.915102	-2.441095	-1.014028	-1.261269	1.486771	1.478674	0.149945	0.082121	0.003611	-0.079088	0.000000	-0.095452	1.345473	10.431336	4.709748	0.032013	0.000700	-0.269751	1.702142	10.150803	4.221949	-0.005882	-0.005173	-0.315138	1.702142	10.150803	4.221949	-0.005882	-0.005173	-0.315138
2053.192000	-0.913685	-2.440269	-1.014028	-1.262060	1.486760	1.477726	0.147337	0.080654	0.004048	-0.077334	0.000000	-0.097784	1.608918	10.568244	4.667583	-0.004726	0.004714	-0.261536	1.702191	10.148120	4.223028	-0.005882	-0.005178	-0.315145	1.702191	10.148120	4.223028	-0.005882	-0.005178	-0.315145
2053.204000	-0.911945	-2.439296	-1.013993	-1.263008	1.486795	1.476609	0.147801	0.083534	0.003153	-0.079522	0.000000	-0.100753	1.802552	10.271571	4.689229	-0.032940	0.041376	-0.245501	1.702250	10.144824	4.224333	-0.005879	-0.005176	-0.315153	1.702250	10.144824	4.224333	-0.005879	-0.005176	-0.315153
2053.214000	-0.910482	-2.438471	-1.013993	-1.263800	1.486771	1.475581	0.147401	0.081823	0.002538	-0.079534	0.000000	-0.097534	1.775727	10.182026	4.875556	-0.010879	0.031683	-0.267102	1.702300	10.142191	4.225292	-0.005889	-0.005174	-0.315160	1.702300	10.142191	4.225292	-0.005889	-0.005174	-0.315160
2053.224000	-0.909008	-2.437635	-1.013981	-1.264581	1.486747	1.474659	0.148963	0.078166	0.003046	-0.081318	0.000000	-0.095609	1.785146	10.772696	4.812764	0.021711	0.015938	-0.314171	1.702349	10.139392	4.226421	-0.005885	-0.005177	-0.315166	1.702349	10.139392	4.226421	-0.005885	-0.005177	-0.315166
2053.234000	-0.907534	-2.436855	-1.013896	-1.265362	1.486735	1.473686	0.146948	0.080162	0.003628	-0.082425	0.000000	-0.099150	2.201059	10.749199	4.761559	0.054838	0.042138	-0.276327	1.702399	10.136842	4.227425	-0.005889	-0.005176	-0.315173	1.702399	10.136842	4.227425	-0.005889	-0.005176	-0.315173
2053.244000	-0.906029	-2.436040	-1.013860	-1.266128	1.486771	1.472728	0.149446	0.082289	0.004215	-0.080227	0.000000	-0.097506	2.189503	10.522840	4.784179	0.016804	0.022892	-0.310338	1.702449	10.134073	4.228556	-0.005885	-0.005174	-0.315180	1.702449	10.134073	4.228556	-0.005885	-0.005174	-0.315180
2053.254000	-0.904533	-2.435249	-1.013874	-1.266956	1.486747	1.471719	0.150754	0.081992	0.001152	-0.080401	0.000000	-0.100185	2.139954	10.492258	4.612904	0.028700	0.054857	-0.218778	1.702499	10.131288	4.229538	-0.005890	-0.005174	-0.315187	1.702499	10.131288	4.229538	-0.005890	-0.005174	-0.315187
2053.264000	-0.903021	-2.434398	-1.013873	-1.267723	1.486735	1.470738	0.150963	0.082274	0.001966	-0.078841	0.000000	-0.097042	2.211763	10.521756	4.644751	0.012135	0.041383	-0.244986	1.702549	10.128522	4.230608	-0.005892	-0.005174	-0.315194	1.702549	10.128522	4.230608	-0.005892	-0.005174	-0.315194
2053.276000	-0.901185	-2.433381	-1.013814	-1.268659	1.486760	1.469589	0.151157	0.082399	0.000351	-0.079313	0.000000	-0.094338	2.213571	10.367666	4.711498	-0.007267	0.040114	-0.329647	1.702609	10.125076	4.231892	-0.005887	-0.005177	-0.315202	1.702609	10.125076	4.231892	-0.005887	-0.005177	-0.315202
2053.286000	-0.899632	-2.432590	-1.013826	-1.269453	1.486771	1.468640	0.152713	0.084131	0.000345	-0.083042	0.000000	-0.098143	1.985766	10.044006	4.764245	0.059809	0.071430	-0.319276	1.702660	10.122303	4.232907	-0.005896	-0.005173	-0.315209	1.702660	10.122303	4.232907	-0.005896	-0.005173	-0.315209
2053.296000	-0.898077	-2.431752	-1.013862	-1.270255	1.486760	1.467647	0.153702	0.082635	0.000292	-0.079351	0.000000	-0.095426	1.769950	10.119821	4.752491	-0.004162	0.075962	-0.324472	1.702711	10.119428	4.233926	-0.005898	-0.005175	-0.315216	1.702711	10.119428	4.233926	-0.005898	-0.005175	-0.315216
2053.306000	-0.896493	-2.430915	-1.013826	-1.271046	1.486771	1.466711	0.153706	0.078746	0.000407	-0.079324	0.000004	-0.098527	1.580135	10.587830	4.769281	0.028391	0.073387	-0.253894	1.702762	10.116571	4.234955	-0.005899	-0.005175	-0.315223	1.702762	10.116571	4.234955	-0.005899	-0.005175	-0.315223
2053.318000	-0.894693	-2.429980	-1.013790	-1.271992	1.486784	1.465500	0.153118	0.080976	0.001321	-0.080523	0.000000	-0.096158	1.468124	10.399311	4.722970	0.054883	0.083338	-0.281208	1.702824	10.113450	4.236146	-0.005905	-0.005176	-0.315231	1.702824	10.113450	4.236146	-0.005905	-0.005176	-0.315231
2053.328000	-0.893106	-2.429118	-1.013803	-1.272781	1.486784	1.464519	0.153263	0.081928	0.000915	-0.079511	0.000000	-0.094541	1.283910	10.321229	4.785055	0.045192	0.071342	-0.304697	1.702876	10.110666	4.237160	-0.005905	-0.005172	-0.315238	1.702876	10.110666	4.237160	-0.005905	-0.005172	-0.315238
2053.338000	-0.891551	-2.428304	-1.013825	-1.273571	1.486784	1.463606	0.151110	0.079942	0.000630	-0.081857	0.000000	-0.097573	1.310518	10.490889	4.833021	0.027690	0.084001	-0.275061	1.702928	10.107760	4.238150	-0.005908	-0.005172	-0.315245	1.702928	10.107760	4.238150	-0.005908	-0.005172	-0.315245
2053.348000	-0.890027	-2.427550	-1.013778	-1.274361	1.486771	1.462599	0.151744	0.080434	0.001076	-0.082860	0.000000	-0.096235	1.216056	10.556949	4.820293	0.050134	0.075901	-0.271207	1.702980	10.105084	4.239111	-0.005914	-0.005173	-0.315252	1.702980	10.105084	4.239111	-0.005914	-0.005173	-0.315252
2053.360000	-0.888243	-2.426541	-1.013803	-1.275304	1.486795	1.461425	0.147029	0.083896	0.000820	-0.079225	0.000000	-0.096128	1.490759	10.177122	4.823758	0.064751	0.077321	-0.257931	1.703043	10.101680	4.240298	-0.005923	-0.005170	-0.315260	1.703043	10.101680	4.240298	-0.005923	-0.005170	-0.315260
2053.370000	-0.886809	-2.425728	-1.013803	-1.276117	1.486784	1.460454	0.148913	0.082395	0.000505	-0.079306	0.000000	-0.097062	1.524575	10.173244	4.906434	0.083762	0.071296	-0.232234	1.703095	10.098753	4.241285	-0.005925	-0.005172	-0.315267	1.703095	10.098753	4.241285	-0.005925	-0.005172	-0.315267
2053.380000	-0.885373	-2.424928	-1.013790	-1.276871	1.486735	1.459508	0.148903	0.078010	0.000744	-0.079401	0.000000	-0.094817	1.574353	10.703994	4.936766	0.051075	0.086656	-0.301683	1.703148	10.096109	4.242276	-0.005930	-0.005171	-0.315275	1.703148	10.096109	4.242276	-0.005930	-0.005171	-0.315275
2053.390000	-0.883886	-2.424159	-1.013753	-1.277647	1.486771	1.458562	0.149076	0.080792	0.002288	-0.077317	0.000000	-0.094305	1.548340	10.603956	4.828255	0.005172	0.110924	-0.312278	1.703202	10.093401	4.243213	-0.005935	-0.005170	-0.315282	1.703202	10.093401	4.243213	-0.005935	-0.005170	-0.315282
2053.400000	-0.882443	-2.423261	-1.013705	-1.278472	1.486771	1.457579	0.146960	0.081855	0.002316	-0.078419	0.000092	-0.094588	2.094283	10.429214	4.832122	0.016015	0.102955	-0.305698	1.703254	10.090528	4.244283	-0.005933	-0.005170	-0.315289	1.703254	10.090528	4.244283	-0.005933	-0.005170	-0.315289
2053.412000	-0.880677	-2.422304	-1.013718	-1.279418	1.486784	1.456427	0.149349	0.081142	0.002008	-0.077775	0.000085	-0.097237	2.191991	10.499669	4.882194	0.062454	0.100952	-0.270501	1.703318	10.087056	4.245473	-0.005937	-0.005168	-0.315297	1.703318	10.087056	4.245473	-0.005937	-0.005168	-0.315297
2053.422000	-0.879179	-2.421512	-1.013718	-1.280243	1.486760	1.455383	0.150599	0.082411	0.002355	-0.077903	0.000077	-0.098582	2.046638	10.515786	4.897139	0.038808	0.100121	-0.207272	1.703371	10.084186	4.246488	-0.005940	-0.005171	-0.315305	1.703371	10.084186	4.246488	-0.005940	-0.005171	-0.315305
2053.432000	-0.877678	-2.420637	-1.013730	-1.281068	1.486784	1.454475	0.150992	0.084886	0.002113	-0.077835	0.000081	-0.092456	2.168202	10.148805	4.910587	0.071213	0.084257	-0.292893	1.703425	10.081452	4.247413	-0.005948	-0.005171	-0.315312	1.703425	10.081452	4.247413	-0.005948	-0.005171	-0.315312
2053.442000	-0.876222	-2.419814	-1.013694	-1.281868	1.486807	1.453516	0.149281	0.083790	0.001853	-0.076434	0.000079	-0.094286	2.354261	10.049023	4.932112	0.007786	0.122126	-0.289704	1.703478	10.078409	4.248491	-0.005940	-0.005169	-0.315319	1.703478	10.078409	4.248491	-0.005940	-0.005169	-0.315319
2053.454000	-0.874406	-2.418843	-1.013635	-1.282729	1.486795	1.452389	0.154463	0.079795	0.002311	-0.075823	0.000085	-0.093722	2.090360	10.478728	4.931365	0.039530	0.128869	-0.319390	1.703543	10.074887	4.249688	-0.005947	-0.005168	-0.315328	1.703543	10.074887	4.249688	-0.005947	-0.005168	-0.315328
2053.464000	-0.872837	-2.418040	-1.013585	-1.283531	1.486771	1.451404	0.154654	0.080860	0.003497	-0.075441	0.000080	-0.098495	1.930146	10.545883	4.862090	0.024977	0.121601	-0.247632	1.703597	10.072094	4.250680	-0.005948	-0.005171	-0.315335	1.703597	10.072094	4.250680	-0.005948	-0.005171	-0.315335
2053.474000	-0.871276	-2.417225	-1.013610	-1.284355	1.486784	1.450407	0.154986	0.082943	0.003327	-0.074890	0.000086	-0.101946	1.808219	10.215001	4.797014	0.012217	0.153898	-0.179399	1.703651	10.069249	4.251685	-0.005949	-0.005169	-0.315342	1.703651	10.069249	4.251685	-0.005949	-0.005169	-0.315342
2053.484000	-0.869748	-2.416387	-1.013550	-1.285110	1.486795	1.449477	0.153086	0.081914	0.002768	-0.077931	0.000081	-0.093674	1.833191	10.317274	4.851729	0.046205	0.149261	-0.295666	1.703706	10.066380	4.252658	-0.005949	-0.005168	-0.315350	1.703706	10.066380	4.252658	-0.005949	-0.005168	-0.315350
2053.496000	-0.867886	-2.415393	-1.013515	-1.286008	1.486795	1.448301	0.155202	0.082261	0.002301	-0.079092	0.000093	-0.094742	1.584480	10.304348	4.904805	0.002505	0.151560	-0.300998	1.703771	10.062929	4.253908	-0.005947	-0.005169	-0.315358	1.703771	10.062929	4.253908	-0.005947	-0.005169	-0.315358
2053.506000	-0.866342	-2.414602	-1.013503	-1.286808	1.486807	1.447319	0.153202	0.082973	0.000950	-0.077326	0.000095	-0.094921	1.567388	10.156145	4.898794	0.007356	0.135438	-0.300254	1.703826	10.060112	4.254829	-0.005954	-0.005166	-0.315366	1.703826	10.060112	4.254829	-0.005954	-0.005166	-0.315366
2053.516000	-0.864745	-2.413752	-1.013527	-1.287612	1.486747	1.446394	0.154105	0.083327	0.000977	-0.082064	0.000092	-0.096899	1.319631	9.990010	4.880781	0.075436	0.120576	-0.276801	1.703881	10.057152	4.255779	-0.005957	-0.005167	-0.315373	1.703881	10.057152	4.255779	-0.005957	-0.005167	-0.315373
2053.526000	-0.863230	-2.412903	-1.013527	-1.288411	1.486760	1.445410	0.150566	0.079998	0.000712	-0.076987	0.000085	-0.100230	1.692381	10.394318	4.977479	0.014984	0.147447	-0.257165	1.703936	10.054063	4.256751	-0.005958	-0.005165	-0.315381	1.703936	10.054063	4.256751	-0.005958	-0.005165	-0.315381
2053.538000	-0.861356	-2.411957	-1.013467	-1.289345	1.486795	1.444274	0.152546	0.079338	0.001637	-0.078981	0.000078	-0.094808	1.316336	10.632611	4.886505	0.020968	0.128530	-0.325381	1.704004	10.050924	4.257873	-0.005963	-0.005166	-0.315390	1.704004	10.050924	4.257873	-0.005963	-0.005166	-0.315390
2053.548000	-0.859799	-2.411176	-1.013442	-1.290122	1.486784	1.443314	0.151771	0.083898	0.002086	-0.079058	0.000084	-0.096143	1.508626	10.252150	4.841839	0.002852	0.151289	-0.324382	1.704059	10.047995	4.258874	-0.005962	-0.005166	-0.315397	1.704059	10.047995	4.258874	-0.005962	-0.005166	-0.315397
2053.558000	-0.858311	-2.410351	-1.013455	-1.290935	1.486784	1.442331	0.151174	0.082786	0.001384	-0.079116	0.000079	-0.097426	1.424300	10.221731	4.872462	0.010285	0.154296	-0.286959	1.704115	10.044930	4.259841	-0.005964	-0.005167	-0.315405	1.704115	10.044930	4.259841	-0.005964	-0.005167	-0.315405
2053.568000	-0.856819	-2.409538	-1.013431	-1.291712	1.486771	1.441324	0.148279	0.080420	0.001208	-0.078210	0.000074	-0.098647	1.743589	10.563831	4.920529	-0.017602	0.159066	-0.298228	1.704172	10.042111	4.260772	-0.005970	-0.005167	-0.315412	1.704172	10.042111	4.260772	-0.005970	-0.005167	-0.315412
2053.580000	-0.855006	-2.408530	-1.013455	-1.292634	1.486784	1.440159	0.150055	0.083617	0.000993	-0.080136	0.000079	-0.100862	1.611862	10.168591	4.956305	0.023970	0.164757	-0.210809	1.704239	10.038526	4.261912	-0.005973	-0.005165	-0.315421	1.704239	10.038526	4.261912	-0.005973	-0.005165	-0.315421
2053.590000	-0.853545	-2.407703	-1.013443	-1.293423	1.486795	1.439204	0.149616	0.084855	0.000889	-0.078269	0.000000	-0.094644	1.737435	9.925342	4.997832	-0.000229	0.151143	-0.300540	1.704296	10.035520	4.262898	-0.005974	-0.005164	-0.315429	1.704296	10.035520	4.262898	-0.005974	-0.005164	-0.315429
2053.600000	-0.852028	-2.406855	-1.013419	-1.294202	1.486747	1.438209	0.149535	0.081725	0.001126	-0.081828	0.000070	-0.095144	1.821449	10.209722	4.958139	-0.016225	0.163486	-0.325099	1.704353	10.032485	4.263783	-0.005979	-0.005164	-0.315436	1.704353	10.032485	4.263783	-0.005979	-0.005164	-0.315436
2053.610000	-0.850576	-2.406089	-1.013394	-1.295002	1.486807	1.437274	0.147200	0.079156	0.002284	-0.079460	0.000071	-0.095962	2.211668	10.533191	4.892915	-0.011509	0.174759	-0.290727	1.704410	10.029676	4.264732	-0.005983	-0.005164	-0.315444	1.704410	10.029676	4.264732	-0.005983	-0.005164	-0.315444
2053.622000	-0.848723	-2.405069	-1.013358	-1.295997	1.486784	1.436121	0.152470	0.083349	0.002652	-0.082953	0.000078	-0.098909	1.904288	10.144094	4.876274	0.031250	0.176982	-0.245323	1.704477	10.025928	4.265972	-0.005980	-0.005165	-0.315453	1.704477	10.025928	4.265972	-0.005980	-0.005165	-0.315453
2053.632000	-0.847190	-2.404219	-1.013323	-1.296760	1.486795	1.435089	0.152797	0.082821	0.001969	-0.079996	0.000073	-0.102260	1.962795	10.072024	4.899380	0.019068	0.162417	-0.199741	1.704535	10.022967	4.266890	-0.005984	-0.005164	-0.315461	1.704535	10.022967	4.266890	-0.005984	-0.005164	-0.315461
2053.642000	-0.845727	-2.403430	-1.013323	-1.297550	1.486760	1.434085	0.150914	0.081137	0.002003	-0.080688	0.000068	-0.095719	2.030885	10.286198	4.903473	0.011657	0.168559	-0.245336	1.704592	10.019979	4.267847	-0.005986	-0.005162	-0.315468	1.704592	10.019979	4.267847	-0.005986	-0.005162	-0.315468
2053.652000	-0.844209	-2.402603	-1.013310	-1.298352	1.486807	1.433188	0.150957	0.080826	0.001610	-0.081913	0.000075	-0.094519	2.089113	10.361396	4.924845	0.064229	0.176749	-0.320570	1.704650	10.016901	4.268771	-0.005992	-0.005163	-0.315476	1.704650	10.016901	4.268771	-0.005992	-0.005163	-0.315476
2053.664000	-0.842385	-2.401619	-1.013311	-1.299296	1.486771	1.432024	0.152843	0.084726	0.001420	-0.080811	0.000070	-0.099397	1.780456	9.998813	4.989374	0.021724	0.175152	-0.245787	1.704721	10.013497	4.269832	-0.005995	-0.005163	-0.315485	1.704721	10.013497	4.269832	-0.005995	-0.005163	-0.315485
2053.674000	-0.840840	-2.400782	-1.013288	-1.300062	1.486807	1.431043	0.152324	0.082591	0.001349	-0.081128	0.000000	-0.098094	1.834898	10.082006	4.951472	-0.008747	0.184929	-0.275029	1.704778	10.010371	4.270838	-0.005991	-0.005161	-0.315493	1.704778	10.010371	4.270838	-0.005991	-0.005161	-0.315493
2053.684000	-0.839327	-2.399957	-1.013251	-1.300862	1.486771	1.430060	0.151596	0.079665	0.001584	-0.080093	0.000000	-0.099860	1.965721	10.368203	4.960569	0.000199	0.185521	-0.213186	1.704837	10.007423	4.271721	-0.006002	-0.005165	-0.315501	1.704837	10.007423	4.271721	-0.006002	-0.005165	-0.315501
2053.694000	-0.837810	-2.399179	-1.013251	-1.301628	1.486784	1.429093	0.152040	0.079394	0.002132	-0.080373	0.000095	-0.094605	1.921675	10.457640	4.930380	-0.033870	0.196236	-0.267520	1.704895	10.004341	4.272722	-0.005999	-0.005162	-0.315509	1.704895	10.004341	4.272722	-0.005999	-0.005162	-0.315509
2053.706000	-0.835972	-2.398183	-1.013215	-1.302608	1.486795	1.427896	0.153556	0.083419	0.001973	-0.079841	0.000084	-0.094485	1.560910	10.125428	4.895967	-0.006567	0.175819	-0.309795	1.704966	10.000876	4.273806	-0.006007	-0.005162	-0.315518	1.704966	10.000876	4.273806	-0.006007	-0.005162	-0.315518
2053.716000	-0.834440	-2.397381	-1.013215	-1.303457	1.486784	1.426936	0.153354	0.082115	0.000992	-0.079328	0.000077	-0.098106	1.585574	10.201927	4.956288	0.042167	0.213839	-0.253196	1.705025	9.997747	4.274697	-0.006016	-0.005160	-0.315526	1.705025	9.997747	4.274697	-0.006016	-0.005160	-0.315526
2053.726000	-0.832891	-2.396555	-1.013215	-1.304188	1.486807	1.425955	0.152707	0.081976	0.001129	-0.079966	0.000081	-0.096360	1.586034	10.323614	4.952170	0.005610	0.188329	-0.271395	1.705085	9.994831	4.275567	-0.006018	-0.005159	-0.315534	1.705085	9.994831	4.275567	-0.006018	-0.005159	-0.315534
2053.736000	-0.831350	-2.395762	-1.013204	-1.305024	1.486831	1.424961	0.152708	0.085260	0.001358	-0.079611	0.000079	-0.097793	1.699788	9.999049	4.927783	0.026560	0.234568	-0.225167	1.705145	9.991918	4.276459	-0.006023	-0.005160	-0.315542	1.705145	9.991918	4.276459	-0.006023	-0.005160	-0.315542
2053.748000	-0.829513	-2.394722	-1.013215	-1.305970	1.486820	1.423766	0.151966	0.084606	0.000684	-0.082045	0.000073	-0.093956	1.604101	9.739672	5.046827	0.081151	0.201284	-0.263274	1.705216	9.988075	4.277574	-0.006025	-0.005158	-0.315551	1.705216	9.988075	4.277574	-0.006025	-0.005158	-0.315551
2053.758000	-0.827993	-2.393945	-1.013204	-1.306734	1.486807	1.422821	0.152357	0.080068	0.000855	-0.079105	0.000068	-0.093980	1.534086	10.295881	5.043041	0.035905	0.203133	-0.279505	1.705276	9.985120	4.278467	-0.006030	-0.005158	-0.315559	1.705276	9.985120	4.278467	-0.006030	-0.005158	-0.315559
2053.768000	-0.826505	-2.393129	-1.013131	-1.307571	1.486784	1.421873	0.149806	0.081816	0.002165	-0.078629	0.000064	-0.097668	1.743306	10.291704	4.945260	0.017363	0.194160	-0.249641	1.705336	9.982096	4.279367	-0.006033	-0.005159	-0.315567	1.705336	9.982096	4.279367	-0.006033	-0.005159	-0.315567
2053.778000	-0.825011	-2.392291	-1.013108	-1.308348	1.486807	1.420940	0.151065	0.082708	0.002443	-0.078944	0.000070	-0.094752	1.810161	10.174667	4.932254	0.023062	0.193183	-0.299961	1.705396	9.978993	4.280319	-0.006032	-0.005158	-0.315575	1.705396	9.978993	4.280319	-0.006032	-0.005158	-0.315575
2053.790000	-0.823137	-2.391309	-1.013108	-1.309282	1.486784	1.419703	0.152885	0.081552	0.002006	-0.078853	0.000000	-0.102004	1.590773	10.301834	4.967394	-0.001998	0.212024	-0.196567	1.705469	9.975428	4.281371	-0.006041	-0.005154	-0.315585	1.705469	9.975428	4.281371	-0.006041	-0.005154	-0.315585
2053.800000	-0.821700	-2.390459	-1.013108	-1.310118	1.486820	1.418761	0.153318	0.082024	0.001862	-0.077703	0.000000	-0.095468	1.488513	10.255754	5.034221	0.051057	0.194544	-0.241647	1.705530	9.972276	4.282271	-0.006047	-0.005157	-0.315593	1.705530	9.972276	4.282271	-0.006047	-0.005157	-0.315593
2053.810000	-0.820141	-2.389680	-1.013120	-1.310920	1.486844	1.417791	0.150394	0.084135	0.001428	-0.079175	0.000000	-0.094999	1.820526	10.077708	4.988865	0.058768	0.215453	-0.299255	1.705591	9.969183	4.283172	-0.006048	-0.005158	-0.315601	1.705591	9.969183	4.283172	-0.006048	-0.005158	-0.315601
2053.822000	-0.818389	-2.388686	-1.013120	-1.311889	1.486807	1.416617	0.151793	0.083098	0.000909	-0.078208	0.000000	-0.096723	1.867288	10.182090	5.054400	0.055315	0.204834	-0.272075	1.705665	9.965545	4.284150	-0.006060	-0.005155	-0.315611	1.705665	9.965545	4.284150	-0.006060	-0.005155	-0.315611
2053.832000	-0.816861	-2.387849	-1.013096	-1.312666	1.486784	1.415685	0.151937	0.080545	0.001435	-0.078755	0.000000	-0.093126	1.850689	10.384787	5.083246	0.078384	0.231602	-0.359056	1.705725	9.962349	4.285135	-0.006059	-0.005158	-0.315619	1.705725	9.962349	4.285135	-0.006059	-0.005158	-0.315619
2053.842000	-0.815341	-2.387058	-1.013036	-1.313492	1.486771	1.414676	0.153224	0.080637	0.001852	-0.079363	0.000000	-0.098730	1.848791	10.534763	5.004497	0.081112	0.233830	-0.287418	1.705788	9.959506	4.285942	-0.006070	-0.005156	-0.315627	1.705788	9.959506	4.285942	-0.006070	-0.005156	-0.315627
2053.852000	-0.813832	-2.386196	-1.013047	-1.314267	1.486807	1.413707	0.149563	0.082023	0.002552	-0.076436	0.000053	-0.098739	2.186428	10.291245	5.014340	0.003693	0.233729	-0.260977	1.705848	9.956082	4.286941	-0.006064	-0.005156	-0.315635	1.705848	9.956082	4.286941	-0.006064	-0.005156	-0.315635
2053.862000	-0.812302	-2.385344	-1.013000	-1.315081	1.486784	1.412738	0.153598	0.083200	0.001904	-0.077492	0.000052	-0.096270	1.907714	10.268056	5.012078	0.071133	0.216970	-0.281861	1.705910	9.952903	4.287831	-0.006064	-0.005152	-0.315643	1.705910	9.952903	4.287831	-0.006064	-0.005152	-0.315643
2053.872000	-0.810746	-2.384530	-1.013011	-1.315846	1.486784	1.411791	0.153987	0.082581	0.001633	-0.076946	0.000000	-0.098617	1.841395	10.303647	5.061596	0.018571	0.238782	-0.292489	1.705972	9.949753	4.288748	-0.006067	-0.005158	-0.315652	1.705972	9.949753	4.288748	-0.006067	-0.005158	-0.315652
2053.884000	-0.808876	-2.383500	-1.012963	-1.316792	1.486795	1.410607	0.153654	0.083494	0.001769	-0.079616	0.000000	-0.095587	1.790253	10.069281	5.105401	0.043319	0.235169	-0.331477	1.706047	9.946025	4.289794	-0.006070	-0.005156	-0.315662	1.706047	9.946025	4.289794	-0.006070	-0.005156	-0.315662
2053.894000	-0.807353	-2.382637	-1.013000	-1.317581	1.486831	1.409611	0.152189	0.084637	0.001477	-0.077576	0.000000	-0.099935	1.951663	9.882455	5.076381	0.027705	0.246608	-0.287246	1.706109	9.942730	4.290696	-0.006072	-0.005152	-0.315670	1.706109	9.942730	4.290696	-0.006072	-0.005152	-0.315670
2053.904000	-0.805775	-2.381837	-1.012976	-1.318382	1.486820	1.408595	0.155313	0.081203	0.001582	-0.077928	0.000000	-0.098533	1.636998	10.198326	5.138760	-0.003263	0.222231	-0.253146	1.706172	9.939614	4.291596	-0.006073	-0.005154	-0.315678	1.706172	9.939614	4.291596	-0.006073	-0.005154	-0.315678
2053.914000	-0.804259	-2.381034	-1.012927	-1.319112	1.486784	1.407638	0.152515	0.080402	0.002679	-0.077767	0.000000	-0.096283	1.788860	10.494428	5.022699	-0.015540	0.214830	-0.306152	1.706235	9.936528	4.292468	-0.006073	-0.005156	-0.315686	1.706235	9.936528	4.292468	-0.006073	-0.005156	-0.315686
2053.924000	-0.802663	-2.380194	-1.012893	-1.319914	1.486820	1.406643	0.153780	0.083552	0.002181	-0.080259	0.000000	-0.097987	1.730911	10.124571	4.942664	0.001253	0.253590	-0.285358	1.706298	9.933325	4.293366	-0.006075	-0.005154	-0.315695	1.706298	9.933325	4.293366	-0.006075	-0.005154	-0.315695
2053.934000	-0.801161	-2.379357	-1.012916	-1.320715	1.486844	1.405686	0.151008	0.083247	0.001951	-0.078912	0.000000	-0.096093	1.813706	10.051560	4.960598	-0.006061	0.260877	-0.302316	1.706361	9.930078	4.294268	-0.006077	-0.005154	-0.315703	1.706361	9.930078	4.294268	-0.006077	-0.005154	-0.315703
2053.944000	-0.799580	-2.378520	-1.012904	-1.321517	1.486844	1.404727	0.154034	0.080856	0.001220	-0.081261	0.000000	-0.097974	1.508198	10.280368	5.047410	0.023100	0.254202	-0.308003	1.706425	9.926974	4.295067	-0.006084	-0.005151	-0.315712	1.706425	9.926974	4.295067	-0.006084	-0.005151	-0.315712
2053.956000	-0.797722	-2.377524	-1.012893	-1.322474	1.486795	1.403505	0.151295	0.082988	0.001622	-0.080307	0.000000	-0.101328	1.613539	10.138887	5.041044	0.045999	0.275523	-0.201218	1.706501	9.923158	4.296177	-0.006083	-0.005149	-0.315722	1.706501	9.923158	4.296177	-0.006083	-0.005149	-0.315722
2053.966000	-0.796150	-2.376672	-1.012904	-1.323309	1.486820	1.402502	0.152894	0.084714	0.001230	-0.077124	0.000000	-0.095582	1.358168	9.876823	5.052485	-0.016897	0.278205	-0.290296	1.706566	9.919983	4.296981	-0.006092	-0.005154	-0.315730	1.706566	9.919983	4.296981	-0.006092	-0.005154	-0.315730
2053.976000	-0.794624	-2.375834	-1.012869	-1.324088	1.486795	1.401556	0.149944	0.081512	0.000883	-0.080101	0.000000	-0.096972	1.668390	10.135816	5.111478	0.023782	0.251340	-0.306554	1.706630	9.916649	4.297864	-0.006091	-0.005151	-0.315739	1.706630	9.916649	4.297864	-0.006091	-0.005151	-0.315739
2053.986000	-0.793152	-2.375055	-1.012856	-1.324841	1.486831	1.400587	0.151822	0.079215	0.001503	-0.078576	0.000066	-0.094920	1.452196	10.388580	5.091644	-0.027806	0.240944	-0.333307	1.706694	9.913513	4.298718	-0.006094	-0.005152	-0.315747	1.706694	9.913513	4.298718	-0.006094	-0.005152	-0.315747
2053.998000	-0.791305	-2.374033	-1.012856	-1.325799	1.486831	1.399411	0.151049	0.083349	0.001984	-0.080635	0.000061	-0.099145	1.665766	10.148454	5.018035	-0.001715	0.258230	-0.278530	1.706773	9.909896	4.299687	-0.006103	-0.005148	-0.315757	1.706773	9.909896	4.299687	-0.006103	-0.005148	-0.315757
2054.008000	-0.789826	-2.373242	-1.012795	-1.326578	1.486807	1.398406	0.150826	0.082124	0.001683	-0.082589	0.000068	-0.099047	1.702177	10.191840	5.007569	0.039834	0.274460	-0.232255	1.706838	9.906672	4.300522	-0.006108	-0.005152	-0.315766	1.706838	9.906672	4.300522	-0.006108	-0.005152	-0.315766
2054.018000	-0.788351	-2.372390	-1.012784	-1.327437	1.486807	1.397461	0.148405	0.082443	0.001867	-0.080188	0.000064	-0.095891	1.995013	10.119864	5.056206	-0.013328	0.287995	-0.277177	1.706903	9.903440	4.301420	-0.006106	-0.005153	-0.315775	1.706903	9.903440	4.301420	-0.006106	-0.005153	-0.315775
2054.030000	-0.786562	-2.371417	-1.012785	-1.328383	1.486795	1.396276	0.152540	0.082483	0.001068	-0.081242	0.000060	-0.096799	1.859756	10.329606	5.122520	0.015932	0.287362	-0.306597	1.706981	9.899441	4.302417	-0.006112	-0.005148	-0.315785	1.706981	9.899441	4.302417	-0.006112	-0.005148	-0.315785
2054.040000	-0.785020	-2.370601	-1.012773	-1.329160	1.486820	1.395306	0.151580	0.083605	0.001431	-0.081948	0.000000	-0.096058	1.910316	10.062582	5.103320	0.032138	0.267514	-0.296631	1.707047	9.896463	4.303213	-0.006122	-0.005149	-0.315794	1.707047	9.896463	4.303213	-0.006122	-0.005149	-0.315794
2054.050000	-0.783543	-2.369726	-1.012725	-1.329961	1.486807	1.394300	0.152482	0.083039	0.001181	-0.080240	0.000000	-0.097671	1.890502	9.971903	5.101777	0.003017	0.277853	-0.261765	1.707113	9.893091	4.304092	-0.006120	-0.005149	-0.315802	1.707113	9.893091	4.304092	-0.006120	-0.005149	-0.315802
2054.060000	-0.782029	-2.368922	-1.012748	-1.330738	1.486831	1.393328	0.150982	0.081013	0.001668	-0.080929	0.000000	-0.101724	2.275912	10.288939	5.137244	0.023331	0.266935	-0.189871	1.707179	9.889894	4.304898	-0.006126	-0.005148	-0.315811	1.707179	9.889894	4.304898	-0.006126	-0.005148	-0.315811
2054.072000	-0.780217	-2.367937	-1.012736	-1.331661	1.486831	1.392123	0.154124	0.082726	0.002305	-0.084811	0.000000	-0.093768	1.795026	10.323857	5.073705	0.048035	0.272928	-0.289635	1.707259	9.886076	4.305860	-0.006132	-0.005149	-0.315821	1.707259	9.886076	4.305860	-0.006132	-0.005149	-0.315821
2054.082000	-0.778661	-2.367157	-1.012677	-1.332508	1.486784	1.391176	0.154300	0.083902	0.002231	-0.082185	0.000087	-0.096737	1.925639	10.018334	5.004938	-0.025400	0.280302	-0.283891	1.707325	9.882717	4.306777	-0.006128	-0.005149	-0.315830	1.707325	9.882717	4.306777	-0.006128	-0.005149	-0.315830
2054.092000	-0.777137	-2.366294	-1.012700	-1.333286	1.486831	1.390207	0.154378	0.083306	0.002061	-0.080466	0.000079	-0.094967	1.827034	10.058432	5.040344	-0.029565	0.316282	-0.296320	1.707391	9.879405	4.307600	-0.006134	-0.005149	-0.315839	1.707391	9.879405	4.307600	-0.006134	-0.005149	-0.315839
2054.102000	-0.775597	-2.365477	-1.012652	-1.334114	1.486820	1.389270	0.154510	0.083406	0.002116	-0.084119	0.000087	-0.099885	1.947703	10.117724	5.002566	0.046415	0.322435	-0.266253	1.707459	9.876323	4.308357	-0.006144	-0.005146	-0.315848	1.707459	9.876323	4.308357	-0.006144	-0.005146	-0.315848
2054.112000	-0.774007	-2.364649	-1.012664	-1.334939	1.486820	1.388216	0.156037	0.085359	0.001816	-0.081044	0.000081	-0.102506	1.550850	9.807668	5.077614	0.010984	0.327143	-0.209687	1.707526	9.872982	4.309237	-0.006147	-0.005148	-0.315857	1.707526	9.872982	4.309237	-0.006147	-0.005148	-0.315857
2054.122000	-0.772472	-2.363772	-1.012630	-1.335730	1.486820	1.387272	0.154134	0.085636	0.001175	-0.081791	0.000088	-0.096060	1.717708	9.705486	5.045584	0.018739	0.309352	-0.268870	1.707593	9.869746	4.310030	-0.006152	-0.005146	-0.315865	1.707593	9.869746	4.310030	-0.006152	-0.005146	-0.315865
2054.134000	-0.770624	-2.362827	-1.012629	-1.336689	1.486795	1.386099	0.154830	0.080401	0.001471	-0.083341	0.000091	-0.095689	1.601891	10.125577	5.066039	0.086946	0.311958	-0.314230	1.707674	9.865688	4.311064	-0.006152	-0.005147	-0.315876	1.707674	9.865688	4.311064	-0.006152	-0.005147	-0.315876
2054.144000	-0.769060	-2.362023	-1.012568	-1.337490	1.486807	1.385129	0.154693	0.081124	0.002455	-0.080479	0.000115	-0.097227	1.672038	10.160571	5.009424	0.023282	0.310438	-0.286281	1.707743	9.862763	4.311753	-0.006167	-0.005148	-0.315885	1.707743	9.862763	4.311753	-0.006167	-0.005148	-0.315885
2054.154000	-0.767518	-2.361206	-1.012605	-1.338305	1.486820	1.384182	0.154279	0.083209	0.001957	-0.080555	0.000112	-0.097901	1.566047	9.998056	4.996725	0.004190	0.320261	-0.284125	1.707811	9.859375	4.312590	-0.006166	-0.005142	-0.315894	1.707811	9.859375	4.312590	-0.006166	-0.005142	-0.315894
2054.164000	-0.765993	-2.360367	-1.012546	-1.339072	1.486831	1.383223	0.155380	0.081844	0.001844	-0.080744	0.000100	-0.102293	1.516870	10.254962	5.023932	0.037240	0.313383	-0.255028	1.707879	9.856102	4.313419	-0.006169	-0.005147	-0.315903	1.707879	9.856102	4.313419	-0.006169	-0.005147	-0.315903
2054.176000	-0.764184	-2.359359	-1.012532	-1.340029	1.486807	1.382004	0.152951	0.082334	0.001490	-0.078128	0.000106	-0.096902	1.702851	10.241125	5.043466	0.029758	0.308621	-0.308125	1.707962	9.852162	4.314356	-0.006177	-0.005147	-0.315914	1.707962	9.852162	4.314356	-0.006177	-0.005147	-0.315914
2054.186000	-0.762608	-2.358589	-1.012546	-1.340857	1.486807	1.381058	0.153087	0.085052	0.001259	-0.082593	0.000096	-0.098354	1.627491	9.966364	5.072658	0.103873	0.318168	-0.303617	1.708031	9.848897	4.315140	-0.006187	-0.005144	-0.315923	1.708031	9.848897	4.315140	-0.006187	-0.005144	-0.315923
2054.196000	-0.761137	-2.357726	-1.012569	-1.341670	1.486844	1.380087	0.154036	0.085156	0.000866	-0.079232	0.000103	-0.099370	1.607383	9.817515	5.118742	0.032873	0.316920	-0.301851	1.708099	9.845423	4.315959	-0.006192	-0.005143	-0.315932	1.708099	9.845423	4.315959	-0.006192	-0.005143	-0.315932
2054.206000	-0.759576	-2.356864	-1.012546	-1.342508	1.486820	1.379105	0.154780	0.081964	0.001104	-0.078002	0.000109	-0.100646	1.672490	10.189631	5.155509	0.044515	0.337676	-0.302913	1.708169	9.842231	4.316752	-0.006195	-0.005147	-0.315941	1.708169	9.842231	4.316752	-0.006195	-0.005147	-0.315941
2054.218000	-0.757792	-2.355915	-1.012473	-1.343466	1.486795	1.377835	0.151848	0.082013	0.001683	-0.077930	0.000138	-0.102740	1.945397	10.278210	5.089014	0.044820	0.328082	-0.215783	1.708252	9.838134	4.317723	-0.006200	-0.005144	-0.315952	1.708252	9.838134	4.317723	-0.006200	-0.005144	-0.315952
2054.228000	-0.756254	-2.355039	-1.012462	-1.344257	1.486807	1.376844	0.153349	0.083471	0.002334	-0.079046	0.000128	-0.096058	1.878827	10.130267	4.970967	0.083380	0.313657	-0.291534	1.708321	9.834892	4.318550	-0.006200	-0.005143	-0.315961	1.708321	9.834892	4.318550	-0.006200	-0.005143	-0.315961
2054.238000	-0.754713	-2.354175	-1.012473	-1.345083	1.486820	1.375899	0.153910	0.083730	0.002016	-0.077537	0.000134	-0.095670	1.829752	10.039816	5.028722	0.022118	0.337198	-0.324645	1.708391	9.831452	4.319359	-0.006204	-0.005144	-0.315970	1.708391	9.831452	4.319359	-0.006204	-0.005144	-0.315970
2054.248000	-0.753204	-2.353348	-1.012425	-1.345898	1.486832	1.374904	0.153830	0.082396	0.001946	-0.078687	0.000254	-0.098093	1.987299	10.180984	5.013584	0.049703	0.325204	-0.291186	1.708460	9.827903	4.320167	-0.006204	-0.005140	-0.315979	1.708460	9.827903	4.320167	-0.006204	-0.005140	-0.315979
2054.258000	-0.751644	-2.352518	-1.012414	-1.346663	1.486844	1.373969	0.151468	0.084328	0.001772	-0.076311	0.000265	-0.100513	2.128891	9.914833	5.046145	0.032757	0.348922	-0.256944	1.708531	9.824482	4.320933	-0.006211	-0.005139	-0.315988	1.708531	9.824482	4.320933	-0.006211	-0.005139	-0.315988
2054.268000	-0.750101	-2.351641	-1.012402	-1.347479	1.486856	1.372962	0.154978	0.086680	0.001370	-0.077703	0.000538	-0.104251	1.979210	9.627669	5.100423	0.051089	0.296768	-0.232297	1.708600	9.821019	4.321792	-0.006210	-0.005138	-0.315998	1.708600	9.821019	4.321792	-0.006210	-0.005138	-0.315998
2054.280000	-0.748257	-2.350649	-1.012402	-1.348426	1.486858	1.371731	0.155036	0.081375	0.001275	-0.079161	0.006384	-0.098254	1.851386	10.049681	5.036631	0.033051	0.233455	-0.315742	1.708686	9.816945	4.322673	-0.006218	-0.005136	-0.316009	1.708686	9.816945	4.322673	-0.006218	-0.005136	-0.316009
2054.290000	-0.746676	-2.349845	-1.012353	-1.349192	1.486906	1.370737	0.155766	0.080404	0.002420	-0.077287	0.004711	-0.097151	1.789138	10.288941	5.009057	-0.018914	0.150857	-0.318594	1.708756	9.813576	4.323504	-0.006216	-0.005133	-0.316018	1.708756	9.813576	4.323504	-0.006216	-0.005133	-0.316018
2054.300000	-0.745116	-2.349003	-1.012377	-1.349983	1.486916	1.369729	0.154265	0.084528	0.002638	-0.079958	0.001112	-0.098883	2.004630	9.880423	4.991560	0.026118	0.199951	-0.237009	1.708828	9.810316	4.324276	-0.006219	-0.005130	-0.316027	1.708828	9.810316	4.324276	-0.006219	-0.005130	-0.316027
2054.310000	-0.743561	-2.348139	-1.012317	-1.350786	1.486916	1.368747	0.156912	0.084060	0.001737	-0.079923	0.000411	-0.098779	1.569424	9.803609	5.038007	0.003757	0.160235	-0.291558	1.708899	9.806790	4.325077	-0.006221	-0.005128	-0.316037	1.708899	9.806790	4.325077	-0.006221	-0.005128	-0.316037
2054.322000	-0.741671	-2.347156	-1.012354	-1.351781	1.486939	1.367559	0.154106	0.081778	0.001316	-0.081078	0.000266	-0.101937	1.745097	10.172778	4.983192	0.025269	0.134135	-0.221809	1.708985	9.802836	4.325978	-0.006228	-0.005132	-0.316048	1.708985	9.802836	4.325978	-0.006228	-0.005132	-0.316048
2054.332000	-0.740101	-2.346315	-1.012305	-1.352595	1.486903	1.366568	0.155505	0.084293	0.001578	-0.080895	0.000205	-0.095557	1.510149	9.871969	4.982542	0.065107	0.118061	-0.303284	1.709057	9.799381	4.326738	-0.006235	-0.005128	-0.316057	1.709057	9.799381	4.326738	-0.006235	-0.005128	-0.316057
2054.342000	-0.738565	-2.345439	-1.012306	-1.353361	1.486928	1.365632	0.152960	0.084647	0.001043	-0.080083	0.000134	-0.098073	1.799366	9.791315	5.120571	-0.000689	0.108588	-0.302001	1.709129	9.795800	4.327485	-0.006239	-0.005126	-0.316067	1.709129	9.795800	4.327485	-0.006239	-0.005126	-0.316067
2054.352000	-0.737024	-2.344637	-1.012294	-1.354188	1.486939	1.364637	0.155432	0.081707	0.000939	-0.080598	0.000093	-0.098165	1.391497	9.913186	5.077268	0.047416	0.088016	-0.281308	1.709202	9.792471	4.328247	-0.006245	-0.005129	-0.316076	1.709202	9.792471	4.328247	-0.006245	-0.005129	-0.316076
2054.364000	-0.735108	-2.343629	-1.012246	-1.355086	1.486928	1.363414	0.153883	0.080832	0.002079	-0.080127	-0.000018	-0.099919	1.517431	10.203157	4.992686	0.013584	0.077456	-0.265646	1.709289	9.788231	4.329185	-0.006245	-0.005130	-0.316087	1.709289	9.788231	4.329185	-0.006245	-0.005130	-0.316087
2054.374000	-0.733599	-2.342812	-1.012258	-1.355888	1.486928	1.362418	0.153787	0.083002	0.002134	-0.079485	-0.000051	-0.102016	1.537707	10.014270	4.972986	0.004128	0.068956	-0.206391	1.709361	9.784950	4.329960	-0.006245	-0.005129	-0.316097	1.709361	9.784950	4.329960	-0.006245	-0.005129	-0.316097
2054.384000	-0.732050	-2.341972	-1.012221	-1.356703	1.486939	1.361451	0.152374	0.082862	0.002041	-0.080095	-0.000089	-0.095474	1.839054	9.975535	4.956770	-0.020098	0.053106	-0.293854	1.709435	9.781512	4.330673	-0.006252	-0.005131	-0.316106	1.709435	9.781512	4.330673	-0.006252	-0.005131	-0.316106
2054.394000	-0.730498	-2.341132	-1.012235	-1.357519	1.486903	1.360481	0.153127	0.082640	0.001664	-0.081920	-0.000099	-0.095700	1.607469	10.006993	5.041565	0.026491	0.045632	-0.301826	1.709508	9.777956	4.331468	-0.006256	-0.005128	-0.316116	1.709508	9.777956	4.331468	-0.006256	-0.005128	-0.316116
2054.404000	-0.729000	-2.340269	-1.012221	-1.358345	1.486915	1.359497	0.153606	0.082509	0.001635	-0.082035	-0.000251	-0.098181	1.655573	9.974160	5.001887	0.061168	0.006526	-0.267655	1.709580	9.774395	4.332265	-0.006256	-0.005130	-0.316126	1.709580	9.774395	4.332265	-0.006256	-0.005130	-0.316126
2054.414000	-0.727463	-2.339452	-1.012198	-1.359136	1.486903	1.358502	0.152902	0.083436	0.001270	-0.082468	-0.000248	-0.098503	1.789838	9.944289	5.052310	0.015903	-0.002711	-0.299846	1.709655	9.771022	4.332932	-0.006268	-0.005127	-0.316135	1.709655	9.771022	4.332932	-0.006268	-0.005127	-0.316135
2054.426000	-0.725667	-2.338444	-1.012186	-1.360071	1.486891	1.357302	0.151599	0.083344	0.001098	-0.085153	-0.000230	-0.101384	2.037081	9.822976	5.007129	0.021126	-0.025547	-0.230507	1.709744	9.766803	4.333857	-0.006271	-0.005127	-0.316147	1.709744	9.766803	4.333857	-0.006271	-0.005127	-0.316147
2054.436000	-0.724138	-2.337606	-1.012198	-1.360884	1.486915	1.356334	0.154107	0.080678	0.001232	-0.080505	-0.000242	-0.097347	1.722321	10.104750	5.024754	0.004023	-0.007737	-0.251407	1.709818	9.763406	4.334568	-0.006275	-0.005129	-0.316156	1.709818	9.763406	4.334568	-0.006275	-0.005129	-0.316156
2054.446000	-0.722592	-2.336802	-1.012162	-1.361675	1.486927	1.355352	0.154431	0.081014	0.002328	-0.081462	-0.000229	-0.095292	1.817941	10.161940	4.966754	0.041121	-0.047688	-0.300244	1.709893	9.760039	4.335326	-0.006280	-0.005129	-0.316166	1.709893	9.760039	4.335326	-0.006280	-0.005129	-0.316166
2054.456000	-0.721080	-2.335936	-1.012090	-1.362490	1.486939	1.354367	0.153405	0.084079	0.002195	-0.081289	-0.000220	-0.099994	1.987564	9.862855	4.920474	0.000054	-0.035803	-0.265519	1.709967	9.756539	4.336075	-0.006284	-0.005127	-0.316176	1.709967	9.756539	4.336075	-0.006284	-0.005127	-0.316176
2054.468000	-0.719258	-2.334942	-1.012137	-1.363471	1.486951	1.353182	0.155398	0.082016	0.001817	-0.081490	-0.000227	-0.097501	2.029125	10.012990	4.944404	-0.005142	-0.067238	-0.305153	1.710057	9.752261	4.336954	-0.006288	-0.005125	-0.316188	1.710057	9.752261	4.336954	-0.006288	-0.005125	-0.316188
2054.478000	-0.717670	-2.334149	-1.012126	-1.364250	1.486939	1.352197	0.155906	0.082903	0.001197	-0.080422	-0.000219	-0.101636	1.885522	10.006626	5.013040	-0.011727	-0.059207	-0.276259	1.710133	9.748936	4.337625	-0.006300	-0.005128	-0.316197	1.710133	9.748936	4.337625	-0.006300	-0.005128	-0.316197
2054.488000	-0.716159	-2.333272	-1.012102	-1.365065	1.486927	1.351227	0.157193	0.086009	0.001443	-0.083064	-0.000212	-0.099618	1.789605	9.619148	5.025883	0.016286	-0.095884	-0.298310	1.710208	9.745409	4.338360	-0.006300	-0.005125	-0.316207	1.710208	9.745409	4.338360	-0.006300	-0.005125	-0.316207
2054.498000	-0.714612	-2.332420	-1.012091	-1.365927	1.486903	1.350269	0.154908	0.086207	0.000825	-0.080004	-0.000205	-0.098962	1.964644	9.373995	5.033615	0.042061	-0.086988	-0.322919	1.710284	9.741763	4.339088	-0.006310	-0.005127	-0.316217	1.710284	9.741763	4.339088	-0.006310	-0.005127	-0.316217
2054.510000	-0.712778	-2.331451	-1.012055	-1.366874	1.486915	1.349082	0.157114	0.080380	0.001325	-0.082455	-0.000210	-0.099690	1.815800	10.110750	5.050286	0.041584	-0.107608	-0.307540	1.710375	9.737494	4.339981	-0.006314	-0.005127	-0.316229	1.710375	9.737494	4.339981	-0.006314	-0.005127	-0.316229
2054.520000	-0.711166	-2.330632	-1.012054	-1.367712	1.486879	1.348075	0.156403	0.084090	0.002156	-0.082163	-0.000204	-0.102103	1.698049	9.886651	4.981450	0.041778	-0.155707	-0.287725	1.710451	9.734132	4.340704	-0.006316	-0.005123	-0.316239	1.710451	9.734132	4.340704	-0.006316	-0.005123	-0.316239
2054.530000	-0.709609	-2.329829	-1.011971	-1.368526	1.486915	1.347006	0.156954	0.083305	0.002171	-0.080886	-0.000198	-0.105393	1.608615	9.944052	4.939745	-0.009607	-0.140110	-0.218522	1.710528	9.730726	4.341377	-0.006325	-0.005125	-0.316249	1.710528	9.730726	4.341377	-0.006325	-0.005125	-0.316249
2054.540000	-0.708048	-2.329037	-1.012006	-1.369328	1.486891	1.346052	0.156467	0.082671	0.001517	-0.080672	-0.000197	-0.098015	1.711599	9.987255	4.943590	0.016337	-0.187749	-0.300770	1.710605	9.727333	4.342064	-0.006335	-0.005126	-0.316259	1.710605	9.727333	4.342064	-0.006335	-0.005126	-0.316259
2054.550000	-0.706495	-2.328150	-1.012006	-1.370119	1.486915	1.345105	0.156665	0.082869	0.001429	-0.081597	-0.000208	-0.098521	1.573217	9.987156	4.996515	0.009911	-0.164969	-0.277809	1.710682	9.723697	4.342759	-0.006338	-0.005124	-0.316269	1.710682	9.723697	4.342759	-0.006338	-0.005124	-0.316269
2054.560000	-0.704915	-2.327321	-1.011959	-1.370909	1.486927	1.344109	0.155058	0.084860	0.001041	-0.078742	-0.000193	-0.100662	1.619650	9.943736	5.044172	0.022956	-0.172013	-0.280303	1.710759	9.720165	4.343432	-0.006348	-0.005126	-0.316279	1.710759	9.720165	4.343432	-0.006348	-0.005126	-0.316279
2054.570000	-0.703293	-2.326481	-1.011994	-1.371689	1.486939	1.343103	0.156071	0.085310	0.000775	-0.081668	-0.000200	-0.099114	1.407072	9.599469	5.071702	0.036923	-0.194958	-0.344563	1.710836	9.716498	4.344170	-0.006350	-0.005122	-0.316289	1.710836	9.716498	4.344170	-0.006350	-0.005122	-0.316289
2054.582000	-0.701474	-2.325486	-1.011959	-1.372706	1.486903	1.341843	0.153940	0.082019	0.001456	-0.079289	-0.000192	-0.103872	1.767503	10.115808	5.004982	0.016588	-0.228948	-0.207576	1.710930	9.712497	4.344986	-0.006359	-0.005123	-0.316301	1.710930	9.712497	4.344986	-0.006359	-0.005123	-0.316301
2054.592000	-0.699933	-2.324706	-1.011888	-1.373533	1.486879	1.340888	0.155026	0.082314	0.001596	-0.081163	-0.000245	-0.097363	1.507196	10.291735	4.969446	0.036416	-0.219201	-0.286439	1.711008	9.708881	4.345643	-0.006367	-0.005126	-0.316311	1.711008	9.708881	4.345643	-0.006367	-0.005126	-0.316311
2054.602000	-0.698400	-2.323854	-1.011923	-1.374360	1.486915	1.339869	0.154924	0.083542	0.002044	-0.082418	-0.000236	-0.097218	1.648396	10.108813	4.962596	0.047738	-0.225522	-0.292359	1.711085	9.705137	4.346442	-0.006365	-0.005122	-0.316321	1.711085	9.705137	4.346442	-0.006365	-0.005122	-0.316321
2054.612000	-0.696827	-2.323049	-1.011910	-1.375150	1.486879	1.338874	0.155255	0.085276	0.002125	-0.079528	-0.000300	-0.098073	1.454353	10.009126	4.927703	0.042619	-0.227113	-0.265863	1.711165	9.701841	4.347062	-0.006377	-0.005121	-0.316331	1.711165	9.701841	4.347062	-0.006377	-0.005121	-0.316331
2054.624000	-0.695017	-2.322005	-1.011888	-1.376191	1.486891	1.337663	0.153451	0.084388	0.001556	-0.078375	-0.000331	-0.099404	1.902022	10.075336	4.976855	0.033650	-0.257154	-0.281194	1.711258	9.697485	4.347917	-0.006383	-0.005120	-0.316343	1.711258	9.697485	4.347917	-0.006383	-0.005120	-0.316343
2054.634000	-0.693486	-2.321165	-1.011888	-1.376957	1.486915	1.336668	0.155116	0.086069	0.000838	-0.078515	-0.000531	-0.100684	1.641610	9.888433	5.039409	0.025047	-0.269819	-0.241983	1.711338	9.694113	4.348523	-0.006394	-0.005120	-0.316353	1.711338	9.694113	4.348523	-0.006394	-0.005120	-0.316353
2054.644000	-0.691962	-2.320325	-1.011888	-1.377747	1.486853	1.335651	0.154571	0.086840	0.000813	-0.077316	-0.004027	-0.096864	1.858205	9.677485	5.042422	0.028372	-0.148044	-0.294849	1.711416	9.690136	4.349278	-0.006395	-0.005124	-0.316364	1.711416	9.690136	4.349278	-0.006395	-0.005124	-0.316364
2054.654000	-0.690410	-2.319475	-1.011875	-1.378576	1.486778	1.334705	0.154505	0.082989	0.001115	-0.080758	-0.010925	-0.096342	1.915581	9.996393	5.025348	0.047093	0.067368	-0.281527	1.711495	9.686378	4.350000	-0.006396	-0.005129	-0.316374	1.711495	9.686378	4.350000	-0.006396	-0.005129	-0.316374
2054.666000	-0.688598	-2.318442	-1.011827	-1.379474	1.486747	1.333506	0.154255	0.083073	0.002401	-0.079041	-0.000946	-0.098432	2.160036	10.128904	4.974578	0.006989	-0.037860	-0.273930	1.711591	9.682188	4.350777	-0.006400	-0.005133	-0.316386	1.711591	9.682188	4.350777	-0.006400	-0.005133	-0.316386
2054.676000	-0.687053	-2.317613	-1.011827	-1.380336	1.486759	1.332524	0.156981	0.086597	0.002170	-0.079807	-0.000553	-0.097326	1.783188	9.726677	4.955734	0.007325	-0.005214	-0.310607	1.711670	9.678432	4.351525	-0.006399	-0.005132	-0.316397	1.711670	9.678432	4.351525	-0.006399	-0.005132	-0.316397
2054.686000	-0.685482	-2.316725	-1.011827	-1.381090	1.486759	1.331467	0.156734	0.085475	0.001592	-0.080013	-0.000366	-0.101891	1.837605	9.725328	5.000096	0.027654	0.014948	-0.207743	1.711751	9.674939	4.352145	-0.006410	-0.005135	-0.316407	1.711751	9.674939	4.352145	-0.006410	-0.005135	-0.316407
2054.696000	-0.683882	-2.315899	-1.011790	-1.381917	1.486759	1.330511	0.156972	0.083910	0.001630	-0.080453	-0.000273	-0.096629	1.855123	9.856874	4.979460	0.014689	0.016737	-0.239451	1.711830	9.671044	4.352866	-0.006410	-0.005131	-0.316417	1.711830	9.671044	4.352866	-0.006410	-0.005131	-0.316417
2054.708000	-0.681985	-2.314865	-1.011779	-1.382864	1.486771	1.329301	0.157626	0.086277	0.001567	-0.080412	-0.000175	-0.095513	1.780849	9.721341	4.973593	-0.008152	0.033308	-0.279598	1.711927	9.666767	4.353642	-0.006420	-0.005130	-0.316430	1.711927	9.666767	4.353642	-0.006420	-0.005130	-0.316430
2054.718000	-0.680394	-2.314005	-1.011756	-1.383679	1.486747	1.328342	0.157525	0.085651	0.000967	-0.082572	-0.000117	-0.096481	1.675770	9.600187	5.037491	0.022328	0.064631	-0.301381	1.712008	9.662995	4.354299	-0.006423	-0.005131	-0.316440	1.712008	9.662995	4.354299	-0.006423	-0.005131	-0.316440
2054.728000	-0.678800	-2.313180	-1.011731	-1.384493	1.486747	1.327406	0.155790	0.082440	0.001018	-0.081472	0.000110	-0.099337	1.755398	9.991806	5.025740	0.029977	0.106552	-0.280698	1.712089	9.659418	4.354953	-0.006432	-0.005131	-0.316451	1.712089	9.659418	4.354953	-0.006432	-0.005131	-0.316451
2054.740000	-0.676880	-2.312186	-1.011720	-1.385464	1.486760	1.326158	0.155462	0.083197	0.002154	-0.081269	0.000654	-0.102556	1.653147	10.006526	4.925130	-0.013588	0.094172	-0.183926	1.712187	9.655055	4.355763	-0.006432	-0.005130	-0.316463	1.712187	9.655055	4.355763	-0.006432	-0.005130	-0.316463
2054.750000	-0.675328	-2.311361	-1.011731	-1.386315	1.486748	1.325119	0.156620	0.084394	0.001894	-0.082241	0.000530	-0.096792	1.487878	9.784579	4.971688	0.010057	0.128625	-0.288554	1.712268	9.651289	4.356442	-0.006438	-0.005127	-0.316474	1.712268	9.651289	4.356442	-0.006438	-0.005127	-0.316474
2054.760000	-0.673737	-2.310511	-1.011708	-1.387094	1.486760	1.324160	0.155167	0.083495	0.001362	-0.083695	0.000472	-0.097238	1.550014	9.986689	5.024774	0.044553	0.134079	-0.321221	1.712350	9.647568	4.357091	-0.006444	-0.005127	-0.316484	1.712350	9.647568	4.357091	-0.006444	-0.005127	-0.316484
2054.770000	-0.672128	-2.309649	-1.011683	-1.387884	1.486795	1.323200	0.156528	0.083837	0.001677	-0.081947	0.000482	-0.099192	1.352704	9.976891	4.988923	-0.005041	0.147852	-0.298943	1.712432	9.643889	4.357729	-0.006450	-0.005130	-0.316495	1.712432	9.643889	4.357729	-0.006450	-0.005130	-0.316495
2054.780000	-0.670566	-2.308787	-1.011683	-1.388686	1.486772	1.322254	0.153837	0.084830	0.001260	-0.083253	0.000439	-0.098264	1.507975	9.804225	4.979352	-0.005684	0.118263	-0.328195	1.712514	9.640169	4.358393	-0.006454	-0.005125	-0.316506	1.712514	9.640169	4.358393	-0.006454	-0.005125	-0.316506
2054.792000	-0.668699	-2.307792	-1.011660	-1.389718	1.486784	1.320982	0.153931	0.086837	0.000937	-0.084878	0.000383	-0.102491	1.479989	9.645922	5.040515	0.023631	0.212872	-0.238175	1.712613	9.635606	4.359209	-0.006457	-0.005125	-0.316519	1.712613	9.635606	4.359209	-0.006457	-0.005125	-0.316519
2054.802000	-0.667187	-2.306909	-1.011648	-1.390543	1.486795	1.320012	0.154209	0.083047	0.000683	-0.082453	0.000378	-0.100038	1.532208	9.885411	5.027494	0.013010	0.224057	-0.291190	1.712695	9.631746	4.359851	-0.006465	-0.005125	-0.316529	1.712695	9.631746	4.359851	-0.006465	-0.005125	-0.316529
2054.812000	-0.665646	-2.306058	-1.011636	-1.391321	1.486807	1.319006	0.154791	0.083581	0.001774	-0.081212	0.000472	-0.099050	1.537137	9.954908	4.993509	0.004697	0.223235	-0.314953	1.712779	9.628278	4.360461	-0.006472	-0.005126	-0.316540	1.712779	9.628278	4.360461	-0.006472	-0.005126	-0.316540
2054.822000	-0.664124	-2.305196	-1.011600	-1.392147	1.486807	1.318022	0.151529	0.084470	0.002316	-0.080810	0.000406	-0.101144	1.940356	9.852259	4.955355	-0.026813	0.230255	-0.298919	1.712861	9.624260	4.361155	-0.006468	-0.005125	-0.316551	1.712861	9.624260	4.361155	-0.006468	-0.005125	-0.316551
2054.834000	-0.662323	-2.304119	-1.011611	-1.393105	1.486807	1.316801	0.154625	0.084562	0.001913	-0.081040	0.000345	-0.101441	1.839877	9.815814	4.946317	-0.010463	0.248891	-0.297509	1.712961	9.619839	4.361943	-0.006475	-0.005124	-0.316564	1.712961	9.619839	4.361943	-0.006475	-0.005124	-0.316564
2054.844000	-0.660755	-2.303319	-1.011576	-1.393899	1.486772	1.315792	0.155233	0.082538	0.001672	-0.086058	0.000418	-0.104608	1.895699	9.974231	5.001254	0.034866	0.280051	-0.211195	1.713045	9.616073	4.362570	-0.006479	-0.005124	-0.316574	1.713045	9.616073	4.362570	-0.006479	-0.005124	-0.316574
2054.854000	-0.659196	-2.302503	-1.011576	-1.394688	1.486784	1.314764	0.155043	0.085641	0.001611	-0.084532	0.000705	-0.098753	1.913321	9.576951	4.953365	0.018940	0.296697	-0.296950	1.713129	9.612353	4.363195	-0.006485	-0.005122	-0.316585	1.713129	9.612353	4.363195	-0.006485	-0.005122	-0.316585
2054.866000	-0.657372	-2.301461	-1.011588	-1.395730	1.486807	1.313579	0.154359	0.086821	0.001082	-0.082718	0.000630	-0.097571	2.110400	9.345817	5.028911	0.009542	0.308311	-0.310092	1.713230	9.607780	4.363960	-0.006493	-0.005123	-0.316598	1.713230	9.607780	4.363960	-0.006493	-0.005123	-0.316598
2054.876000	-0.655783	-2.300603	-1.011528	-1.396546	1.486820	1.312631	0.156735	0.081785	0.000786	-0.083706	0.000646	-0.099363	1.847379	9.762245	5.038204	0.032546	0.311481	-0.316351	1.713315	9.603990	4.364564	-0.006503	-0.005122	-0.316609	1.713315	9.603990	4.364564	-0.006503	-0.005122	-0.316609
2054.886000	-0.654228	-2.299812	-1.011516	-1.397385	1.486821	1.311635	0.156606	0.082682	0.002478	-0.081962	0.002076	-0.102174	1.913147	9.824341	4.995295	0.033007	0.320807	-0.290240	1.713401	9.600368	4.365166	-0.006513	-0.005118	-0.316620	1.713401	9.600368	4.365166	-0.006513	-0.005118	-0.316620
2054.896000	-0.652632	-2.298961	-1.011527	-1.398176	1.486835	1.310603	0.156721	0.084492	0.001612	-0.080504	0.007011	-0.105714	1.842785	9.622408	5.016205	0.030206	0.257795	-0.211744	1.713486	9.596680	4.365782	-0.006517	-0.005117	-0.316631	1.713486	9.596680	4.365782	-0.006517	-0.005117	-0.316631
2054.908000	-0.650747	-2.297969	-1.011493	-1.399160	1.486929	1.309394	0.157891	0.082851	0.001384	-0.084024	0.004066	-0.101235	1.892555	9.890073	5.016678	0.007097	0.166725	-0.271442	1.713589	9.592137	4.366513	-0.006521	-0.005107	-0.316644	1.713589	9.592137	4.366513	-0.006521	-0.005107	-0.316644
2054.918000	-0.649172	-2.297131	-1.011504	-1.399975	1.486916	1.308329	0.158553	0.083583	0.001416	-0.082693	0.001043	-0.099373	1.633760	9.803087	5.031225	0.024175	0.179285	-0.301351	1.713675	9.588425	4.367096	-0.006533	-0.005109	-0.316655	1.713675	9.588425	4.367096	-0.006533	-0.005109	-0.316655
2054.928000	-0.647605	-2.296292	-1.011468	-1.400802	1.486951	1.307382	0.157581	0.085045	0.001038	-0.081417	0.000571	-0.097916	1.740201	9.760784	5.006292	0.015605	0.174610	-0.306973	1.713761	9.584681	4.367716	-0.006539	-0.005107	-0.316666	1.713761	9.584681	4.367716	-0.006539	-0.005107	-0.316666
2054.938000	-0.646021	-2.295441	-1.011480	-1.401630	1.486951	1.306374	0.157205	0.086819	0.000803	-0.082377	0.000393	-0.101233	1.631423	9.554529	5.057858	0.035519	0.174215	-0.261232	1.713847	9.580847	4.368303	-0.006550	-0.005108	-0.316677	1.713847	9.580847	4.368303	-0.006550	-0.005108	-0.316677
2054.950000	-0.644149	-2.294439	-1.011468	-1.402576	1.486928	1.305187	0.158010	0.082847	0.000556	-0.080649	0.000286	-0.101202	1.446647	9.889565	5.055629	0.031931	0.138877	-0.210791	1.713951	9.576269	4.369020	-0.006554	-0.005106	-0.316691	1.713951	9.576269	4.369020	-0.006554	-0.005106	-0.316691
2054.960000	-0.642573	-2.293625	-1.011409	-1.403393	1.486928	1.304145	0.156887	0.082166	0.001263	-0.083167	0.000233	-0.098065	1.646161	10.068114	5.115609	0.033524	0.148965	-0.296253	1.714039	9.572647	4.369569	-0.006565	-0.005107	-0.316702	1.714039	9.572647	4.369569	-0.006565	-0.005107	-0.316702
2054.970000	-0.641006	-2.292774	-1.011409	-1.404208	1.486939	1.303198	0.157411	0.084471	0.001826	-0.082463	0.000197	-0.098645	1.472084	9.851503	5.047263	0.059005	0.128458	-0.320484	1.714125	9.568871	4.370173	-0.006575	-0.005105	-0.316713	1.714125	9.568871	4.370173	-0.006575	-0.005105	-0.316713
2054.980000	-0.639448	-2.291912	-1.011420	-1.405095	1.486916	1.302191	0.154602	0.085359	0.001954	-0.080542	0.000170	-0.099345	1.701121	9.702736	4.996472	0.017282	0.132322	-0.291646	1.714212	9.564895	4.370829	-0.006570	-0.005106	-0.316724	1.714212	9.564895	4.370829	-0.006570	-0.005106	-0.316724
2054.992000	-0.637575	-2.290882	-1.011409	-1.406041	1.486963	1.300979	0.156455	0.085564	0.001752	-0.077888	0.000146	-0.100793	1.699251	9.793775	5.047454	0.016710	0.114672	-0.272027	1.714317	9.560326	4.371496	-0.006586	-0.005107	-0.316738	1.714317	9.560326	4.371496	-0.006586	-0.005107	-0.316738
2055.002000	-0.636047	-2.290044	-1.011385	-1.406870	1.486939	1.299863	0.156984	0.086374	0.001248	-0.080995	0.000131	-0.102850	1.595529	9.698897	5.025718	0.069073	0.123548	-0.193987	1.714405	9.556542	4.372102	-0.006592	-0.005104	-0.316749	1.714405	9.556542	4.372102	-0.006592	-0.005104	-0.316749
2055.012000	-0.634479	-2.289171	-1.011385	-1.407672	1.486915	1.298931	0.157307	0.087040	0.001168	-0.079874	0.000035	-0.097280	1.618196	9.505054	5.073823	0.012320	0.128188	-0.290689	1.714493	9.552606	4.372677	-0.006597	-0.005105	-0.316760	1.714493	9.552606	4.372677	-0.006597	-0.005105	-0.316760
2055.022000	-0.632981	-2.288323	-1.011348	-1.408524	1.486951	1.297910	0.154300	0.083494	0.001413	-0.080198	0.000032	-0.098640	2.096543	9.874269	5.083029	0.034188	0.107557	-0.274621	1.714581	9.548667	4.373304	-0.006598	-0.005102	-0.316772	1.714581	9.548667	4.373304	-0.006598	-0.005102	-0.316772
2055.034000	-0.631118	-2.287341	-1.011373	-1.409531	1.486915	1.296737	0.158309	0.083267	0.001954	-0.080257	0.000014	-0.097629	1.733044	9.969883	5.005295	0.046405	0.088428	-0.328367	1.714688	9.544255	4.373962	-0.006611	-0.005105	-0.316785	1.714688	9.544255	4.373962	-0.006611	-0.005105	-0.316785
2055.044000	-0.629506	-2.286490	-1.011300	-1.410273	1.486939	1.295727	0.156535	0.086311	0.002107	-0.076984	0.000013	-0.101815	1.925468	9.706968	5.042768	-0.014130	0.102740	-0.260651	1.714777	9.540311	4.374545	-0.006615	-0.005103	-0.316797	1.714777	9.540311	4.374545	-0.006615	-0.005103	-0.316797
2055.054000	-0.627950	-2.285617	-1.011312	-1.411066	1.486951	1.294708	0.156529	0.085766	0.002028	-0.079982	0.000000	-0.102694	2.014160	9.711927	5.022149	-0.004442	0.075551	-0.188035	1.714866	9.536458	4.375146	-0.006617	-0.005101	-0.316808	1.714866	9.536458	4.375146	-0.006617	-0.005101	-0.316808
2055.064000	-0.626401	-2.284804	-1.011276	-1.411907	1.486903	1.293715	0.156863	0.084684	0.001480	-0.082025	-0.000012	-0.097956	2.117178	9.761060	5.035801	0.016266	0.053733	-0.289513	1.714955	9.532526	4.375734	-0.006622	-0.005103	-0.316820	1.714955	9.532526	4.375734	-0.006622	-0.005103	-0.316820
2055.076000	-0.624468	-2.283737	-1.011312	-1.412925	1.486927	1.292514	0.158763	0.087341	0.000988	-0.080580	-0.000135	-0.102160	1.995897	9.471544	5.094146	0.010599	0.051543	-0.236488	1.715062	9.527729	4.376406	-0.006631	-0.005098	-0.316834	1.715062	9.527729	4.376406	-0.006631	-0.005098	-0.316834
2055.086000	-0.622878	-2.282887	-1.011301	-1.413741	1.486939	1.291533	0.159208	0.087087	0.000883	-0.081427	-0.000141	-0.098591	1.878101	9.350877	5.086123	0.038090	0.046485	-0.288512	1.715152	9.523905	4.376983	-0.006634	-0.005104	-0.316845	1.715152	9.523905	4.376983	-0.006634	-0.005104	-0.316845
2055.096000	-0.621300	-2.282052	-1.011277	-1.414521	1.486927	1.290549	0.158300	0.083470	0.001123	-0.083147	-0.000125	-0.100001	1.792149	9.816042	5.121819	0.046318	0.039015	-0.314750	1.715242	9.519966	4.377569	-0.006639	-0.005099	-0.316857	1.715242	9.519966	4.377569	-0.006639	-0.005099	-0.316857
2055.108000	-0.619390	-2.281022	-1.011193	-1.415491	1.486939	1.289326	0.159386	0.084538	0.001969	-0.079941	-0.000128	-0.101318	1.756678	9.760989	5.039832	0.000848	0.037177	-0.281644	1.715351	9.515371	4.378203	-0.006654	-0.005100	-0.316871	1.715351	9.515371	4.378203	-0.006654	-0.005100	-0.316871
2055.118000	-0.617819	-2.280207	-1.011216	-1.416308	1.486915	1.288356	0.158470	0.085646	0.001742	-0.082078	-0.000116	-0.099507	1.778996	9.673469	5.056820	0.023564	0.051447	-0.323784	1.715441	9.511380	4.378815	-0.006650	-0.005102	-0.316882	1.715441	9.511380	4.378815	-0.006650	-0.005102	-0.316882
2055.128000	-0.616182	-2.279346	-1.011216	-1.417136	1.486903	1.287347	0.158224	0.084811	0.001899	-0.083678	-0.000121	-0.102373	1.612022	9.715751	5.055161	0.004101	0.028924	-0.310298	1.715533	9.507515	4.379359	-0.006658	-0.005101	-0.316894	1.715533	9.507515	4.379359	-0.006658	-0.005101	-0.316894
2055.138000	-0.614627	-2.278461	-1.011157	-1.417902	1.486903	1.286354	0.157007	0.083916	0.001947	-0.081146	-0.000112	-0.099560	1.693498	9.889574	5.030413	-0.048602	0.028116	-0.332433	1.715625	9.503635	4.379888	-0.006665	-0.005098	-0.316906	1.715625	9.503635	4.379888	-0.006665	-0.005098	-0.316906
2055.150000	-0.612729	-2.277502	-1.011168	-1.418946	1.486927	1.285117	0.158800	0.086839	0.001556	-0.082051	-0.000139	-0.103955	1.477447	9.621921	5.084185	-0.007000	0.029215	-0.267982	1.715734	9.498686	4.380559	-0.006671	-0.005101	-0.316920	1.715734	9.498686	4.380559	-0.006671	-0.005101	-0.316920
2055.160000	-0.611098	-2.276617	-1.011169	-1.419750	1.486903	1.284099	0.156744	0.086130	0.001007	-0.082609	-0.000124	-0.101937	1.655881	9.426926	5.154436	0.016280	-0.009557	-0.257264	1.715826	9.494770	4.381137	-0.006674	-0.005100	-0.316931	1.715826	9.494770	4.381137	-0.006674	-0.005100	-0.316931
2055.170000	-0.609472	-2.275732	-1.011121	-1.420564	1.486939	1.283057	0.158270	0.083491	0.001498	-0.081418	-0.000129	-0.098851	1.460484	9.809747	5.113846	-0.029479	0.008019	-0.298313	1.715919	9.491035	4.381615	-0.006693	-0.005098	-0.316943	1.715919	9.491035	4.381615	-0.006693	-0.005098	-0.316943
2055.180000	-0.607894	-2.274931	-1.011109	-1.421405	1.486975	1.282061	0.155367	0.083517	0.001998	-0.083064	-0.000117	-0.101368	1.625555	9.994826	5.087955	-0.000870	-0.004931	-0.307360	1.716011	9.486992	4.382189	-0.006693	-0.005098	-0.316955	1.716011	9.486992	4.382189	-0.006693	-0.005098	-0.316955
2055.190000	-0.606332	-2.274067	-1.011073	-1.422233	1.486927	1.281079	0.157333	0.087008	0.002040	-0.085357	-0.000123	-0.099208	1.562443	9.613621	5.081159	-0.008771	0.017264	-0.341989	1.716103	9.482980	4.382742	-0.006698	-0.005098	-0.316967	1.716103	9.482980	4.382742	-0.006698	-0.005098	-0.316967
2055.200000	-0.604780	-2.273183	-1.011096	-1.423046	1.486927	1.280058	0.156349	0.085469	0.001729	-0.081778	-0.000145	-0.102236	1.645613	9.694881	5.083785	-0.016521	-0.010805	-0.265706	1.716196	9.478853	4.383301	-0.006701	-0.005095	-0.316979	1.716196	9.478853	4.383301	-0.006701	-0.005095	-0.316979
2055.210000	-0.603224	-2.272333	-1.011073	-1.423851	1.486891	1.279015	0.156768	0.084650	0.001727	-0.084685	-0.000125	-0.102498	1.663293	9.796344	5.095531	0.004508	0.003362	-0.241378	1.716290	9.475109	4.383791	-0.006712	-0.005096	-0.316991	1.716290	9.475109	4.383791	-0.006712	-0.005096	-0.316991
2055.222000	-0.601412	-2.271278	-1.011073	-1.424823	1.486928	1.277817	0.154410	0.088294	0.001297	-0.084941	-0.000107	-0.099839	1.974184	9.480544	5.086379	-0.004033	0.015777	-0.309765	1.716402	9.470301	4.384445	-0.006718	-0.005095	-0.317005	1.716402	9.470301	4.384445	-0.006718	-0.005095	-0.317005
2055.232000	-0.599814	-2.270428	-1.011086	-1.425686	1.486903	1.276785	0.157937	0.088694	0.000939	-0.083835	-0.000096	-0.102335	1.717225	9.309871	5.123946	0.016033	0.001086	-0.264398	1.716496	9.466256	4.384965	-0.006728	-0.005096	-0.317017	1.716496	9.466256	4.384965	-0.006728	-0.005096	-0.317017
2055.242000	-0.598273	-2.269605	-1.011073	-1.426524	1.486928	1.275793	0.157680	0.083456	0.000732	-0.081411	-0.000087	-0.098915	1.805024	9.646131	5.144501	-0.011098	0.012081	-0.347832	1.716590	9.462160	4.385483	-0.006736	-0.005095	-0.317029	1.716590	9.462160	4.385483	-0.006736	-0.005095	-0.317029
2055.252000	-0.596646	-2.268755	-1.011025	-1.427281	1.486903	1.274759	0.156795	0.084094	0.002293	-0.084615	-0.000079	-0.102808	1.928760	9.749531	5.062924	0.006662	-0.012199	-0.285638	1.716684	9.458351	4.385995	-0.006744	-0.005095	-0.317041	1.716684	9.458351	4.385995	-0.006744	-0.005095	-0.317041
2055.262000	-0.595169	-2.267916	-1.011037	-1.428143	1.486891	1.273705	0.156603	0.086916	0.002478	-0.081880	-0.000073	-0.100540	2.092538	9.449094	5.051638	-0.013054	-0.020149	-0.249352	1.716779	9.454294	4.386519	-0.006750	-0.005094	-0.317053	1.716779	9.454294	4.386519	-0.006750	-0.005094	-0.317053
2055.272000	-0.593557	-2.267043	-1.010964	-1.429008	1.486915	1.272711	0.158290	0.084945	0.001637	-0.084507	-0.000067	-0.098622	1.897074	9.580697	5.124023	0.054465	-0.013919	-0.302851	1.716873	9.450192	4.387053	-0.006755	-0.005095	-0.317065	1.716873	9.450192	4.387053	-0.006755	-0.005095	-0.317065
2055.284000	-0.591647	-2.266026	-1.010953	-1.429955	1.486903	1.271523	0.159158	0.084503	0.001548	-0.084449	-0.000074	-0.100786	1.856037	9.719401	5.104076	0.046432	-0.000973	-0.279517	1.716988	9.445449	4.387656	-0.006763	-0.005094	-0.317080	1.716988	9.445449	4.387656	-0.006763	-0.005094	-0.317080
2055.294000	-0.590055	-2.265187	-1.010942	-1.430783	1.486928	1.270503	0.158719	0.087096	0.001738	-0.085456	-0.000069	-0.102467	1.874161	9.456652	5.123393	0.082744	-0.014797	-0.273120	1.717083	9.441277	4.388195	-0.006769	-0.005094	-0.317092	1.717083	9.441277	4.388195	-0.006769	-0.005094	-0.317092
2055.304000	-0.588506	-2.264302	-1.010954	-1.431609	1.486903	1.269472	0.159580	0.086557	0.001147	-0.082354	-0.000065	-0.103786	1.809909	9.442966	5.159228	0.039966	-0.035577	-0.225142	1.717179	9.437246	4.388691	-0.006778	-0.005094	-0.317104	1.717179	9.437246	4.388691	-0.006778	-0.005094	-0.317104
2055.314000	-0.586893	-2.263418	-1.010930	-1.432438	1.486915	1.268442	0.160402	0.083839	0.001025	-0.084851	-0.000061	-0.100536	1.735543	9.666800	5.202826	0.050243	0.000641	-0.242560	1.717275	9.433229	4.389180	-0.006788	-0.005094	-0.317117	1.717275	9.433229	4.389180	-0.006788	-0.005094	-0.317117
2055.326000	-0.584985	-2.262436	-1.010930	-1.433443	1.486879	1.267257	0.160396	0.083669	0.002211	-0.080907	-0.000000	-0.097249	1.682221	9.913643	5.107992	-0.013018	-0.002499	-0.303939	1.717391	9.428546	4.389791	-0.006793	-0.005091	-0.317131	1.717391	9.428546	4.389791	-0.006793	-0.005091	-0.317131
2055.336000	-0.583406	-2.261584	-1.010881	-1.434235	1.486939	1.266249	0.158697	0.086450	0.002607	-0.082420	-0.000000	-0.099418	1.698816	9.689377	5.055096	-0.010643	-0.022612	-0.264297	1.717487	9.424448	4.390290	-0.006796	-0.005093	-0.317144	1.717487	9.424448	4.390290	-0.006796	-0.005093	-0.317144
2055.346000	-0.581808	-2.260711	-1.010846	-1.435099	1.486915	1.265242	0.159964	0.086366	0.001579	-0.083760	-0.000000	-0.099318	1.572364	9.719836	5.163992	0.046975	0.009598	-0.288574	1.717584	9.420353	4.390790	-0.006806	-0.005090	-0.317156	1.717584	9.420353	4.390790	-0.006806	-0.005090	-0.317156
2055.356000	-0.580197	-2.259850	-1.010870	-1.435902	1.486928	1.264245	0.158994	0.085546	0.001317	-0.082626	-0.000000	-0.103855	1.601383	9.686987	5.171002	0.056427	-0.005906	-0.241631	1.717681	9.416124	4.391286	-0.006812	-0.005090	-0.317168	1.717681	9.416124	4.391286	-0.006812	-0.005090	-0.317168
2055.368000	-0.578252	-2.258796	-1.010870	-1.436957	1.486928	1.263000	0.159063	0.086822	0.001236	-0.082692	0.000000	-0.099113	1.561833	9.587668	5.127539	0.016354	-0.006641	-0.280678	1.717798	9.411161	4.391891	-0.006821	-0.005091	-0.317183	1.717798	9.411161	4.391891	-0.006821	-0.005091	-0.317183
2055.378000	-0.576673	-2.257934	-1.010858	-1.437773	1.486891	1.262006	0.157129	0.087871	0.000826	-0.082469	0.000000	-0.097036	1.709712	9.403653	5.190228	0.043064	-0.008764	-0.342699	1.717895	9.406919	4.392381	-0.006826	-0.005088	-0.317196	1.717895	9.406919	4.392381	-0.006826	-0.005088	-0.317196
2055.388000	-0.575099	-2.257051	-1.010821	-1.438611	1.486903	1.261021	0.159167	0.083309	0.001485	-0.079893	0.000000	-0.101483	1.494202	9.774093	5.220060	0.010804	-0.004319	-0.280582	1.717993	9.402801	4.392855	-0.006837	-0.005088	-0.317208	1.717993	9.402801	4.392855	-0.006837	-0.005088	-0.317208
2055.398000	-0.573547	-2.256189	-1.010785	-1.439402	1.486915	1.260002	0.158388	0.083160	0.002198	-0.080015	0.000000	-0.101382	1.603420	9.927561	5.091538	0.011075	-0.019674	-0.305234	1.718090	9.398631	4.393362	-0.006838	-0.005091	-0.317221	1.718090	9.398631	4.393362	-0.006838	-0.005091	-0.317221
2055.408000	-0.571919	-2.255325	-1.010798	-1.440231	1.486928	1.258970	0.158198	0.087533	0.002436	-0.080793	0.000000	-0.102715	1.585419	9.448711	5.069954	-0.012168	-0.022819	-0.254603	1.718189	9.394668	4.393829	-0.006847	-0.005086	-0.317233	1.718189	9.394668	4.393829	-0.006847	-0.005086	-0.317233
2055.418000	-0.570420	-2.254476	-1.010762	-1.441093	1.486915	1.257965	0.156232	0.086398	0.002053	-0.080303	0.000000	-0.098930	1.898949	9.500976	5.165964	-0.010036	-0.011213	-0.300476	1.718288	9.390477	4.394317	-0.006854	-0.005089	-0.317246	1.718288	9.390477	4.394317	-0.006854	-0.005089	-0.317246
2055.430000	-0.568524	-2.253461	-1.010750	-1.442088	1.486879	1.256766	0.158731	0.084142	0.001467	-0.079726	0.000000	-0.100137	1.844000	9.733838	5.109783	-0.009140	-0.030025	-0.331312	1.718407	9.385579	4.394861	-0.006864	-0.005086	-0.317261	1.718407	9.385579	4.394861	-0.006864	-0.005086	-0.317261
2055.440000	-0.566923	-2.252596	-1.010750	-1.442881	1.486915	1.255757	0.159027	0.087526	0.001536	-0.081684	0.000000	-0.102704	1.918917	9.351949	5.115120	-0.008177	-0.043820	-0.281066	1.718505	9.381276	4.395388	-0.006864	-0.005090	-0.317274	1.718505	9.381276	4.395388	-0.006864	-0.005090	-0.317274
2055.450000	-0.565371	-2.251696	-1.010738	-1.443708	1.486915	1.254762	0.156709	0.086491	0.001230	-0.079634	0.000000	-0.102884	2.087928	9.284721	5.175317	0.023789	-0.023088	-0.316801	1.718606	9.377132	4.395816	-0.006875	-0.005089	-0.317287	1.718606	9.377132	4.395816	-0.006875	-0.005089	-0.317287
2055.460000	-0.563751	-2.250893	-1.010678	-1.444512	1.486915	1.253704	0.158832	0.083275	0.001553	-0.081337	0.000000	-0.109353	2.009837	9.679862	5.141276	0.001661	-0.020935	-0.217751	1.718706	9.373096	4.396275	-0.006887	-0.005086	-0.317299	1.718706	9.373096	4.396275	-0.006887	-0.005086	-0.317299
2055.472000	-0.561831	-2.249847	-1.010715	-1.445507	1.486928	1.252461	0.159170	0.085597	0.002190	-0.080971	0.000000	-0.100869	1.899988	9.604283	5.073008	-0.034093	-0.025336	-0.276938	1.718826	9.368044	4.396844	-0.006892	-0.005089	-0.317315	1.718826	9.368044	4.396844	-0.006892	-0.005089	-0.317315
2055.482000	-0.560231	-2.249007	-1.010678	-1.446336	1.486928	1.251467	0.160069	0.085637	0.002273	-0.083934	0.000000	-0.099515	1.835760	9.536473	5.057925	0.027154	-0.003994	-0.342131	1.718928	9.364087	4.397277	-0.006902	-0.005083	-0.317327	1.718928	9.364087	4.397277	-0.006902	-0.005083	-0.317327
2055.492000	-0.558581	-2.248106	-1.010631	-1.447162	1.486915	1.250423	0.158598	0.086152	0.002105	-0.081787	0.000000	-0.101275	1.921846	9.609804	5.079821	-0.018945	-0.029930	-0.319718	1.719028	9.359918	4.397755	-0.006904	-0.005086	-0.317340	1.719028	9.359918	4.397755	-0.006904	-0.005086	-0.317340
2055.502000	-0.556923	-2.247265	-1.010642	-1.447930	1.486891	1.249464	0.161838	0.085376	0.001790	-0.082483	0.000000	-0.102707	1.605492	9.622917	5.110607	-0.023182	-0.030530	-0.282841	1.719129	9.355666	4.398217	-0.006908	-0.005082	-0.317353	1.719129	9.355666	4.398217	-0.006908	-0.005082	-0.317353
2055.514000	-0.555031	-2.246256	-1.010654	-1.449010	1.486915	1.248155	0.159165	0.087322	0.001332	-0.083333	0.000000	-0.105435	1.708571	9.423956	5.142582	0.001244	-0.025259	-0.206506	1.719251	9.350618	4.398733	-0.006921	-0.005083	-0.317369	1.719251	9.350618	4.398733	-0.006921	-0.005083	-0.317369
2055.524000	-0.553395	-2.245418	-1.010619	-1.449778	1.486928	1.247162	0.159948	0.086874	0.000939	-0.084496	0.000000	-0.102055	1.573762	9.354231	5.170741	-0.005549	-0.015402	-0.255762	1.719353	9.346417	4.399196	-0.006923	-0.005083	-0.317382	1.719353	9.346417	4.399196	-0.006923	-0.005083	-0.317382
2055.534000	-0.551804	-2.244517	-1.010631	-1.450605	1.486915	1.246145	0.158217	0.083908	0.001452	-0.084363	0.000000	-0.101705	1.795616	9.665958	5.110240	-0.023053	-0.004948	-0.275361	1.719455	9.342199	4.399621	-0.006936	-0.005084	-0.317395	1.719455	9.342199	4.399621	-0.006936	-0.005084	-0.317395
2055.544000	-0.550209	-2.243700	-1.010594	-1.451480	1.486903	1.245117	0.159815	0.084472	0.001668	-0.084538	0.000000	-0.099515	1.485654	9.744610	5.099444	-0.001292	-0.004439	-0.289433	1.719558	9.338350	4.400048	-0.006947	-0.005081	-0.317408	1.719558	9.338350	4.400048	-0.006947	-0.005081	-0.317408
2055.554000	-0.548597	-2.242822	-1.010570	-1.452248	1.486903	1.244061	0.158980	0.087480	0.002024	-0.084937	0.000000	-0.101941	1.594762	9.380908	5.099593	-0.020131	0.019561	-0.254539	1.719661	9.334059	4.400496	-0.006951	-0.005083	-0.317421	1.719661	9.334059	4.400496	-0.006951	-0.005083	-0.317421
2055.564000	-0.546971	-2.241958	-1.010535	-1.453122	1.486928	1.243018	0.159254	0.086316	0.002202	-0.082944	0.000000	-0.106294	1.500638	9.466109	5.114412	0.007383	-0.000161	-0.157201	1.719763	9.329658	4.400955	-0.006956	-0.005083	-0.317434	1.719763	9.329658	4.400955	-0.006956	-0.005083	-0.317434
2055.574000	-0.545412	-2.241069	-1.010487	-1.453937	1.486903	1.242004	0.156786	0.085524	0.002098	-0.082572	0.000000	-0.098905	1.743963	9.615645	5.085074	-0.004459	-0.013398	-0.258439	1.719867	9.325484	4.401380	-0.006964	-0.005076	-0.317447	1.719867	9.325484	4.401380	-0.006964	-0.005076	-0.317447
2055.586000	-0.543516	-2.240047	-1.010535	-1.454923	1.486891	1.240830	0.158356	0.089423	0.001648	-0.085216	0.000000	-0.100086	1.606645	9.162086	5.145048	0.008874	0.024857	-0.297001	1.719991	9.320285	4.401906	-0.006970	-0.005078	-0.317463	1.719991	9.320285	4.401906	-0.006970	-0.005078	-0.317463
2055.596000	-0.541953	-2.239171	-1.010499	-1.455786	1.486915	1.239800	0.158061	0.088986	0.000982	-0.084571	0.000000	-0.099938	1.658700	9.112093	5.174324	0.026384	0.009629	-0.298864	1.720095	9.316037	4.402337	-0.006977	-0.005079	-0.317476	1.720095	9.316037	4.402337	-0.006977	-0.005079	-0.317476
2055.606000	-0.540411	-2.238297	-1.010463	-1.456601	1.486928	1.238794	0.157210	0.083934	0.001655	-0.085363	0.000000	-0.102195	1.882173	9.554978	5.127281	0.020237	0.011091	-0.252015	1.720199	9.311717	4.402740	-0.006987	-0.005079	-0.317489	1.720199	9.311717	4.402740	-0.006987	-0.005079	-0.317489
2055.616000	-0.538872	-2.237443	-1.010463	-1.457430	1.486903	1.237751	0.157387	0.086165	0.002173	-0.086763	0.000000	-0.103640	1.979914	9.542528	5.056438	0.041417	-0.000447	-0.215902	1.720304	9.307704	4.403148	-0.006995	-0.005078	-0.317502	1.720304	9.307704	4.403148	-0.006995	-0.005078	-0.317502
2055.628000	-0.536968	-2.236421	-1.010451	-1.458434	1.486891	1.236520	0.159091	0.088068	0.002147	-0.086459	0.000000	-0.099542	1.878813	9.268751	5.075782	0.014002	0.026961	-0.274993	1.720430	9.302478	4.403654	-0.007006	-0.005076	-0.317518	1.720430	9.302478	4.403654	-0.007006	-0.005076	-0.317518
2055.638000	-0.535367	-2.235557	-1.010403	-1.459282	1.486879	1.235513	0.160734	0.086546	0.001975	-0.084174	0.000000	-0.101249	1.844735	9.477737	5.095829	-0.000581	0.021220	-0.254590	1.720534	9.298111	4.404103	-0.007008	-0.005079	-0.317532	1.720534	9.298111	4.404103	-0.007008	-0.005079	-0.317532
2055.648000	-0.533778	-2.234669	-1.010355	-1.460096	1.486903	1.234497	0.157589	0.086053	0.001999	-0.085318	0.000000	-0.098619	2.062440	9.492533	5.072009	0.002518	0.022593	-0.342330	1.720640	9.293956	4.404503	-0.007019	-0.005078	-0.317545	1.720640	9.293956	4.404503	-0.007019	-0.005078	-0.317545
2055.658000	-0.532169	-2.233803	-1.010379	-1.460935	1.486891	1.233489	0.161238	0.088374	0.001287	-0.088013	0.000000	-0.103628	1.859154	9.293218	5.112474	0.036780	0.017965	-0.234388	1.720746	9.289598	4.404911	-0.007027	-0.005075	-0.317559	1.720746	9.289598	4.404911	-0.007027	-0.005075	-0.317559
2055.670000	-0.530250	-2.232772	-1.010379	-1.461974	1.486855	1.232244	0.160547	0.086839	0.000841	-0.084787	0.000000	-0.103269	2.040879	9.250571	5.148432	0.032424	0.032165	-0.222909	1.720873	9.284162	4.405407	-0.007036	-0.005074	-0.317575	1.720873	9.284162	4.405407	-0.007036	-0.005074	-0.317575
2055.680000	-0.528614	-2.231897	-1.010356	-1.462787	1.486915	1.231216	0.160999	0.083611	0.001221	-0.083296	0.000000	-0.100596	1.909003	9.669616	5.118556	0.015702	0.020754	-0.268318	1.720980	9.280237	4.405769	-0.007051	-0.005075	-0.317588	1.720980	9.280237	4.405769	-0.007051	-0.005075	-0.317588
2055.690000	-0.527024	-2.231043	-1.010306	-1.463637	1.486903	1.230209	0.160489	0.084954	0.002266	-0.084793	0.000000	-0.102140	1.910467	9.627325	5.048059	0.037703	0.035858	-0.265217	1.721087	9.275939	4.406180	-0.007056	-0.005074	-0.317602	1.721087	9.275939	4.406180	-0.007056	-0.005074	-0.317602
2055.700000	-0.525402	-2.230178	-1.010295	-1.464472	1.486928	1.229217	0.163898	0.087993	0.002143	-0.080945	0.000000	-0.100298	1.620374	9.321778	5.036151	-0.038819	0.034835	-0.302507	1.721193	9.271519	4.406600	-0.007059	-0.005075	-0.317615	1.721193	9.271519	4.406600	-0.007059	-0.005075	-0.317615
2055.710000	-0.523817	-2.229278	-1.010295	-1.465287	1.486915	1.228185	0.160957	0.086003	0.001791	-0.082035	0.000000	-0.103245	1.790371	9.452929	5.070738	0.005937	0.029984	-0.291876	1.721300	9.267143	4.406990	-0.007067	-0.005073	-0.317629	1.721300	9.267143	4.406990	-0.007067	-0.005073	-0.317629
2055.720000	-0.522153	-2.228401	-1.010271	-1.466137	1.486891	1.227131	0.162702	0.086155	0.001686	-0.084765	0.000000	-0.103549	1.415567	9.493528	5.086281	0.010824	0.036710	-0.273178	1.721408	9.262824	4.407376	-0.007077	-0.005072	-0.317642	1.721408	9.262824	4.407376	-0.007077	-0.005072	-0.317642
2055.732000	-0.520234	-2.227404	-1.010306	-1.467201	1.486928	1.225923	0.161441	0.087981	0.001517	-0.083085	0.000000	-0.100980	1.627283	9.247064	5.084331	0.018352	0.029459	-0.346600	1.721537	9.257531	4.407849	-0.007088	-0.005074	-0.317659	1.721537	9.257531	4.407849	-0.007088	-0.005074	-0.317659
2055.742000	-0.518628	-2.226504	-1.010272	-1.468062	1.486915	1.224904	0.160758	0.086399	0.000975	-0.083828	0.000000	-0.104038	1.562862	9.336197	5.160674	0.074552	0.050768	-0.284292	1.721646	9.253068	4.408224	-0.007101	-0.005070	-0.317673	1.721646	9.253068	4.408224	-0.007101	-0.005070	-0.317673
2055.752000	-0.517052	-2.225629	-1.010260	-1.468875	1.486891	1.223899	0.161246	0.083284	0.001432	-0.082015	0.000000	-0.102548	1.519306	9.707749	5.081904	0.056822	0.036678	-0.369005	1.721754	9.248819	4.408613	-0.007103	-0.005068	-0.317686	1.721754	9.248819	4.408613	-0.007103	-0.005068	-0.317686
2055.762000	-0.515403	-2.224740	-1.010222	-1.469720	1.486915	1.222855	0.159252	0.085723	0.002372	-0.078167	0.000000	-0.106470	1.645037	9.462266	5.007954	-0.040422	0.068781	-0.265552	1.721863	9.244469	4.408987	-0.007113	-0.005072	-0.317700	1.721863	9.244469	4.408987	-0.007113	-0.005072	-0.317700
2055.774000	-0.513519	-2.223694	-1.010188	-1.470669	1.486915	1.221576	0.160491	0.088024	0.002082	-0.081536	0.000000	-0.102727	1.640972	9.262192	5.053810	-0.008851	0.050246	-0.296481	1.721994	9.239169	4.409467	-0.007116	-0.005070	-0.317717	1.721994	9.239169	4.409467	-0.007116	-0.005070	-0.317717
2055.784000	-0.511947	-2.222880	-1.010211	-1.471519	1.486891	1.220594	0.160803	0.085977	0.001471	-0.082746	0.000000	-0.102565	1.649458	9.466258	5.086750	0.029896	0.069657	-0.304955	1.722103	9.234807	4.409825	-0.007129	-0.005068	-0.317731	1.722103	9.234807	4.409825	-0.007129	-0.005068	-0.317731
2055.794000	-0.510335	-2.221989	-1.010175	-1.472403	1.486939	1.219553	0.161139	0.087013	0.001672	-0.079818	0.000000	-0.103259	1.576878	9.398118	5.046254	0.018342	0.071609	-0.296237	1.722214	9.230501	4.410174	-0.007140	-0.005069	-0.317745	1.722214	9.230501	4.410174	-0.007140	-0.005069	-0.317745
2055.804000	-0.508758	-2.221076	-1.010212	-1.473217	1.486903	1.218512	0.159690	0.088778	0.001287	-0.080253	0.000000	-0.102329	1.828842	9.131108	5.078253	0.001420	0.059044	-0.355776	1.722323	9.226021	4.410563	-0.007145	-0.005068	-0.317758	1.722323	9.226021	4.410563	-0.007145	-0.005068	-0.317758
2055.814000	-0.507150	-2.220200	-1.010188	-1.474028	1.486879	1.217455	0.162133	0.087056	0.000984	-0.080731	0.000000	-0.106294	1.805458	9.237239	5.148913	-0.012124	0.082501	-0.245136	1.722434	9.221597	4.410924	-0.007152	-0.005069	-0.317772	1.722434	9.221597	4.410924	-0.007152	-0.005069	-0.317772
2055.826000	-0.505234	-2.219240	-1.010152	-1.474988	1.486939	1.216250	0.160083	0.084689	0.001606	-0.081998	0.000000	-0.099046	1.930083	9.621964	5.073230	-0.017405	0.078796	-0.314510	1.722567	9.216433	4.411341	-0.007161	-0.005065	-0.317789	1.722567	9.216433	4.411341	-0.007161	-0.005065	-0.317789
2055.836000	-0.503623	-2.218303	-1.010091	-1.475862	1.486951	1.215219	0.160458	0.087181	0.001895	-0.083930	0.000000	-0.101418	1.864095	9.244328	5.049122	0.017029	0.087071	-0.300717	1.722678	9.211868	4.411729	-0.007163	-0.005068	-0.317803	1.722678	9.211868	4.411729	-0.007163	-0.005068	-0.317803
2055.846000	-0.502009	-2.217426	-1.010056	-1.476687	1.486928	1.214152	0.160134	0.086578	0.001826	-0.082682	0.000000	-0.104759	2.163267	9.417080	5.077862	-0.031079	0.093978	-0.235463	1.722790	9.207595	4.412051	-0.007177	-0.005066	-0.317817	1.722790	9.207595	4.412051	-0.007177	-0.005066	-0.317817
2055.856000	-0.500378	-2.216562	-1.010104	-1.477549	1.486903	1.213099	0.162773	0.085771	0.001780	-0.083876	0.000000	-0.103996	1.819483	9.383446	5.053903	-0.004320	0.095437	-0.263513	1.722901	9.203084	4.412413	-0.007184	-0.005065	-0.317832	1.722901	9.203084	4.412413	-0.007184	-0.005065	-0.317832
2055.866000	-0.498732	-2.215721	-1.010056	-1.478362	1.486903	1.212057	0.161672	0.086869	0.001526	-0.083655	0.000000	-0.104075	1.788964	9.308781	5.027828	-0.014658	0.109469	-0.232454	1.723013	9.198567	4.412772	-0.007190	-0.005063	-0.317846	1.723013	9.198567	4.412772	-0.007190	-0.005063	-0.317846
2055.876000	-0.497119	-2.214794	-1.010080	-1.479164	1.486939	1.211077	0.161886	0.089993	0.001217	-0.085332	0.000000	-0.100126	1.910959	9.084800	5.100383	-0.001007	0.091739	-0.288987	1.723125	9.194033	4.413123	-0.007197	-0.005062	-0.317860	1.723125	9.194033	4.413123	-0.007197	-0.005062	-0.317860
2055.888000	-0.495153	-2.213752	-1.010068	-1.480181	1.486915	1.209798	0.162508	0.085906	0.001254	-0.084495	0.000000	-0.100478	1.817028	9.352914	5.097007	-0.026220	0.115884	-0.290810	1.723261	9.188829	4.413518	-0.007207	-0.005063	-0.317877	1.723261	9.188829	4.413518	-0.007207	-0.005063	-0.317877
2055.898000	-0.493535	-2.212900	-1.010043	-1.481055	1.486891	1.208780	0.161915	0.084300	0.001614	-0.084767	0.000000	-0.101393	1.663726	9.569207	5.103480	-0.026172	0.080870	-0.286848	1.723374	9.184420	4.413852	-0.007220	-0.005061	-0.317891	1.723374	9.184420	4.413852	-0.007220	-0.005061	-0.317891
2055.908000	-0.491924	-2.212023	-1.010008	-1.481857	1.486928	1.207713	0.162582	0.086209	0.001805	-0.086698	0.000000	-0.104615	1.607398	9.392863	5.080025	0.001622	0.091833	-0.223534	1.723488	9.180187	4.414186	-0.007227	-0.005063	-0.317906	1.723488	9.180187	4.414186	-0.007227	-0.005063	-0.317906
2055.918000	-0.490275	-2.211182	-1.010008	-1.482741	1.486928	1.206694	0.160850	0.087329	0.001846	-0.083809	0.000000	-0.106467	1.791568	9.318416	5.058831	-0.013011	0.113569	-0.217082	1.723602	9.175556	4.414506	-0.007240	-0.005060	-0.317920	1.723602	9.175556	4.414506	-0.007240	-0.005060	-0.317920
2055.930000	-0.488285	-2.210138	-1.009959	-1.483734	1.486951	1.205477	0.162664	0.086071	0.001676	-0.085074	0.000125	-0.099050	1.521393	9.364863	4.989112	-0.024626	0.124307	-0.327716	1.723739	9.170209	4.414911	-0.007246	-0.005063	-0.317937	1.723739	9.170209	4.414911	-0.007246	-0.005063	-0.317937
2055.940000	-0.486716	-2.209284	-1.009959	-1.484596	1.486928	1.204455	0.159974	0.087946	0.001457	-0.086124	0.000109	-0.101911	1.724507	9.298638	5.088912	0.040775	0.110530	-0.290331	1.723853	9.165835	4.415232	-0.007256	-0.005063	-0.317952	1.723853	9.165835	4.415232	-0.007256	-0.005063	-0.317952
2055.950000	-0.485069	-2.208370	-1.009960	-1.485397	1.486939	1.203427	0.162242	0.090531	0.000998	-0.084793	0.000117	-0.100504	1.512296	8.892342	5.154915	-0.013324	0.122303	-0.319164	1.723967	9.161005	4.415573	-0.007263	-0.005058	-0.317966	1.723967	9.161005	4.415573	-0.007263	-0.005058	-0.317966
2055.960000	-0.483456	-2.207533	-1.009949	-1.486271	1.486903	1.202422	0.159624	0.086311	0.001091	-0.087227	0.000106	-0.104437	1.619754	9.157877	5.099493	0.023254	0.141803	-0.279394	1.724083	9.156621	4.415876	-0.007276	-0.005056	-0.317981	1.724083	9.156621	4.415876	-0.007276	-0.005056	-0.317981
2055.972000	-0.481561	-2.206488	-1.009936	-1.487252	1.486939	1.201113	0.161073	0.085568	0.001715	-0.085540	0.000095	-0.106050	1.635453	9.482430	5.057111	0.008964	0.129923	-0.259561	1.724222	9.151369	4.416256	-0.007284	-0.005058	-0.317998	1.724222	9.151369	4.416256	-0.007284	-0.005058	-0.317998
2055.982000	-0.479968	-2.205622	-1.009889	-1.488101	1.486891	1.200109	0.160663	0.088765	0.002039	-0.085739	0.000087	-0.102769	1.760429	9.217307	5.046236	-0.004516	0.153878	-0.294299	1.724338	9.146965	4.416559	-0.007296	-0.005057	-0.318013	1.724338	9.146965	4.416559	-0.007296	-0.005057	-0.318013
2055.992000	-0.478322	-2.204746	-1.009912	-1.488939	1.486915	1.199105	0.160113	0.087770	0.001764	-0.087215	0.000093	-0.103087	1.717484	9.272941	5.028263	0.029172	0.140412	-0.266607	1.724454	9.142488	4.416852	-0.007310	-0.005058	-0.318027	1.724454	9.142488	4.416852	-0.007310	-0.005058	-0.318027
2056.002000	-0.476744	-2.203916	-1.009864	-1.489776	1.486891	1.198088	0.160065	0.088128	0.001805	-0.086590	0.000087	-0.101088	2.009071	9.351976	5.043891	0.017958	0.164911	-0.321874	1.724570	9.138098	4.417172	-0.007314	-0.005057	-0.318042	1.724570	9.138098	4.417172	-0.007314	-0.005057	-0.318042
2056.014000	-0.474862	-2.202848	-1.009865	-1.490830	1.486951	1.196828	0.161461	0.088972	0.001406	-0.088373	0.000081	-0.107760	1.805864	9.099131	5.059420	0.032800	0.149409	-0.238553	1.724711	9.132549	4.417532	-0.007327	-0.005055	-0.318060	1.724711	9.132549	4.417532	-0.007327	-0.005055	-0.318060
2056.024000	-0.473218	-2.201948	-1.009865	-1.491713	1.486939	1.195789	0.162633	0.088083	0.001081	-0.085322	0.000083	-0.102183	1.850787	9.231682	5.102894	0.049400	0.182902	-0.296631	1.724828	9.128068	4.417839	-0.007337	-0.005057	-0.318075	1.724828	9.128068	4.417839	-0.007337	-0.005057	-0.318075
2056.034000	-0.471646	-2.201096	-1.009865	-1.492516	1.486951	1.194759	0.160025	0.086240	0.001178	-0.086657	0.000082	-0.102725	2.051415	9.327821	5.129841	0.090134	0.188040	-0.293207	1.724945	9.123457	4.418136	-0.007345	-0.005057	-0.318089	1.724945	9.123457	4.418136	-0.007345	-0.005057	-0.318089
2056.044000	-0.470066	-2.200268	-1.009805	-1.493388	1.486951	1.193764	0.163458	0.085927	0.002047	-0.084624	0.000000	-0.105741	1.845928	9.511220	5.018565	-0.006614	0.163242	-0.304453	1.725063	9.119087	4.418415	-0.007357	-0.005054	-0.318104	1.725063	9.119087	4.418415	-0.007357	-0.005054	-0.318104
2056.056000	-0.468101	-2.199197	-1.009805	-1.494428	1.486928	1.192507	0.162679	0.089771	0.002093	-0.083265	0.000000	-0.105607	1.974973	9.187876	5.031959	0.014710	0.171205	-0.295001	1.725205	9.113772	4.418756	-0.007373	-0.005051	-0.318122	1.725205	9.113772	4.418756	-0.007373	-0.005051	-0.318122
2056.066000	-0.466447	-2.198334	-1.009792	-1.495229	1.486915	1.191427	0.163099	0.088276	0.001543	-0.082096	0.000064	-0.111058	2.059121	9.276754	5.043547	0.034447	0.162963	-0.187380	1.725324	9.109067	4.419049	-0.007380	-0.005051	-0.318137	1.725324	9.109067	4.419049	-0.007380	-0.005051	-0.318137
2056.076000	-0.464836	-2.197421	-1.009781	-1.496116	1.486928	1.190413	0.163427	0.088239	0.001444	-0.084847	0.000059	-0.103324	1.998481	9.309301	5.075202	0.035757	0.172218	-0.284691	1.725442	9.104308	4.419348	-0.007385	-0.005053	-0.318152	1.725442	9.104308	4.419348	-0.007385	-0.005053	-0.318152
2056.086000	-0.463197	-2.196544	-1.009768	-1.496963	1.486891	1.189348	0.165847	0.089770	0.001372	-0.081471	0.000056	-0.102832	1.569216	9.157217	5.088101	-0.006525	0.180038	-0.326305	1.725561	9.099654	4.419629	-0.007396	-0.005048	-0.318167	1.725561	9.099654	4.419629	-0.007396	-0.005048	-0.318167
2056.098000	-0.461197	-2.195439	-1.009745	-1.497969	1.486928	1.188114	0.164069	0.089219	0.000790	-0.084530	0.000062	-0.102809	1.630973	9.020890	5.135630	0.071200	0.226294	-0.296929	1.725704	9.093931	4.419979	-0.007404	-0.005050	-0.318185	1.725704	9.093931	4.419979	-0.007404	-0.005050	-0.318185
2056.108000	-0.459519	-2.194589	-1.009768	-1.498818	1.486915	1.187083	0.163455	0.084991	0.001285	-0.082166	0.000001	-0.106126	1.602186	9.562804	5.104352	0.046433	0.212834	-0.290940	1.725824	9.089417	4.420247	-0.007416	-0.005049	-0.318200	1.725824	9.089417	4.420247	-0.007416	-0.005049	-0.318200
2056.118000	-0.457872	-2.193711	-1.009721	-1.499703	1.486939	1.185980	0.163752	0.087975	0.002269	-0.081978	0.000000	-0.108500	1.625857	9.378701	5.008494	0.030641	0.212278	-0.205694	1.725945	9.085134	4.420511	-0.007428	-0.005047	-0.318215	1.725945	9.085134	4.420511	-0.007428	-0.005047	-0.318215
2056.128000	-0.456211	-2.192821	-1.009685	-1.500552	1.486928	1.184976	0.162302	0.089517	0.001479	-0.080801	0.000000	-0.105423	1.671005	9.121945	5.099445	0.038670	0.181848	-0.267890	1.726065	9.080208	4.420798	-0.007434	-0.005049	-0.318230	1.726065	9.080208	4.420798	-0.007434	-0.005049	-0.318230
2056.140000	-0.454222	-2.191778	-1.009696	-1.501534	1.486939	1.183743	0.163306	0.087203	0.001580	-0.084378	0.000000	-0.105070	1.520246	9.302962	5.048257	0.060035	0.227279	-0.282388	1.726210	9.074720	4.421117	-0.007445	-0.005048	-0.318249	1.726210	9.074720	4.421117	-0.007445	-0.005048	-0.318249
2056.150000	-0.452604	-2.190901	-1.009648	-1.502418	1.486928	1.182702	0.161586	0.088693	0.001633	-0.082189	0.000000	-0.102762	1.776147	9.101799	5.061521	0.012634	0.221489	-0.324056	1.726331	9.070098	4.421380	-0.007453	-0.005045	-0.318264	1.726331	9.070098	4.421380	-0.007453	-0.005045	-0.318264
2056.160000	-0.451005	-2.190000	-1.009649	-1.503255	1.486928	1.181635	0.162571	0.090838	0.001318	-0.081480	0.000000	-0.105136	1.541109	8.887477	5.136029	-0.002200	0.197919	-0.262577	1.726454	9.065601	4.421619	-0.007467	-0.005045	-0.318279	1.726454	9.065601	4.421619	-0.007467	-0.005045	-0.318279
2056.170000	-0.449404	-2.189091	-1.009673	-1.504117	1.486928	1.180558	0.162002	0.087574	0.000861	-0.081932	0.000000	-0.103909	1.618551	9.233456	5.161911	0.012849	0.195829	-0.260085	1.726575	9.060659	4.421884	-0.007479	-0.005044	-0.318295	1.726575	9.060659	4.421884	-0.007479	-0.005044	-0.318295
2056.182000	-0.447498	-2.188061	-1.009637	-1.505050	1.486951	1.179336	0.162017	0.086067	0.001820	-0.083096	0.000000	-0.103640	1.672508	9.472177	5.052320	0.005113	0.242398	-0.243734	1.726722	9.055101	4.422203	-0.007481	-0.005044	-0.318313	1.726722	9.055101	4.422203	-0.007481	-0.005044	-0.318313
2056.192000	-0.445891	-2.187137	-1.009612	-1.505923	1.486928	1.178257	0.161115	0.088359	0.002372	-0.081247	0.000000	-0.104467	1.931472	9.111585	5.023707	-0.026909	0.248664	-0.257498	1.726844	9.050335	4.422463	-0.007488	-0.005045	-0.318329	1.726844	9.050335	4.422463	-0.007488	-0.005045	-0.318329
2056.202000	-0.444290	-2.186251	-1.009589	-1.506750	1.486915	1.177241	0.162965	0.088060	0.001464	-0.085165	0.000062	-0.102183	1.748399	9.226796	5.110192	0.014984	0.245640	-0.310313	1.726967	9.045572	4.422708	-0.007500	-0.005043	-0.318344	1.726967	9.045572	4.422708	-0.007500	-0.005043	-0.318344
2056.212000	-0.442686	-2.185387	-1.009553	-1.507599	1.486928	1.176209	0.161918	0.088695	0.001640	-0.083348	0.000058	-0.105518	1.915169	9.168556	5.084051	-0.003504	0.215881	-0.232050	1.727091	9.041129	4.422946	-0.007511	-0.005040	-0.318359	1.727091	9.041129	4.422946	-0.007511	-0.005040	-0.318359
2056.224000	-0.440765	-2.184285	-1.009565	-1.508652	1.486928	1.174882	0.161885	0.089012	0.001370	-0.085304	0.000054	-0.100505	2.061772	9.056616	5.106175	-0.012954	0.256910	-0.311397	1.727240	9.035514	4.423224	-0.007525	-0.005042	-0.318378	1.727240	9.035514	4.423224	-0.007525	-0.005042	-0.318378
2056.234000	-0.439119	-2.183409	-1.009578	-1.509454	1.486939	1.173852	0.164787	0.090276	0.001143	-0.085000	0.000051	-0.100991	2.026610	8.848906	5.167444	-0.026285	0.251043	-0.310766	1.727363	9.030603	4.423482	-0.007528	-0.005039	-0.318394	1.727363	9.030603	4.423482	-0.007528	-0.005039	-0.318394
2056.244000	-0.437507	-2.182501	-1.009553	-1.510304	1.486975	1.172844	0.164589	0.086598	0.000805	-0.085464	0.000000	-0.103598	1.967229	9.186123	5.170532	-0.009365	0.236487	-0.278580	1.727488	9.025891	4.423713	-0.007537	-0.005039	-0.318409	1.727488	9.025891	4.423713	-0.007537	-0.005039	-0.318409
2056.254000	-0.435890	-2.181662	-1.009564	-1.511105	1.486928	1.171826	0.164964	0.086008	0.002155	-0.085630	0.000000	-0.103894	1.947510	9.352721	5.178196	0.034248	0.284432	-0.299928	1.727612	9.020978	4.423963	-0.007543	-0.005042	-0.318425	1.727612	9.020978	4.423963	-0.007543	-0.005042	-0.318425
2056.266000	-0.433874	-2.180558	-1.009541	-1.512146	1.486963	1.170507	0.164287	0.089100	0.002393	-0.085419	0.000000	-0.108826	2.008330	9.044514	5.042252	-0.018604	0.275434	-0.218747	1.727763	9.015399	4.424231	-0.007555	-0.005036	-0.318444	1.727763	9.015399	4.424231	-0.007555	-0.005036	-0.318444
2056.276000	-0.432216	-2.179671	-1.009517	-1.513032	1.486939	1.169504	0.167449	0.087875	0.001812	-0.087703	0.000000	-0.101679	1.527222	9.186580	5.149333	-0.014177	0.265553	-0.294965	1.727888	9.010602	4.424466	-0.007562	-0.005036	-0.318460	1.727888	9.010602	4.424466	-0.007562	-0.005036	-0.318460
2056.286000	-0.430508	-2.178809	-1.009480	-1.513903	1.486963	1.168426	0.164372	0.086875	0.002193	-0.084402	0.000000	-0.102694	1.771687	9.203601	5.102350	-0.039511	0.277331	-0.255295	1.728014	9.005990	4.424683	-0.007576	-0.005038	-0.318476	1.728014	9.005990	4.424683	-0.007576	-0.005038	-0.318476
2056.296000	-0.428832	-2.177933	-1.009446	-1.514766	1.486928	1.167407	0.165077	0.089831	0.001844	-0.086178	0.000080	-0.103744	1.590680	8.976551	5.134581	0.006371	0.277924	-0.292901	1.728140	9.001027	4.424902	-0.007586	-0.005037	-0.318491	1.728140	9.001027	4.424902	-0.007586	-0.005037	-0.318491
2056.308000	-0.426875	-2.176855	-1.009481	-1.515771	1.486928	1.166172	0.165203	0.090547	0.001154	-0.086458	0.000080	-0.106632	1.634098	8.725491	5.160061	0.022294	0.282809	-0.227257	1.728292	8.995506	4.425164	-0.007595	-0.005038	-0.318510	1.728292	8.995506	4.425164	-0.007595	-0.005038	-0.318510
2056.318000	-0.425171	-2.175971	-1.009446	-1.516620	1.486928	1.165094	0.164544	0.085012	0.001177	-0.085613	0.000088	-0.107523	1.641460	9.296298	5.134353	-0.003672	0.279563	-0.215155	1.728420	8.990742	4.425361	-0.007612	-0.005039	-0.318526	1.728420	8.990742	4.425361	-0.007612	-0.005039	-0.318526
2056.328000	-0.423534	-2.175131	-1.009374	-1.517480	1.486928	1.164077	0.164510	0.086894	0.002092	-0.084604	0.000095	-0.104376	1.507027	9.313619	5.079019	-0.006617	0.309766	-0.339155	1.728547	8.986044	4.425581	-0.007616	-0.005037	-0.318542	1.728547	8.986044	4.425581	-0.007616	-0.005037	-0.318542
2056.338000	-0.421871	-2.174254	-1.009374	-1.518308	1.486951	1.163059	0.162667	0.089626	0.001599	-0.089703	0.000088	-0.105877	1.475261	9.003979	5.124097	0.030857	0.292938	-0.294249	1.728675	8.981393	4.425782	-0.007627	-0.005037	-0.318558	1.728675	8.981393	4.425782	-0.007627	-0.005037	-0.318558
2056.350000	-0.419927	-2.173188	-1.009385	-1.519323	1.486939	1.161826	0.162547	0.088687	0.001712	-0.085397	0.000093	-0.103713	1.477370	9.179787	5.134940	-0.040555	0.302071	-0.351737	1.728829	8.975717	4.426025	-0.007640	-0.005033	-0.318578	1.728829	8.975717	4.426025	-0.007640	-0.005033	-0.318578
2056.360000	-0.418294	-2.172313	-1.009362	-1.520222	1.486963	1.160722	0.162328	0.088625	0.001366	-0.086775	0.000138	-0.107407	1.654284	9.115033	5.108175	-0.001873	0.318699	-0.278789	1.728958	8.971049	4.426214	-0.007654	-0.005031	-0.318594	1.728958	8.971049	4.426214	-0.007654	-0.005031	-0.318594
2056.370000	-0.416681	-2.171426	-1.009362	-1.521085	1.486951	1.159669	0.162423	0.090426	0.000932	-0.088176	0.000120	-0.106074	1.693783	8.867644	5.199711	0.024212	0.298552	-0.270517	1.729087	8.966184	4.426408	-0.007666	-0.005031	-0.318610	1.729087	8.966184	4.426408	-0.007666	-0.005031	-0.318610
2056.380000	-0.415066	-2.170540	-1.009374	-1.521923	1.486951	1.158652	0.160619	0.089832	0.000758	-0.087315	0.000127	-0.103326	1.958266	8.995923	5.242735	0.003681	0.339054	-0.308496	1.729216	8.961520	4.426595	-0.007678	-0.005031	-0.318626	1.729216	8.961520	4.426595	-0.007678	-0.005031	-0.318626
2056.392000	-0.413121	-2.169522	-1.009326	-1.522988	1.486963	1.157358	0.162944	0.086603	0.001714	-0.086475	0.000130	-0.105513	1.663100	9.350964	5.184480	0.023487	0.336041	-0.304237	1.729372	8.955745	4.426819	-0.007693	-0.005030	-0.318646	1.729372	8.955745	4.426819	-0.007693	-0.005030	-0.318646
2056.402000	-0.411560	-2.168598	-1.009315	-1.523802	1.486987	1.156317	0.162936	0.089109	0.001765	-0.085390	0.000134	-0.104157	1.867082	9.175588	5.181557	-0.010993	0.329331	-0.332649	1.729502	8.950869	4.427011	-0.007700	-0.005031	-0.318662	1.729502	8.950869	4.427011	-0.007700	-0.005031	-0.318662
2056.412000	-0.409875	-2.167710	-1.009290	-1.524701	1.486975	1.155237	0.162531	0.090761	0.001973	-0.086784	0.000123	-0.108540	1.956042	8.981184	5.163142	0.004187	0.377832	-0.286594	1.729633	8.946174	4.427187	-0.007713	-0.005031	-0.318678	1.729633	8.946174	4.427187	-0.007713	-0.005031	-0.318678
2056.424000	-0.407881	-2.166682	-1.009278	-1.525684	1.486963	1.153983	0.165251	0.088278	0.001813	-0.088221	0.000159	-0.102531	1.932869	9.110907	5.119373	0.045198	0.359375	-0.332483	1.729789	8.940319	4.427416	-0.007720	-0.005029	-0.318698	1.729789	8.940319	4.427416	-0.007720	-0.005029	-0.318698
2056.434000	-0.406289	-2.165746	-1.009254	-1.526579	1.486951	1.152963	0.164393	0.090036	0.001919	-0.087368	0.000161	-0.104666	1.927455	8.956250	5.133880	0.051760	0.358802	-0.316895	1.729920	8.935285	4.427593	-0.007731	-0.005030	-0.318714	1.729920	8.935285	4.427593	-0.007731	-0.005030	-0.318714
2056.444000	-0.404597	-2.164870	-1.009267	-1.527445	1.486951	1.151909	0.164470	0.091937	0.001116	-0.088904	0.000283	-0.104703	1.903612	8.728921	5.195621	0.075170	0.347576	-0.293999	1.730052	8.930584	4.427762	-0.007744	-0.005026	-0.318731	1.730052	8.930584	4.427762	-0.007744	-0.005026	-0.318731
2056.454000	-0.402910	-2.163973	-1.009254	-1.528270	1.486987	1.150830	0.165483	0.088383	0.001279	-0.086510	0.000632	-0.106777	2.113341	9.133375	5.257675	0.054969	0.348346	-0.298392	1.730184	8.925617	4.427935	-0.007755	-0.005027	-0.318747	1.730184	8.925617	4.427935	-0.007755	-0.005027	-0.318747
2056.464000	-0.401295	-2.163063	-1.009217	-1.529143	1.486951	1.149727	0.166799	0.086481	0.002713	-0.085363	0.000537	-0.109130	1.722586	9.362406	5.100863	0.055569	0.318200	-0.198165	1.730316	8.920848	4.428099	-0.007766	-0.005021	-0.318764	1.730316	8.920848	4.428099	-0.007766	-0.005021	-0.318764
2056.474000	-0.399651	-2.162210	-1.009181	-1.530041	1.486975	1.148676	0.165647	0.090685	0.002969	-0.084420	0.000576	-0.102798	1.788631	8.960203	5.107761	0.035608	0.361910	-0.303496	1.730449	8.915988	4.428261	-0.007778	-0.005025	-0.318781	1.730449	8.915988	4.428261	-0.007778	-0.005025	-0.318781
2056.486000	-0.397646	-2.161108	-1.009170	-1.531083	1.487002	1.147406	0.166792	0.090411	0.001494	-0.085474	0.005816	-0.104665	1.546902	8.918447	5.196530	0.075064	0.226797	-0.308140	1.730608	8.910078	4.428459	-0.007789	-0.005021	-0.318801	1.730608	8.910078	4.428459	-0.007789	-0.005021	-0.318801
2056.496000	-0.395973	-2.160235	-1.009147	-1.531932	1.487014	1.146365	0.165808	0.088466	0.001660	-0.081964	0.003986	-0.102945	1.590065	9.126485	5.153010	-0.020408	0.158713	-0.313748	1.730742	8.905292	4.428619	-0.007798	-0.005014	-0.318817	1.730742	8.905292	4.428619	-0.007798	-0.005014	-0.318817
2056.506000	-0.394310	-2.159310	-1.009122	-1.532819	1.487084	1.145333	0.165296	0.091233	0.001516	-0.083739	0.001166	-0.106517	1.548949	8.844402	5.184520	0.004800	0.201986	-0.245992	1.730875	8.900152	4.428779	-0.007807	-0.005015	-0.318834	1.730875	8.900152	4.428779	-0.007807	-0.005015	-0.318834
2056.516000	-0.392653	-2.158411	-1.009135	-1.533634	1.487048	1.144231	0.165227	0.091275	0.000865	-0.084757	0.000439	-0.107799	1.542548	8.794018	5.215922	0.066572	0.162650	-0.198792	1.731010	8.895212	4.428925	-0.007820	-0.005016	-0.318851	1.731010	8.895212	4.428925	-0.007820	-0.005016	-0.318851
2056.526000	-0.391005	-2.157527	-1.009135	-1.534531	1.487083	1.143191	0.163408	0.087203	0.000670	-0.083006	0.000295	-0.103451	1.711684	9.132996	5.240722	0.037148	0.192135	-0.295786	1.731145	8.890535	4.429060	-0.007836	-0.005016	-0.318868	1.731145	8.890535	4.429060	-0.007836	-0.005016	-0.318868
2056.536000	-0.389376	-2.156675	-1.009110	-1.535370	1.487048	1.142148	0.164659	0.088794	0.001589	-0.083407	0.000222	-0.104469	1.660737	9.082809	5.188591	0.028223	0.166213	-0.264495	1.731280	8.885520	4.429214	-0.007842	-0.005010	-0.318885	1.731280	8.885520	4.429214	-0.007842	-0.005010	-0.318885
2056.546000	-0.387707	-2.155739	-1.009086	-1.536208	1.487048	1.141094	0.165127	0.090539	0.001664	-0.083630	0.000178	-0.104150	1.570063	8.901574	5.203532	-0.006089	0.172740	-0.303881	1.731415	8.880557	4.429358	-0.007851	-0.005012	-0.318902	1.731415	8.880557	4.429358	-0.007851	-0.005012	-0.318902
2056.558000	-0.385738	-2.154709	-1.009087	-1.537238	1.487083	1.139835	0.165300	0.089747	0.001311	-0.083806	0.000115	-0.108713	1.670719	8.988496	5.244879	-0.027706	0.119583	-0.233134	1.731577	8.874539	4.429526	-0.007865	-0.005010	-0.318922	1.731577	8.874539	4.429526	-0.007865	-0.005010	-0.318922
2056.568000	-0.384091	-2.153762	-1.009063	-1.538138	1.487048	1.138723	0.162952	0.089993	0.001858	-0.086388	0.000099	-0.104367	1.850734	8.905127	5.201164	0.024432	0.112420	-0.240161	1.731713	8.869440	4.429665	-0.007873	-0.005009	-0.318939	1.731713	8.869440	4.429665	-0.007873	-0.005009	-0.318939
2056.578000	-0.382510	-2.152875	-1.009050	-1.538953	1.487059	1.137718	0.165715	0.090804	0.001754	-0.087765	0.000065	-0.102002	1.571333	8.881685	5.236987	0.052848	0.120975	-0.311282	1.731850	8.864601	4.429803	-0.007879	-0.005010	-0.318956	1.731850	8.864601	4.429803	-0.007879	-0.005010	-0.318956
2056.588000	-0.380818	-2.151928	-1.009051	-1.539790	1.487083	1.136662	0.164338	0.091530	0.001146	-0.085771	-0.000069	-0.106924	1.947495	8.669109	5.224448	0.029110	0.090097	-0.243204	1.731987	8.859413	4.429931	-0.007890	-0.005007	-0.318973	1.731987	8.859413	4.429931	-0.007890	-0.005007	-0.318973
2056.600000	-0.378897	-2.150853	-1.009015	-1.540831	1.487059	1.135417	0.163332	0.086416	0.001430	-0.084703	-0.000080	-0.106480	2.099303	9.162585	5.299941	-0.009324	0.092334	-0.298624	1.732152	8.853578	4.430077	-0.007905	-0.005009	-0.318994	1.732152	8.853578	4.430077	-0.007905	-0.005009	-0.318994
2056.610000	-0.377259	-2.150012	-1.008979	-1.541659	1.487083	1.134301	0.165928	0.089083	0.002506	-0.086513	-0.000090	-0.110282	2.047702	9.006867	5.149632	0.017027	0.074265	-0.218671	1.732289	8.848660	4.430202	-0.007913	-0.005009	-0.319011	1.732289	8.848660	4.430202	-0.007913	-0.005009	-0.319011
2056.620000	-0.375582	-2.149077	-1.008979	-1.542521	1.487047	1.133238	0.167497	0.090416	0.002288	-0.087791	-0.000277	-0.103274	1.979874	8.933039	5.196321	-0.019043	0.050227	-0.297725	1.732428	8.843786	4.430322	-0.007923	-0.005010	-0.319028	1.732428	8.843786	4.430322	-0.007923	-0.005010	-0.319028
2056.632000	-0.373578	-2.148011	-1.008967	-1.543599	1.487035	1.132016	0.167258	0.089088	0.002092	-0.086731	-0.000248	-0.105931	1.845506	9.035446	5.263210	-0.003383	0.054888	-0.283807	1.732594	8.837508	4.430457	-0.007940	-0.005007	-0.319049	1.732594	8.837508	4.430457	-0.007940	-0.005007	-0.319049
2056.642000	-0.371933	-2.147111	-1.008931	-1.544473	1.487023	1.130973	0.166914	0.090836	0.001949	-0.086966	-0.000237	-0.107485	2.024312	8.794921	5.191284	0.009212	0.036324	-0.300126	1.732733	8.832707	4.430572	-0.007947	-0.005004	-0.319066	1.732733	8.832707	4.430572	-0.007947	-0.005004	-0.319066
2056.652000	-0.370247	-2.146211	-1.008919	-1.545359	1.487035	1.129931	0.169298	0.093106	0.001637	-0.087038	-0.000216	-0.106951	1.598770	8.446917	5.244757	-0.001037	0.039079	-0.296401	1.732873	8.827673	4.430669	-0.007966	-0.005006	-0.319084	1.732873	8.827673	4.430669	-0.007966	-0.005006	-0.319084
2056.662000	-0.368596	-2.145327	-1.008920	-1.546207	1.487071	1.128816	0.167277	0.088841	0.000964	-0.086505	-0.000244	-0.110924	1.866348	8.734662	5.293443	0.006878	0.011361	-0.213153	1.733012	8.822595	4.430777	-0.007975	-0.005007	-0.319101	1.733012	8.822595	4.430777	-0.007975	-0.005007	-0.319101
2056.672000	-0.366878	-2.144452	-1.008906	-1.547036	1.487059	1.127764	0.168730	0.088090	0.002565	-0.088185	-0.000233	-0.105802	1.681863	9.097663	5.219177	0.030947	0.007731	-0.291005	1.733153	8.817718	4.430877	-0.007986	-0.005004	-0.319119	1.733153	8.817718	4.430877	-0.007986	-0.005004	-0.319119
2056.684000	-0.364886	-2.143372	-1.008846	-1.548102	1.487047	1.126482	0.167508	0.090592	0.002432	-0.087607	-0.000230	-0.108558	1.718378	8.885137	5.223989	0.021471	-0.023714	-0.284516	1.733321	8.811606	4.431008	-0.007992	-0.005002	-0.319140	1.733321	8.811606	4.431008	-0.007992	-0.005002	-0.319140
2056.694000	-0.363214	-2.142485	-1.008847	-1.548990	1.487035	1.125417	0.166788	0.090685	0.001781	-0.089351	-0.000220	-0.103772	1.579274	8.869429	5.162790	0.051245	-0.039356	-0.338274	1.733462	8.806837	4.431092	-0.008010	-0.005004	-0.319157	1.733462	8.806837	4.431092	-0.008010	-0.005004	-0.319157
2056.704000	-0.361513	-2.141599	-1.008835	-1.549838	1.487035	1.124349	0.167492	0.090326	0.001917	-0.087147	-0.000213	-0.109350	1.527052	8.735748	5.249938	-0.015693	-0.024442	-0.271113	1.733603	8.801657	4.431189	-0.008017	-0.005003	-0.319175	1.733603	8.801657	4.431189	-0.008017	-0.005003	-0.319175
2056.714000	-0.359834	-2.140676	-1.008823	-1.550714	1.487035	1.123260	0.166119	0.090972	0.000964	-0.090745	-0.000209	-0.107126	1.583604	8.750014	5.295385	0.005825	-0.067398	-0.247091	1.733746	8.796673	4.431270	-0.008034	-0.005002	-0.319193	1.733746	8.796673	4.431270	-0.008034	-0.005002	-0.319193
2056.724000	-0.358148	-2.139790	-1.008836	-1.551575	1.487059	1.122204	0.165997	0.090526	0.001102	-0.088302	-0.000182	-0.104215	1.631100	8.769450	5.316076	-0.003319	-0.047968	-0.299393	1.733888	8.791471	4.431354	-0.008046	-0.005003	-0.319210	1.733888	8.791471	4.431354	-0.008046	-0.005003	-0.319210
2056.734000	-0.356520	-2.138868	-1.008823	-1.552425	1.487059	1.121171	0.166138	0.087798	0.000827	-0.086390	-0.000181	-0.106517	1.619384	9.119589	5.337135	0.008481	-0.064397	-0.298078	1.734031	8.786496	4.431436	-0.008057	-0.005002	-0.319228	1.734031	8.786496	4.431436	-0.008057	-0.005002	-0.319228
2056.746000	-0.354468	-2.137813	-1.008787	-1.553516	1.486987	1.119874	0.165568	0.088369	0.001861	-0.088957	-0.000176	-0.107322	1.718890	9.203519	5.292456	0.042480	-0.076727	-0.324566	1.734202	8.780417	4.431531	-0.008071	-0.005001	-0.319250	1.734202	8.780417	4.431531	-0.008071	-0.005001	-0.319250
2056.756000	-0.352868	-2.136889	-1.008727	-1.554376	1.487047	1.118780	0.163748	0.091027	0.002126	-0.089236	-0.000177	-0.108968	1.975655	8.853599	5.251843	0.016441	-0.106241	-0.255980	1.734346	8.775536	4.431600	-0.008086	-0.004996	-0.319268	1.734346	8.775536	4.431600	-0.008086	-0.004996	-0.319268
2056.766000	-0.351220	-2.135979	-1.008727	-1.555215	1.487047	1.117702	0.167822	0.090087	0.001634	-0.090198	-0.000183	-0.103497	1.719915	8.996983	5.274316	0.055993	-0.125925	-0.281520	1.734489	8.770191	4.431679	-0.008093	-0.005003	-0.319285	1.734489	8.770191	4.431679	-0.008093	-0.005003	-0.319285
2056.776000	-0.349593	-2.135092	-1.008763	-1.556088	1.487000	1.116644	0.166939	0.090251	0.001498	-0.087483	-0.000183	-0.105279	1.761661	8.933623	5.257427	0.009643	-0.129796	-0.278913	1.734634	8.764969	4.431744	-0.008107	-0.004997	-0.319303	1.734634	8.764969	4.431744	-0.008107	-0.004997	-0.319303
2056.788000	-0.347590	-2.133976	-1.008716	-1.557169	1.487000	1.115385	0.165090	0.092658	0.001355	-0.088925	-0.000202	-0.103702	1.989423	8.715988	5.267731	0.023289	-0.139184	-0.306665	1.734807	8.758790	4.431826	-0.008118	-0.004999	-0.319325	1.734807	8.758790	4.431826	-0.008118	-0.004999	-0.319325
2056.798000	-0.345931	-2.133055	-1.008716	-1.558018	1.487023	1.114303	0.168163	0.089761	0.001216	-0.087157	-0.000220	-0.106605	1.811424	8.880881	5.365662	0.038259	-0.147249	-0.282230	1.734952	8.753632	4.431889	-0.008128	-0.004996	-0.319343	1.734952	8.753632	4.431889	-0.008128	-0.004996	-0.319343
2056.808000	-0.344259	-2.132182	-1.008703	-1.558904	1.487059	1.113208	0.167748	0.086453	0.002078	-0.086294	-0.000215	-0.109129	1.861657	9.231206	5.362627	0.031788	-0.139648	-0.204785	1.735097	8.748328	4.431942	-0.008144	-0.004996	-0.319361	1.735097	8.748328	4.431942	-0.008144	-0.004996	-0.319361
2056.818000	-0.342618	-2.131269	-1.008632	-1.559779	1.487023	1.112131	0.167809	0.090773	0.002246	-0.086602	-0.000180	-0.104336	1.906352	8.897977	5.282121	0.032981	-0.167824	-0.320573	1.735244	8.743421	4.431995	-0.008157	-0.004997	-0.319380	1.735244	8.743421	4.431995	-0.008157	-0.004997	-0.319380
2056.828000	-0.340926	-2.130322	-1.008643	-1.560664	1.487011	1.111037	0.167459	0.091725	0.002475	-0.086774	-0.000205	-0.105769	2.093203	8.766773	5.254623	0.030954	-0.165379	-0.301997	1.735390	8.738237	4.432049	-0.008166	-0.004994	-0.319398	1.735390	8.738237	4.432049	-0.008166	-0.004994	-0.319398
2056.840000	-0.338908	-2.129244	-1.008643	-1.561718	1.487035	1.109813	0.171127	0.090362	0.002409	-0.085955	-0.000208	-0.104268	1.601281	8.835731	5.282091	0.029867	-0.148309	-0.318768	1.735565	8.731831	4.432112	-0.008176	-0.004995	-0.319420	1.735565	8.731831	4.432112	-0.008176	-0.004995	-0.319420
2056.850000	-0.337224	-2.128345	-1.008619	-1.562614	1.487000	1.108729	0.167869	0.091333	0.002584	-0.084634	-0.000272	-0.110266	1.871971	8.747718	5.229287	0.023442	-0.193755	-0.243022	1.735713	8.726761	4.432149	-0.008194	-0.004994	-0.319438	1.735713	8.726761	4.432149	-0.008194	-0.004994	-0.319438
2056.860000	-0.335464	-2.127419	-1.008620	-1.563511	1.487035	1.107663	0.169388	0.092846	0.001522	-0.083657	-0.000618	-0.106655	1.572769	8.572660	5.313372	-0.028655	-0.134858	-0.273460	1.735860	8.721416	4.432195	-0.008201	-0.004991	-0.319456	1.735860	8.721416	4.432195	-0.008201	-0.004991	-0.319456
2056.870000	-0.333807	-2.126496	-1.008572	-1.564386	1.487047	1.106595	0.168691	0.089067	0.001763	-0.083700	-0.000436	-0.105166	1.648249	8.855775	5.304141	0.003877	-0.140664	-0.273795	1.736008	8.716347	4.432232	-0.008213	-0.004994	-0.319475	1.736008	8.716347	4.432232	-0.008213	-0.004994	-0.319475
2056.880000	-0.332074	-2.125644	-1.008548	-1.565224	1.487000	1.105501	0.168160	0.088537	0.001699	-0.083394	-0.000335	-0.107694	1.599337	9.008479	5.280993	0.042679	-0.129616	-0.295239	1.736157	8.711263	4.432261	-0.008230	-0.004993	-0.319493	1.736157	8.711263	4.432261	-0.008230	-0.004993	-0.319493
2056.892000	-0.330035	-2.124574	-1.008536	-1.566290	1.487023	1.104253	0.167106	0.090534	0.001983	-0.084990	-0.000262	-0.105845	1.592122	8.768897	5.285291	-0.003792	-0.149897	-0.284482	1.736336	8.705127	4.432297	-0.008247	-0.004993	-0.319516	1.736336	8.705127	4.432297	-0.008247	-0.004993	-0.319516
2056.902000	-0.328359	-2.123624	-1.008512	-1.567131	1.487011	1.103158	0.165471	0.090822	0.001311	-0.085690	-0.000172	-0.111224	1.774618	8.916730	5.310180	0.007580	-0.152650	-0.237521	1.736486	8.699979	4.432329	-0.008254	-0.004991	-0.319534	1.736486	8.699979	4.432329	-0.008254	-0.004991	-0.319534
2056.912000	-0.326677	-2.122761	-1.008500	-1.567993	1.487035	1.102068	0.167407	0.089997	0.001549	-0.087797	-0.000145	-0.104360	1.623373	8.926607	5.294091	0.038189	-0.174093	-0.315680	1.736635	8.694598	4.432350	-0.008268	-0.004990	-0.319553	1.736635	8.694598	4.432350	-0.008268	-0.004990	-0.319553
2056.922000	-0.325040	-2.121847	-1.008500	-1.568868	1.486987	1.101047	0.167127	0.091615	0.001459	-0.086363	-0.000125	-0.106394	1.573818	8.729253	5.302526	0.012868	-0.137738	-0.340175	1.736785	8.689487	4.432373	-0.008277	-0.004991	-0.319572	1.736785	8.689487	4.432373	-0.008277	-0.004991	-0.319572
2056.934000	-0.322976	-2.120753	-1.008489	-1.569909	1.487024	1.099762	0.166048	0.092464	0.000936	-0.085541	-0.000107	-0.105804	1.668603	8.570399	5.306289	0.004552	-0.163969	-0.326060	1.736966	8.683124	4.432390	-0.008295	-0.004989	-0.319594	1.736966	8.683124	4.432390	-0.008295	-0.004989	-0.319594
2056.944000	-0.321338	-2.119795	-1.008465	-1.570796	1.487024	1.098667	0.165991	0.088532	0.001281	-0.086338	-0.000115	-0.110517	1.856709	8.941935	5.379506	0.011567	-0.158307	-0.293437	1.737118	8.677949	4.432405	-0.008307	-0.004987	-0.319613	1.737118	8.677949	4.432405	-0.008307	-0.004987	-0.319613
2056.954000	-0.319685	-2.118929	-1.008464	-1.571644	1.487000	1.097587	0.167330	0.090484	0.001782	-0.085635	-0.000104	-0.110084	1.679968	8.941517	5.311306	-0.006399	-0.148553	-0.266979	1.737270	8.672972	4.432416	-0.008321	-0.004987	-0.319632	1.737270	8.672972	4.432416	-0.008321	-0.004987	-0.319632
2056.964000	-0.318051	-2.118015	-1.008440	-1.572507	1.487024	1.096519	0.167421	0.091716	0.001926	-0.086941	-0.000095	-0.107628	1.921673	8.715561	5.272328	-0.025689	-0.126258	-0.293528	1.737421	8.667484	4.432426	-0.008328	-0.004985	-0.319651	1.737421	8.667484	4.432426	-0.008328	-0.004985	-0.319651
2056.976000	-0.316042	-2.116935	-1.008391	-1.573536	1.487024	1.095210	0.164964	0.091443	0.002180	-0.086174	-0.000100	-0.109584	2.308386	8.674582	5.287286	-0.044694	-0.125803	-0.269754	1.737604	8.661031	4.432432	-0.008340	-0.004985	-0.319673	1.737604	8.661031	4.432432	-0.008340	-0.004985	-0.319673
2056.986000	-0.314363	-2.116009	-1.008391	-1.574414	1.487024	1.094142	0.168784	0.092432	0.001955	-0.089015	-0.000093	-0.107755	1.895472	8.619750	5.282137	0.019980	-0.110254	-0.334327	1.737757	8.655749	4.432432	-0.008349	-0.004988	-0.319692	1.737757	8.655749	4.432432	-0.008349	-0.004988	-0.319692
2056.996000	-0.312656	-2.115060	-1.008381	-1.575301	1.487011	1.093048	0.168767	0.094600	0.001308	-0.090875	-0.000086	-0.111815	1.948176	8.214954	5.288177	0.020218	-0.142987	-0.222766	1.737910	8.650448	4.432423	-0.008366	-0.004984	-0.319711	1.737910	8.650448	4.432423	-0.008366	-0.004984	-0.319711
2057.006000	-0.310963	-2.114137	-1.008392	-1.576196	1.487000	1.091934	0.168949	0.090481	0.000990	-0.088180	-0.000081	-0.105966	1.929377	8.578135	5.317389	-0.024370	-0.133251	-0.286471	1.738064	8.645242	4.432420	-0.008378	-0.004983	-0.319731	1.738064	8.645242	4.432420	-0.008378	-0.004983	-0.319731
2057.016000	-0.309232	-2.113273	-1.008368	-1.577082	1.487011	1.090925	0.167840	0.088643	0.001833	-0.088769	-0.000076	-0.105705	2.019480	8.815702	5.324842	-0.023315	-0.120289	-0.318775	1.738218	8.639882	4.432411	-0.008387	-0.004981	-0.319750	1.738218	8.639882	4.432411	-0.008387	-0.004981	-0.319750
2057.026000	-0.307590	-2.112371	-1.008344	-1.577909	1.486987	1.089830	0.170992	0.091952	0.002182	-0.089459	-0.000072	-0.110439	1.586863	8.586803	5.258690	0.010230	-0.128340	-0.220648	1.738373	8.634778	4.432393	-0.008406	-0.004980	-0.319769	1.738373	8.634778	4.432393	-0.008406	-0.004980	-0.319769
2057.038000	-0.305507	-2.111266	-1.008321	-1.578999	1.487000	1.088475	0.168493	0.091594	0.001985	-0.089354	-0.000000	-0.108159	1.849635	8.615418	5.245246	-0.009074	-0.136822	-0.280574	1.738560	8.628423	4.432373	-0.008421	-0.004981	-0.319792	1.738560	8.628423	4.432373	-0.008421	-0.004981	-0.319792
2057.048000	-0.303816	-2.110366	-1.008273	-1.579872	1.487011	1.087394	0.167714	0.091319	0.001886	-0.087140	-0.000000	-0.108074	1.699614	8.615605	5.267101	-0.030976	-0.109906	-0.251237	1.738715	8.623106	4.432351	-0.008431	-0.004978	-0.319811	1.738715	8.623106	4.432351	-0.008431	-0.004978	-0.319811
2057.058000	-0.302106	-2.109440	-1.008296	-1.580747	1.487000	1.086327	0.170694	0.093166	0.001521	-0.089054	-0.000000	-0.105919	1.559121	8.515112	5.245187	-0.033608	-0.141667	-0.302550	1.738871	8.617574	4.432328	-0.008440	-0.004980	-0.319831	1.738871	8.617574	4.432328	-0.008440	-0.004980	-0.319831
2057.068000	-0.300407	-2.108528	-1.008261	-1.581609	1.486987	1.085257	0.168645	0.090837	0.001022	-0.089104	-0.000000	-0.108154	1.705569	8.639193	5.369162	-0.043991	-0.139151	-0.297446	1.739028	8.612537	4.432299	-0.008460	-0.004978	-0.319850	1.739028	8.612537	4.432299	-0.008460	-0.004978	-0.319850
2057.080000	-0.298407	-2.107473	-1.008237	-1.582724	1.487000	1.083924	0.169350	0.087895	0.001208	-0.092265	0.000000	-0.107314	1.578471	9.004643	5.330663	0.037331	-0.152793	-0.315607	1.739217	8.606089	4.432259	-0.008479	-0.004978	-0.319874	1.739217	8.606089	4.432259	-0.008479	-0.004978	-0.319874
2057.090000	-0.296691	-2.106559	-1.008248	-1.583620	1.487048	1.082842	0.167289	0.089621	0.001749	-0.087445	0.000000	-0.110371	1.833994	8.968079	5.327029	0.005574	-0.123175	-0.244237	1.739374	8.600740	4.432223	-0.008490	-0.004975	-0.319893	1.739374	8.600740	4.432223	-0.008490	-0.004975	-0.319893
2057.100000	-0.295019	-2.105621	-1.008225	-1.584471	1.487011	1.081750	0.168810	0.092681	0.001860	-0.089109	0.000000	-0.107584	1.561357	8.658183	5.315634	-0.001565	-0.136460	-0.256888	1.739532	8.595394	4.432187	-0.008499	-0.004977	-0.319913	1.739532	8.595394	4.432187	-0.008499	-0.004977	-0.319913
2057.110000	-0.293342	-2.104684	-1.008201	-1.585370	1.487048	1.080696	0.168498	0.092699	0.001612	-0.091401	0.000000	-0.103582	1.645349	8.667037	5.362467	0.048926	-0.139590	-0.306303	1.739690	8.590044	4.432143	-0.008517	-0.004975	-0.319932	1.739690	8.590044	4.432143	-0.008517	-0.004975	-0.319932
2057.122000	-0.291332	-2.103603	-1.008213	-1.586410	1.486987	1.079372	0.166673	0.091852	0.001329	-0.088843	0.000000	-0.109514	1.911961	8.752229	5.328792	0.007820	-0.103910	-0.267354	1.739881	8.583489	4.432085	-0.008533	-0.004974	-0.319956	1.739881	8.583489	4.432085	-0.008533	-0.004974	-0.319956
2057.132000	-0.289636	-2.102677	-1.008178	-1.587297	1.486987	1.078292	0.170039	0.095086	0.001448	-0.089427	0.000000	-0.108491	1.789358	8.316511	5.324173	0.018076	-0.108096	-0.251776	1.740040	8.577978	4.432034	-0.008547	-0.004972	-0.319976	1.740040	8.577978	4.432034	-0.008547	-0.004972	-0.319976
2057.142000	-0.287965	-2.101707	-1.008153	-1.588195	1.487000	1.077150	0.169195	0.090298	0.000962	-0.088900	0.000000	-0.111262	1.780812	8.674779	5.403316	0.042384	-0.088038	-0.199105	1.740200	8.572554	4.431982	-0.008558	-0.004975	-0.319996	1.740200	8.572554	4.431982	-0.008558	-0.004975	-0.319996
2057.152000	-0.286301	-2.100866	-1.008164	-1.589092	1.486987	1.076121	0.168932	0.089256	0.002091	-0.088107	0.000000	-0.104408	1.866616	8.925252	5.332049	0.031897	-0.111001	-0.284476	1.740360	8.567184	4.431925	-0.008572	-0.004969	-0.320016	1.740360	8.567184	4.431925	-0.008572	-0.004969	-0.320016
2057.162000	-0.284598	-2.099915	-1.008128	-1.589943	1.486987	1.075040	0.166685	0.093662	0.002952	-0.089939	0.000000	-0.105602	2.186858	8.524414	5.248610	0.011914	-0.114733	-0.291640	1.740520	8.561725	4.431869	-0.008575	-0.004972	-0.320035	1.740520	8.561725	4.431869	-0.008575	-0.004972	-0.320035
2057.172000	-0.282865	-2.098943	-1.008094	-1.590876	1.487024	1.073970	0.170404	0.092452	0.002001	-0.089895	0.000000	-0.106789	1.802367	8.543128	5.326502	0.053600	-0.108847	-0.306854	1.740680	8.555981	4.431799	-0.008588	-0.004970	-0.320055	1.740680	8.555981	4.431799	-0.008588	-0.004970	-0.320055
2057.182000	-0.281188	-2.098019	-1.008080	-1.591787	1.486987	1.072888	0.169397	0.091155	0.002231	-0.089674	0.000000	-0.110296	2.013015	8.639742	5.351627	0.048575	-0.105601	-0.299526	1.740843	8.550886	4.431735	-0.008609	-0.004970	-0.320075	1.740843	8.550886	4.431735	-0.008609	-0.004970	-0.320075
2057.194000	-0.279153	-2.096948	-1.008069	-1.592864	1.487024	1.071579	0.169484	0.093669	0.001940	-0.089505	0.000000	-0.111722	2.019671	8.361421	5.382835	0.059632	-0.087519	-0.225023	1.741037	8.544056	4.431644	-0.008625	-0.004970	-0.320100	1.741037	8.544056	4.431644	-0.008625	-0.004970	-0.320100
2057.204000	-0.277422	-2.095965	-1.008069	-1.593819	1.487000	1.070513	0.171542	0.092076	0.001287	-0.084980	0.000000	-0.106974	1.900818	8.401511	5.389287	0.038444	-0.118150	-0.322820	1.741199	8.538504	4.431564	-0.008639	-0.004967	-0.320120	1.741199	8.538504	4.431564	-0.008639	-0.004967	-0.320120
2057.214000	-0.275739	-2.095065	-1.008058	-1.594646	1.487011	1.069407	0.172451	0.089304	0.001251	-0.084811	0.000000	-0.109487	1.651757	8.700536	5.376076	-0.003406	-0.095075	-0.296102	1.741362	8.533115	4.431491	-0.008649	-0.004967	-0.320140	1.741362	8.533115	4.431491	-0.008649	-0.004967	-0.320140
2057.224000	-0.274014	-2.094116	-1.008020	-1.595495	1.487000	1.068387	0.171722	0.089688	0.002559	-0.085195	0.000000	-0.107417	1.715176	8.729055	5.320384	-0.017258	-0.108791	-0.346044	1.741526	8.527917	4.431411	-0.008667	-0.004966	-0.320160	1.741526	8.527917	4.431411	-0.008667	-0.004966	-0.320160
2057.236000	-0.271932	-2.093034	-1.008010	-1.596538	1.487000	1.067050	0.170470	0.091804	0.001590	-0.086303	0.000000	-0.116421	1.714062	8.503602	5.335555	-0.010637	-0.097549	-0.206055	1.741723	8.521141	4.431310	-0.008678	-0.004964	-0.320185	1.741723	8.521141	4.431310	-0.008678	-0.004964	-0.320185
2057.246000	-0.270226	-2.092098	-1.007974	-1.597437	1.487024	1.065961	0.171892	0.090401	0.001668	-0.087796	0.000000	-0.108703	1.542228	8.685680	5.309883	0.006655	-0.095314	-0.276260	1.741887	8.515646	4.431222	-0.008691	-0.004963	-0.320205	1.741887	8.515646	4.431222	-0.008691	-0.004963	-0.320205
2057.256000	-0.268507	-2.091221	-1.007962	-1.598369	1.487059	1.064893	0.170366	0.090869	0.001497	-0.085268	0.000000	-0.107903	1.634575	8.614338	5.367577	-0.019769	-0.063483	-0.297219	1.742052	8.510144	4.431127	-0.008709	-0.004963	-0.320225	1.742052	8.510144	4.431127	-0.008709	-0.004963	-0.320225
2057.266000	-0.266795	-2.090246	-1.007950	-1.599208	1.487000	1.063788	0.169783	0.094276	0.001274	-0.086130	0.000000	-0.109101	1.655996	8.379341	5.402895	-0.000480	-0.088683	-0.289971	1.742217	8.504630	4.431033	-0.008717	-0.004962	-0.320246	1.742217	8.504630	4.431033	-0.008717	-0.004962	-0.320246
2057.278000	-0.264759	-2.089143	-1.007937	-1.600274	1.486987	1.062465	0.170576	0.091194	0.000761	-0.088841	0.000000	-0.111717	1.746361	8.436287	5.390921	0.046727	-0.105363	-0.258908	1.742415	8.498043	4.430911	-0.008738	-0.004958	-0.320271	1.742415	8.498043	4.430911	-0.008738	-0.004958	-0.320271
2057.288000	-0.263078	-2.088244	-1.007937	-1.601149	1.487000	1.061324	0.170973	0.088427	0.001143	-0.089214	-0.000000	-0.112593	1.663605	8.842266	5.388225	-0.021124	-0.060350	-0.181690	1.742581	8.492391	4.430811	-0.008748	-0.004962	-0.320291	1.742581	8.492391	4.430811	-0.008748	-0.004962	-0.320291
2057.298000	-0.261395	-2.087341	-1.007890	-1.602036	1.487035	1.060297	0.170744	0.091395	0.001885	-0.087621	-0.000000	-0.106835	1.682108	8.783216	5.349991	-0.038428	-0.060860	-0.278160	1.742749	8.487224	4.430709	-0.008764	-0.004960	-0.320312	1.742749	8.487224	4.430709	-0.008764	-0.004960	-0.320312
2057.308000	-0.259706	-2.086393	-1.007926	-1.602934	1.487035	1.059156	0.168414	0.092017	0.001827	-0.089034	-0.000000	-0.113094	1.999334	8.566801	5.354095	-0.001392	-0.092920	-0.250533	1.742916	8.481541	4.430596	-0.008776	-0.004958	-0.320333	1.742916	8.481541	4.430596	-0.008776	-0.004958	-0.320333
2057.320000	-0.257654	-2.085323	-1.007878	-1.603988	1.487011	1.057889	0.171751	0.091277	0.001788	-0.089803	-0.000000	-0.110362	1.629503	8.677872	5.349812	0.003550	-0.088934	-0.311984	1.743118	8.475080	4.430467	-0.008796	-0.004957	-0.320357	1.743118	8.475080	4.430467	-0.008796	-0.004957	-0.320357
2057.330000	-0.255934	-2.084361	-1.007854	-1.604851	1.487011	1.056774	0.170116	0.094906	0.001829	-0.091996	0.000000	-0.113426	1.919344	8.397716	5.360861	-0.028172	-0.056950	-0.220771	1.743286	8.469388	4.430352	-0.008807	-0.004960	-0.320378	1.743286	8.469388	4.430352	-0.008807	-0.004960	-0.320378
2057.340000	-0.254247	-2.083424	-1.007878	-1.605770	1.487000	1.055627	0.169930	0.095522	0.001383	-0.090213	0.000000	-0.107595	2.020150	8.090971	5.423573	-0.022917	-0.070769	-0.315594	1.743455	8.463830	4.430222	-0.008822	-0.004956	-0.320399	1.743455	8.463830	4.430222	-0.008822	-0.004956	-0.320399
2057.350000	-0.252579	-2.082503	-1.007831	-1.606657	1.487024	1.054574	0.171841	0.089344	0.001018	-0.091918	0.000000	-0.109873	1.949354	8.708645	5.437568	0.014676	-0.061293	-0.305465	1.743625	8.458364	4.430102	-0.008836	-0.004956	-0.320420	1.743625	8.458364	4.430102	-0.008836	-0.004956	-0.320420
2057.362000	-0.250515	-2.081432	-1.007793	-1.607722	1.487059	1.053281	0.171916	0.091630	0.002435	-0.090467	0.000000	-0.108203	1.915967	8.604368	5.349028	0.017439	-0.054059	-0.293884	1.743829	8.451786	4.429950	-0.008853	-0.004955	-0.320445	1.743829	8.451786	4.429950	-0.008853	-0.004955	-0.320445
2057.372000	-0.248795	-2.080519	-1.007781	-1.608607	1.487000	1.052155	0.172320	0.093020	0.002551	-0.089230	0.000000	-0.109205	1.928162	8.461844	5.341007	0.004154	-0.028186	-0.275855	1.743999	8.446290	4.429818	-0.008868	-0.004953	-0.320466	1.743999	8.446290	4.429818	-0.008868	-0.004953	-0.320466
2057.382000	-0.247048	-2.079594	-1.007782	-1.609529	1.487000	1.051028	0.172301	0.092897	0.002255	-0.088059	0.000000	-0.112825	2.054642	8.413541	5.350275	-0.035849	-0.027008	-0.222307	1.744170	8.440793	4.429681	-0.008881	-0.004954	-0.320488	1.744170	8.440793	4.429681	-0.008881	-0.004954	-0.320488
2057.392000	-0.245320	-2.078717	-1.007733	-1.610404	1.487012	1.049941	0.174738	0.093563	0.001686	-0.090974	0.000217	-0.107992	1.449035	8.462473	5.358139	-0.026125	-0.079637	-0.290648	1.744341	8.435066	4.429541	-0.008894	-0.004952	-0.320509	1.744341	8.435066	4.429541	-0.008894	-0.004952	-0.320509
2057.404000	-0.243244	-2.077588	-1.007758	-1.611458	1.487024	1.048587	0.173217	0.094803	0.001063	-0.091481	0.000224	-0.109719	1.863061	8.118550	5.443596	-0.014329	-0.062540	-0.306164	1.744548	8.428542	4.429371	-0.008917	-0.004950	-0.320534	1.744548	8.428542	4.429371	-0.008917	-0.004950	-0.320534
2057.414000	-0.241513	-2.076653	-1.007734	-1.612332	1.487048	1.047534	0.171797	0.090742	0.000791	-0.090721	0.000215	-0.108130	1.865118	8.643487	5.423314	-0.001374	-0.027407	-0.304162	1.744721	8.423183	4.429231	-0.008936	-0.004951	-0.320556	1.744721	8.423183	4.429231	-0.008936	-0.004951	-0.320556
2057.424000	-0.239755	-2.075764	-1.007733	-1.613252	1.487000	1.046383	0.173983	0.089969	0.001867	-0.089405	0.000179	-0.112159	1.542837	8.885999	5.349024	-0.040209	-0.016380	-0.226621	1.744894	8.417740	4.429086	-0.008951	-0.004948	-0.320577	1.744894	8.417740	4.429086	-0.008951	-0.004948	-0.320577
2057.434000	-0.238064	-2.074862	-1.007663	-1.614128	1.487048	1.045284	0.171484	0.092889	0.001775	-0.092243	0.000154	-0.107996	1.659423	8.752948	5.372688	-0.017698	-0.040911	-0.271728	1.745068	8.411989	4.428932	-0.008962	-0.004947	-0.320598	1.745068	8.411989	4.428932	-0.008962	-0.004947	-0.320598
2057.446000	-0.235952	-2.073757	-1.007663	-1.615230	1.487012	1.044028	0.172214	0.093639	0.001723	-0.092805	0.000131	-0.106751	1.623219	8.542906	5.364663	-0.012536	-0.042068	-0.302968	1.745276	8.405274	4.428736	-0.008982	-0.004947	-0.320624	1.745276	8.405274	4.428736	-0.008982	-0.004947	-0.320624
2057.456000	-0.234220	-2.072796	-1.007650	-1.616162	1.487000	1.042913	0.171027	0.093989	0.001523	-0.090407	0.000117	-0.109201	1.719358	8.554970	5.385847	0.000666	-0.029111	-0.312485	1.745451	8.399603	4.428584	-0.008998	-0.004945	-0.320646	1.745451	8.399603	4.428584	-0.008998	-0.004945	-0.320646
2057.466000	-0.232522	-2.071834	-1.007674	-1.617110	1.487048	1.041810	0.172123	0.095603	0.001581	-0.094484	0.000106	-0.112061	1.634373	8.386336	5.451120	0.085603	-0.050520	-0.246729	1.745626	8.393975	4.428412	-0.009016	-0.004941	-0.320667	1.745626	8.393975	4.428412	-0.009016	-0.004941	-0.320667
2057.476000	-0.230829	-2.070910	-1.007639	-1.617983	1.487024	1.040709	0.172545	0.094853	0.000976	-0.090760	0.000112	-0.112902	1.636997	8.363732	5.454926	0.066467	-0.026754	-0.235072	1.745802	8.388350	4.428251	-0.009032	-0.004944	-0.320689	1.745802	8.388350	4.428251	-0.009032	-0.004944	-0.320689
2057.488000	-0.228740	-2.069818	-1.007627	-1.619013	1.487035	1.039347	0.169738	0.090832	0.002071	-0.092957	0.000101	-0.107734	1.989614	8.944423	5.430472	0.051447	0.000324	-0.303829	1.746014	8.381509	4.428050	-0.009049	-0.004943	-0.320715	1.746014	8.381509	4.428050	-0.009049	-0.004943	-0.320715
2057.498000	-0.227069	-2.068880	-1.007579	-1.619945	1.487048	1.038244	0.173142	0.095299	0.002499	-0.089153	0.000094	-0.109968	1.708147	8.468112	5.390797	-0.032673	-0.056181	-0.269171	1.746190	8.375849	4.427863	-0.009063	-0.004941	-0.320737	1.746190	8.375849	4.427863	-0.009063	-0.004941	-0.320737
2057.508000	-0.225325	-2.067931	-1.007566	-1.620856	1.487035	1.037203	0.172172	0.095759	0.002238	-0.091624	0.000087	-0.109991	1.791425	8.387190	5.385367	0.030794	-0.020368	-0.345602	1.746367	8.370130	4.427678	-0.009074	-0.004941	-0.320759	1.746367	8.370130	4.427678	-0.009074	-0.004941	-0.320759
2057.518000	-0.223644	-2.066935	-1.007543	-1.621742	1.487048	1.036063	0.171872	0.093900	0.002164	-0.090911	0.000093	-0.114464	1.910491	8.483659	5.312276	0.050950	-0.019433	-0.268893	1.746544	8.363980	4.427485	-0.009087	-0.004940	-0.320781	1.746544	8.363980	4.427485	-0.009087	-0.004940	-0.320781
2057.530000	-0.221580	-2.065781	-1.007531	-1.622854	1.487024	1.034749	0.173130	0.096361	0.002147	-0.089004	0.000087	-0.108729	1.924987	8.159554	5.349209	0.042395	-0.016985	-0.315915	1.746757	8.357137	4.427257	-0.009107	-0.004940	-0.320807	1.746757	8.357137	4.427257	-0.009107	-0.004940	-0.320807
2057.540000	-0.219848	-2.064838	-1.007531	-1.623788	1.487059	1.033660	0.172814	0.094960	0.001255	-0.089141	0.000061	-0.108623	2.008825	8.176927	5.366454	0.033897	0.001394	-0.340620	1.746936	8.351284	4.427059	-0.009120	-0.004938	-0.320829	1.746936	8.351284	4.427059	-0.009120	-0.004938	-0.320829
2057.550000	-0.218137	-2.063919	-1.007495	-1.624686	1.487048	1.032534	0.173493	0.091448	0.001558	-0.089634	0.000057	-0.109204	1.963142	8.567373	5.399023	0.061278	-0.037268	-0.303864	1.747115	8.345518	4.426870	-0.009136	-0.004935	-0.320851	1.747115	8.345518	4.426870	-0.009136	-0.004935	-0.320851
2057.560000	-0.216349	-2.062950	-1.007459	-1.625595	1.487024	1.031444	0.173195	0.092430	0.002164	-0.086324	0.000053	-0.111758	2.078576	8.514941	5.311855	0.024520	-0.008459	-0.317467	1.747295	8.339649	4.426662	-0.009149	-0.004935	-0.320874	1.747295	8.339649	4.426662	-0.009149	-0.004935	-0.320874
2057.572000	-0.214238	-2.061838	-1.007435	-1.626649	1.487011	1.030043	0.175296	0.093478	0.002191	-0.088173	0.000050	-0.111184	1.633024	8.383268	5.316326	0.000047	-0.001365	-0.246750	1.747511	8.332742	4.426414	-0.009164	-0.004935	-0.320900	1.747511	8.332742	4.426414	-0.009164	-0.004935	-0.320900
2057.582000	-0.212529	-2.060917	-1.007447	-1.627570	1.487048	1.028954	0.174959	0.093327	0.001819	-0.086563	0.000000	-0.109413	1.720022	8.394953	5.382420	0.041204	0.003287	-0.302525	1.747692	8.327018	4.426208	-0.009180	-0.004935	-0.320923	1.747692	8.327018	4.426208	-0.009180	-0.004935	-0.320923
2057.592000	-0.210724	-2.059985	-1.007386	-1.628433	1.487011	1.027900	0.173522	0.092713	0.001507	-0.088678	0.000000	-0.112151	1.659310	8.419662	5.409215	0.029579	0.003492	-0.284079	1.747873	8.321279	4.425995	-0.009197	-0.004933	-0.320945	1.747873	8.321279	4.425995	-0.009197	-0.004933	-0.320945
2057.602000	-0.208959	-2.058992	-1.007435	-1.629367	1.487048	1.026775	0.174425	0.095054	0.001711	-0.088470	0.000000	-0.111290	1.523394	8.096788	5.378413	0.026087	-0.015995	-0.319071	1.748055	8.315158	4.425768	-0.009207	-0.004931	-0.320968	1.748055	8.315158	4.425768	-0.009207	-0.004931	-0.320968
2057.614000	-0.206897	-2.057870	-1.007400	-1.630467	1.487072	1.025373	0.172456	0.092644	0.001109	-0.085879	0.000000	-0.115270	1.725252	8.339736	5.395934	-0.005064	0.006678	-0.221662	1.748274	8.308170	4.425509	-0.009225	-0.004931	-0.320995	1.748274	8.308170	4.425509	-0.009225	-0.004931	-0.320995
2057.624000	-0.205152	-2.056938	-1.007375	-1.631355	1.487024	1.024238	0.172811	0.090441	0.001482	-0.089813	0.000000	-0.108434	1.647397	8.591531	5.407495	0.038837	0.021315	-0.303861	1.748457	8.302500	4.425291	-0.009240	-0.004929	-0.321017	1.748457	8.302500	4.425291	-0.009240	-0.004929	-0.321017
2057.634000	-0.203478	-2.056016	-1.007375	-1.632217	1.487024	1.023197	0.171011	0.093240	0.002041	-0.088969	0.000000	-0.108686	1.944360	8.387068	5.357708	-0.004282	-0.003151	-0.276354	1.748641	8.296886	4.425075	-0.009260	-0.004929	-0.321040	1.748641	8.296886	4.425075	-0.009260	-0.004929	-0.321040
2057.644000	-0.201727	-2.055060	-1.007351	-1.633078	1.487011	1.022071	0.173193	0.093033	0.001907	-0.088469	0.000000	-0.109007	1.711172	8.401129	5.364423	0.030256	0.005100	-0.277085	1.748825	8.291121	4.424842	-0.009275	-0.004931	-0.321062	1.748825	8.291121	4.424842	-0.009275	-0.004931	-0.321062
2057.656000	-0.199721	-2.053924	-1.007339	-1.634168	1.487011	1.020693	0.174659	0.092644	0.001847	-0.088594	0.000000	-0.112307	1.715248	8.486813	5.396491	-0.036971	0.018878	-0.232937	1.749047	8.284099	4.424571	-0.009289	-0.004929	-0.321090	1.749047	8.284099	4.424571	-0.009289	-0.004929	-0.321090
2057.666000	-0.197943	-2.052954	-1.007316	-1.635091	1.487035	1.019604	0.172320	0.096295	0.001823	-0.090749	0.000000	-0.111573	1.911601	8.027958	5.360689	-0.011979	0.033894	-0.250916	1.749232	8.278166	4.424331	-0.009303	-0.004925	-0.321113	1.749232	8.278166	4.424331	-0.009303	-0.004925	-0.321113
2057.676000	-0.196255	-2.052046	-1.007339	-1.635955	1.487011	1.018492	0.174533	0.094645	0.001169	-0.093454	0.000000	-0.107928	1.870318	8.106872	5.399663	0.008531	0.039927	-0.292577	1.749418	8.272018	4.424080	-0.009314	-0.004928	-0.321136	1.749418	8.272018	4.424080	-0.009314	-0.004928	-0.321136
2057.686000	-0.194561	-2.051091	-1.007292	-1.636887	1.487011	1.017426	0.174820	0.091463	0.001216	-0.092273	0.000000	-0.110375	1.820885	8.449094	5.445004	0.011225	0.018618	-0.262155	1.749604	8.266248	4.423842	-0.009333	-0.004923	-0.321158	1.749604	8.266248	4.423842	-0.009333	-0.004923	-0.321158
2057.698000	-0.192473	-2.049978	-1.007255	-1.638000	1.487011	1.016096	0.173969	0.094222	0.002398	-0.090322	0.000056	-0.112477	2.076318	8.166341	5.343160	-0.038713	0.032210	-0.283902	1.749829	8.259561	4.423553	-0.009354	-0.004924	-0.321186	1.749829	8.259561	4.423553	-0.009354	-0.004924	-0.321186
2057.708000	-0.190739	-2.049046	-1.007207	-1.638911	1.487048	1.014957	0.174965	0.094325	0.002283	-0.092603	0.000053	-0.116172	2.143234	8.271173	5.302067	0.015489	0.064526	-0.217093	1.750016	8.253595	4.423279	-0.009368	-0.004922	-0.321209	1.750016	8.253595	4.423279	-0.009368	-0.004922	-0.321209
2057.718000	-0.189015	-2.048136	-1.007207	-1.639820	1.487011	1.013823	0.176617	0.095588	0.002284	-0.091119	0.000050	-0.109205	1.958142	8.077621	5.331156	-0.009632	0.051111	-0.305207	1.750204	8.247719	4.423027	-0.009381	-0.004922	-0.321232	1.750204	8.247719	4.423027	-0.009381	-0.004922	-0.321232
2057.730000	-0.186879	-2.046965	-1.007159	-1.640885	1.487024	1.012540	0.176663	0.096485	0.002128	-0.090862	0.000000	-0.112294	1.864139	7.924151	5.338171	-0.017835	0.037333	-0.283388	1.750431	8.241013	4.422728	-0.009407	-0.004922	-0.321260	1.750431	8.241013	4.422728	-0.009407	-0.004922	-0.321260
2057.740000	-0.185103	-2.046081	-1.007172	-1.641796	1.487048	1.011440	0.174915	0.094921	0.001186	-0.092399	0.000000	-0.109992	1.934656	8.045156	5.399562	-0.013606	0.040752	-0.349251	1.750621	8.234987	4.422470	-0.009423	-0.004919	-0.321284	1.750621	8.234987	4.422470	-0.009423	-0.004919	-0.321284
2057.750000	-0.183307	-2.045127	-1.007184	-1.642696	1.487048	1.010300	0.178122	0.090759	0.001345	-0.095762	0.000000	-0.115853	1.594803	8.504838	5.415034	0.041820	0.078058	-0.270092	1.750811	8.229395	4.422205	-0.009442	-0.004921	-0.321307	1.750811	8.229395	4.422205	-0.009442	-0.004921	-0.321307
2057.760000	-0.181490	-2.044253	-1.007123	-1.643629	1.487059	1.009153	0.176070	0.092175	0.002266	-0.094905	0.000000	-0.111037	1.715451	8.471161	5.325748	0.013315	0.079419	-0.301159	1.751001	8.223486	4.421935	-0.009462	-0.004916	-0.321330	1.751001	8.223486	4.421935	-0.009462	-0.004916	-0.321330
2057.770000	-0.179711	-2.043307	-1.007135	-1.644550	1.487059	1.008064	0.176118	0.095551	0.001904	-0.092478	0.000000	-0.110395	1.686872	8.343275	5.296769	-0.006561	0.036981	-0.320927	1.751193	8.217731	4.421670	-0.009478	-0.004916	-0.321354	1.751193	8.217731	4.421670	-0.009478	-0.004916	-0.321354
2057.780000	-0.178003	-2.042362	-1.007039	-1.645437	1.487072	1.006925	0.176143	0.095994	0.001702	-0.092791	0.000000	-0.113066	1.618767	8.239511	5.329452	-0.003317	0.064209	-0.268061	1.751384	8.211967	4.421396	-0.009496	-0.004919	-0.321377	1.751384	8.211967	4.421396	-0.009496	-0.004919	-0.321377
2057.790000	-0.176184	-2.041394	-1.007076	-1.646361	1.487072	1.005847	0.174639	0.095572	0.001314	-0.093184	0.000000	-0.112996	1.528283	8.239800	5.363937	-0.030272	0.074889	-0.305194	1.751576	8.205825	4.421103	-0.009512	-0.004915	-0.321401	1.751576	8.205825	4.421103	-0.009512	-0.004915	-0.321401
2057.802000	-0.174084	-2.040246	-1.007064	-1.647475	1.487072	1.004446	0.175413	0.097173	0.001349	-0.092056	0.000000	-0.116776	1.489290	7.991652	5.318639	0.006905	0.068360	-0.211072	1.751808	8.198694	4.420770	-0.009535	-0.004911	-0.321430	1.751808	8.198694	4.420770	-0.009535	-0.004911	-0.321430
2057.812000	-0.172320	-2.039280	-1.007076	-1.648387	1.487083	1.003311	0.172479	0.093109	0.000995	-0.093756	0.000000	-0.111568	1.802548	8.402698	5.331561	0.083109	0.072177	-0.310655	1.752001	8.192624	4.420466	-0.009548	-0.004911	-0.321453	1.752001	8.192624	4.420466	-0.009548	-0.004911	-0.321453
2057.822000	-0.170573	-2.038359	-1.007052	-1.649333	1.487035	1.002221	0.174450	0.093333	0.001600	-0.092258	0.000000	-0.112478	1.622085	8.544192	5.359846	0.031555	0.098353	-0.303623	1.752195	8.187001	4.420189	-0.009568	-0.004909	-0.321477	1.752195	8.187001	4.420189	-0.009568	-0.004909	-0.321477
2057.832000	-0.168850	-2.037425	-1.007039	-1.650209	1.487024	1.001096	0.173328	0.096745	0.002482	-0.094506	0.000063	-0.112347	1.747576	8.166932	5.271505	0.020446	0.069618	-0.283570	1.752389	8.180665	4.419874	-0.009582	-0.004911	-0.321501	1.752389	8.180665	4.419874	-0.009582	-0.004911	-0.321501
2057.842000	-0.167104	-2.036446	-1.006980	-1.651106	1.487035	0.999921	0.173822	0.095294	0.002081	-0.091010	0.000059	-0.115414	1.872673	8.278249	5.330984	-0.000286	0.100977	-0.258918	1.752584	8.174949	4.419585	-0.009598	-0.004910	-0.321525	1.752584	8.174949	4.419585	-0.009598	-0.004910	-0.321525
2057.852000	-0.165399	-2.035513	-1.006991	-1.652053	1.487035	0.998832	0.174078	0.095491	0.001934	-0.091335	0.000056	-0.113007	1.914473	8.198882	5.311601	0.008378	0.083388	-0.243447	1.752779	8.168844	4.419267	-0.009613	-0.004908	-0.321549	1.752779	8.168844	4.419267	-0.009613	-0.004908	-0.321549
2057.862000	-0.163629	-2.034543	-1.006991	-1.652965	1.487024	0.997708	0.174880	0.098171	0.001726	-0.093290	0.000052	-0.110292	1.809660	7.936094	5.350887	0.026292	0.102173	-0.313852	1.752976	8.162725	4.418956	-0.009630	-0.004905	-0.321573	1.752976	8.162725	4.418956	-0.009630	-0.004905	-0.321573
2057.874000	-0.161551	-2.033350	-1.006945	-1.654127	1.487048	0.996377	0.174855	0.095239	0.001158	-0.091800	0.000001	-0.111886	1.846304	8.036534	5.369321	0.030748	0.105311	-0.296534	1.753211	8.155333	4.418573	-0.009649	-0.004905	-0.321602	1.753211	8.155333	4.418573	-0.009649	-0.004905	-0.321602
2057.884000	-0.159751	-2.032417	-1.006932	-1.655026	1.487072	0.995296	0.174157	0.093146	0.001799	-0.092705	0.000000	-0.114343	2.118393	8.380893	5.332737	0.039450	0.093768	-0.271653	1.753409	8.149534	4.418270	-0.009670	-0.004903	-0.321627	1.753409	8.149534	4.418270	-0.009670	-0.004903	-0.321627
2057.894000	-0.157992	-2.031471	-1.006944	-1.655959	1.487035	0.994074	0.176309	0.096250	0.002013	-0.090331	0.000000	-0.114928	1.814652	8.065078	5.282852	0.022015	0.091650	-0.233742	1.753607	8.143311	4.417928	-0.009684	-0.004906	-0.321651	1.753607	8.143311	4.417928	-0.009684	-0.004906	-0.321651
2057.904000	-0.156306	-2.030492	-1.006873	-1.656835	1.487059	0.992938	0.176302	0.095144	0.001922	-0.090306	0.000000	-0.110551	1.972107	8.099091	5.322096	0.006180	0.113475	-0.271815	1.753805	8.137333	4.417610	-0.009703	-0.004905	-0.321675	1.753805	8.137333	4.417610	-0.009703	-0.004905	-0.321675
2057.916000	-0.154120	-2.029380	-1.006885	-1.657950	1.487048	0.991594	0.175489	0.094930	0.001763	-0.091131	0.000000	-0.113748	2.075114	8.306700	5.272151	0.018980	0.107706	-0.266805	1.754044	8.129902	4.417195	-0.009716	-0.004902	-0.321705	1.754044	8.129902	4.417195	-0.009716	-0.004902	-0.321705
2057.926000	-0.152354	-2.028399	-1.006860	-1.658883	1.487072	0.990469	0.177869	0.096567	0.001758	-0.088650	0.000000	-0.112541	1.789611	8.004596	5.326292	0.010938	0.131598	-0.263907	1.754244	8.124049	4.416861	-0.009739	-0.004901	-0.321729	1.754244	8.124049	4.416861	-0.009739	-0.004901	-0.321729
2057.936000	-0.150562	-2.027443	-1.006861	-1.659807	1.487035	0.989328	0.177291	0.096260	0.001227	-0.091005	0.000000	-0.115807	1.741798	8.013033	5.305888	0.014628	0.118035	-0.216724	1.754444	8.117743	4.416517	-0.009752	-0.004899	-0.321754	1.754444	8.117743	4.416517	-0.009752	-0.004899	-0.321754
2057.948000	-0.148449	-2.026297	-1.006825	-1.660934	1.487059	0.987953	0.176680	0.093291	0.001373	-0.090418	0.000076	-0.110289	1.764046	8.289890	5.311557	0.035544	0.134692	-0.248143	1.754686	8.110858	4.416144	-0.009784	-0.004898	-0.321783	1.754686	8.110858	4.416144	-0.009784	-0.004898	-0.321783
2057.958000	-0.146713	-2.025376	-1.006801	-1.661796	1.487048	0.986850	0.177813	0.093648	0.001880	-0.089249	0.000070	-0.111567	1.624498	8.265992	5.327776	-0.033485	0.141064	-0.263477	1.754888	8.104840	4.415796	-0.009800	-0.004899	-0.321808	1.754888	8.104840	4.415796	-0.009800	-0.004899	-0.321808
2057.968000	-0.144889	-2.024358	-1.006837	-1.662743	1.487072	0.985748	0.176408	0.096020	0.002127	-0.089491	0.000065	-0.109733	1.704799	8.163154	5.275373	-0.014256	0.164891	-0.320712	1.755089	8.098346	4.415410	-0.009805	-0.004897	-0.321833	1.755089	8.098346	4.415410	-0.009805	-0.004897	-0.321833
2057.978000	-0.143167	-2.023451	-1.006776	-1.663667	1.487035	0.984583	0.177134	0.094611	0.001629	-0.091255	0.000073	-0.114709	1.637779	8.225275	5.306491	-0.004342	0.149841	-0.237469	1.755292	8.092261	4.415072	-0.009824	-0.004895	-0.321858	1.755292	8.092261	4.415072	-0.009824	-0.004895	-0.321858
2057.990000	-0.141043	-2.022277	-1.006764	-1.664756	1.487024	0.983207	0.175522	0.097837	0.001813	-0.089287	0.000078	-0.112335	1.954758	7.996532	5.268093	-0.046364	0.151318	-0.235868	1.755536	8.084928	4.414634	-0.009848	-0.004896	-0.321888	1.755536	8.084928	4.414634	-0.009848	-0.004896	-0.321888
2058.000000	-0.139271	-2.021284	-1.006753	-1.665669	1.487035	0.982106	0.178197	0.099676	0.001096	-0.092314	0.000074	-0.109231	1.581409	7.654432	5.361933	-0.028414	0.164750	-0.293207	1.755740	8.078668	4.414273	-0.009861	-0.004894	-0.321913	1.755740	8.078668	4.414273	-0.009861	-0.004894	-0.321913
2058.010000	-0.137541	-2.020368	-1.006753	-1.666617	1.487059	0.980989	0.178464	0.092829	0.000863	-0.090355	0.000080	-0.113062	1.738189	8.295495	5.377174	-0.037900	0.157879	-0.270806	1.755945	8.072566	4.413907	-0.009882	-0.004892	-0.321938	1.755945	8.072566	4.413907	-0.009882	-0.004892	-0.321938
2058.020000	-0.135786	-2.019434	-1.006693	-1.667470	1.487072	0.979863	0.175610	0.095723	0.001736	-0.095054	0.000000	-0.111706	1.787681	8.119466	5.379712	0.006906	0.170170	-0.305331	1.756151	8.066835	4.413567	-0.009895	-0.004892	-0.321963	1.756151	8.066835	4.413567	-0.009895	-0.004892	-0.321963
2058.030000	-0.133979	-2.018441	-1.006705	-1.668427	1.487048	0.978674	0.177766	0.096464	0.002181	-0.094418	0.000101	-0.116523	1.841859	8.066346	5.283167	-0.017058	0.175260	-0.231800	1.756357	8.060388	4.413178	-0.009914	-0.004891	-0.321989	1.756357	8.060388	4.413178	-0.009914	-0.004891	-0.321989
2058.040000	-0.132287	-2.017472	-1.006728	-1.669336	1.487072	0.977587	0.178131	0.096363	0.002051	-0.092301	0.000109	-0.109750	1.841781	8.065229	5.254829	-0.018160	0.181311	-0.336495	1.756564	8.054488	4.412809	-0.009934	-0.004889	-0.322014	1.756564	8.054488	4.412809	-0.009934	-0.004889	-0.322014
2058.052000	-0.130165	-2.016336	-1.006633	-1.670463	1.487072	0.976208	0.177046	0.098200	0.002000	-0.092840	0.000109	-0.112880	2.024786	7.823801	5.302376	-0.002680	0.183917	-0.298255	1.756812	8.046726	4.412324	-0.009950	-0.004890	-0.322044	1.756812	8.046726	4.412324	-0.009950	-0.004890	-0.322044
2058.062000	-0.128420	-2.015368	-1.006669	-1.671362	1.487072	0.975107	0.178758	0.098202	0.001437	-0.092214	0.000104	-0.110882	2.027271	7.657137	5.355167	-0.034608	0.183874	-0.322754	1.757021	8.040905	4.411975	-0.009978	-0.004887	-0.322070	1.757021	8.040905	4.411975	-0.009978	-0.004887	-0.322070
2058.072000	-0.126603	-2.014413	-1.006633	-1.672298	1.487059	0.973978	0.179538	0.093877	0.000948	-0.093736	0.000110	-0.116030	1.970080	8.167589	5.340626	-0.018396	0.172705	-0.232959	1.757228	8.034298	4.411556	-0.009988	-0.004885	-0.322095	1.757228	8.034298	4.411556	-0.009988	-0.004885	-0.322095
2058.084000	-0.124504	-2.013266	-1.006633	-1.673401	1.487095	0.972601	0.179621	0.093259	0.001889	-0.093643	0.000101	-0.111968	2.037100	8.327703	5.300578	0.019277	0.183632	-0.276769	1.757480	8.027074	4.411101	-0.010014	-0.004886	-0.322126	1.757480	8.027074	4.411101	-0.010014	-0.004886	-0.322126
2058.094000	-0.122631	-2.012308	-1.006584	-1.674323	1.487083	0.971475	0.180363	0.096516	0.002432	-0.093772	0.000094	-0.111160	2.052710	8.078622	5.269094	-0.015486	0.180222	-0.333999	1.757690	8.021211	4.410724	-0.010034	-0.004883	-0.322152	1.757690	8.021211	4.410724	-0.010034	-0.004883	-0.322152
2058.104000	-0.120876	-2.011316	-1.006585	-1.675294	1.487059	0.970300	0.181547	0.096431	0.001619	-0.093701	0.000088	-0.112836	1.681274	8.132416	5.353250	-0.011822	0.213048	-0.285870	1.757900	8.015036	4.410304	-0.010047	-0.004883	-0.322178	1.757900	8.015036	4.410304	-0.010047	-0.004883	-0.322178
2058.114000	-0.119084	-2.010395	-1.006574	-1.676206	1.487059	0.969160	0.179989	0.096767	0.001551	-0.096358	0.000096	-0.116983	1.708857	8.106572	5.309886	0.017544	0.188659	-0.268276	1.758111	8.008475	4.409887	-0.010065	-0.004881	-0.322204	1.758111	8.008475	4.409887	-0.010065	-0.004881	-0.322204
2058.124000	-0.117248	-2.009414	-1.006585	-1.677140	1.487072	0.968010	0.179209	0.098472	0.001390	-0.095021	0.000087	-0.115775	1.878775	7.891318	5.317531	0.023331	0.187117	-0.221116	1.758323	8.002451	4.409492	-0.010086	-0.004881	-0.322230	1.758323	8.002451	4.409492	-0.010086	-0.004881	-0.322230
2058.134000	-0.115444	-2.008435	-1.006574	-1.678075	1.487072	0.966897	0.181491	0.096279	0.001056	-0.094455	0.000111	-0.112542	1.540935	8.056473	5.396193	0.002782	0.220646	-0.317010	1.758536	7.996047	4.409077	-0.010106	-0.004879	-0.322256	1.758536	7.996047	4.409077	-0.010106	-0.004879	-0.322256
2058.144000	-0.113615	-2.007503	-1.006514	-1.679021	1.487083	0.965769	0.177637	0.093842	0.001346	-0.094186	0.000102	-0.115418	1.670147	8.396441	5.377895	0.021645	0.218256	-0.274270	1.758749	7.989873	4.408660	-0.010126	-0.004880	-0.322282	1.758749	7.989873	4.408660	-0.010126	-0.004880	-0.322282
2058.156000	-0.111457	-2.006306	-1.006490	-1.680160	1.487059	0.964391	0.178460	0.098338	0.002149	-0.094068	0.000106	-0.115895	1.575905	7.960534	5.318511	0.041802	0.250370	-0.316426	1.759005	7.982321	4.408131	-0.010149	-0.004876	-0.322313	1.759005	7.982321	4.408131	-0.010149	-0.004876	-0.322313
2058.166000	-0.109657	-2.005362	-1.006490	-1.681118	1.487060	0.963215	0.177199	0.097123	0.002070	-0.092997	0.000161	-0.118902	1.813976	7.992352	5.282805	0.000482	0.203103	-0.250717	1.759220	7.976286	4.407727	-0.010166	-0.004874	-0.322339	1.759220	7.976286	4.407727	-0.010166	-0.004874	-0.322339
2058.176000	-0.107854	-2.004442	-1.006465	-1.682005	1.487083	0.962068	0.178119	0.095913	0.001593	-0.092323	0.000136	-0.112166	1.599094	8.266301	5.282605	-0.022738	0.225189	-0.297824	1.759435	7.970008	4.407299	-0.010185	-0.004874	-0.322366	1.759435	7.970008	4.407299	-0.010185	-0.004874	-0.322366
2058.186000	-0.106085	-2.003411	-1.006429	-1.682905	1.487072	0.960905	0.177028	0.099425	0.001756	-0.094719	0.000142	-0.112510	1.809287	7.840650	5.314524	0.046743	0.220852	-0.319108	1.759650	7.963621	4.406859	-0.010204	-0.004873	-0.322392	1.759650	7.963621	4.406859	-0.010204	-0.004873	-0.322392
2058.198000	-0.103999	-2.002261	-1.006454	-1.684080	1.487120	0.959562	0.175586	0.096847	0.001025	-0.095117	0.000143	-0.113605	2.031486	8.000093	5.373610	0.044102	0.248002	-0.328673	1.759909	7.955674	4.406308	-0.010225	-0.004872	-0.322424	1.759909	7.955674	4.406308	-0.010225	-0.004872	-0.322424
2058.208000	-0.102174	-2.001315	-1.006417	-1.685025	1.487072	0.958374	0.179611	0.094878	0.001893	-0.092498	0.000129	-0.116925	1.735166	8.249345	5.353930	0.014006	0.264439	-0.245360	1.760127	7.949681	4.405891	-0.010250	-0.004871	-0.322451	1.760127	7.949681	4.405891	-0.010250	-0.004871	-0.322451
2058.218000	-0.100465	-2.000354	-1.006381	-1.685936	1.487072	0.957190	0.180013	0.097516	0.001752	-0.090711	0.000133	-0.113880	1.823623	8.066162	5.284069	0.006210	0.243799	-0.263924	1.760344	7.943179	4.405424	-0.010266	-0.004869	-0.322477	1.760344	7.943179	4.405424	-0.010266	-0.004869	-0.322477
2058.228000	-0.098697	-1.999347	-1.006346	-1.686883	1.487083	0.956065	0.177697	0.097896	0.002282	-0.091028	0.000122	-0.110593	2.037137	7.922123	5.290164	0.022138	0.235959	-0.340861	1.760563	7.937084	4.404990	-0.010288	-0.004869	-0.322504	1.760563	7.937084	4.404990	-0.010288	-0.004869	-0.322504
2058.240000	-0.096537	-1.998196	-1.006346	-1.688058	1.487035	0.954651	0.180775	0.097584	0.001831	-0.092950	0.000116	-0.111231	1.805886	7.972010	5.317977	0.015102	0.224229	-0.315875	1.760826	7.929572	4.404449	-0.010312	-0.004869	-0.322536	1.760826	7.929572	4.404449	-0.010312	-0.004869	-0.322536
2058.250000	-0.094690	-1.997200	-1.006346	-1.688956	1.487059	0.953570	0.179150	0.099137	0.001771	-0.089828	0.000103	-0.115916	2.018766	7.789105	5.330550	0.002507	0.243474	-0.265895	1.761046	7.923074	4.403987	-0.010330	-0.004867	-0.322563	1.761046	7.923074	4.403987	-0.010330	-0.004867	-0.322563
2058.260000	-0.092886	-1.996240	-1.006322	-1.689916	1.487072	0.952395	0.179135	0.098691	0.001447	-0.092529	0.000127	-0.116333	2.044497	7.704651	5.318398	0.025166	0.229802	-0.251025	1.761266	7.916409	4.403503	-0.010346	-0.004865	-0.322590	1.761266	7.916409	4.403503	-0.010346	-0.004865	-0.322590
2058.270000	-0.091105	-1.995271	-1.006310	-1.690838	1.487096	0.951258	0.179707	0.095599	0.001224	-0.090488	0.000117	-0.114597	2.057407	8.021397	5.331413	-0.011619	0.239212	-0.281087	1.761488	7.910306	4.403057	-0.010368	-0.004864	-0.322617	1.761488	7.910306	4.403057	-0.010368	-0.004864	-0.322617
2058.280000	-0.089209	-1.994275	-1.006346	-1.691773	1.487072	0.950107	0.181093	0.096302	0.002093	-0.091870	0.000198	-0.115420	1.775508	8.035213	5.327326	0.044131	0.237287	-0.276959	1.761709	7.903855	4.402580	-0.010389	-0.004867	-0.322644	1.761709	7.903855	4.402580	-0.010389	-0.004867	-0.322644
2058.290000	-0.087394	-1.993303	-1.006297	-1.692719	1.487072	0.948969	0.180795	0.097572	0.002284	-0.089210	0.000197	-0.113452	1.700795	7.931886	5.250626	-0.021183	0.274400	-0.318423	1.761932	7.897562	4.402105	-0.010406	-0.004860	-0.322671	1.761932	7.897562	4.402105	-0.010406	-0.004860	-0.322671
2058.302000	-0.085247	-1.992129	-1.006286	-1.693822	1.487060	0.947565	0.179297	0.096179	0.001728	-0.090456	0.000215	-0.118372	1.789047	8.049338	5.313491	0.001717	0.261393	-0.253712	1.762199	7.889703	4.401518	-0.010429	-0.004861	-0.322704	1.762199	7.889703	4.401518	-0.010429	-0.004861	-0.322704
2058.312000	-0.083440	-1.991192	-1.006249	-1.694746	1.487072	0.946393	0.181848	0.099750	0.001701	-0.093309	0.000269	-0.113662	1.501590	7.774307	5.325178	0.034893	0.270590	-0.325590	1.762423	7.883463	4.401033	-0.010447	-0.004862	-0.322732	1.762423	7.883463	4.401033	-0.010447	-0.004862	-0.322732
2058.322000	-0.081629	-1.990161	-1.006227	-1.695728	1.487072	0.945313	0.180025	0.100291	0.001208	-0.092429	0.000248	-0.115760	1.694364	7.502010	5.354187	0.027316	0.254614	-0.307055	1.762648	7.876683	4.400531	-0.010464	-0.004859	-0.322759	1.762648	7.876683	4.400531	-0.010464	-0.004859	-0.322759
2058.332000	-0.079827	-1.989168	-1.006250	-1.696568	1.487108	0.944140	0.178792	0.094792	0.000865	-0.093537	0.000235	-0.113477	1.791685	8.036901	5.387754	-0.034265	0.252312	-0.336589	1.762873	7.870171	4.400049	-0.010481	-0.004856	-0.322787	1.762873	7.870171	4.400049	-0.010481	-0.004856	-0.322787
2058.342000	-0.078034	-1.988220	-1.006179	-1.697563	1.487120	0.942976	0.179421	0.096314	0.002358	-0.093890	0.000227	-0.117736	1.813752	7.949564	5.336002	-0.008673	0.267895	-0.278932	1.763099	7.864064	4.399553	-0.010505	-0.004856	-0.322814	1.763099	7.864064	4.399553	-0.010505	-0.004856	-0.322814
2058.354000	-0.075922	-1.987019	-1.006179	-1.698619	1.487083	0.941550	0.179700	0.098435	0.001812	-0.095714	0.000237	-0.115928	1.772631	7.828792	5.321144	-0.014995	0.227232	-0.281030	1.763371	7.856175	4.398960	-0.010524	-0.004852	-0.322847	1.763371	7.856175	4.398960	-0.010524	-0.004852	-0.322847
2058.364000	-0.074135	-1.986060	-1.006130	-1.699578	1.487083	0.940437	0.180144	0.098737	0.001923	-0.096382	0.000227	-0.114485	1.850764	7.822984	5.352107	0.008671	0.266566	-0.314942	1.763598	7.849613	4.398444	-0.010542	-0.004854	-0.322875	1.763598	7.849613	4.398444	-0.010542	-0.004854	-0.322875
2058.374000	-0.072345	-1.985100	-1.006190	-1.700536	1.487096	0.939273	0.180169	0.100450	0.001665	-0.094675	0.000220	-0.115862	1.971534	7.488605	5.339324	-0.017837	0.246736	-0.303740	1.763827	7.843346	4.397949	-0.010566	-0.004849	-0.322903	1.763827	7.843346	4.397949	-0.010566	-0.004849	-0.322903
2058.386000	-0.070202	-1.983865	-1.006143	-1.701687	1.487083	0.937858	0.182297	0.099566	0.001150	-0.094770	0.000259	-0.118381	1.776649	7.503243	5.371365	0.006751	0.289311	-0.288148	1.764101	7.835272	4.397317	-0.010591	-0.004851	-0.322937	1.764101	7.835272	4.397317	-0.010591	-0.004851	-0.322937
2058.396000	-0.068412	-1.982921	-1.006131	-1.702646	1.487108	0.936673	0.181619	0.094122	0.000916	-0.096185	0.000279	-0.116597	2.008537	8.032372	5.410924	0.008131	0.211374	-0.259842	1.764331	7.828785	4.396803	-0.010608	-0.004850	-0.322965	1.764331	7.828785	4.396803	-0.010608	-0.004850	-0.322965
2058.406000	-0.066605	-1.981961	-1.006118	-1.703569	1.487144	0.935523	0.181030	0.095372	0.001861	-0.095558	0.000375	-0.114007	2.272001	8.118361	5.388450	-0.019323	0.250452	-0.312240	1.764562	7.822518	4.396302	-0.010630	-0.004848	-0.322993	1.764562	7.822518	4.396302	-0.010630	-0.004848	-0.322993
2058.416000	-0.064781	-1.980988	-1.006095	-1.704517	1.487083	0.934394	0.182968	0.098342	0.002052	-0.097529	0.000325	-0.117998	1.887019	7.868620	5.327941	-0.015367	0.284386	-0.299549	1.764792	7.816049	4.395755	-0.010649	-0.004845	-0.323021	1.764792	7.816049	4.395755	-0.010649	-0.004845	-0.323021
2058.426000	-0.062956	-1.979993	-1.006082	-1.705463	1.487096	0.933267	0.182917	0.098174	0.001791	-0.095947	0.000317	-0.117026	1.970275	7.784860	5.332119	0.010507	0.247801	-0.313832	1.765025	7.809697	4.395249	-0.010676	-0.004845	-0.323049	1.765025	7.809697	4.395249	-0.010676	-0.004845	-0.323049
2058.436000	-0.061136	-1.978986	-1.006070	-1.706409	1.487083	0.932041	0.181689	0.098473	0.001464	-0.095085	0.000376	-0.122781	1.978644	7.770695	5.330423	0.008920	0.267589	-0.189729	1.765257	7.803013	4.394702	-0.010690	-0.004844	-0.323078	1.765257	7.803013	4.394702	-0.010690	-0.004844	-0.323078
2058.446000	-0.059252	-1.977990	-1.006059	-1.707332	1.487132	0.930870	0.184274	0.099913	0.001759	-0.099060	0.000486	-0.114792	1.673039	7.537990	5.343287	0.032744	0.224396	-0.273638	1.765490	7.796566	4.394186	-0.010711	-0.004841	-0.323106	1.765490	7.796566	4.394186	-0.010711	-0.004841	-0.323106
2058.458000	-0.057038	-1.976830	-1.006023	-1.708479	1.487132	0.929454	0.182631	0.095241	0.001300	-0.094882	0.000369	-0.116800	1.818636	7.996682	5.441645	0.023329	0.229519	-0.250450	1.765771	7.788913	4.393526	-0.010740	-0.004841	-0.323141	1.765771	7.788913	4.393526	-0.010740	-0.004841	-0.323141
2058.468000	-0.055226	-1.975880	-1.005999	-1.709424	1.487132	0.928316	0.181648	0.097252	0.002260	-0.095021	0.000327	-0.115075	1.733230	8.037845	5.307041	0.010202	0.226989	-0.315033	1.766006	7.782461	4.392995	-0.010762	-0.004838	-0.323169	1.766006	7.782461	4.392995	-0.010762	-0.004838	-0.323169
2058.478000	-0.053356	-1.974920	-1.005975	-1.710406	1.487108	0.927127	0.183686	0.100225	0.002320	-0.096496	0.000227	-0.117833	1.633678	7.730498	5.349297	0.005372	0.246261	-0.252130	1.766241	7.775719	4.392411	-0.010774	-0.004838	-0.323198	1.766241	7.775719	4.392411	-0.010774	-0.004838	-0.323198
2058.488000	-0.051557	-1.973914	-1.005939	-1.711363	1.487120	0.925942	0.182289	0.098191	0.002092	-0.096506	0.000218	-0.113896	1.653873	7.853841	5.376210	0.029389	0.208457	-0.287555	1.766477	7.769176	4.391874	-0.010801	-0.004838	-0.323227	1.766477	7.769176	4.391874	-0.010801	-0.004838	-0.323227
2058.500000	-0.049368	-1.972737	-1.005939	-1.712525	1.487144	0.924563	0.182389	0.100455	0.001809	-0.096956	0.000205	-0.114908	1.654764	7.614417	5.411375	0.050653	0.235646	-0.292817	1.766762	7.761493	4.391213	-0.010825	-0.004837	-0.323261	1.766762	7.761493	4.391213	-0.010825	-0.004837	-0.323261
2058.510000	-0.047579	-1.971753	-1.005950	-1.713444	1.487132	0.923412	0.181340	0.101682	0.001878	-0.094101	0.000176	-0.114433	1.901776	7.450738	5.407342	0.000175	0.210098	-0.290066	1.766999	7.754513	4.390608	-0.010846	-0.004832	-0.323290	1.766999	7.754513	4.390608	-0.010846	-0.004832	-0.323290
2058.520000	-0.045770	-1.970749	-1.005939	-1.714403	1.487132	0.922247	0.182917	0.097021	0.001388	-0.097439	0.000154	-0.116949	1.705162	7.883486	5.474557	0.025976	0.223652	-0.244226	1.767237	7.747798	4.390040	-0.010865	-0.004835	-0.323319	1.767237	7.747798	4.390040	-0.010865	-0.004835	-0.323319
2058.530000	-0.043947	-1.969753	-1.005891	-1.715408	1.487144	0.921025	0.181714	0.097157	0.001869	-0.096587	0.000138	-0.116915	1.843767	7.943263	5.405719	0.052744	0.219374	-0.227109	1.767477	7.741532	4.389481	-0.010892	-0.004833	-0.323349	1.767477	7.741532	4.389481	-0.010892	-0.004833	-0.323349
2058.542000	-0.041769	-1.968577	-1.005891	-1.716532	1.487119	0.919671	0.181054	0.099587	0.002631	-0.094700	0.000122	-0.115567	2.058410	7.702418	5.363063	0.038321	0.196447	-0.294089	1.767765	7.733583	4.388797	-0.010920	-0.004828	-0.323384	1.767765	7.733583	4.388797	-0.010920	-0.004828	-0.323384
2058.552000	-0.039955	-1.967569	-1.005843	-1.717502	1.487132	0.918507	0.184031	0.099787	0.002307	-0.095479	0.000122	-0.115353	1.661794	7.768894	5.411200	0.016260	0.201868	-0.279151	1.768005	7.726648	4.388161	-0.010932	-0.004830	-0.323413	1.768005	7.726648	4.388161	-0.010932	-0.004830	-0.323413
2058.562000	-0.038110	-1.966562	-1.005807	-1.718505	1.487119	0.917343	0.184924	0.099800	0.002040	-0.090489	0.000117	-0.118545	1.723341	7.686369	5.330812	0.025943	0.208052	-0.225232	1.768247	7.720208	4.387587	-0.010963	-0.004826	-0.323443	1.768247	7.720208	4.387587	-0.010963	-0.004826	-0.323443
2058.572000	-0.036276	-1.965518	-1.005807	-1.719428	1.487108	0.916191	0.181441	0.101710	0.001560	-0.093460	0.000108	-0.119520	2.048326	7.504845	5.349383	0.032266	0.229935	-0.241991	1.768489	7.713444	4.386988	-0.010977	-0.004826	-0.323472	1.768489	7.713444	4.386988	-0.010977	-0.004826	-0.323472
2058.584000	-0.034084	-1.964358	-1.005795	-1.720541	1.487132	0.914778	0.185869	0.097372	0.001383	-0.093652	0.000099	-0.116309	1.887055	7.769129	5.388875	0.020136	0.212472	-0.309428	1.768780	7.705096	4.386273	-0.011002	-0.004823	-0.323508	1.768780	7.705096	4.386273	-0.011002	-0.004823	-0.323508
2058.594000	-0.032224	-1.963398	-1.005783	-1.721499	1.487132	0.913589	0.183332	0.097282	0.002308	-0.095650	0.000093	-0.119028	1.981023	7.955034	5.299318	0.019802	0.205100	-0.244314	1.769025	7.698728	4.385697	-0.011026	-0.004824	-0.323537	1.769025	7.698728	4.385697	-0.011026	-0.004824	-0.323537
2058.604000	-0.030393	-1.962378	-1.005771	-1.722479	1.487143	0.912450	0.182352	0.099330	0.002422	-0.091862	0.000087	-0.118536	2.058355	7.628332	5.294700	0.000861	0.212437	-0.274949	1.769269	7.691851	4.385069	-0.011047	-0.004821	-0.323567	1.769269	7.691851	4.385069	-0.011047	-0.004821	-0.323567
2058.614000	-0.028508	-1.961395	-1.005723	-1.723449	1.487095	0.911274	0.184398	0.098790	0.002042	-0.094016	0.000082	-0.121833	1.869420	7.790474	5.334303	0.026560	0.201137	-0.234183	1.769514	7.685143	4.384448	-0.011067	-0.004820	-0.323597	1.769514	7.685143	4.384448	-0.011067	-0.004820	-0.323597
2058.626000	-0.026283	-1.960195	-1.005724	-1.724598	1.487132	0.909885	0.184217	0.100322	0.001490	-0.094157	0.000000	-0.116759	1.786611	7.629497	5.341682	0.001247	0.204822	-0.288479	1.769809	7.677051	4.383713	-0.011092	-0.004820	-0.323633	1.769809	7.677051	4.383713	-0.011092	-0.004820	-0.323633
2058.636000	-0.024397	-1.959199	-1.005712	-1.725506	1.487143	0.908673	0.185011	0.102301	0.001409	-0.092709	0.000000	-0.119885	1.550277	7.358739	5.386969	0.002516	0.192314	-0.280319	1.770057	7.670405	4.383096	-0.011116	-0.004821	-0.323663	1.770057	7.670405	4.383096	-0.011116	-0.004821	-0.323663
2058.646000	-0.022577	-1.958159	-1.005700	-1.726489	1.487119	0.907522	0.184364	0.096499	0.001117	-0.094781	0.000000	-0.118584	1.644032	7.819233	5.363993	0.021024	0.192558	-0.312163	1.770304	7.663624	4.382476	-0.011133	-0.004816	-0.323693	1.770304	7.663624	4.382476	-0.011133	-0.004816	-0.323693
2058.656000	-0.020706	-1.957198	-1.005675	-1.727410	1.487132	0.906321	0.183749	0.098913	0.001896	-0.093515	0.000000	-0.122309	1.633126	7.804461	5.356068	-0.006172	0.174952	-0.226814	1.770553	7.657140	4.381867	-0.011158	-0.004818	-0.323724	1.770553	7.657140	4.381867	-0.011158	-0.004818	-0.323724
2058.668000	-0.018492	-1.955999	-1.005639	-1.728548	1.487132	0.904873	0.183102	0.099524	0.002252	-0.096237	0.000000	-0.116439	1.585003	7.704859	5.319635	-0.009164	0.203781	-0.323217	1.770852	7.649018	4.381106	-0.011181	-0.004816	-0.323760	1.770852	7.649018	4.381106	-0.011181	-0.004816	-0.323760
2058.678000	-0.016643	-1.955052	-1.005603	-1.729529	1.487132	0.903720	0.181909	0.099146	0.002183	-0.095196	0.000000	-0.119345	1.923385	7.628197	5.370674	-0.026480	0.203394	-0.300975	1.771103	7.642120	4.380470	-0.011200	-0.004814	-0.323791	1.771103	7.642120	4.380470	-0.011200	-0.004814	-0.323791
2058.688000	-0.014859	-1.954031	-1.005569	-1.730463	1.487119	0.902547	0.183954	0.101487	0.002040	-0.097085	0.000000	-0.116734	1.592834	7.391935	5.361477	-0.021843	0.199106	-0.334735	1.771354	7.635541	4.379853	-0.011229	-0.004811	-0.323821	1.771354	7.635541	4.379853	-0.011229	-0.004811	-0.323821
2058.698000	-0.012998	-1.953013	-1.005628	-1.731434	1.487119	0.901333	0.184431	0.101292	0.001607	-0.100929	0.000000	-0.122638	1.636030	7.241062	5.357234	0.042047	0.200637	-0.238971	1.771606	7.628688	4.379190	-0.011250	-0.004813	-0.323852	1.771606	7.628688	4.379190	-0.011250	-0.004813	-0.323852
2058.710000	-0.010834	-1.951863	-1.005556	-1.732581	1.487108	0.899897	0.182512	0.097055	0.001204	-0.096733	0.000000	-0.116477	1.951143	7.794886	5.404710	0.018485	0.194264	-0.286817	1.771909	7.620584	4.378427	-0.011278	-0.004808	-0.323889	1.771909	7.620584	4.378427	-0.011278	-0.004808	-0.323889
2058.720000	-0.008992	-1.950856	-1.005569	-1.733574	1.487108	0.898723	0.186171	0.096753	0.002216	-0.096286	0.000000	-0.115572	1.744588	7.929608	5.342937	-0.004584	0.204499	-0.306659	1.772163	7.614065	4.377795	-0.011303	-0.004807	-0.323920	1.772163	7.614065	4.377795	-0.011303	-0.004807	-0.323920
2058.730000	-0.007145	-1.949883	-1.005532	-1.734519	1.487119	0.897535	0.184582	0.100615	0.002271	-0.096547	0.000000	-0.115737	1.911904	7.699170	5.322207	-0.013285	0.216090	-0.299124	1.772417	7.607039	4.377114	-0.011320	-0.004808	-0.323951	1.772417	7.607039	4.377114	-0.011320	-0.004808	-0.323951
2058.740000	-0.005329	-1.948864	-1.005532	-1.735464	1.487119	0.896347	0.183905	0.100196	0.002295	-0.095515	0.000000	-0.119526	2.070499	7.624003	5.330998	-0.047157	0.196326	-0.253766	1.772672	7.600393	4.376440	-0.011343	-0.004808	-0.323982	1.772672	7.600393	4.376440	-0.011343	-0.004808	-0.323982
2058.752000	-0.003146	-1.947640	-1.005507	-1.736614	1.487132	0.894897	0.187247	0.102266	0.001644	-0.098319	0.000000	-0.114613	1.863199	7.539940	5.328239	-0.004172	0.198922	-0.283413	1.772979	7.592326	4.375670	-0.011375	-0.004806	-0.324019	1.772979	7.592326	4.375670	-0.011375	-0.004806	-0.324019
2058.762000	-0.001257	-1.946596	-1.005496	-1.737571	1.487143	0.893710	0.187609	0.102747	0.001322	-0.097238	0.000000	-0.116007	1.817254	7.324691	5.412939	0.007402	0.222551	-0.282918	1.773235	7.584957	4.374945	-0.011390	-0.004804	-0.324050	1.773235	7.584957	4.374945	-0.011390	-0.004804	-0.324050
2058.772000	0.000564	-1.945592	-1.005496	-1.738530	1.487108	0.892548	0.186393	0.097517	0.001626	-0.099490	0.000000	-0.115089	2.011338	7.772170	5.394987	0.029002	0.204914	-0.317009	1.773493	7.578175	4.374269	-0.011415	-0.004803	-0.324082	1.773493	7.578175	4.374269	-0.011415	-0.004803	-0.324082
2058.782000	0.002463	-1.944656	-1.005424	-1.739522	1.487132	0.891358	0.187272	0.099498	0.002745	-0.097125	0.000000	-0.119666	1.974092	7.670707	5.306283	-0.037968	0.185453	-0.254327	1.773751	7.571524	4.373597	-0.011438	-0.004803	-0.324113	1.773751	7.571524	4.373597	-0.011438	-0.004803	-0.324113
2058.794000	0.004716	-1.943395	-1.005387	-1.740719	1.487119	0.889909	0.187442	0.101768	0.002719	-0.097905	0.000000	-0.117095	1.768762	7.372677	5.301831	-0.003511	0.199971	-0.257301	1.774063	7.563177	4.372784	-0.011466	-0.004798	-0.324151	1.774063	7.563177	4.372784	-0.011466	-0.004798	-0.324151
2058.804000	0.006569	-1.942413	-1.005376	-1.741687	1.487155	0.888747	0.187367	0.099932	0.002136	-0.096740	0.000000	-0.113955	1.711196	7.520909	5.310667	0.013575	0.206654	-0.332186	1.774322	7.556113	4.372056	-0.011485	-0.004801	-0.324182	1.774322	7.556113	4.372056	-0.011485	-0.004801	-0.324182
2058.814000	0.008464	-1.941392	-1.005388	-1.742670	1.487132	0.887558	0.187682	0.102160	0.002123	-0.097870	0.000000	-0.117304	1.873491	7.375594	5.303541	0.032900	0.231098	-0.283509	1.774584	7.549135	4.371369	-0.011512	-0.004796	-0.324214	1.774584	7.549135	4.371369	-0.011512	-0.004796	-0.324214
2058.824000	0.010350	-1.940337	-1.005401	-1.743662	1.487119	0.886383	0.187758	0.101413	0.001877	-0.097113	0.000000	-0.118657	1.636256	7.425298	5.318790	0.021724	0.232902	-0.312638	1.774845	7.542302	4.370671	-0.011536	-0.004793	-0.324246	1.774845	7.542302	4.370671	-0.011536	-0.004793	-0.324246
2058.836000	0.012592	-1.939151	-1.005329	-1.744824	1.487132	0.884918	0.187184	0.097908	0.001497	-0.098748	0.000000	-0.121468	1.491485	7.763299	5.321318	0.032253	0.221246	-0.242450	1.775161	7.534007	4.369821	-0.011567	-0.004795	-0.324284	1.775161	7.534007	4.369821	-0.011567	-0.004795	-0.324284
2058.846000	0.014443	-1.938154	-1.005305	-1.745744	1.487143	0.883733	0.185077	0.100021	0.002237	-0.096824	0.000000	-0.117806	1.810866	7.677555	5.282577	0.013593	0.207458	-0.329381	1.775424	7.527302	4.369111	-0.011585	-0.004792	-0.324316	1.775424	7.527302	4.369111	-0.011585	-0.004792	-0.324316
2058.856000	0.016315	-1.937194	-1.005292	-1.746763	1.487179	0.882592	0.186744	0.100852	0.002185	-0.099276	0.000000	-0.120444	1.656197	7.566069	5.257174	0.021797	0.236484	-0.302237	1.775688	7.520135	4.368376	-0.011608	-0.004790	-0.324349	1.775688	7.520135	4.368376	-0.011608	-0.004790	-0.324349
2058.866000	0.018153	-1.936163	-1.005280	-1.747742	1.487143	0.881394	0.185785	0.100029	0.002138	-0.095736	0.000000	-0.119747	1.741824	7.672482	5.274003	0.046306	0.233411	-0.309554	1.775954	7.513527	4.367684	-0.011638	-0.004788	-0.324381	1.775954	7.513527	4.367684	-0.011638	-0.004788	-0.324381
2058.878000	0.020407	-1.934961	-1.005233	-1.748892	1.487132	0.879953	0.184502	0.102485	0.002091	-0.098408	0.000000	-0.123718	2.054604	7.375620	5.277375	0.091506	0.212631	-0.240511	1.776273	7.504945	4.366799	-0.011663	-0.004786	-0.324420	1.776273	7.504945	4.366799	-0.011663	-0.004786	-0.324420
2058.888000	0.022235	-1.933893	-1.005221	-1.749921	1.487143	0.878732	0.187812	0.102404	0.001476	-0.097420	0.000000	-0.119346	1.734343	7.393871	5.250418	0.059282	0.220550	-0.295101	1.776540	7.497956	4.366088	-0.011689	-0.004787	-0.324452	1.776540	7.497956	4.366088	-0.011689	-0.004787	-0.324452
2058.898000	0.024119	-1.932912	-1.005233	-1.750877	1.487143	0.877567	0.188141	0.098835	0.001449	-0.094612	0.000000	-0.123704	1.648093	7.736117	5.319605	0.049156	0.235507	-0.291997	1.776808	7.490739	4.365319	-0.011710	-0.004788	-0.324485	1.776808	7.490739	4.365319	-0.011710	-0.004788	-0.324485
2058.908000	0.025993	-1.931879	-1.005185	-1.751822	1.487167	0.876369	0.185502	0.101093	0.001974	-0.093030	0.000000	-0.120910	2.045124	7.569728	5.234726	0.001813	0.221239	-0.349979	1.777078	7.484294	4.364649	-0.011741	-0.004783	-0.324517	1.777078	7.484294	4.364649	-0.011741	-0.004783	-0.324517
2058.920000	0.028226	-1.930655	-1.005149	-1.753019	1.487119	0.874880	0.189637	0.100702	0.002376	-0.095350	0.000000	-0.124837	1.726283	7.482266	5.196714	0.013496	0.208955	-0.235284	1.777400	7.475396	4.363674	-0.011760	-0.004782	-0.324556	1.777400	7.475396	4.363674	-0.011760	-0.004782	-0.324556
2058.930000	0.030162	-1.929636	-1.005125	-1.754001	1.487132	0.873661	0.188732	0.100653	0.002284	-0.095325	0.000000	-0.117704	1.900521	7.523800	5.208863	0.023129	0.230304	-0.303365	1.777671	7.468444	4.362945	-0.011786	-0.004781	-0.324589	1.777671	7.468444	4.362945	-0.011786	-0.004781	-0.324589
2058.940000	0.032056	-1.928614	-1.005101	-1.755018	1.487132	0.872509	0.187356	0.104472	0.001927	-0.095224	0.000000	-0.123011	2.011053	7.222232	5.247266	-0.011655	0.212189	-0.243488	1.777943	7.461642	4.362234	-0.011816	-0.004782	-0.324622	1.777943	7.461642	4.362234	-0.011816	-0.004782	-0.324622
2058.950000	0.033930	-1.927619	-1.005113	-1.755964	1.487132	0.871336	0.188338	0.103204	0.001631	-0.097220	0.000086	-0.120145	1.857993	7.142863	5.216575	0.075835	0.236515	-0.305534	1.778214	7.454154	4.361416	-0.011837	-0.004779	-0.324655	1.778214	7.454154	4.361416	-0.011837	-0.004779	-0.324655
2058.962000	0.036232	-1.926445	-1.005076	-1.757137	1.487119	0.869846	0.188205	0.098704	0.001986	-0.097001	0.000095	-0.127597	1.800608	7.675037	5.252728	0.012748	0.233958	-0.183692	1.778543	7.446300	4.360584	-0.011870	-0.004778	-0.324695	1.778543	7.446300	4.360584	-0.011870	-0.004778	-0.324695
2058.972000	0.038143	-1.925399	-1.005090	-1.758070	1.487132	0.868628	0.186931	0.102151	0.002050	-0.095912	0.000087	-0.119918	1.769120	7.413928	5.182937	-0.003248	0.224158	-0.288478	1.778817	7.439358	4.359802	-0.011892	-0.004774	-0.324728	1.778817	7.439358	4.359802	-0.011892	-0.004774	-0.324728
2058.982000	0.040051	-1.924405	-1.005054	-1.759062	1.487132	0.867428	0.187759	0.101161	0.002280	-0.095206	0.000094	-0.121766	1.645229	7.487545	5.140465	-0.032007	0.233169	-0.276773	1.779092	7.432280	4.359027	-0.011914	-0.004773	-0.324762	1.779092	7.432280	4.359027	-0.011914	-0.004773	-0.324762
2058.992000	0.041937	-1.923420	-1.005029	-1.759998	1.487143	0.866219	0.187145	0.102718	0.002165	-0.099974	0.000100	-0.119322	1.675005	7.373376	5.150744	0.004393	0.243413	-0.306606	1.779368	7.425287	4.358267	-0.011938	-0.004773	-0.324795	1.779368	7.425287	4.358267	-0.011938	-0.004773	-0.324795
2059.004000	0.044143	-1.922171	-1.005006	-1.761182	1.487143	0.864767	0.186208	0.105376	0.001337	-0.098360	0.000092	-0.124482	1.701589	7.102678	5.202678	-0.033745	0.211525	-0.209277	1.779700	7.416769	4.357329	-0.011967	-0.004771	-0.324836	1.779700	7.416769	4.357329	-0.011967	-0.004771	-0.324836
2059.014000	0.046032	-1.921154	-1.005006	-1.762190	1.487120	0.863572	0.186638	0.101110	0.001110	-0.102235	0.000137	-0.117791	1.765398	7.322519	5.228356	0.026607	0.232241	-0.286371	1.779978	7.409524	4.356535	-0.011989	-0.004771	-0.324869	1.779978	7.409524	4.356535	-0.011989	-0.004771	-0.324869
2059.024000	0.047891	-1.920159	-1.004982	-1.763121	1.487155	0.862336	0.187508	0.098583	0.001361	-0.098942	0.000119	-0.120140	1.662688	7.734999	5.135523	0.009926	0.249982	-0.260391	1.780257	7.402606	4.355766	-0.012020	-0.004769	-0.324903	1.780257	7.402606	4.355766	-0.012020	-0.004769	-0.324903
2059.036000	0.050120	-1.918909	-1.004945	-1.764342	1.487120	0.860935	0.187600	0.102341	0.001467	-0.099565	0.000123	-0.119046	1.798245	7.515431	5.193267	0.019994	0.241713	-0.282063	1.780593	7.394413	4.354856	-0.012055	-0.004769	-0.324944	1.780593	7.394413	4.354856	-0.012055	-0.004769	-0.324944
2059.046000	0.051972	-1.917888	-1.004933	-1.765322	1.487143	0.859651	0.187985	0.103658	0.001628	-0.097532	0.000111	-0.123392	1.943215	7.348055	5.162916	-0.025914	0.236020	-0.220682	1.780873	7.386977	4.354038	-0.012076	-0.004765	-0.324978	1.780873	7.386977	4.354038	-0.012076	-0.004765	-0.324978
2059.056000	0.053852	-1.916881	-1.004958	-1.766328	1.487180	0.858444	0.190341	0.103337	0.001031	-0.098634	0.000117	-0.118129	1.815948	7.392119	5.129170	-0.015941	0.244992	-0.247900	1.781154	7.379583	4.353186	-0.012096	-0.004763	-0.325012	1.781154	7.379583	4.353186	-0.012096	-0.004763	-0.325012
2059.066000	0.055699	-1.915825	-1.004922	-1.767287	1.487119	0.857257	0.189854	0.105523	0.001956	-0.100549	0.000107	-0.117093	1.864984	6.982170	5.170510	0.023297	0.235754	-0.307271	1.781437	7.372564	4.352429	-0.012128	-0.004767	-0.325046	1.781437	7.372564	4.352429	-0.012128	-0.004767	-0.325046
2059.076000	0.057624	-1.914783	-1.004898	-1.768243	1.487155	0.856071	0.188489	0.100622	0.001313	-0.098418	0.000113	-0.117727	2.174104	7.540731	5.205678	-0.014738	0.234107	-0.303482	1.781720	7.365116	4.351582	-0.012148	-0.004759	-0.325081	1.781720	7.365116	4.351582	-0.012148	-0.004759	-0.325081
2059.088000	0.059894	-1.913559	-1.004849	-1.769457	1.487143	0.854607	0.191652	0.101625	0.002277	-0.103020	0.000117	-0.121694	1.851541	7.431053	5.175937	0.022024	0.229298	-0.275579	1.782061	7.356711	4.350606	-0.012176	-0.004760	-0.325122	1.782061	7.356711	4.350606	-0.012176	-0.004760	-0.325122
2059.098000	0.061807	-1.912490	-1.004849	-1.770427	1.487155	0.853409	0.191399	0.104466	0.002517	-0.099925	0.000104	-0.120436	1.917798	7.229674	5.130445	-0.019111	0.255314	-0.248086	1.782346	7.349664	4.349819	-0.012206	-0.004759	-0.325157	1.782346	7.349664	4.349819	-0.012206	-0.004759	-0.325157
2059.108000	0.063702	-1.911495	-1.004861	-1.771412	1.487143	0.852224	0.189801	0.102187	0.002697	-0.100987	0.000093	-0.119051	2.095938	7.402722	5.128726	0.010019	0.251295	-0.321177	1.782631	7.341887	4.348877	-0.012221	-0.004760	-0.325191	1.782631	7.341887	4.348877	-0.012221	-0.004760	-0.325191
2059.118000	0.065604	-1.910462	-1.004802	-1.772432	1.487155	0.850976	0.192424	0.104234	0.002304	-0.102909	0.000102	-0.121563	1.728706	7.190982	5.077849	-0.004096	0.265504	-0.310899	1.782918	7.334666	4.348071	-0.012252	-0.004754	-0.325226	1.782918	7.334666	4.348071	-0.012252	-0.004754	-0.325226
2059.130000	0.067872	-1.909191	-1.004790	-1.773631	1.487155	0.849526	0.191863	0.103486	0.001943	-0.100787	0.000106	-0.122570	1.690682	7.063521	5.122705	0.015939	0.228120	-0.250214	1.783263	7.325720	4.347023	-0.012279	-0.004750	-0.325268	1.783263	7.325720	4.347023	-0.012279	-0.004750	-0.325268
2059.140000	0.069796	-1.908197	-1.004778	-1.774603	1.487143	0.848316	0.190173	0.100321	0.001609	-0.101107	0.000098	-0.121087	1.962174	7.461508	5.180219	0.036080	0.263739	-0.286515	1.783552	7.319002	4.346230	-0.012314	-0.004752	-0.325303	1.783552	7.319002	4.346230	-0.012314	-0.004752	-0.325303
2059.150000	0.071706	-1.907152	-1.004742	-1.775609	1.487155	0.847095	0.192598	0.101717	0.002278	-0.098315	0.000091	-0.119254	1.600617	7.463349	5.116940	-0.021783	0.235574	-0.362123	1.783842	7.311574	4.345368	-0.012335	-0.004751	-0.325338	1.783842	7.311574	4.345368	-0.012335	-0.004751	-0.325338
2059.160000	0.073607	-1.906120	-1.004743	-1.776607	1.487179	0.845908	0.192995	0.102698	0.001953	-0.102198	0.000097	-0.120716	1.649244	7.243947	5.076815	-0.014167	0.260441	-0.333636	1.784132	7.304557	4.344524	-0.012358	-0.004748	-0.325373	1.784132	7.304557	4.344524	-0.012358	-0.004748	-0.325373
2059.170000	0.075519	-1.905125	-1.004729	-1.777615	1.487167	0.844670	0.190543	0.102145	0.001829	-0.102453	0.000091	-0.126310	1.855599	7.273002	5.064574	0.035150	0.256770	-0.252484	1.784424	7.297547	4.343699	-0.012389	-0.004746	-0.325409	1.784424	7.297547	4.343699	-0.012389	-0.004746	-0.325409
2059.180000	0.077430	-1.904091	-1.004718	-1.778597	1.487155	0.843451	0.191923	0.103999	0.001811	-0.100618	0.000096	-0.122590	1.706840	7.251503	5.098176	0.015915	0.262431	-0.257055	1.784717	7.290046	4.342838	-0.012419	-0.004747	-0.325444	1.784717	7.290046	4.342838	-0.012419	-0.004747	-0.325444
2059.190000	0.079329	-1.903048	-1.004706	-1.779605	1.487167	0.842229	0.191643	0.104566	0.001170	-0.099441	0.000105	-0.121208	1.736647	6.979884	5.152540	0.014904	0.236039	-0.315726	1.785010	7.282754	4.341967	-0.012445	-0.004745	-0.325480	1.785010	7.282754	4.341967	-0.012445	-0.004745	-0.325480
2059.202000	0.081669	-1.901814	-1.004706	-1.780865	1.487179	0.840755	0.189955	0.100187	0.000813	-0.099556	0.000094	-0.121418	1.892271	7.565226	5.173840	-0.011587	0.249031	-0.321184	1.785362	7.274060	4.340925	-0.012479	-0.004745	-0.325522	1.785362	7.274060	4.340925	-0.012479	-0.004745	-0.325522
2059.212000	0.083570	-1.900829	-1.004634	-1.781859	1.487155	0.839544	0.191718	0.102403	0.002098	-0.096427	0.000086	-0.123630	1.837115	7.475432	5.035779	-0.032798	0.243843	-0.295134	1.785658	7.267110	4.340095	-0.012509	-0.004741	-0.325558	1.785658	7.267110	4.340095	-0.012509	-0.004741	-0.325558
2059.222000	0.085455	-1.899785	-1.004647	-1.782819	1.487155	0.838309	0.191996	0.103301	0.001346	-0.097099	0.000080	-0.125109	1.781260	7.303160	5.154932	-0.012086	0.241793	-0.250386	1.785953	7.259558	4.339191	-0.012534	-0.004741	-0.325594	1.785953	7.259558	4.339191	-0.012534	-0.004741	-0.325594
2059.234000	0.087770	-1.898501	-1.004611	-1.784042	1.487155	0.836848	0.190634	0.103611	0.002186	-0.097287	0.000086	-0.123729	1.897992	7.319530	5.129692	-0.017661	0.239493	-0.302432	1.786309	7.250669	4.338133	-0.012566	-0.004741	-0.325637	1.786309	7.250669	4.338133	-0.012566	-0.004741	-0.325637
2059.244000	0.089672	-1.897467	-1.004611	-1.785014	1.487179	0.835591	0.191913	0.107316	0.002033	-0.096602	0.000080	-0.121851	1.859046	6.905380	5.063731	-0.030478	0.258984	-0.282350	1.786607	7.243504	4.337245	-0.012597	-0.004737	-0.325673	1.786607	7.243504	4.337245	-0.012597	-0.004737	-0.325673
2059.254000	0.091681	-1.896413	-1.004587	-1.786058	1.487132	0.834352	0.191573	0.105641	0.001306	-0.097292	0.000086	-0.123861	1.839913	6.909219	5.109279	-0.002279	0.246355	-0.254463	1.786905	7.235843	4.336293	-0.012614	-0.004734	-0.325710	1.786905	7.235843	4.336293	-0.012614	-0.004734	-0.325710
2059.264000	0.093529	-1.895383	-1.004575	-1.787089	1.487192	0.833070	0.190749	0.101648	0.001773	-0.096483	0.000081	-0.123560	1.921127	7.304518	5.147683	0.022617	0.255370	-0.242957	1.787204	7.228645	4.335435	-0.012654	-0.004734	-0.325746	1.787204	7.228645	4.335435	-0.012654	-0.004734	-0.325746
2059.274000	0.095466	-1.894362	-1.004514	-1.788037	1.487132	0.831913	0.190104	0.104376	0.002115	-0.096556	0.000089	-0.119162	2.135439	7.085838	5.054042	-0.020284	0.232761	-0.312501	1.787503	7.221046	4.334491	-0.012674	-0.004732	-0.325782	1.787503	7.221046	4.334491	-0.012674	-0.004732	-0.325782
2059.286000	0.097843	-1.893102	-1.004514	-1.789213	1.487155	0.830426	0.192089	0.104113	0.002499	-0.096751	0.000081	-0.120663	1.853109	7.104348	5.045665	-0.017102	0.266263	-0.320214	1.787864	7.212274	4.333410	-0.012704	-0.004730	-0.325826	1.787864	7.212274	4.333410	-0.012704	-0.004730	-0.325826
2059.296000	0.099745	-1.892034	-1.004514	-1.790162	1.487143	0.829179	0.192081	0.104519	0.002362	-0.098730	0.000089	-0.123762	1.807834	7.046185	5.010930	-0.026372	0.243353	-0.264024	1.788164	7.204666	4.332457	-0.012723	-0.004730	-0.325863	1.788164	7.204666	4.332457	-0.012723	-0.004730	-0.325863
2059.306000	0.101700	-1.890999	-1.004502	-1.791194	1.487143	0.827943	0.191679	0.108447	0.001796	-0.099762	0.000082	-0.127017	1.835646	6.616921	5.098053	-0.055469	0.268757	-0.205834	1.788466	7.197425	4.331569	-0.012754	-0.004727	-0.325899	1.788466	7.197425	4.331569	-0.012754	-0.004727	-0.325899
2059.316000	0.103649	-1.889948	-1.004456	-1.792190	1.487132	0.826689	0.192368	0.102977	0.001411	-0.100011	0.000089	-0.118813	1.609464	7.039848	5.090932	-0.038658	0.245446	-0.308476	1.788767	7.190164	4.330649	-0.012781	-0.004729	-0.325936	1.788767	7.190164	4.330649	-0.012781	-0.004729	-0.325936
2059.326000	0.105574	-1.888953	-1.004456	-1.793176	1.487155	0.825478	0.191323	0.100310	0.001417	-0.104260	0.000095	-0.121733	1.628935	7.470194	5.062191	0.010554	0.267432	-0.300537	1.789069	7.183000	4.329746	-0.012811	-0.004726	-0.325973	1.789069	7.183000	4.329746	-0.012811	-0.004726	-0.325973
2059.336000	0.107458	-1.887920	-1.004407	-1.794182	1.487143	0.824315	0.188927	0.103192	0.002197	-0.101330	0.000089	-0.121444	1.898213	7.233047	5.015970	0.004897	0.251927	-0.315471	1.789370	7.175719	4.328833	-0.012841	-0.004722	-0.326010	1.789370	7.175719	4.328833	-0.012841	-0.004722	-0.326010
2059.348000	0.109775	-1.886636	-1.004418	-1.795429	1.487179	0.822791	0.191738	0.103766	0.001548	-0.099618	0.000118	-0.126170	1.718511	7.217861	5.058956	-0.039968	0.247492	-0.228908	1.789731	7.166286	4.327647	-0.012873	-0.004721	-0.326054	1.789731	7.166286	4.327647	-0.012873	-0.004721	-0.326054
2059.358000	0.111664	-1.885603	-1.004419	-1.796401	1.487167	0.821571	0.192072	0.104823	0.001053	-0.100458	0.000105	-0.121489	1.714582	7.128811	5.073964	-0.036094	0.274801	-0.299123	1.790030	7.159110	4.326752	-0.012903	-0.004722	-0.326091	1.790030	7.159110	4.326752	-0.012903	-0.004722	-0.326091
2059.368000	0.113509	-1.884564	-1.004384	-1.797383	1.487143	0.820374	0.178401	0.099286	0.000025	-0.097559	0.000112	-0.117169	0.826132	6.089211	4.863804	0.004441	0.255130	-0.233305	0.528749	6.264080	4.036844	0.015562	-0.014709	-0.271816	0.528749	6.264080	4.036844	0.015562	-0.014709	-0.271816
2059.378000	0.115199	-1.883597	-1.004408	-1.798292	1.487179	0.819253	0.167983	0.087322	0.000138	-0.090904	0.000102	-0.107624	0.784149	6.702878	4.879054	0.041101	0.237258	-0.275525	0.503333	6.239818	4.027749	0.018537	-0.014846	-0.268424	0.503333	6.239818	4.027749	0.018537	-0.014846	-0.268424
2059.390000	0.117114	-1.882627	-1.004359	-1.799247	1.487155	0.818034	0.153511	0.082924	0.001539	-0.080676	0.000091	-0.101036	0.600240	6.384689	4.785569	0.008361	0.244870	-0.197239	0.472555	6.211190	4.016905	0.022100	-0.015010	-0.264355	0.472555	6.211190	4.016905	0.022100	-0.015010	-0.264355
2059.400000	0.118563	-1.881730	-1.004300	-1.799988	1.487155	0.817106	0.140885	0.078573	0.002227	-0.075547	0.000084	-0.087628	0.433765	5.924006	4.660911	0.043344	0.265099	-0.244219	0.446655	6.187887	4.007873	0.025064	-0.015151	-0.260964	0.446655	6.187887	4.007873	0.025064	-0.015151	-0.260964
2059.410000	0.119836	-1.880978	-1.004264	-1.800729	1.487167	0.816271	0.126104	0.070758	0.002318	-0.068417	0.000091	-0.078147	0.649666	5.684421	4.624969	0.066454	0.249709	-0.269006	0.420516	6.165158	3.998874	0.028025	-0.015293	-0.257573	0.420516	6.165158	3.998874	0.028025	-0.015293	-0.257573
2059.420000	0.121069	-1.880371	-1.004251	-1.801287	1.487179	0.815520	0.115779	0.060418	0.002419	-0.057101	0.000085	-0.071979	0.078281	5.827760	4.604010	-0.003156	0.240867	-0.236672	0.394065	6.143431	3.990038	0.030969	-0.015439	-0.254182	0.394065	6.143431	3.990038	0.030969	-0.015439	-0.254182
2059.432000	0.122249	-1.879715	-1.004264	-1.801981	1.487179	0.814723	0.097052	0.053330	0.001809	-0.053265	0.000079	-0.058203	0.113998	5.440634	4.541765	0.095385	0.226853	-0.276167	0.362031	6.117987	3.979434	0.034496	-0.015617	-0.250112	0.362031	6.117987	3.979434	0.034496	-0.015617	-0.250112
2059.442000	0.123156	-1.879228	-1.004204	-1.802432	1.487155	0.814198	0.082620	0.044849	0.000950	-0.043528	0.000074	-0.054226	-0.003677	5.488332	4.621024	0.082366	0.245492	-0.221962	0.334975	6.098022	3.970758	0.037424	-0.015771	-0.246721	0.334975	6.098022	3.970758	0.037424	-0.015771	-0.246721
2059.452000	0.123831	-1.878873	-1.004228	-1.802788	1.487179	0.813712	0.067682	0.036706	0.000646	-0.035072	0.000080	-0.044294	0.055891	5.459043	4.547800	0.025850	0.236577	-0.213766	0.307743	6.078223	3.962098	0.040348	-0.015922	-0.243330	0.307743	6.078223	3.962098	0.040348	-0.015922	-0.243330
2059.462000	0.124460	-1.878603	-1.004205	-1.803169	1.487179	0.813332	0.053051	0.027163	0.000427	-0.030052	0.000000	-0.036606	0.172357	5.597291	4.539649	0.100811	0.256919	-0.121673	0.280136	6.059869	3.953603	0.043251	-0.016078	-0.239939	0.280136	6.059869	3.953603	0.043251	-0.016078	-0.239939
2059.472000	0.124838	-1.878368	-1.004228	-1.803381	1.487203	0.812978	0.037493	0.017945	0.000109	-0.020929	0.000000	-0.026609	0.387127	5.839290	4.584509	0.096634	0.251555	-0.137752	0.252320	6.041899	3.945114	0.046156	-0.016238	-0.236548	0.252320	6.041899	3.945114	0.046156	-0.016238	-0.236548
2059.482000	0.125107	-1.878275	-1.004241	-1.803592	1.487167	0.812791	0.025159	0.010802	0.000084	-0.012274	0.000000	-0.015071	0.184195	5.915412	4.515933	0.108964	0.245766	-0.149234	0.224189	6.024976	3.936777	0.049044	-0.016400	-0.233157	0.224189	6.024976	3.936777	0.049044	-0.016400	-0.233157
2059.494000	0.125316	-1.878208	-1.004252	-1.803623	1.487167	0.812726	0.009537	0.001788	0.000066	-0.001330	0.000000	-0.002956	-0.112258	5.356785	4.489477	0.192743	0.256559	-0.051665	-0.362526	5.106534	3.926821	0.244003	-0.016597	-0.058380	-0.362526	5.106534	3.926821	0.244003	-0.016597	-0.058380
2059.504000	0.125261	-1.878248	-1.004216	-1.803533	1.487155	0.812740	-0.005914	-0.006777	-0.000223	0.011374	0.000053	0.002981	2.121291	4.445151	3.764403	0.439869	0.224280	-0.157448	1.293284	3.974403	3.268303	0.588095	-0.005741	-0.172774	1.293284	3.974403	3.268303	0.588095	-0.005741	-0.172774
2059.514000	0.125344	-1.878335	-1.004366	-1.803333	1.487179	0.812660	0.016738	-0.012628	-0.012866	0.028457	0.000052	-0.014540	1.598123	3.878731	3.507060	0.391023	0.241385	-0.283714	2.145201	3.178357	2.914929	0.651847	-0.011763	-0.328538	2.145201	3.178357	2.914929	0.651847	-0.011763	-0.328538
2059.524000	0.125525	-1.878504	-1.004452	-1.803079	1.487167	0.812453	0.019598	-0.016705	-0.017189	0.032435	0.000000	-0.021032	1.927607	3.775151	3.184966	0.513880	0.220349	-0.238340	2.159879	3.028581	2.905367	0.657162	-0.017784	-0.331559	2.159879	3.028581	2.905367	0.657162	-0.017784	-0.331559
2059.536000	0.125756	-1.878721	-1.004731	-1.802615	1.487179	0.812198	0.024484	-0.018352	-0.025961	0.049390	0.000000	-0.028568	2.441720	3.185419	3.003873	0.552356	0.224341	-0.292477	2.177572	3.017678	2.893976	0.663536	-0.025005	-0.335183	2.177572	3.017678	2.893976	0.663536	-0.025005	-0.335183
2059.546000	0.126061	-1.878927	-1.004989	-1.802069	1.487179	0.811857	0.033884	-0.023732	-0.036289	0.061227	0.000000	-0.038630	2.344383	3.212703	3.023685	0.635973	0.217035	-0.268594	2.192425	3.009539	2.884711	0.668834	-0.031018	-0.338204	2.192425	3.009539	2.884711	0.668834	-0.031018	-0.338204
2059.556000	0.126462	-1.879182	-1.005483	-1.801402	1.487143	0.811411	0.041362	-0.030403	-0.046503	0.076396	0.000000	-0.044168	2.405892	3.188067	3.078477	0.710868	0.210964	-0.317537	2.207321	3.001302	2.875471	0.674131	-0.037031	-0.341224	2.207321	3.001302	2.875471	0.674131	-0.037031	-0.341224
2059.566000	0.126884	-1.879533	-1.006001	-1.800554	1.487179	0.810952	0.048706	-0.036008	-0.054712	0.091840	-0.000056	-0.051751	2.516706	3.108418	3.106280	0.726219	0.168227	-0.321641	2.222321	2.993951	2.866398	0.679418	-0.043045	-0.344245	2.222321	2.993951	2.866398	0.679418	-0.043045	-0.344245
2059.576000	0.127452	-1.879944	-1.006558	-1.799574	1.487179	0.810394	0.056904	-0.042841	-0.063047	0.110143	-0.000531	-0.064688	2.257892	3.250846	2.814423	0.667186	0.143321	-0.279681	2.237423	2.987537	2.857530	0.684696	-0.049053	-0.347266	2.237423	2.987537	2.857530	0.684696	-0.049053	-0.347266
2059.588000	0.128212	-1.880536	-1.007401	-1.798186	1.487155	0.809563	0.063787	-0.049812	-0.073479	0.126184	-0.000702	-0.069279	2.339650	3.163576	2.764837	0.692469	0.109905	-0.315854	2.255641	2.980356	2.847031	0.691026	-0.056262	-0.350890	2.255641	2.980356	2.847031	0.691026	-0.056262	-0.350890
2059.598000	0.128925	-1.881018	-1.008157	-1.796837	1.487179	0.808827	0.070438	-0.055515	-0.080897	0.139369	-0.000965	-0.078516	2.279931	3.160480	2.656233	0.689429	0.088631	-0.293871	2.270919	2.975119	2.838419	0.696289	-0.062269	-0.353911	2.270919	2.975119	2.838419	0.696289	-0.062269	-0.353911
2059.608000	0.129671	-1.881620	-1.009011	-1.795367	1.487167	0.807971	0.078564	-0.058964	-0.088652	0.152174	-0.000973	-0.089564	1.957986	2.878669	2.394071	0.721238	0.050003	-0.281933	2.286288	2.970618	2.829986	0.701546	-0.068275	-0.356931	2.286288	2.970618	2.829986	0.701546	-0.068275	-0.356931
2059.618000	0.130515	-1.882247	-1.009962	-1.793740	1.487119	0.807036	0.084818	-0.065611	-0.096333	0.166115	-0.001386	-0.092122	1.864128	2.870381	2.382913	0.754319	0.020629	-0.281770	2.301707	2.966207	2.821597	0.706797	-0.074278	-0.359952	2.301707	2.966207	2.821597	0.706797	-0.074278	-0.359952
2059.628000	0.131408	-1.882948	-1.010982	-1.792005	1.487106	0.806071	0.087676	-0.073972	-0.108480	0.182397	-0.002585	-0.100907	2.221382	3.074094	2.442837	0.698700	-0.012089	-0.305072	2.317258	2.963214	2.813443	0.712038	-0.080281	-0.362972	2.317258	2.963214	2.813443	0.712038	-0.080281	-0.362972
2059.638000	0.132285	-1.883743	-1.012136	-1.790151	1.487093	0.804951	0.095609	-0.081776	-0.117924	0.193454	-0.004042	-0.110312	2.300601	3.500387	2.414292	0.715463	0.003972	-0.295402	2.332869	2.960588	2.805460	0.717265	-0.086278	-0.365993	2.332869	2.960588	2.805460	0.717265	-0.086278	-0.365993
2059.650000	0.133562	-1.884812	-1.013577	-1.787648	1.487058	0.803605	0.104757	-0.083291	-0.130616	0.209213	-0.003128	-0.118136	2.237112	3.070621	2.579535	0.712072	-0.011594	-0.342508	1.620573	4.054403	3.403840	0.666316	-0.096837	-0.323735	1.620573	4.054403	3.403840	0.666316	-0.096837	-0.323735
2059.660000	0.134618	-1.885637	-1.014920	-1.785574	1.487034	0.802441	0.102078	-0.078466	-0.126445	0.206755	-0.002385	-0.121563	1.884404	3.469820	2.867963	0.716053	-0.102906	-0.204840	1.620607	4.061836	3.405876	0.666323	-0.096849	-0.323742	1.620607	4.061836	3.405876	0.666323	-0.096849	-0.323742
2059.670000	0.135666	-1.886530	-1.016234	-1.783415	1.487033	0.801233	0.105031	-0.087376	-0.130639	0.204999	-0.004645	-0.115134	1.558954	4.343091	3.045512	0.700516	-0.072892	-0.311870	1.620625	4.069183	3.407930	0.666326	-0.096862	-0.323748	1.620625	4.069183	3.407930	0.666326	-0.096862	-0.323748
2059.682000	0.136975	-1.887646	-1.017791	-1.780919	1.486947	0.799817	0.105797	-0.089487	-0.132942	0.207891	-0.008074	-0.118891	1.336038	4.932800	3.131101	0.738847	-0.013436	-0.279416	1.620647	4.078405	3.410382	0.666332	-0.096879	-0.323755	1.620647	4.078405	3.410382	0.666332	-0.096879	-0.323755
2059.692000	0.138028	-1.888532	-1.019086	-1.778785	1.486890	0.798643	0.104013	-0.087020	-0.134650	0.204848	-0.002065	-0.117734	1.416653	4.854119	3.332777	0.686114	-0.131409	-0.318371	1.620666	4.085759	3.412404	0.666338	-0.096895	-0.323761	1.620666	4.085759	3.412404	0.666338	-0.096895	-0.323761
2059.702000	0.139133	-1.889384	-1.020430	-1.776709	1.486902	0.797433	0.106049	-0.086338	-0.134648	0.205987	-0.002078	-0.121783	1.193575	4.923012	3.234390	0.760029	-0.123711	-0.231460	1.620685	4.093160	3.414384	0.666340	-0.096906	-0.323767	1.620685	4.093160	3.414384	0.666340	-0.096906	-0.323767
2059.712000	0.140169	-1.890198	-1.021752	-1.774715	1.486877	0.796209	0.105913	-0.083312	-0.132136	0.210687	-0.003831	-0.117847	1.003372	4.716021	3.114618	0.690698	-0.134977	-0.283059	1.620704	4.100200	3.416308	0.666345	-0.096923	-0.323774	1.620704	4.100200	3.416308	0.666345	-0.096923	-0.323774
2059.722000	0.141173	-1.891011	-1.023069	-1.772603	1.486803	0.795051	0.103479	-0.077801	-0.132648	0.211985	-0.009253	-0.117041	1.395270	4.013731	2.989594	0.685208	-0.071555	-0.316498	1.620724	4.106880	3.418189	0.666356	-0.096937	-0.323780	1.620724	4.106880	3.418189	0.666356	-0.096937	-0.323780
2059.732000	0.142253	-1.891828	-1.024414	-1.770467	1.486781	0.793800	0.103437	-0.079403	-0.133822	0.212635	-0.004792	-0.117594	1.537035	3.960957	3.169380	0.693719	-0.096224	-0.279553	1.620743	4.113488	3.420055	0.666363	-0.096955	-0.323786	1.620743	4.113488	3.420055	0.666363	-0.096955	-0.323786
2059.744000	0.143468	-1.892803	-1.026006	-1.768055	1.486709	0.792432	0.102786	-0.084720	-0.134200	0.214380	-0.003649	-0.122141	1.801305	4.073328	3.281591	0.700490	-0.100478	-0.257331	1.620767	4.121682	3.422324	0.666369	-0.096973	-0.323793	1.620767	4.121682	3.422324	0.666369	-0.096973	-0.323793
2059.754000	0.144476	-1.893631	-1.027304	-1.765973	1.486685	0.791210	0.101169	-0.086288	-0.129513	0.213489	-0.002938	-0.120601	2.139696	4.311399	3.294662	0.697777	-0.117931	-0.241031	1.620787	4.128685	3.424188	0.666371	-0.096988	-0.323800	1.620787	4.128685	3.424188	0.666371	-0.096988	-0.323800
2059.764000	0.145484	-1.894470	-1.028547	-1.763880	1.486650	0.790048	0.105663	-0.085411	-0.125362	0.210822	-0.003041	-0.118663	1.923325	4.286870	3.180798	0.727276	-0.125708	-0.305335	1.620807	4.135894	3.426037	0.666381	-0.097002	-0.323806	1.620807	4.135894	3.426037	0.666381	-0.097002	-0.323806
2059.774000	0.146554	-1.895322	-1.029819	-1.761677	1.486638	0.788848	0.107733	-0.085343	-0.124740	0.213669	-0.002707	-0.121861	1.669475	4.252698	3.031323	0.714042	-0.154027	-0.303174	1.620828	4.142724	3.427798	0.666397	-0.097017	-0.323812	1.620828	4.142724	3.427798	0.666397	-0.097017	-0.323812
2059.784000	0.147625	-1.896223	-1.031144	-1.759631	1.486601	0.787650	0.107807	-0.086912	-0.128499	0.213356	-0.002912	-0.122070	1.629063	4.365262	3.180187	0.681316	-0.158590	-0.281001	1.620849	4.149889	3.429597	0.666406	-0.097032	-0.323819	1.620849	4.149889	3.429597	0.666406	-0.097032	-0.323819
2059.796000	0.148933	-1.897180	-1.032664	-1.757106	1.486541	0.786200	0.107293	-0.083174	-0.127203	0.211253	-0.003630	-0.121025	1.601309	3.927034	3.253207	0.693086	-0.163594	-0.247968	1.620874	4.158016	3.431718	0.666420	-0.097044	-0.323826	1.620874	4.158016	3.431718	0.666420	-0.097044	-0.323826
2059.806000	0.149986	-1.898045	-1.033982	-1.754941	1.486529	0.785062	0.105334	-0.083883	-0.127526	0.210769	-0.003608	-0.118307	1.760615	3.788957	3.250078	0.683832	-0.177814	-0.312320	1.620895	4.164808	3.433453	0.666432	-0.097063	-0.323833	1.620895	4.164808	3.433453	0.666432	-0.097063	-0.323833
2059.816000	0.151092	-1.898923	-1.035277	-1.752788	1.486482	0.783863	0.107407	-0.088445	-0.127251	0.209156	-0.003786	-0.120048	1.577088	4.284313	3.128830	0.664841	-0.177582	-0.279683	1.620916	4.172027	3.435208	0.666447	-0.097075	-0.323839	1.620916	4.172027	3.435208	0.666447	-0.097075	-0.323839
2059.826000	0.152200	-1.899823	-1.036506	-1.750647	1.486469	0.782674	0.109149	-0.089989	-0.126375	0.206466	-0.003762	-0.123760	1.403166	4.642575	3.192046	0.681195	-0.180919	-0.290519	1.620938	4.179116	3.436917	0.666461	-0.097090	-0.323846	1.620938	4.179116	3.436917	0.666461	-0.097090	-0.323846
2059.838000	0.153459	-1.900866	-1.038089	-1.748111	1.486421	0.781152	0.105921	-0.087221	-0.128258	0.204073	-0.002916	-0.122398	1.477492	4.436369	3.365972	0.709809	-0.186117	-0.242513	1.620963	4.187932	3.439043	0.666466	-0.097113	-0.323854	1.620963	4.187932	3.439043	0.666466	-0.097113	-0.323854
2059.848000	0.154512	-1.901754	-1.039324	-1.746076	1.486409	0.780004	0.105786	-0.087518	-0.127350	0.205957	-0.003416	-0.118575	1.483907	4.543471	3.234169	0.716675	-0.186761	-0.297640	1.620984	4.194927	3.440736	0.666471	-0.097125	-0.323861	1.620984	4.194927	3.440736	0.666471	-0.097125	-0.323861
2059.858000	0.155570	-1.902642	-1.040620	-1.744029	1.486349	0.778815	0.105130	-0.088780	-0.124377	0.206172	-0.003601	-0.121728	1.605312	4.855187	3.126734	0.714155	-0.202434	-0.271759	1.621006	4.202130	3.442402	0.666476	-0.097141	-0.323867	1.621006	4.202130	3.442402	0.666476	-0.097141	-0.323867
2059.868000	0.156675	-1.903576	-1.041863	-1.741958	1.486361	0.777593	0.103514	-0.085573	-0.127233	0.207477	-0.003393	-0.121789	1.569394	4.672801	3.345936	0.761007	-0.169806	-0.254138	1.621028	4.209140	3.444038	0.666482	-0.097157	-0.323874	1.621028	4.209140	3.444038	0.666482	-0.097157	-0.323874
2059.880000	0.157950	-1.904561	-1.043397	-1.739481	1.486326	0.776166	0.106686	-0.086133	-0.125471	0.208512	-0.003045	-0.120960	1.426729	4.667298	3.114823	0.726235	-0.189462	-0.246420	1.621055	4.217412	3.445973	0.666493	-0.097173	-0.323882	1.621055	4.217412	3.445973	0.666493	-0.097173	-0.323882
2059.890000	0.159014	-1.905414	-1.044646	-1.737396	1.486301	0.774993	0.105591	-0.088490	-0.129300	0.212754	-0.002954	-0.118607	1.373295	4.895175	3.382800	0.712742	-0.232131	-0.278732	1.621078	4.224301	3.447550	0.666506	-0.097189	-0.323889	1.621078	4.224301	3.447550	0.666506	-0.097189	-0.323889
2059.900000	0.160083	-1.906276	-1.045871	-1.735279	1.486253	0.773770	0.104480	-0.086246	-0.127048	0.211447	-0.003257	-0.120737	1.517765	4.745359	3.115293	0.719008	-0.233078	-0.279853	1.621101	4.231239	3.449095	0.666519	-0.097204	-0.323896	1.621101	4.231239	3.449095	0.666519	-0.097204	-0.323896
2059.910000	0.161096	-1.907091	-1.047100	-1.733184	1.486205	0.772570	0.105930	-0.083750	-0.125995	0.212017	-0.003175	-0.122561	1.521114	4.588308	3.095672	0.654930	-0.177987	-0.245357	1.621123	4.238193	3.450671	0.666526	-0.097219	-0.323903	1.621123	4.238193	3.450671	0.666526	-0.097219	-0.323903
2059.922000	0.162378	-1.908099	-1.048550	-1.730660	1.486181	0.771109	0.103405	-0.084094	-0.125472	0.211899	-0.003579	-0.121331	1.689512	4.368388	2.956396	0.705333	-0.236643	-0.224899	1.621152	4.245658	3.452390	0.666558	-0.097239	-0.323911	1.621152	4.245658	3.452390	0.666558	-0.097239	-0.323911
2059.932000	0.163395	-1.908962	-1.049738	-1.728564	1.486133	0.769900	0.104564	-0.083948	-0.126496	0.213747	-0.003472	-0.116419	1.753826	4.274186	3.041695	0.665274	-0.210664	-0.236668	1.621176	4.252550	3.453890	0.666574	-0.097253	-0.323918	1.621176	4.252550	3.453890	0.666574	-0.097253	-0.323918
2059.942000	0.164478	-1.909753	-1.050988	-1.726447	1.486133	0.768724	0.106635	-0.081630	-0.127492	0.211423	-0.003670	-0.118559	1.512417	3.930523	2.927747	0.651958	-0.202478	-0.262309	1.621200	4.259033	3.455362	0.666587	-0.097268	-0.323925	1.621200	4.259033	3.455362	0.666587	-0.097268	-0.323925
2059.952000	0.165536	-1.910570	-1.052303	-1.724330	1.486098	0.767549	0.105323	-0.083050	-0.129759	0.210521	-0.002530	-0.119718	1.594399	3.856623	3.077000	0.681077	-0.216398	-0.277813	1.621224	4.265492	3.456812	0.666606	-0.097282	-0.323932	1.621224	4.265492	3.456812	0.666606	-0.097282	-0.323932
2059.964000	0.166786	-1.911628	-1.053801	-1.721733	1.486073	0.766050	0.106590	-0.088212	-0.128448	0.209074	-0.003287	-0.121627	1.565481	4.291512	2.984172	0.631913	-0.227367	-0.188956	1.621252	4.273300	3.458565	0.666620	-0.097303	-0.323941	1.621252	4.273300	3.458565	0.666620	-0.097303	-0.323941
2059.974000	0.167875	-1.912552	-1.055109	-1.719604	1.486037	0.764890	0.106071	-0.088998	-0.130882	0.207364	-0.003207	-0.116350	1.505164	4.556570	3.153530	0.665895	-0.220980	-0.296170	1.621275	4.280741	3.460070	0.666632	-0.097321	-0.323948	1.621275	4.280741	3.460070	0.666632	-0.097321	-0.323948
2059.984000	0.168931	-1.913416	-1.056455	-1.717500	1.486001	0.763679	0.104690	-0.087732	-0.131877	0.203738	-0.003153	-0.118184	1.870875	4.409112	3.137107	0.650276	-0.224486	-0.249574	1.621298	4.287682	3.461553	0.666640	-0.097334	-0.323955	1.621298	4.287682	3.461553	0.666640	-0.097334	-0.323955
2059.994000	0.169979	-1.914292	-1.057794	-1.715465	1.485953	0.762516	0.105833	-0.088604	-0.132788	0.205361	-0.002444	-0.115971	1.635600	4.454232	3.208013	0.677205	-0.235208	-0.310390	1.621321	4.294300	3.463001	0.666644	-0.097352	-0.323963	1.621321	4.294300	3.463001	0.666644	-0.097352	-0.323963
2060.006000	0.171254	-1.915395	-1.059422	-1.712940	1.485918	0.761064	0.108581	-0.088439	-0.132353	0.205821	-0.002758	-0.121782	1.455764	4.817993	3.331767	0.660325	-0.239543	-0.229401	1.621349	4.302707	3.464753	0.666641	-0.097371	-0.323971	1.621349	4.302707	3.464753	0.666641	-0.097371	-0.323971
2060.016000	0.172257	-1.916257	-1.060753	-1.710904	1.485917	0.759855	0.107108	-0.083900	-0.130051	0.207110	-0.003405	-0.116752	1.566946	4.366121	3.370896	0.718814	-0.238993	-0.279998	1.621372	4.309845	3.466209	0.666637	-0.097385	-0.323979	1.621372	4.309845	3.466209	0.666637	-0.097385	-0.323979
2060.026000	0.173338	-1.917122	-1.062135	-1.708846	1.485869	0.758728	0.106233	-0.085164	-0.131129	0.208151	-0.003048	-0.118615	1.583764	4.406742	3.453015	0.707693	-0.214682	-0.271111	1.621396	4.316054	3.467552	0.666649	-0.097402	-0.323986	1.621396	4.316054	3.467552	0.666649	-0.097402	-0.323986
2060.036000	0.174409	-1.917987	-1.063388	-1.706762	1.485845	0.757506	0.106187	-0.087685	-0.129050	0.211198	-0.003548	-0.116403	1.573940	4.704388	3.446085	0.696537	-0.216769	-0.321575	1.621420	4.322989	3.468928	0.666648	-0.097420	-0.323994	1.621420	4.322989	3.468928	0.666648	-0.097420	-0.323994
2060.048000	0.175656	-1.919017	-1.064994	-1.704294	1.485822	0.756064	0.103825	-0.086998	-0.127952	0.212644	-0.002817	-0.124222	1.874541	4.704992	3.356465	0.715895	-0.239068	-0.236456	1.621449	4.331114	3.470539	0.666658	-0.097441	-0.324003	1.621449	4.331114	3.470539	0.666658	-0.097441	-0.324003
2060.058000	0.176748	-1.919881	-1.066289	-1.702182	1.485785	0.754892	0.108250	-0.086477	-0.126997	0.215950	-0.003289	-0.117618	1.575615	4.767496	3.279919	0.674302	-0.252564	-0.286285	1.621473	4.337683	3.471859	0.666666	-0.097458	-0.324010	1.621473	4.337683	3.471859	0.666666	-0.097458	-0.324010
2060.068000	0.177816	-1.920722	-1.067550	-1.700074	1.485750	0.753670	0.108308	-0.087379	-0.126718	0.214166	-0.003020	-0.118845	1.442291	4.940216	3.329393	0.729832	-0.233295	-0.317232	1.621499	4.344276	3.473113	0.666680	-0.097472	-0.324018	1.621499	4.344276	3.473113	0.666680	-0.097472	-0.324018
2060.078000	0.178922	-1.921584	-1.068840	-1.697953	1.485689	0.752519	0.107244	-0.084573	-0.126421	0.213503	-0.003089	-0.117816	1.479201	4.726831	3.345885	0.664613	-0.258976	-0.309870	1.621524	4.351133	3.474414	0.666687	-0.097489	-0.324026	1.621524	4.351133	3.474414	0.666687	-0.097489	-0.324026
2060.090000	0.180144	-1.922626	-1.070411	-1.695412	1.485677	0.751054	0.105849	-0.081010	-0.126259	0.213103	-0.003228	-0.123074	1.596379	4.090927	3.338024	0.679100	-0.244731	-0.270818	1.621555	4.358565	3.475871	0.666708	-0.097511	-0.324035	1.621555	4.358565	3.475871	0.666708	-0.097511	-0.324035
2060.100000	0.181233	-1.923419	-1.071644	-1.693291	1.485617	0.749833	0.105125	-0.083661	-0.123433	0.211491	-0.002804	-0.119132	1.902707	4.218980	3.239099	0.701194	-0.248833	-0.278389	1.621581	4.364730	3.477074	0.666725	-0.097526	-0.324042	1.621581	4.364730	3.477074	0.666725	-0.097526	-0.324042
2060.110000	0.182242	-1.924225	-1.072906	-1.691075	1.485617	0.748656	0.106821	-0.087174	-0.124945	0.208724	-0.002657	-0.118049	1.715724	4.522521	3.226659	0.710884	-0.284640	-0.310445	1.621607	4.371177	3.478238	0.666746	-0.097542	-0.324050	1.621607	4.371177	3.478238	0.666746	-0.097542	-0.324050
2060.120000	0.183350	-1.925137	-1.074075	-1.688954	1.485641	0.747491	0.108121	-0.088359	-0.122028	0.208513	-0.002859	-0.117276	1.525656	4.697275	3.028036	0.642052	-0.243048	-0.318573	1.621634	4.377854	3.479416	0.666766	-0.097563	-0.324058	1.621634	4.377854	3.479416	0.666766	-0.097563	-0.324058
2060.132000	0.184657	-1.926155	-1.075564	-1.686379	1.485581	0.746023	0.106954	-0.085832	-0.126756	0.203958	-0.002903	-0.121803	1.556820	4.397554	3.250335	0.683560	-0.257672	-0.297431	1.621667	4.385255	3.480744	0.666799	-0.097582	-0.324068	1.621667	4.385255	3.480744	0.666799	-0.097582	-0.324068
2060.142000	0.185686	-1.926996	-1.076785	-1.684330	1.485545	0.744810	0.107045	-0.087659	-0.124856	0.204632	-0.003046	-0.119776	1.691853	4.551871	3.007313	0.693644	-0.261694	-0.307370	1.621693	4.391665	3.481881	0.666809	-0.097600	-0.324076	1.621693	4.391665	3.481881	0.666809	-0.097600	-0.324076
2060.152000	0.186729	-1.927871	-1.078000	-1.682220	1.485508	0.743621	0.106028	-0.085944	-0.124961	0.205356	-0.004021	-0.119508	1.726264	4.483154	2.936380	0.674189	-0.280461	-0.319704	1.621721	4.398186	3.482978	0.666823	-0.097616	-0.324083	1.621721	4.398186	3.482978	0.666823	-0.097616	-0.324083
2060.162000	0.187847	-1.928697	-1.079266	-1.680157	1.485497	0.742370	0.105291	-0.082825	-0.125033	0.207609	-0.002871	-0.120715	1.756961	3.995050	2.935869	0.668372	-0.286103	-0.289843	1.621748	4.404542	3.484068	0.666832	-0.097635	-0.324092	1.621748	4.404542	3.484068	0.666832	-0.097635	-0.324092
2060.174000	0.189145	-1.929768	-1.080815	-1.677687	1.485462	0.740963	0.108436	-0.087371	-0.130645	0.209423	-0.002997	-0.123608	1.444284	4.342406	3.325454	0.709364	-0.258656	-0.284007	1.621781	4.412079	3.485360	0.666849	-0.097655	-0.324101	1.621781	4.412079	3.485360	0.666849	-0.097655	-0.324101
2060.184000	0.190208	-1.930657	-1.082074	-1.675614	1.485401	0.739701	0.107139	-0.091051	-0.129873	0.210634	-0.003693	-0.122774	1.556538	4.834662	3.165577	0.715612	-0.255474	-0.230065	1.621807	4.418842	3.486458	0.666855	-0.097674	-0.324109	1.621807	4.418842	3.486458	0.666855	-0.097674	-0.324109
2060.194000	0.191300	-1.931555	-1.083371	-1.673563	1.485401	0.738539	0.105738	-0.087971	-0.130082	0.211705	-0.003635	-0.116574	1.602254	4.647281	3.170300	0.663386	-0.272338	-0.308560	1.621834	4.425152	3.487501	0.666864	-0.097690	-0.324118	1.621834	4.425152	3.487501	0.666864	-0.097690	-0.324118
2060.204000	0.192371	-1.932407	-1.084661	-1.671452	1.485329	0.737360	0.106920	-0.087229	-0.127655	0.215128	-0.003048	-0.120049	1.404400	4.708821	3.054533	0.642095	-0.278384	-0.287560	1.621862	4.431771	3.488546	0.666876	-0.097712	-0.324126	1.621862	4.431771	3.488546	0.666876	-0.097712	-0.324126
2060.216000	0.193630	-1.933475	-1.086267	-1.668913	1.485341	0.735917	0.104628	-0.087917	-0.131385	0.211372	-0.002998	-0.121607	1.651495	4.749859	3.266268	0.688275	-0.310936	-0.235643	1.621894	4.439887	3.489815	0.666878	-0.097735	-0.324136	1.621894	4.439887	3.489815	0.666878	-0.097735	-0.324136
2060.226000	0.194695	-1.934337	-1.087575	-1.666766	1.485293	0.734656	0.105754	-0.084979	-0.132170	0.213659	-0.002723	-0.121216	1.698217	4.462856	3.215141	0.657416	-0.306837	-0.250294	1.621921	4.446090	3.490827	0.666891	-0.097750	-0.324144	1.621921	4.446090	3.490827	0.666891	-0.097750	-0.324144
2060.236000	0.195752	-1.935213	-1.088908	-1.664634	1.485245	0.733504	0.107972	-0.084708	-0.131166	0.211893	-0.003663	-0.117534	1.415095	4.421956	3.448574	0.667503	-0.284397	-0.277722	1.621948	4.452274	3.491814	0.666907	-0.097771	-0.324152	1.621948	4.452274	3.491814	0.666907	-0.097771	-0.324152
2060.246000	0.196846	-1.936102	-1.090259	-1.662524	1.485233	0.732326	0.106206	-0.087035	-0.130193	0.211692	-0.003197	-0.119841	1.625070	4.642716	3.403219	0.690726	-0.283472	-0.251382	1.621975	4.459015	3.492812	0.666908	-0.097788	-0.324161	1.621975	4.459015	3.492812	0.666908	-0.097788	-0.324161
2060.258000	0.198096	-1.937134	-1.091805	-1.659961	1.485209	0.730906	0.108331	-0.088755	-0.131405	0.209355	-0.003509	-0.122330	1.322652	4.953884	3.403873	0.694598	-0.293618	-0.278884	1.622010	4.466467	3.493930	0.666929	-0.097808	-0.324171	1.622010	4.466467	3.493930	0.666929	-0.097808	-0.324171
2060.268000	0.199206	-1.938021	-1.093135	-1.657815	1.485148	0.729668	0.106394	-0.086662	-0.128943	0.209209	-0.003423	-0.122346	1.396425	4.759243	3.377596	0.648930	-0.286840	-0.280726	1.622037	4.472912	3.494874	0.666940	-0.097825	-0.324179	1.622037	4.472912	3.494874	0.666940	-0.097825	-0.324179
2060.278000	0.200238	-1.938873	-1.094445	-1.655707	1.485125	0.728469	0.103793	-0.086485	-0.130603	0.207432	-0.003451	-0.117647	1.720007	4.723513	3.526469	0.666933	-0.285527	-0.310576	1.622066	4.479172	3.495777	0.666952	-0.097845	-0.324188	1.622066	4.479172	3.495777	0.666952	-0.097845	-0.324188
2060.288000	0.201297	-1.939749	-1.095769	-1.653610	1.485101	0.727326	0.105617	-0.087387	-0.127460	0.206290	-0.003572	-0.119885	1.579120	4.942291	3.428451	0.687019	-0.264106	-0.287514	1.622094	4.485750	3.496681	0.666957	-0.097864	-0.324197	1.622094	4.485750	3.496681	0.666957	-0.097864	-0.324197
2060.300000	0.202582	-1.940768	-1.097291	-1.651117	1.485088	0.725824	0.106392	-0.084454	-0.126088	0.206954	-0.003803	-0.121543	1.609424	4.598868	3.321732	0.708811	-0.315051	-0.272973	1.622130	4.492915	3.497683	0.666979	-0.097887	-0.324207	1.622130	4.492915	3.497683	0.666979	-0.097887	-0.324207
2060.310000	0.203598	-1.941583	-1.098563	-1.649041	1.485041	0.724633	0.106185	-0.083330	-0.127028	0.210455	-0.003000	-0.124879	1.555531	4.355510	3.309549	0.681470	-0.294599	-0.245750	1.622159	4.498949	3.498501	0.666988	-0.097906	-0.324216	1.622159	4.498949	3.498501	0.666988	-0.097906	-0.324216
2060.320000	0.204691	-1.942495	-1.099813	-1.646992	1.485029	0.723422	0.107159	-0.086063	-0.129827	0.210299	-0.003420	-0.119022	1.508264	4.600591	3.635358	0.728271	-0.290763	-0.291685	1.622189	4.504985	3.499309	0.667003	-0.097924	-0.324225	1.622189	4.504985	3.499309	0.667003	-0.097924	-0.324225
2060.332000	0.205952	-1.943515	-1.101366	-1.644438	1.485004	0.722003	0.104296	-0.087467	-0.126292	0.212174	-0.003376	-0.120746	1.802145	4.739338	3.392668	0.702029	-0.304941	-0.278710	1.622225	4.512669	3.500272	0.667016	-0.097950	-0.324235	1.622225	4.512669	3.500272	0.667016	-0.097950	-0.324235
2060.342000	0.207032	-1.944366	-1.102630	-1.642365	1.484933	0.720788	0.104615	-0.084917	-0.124957	0.214233	-0.003072	-0.122862	1.895690	4.557670	3.308310	0.705780	-0.290388	-0.297971	1.622254	4.518803	3.501048	0.667026	-0.097969	-0.324244	1.622254	4.518803	3.501048	0.667026	-0.097969	-0.324244
2060.352000	0.208074	-1.945218	-1.103878	-1.640306	1.484921	0.719562	0.108439	-0.086409	-0.124167	0.214387	-0.002589	-0.124292	1.511441	4.636521	3.174040	0.680251	-0.321553	-0.226617	1.622285	4.524926	3.501792	0.667047	-0.097984	-0.324253	1.622285	4.524926	3.501792	0.667047	-0.097984	-0.324253
2060.362000	0.209179	-1.946130	-1.105063	-1.638138	1.484884	0.718400	0.108286	-0.088132	-0.124160	0.215620	-0.003210	-0.118647	1.610359	5.012151	3.037644	0.691226	-0.319903	-0.274987	1.622316	4.531030	3.502519	0.667066	-0.098008	-0.324262	1.622316	4.531030	3.502519	0.667066	-0.098008	-0.324262
2060.372000	0.210226	-1.946967	-1.106317	-1.636020	1.484848	0.717185	0.108209	-0.083624	-0.126271	0.214443	-0.003038	-0.119981	1.565504	4.499305	3.111670	0.685100	-0.293886	-0.317262	1.622348	4.537172	3.503223	0.667087	-0.098024	-0.324271	1.622348	4.537172	3.503223	0.667087	-0.098024	-0.324271
2060.382000	0.211300	-1.947795	-1.107588	-1.633888	1.484824	0.715997	0.106728	-0.083886	-0.128685	0.214270	-0.003625	-0.117601	1.542731	4.260257	3.202617	0.666386	-0.294072	-0.346809	1.622379	4.542853	3.503913	0.667106	-0.098046	-0.324280	1.622379	4.542853	3.503913	0.667106	-0.098046	-0.324280
2060.394000	0.212584	-1.948864	-1.109082	-1.631302	1.484777	0.714505	0.104799	-0.088012	-0.126893	0.213603	-0.002960	-0.121697	1.883873	4.705150	3.102055	0.672987	-0.294037	-0.282878	1.622417	4.550183	3.504730	0.667127	-0.098069	-0.324291	1.622417	4.550183	3.504730	0.667127	-0.098069	-0.324291
2060.404000	0.213642	-1.949739	-1.110318	-1.629209	1.484777	0.713329	0.108449	-0.088323	-0.126360	0.211399	-0.002718	-0.118047	1.586234	4.823556	3.019713	0.665380	-0.320193	-0.313202	1.622448	4.556228	3.505394	0.667142	-0.098087	-0.324300	1.622448	4.556228	3.505394	0.667142	-0.098087	-0.324300
2060.414000	0.214712	-1.950565	-1.111632	-1.626994	1.484741	0.712151	0.108011	-0.086756	-0.130230	0.210283	-0.002317	-0.118718	1.456705	4.717688	3.179418	0.671564	-0.307923	-0.298437	1.622479	4.562404	3.506043	0.667160	-0.098107	-0.324309	1.622479	4.562404	3.506043	0.667160	-0.098107	-0.324309
2060.424000	0.215776	-1.951514	-1.112914	-1.624888	1.484681	0.710890	0.107374	-0.088688	-0.129941	0.208561	-0.002693	-0.117331	1.594604	4.940254	3.259975	0.675654	-0.342136	-0.318898	1.622510	4.568730	3.506688	0.667176	-0.098131	-0.324319	1.622510	4.568730	3.506688	0.667176	-0.098131	-0.324319
2060.434000	0.216846	-1.952365	-1.114224	-1.622770	1.484681	0.709662	0.107957	-0.087643	-0.132649	0.207779	-0.003231	-0.120979	1.609897	4.934640	3.294025	0.693287	-0.290733	-0.256579	1.622542	4.574961	3.507312	0.667189	-0.098150	-0.324328	1.622542	4.574961	3.507312	0.667189	-0.098150	-0.324328
2060.444000	0.217915	-1.953250	-1.115498	-1.620662	1.484620	0.708438	0.106440	-0.082405	-0.128360	0.207415	-0.003267	-0.118610	1.737920	4.380703	3.075605	0.685145	-0.291640	-0.281758	1.622574	4.580524	3.507887	0.667204	-0.098168	-0.324337	1.622574	4.580524	3.507887	0.667204	-0.098168	-0.324337
2060.456000	0.219234	-1.954186	-1.117103	-1.618183	1.484608	0.707033	0.106445	-0.083736	-0.130698	0.209523	-0.003301	-0.116834	1.661073	4.297613	3.340092	0.703452	-0.318503	-0.303643	1.622612	4.587565	3.508577	0.667215	-0.098192	-0.324349	1.622612	4.587565	3.508577	0.667215	-0.098192	-0.324349
2060.466000	0.220288	-1.955064	-1.118432	-1.616124	1.484536	0.705796	0.108470	-0.089366	-0.132208	0.209606	-0.003264	-0.116456	1.522013	4.705976	3.466997	0.712371	-0.318610	-0.307474	1.622644	4.593513	3.509129	0.667224	-0.098212	-0.324358	1.622644	4.593513	3.509129	0.667224	-0.098212	-0.324358
2060.476000	0.221393	-1.955963	-1.119763	-1.613979	1.484524	0.704640	0.108698	-0.088953	-0.131234	0.213246	-0.004028	-0.121124	1.521236	4.758062	3.453370	0.664239	-0.321140	-0.265707	1.622675	4.599523	3.509671	0.667233	-0.098234	-0.324368	1.622675	4.599523	3.509671	0.667233	-0.098234	-0.324368
2060.486000	0.222450	-1.956850	-1.121087	-1.611944	1.484477	0.703365	0.106714	-0.087636	-0.129448	0.212721	-0.003227	-0.121791	1.604527	4.787956	3.204924	0.687155	-0.301733	-0.190435	1.622707	4.605505	3.510193	0.667239	-0.098254	-0.324377	1.622707	4.605505	3.510193	0.667239	-0.098254	-0.324377
2060.496000	0.223503	-1.957713	-1.122441	-1.609813	1.484452	0.702179	0.107905	-0.087348	-0.129819	0.213827	-0.003340	-0.115489	1.408252	4.715720	3.271326	0.697394	-0.291926	-0.303101	1.622740	4.611378	3.510681	0.667252	-0.098276	-0.324387	1.622740	4.611378	3.510681	0.667252	-0.098276	-0.324387
2060.508000	0.224761	-1.958769	-1.123935	-1.607226	1.484416	0.700772	0.105252	-0.088968	-0.127183	0.214581	-0.003295	-0.118699	1.577846	5.004124	3.225429	0.683556	-0.314809	-0.295311	1.622779	4.618467	3.511253	0.667270	-0.098303	-0.324398	1.622779	4.618467	3.511253	0.667270	-0.098303	-0.324398
2060.518000	0.225866	-1.959629	-1.125305	-1.605118	1.484428	0.699557	0.106660	-0.083314	-0.129652	0.214527	-0.003066	-0.121233	1.660409	4.400438	3.479452	0.629145	-0.294727	-0.254182	1.622813	4.624145	3.511704	0.667290	-0.098319	-0.324408	1.622813	4.624145	3.511704	0.667290	-0.098319	-0.324408
2060.528000	0.226950	-1.960446	-1.126653	-1.603025	1.484380	0.698355	0.108028	-0.084921	-0.129051	0.212449	-0.003238	-0.122751	1.381308	4.375410	3.393615	0.664295	-0.272605	-0.241999	1.622846	4.630056	3.512146	0.667302	-0.098343	-0.324418	1.622846	4.630056	3.512146	0.667302	-0.098343	-0.324418
2060.540000	0.228220	-1.961552	-1.128183	-1.600475	1.484368	0.696939	0.105899	-0.091101	-0.127206	0.213099	-0.002701	-0.119088	1.635438	5.004655	3.374935	0.716981	-0.310503	-0.315635	1.622885	4.637401	3.512652	0.667315	-0.098367	-0.324430	1.622885	4.637401	3.512652	0.667315	-0.098367	-0.324430
2060.550000	0.229286	-1.962438	-1.129452	-1.598333	1.484320	0.695736	0.108898	-0.088861	-0.124516	0.211497	-0.003346	-0.120934	1.412679	5.040895	3.277564	0.691470	-0.303307	-0.290625	1.622919	4.643573	3.513046	0.667328	-0.098388	-0.324440	1.622919	4.643573	3.513046	0.667328	-0.098388	-0.324440
2060.560000	0.230402	-1.963336	-1.130713	-1.596141	1.484285	0.694533	0.106739	-0.086196	-0.126599	0.210862	-0.002991	-0.122409	1.537871	4.844036	3.369507	0.659699	-0.299375	-0.284515	1.622953	4.649256	3.513421	0.667348	-0.098411	-0.324450	1.622953	4.649256	3.513421	0.667348	-0.098411	-0.324450
2060.570000	0.231411	-1.964224	-1.132014	-1.594000	1.484237	0.693258	0.104296	-0.087942	-0.128387	0.208925	-0.002749	-0.124916	1.864848	4.958566	3.503794	0.693191	-0.310744	-0.228078	1.622988	4.655243	3.513777	0.667366	-0.098432	-0.324460	1.622988	4.655243	3.513777	0.667366	-0.098432	-0.324460
2060.582000	0.232709	-1.965230	-1.133544	-1.591462	1.484249	0.691904	0.107614	-0.085207	-0.125118	0.207424	-0.002726	-0.119387	1.657710	4.830472	3.388668	0.681720	-0.335973	-0.320295	1.623029	4.662165	3.514182	0.667385	-0.098458	-0.324472	1.623029	4.662165	3.514182	0.667385	-0.098458	-0.324472
2060.592000	0.233785	-1.966081	-1.134801	-1.589331	1.484152	0.690665	0.108278	-0.084536	-0.123882	0.207165	-0.002787	-0.121810	1.596290	4.596909	3.262287	0.657621	-0.301553	-0.283713	1.623065	4.667559	3.514485	0.667408	-0.098478	-0.324482	1.623065	4.667559	3.514485	0.667408	-0.098478	-0.324482
2060.602000	0.234829	-1.966946	-1.136027	-1.587247	1.484152	0.689451	0.107349	-0.087451	-0.126024	0.209175	-0.003296	-0.122706	1.622970	4.804447	3.312770	0.722304	-0.282804	-0.300299	1.623101	4.673646	3.514771	0.667422	-0.098501	-0.324492	1.623101	4.673646	3.514771	0.667422	-0.098501	-0.324492
2060.612000	0.235936	-1.967833	-1.137257	-1.585153	1.484128	0.688260	0.108019	-0.088285	-0.129300	0.207508	-0.002945	-0.126101	1.546031	5.008101	3.198265	0.726598	-0.294862	-0.233291	1.623137	4.679176	3.515039	0.667441	-0.098523	-0.324502	1.623137	4.679176	3.515039	0.667441	-0.098523	-0.324502
2060.622000	0.236976	-1.968732	-1.138515	-1.583090	1.484092	0.687051	0.106776	-0.087510	-0.127968	0.213374	-0.003017	-0.119143	1.669611	4.975054	3.238115	0.674062	-0.326344	-0.298753	1.623173	4.685131	3.515296	0.667456	-0.098546	-0.324513	1.623173	4.685131	3.515296	0.667456	-0.098546	-0.324513
2060.632000	0.238045	-1.969582	-1.139750	-1.581007	1.484080	0.685818	0.106852	-0.085041	-0.127496	0.214613	-0.003113	-0.121717	1.762696	4.779193	3.118465	0.690361	-0.318934	-0.278794	1.623209	4.690693	3.515531	0.667479	-0.098565	-0.324523	1.623209	4.690693	3.515531	0.667479	-0.098565	-0.324523
2060.642000	0.239117	-1.970459	-1.141002	-1.578898	1.484080	0.684586	0.109512	-0.086913	-0.127744	0.215854	-0.002979	-0.121044	1.510296	4.896353	3.086292	0.682531	-0.305861	-0.317137	1.623246	4.696163	3.515744	0.667497	-0.098588	-0.324533	1.623246	4.696163	3.515744	0.667497	-0.098588	-0.324533
[truncated: 4,894 more rows]
