# Supplementary material for: Practical Aspects of Model-Based Collision Detection
Source: Front Robot AI. 2020 Nov 23;7:571574. doi: 10.3389/frobt.2020.571574 (PMC7805958; doi:10.3389/frobt.2020.571574)
Supplement: Supplementary file 2 [file Data_Sheet_2.zip › tests_0209/max_safety_no_collision.csv]

1678.778000	0.250875	-1.979897	-1.155334	-1.555615	1.483757	0.671364	0.107461	-0.089524	-0.129306	0.210452	-0.002677	-0.118151	1.564963	4.933485	3.425328	0.638963	-0.321964	-0.281134	1.633203	4.745056	3.510993	0.670052	-0.099710	-0.327983	1.633203	4.745056	3.510993	0.670052	-0.099710	-0.327983
1678.788000	0.251980	-1.980773	-1.156663	-1.553597	1.483696	0.670212	0.108721	-0.089380	-0.130909	0.209697	-0.003254	-0.120007	1.344160	5.041990	3.573188	0.731007	-0.303595	-0.277846	1.633242	4.750534	3.510979	0.670062	-0.099731	-0.327994	1.633242	4.750534	3.510979	0.670062	-0.099731	-0.327994
1678.798000	0.253071	-1.981692	-1.158026	-1.551458	1.483660	0.668954	0.106818	-0.088142	-0.128756	0.213409	-0.003275	-0.120536	1.452224	5.047422	3.456154	0.660197	-0.319203	-0.301643	1.633280	4.756241	3.510946	0.670071	-0.099756	-0.328005	1.633280	4.756241	3.510946	0.670071	-0.099756	-0.328005
1678.810000	0.254367	-1.982749	-1.159581	-1.548930	1.483624	0.667541	0.106678	-0.089239	-0.127214	0.215028	-0.003583	-0.123071	1.534091	5.106617	3.430850	0.697361	-0.354557	-0.253898	1.633326	4.763035	3.510882	0.670085	-0.099787	-0.328019	1.633326	4.763035	3.510882	0.670085	-0.099787	-0.328019
1678.820000	0.255483	-1.983650	-1.160815	-1.546798	1.483588	0.666323	0.106175	-0.088712	-0.128928	0.215508	-0.003406	-0.122359	1.503364	5.297168	3.508863	0.656252	-0.300106	-0.251922	1.633366	4.768389	3.510819	0.670108	-0.099809	-0.328030	1.633366	4.768389	3.510819	0.670108	-0.099809	-0.328030
1678.830000	0.256550	-1.984496	-1.162131	-1.544671	1.483563	0.665123	0.104468	-0.084206	-0.127434	0.216603	-0.004416	-0.121427	1.660702	4.787623	3.465453	0.649936	-0.331113	-0.266916	1.633406	4.773790	3.510732	0.670126	-0.099832	-0.328042	1.633406	4.773790	3.510732	0.670126	-0.099832	-0.328042
1678.840000	0.257584	-1.985324	-1.163439	-1.542534	1.483528	0.663883	0.108257	-0.083589	-0.129311	0.215724	-0.003057	-0.119743	1.324242	4.454304	3.581636	0.627275	-0.322597	-0.311547	1.633446	4.778827	3.510629	0.670146	-0.099855	-0.328053	1.633446	4.778827	3.510629	0.670146	-0.099855	-0.328053
1678.850000	0.258724	-1.986204	-1.164767	-1.540343	1.483456	0.662683	0.107238	-0.088052	-0.126847	0.214094	-0.003189	-0.126571	1.496508	4.860291	3.435981	0.622502	-0.345302	-0.239158	1.633486	4.784131	3.510506	0.670166	-0.099881	-0.328065	1.633486	4.784131	3.510506	0.670166	-0.099881	-0.328065
1678.860000	0.259778	-1.987101	-1.166036	-1.538266	1.483480	0.661438	0.105804	-0.089949	-0.124804	0.212652	-0.002737	-0.119160	1.557769	5.043197	3.290112	0.662497	-0.322891	-0.300990	1.633527	4.789504	3.510361	0.670181	-0.099904	-0.328076	1.633527	4.789504	3.510361	0.670181	-0.099904	-0.328076
1678.870000	0.260824	-1.987963	-1.167258	-1.536117	1.483456	0.660312	0.108066	-0.087984	-0.125353	0.211680	-0.003036	-0.121946	1.206788	5.048013	3.226714	0.644676	-0.333628	-0.338443	1.633568	4.794947	3.510210	0.670208	-0.099929	-0.328088	1.633568	4.794947	3.510210	0.670208	-0.099929	-0.328088
1678.882000	0.262118	-1.989007	-1.168757	-1.533494	1.483408	0.658804	0.105345	-0.088254	-0.127507	0.211778	-0.003030	-0.120732	1.507292	4.981664	3.364528	0.627425	-0.301530	-0.315981	1.633618	4.801307	3.510007	0.670240	-0.099960	-0.328102	1.633618	4.801307	3.510007	0.670240	-0.099960	-0.328102
1678.892000	0.263186	-1.989861	-1.169991	-1.531279	1.483396	0.657609	0.103905	-0.087898	-0.128345	0.211228	-0.003913	-0.124773	1.792030	5.162078	3.276122	0.641959	-0.276666	-0.218057	1.633661	4.806614	3.509821	0.670270	-0.099984	-0.328113	1.633661	4.806614	3.509821	0.670270	-0.099984	-0.328113
1678.902000	0.264280	-1.990756	-1.171212	-1.529190	1.483359	0.656375	0.107921	-0.083322	-0.127550	0.209159	-0.002982	-0.119491	1.474434	4.545125	3.164755	0.648997	-0.296562	-0.300756	1.633702	4.812041	3.509600	0.670288	-0.100009	-0.328125	1.633702	4.812041	3.509600	0.670288	-0.100009	-0.328125
1678.912000	0.265311	-1.991596	-1.172482	-1.527113	1.483335	0.655213	0.107435	-0.085274	-0.127402	0.209394	-0.003339	-0.121414	1.446794	4.576465	3.220117	0.644756	-0.333015	-0.295353	1.633745	4.817266	3.509364	0.670308	-0.100033	-0.328137	1.633745	4.817266	3.509364	0.670308	-0.100033	-0.328137
1678.922000	0.266355	-1.992511	-1.173755	-1.525004	1.483287	0.653961	0.107587	-0.089374	-0.131015	0.211283	-0.003372	-0.120999	1.582163	4.993516	3.270009	0.647708	-0.299363	-0.318931	1.633787	4.822590	3.509101	0.670322	-0.100054	-0.328149	1.633787	4.822590	3.509101	0.670322	-0.100054	-0.328149
1678.934000	0.267651	-1.993602	-1.175240	-1.522465	1.483263	0.652497	0.107384	-0.088725	-0.130261	0.212620	-0.003278	-0.125764	1.617422	5.089737	3.144833	0.708756	-0.313743	-0.215539	1.633838	4.828834	3.508774	0.670348	-0.100089	-0.328163	1.633838	4.828834	3.508774	0.670348	-0.100089	-0.328163
1678.944000	0.268695	-1.994464	-1.176557	-1.520314	1.483240	0.651289	0.106029	-0.086222	-0.131064	0.214518	-0.003702	-0.120347	1.919704	4.921180	3.145564	0.676206	-0.295006	-0.286138	1.633881	4.834046	3.508474	0.670366	-0.100113	-0.328175	1.633881	4.834046	3.508474	0.670366	-0.100113	-0.328175
1678.954000	0.269776	-1.995351	-1.177875	-1.518236	1.483191	0.650054	0.108256	-0.088359	-0.131125	0.217817	-0.002986	-0.123184	1.793728	5.048563	3.153917	0.642246	-0.315982	-0.280174	1.633923	4.839114	3.508153	0.670384	-0.100138	-0.328187	1.633923	4.839114	3.508153	0.670384	-0.100138	-0.328187
1678.964000	0.270820	-1.996216	-1.179170	-1.516142	1.483156	0.648849	0.109713	-0.087504	-0.131979	0.217877	-0.003063	-0.121622	1.531849	4.950826	3.275015	0.628152	-0.326308	-0.282991	1.633966	4.844497	3.507805	0.670401	-0.100164	-0.328199	1.633966	4.844497	3.507805	0.670401	-0.100164	-0.328199
1678.976000	0.272104	-1.997246	-1.180800	-1.513559	1.483156	0.647363	0.109312	-0.084963	-0.134822	0.216541	-0.003169	-0.125098	1.662180	4.564980	3.373783	0.620829	-0.277791	-0.249277	1.634018	4.850555	3.507367	0.670422	-0.100195	-0.328214	1.634018	4.850555	3.507367	0.670422	-0.100195	-0.328214
1678.986000	0.273209	-1.998132	-1.182166	-1.511399	1.483095	0.646106	0.109792	-0.088397	-0.134819	0.217987	-0.003172	-0.120488	1.523790	4.859897	3.486691	0.618464	-0.284298	-0.243529	1.634060	4.855765	3.506966	0.670435	-0.100220	-0.328226	1.634060	4.855765	3.506966	0.670435	-0.100220	-0.328226
1678.996000	0.274275	-1.999007	-1.183506	-1.509241	1.483072	0.644874	0.107574	-0.089005	-0.132567	0.215937	-0.002708	-0.119452	1.740488	5.128480	3.376396	0.667197	-0.321231	-0.297920	1.634102	4.860967	3.506540	0.670448	-0.100245	-0.328239	1.634102	4.860967	3.506540	0.670448	-0.100245	-0.328239
1679.006000	0.275368	-1.999898	-1.184848	-1.507137	1.483048	0.643704	0.108806	-0.088918	-0.131231	0.214326	-0.002809	-0.118746	1.924584	5.103504	3.342754	0.723159	-0.309800	-0.328740	1.634146	4.865904	3.506121	0.670470	-0.100272	-0.328251	1.634146	4.865904	3.506121	0.670470	-0.100272	-0.328251
1679.016000	0.276473	-2.000785	-1.186177	-1.504965	1.483048	0.642501	0.111359	-0.088851	-0.131483	0.215131	-0.002678	-0.123840	1.421696	5.076079	3.443680	0.658311	-0.351732	-0.255270	1.634189	4.871190	3.505659	0.670484	-0.100299	-0.328264	1.634189	4.871190	3.505659	0.670484	-0.100299	-0.328264
1679.026000	0.277576	-2.001646	-1.187533	-1.502758	1.483011	0.641272	0.110088	-0.088926	-0.134406	0.213800	-0.003255	-0.123816	1.549610	5.112258	3.539110	0.613207	-0.323715	-0.197637	1.634233	4.876486	3.505182	0.670502	-0.100322	-0.328276	1.634233	4.876486	3.505182	0.670502	-0.100322	-0.328276
1679.036000	0.278644	-2.002547	-1.188861	-1.500606	1.482928	0.640019	0.109717	-0.088206	-0.131913	0.211311	-0.003131	-0.116745	1.423081	5.228990	3.515204	0.676223	-0.311868	-0.317590	1.634278	4.881449	3.504705	0.670526	-0.100352	-0.328289	1.634278	4.881449	3.504705	0.670526	-0.100352	-0.328289
1679.048000	0.279999	-2.003576	-1.190440	-1.497999	1.482952	0.638593	0.108771	-0.084906	-0.128397	0.209187	-0.003651	-0.120717	1.517210	4.820010	3.277746	0.688184	-0.303682	-0.296051	1.634332	4.887285	3.504111	0.670554	-0.100383	-0.328304	1.634332	4.887285	3.504111	0.670554	-0.100383	-0.328304
1679.058000	0.281054	-2.004415	-1.191749	-1.495911	1.482892	0.637380	0.107094	-0.087897	-0.131814	0.210566	-0.003131	-0.120890	1.566953	4.825109	3.502275	0.660398	-0.327771	-0.293800	1.634377	4.892219	3.503589	0.670574	-0.100407	-0.328316	1.634377	4.892219	3.503589	0.670574	-0.100407	-0.328316
1679.068000	0.282124	-2.005348	-1.193042	-1.493751	1.482892	0.636160	0.109346	-0.090425	-0.130658	0.212295	-0.003632	-0.124554	1.403445	5.296345	3.400849	0.667910	-0.323453	-0.198101	1.634423	4.897374	3.503054	0.670597	-0.100435	-0.328329	1.634423	4.897374	3.503054	0.670597	-0.100435	-0.328329
1679.078000	0.283240	-2.006210	-1.194335	-1.491646	1.482819	0.634918	0.110412	-0.088292	-0.130091	0.210668	-0.003714	-0.120507	1.247343	5.230565	3.498779	0.691958	-0.318686	-0.290436	1.634468	4.902371	3.502475	0.670611	-0.100462	-0.328342	1.634468	4.902371	3.502475	0.670611	-0.100462	-0.328342
1679.090000	0.284583	-2.007214	-1.195928	-1.489109	1.482819	0.633446	0.107729	-0.088066	-0.129599	0.211656	-0.003034	-0.119786	1.469570	5.037549	3.537597	0.698178	-0.301209	-0.296394	1.634524	4.908050	3.501793	0.670637	-0.100494	-0.328357	1.634524	4.908050	3.501793	0.670637	-0.100494	-0.328357
1679.100000	0.285664	-2.008112	-1.197196	-1.486960	1.482783	0.632245	0.108921	-0.090780	-0.127313	0.215631	-0.003160	-0.122749	1.289190	5.359503	3.143924	0.655010	-0.331985	-0.264356	1.634570	4.913241	3.501167	0.670651	-0.100520	-0.328370	1.634570	4.913241	3.501167	0.670651	-0.100520	-0.328370
1679.110000	0.286743	-2.009004	-1.198442	-1.484835	1.482735	0.631002	0.107194	-0.087658	-0.127213	0.219530	-0.002887	-0.124678	1.535196	5.147106	3.200739	0.655025	-0.355176	-0.222051	1.634618	4.918237	3.500567	0.670676	-0.100546	-0.328383	1.634618	4.918237	3.500567	0.670676	-0.100546	-0.328383
1679.120000	0.287798	-2.009878	-1.199664	-1.482731	1.482723	0.629784	0.107283	-0.084678	-0.128283	0.217035	-0.003321	-0.120502	1.521879	4.663260	3.182600	0.648456	-0.324330	-0.281005	1.634665	4.923199	3.499941	0.670703	-0.100574	-0.328396	1.634665	4.923199	3.499941	0.670703	-0.100574	-0.328396
1679.130000	0.288867	-2.010738	-1.200948	-1.480572	1.482676	0.628594	0.109543	-0.088186	-0.131642	0.215478	-0.003117	-0.122194	1.286431	4.870741	3.323079	0.683155	-0.323975	-0.277016	1.634713	4.927780	3.499306	0.670728	-0.100602	-0.328410	1.634713	4.927780	3.499306	0.670728	-0.100602	-0.328410
1679.142000	0.290186	-2.011815	-1.202468	-1.478010	1.482651	0.627098	0.107076	-0.089872	-0.129137	0.220411	-0.003187	-0.123256	1.602179	5.076030	3.152481	0.635948	-0.343153	-0.251653	1.634771	4.933565	3.498510	0.670758	-0.100635	-0.328425	1.634771	4.933565	3.498510	0.670758	-0.100635	-0.328425
1679.152000	0.291267	-2.012712	-1.203738	-1.475876	1.482627	0.625891	0.108332	-0.089656	-0.128244	0.218000	-0.003339	-0.125690	1.522389	5.197369	3.029888	0.636660	-0.340953	-0.229473	1.634819	4.938710	3.497819	0.670783	-0.100664	-0.328439	1.634819	4.938710	3.497819	0.670783	-0.100664	-0.328439
1679.162000	0.292347	-2.013599	-1.205058	-1.473664	1.482592	0.624633	0.108675	-0.089802	-0.133337	0.215921	-0.003187	-0.123821	1.535274	5.220663	3.261857	0.643179	-0.355388	-0.284738	1.634866	4.943856	3.497057	0.670797	-0.100688	-0.328452	1.634866	4.943856	3.497057	0.670797	-0.100688	-0.328452
1679.172000	0.293463	-2.014459	-1.206351	-1.471445	1.482543	0.623479	0.107569	-0.089317	-0.131302	0.215017	-0.003625	-0.121232	1.565280	5.229863	3.195120	0.622158	-0.355664	-0.308593	1.634915	4.948514	3.496357	0.670830	-0.100717	-0.328465	1.634915	4.948514	3.496357	0.670830	-0.100717	-0.328465
1679.182000	0.294519	-2.015327	-1.207609	-1.469216	1.482519	0.622219	0.107951	-0.084934	-0.131876	0.211886	-0.003296	-0.122453	1.741995	4.779951	3.280308	0.643157	-0.328189	-0.291130	1.634963	4.953423	3.495584	0.670854	-0.100746	-0.328479	1.634963	4.953423	3.495584	0.670854	-0.100746	-0.328479
1679.192000	0.295613	-2.016190	-1.209010	-1.467089	1.482483	0.621008	0.110877	-0.085036	-0.131805	0.208325	-0.003583	-0.128247	1.530054	4.655761	3.195878	0.686154	-0.311255	-0.216494	1.635013	4.957953	3.494824	0.670881	-0.100774	-0.328492	1.635013	4.957953	3.494824	0.670881	-0.100774	-0.328492
1679.204000	0.296896	-2.017234	-1.210617	-1.464552	1.482435	0.619535	0.109392	-0.089905	-0.133403	0.209151	-0.003184	-0.122947	1.575868	4.948313	3.338150	0.651584	-0.327440	-0.289844	1.635071	4.963444	3.493863	0.670908	-0.100808	-0.328509	1.635071	4.963444	3.493863	0.670908	-0.100808	-0.328509
1679.214000	0.297976	-2.018140	-1.211970	-1.462415	1.482423	0.618282	0.110115	-0.090692	-0.134694	0.212226	-0.003591	-0.125111	1.376007	5.138397	3.335985	0.629567	-0.332489	-0.250107	1.635119	4.968272	3.492990	0.670919	-0.100837	-0.328522	1.635119	4.968272	3.492990	0.670919	-0.100837	-0.328522
1679.224000	0.299067	-2.019059	-1.213288	-1.460339	1.482411	0.617064	0.108155	-0.089154	-0.133229	0.211523	-0.003133	-0.122395	1.644469	5.147686	3.463068	0.679627	-0.337796	-0.293418	1.635168	4.973159	3.492106	0.670932	-0.100866	-0.328536	1.635168	4.973159	3.492106	0.670932	-0.100866	-0.328536
1679.234000	0.300170	-2.019910	-1.214641	-1.458220	1.482376	0.615814	0.107740	-0.088362	-0.131629	0.216182	-0.002794	-0.126276	1.762143	5.071589	3.366202	0.644001	-0.327814	-0.185977	1.635218	4.977809	3.491238	0.670950	-0.100895	-0.328550	1.635218	4.977809	3.491238	0.670950	-0.100895	-0.328550
1679.246000	0.301493	-2.021012	-1.216308	-1.455631	1.482339	0.614341	0.111409	-0.091336	-0.133947	0.218876	-0.003061	-0.120431	1.515260	5.354644	3.545465	0.677315	-0.339285	-0.280625	1.635276	4.983690	3.490117	0.670965	-0.100930	-0.328566	1.635276	4.983690	3.490117	0.670965	-0.100930	-0.328566
1679.256000	0.302559	-2.021905	-1.217599	-1.453550	1.482327	0.613113	0.109272	-0.085818	-0.130390	0.218875	-0.003294	-0.122521	1.503930	4.807580	3.379803	0.631762	-0.274329	-0.252162	1.635326	4.988284	3.489198	0.670985	-0.100960	-0.328580	1.635326	4.988284	3.489198	0.670985	-0.100960	-0.328580
1679.266000	0.303650	-2.022764	-1.218978	-1.451409	1.482243	0.611929	0.108699	-0.087301	-0.131576	0.219758	-0.003879	-0.122468	1.572812	4.850685	3.487231	0.619372	-0.312649	-0.278803	1.635377	4.992963	3.488245	0.671004	-0.100985	-0.328594	1.635377	4.992963	3.488245	0.671004	-0.100985	-0.328594
1679.276000	0.304741	-2.023653	-1.220330	-1.449225	1.482231	0.610678	0.107978	-0.090576	-0.130681	0.220730	-0.003185	-0.128531	1.685841	5.145125	3.445514	0.627700	-0.314884	-0.204005	1.635427	4.997613	3.487278	0.671022	-0.101016	-0.328608	1.635427	4.997613	3.487278	0.671022	-0.101016	-0.328608
1679.288000	0.306037	-2.024764	-1.221875	-1.446625	1.482195	0.609170	0.108133	-0.089679	-0.127537	0.218883	-0.002921	-0.120116	1.865607	5.316260	3.191432	0.637508	-0.290538	-0.275411	1.635488	5.003488	3.486082	0.671045	-0.101051	-0.328625	1.635488	5.003488	3.486082	0.671045	-0.101051	-0.328625
1679.298000	0.307153	-2.025638	-1.223170	-1.444485	1.482171	0.607979	0.110537	-0.089648	-0.130936	0.218306	-0.003256	-0.121358	1.540823	5.324282	3.533924	0.650519	-0.323747	-0.253510	1.635541	5.007969	3.485125	0.671074	-0.101080	-0.328640	1.635541	5.007969	3.485125	0.671074	-0.101080	-0.328640
1679.308000	0.308258	-2.026531	-1.224463	-1.442273	1.482147	0.606746	0.110930	-0.090014	-0.127207	0.216649	-0.003007	-0.121732	1.467911	5.403841	3.320895	0.650184	-0.330751	-0.269734	1.635592	5.012602	3.484118	0.671102	-0.101110	-0.328654	1.635592	5.012602	3.484118	0.671102	-0.101110	-0.328654
1679.318000	0.309348	-2.027428	-1.225821	-1.440032	1.482099	0.605496	0.109316	-0.086837	-0.130317	0.214077	-0.002896	-0.125270	1.548002	5.245444	3.538869	0.668929	-0.313952	-0.209101	1.635644	5.017310	3.483084	0.671130	-0.101140	-0.328668	1.635644	5.017310	3.483084	0.671130	-0.101140	-0.328668
1679.330000	0.310679	-2.028443	-1.227366	-1.437372	1.482075	0.604035	0.109417	-0.085058	-0.127837	0.210177	-0.003137	-0.121546	1.475160	4.908063	3.364692	0.690028	-0.317453	-0.238565	1.635706	5.022538	3.481851	0.671163	-0.101174	-0.328685	1.635706	5.022538	3.481851	0.671163	-0.101174	-0.328685
1679.340000	0.311746	-2.029390	-1.228614	-1.435231	1.482051	0.602819	0.107876	-0.088463	-0.127594	0.210920	-0.003371	-0.123474	1.647878	5.096750	3.339638	0.659628	-0.315776	-0.289394	1.635760	5.027189	3.480808	0.671193	-0.101203	-0.328700	1.635760	5.027189	3.480808	0.671193	-0.101203	-0.328700
1679.350000	0.312876	-2.030237	-1.229897	-1.433078	1.482039	0.601623	0.109281	-0.089815	-0.126584	0.212283	-0.003606	-0.122492	1.661714	5.307558	3.247014	0.666997	-0.288360	-0.334236	1.635813	5.031803	3.479708	0.671215	-0.101235	-0.328714	1.635813	5.031803	3.479708	0.671215	-0.101235	-0.328714
1679.360000	0.314014	-2.031136	-1.231110	-1.430991	1.482015	0.600362	0.110222	-0.088891	-0.129823	0.211684	-0.003297	-0.125864	1.331533	5.274055	3.254233	0.687843	-0.323633	-0.220271	1.635867	5.036405	3.478641	0.671241	-0.101265	-0.328729	1.635867	5.036405	3.478641	0.671241	-0.101265	-0.328729
1679.372000	0.315273	-2.032150	-1.232621	-1.428485	1.481931	0.598900	0.108133	-0.086872	-0.129984	0.211371	-0.002831	-0.120966	1.584540	5.039851	3.262266	0.694901	-0.329177	-0.284232	1.635932	5.041817	3.477292	0.671268	-0.101299	-0.328746	1.635932	5.041817	3.477292	0.671268	-0.101299	-0.328746
1679.382000	0.316413	-2.033049	-1.233903	-1.426318	1.481931	0.597672	0.108445	-0.089440	-0.129303	0.219712	-0.003176	-0.123243	1.472502	5.376893	3.141979	0.681059	-0.308169	-0.284769	1.635987	5.046235	3.476160	0.671293	-0.101333	-0.328761	1.635987	5.046235	3.476160	0.671293	-0.101333	-0.328761
1679.392000	0.317481	-2.033929	-1.235187	-1.424166	1.481883	0.596417	0.108889	-0.086606	-0.129878	0.217758	-0.003299	-0.122243	1.392161	5.045472	3.025944	0.697253	-0.333027	-0.334242	1.636042	5.050936	3.475008	0.671319	-0.101361	-0.328776	1.636042	5.050936	3.475008	0.671319	-0.101361	-0.328776
1679.402000	0.318559	-2.034780	-1.236436	-1.422054	1.481859	0.595202	0.106243	-0.085112	-0.131449	0.218169	-0.003802	-0.127111	1.651360	4.863273	3.220051	0.638208	-0.322610	-0.226599	1.636098	5.055126	3.473885	0.671353	-0.101392	-0.328791	1.636098	5.055126	3.473885	0.671353	-0.101392	-0.328791
1679.414000	0.319893	-2.035845	-1.238019	-1.419428	1.481811	0.593718	0.110322	-0.088119	-0.131813	0.218642	-0.002984	-0.121565	1.271429	4.993463	3.041088	0.664003	-0.314715	-0.308170	1.636164	5.060169	3.472447	0.671382	-0.101430	-0.328809	1.636164	5.060169	3.472447	0.671382	-0.101430	-0.328809
1679.424000	0.320984	-2.036731	-1.239303	-1.417226	1.481787	0.592525	0.109670	-0.090680	-0.132598	0.220766	-0.003084	-0.124470	1.375635	5.289694	3.138802	0.604278	-0.320104	-0.274164	1.636219	5.064764	3.471197	0.671406	-0.101462	-0.328824	1.636219	5.064764	3.471197	0.671406	-0.101462	-0.328824
1679.434000	0.322051	-2.037648	-1.240670	-1.415087	1.481751	0.591305	0.107550	-0.088871	-0.133673	0.218690	-0.002263	-0.122970	1.633399	5.137953	3.229138	0.623668	-0.328288	-0.318627	1.636274	5.069082	3.469944	0.671435	-0.101492	-0.328839	1.636274	5.069082	3.469944	0.671435	-0.101492	-0.328839
1679.444000	0.323155	-2.038536	-1.242002	-1.412918	1.481751	0.590044	0.109199	-0.089568	-0.134325	0.216204	-0.002922	-0.125140	1.350135	5.247598	3.263788	0.677269	-0.308477	-0.272015	1.636330	5.073510	3.468665	0.671459	-0.101523	-0.328854	1.636330	5.073510	3.468665	0.671459	-0.101523	-0.328854
1679.454000	0.324209	-2.039431	-1.243333	-1.410717	1.481727	0.588795	0.107027	-0.091084	-0.135804	0.216479	-0.002941	-0.121455	1.601814	5.407509	3.303808	0.644687	-0.305142	-0.308610	1.636385	5.078093	3.467325	0.671480	-0.101554	-0.328869	1.636385	5.078093	3.467325	0.671480	-0.101554	-0.328869
1679.466000	0.325495	-2.040471	-1.244965	-1.408091	1.481679	0.587330	0.108631	-0.085710	-0.136530	0.215803	-0.003254	-0.124820	1.625420	4.835485	3.211258	0.647536	-0.334341	-0.262513	1.636453	5.083187	3.465739	0.671513	-0.101590	-0.328888	1.636453	5.083187	3.465739	0.671513	-0.101590	-0.328888
1679.476000	0.326621	-2.041330	-1.246392	-1.405868	1.481619	0.586059	0.108392	-0.087239	-0.136818	0.213365	-0.003555	-0.122834	1.504825	4.908633	3.480111	0.672616	-0.303840	-0.303571	1.636509	5.087109	3.464360	0.671536	-0.101622	-0.328903	1.636509	5.087109	3.464360	0.671536	-0.101622	-0.328903
1679.486000	0.327701	-2.042278	-1.247746	-1.403674	1.481631	0.584836	0.109171	-0.090939	-0.134375	0.212798	-0.003102	-0.127012	1.544939	5.256440	3.482483	0.671566	-0.327518	-0.216046	1.636564	5.091626	3.462915	0.671550	-0.101654	-0.328918	1.636564	5.091626	3.462915	0.671550	-0.101654	-0.328918
1679.496000	0.328769	-2.043175	-1.249112	-1.401532	1.481546	0.583553	0.109007	-0.090485	-0.132873	0.214877	-0.003026	-0.120158	1.560961	5.213588	3.407202	0.599497	-0.358896	-0.257571	1.636621	5.095851	3.461521	0.671573	-0.101687	-0.328934	1.636621	5.095851	3.461521	0.671573	-0.101687	-0.328934
1679.508000	0.330076	-2.044236	-1.250718	-1.399015	1.481546	0.582111	0.108799	-0.090016	-0.131322	0.211936	-0.003282	-0.125240	1.686741	5.392827	3.403332	0.660244	-0.324693	-0.238570	1.636690	5.100843	3.459808	0.671597	-0.101723	-0.328953	1.636690	5.100843	3.459808	0.671597	-0.101723	-0.328953
1679.518000	0.331143	-2.045121	-1.252097	-1.396886	1.481511	0.580892	0.107763	-0.090867	-0.130491	0.214835	-0.002535	-0.121869	1.902801	5.430686	3.340177	0.706663	-0.360561	-0.312021	1.636747	5.105255	3.458327	0.671613	-0.101757	-0.328968	1.636747	5.105255	3.458327	0.671613	-0.101757	-0.328968
1679.528000	0.332261	-2.045983	-1.253416	-1.394714	1.481474	0.579642	0.111337	-0.089226	-0.130814	0.219115	-0.002866	-0.126567	1.619249	5.429561	3.227553	0.658685	-0.330106	-0.216560	1.636805	5.109463	3.456901	0.671641	-0.101788	-0.328984	1.636805	5.109463	3.456901	0.671641	-0.101788	-0.328984
1679.540000	0.333569	-2.047058	-1.255012	-1.392126	1.481451	0.578146	0.111055	-0.086486	-0.131210	0.218694	-0.003258	-0.119762	1.632110	4.955519	3.494216	0.623958	-0.331382	-0.298088	1.636875	5.114309	3.455115	0.671668	-0.101830	-0.329003	1.636875	5.114309	3.455115	0.671668	-0.101830	-0.329003
1679.550000	0.334637	-2.047919	-1.256368	-1.390000	1.481451	0.576905	0.111206	-0.087929	-0.131467	0.218750	-0.002968	-0.123193	1.680997	5.031998	3.461027	0.660250	-0.314711	-0.276807	1.636935	5.118458	3.453634	0.671691	-0.101859	-0.329019	1.636935	5.118458	3.453634	0.671691	-0.101859	-0.329019
1679.560000	0.335787	-2.048780	-1.257651	-1.387801	1.481403	0.575734	0.110344	-0.091250	-0.132276	0.220441	-0.002866	-0.121542	1.619150	5.245843	3.520783	0.635451	-0.339941	-0.329684	1.636993	5.122460	3.452112	0.671719	-0.101893	-0.329035	1.636993	5.122460	3.452112	0.671719	-0.101893	-0.329035
1679.570000	0.336854	-2.049690	-1.259027	-1.385658	1.481367	0.574437	0.109091	-0.091441	-0.126765	0.219538	-0.003033	-0.125082	1.725111	5.426133	3.125513	0.644321	-0.332737	-0.244193	1.637053	5.126769	3.450546	0.671738	-0.101925	-0.329051	1.637053	5.126769	3.450546	0.671738	-0.101925	-0.329051
1679.580000	0.337971	-2.050599	-1.260287	-1.383459	1.481307	0.573211	0.111459	-0.090993	-0.128800	0.219819	-0.003491	-0.121070	1.632501	5.321238	3.257501	0.647621	-0.306540	-0.310048	1.637114	5.130745	3.449051	0.671772	-0.101960	-0.329067	1.637114	5.130745	3.449051	0.671772	-0.101960	-0.329067
1679.592000	0.339267	-2.051651	-1.261836	-1.380872	1.481308	0.571745	0.112620	-0.091550	-0.130623	0.220455	-0.002645	-0.124877	1.499224	5.417399	3.463452	0.631727	-0.323931	-0.273321	1.637186	5.135940	3.447159	0.671802	-0.101998	-0.329086	1.637186	5.135940	3.447159	0.671802	-0.101998	-0.329086
1679.602000	0.340370	-2.052567	-1.263142	-1.378663	1.481270	0.570489	0.111003	-0.088407	-0.127731	0.219624	-0.002952	-0.123861	1.597815	5.343834	3.172097	0.682113	-0.314893	-0.273060	1.637247	5.140165	3.445584	0.671833	-0.102032	-0.329102	1.637247	5.140165	3.445584	0.671833	-0.102032	-0.329102
1679.612000	0.341521	-2.053442	-1.264390	-1.376496	1.481235	0.569288	0.110956	-0.086451	-0.129046	0.216407	-0.003431	-0.127639	1.431908	4.809304	3.185818	0.640913	-0.337906	-0.214445	1.637309	5.143906	3.444066	0.671872	-0.102063	-0.329119	1.637309	5.143906	3.444066	0.671872	-0.102063	-0.329119
1679.622000	0.342600	-2.054353	-1.265660	-1.374214	1.481223	0.568016	0.110267	-0.091773	-0.127959	0.216612	-0.003675	-0.121740	1.599946	5.407940	2.959932	0.640386	-0.335462	-0.277909	1.637372	5.148246	3.442478	0.671908	-0.102100	-0.329135	1.637372	5.148246	3.442478	0.671908	-0.102100	-0.329135
1679.634000	0.343884	-2.055441	-1.267173	-1.371568	1.481174	0.566575	0.110318	-0.091306	-0.131192	0.214124	-0.003656	-0.125053	1.681271	5.405335	3.127486	0.636920	-0.332840	-0.298884	1.637446	5.153432	3.440500	0.671942	-0.102140	-0.329155	1.637446	5.153432	3.440500	0.671942	-0.102140	-0.329155
1679.644000	0.345001	-2.056381	-1.268470	-1.369442	1.481126	0.565343	0.112221	-0.089109	-0.132740	0.213813	-0.003680	-0.122981	1.381303	5.366458	3.146463	0.663922	-0.333538	-0.337168	1.637508	5.157420	3.438828	0.671967	-0.102174	-0.329171	1.637508	5.157420	3.438828	0.671967	-0.102174	-0.329171
1679.654000	0.346128	-2.057245	-1.269813	-1.367310	1.481079	0.564045	0.110733	-0.090096	-0.135453	0.213965	-0.003327	-0.128823	1.475615	5.439626	3.216466	0.705484	-0.346203	-0.228864	1.637570	5.161377	3.437128	0.671992	-0.102209	-0.329188	1.637570	5.161377	3.437128	0.671992	-0.102209	-0.329188
1679.664000	0.347220	-2.058177	-1.271107	-1.365158	1.481067	0.562820	0.111491	-0.089158	-0.131567	0.216610	-0.003434	-0.124892	1.620505	5.388007	3.046325	0.696636	-0.317500	-0.270143	1.637633	5.165533	3.435433	0.672020	-0.102243	-0.329205	1.637633	5.165533	3.435433	0.672020	-0.102243	-0.329205
1679.676000	0.348526	-2.059228	-1.272704	-1.362545	1.481018	0.561373	0.111010	-0.085544	-0.134609	0.219905	-0.003561	-0.125079	1.482527	4.898455	3.194982	0.667764	-0.322499	-0.270484	1.637709	5.170301	3.433338	0.672051	-0.102285	-0.329225	1.637709	5.170301	3.433338	0.672051	-0.102285	-0.329225
1679.686000	0.349617	-2.060111	-1.274058	-1.360406	1.480994	0.560121	0.109295	-0.089029	-0.134741	0.221055	-0.003143	-0.124469	1.626526	5.154363	3.256905	0.652588	-0.321591	-0.282196	1.637772	5.174275	3.431554	0.672075	-0.102321	-0.329242	1.637772	5.174275	3.431554	0.672075	-0.102321	-0.329242
1679.696000	0.350782	-2.061036	-1.275415	-1.358262	1.480947	0.558864	0.111938	-0.091687	-0.137434	0.221405	-0.003363	-0.128324	1.356445	5.465933	3.399445	0.690606	-0.333902	-0.277499	1.637835	5.178201	3.429739	0.672097	-0.102356	-0.329259	1.637835	5.178201	3.429739	0.672097	-0.102356	-0.329259
1679.706000	0.351923	-2.061967	-1.276816	-1.356064	1.480935	0.557606	0.112120	-0.089872	-0.134838	0.222497	-0.002843	-0.123398	1.382134	5.391346	3.270997	0.667308	-0.347343	-0.309190	1.637897	5.182118	3.427853	0.672118	-0.102390	-0.329276	1.637897	5.182118	3.427853	0.672118	-0.102390	-0.329276
1679.718000	0.353229	-2.063056	-1.278438	-1.353429	1.480935	0.556098	0.110210	-0.090443	-0.137417	0.220283	-0.002783	-0.125996	1.495730	5.523278	3.470499	0.619155	-0.330852	-0.269493	1.637973	5.187081	3.425564	0.672144	-0.102430	-0.329296	1.637973	5.187081	3.425564	0.672144	-0.102430	-0.329296
1679.728000	0.354320	-2.063937	-1.279828	-1.351219	1.480874	0.554846	0.110381	-0.089636	-0.135009	0.220278	-0.003940	-0.124536	1.501945	5.428844	3.481643	0.656801	-0.322930	-0.306146	1.638037	5.190895	3.423697	0.672170	-0.102464	-0.329313	1.638037	5.190895	3.423697	0.672170	-0.102464	-0.329313
1679.738000	0.355398	-2.064860	-1.281157	-1.349040	1.480814	0.553576	0.107899	-0.088681	-0.132591	0.219732	-0.003189	-0.128570	1.676689	5.437813	3.300543	0.665075	-0.352912	-0.233529	1.638102	5.194772	3.421839	0.672203	-0.102500	-0.329331	1.638102	5.194772	3.421839	0.672203	-0.102500	-0.329331
1679.748000	0.356503	-2.065756	-1.282549	-1.346747	1.480791	0.552344	0.109609	-0.085999	-0.134729	0.217447	-0.003018	-0.121404	1.656376	5.089682	3.386291	0.636054	-0.340499	-0.296420	1.638167	5.198609	3.419887	0.672229	-0.102536	-0.329348	1.638167	5.198609	3.419887	0.672229	-0.102536	-0.329348
1679.758000	0.357619	-2.066617	-1.283903	-1.344538	1.480742	0.551102	0.110739	-0.087981	-0.132185	0.215749	-0.003252	-0.123922	1.413332	5.152573	3.373862	0.652983	-0.319319	-0.267091	1.638232	5.202177	3.417973	0.672258	-0.102570	-0.329365	1.638232	5.202177	3.417973	0.672258	-0.102570	-0.329365
1679.768000	0.358758	-2.067522	-1.285224	-1.342370	1.480706	0.549883	0.110639	-0.091607	-0.133392	0.214712	-0.003643	-0.121229	1.459178	5.530929	3.405631	0.663422	-0.317814	-0.306550	1.638298	5.205931	3.416023	0.672284	-0.102608	-0.329383	1.638298	5.205931	3.416023	0.672284	-0.102608	-0.329383
1679.780000	0.360044	-2.068613	-1.286780	-1.339700	1.480718	0.548348	0.110921	-0.089010	-0.132764	0.213565	-0.003343	-0.129483	1.641878	5.478875	3.222347	0.621488	-0.322320	-0.178548	1.638378	5.210673	3.413715	0.672326	-0.102651	-0.329404	1.638378	5.210673	3.413715	0.672326	-0.102651	-0.329404
1679.790000	0.361169	-2.069515	-1.288110	-1.337597	1.480718	0.547092	0.109464	-0.088744	-0.130162	0.215412	-0.002882	-0.122212	1.663907	5.218454	3.250666	0.636472	-0.320689	-0.286427	1.638444	5.214410	3.411704	0.672350	-0.102686	-0.329421	1.638444	5.214410	3.411704	0.672350	-0.102686	-0.329421
1679.800000	0.362236	-2.070389	-1.289476	-1.335447	1.480646	0.545851	0.108035	-0.090560	-0.130253	0.215291	-0.003111	-0.123900	1.853000	5.578081	3.281766	0.705091	-0.346184	-0.249758	1.638512	5.217955	3.409753	0.672378	-0.102723	-0.329439	1.638512	5.217955	3.409753	0.672378	-0.102723	-0.329439
1679.810000	0.363318	-2.071280	-1.290783	-1.333337	1.480646	0.544631	0.111787	-0.088908	-0.130713	0.217990	-0.003351	-0.123337	1.560477	5.382053	3.406016	0.715695	-0.324846	-0.305794	1.638580	5.221783	3.407755	0.672404	-0.102758	-0.329457	1.638580	5.221783	3.407755	0.672404	-0.102758	-0.329457
1679.820000	0.364458	-2.072140	-1.292041	-1.331128	1.480598	0.543382	0.111311	-0.085779	-0.129512	0.222077	-0.003600	-0.126587	1.614438	4.860667	3.238891	0.660885	-0.318195	-0.244151	1.638648	5.225494	3.405719	0.672432	-0.102795	-0.329475	1.638648	5.225494	3.405719	0.672432	-0.102795	-0.329475
1679.830000	0.365561	-2.073031	-1.293348	-1.328981	1.480575	0.542157	0.110281	-0.090058	-0.131350	0.223326	-0.002731	-0.121079	1.613108	5.306150	3.294094	0.648663	-0.342383	-0.304721	1.638718	5.228902	3.403789	0.672474	-0.102830	-0.329493	1.638718	5.228902	3.403789	0.672474	-0.102830	-0.329493
1679.842000	0.366904	-2.074089	-1.294894	-1.326361	1.480514	0.540658	0.110200	-0.091351	-0.130559	0.223622	-0.003444	-0.125753	1.640109	5.360663	3.181544	0.650678	-0.317427	-0.275596	1.638800	5.233412	3.401306	0.672506	-0.102873	-0.329514	1.638800	5.233412	3.401306	0.672506	-0.102873	-0.329514
1679.852000	0.368006	-2.074955	-1.296165	-1.324161	1.480514	0.539415	0.108570	-0.090344	-0.131087	0.223220	-0.003088	-0.124240	1.866731	5.463410	3.106089	0.681709	-0.314286	-0.314145	1.638870	5.237001	3.399279	0.672542	-0.102911	-0.329532	1.638870	5.237001	3.399279	0.672542	-0.102911	-0.329532
1679.862000	0.369148	-2.075893	-1.297459	-1.321932	1.480490	0.538153	0.112143	-0.091428	-0.131603	0.221461	-0.002878	-0.128503	1.644847	5.461980	3.076004	0.693142	-0.324153	-0.201047	1.638940	5.240620	3.397225	0.672579	-0.102946	-0.329551	1.638940	5.240620	3.397225	0.672579	-0.102946	-0.329551
1679.872000	0.370276	-2.076791	-1.298765	-1.319713	1.480442	0.536880	0.112315	-0.091667	-0.131873	0.221084	-0.003409	-0.123087	1.486924	5.659351	3.091160	0.678930	-0.332760	-0.283187	1.639010	5.244375	3.395128	0.672617	-0.102986	-0.329569	1.639010	5.244375	3.395128	0.672617	-0.102986	-0.329569
1679.882000	0.371355	-2.077656	-1.300059	-1.317536	1.480442	0.535659	0.111682	-0.087059	-0.133140	0.220871	-0.002852	-0.123798	1.616773	5.075254	3.054394	0.663659	-0.313673	-0.299595	1.639081	5.248130	3.392982	0.672646	-0.103023	-0.329587	1.639081	5.248130	3.392982	0.672646	-0.103023	-0.329587
1679.892000	0.372483	-2.078521	-1.301440	-1.315271	1.480406	0.534412	0.111673	-0.087426	-0.136027	0.218606	-0.003275	-0.123271	1.412027	4.862229	3.214022	0.676333	-0.352730	-0.320249	1.639152	5.251260	3.390874	0.672684	-0.103058	-0.329606	1.639152	5.251260	3.390874	0.672684	-0.103058	-0.329606
1679.902000	0.373646	-2.079423	-1.302770	-1.313031	1.480358	0.533169	0.110831	-0.092419	-0.134948	0.214689	-0.003312	-0.128732	1.576919	5.250058	3.085067	0.695794	-0.364127	-0.250673	1.639222	5.255063	3.388658	0.672719	-0.103095	-0.329624	1.639222	5.255063	3.388658	0.672719	-0.103095	-0.329624
1679.914000	0.374953	-2.080503	-1.304376	-1.310376	1.480262	0.531699	0.109210	-0.092613	-0.136129	0.212874	-0.003334	-0.125347	1.619947	5.310202	3.078998	0.693551	-0.345684	-0.265786	1.639308	5.259060	3.386010	0.672756	-0.103141	-0.329646	1.639308	5.259060	3.386010	0.672756	-0.103141	-0.329646
1679.924000	0.376083	-2.081430	-1.305743	-1.308157	1.480275	0.530466	0.113562	-0.091435	-0.137342	0.216490	-0.002913	-0.127377	1.336135	5.387438	3.281677	0.622073	-0.334604	-0.309689	1.639379	5.262586	3.383762	0.672789	-0.103181	-0.329665	1.639379	5.262586	3.383762	0.672789	-0.103181	-0.329665
1679.934000	0.377209	-2.082331	-1.307169	-1.305992	1.480250	0.529244	0.110524	-0.092484	-0.136411	0.215253	-0.003404	-0.124716	1.473950	5.533992	3.294960	0.691961	-0.335949	-0.292394	1.639449	5.266068	3.381391	0.672811	-0.103216	-0.329684	1.639449	5.266068	3.381391	0.672811	-0.103216	-0.329684
1679.944000	0.378348	-2.083230	-1.308558	-1.303856	1.480226	0.527917	0.109531	-0.092937	-0.137120	0.218357	-0.003040	-0.128871	1.566957	5.546111	3.203723	0.695657	-0.347291	-0.270729	1.639521	5.269587	3.379030	0.672834	-0.103256	-0.329703	1.639521	5.269587	3.379030	0.672834	-0.103256	-0.329703
1679.956000	0.379656	-2.084356	-1.310201	-1.301284	1.480190	0.526435	0.110089	-0.088173	-0.136515	0.219792	-0.003696	-0.125453	1.377285	4.982769	3.433579	0.689339	-0.325683	-0.310966	1.639606	5.273735	3.376167	0.672862	-0.103301	-0.329725	1.639606	5.273735	3.376167	0.672862	-0.103301	-0.329725
1679.966000	0.380734	-2.085237	-1.311581	-1.299095	1.480142	0.525211	0.108208	-0.090967	-0.139493	0.221323	-0.002970	-0.127882	1.652384	5.200377	3.542852	0.649231	-0.359451	-0.293598	1.639679	5.277070	3.373774	0.672886	-0.103338	-0.329744	1.639679	5.277070	3.373774	0.672886	-0.103338	-0.329744
1679.976000	0.381887	-2.086114	-1.312943	-1.296900	1.480118	0.523908	0.111292	-0.093013	-0.132172	0.221819	-0.003423	-0.126355	1.426507	5.528512	3.284969	0.665063	-0.342901	-0.288926	1.639752	5.280423	3.371423	0.672919	-0.103382	-0.329763	1.639752	5.280423	3.371423	0.672919	-0.103382	-0.329763
1679.986000	0.383003	-2.087096	-1.314358	-1.294669	1.480105	0.522614	0.110223	-0.092311	-0.133278	0.222418	-0.004346	-0.130977	1.336257	5.506435	3.254769	0.673661	-0.331715	-0.199402	1.639824	5.284228	3.368910	0.672940	-0.103420	-0.329783	1.639824	5.284228	3.368910	0.672940	-0.103420	-0.329783
1679.996000	0.384095	-2.087975	-1.315688	-1.292504	1.480082	0.521342	0.109975	-0.091585	-0.133154	0.222793	-0.003801	-0.122778	1.546380	5.577339	3.190937	0.658769	-0.344542	-0.307471	1.639897	5.287655	3.366470	0.672965	-0.103460	-0.329802	1.639897	5.287655	3.366470	0.672965	-0.103460	-0.329802
1680.006000	0.385199	-2.088912	-1.317056	-1.290274	1.480022	0.520069	0.110980	-0.092667	-0.135923	0.222313	-0.002820	-0.125111	1.401578	5.725481	3.444800	0.683894	-0.338644	-0.296016	1.639971	5.291300	3.363980	0.672996	-0.103502	-0.329821	1.639971	5.291300	3.363980	0.672996	-0.103502	-0.329821
1680.018000	0.386506	-2.090027	-1.318624	-1.287594	1.479998	0.518621	0.109462	-0.087815	-0.132221	0.224643	-0.002883	-0.125558	1.666923	5.273025	3.236011	0.600049	-0.378684	-0.295020	1.640061	5.295340	3.361109	0.673041	-0.103545	-0.329844	1.640061	5.295340	3.361109	0.673041	-0.103545	-0.329844
1680.028000	0.387633	-2.090926	-1.320015	-1.285377	1.479961	0.517318	0.109475	-0.087997	-0.133688	0.220701	-0.004014	-0.131505	1.752145	5.167497	3.461306	0.658701	-0.329326	-0.173950	1.640137	5.298540	3.358646	0.673073	-0.103586	-0.329864	1.640137	5.298540	3.358646	0.673073	-0.103586	-0.329864
1680.038000	0.388726	-2.091843	-1.321368	-1.283130	1.479913	0.516042	0.111760	-0.092007	-0.133213	0.217293	-0.004001	-0.122293	1.479079	5.568613	3.210303	0.681172	-0.312396	-0.275049	1.640212	5.301863	3.356162	0.673105	-0.103626	-0.329884	1.640212	5.301863	3.356162	0.673105	-0.103626	-0.329884
1680.048000	0.389829	-2.092744	-1.322626	-1.280887	1.479878	0.514794	0.111787	-0.092181	-0.131108	0.218231	-0.003506	-0.124286	1.586296	5.691216	3.291664	0.676089	-0.303297	-0.268434	1.640287	5.305500	3.353589	0.673137	-0.103664	-0.329903	1.640287	5.305500	3.353589	0.673137	-0.103664	-0.329903
1680.058000	0.390945	-2.093677	-1.323922	-1.278693	1.479830	0.513494	0.111854	-0.090060	-0.133523	0.217486	-0.003167	-0.122789	1.515770	5.559738	3.195112	0.691790	-0.332447	-0.312882	1.640366	5.308627	3.351241	0.673184	-0.103708	-0.329923	1.640366	5.308627	3.351241	0.673184	-0.103708	-0.329923
1680.068000	0.392025	-2.094581	-1.325191	-1.276492	1.479830	0.512272	0.111372	-0.090643	-0.131279	0.217684	-0.002973	-0.126275	1.664959	5.498559	3.144326	0.668976	-0.329374	-0.226939	1.640443	5.312125	3.348750	0.673223	-0.103745	-0.329943	1.640443	5.312125	3.348750	0.673223	-0.103745	-0.329943
1680.078000	0.393128	-2.095481	-1.326473	-1.274298	1.479806	0.511014	0.110407	-0.090393	-0.131516	0.217617	-0.003587	-0.122057	1.969371	5.556671	3.029299	0.642944	-0.320049	-0.274188	1.640521	5.315428	3.346206	0.673253	-0.103786	-0.329963	1.640521	5.315428	3.346206	0.673253	-0.103786	-0.329963
1680.090000	0.394462	-2.096584	-1.328045	-1.271725	1.479733	0.509530	0.113759	-0.087735	-0.133170	0.220143	-0.003528	-0.126031	1.607901	5.275024	3.135152	0.669869	-0.326180	-0.264359	1.640615	5.319546	3.343185	0.673292	-0.103836	-0.329987	1.640615	5.319546	3.343185	0.673292	-0.103836	-0.329987
1680.100000	0.395612	-2.097483	-1.329351	-1.269537	1.479698	0.508266	0.113348	-0.087990	-0.134752	0.223099	-0.002938	-0.124696	1.403080	5.208744	3.071449	0.667193	-0.321472	-0.277631	1.640694	5.322674	3.340666	0.673328	-0.103876	-0.330007	1.640694	5.322674	3.340666	0.673328	-0.103876	-0.330007
1680.110000	0.396728	-2.098351	-1.330670	-1.267317	1.479734	0.507008	0.112799	-0.090460	-0.136034	0.223197	-0.002804	-0.129354	1.511090	5.420898	3.207063	0.642873	-0.310662	-0.199766	1.640772	5.325695	3.338033	0.673364	-0.103918	-0.330027	1.640772	5.325695	3.338033	0.673364	-0.103918	-0.330027
1680.120000	0.397844	-2.099289	-1.332013	-1.265091	1.479686	0.505739	0.113049	-0.091144	-0.137428	0.223751	-0.003286	-0.123474	1.462694	5.438171	3.208811	0.639726	-0.324751	-0.268490	1.640852	5.328994	3.335408	0.673395	-0.103957	-0.330047	1.640852	5.328994	3.335408	0.673395	-0.103957	-0.330047
1680.132000	0.399198	-2.100369	-1.333570	-1.262500	1.479661	0.504241	0.110352	-0.089138	-0.134107	0.223535	-0.002922	-0.128399	1.784805	5.274636	2.875820	0.642533	-0.316211	-0.239860	1.640947	5.332762	3.332237	0.673435	-0.104009	-0.330072	1.640947	5.332762	3.332237	0.673435	-0.104009	-0.330072
1680.142000	0.400291	-2.101245	-1.334962	-1.260261	1.479602	0.503001	0.113534	-0.092093	-0.138056	0.225651	-0.002588	-0.128065	1.570318	5.586564	3.160444	0.622678	-0.326640	-0.272120	1.641027	5.336019	3.329538	0.673471	-0.104048	-0.330092	1.641027	5.336019	3.329538	0.673471	-0.104048	-0.330092
1680.152000	0.401443	-2.102194	-1.336328	-1.258054	1.479554	0.501744	0.113462	-0.090391	-0.136794	0.224600	-0.003779	-0.130600	1.523753	5.609515	2.972982	0.619488	-0.294809	-0.213482	1.641106	5.339064	3.326781	0.673505	-0.104090	-0.330113	1.641106	5.339064	3.326781	0.673505	-0.104090	-0.330113
1680.162000	0.402546	-2.103093	-1.337731	-1.255793	1.479566	0.500473	0.112738	-0.086150	-0.139458	0.223015	-0.003428	-0.125172	1.482279	5.024581	3.255367	0.646258	-0.308905	-0.253827	1.641186	5.342251	3.323975	0.673535	-0.104132	-0.330133	1.641186	5.342251	3.323975	0.673535	-0.104132	-0.330133
1680.172000	0.403673	-2.104030	-1.339145	-1.253579	1.479530	0.499227	0.112235	-0.090301	-0.139815	0.222421	-0.003463	-0.129490	1.481083	5.180328	3.279205	0.679604	-0.321533	-0.231659	1.641265	5.345039	3.321141	0.673566	-0.104172	-0.330154	1.641265	5.345039	3.321141	0.673566	-0.104172	-0.330154
1680.182000	0.404800	-2.104922	-1.340549	-1.251265	1.479445	0.497957	0.111556	-0.093233	-0.140770	0.221326	-0.003448	-0.126778	1.672253	5.644039	3.326871	0.642770	-0.315370	-0.291272	1.641346	5.348011	3.318292	0.673601	-0.104216	-0.330175	1.641346	5.348011	3.318292	0.673601	-0.104216	-0.330175
1680.192000	0.405904	-2.105858	-1.341949	-1.249017	1.479445	0.496693	0.111111	-0.091568	-0.137187	0.219131	-0.003166	-0.129692	1.721697	5.543632	3.370033	0.641495	-0.354209	-0.239355	1.641427	5.351248	3.315460	0.673639	-0.104256	-0.330196	1.641427	5.351248	3.315460	0.673639	-0.104256	-0.330196
1680.202000	0.407057	-2.106732	-1.343339	-1.246791	1.479434	0.495487	0.114008	-0.090512	-0.136309	0.219031	-0.003101	-0.125964	1.483426	5.482296	3.350605	0.643551	-0.319099	-0.298668	1.641508	5.354273	3.312595	0.673670	-0.104299	-0.330217	1.641508	5.354273	3.312595	0.673670	-0.104299	-0.330217
1680.214000	0.408412	-2.107862	-1.344992	-1.244140	1.479385	0.493927	0.112128	-0.092176	-0.136084	0.219313	-0.004223	-0.128243	1.600462	5.712780	3.343149	0.654099	-0.295703	-0.259490	1.641605	5.357893	3.309013	0.673703	-0.104349	-0.330242	1.641605	5.357893	3.309013	0.673703	-0.104349	-0.330242
1680.224000	0.409565	-2.108763	-1.346347	-1.241979	1.479349	0.492681	0.113683	-0.088954	-0.136527	0.219418	-0.003950	-0.127949	1.561941	5.499118	3.404438	0.663718	-0.321436	-0.284964	1.641689	5.360771	3.306167	0.673735	-0.104391	-0.330263	1.641689	5.360771	3.306167	0.673735	-0.104391	-0.330263
1680.234000	0.410740	-2.109652	-1.347723	-1.239827	1.479301	0.491343	0.113305	-0.088350	-0.135786	0.218914	-0.003324	-0.131760	1.367513	5.254711	3.337506	0.735224	-0.316237	-0.200979	1.641771	5.363698	3.303238	0.673763	-0.104438	-0.330284	1.641771	5.363698	3.303238	0.673763	-0.104438	-0.330284
1680.244000	0.411830	-2.110539	-1.349097	-1.237575	1.479301	0.490056	0.111656	-0.089843	-0.136141	0.222278	-0.003499	-0.124962	1.496855	5.392997	3.440255	0.677867	-0.298660	-0.278546	1.641855	5.366539	3.300326	0.673799	-0.104478	-0.330306	1.641855	5.366539	3.300326	0.673799	-0.104478	-0.330306
1680.256000	0.413139	-2.111633	-1.350757	-1.234923	1.479253	0.488604	0.113787	-0.091786	-0.131638	0.222729	-0.004275	-0.125215	1.410544	5.583783	3.155371	0.713079	-0.287050	-0.265249	1.641956	5.370124	3.296801	0.673840	-0.104530	-0.330331	1.641956	5.370124	3.296801	0.673840	-0.104530	-0.330331
1680.266000	0.414278	-2.112584	-1.352119	-1.232702	1.479205	0.487248	0.112427	-0.091030	-0.131902	0.225355	-0.003345	-0.126830	1.436268	5.459005	3.143209	0.687691	-0.315630	-0.295430	1.642041	5.372757	3.293845	0.673871	-0.104574	-0.330353	1.642041	5.372757	3.293845	0.673871	-0.104574	-0.330353
1680.276000	0.415394	-2.113425	-1.353447	-1.230535	1.479181	0.485997	0.112546	-0.091678	-0.133391	0.227985	-0.003016	-0.129518	1.547858	5.570722	3.274143	0.637495	-0.283682	-0.219987	1.642126	5.375693	3.290925	0.673912	-0.104618	-0.330375	1.642126	5.375693	3.290925	0.673912	-0.104618	-0.330375
1680.286000	0.416509	-2.114384	-1.354737	-1.228191	1.479121	0.484731	0.112801	-0.092711	-0.131022	0.225473	-0.003666	-0.124673	1.521902	5.745996	3.144129	0.660306	-0.298662	-0.269852	1.642212	5.378551	3.287968	0.673956	-0.104663	-0.330396	1.642212	5.378551	3.287968	0.673956	-0.104663	-0.330396
1680.296000	0.417671	-2.115237	-1.356051	-1.225960	1.479157	0.483459	0.110651	-0.088128	-0.132038	0.224711	-0.003275	-0.125798	1.679764	5.046003	3.058244	0.672189	-0.290112	-0.282798	1.642299	5.381456	3.285041	0.673994	-0.104705	-0.330418	1.642299	5.381456	3.285041	0.673994	-0.104705	-0.330418
1680.308000	0.418981	-2.116320	-1.357654	-1.223296	1.479073	0.481947	0.113014	-0.091184	-0.130537	0.223710	-0.003666	-0.128007	1.612899	5.258441	3.051429	0.649966	-0.281215	-0.262132	1.642404	5.384754	3.281512	0.674045	-0.104758	-0.330444	1.642404	5.384754	3.281512	0.674045	-0.104758	-0.330444
1680.318000	0.420098	-2.117282	-1.358944	-1.221022	1.479062	0.480661	0.114512	-0.094648	-0.131907	0.223108	-0.002939	-0.127154	1.465255	5.816688	2.920528	0.624299	-0.274110	-0.236963	1.642491	5.387736	3.278476	0.674089	-0.104803	-0.330466	1.642491	5.387736	3.278476	0.674089	-0.104803	-0.330466
1680.328000	0.421200	-2.118191	-1.360260	-1.218751	1.478990	0.479431	0.113372	-0.092933	-0.133919	0.220057	-0.003105	-0.123754	1.535792	5.640486	2.914598	0.641032	-0.275051	-0.310331	1.642579	5.390703	3.275511	0.674140	-0.104849	-0.330488	1.642579	5.390703	3.275511	0.674140	-0.104849	-0.330488
1680.338000	0.422341	-2.119107	-1.361552	-1.216520	1.478966	0.478134	0.115086	-0.092248	-0.137037	0.219084	-0.003244	-0.128208	1.424932	5.553959	2.880826	0.679230	-0.302679	-0.252153	1.642666	5.393612	3.272403	0.674178	-0.104893	-0.330511	1.642666	5.393612	3.272403	0.674178	-0.104893	-0.330511
1680.348000	0.423467	-2.120031	-1.362937	-1.214247	1.478966	0.476859	0.112873	-0.092394	-0.134765	0.217740	-0.003097	-0.127717	1.696059	5.611174	2.929960	0.639333	-0.277368	-0.291154	1.642754	5.396393	3.269239	0.674211	-0.104939	-0.330533	1.642754	5.396393	3.269239	0.674211	-0.104939	-0.330533
1680.358000	0.424608	-2.120952	-1.364253	-1.212056	1.478929	0.475530	0.112341	-0.090052	-0.135073	0.220161	-0.002771	-0.131190	1.974978	5.363649	2.888842	0.649222	-0.316946	-0.191445	1.642844	5.399119	3.266237	0.674252	-0.104982	-0.330555	1.642844	5.399119	3.266237	0.674252	-0.104982	-0.330555
1680.370000	0.425914	-2.122045	-1.365880	-1.209428	1.478929	0.474045	0.116749	-0.089641	-0.138916	0.221502	-0.002776	-0.126396	1.361108	5.181726	3.244491	0.650758	-0.280530	-0.281739	1.642951	5.402404	3.262413	0.674292	-0.105033	-0.330582	1.642951	5.402404	3.262413	0.674292	-0.105033	-0.330582
1680.380000	0.427109	-2.122926	-1.367242	-1.207279	1.478858	0.472786	0.113936	-0.093462	-0.137948	0.227084	-0.002688	-0.125488	1.594728	5.474854	3.158430	0.671296	-0.301941	-0.270459	1.643039	5.405116	3.259147	0.674324	-0.105081	-0.330605	1.643039	5.405116	3.259147	0.674324	-0.105081	-0.330605
1680.390000	0.428257	-2.123899	-1.368629	-1.205019	1.478858	0.471536	0.113548	-0.093384	-0.140425	0.226386	-0.003456	-0.126660	1.584080	5.675270	3.211705	0.645823	-0.296511	-0.323090	1.643130	5.407831	3.256000	0.674361	-0.105127	-0.330627	1.643130	5.407831	3.256000	0.674361	-0.105127	-0.330627
1680.402000	0.429573	-2.124979	-1.370315	-1.202344	1.478809	0.469963	0.112844	-0.091975	-0.139412	0.226655	-0.003094	-0.129728	1.699213	5.598614	3.173514	0.681490	-0.266895	-0.245628	1.643236	5.411113	3.251926	0.674397	-0.105182	-0.330655	1.643236	5.411113	3.251926	0.674397	-0.105182	-0.330655
1680.412000	0.430710	-2.125950	-1.371725	-1.200167	1.478761	0.468709	0.112713	-0.092559	-0.139827	0.226916	-0.003846	-0.125594	1.857934	5.577002	3.196270	0.697618	-0.330664	-0.319461	1.643326	5.413747	3.248577	0.674428	-0.105225	-0.330678	1.643326	5.413747	3.248577	0.674428	-0.105225	-0.330678
1680.422000	0.431884	-2.126865	-1.373124	-1.197852	1.478749	0.467414	0.115733	-0.092647	-0.140442	0.227431	-0.003233	-0.125266	1.581392	5.683205	3.289203	0.639842	-0.301550	-0.300878	1.643416	5.416426	3.245215	0.674466	-0.105275	-0.330701	1.643416	5.416426	3.245215	0.674466	-0.105275	-0.330701
1680.432000	0.433057	-2.127763	-1.374557	-1.195629	1.478714	0.466150	0.115578	-0.089014	-0.138150	0.227077	-0.003841	-0.127980	1.475306	5.402962	3.303060	0.668014	-0.300771	-0.289178	1.643507	5.418934	3.241849	0.674499	-0.105320	-0.330724	1.643507	5.418934	3.241849	0.674499	-0.105320	-0.330724
1680.442000	0.434156	-2.128639	-1.375943	-1.193405	1.478665	0.464846	0.114888	-0.090531	-0.138457	0.226832	-0.003067	-0.128150	1.368035	5.359715	3.241880	0.643850	-0.294579	-0.251078	1.643599	5.421366	3.238519	0.674541	-0.105368	-0.330747	1.643599	5.421366	3.238519	0.674541	-0.105368	-0.330747
1680.452000	0.435328	-2.129625	-1.377365	-1.191127	1.478653	0.463589	0.114077	-0.093971	-0.137391	0.224541	-0.003331	-0.123823	1.528984	5.673395	3.256344	0.677293	-0.287320	-0.307589	1.643690	5.423858	3.235022	0.674575	-0.105413	-0.330770	1.643690	5.423858	3.235022	0.674575	-0.105413	-0.330770
1680.462000	0.436452	-2.130560	-1.378715	-1.188772	1.478605	0.462337	0.112637	-0.093351	-0.136515	0.223054	-0.003716	-0.127264	1.577161	5.787965	3.240014	0.678014	-0.285933	-0.292251	1.643783	5.426664	3.231622	0.674615	-0.105460	-0.330793	1.643783	5.426664	3.231622	0.674615	-0.105460	-0.330793
1680.474000	0.437829	-2.131686	-1.380364	-1.186073	1.478581	0.460777	0.114514	-0.091752	-0.136902	0.221523	-0.003364	-0.130110	1.391625	5.513859	3.259308	0.640477	-0.310771	-0.238294	1.643895	5.429566	3.227562	0.674668	-0.105516	-0.330821	1.643895	5.429566	3.227562	0.674668	-0.105516	-0.330821
1680.484000	0.438990	-2.132594	-1.381714	-1.183801	1.478509	0.459463	0.114124	-0.093123	-0.134479	0.222614	-0.004111	-0.126948	1.365448	5.717739	3.082684	0.600827	-0.252531	-0.245567	1.643988	5.432168	3.224124	0.674707	-0.105566	-0.330845	1.643988	5.432168	3.224124	0.674707	-0.105566	-0.330845
1680.494000	0.440090	-2.133471	-1.383124	-1.181596	1.478509	0.458204	0.112406	-0.091709	-0.133151	0.220369	-0.003111	-0.124876	1.525052	5.600815	3.075902	0.711624	-0.291821	-0.316427	1.644082	5.434820	3.220615	0.674740	-0.105612	-0.330869	1.644082	5.434820	3.220615	0.674740	-0.105612	-0.330869
1680.504000	0.441239	-2.134404	-1.384476	-1.179394	1.478498	0.456954	0.113446	-0.088798	-0.135679	0.222605	-0.003565	-0.124891	1.505103	5.234199	3.168612	0.702331	-0.275142	-0.311930	1.644178	5.437057	3.217292	0.674786	-0.105660	-0.330892	1.644178	5.437057	3.217292	0.674786	-0.105660	-0.330892
1680.514000	0.442387	-2.135327	-1.385791	-1.177217	1.478437	0.455637	0.112929	-0.092517	-0.134583	0.223697	-0.003255	-0.128917	1.516383	5.532063	3.051925	0.681084	-0.284848	-0.243647	1.644274	5.439577	3.213843	0.674820	-0.105708	-0.330916	1.644274	5.439577	3.213843	0.674820	-0.105708	-0.330916
1680.526000	0.443704	-2.136465	-1.387368	-1.174494	1.478425	0.454102	0.113893	-0.093816	-0.134643	0.226246	-0.003214	-0.127179	1.683950	5.774329	3.021089	0.683442	-0.275801	-0.259286	1.644389	5.442613	3.209711	0.674874	-0.105766	-0.330945	1.644389	5.442613	3.209711	0.674874	-0.105766	-0.330945
1680.536000	0.444876	-2.137425	-1.388694	-1.172263	1.478376	0.452831	0.114795	-0.091341	-0.134131	0.227645	-0.004220	-0.126927	1.390812	5.526707	2.895279	0.687323	-0.268489	-0.265828	1.644485	5.445096	3.206170	0.674910	-0.105816	-0.330969	1.644485	5.445096	3.206170	0.674910	-0.105816	-0.330969
1680.546000	0.446013	-2.138325	-1.390010	-1.170026	1.478365	0.451557	0.113406	-0.093581	-0.135483	0.227618	-0.003102	-0.126104	1.612077	5.674397	2.922185	0.674472	-0.247185	-0.285388	1.644582	5.447650	3.202656	0.674953	-0.105865	-0.330993	1.644582	5.447650	3.202656	0.674953	-0.105865	-0.330993
1680.556000	0.447138	-2.139281	-1.391349	-1.167753	1.478304	0.450238	0.115207	-0.093229	-0.136237	0.228818	-0.003864	-0.131384	1.397063	5.870409	2.965249	0.656864	-0.259262	-0.237311	1.644680	5.450255	3.199167	0.674996	-0.105912	-0.331017	1.644680	5.450255	3.199167	0.674996	-0.105912	-0.331017
1680.568000	0.448537	-2.140357	-1.392962	-1.165020	1.478281	0.448730	0.113405	-0.088214	-0.137334	0.228165	-0.002797	-0.125960	1.555491	5.230527	2.936315	0.677125	-0.237884	-0.298657	1.644798	5.453188	3.194942	0.675052	-0.105970	-0.331047	1.644798	5.453188	3.194942	0.675052	-0.105970	-0.331047
1680.578000	0.449649	-2.141236	-1.394338	-1.162766	1.478233	0.447457	0.112670	-0.090454	-0.138916	0.226909	-0.003105	-0.128261	1.726897	5.243343	3.034686	0.686265	-0.279637	-0.313761	1.644898	5.455060	3.191518	0.675100	-0.106021	-0.331071	1.644898	5.455060	3.191518	0.675100	-0.106021	-0.331071
1680.588000	0.450739	-2.142184	-1.395700	-1.160482	1.478173	0.446207	0.114660	-0.093746	-0.137422	0.226873	-0.002662	-0.129055	1.336405	5.573640	2.892843	0.695399	-0.257027	-0.327664	1.644995	5.457634	3.187783	0.675135	-0.106071	-0.331096	1.644995	5.457634	3.187783	0.675135	-0.106071	-0.331096
1680.598000	0.451923	-2.143104	-1.397063	-1.158185	1.478149	0.444901	0.114240	-0.093901	-0.140508	0.226828	-0.003183	-0.134515	1.598910	5.657245	3.052719	0.634773	-0.273146	-0.170494	1.645094	5.459951	3.184127	0.675183	-0.106116	-0.331120	1.645094	5.459951	3.184127	0.675183	-0.106116	-0.331120
1680.610000	0.453275	-2.144195	-1.398701	-1.155404	1.478149	0.443345	0.114344	-0.093435	-0.139068	0.224854	-0.003240	-0.128562	1.608823	5.499292	3.041478	0.629218	-0.260516	-0.268258	1.645214	5.462644	3.179794	0.675245	-0.106177	-0.331150	1.645214	5.462644	3.179794	0.675245	-0.106177	-0.331150
1680.620000	0.454423	-2.145060	-1.400113	-1.153128	1.478077	0.442012	0.113921	-0.093792	-0.142929	0.220253	-0.003172	-0.131781	1.602337	5.543812	3.172172	0.654194	-0.277475	-0.285286	1.645314	5.464697	3.176009	0.675283	-0.106227	-0.331175	1.645314	5.464697	3.176009	0.675283	-0.106227	-0.331175
1680.630000	0.455571	-2.146030	-1.401559	-1.150903	1.478065	0.440809	0.111879	-0.092644	-0.141192	0.221380	-0.003018	-0.131340	1.933706	5.586308	3.051546	0.657149	-0.274044	-0.292232	1.645413	5.466920	3.172216	0.675321	-0.106277	-0.331200	1.645413	5.466920	3.172216	0.675321	-0.106277	-0.331200
1680.640000	0.456735	-2.146938	-1.402992	-1.148665	1.478041	0.439503	0.116398	-0.090675	-0.141692	0.222708	-0.002823	-0.134958	1.514543	5.018939	3.101528	0.660897	-0.245632	-0.209613	1.645514	5.468953	3.168408	0.675359	-0.106327	-0.331225	1.645514	5.468953	3.168408	0.675359	-0.106327	-0.331225
1680.650000	0.457859	-2.147853	-1.404452	-1.146471	1.478005	0.438200	0.115349	-0.094823	-0.142725	0.223018	-0.003425	-0.126953	1.656168	5.480874	3.419131	0.683881	-0.255392	-0.287855	1.645614	5.471074	3.164543	0.675393	-0.106378	-0.331250	1.645614	5.471074	3.164543	0.675393	-0.106378	-0.331250
1680.662000	0.459222	-2.149016	-1.406110	-1.143782	1.477969	0.436663	0.115167	-0.095318	-0.138207	0.228960	-0.003407	-0.131404	1.586785	5.658819	3.117064	0.631500	-0.282294	-0.284330	1.645735	5.473840	3.159806	0.675433	-0.106438	-0.331280	1.645735	5.473840	3.159806	0.675433	-0.106438	-0.331280
1680.672000	0.460371	-2.149937	-1.407557	-1.141548	1.477933	0.435364	0.114630	-0.093079	-0.138066	0.227316	-0.002957	-0.130803	1.610733	5.578270	3.158007	0.659184	-0.255742	-0.267294	1.645836	5.476067	3.155864	0.675468	-0.106489	-0.331306	1.645836	5.476067	3.155864	0.675468	-0.106489	-0.331306
1680.682000	0.461507	-2.150919	-1.408956	-1.139323	1.477933	0.434025	0.113513	-0.095976	-0.138746	0.229891	-0.002349	-0.129589	1.919642	5.882575	3.092136	0.690412	-0.283908	-0.248743	1.645938	5.478278	3.151946	0.675502	-0.106540	-0.331331	1.645938	5.478278	3.151946	0.675502	-0.106540	-0.331331
1680.692000	0.462681	-2.151866	-1.410344	-1.137043	1.477861	0.432766	0.116533	-0.093321	-0.137485	0.232016	-0.003280	-0.128792	1.555200	5.789816	3.223218	0.648809	-0.255854	-0.269353	1.646041	5.480227	3.148074	0.675542	-0.106589	-0.331357	1.646041	5.480227	3.148074	0.675542	-0.106589	-0.331357
1680.704000	0.464056	-2.152967	-1.412036	-1.134371	1.477837	0.431231	0.115372	-0.089384	-0.138171	0.230604	-0.002900	-0.128730	1.622726	5.302002	3.279680	0.708521	-0.246953	-0.291046	1.646165	5.482944	3.143313	0.675592	-0.106653	-0.331388	1.646165	5.482944	3.143313	0.675592	-0.106653	-0.331388
1680.714000	0.465229	-2.153892	-1.413438	-1.132075	1.477801	0.429955	0.115227	-0.093663	-0.136343	0.230680	-0.003411	-0.130856	1.609343	5.576579	3.128190	0.666286	-0.267599	-0.273603	1.646270	5.484844	3.139482	0.675638	-0.106704	-0.331413	1.646270	5.484844	3.139482	0.675638	-0.106704	-0.331413
1680.724000	0.466377	-2.154825	-1.414815	-1.129814	1.477777	0.428566	0.114655	-0.095705	-0.135240	0.232278	-0.002816	-0.131996	1.647843	5.811204	3.076833	0.673990	-0.251160	-0.209899	1.646374	5.487008	3.135440	0.675677	-0.106755	-0.331439	1.646374	5.487008	3.135440	0.675677	-0.106755	-0.331439
1680.734000	0.467525	-2.155749	-1.416158	-1.127441	1.477765	0.427309	0.114940	-0.093799	-0.134019	0.230423	-0.003767	-0.127026	1.513885	5.860611	3.028092	0.680386	-0.273491	-0.282270	1.646479	5.489240	3.131511	0.675727	-0.106807	-0.331465	1.646479	5.489240	3.131511	0.675727	-0.106807	-0.331465
1680.746000	0.468926	-2.156876	-1.417728	-1.124602	1.477729	0.425750	0.115895	-0.092919	-0.135631	0.226286	-0.003524	-0.128273	1.564961	5.624860	3.032042	0.647171	-0.264615	-0.317662	1.646607	5.491763	3.126956	0.675799	-0.106873	-0.331497	1.646607	5.491763	3.126956	0.675799	-0.106873	-0.331497
1680.756000	0.470074	-2.157822	-1.419011	-1.122355	1.477693	0.424473	0.115555	-0.093656	-0.133727	0.224530	-0.003184	-0.131854	1.489120	5.823917	2.851961	0.654598	-0.245041	-0.254765	1.646714	5.493790	3.123041	0.675846	-0.106923	-0.331523	1.646714	5.493790	3.123041	0.675846	-0.106923	-0.331523
1680.766000	0.471282	-2.158741	-1.420403	-1.120024	1.477669	0.423195	0.114200	-0.090788	-0.135678	0.222555	-0.003581	-0.128937	1.537574	5.559084	2.842416	0.655990	-0.266085	-0.258020	1.646821	5.495918	3.119064	0.675893	-0.106975	-0.331549	1.646821	5.495918	3.119064	0.675893	-0.106975	-0.331549
1680.776000	0.472432	-2.159619	-1.421746	-1.117819	1.477656	0.421876	0.115358	-0.091176	-0.137413	0.222454	-0.003205	-0.126892	1.411993	5.305407	2.856217	0.729407	-0.275962	-0.303093	1.646929	5.497821	3.115175	0.675941	-0.107029	-0.331576	1.646929	5.497821	3.115175	0.675941	-0.107029	-0.331576
1680.788000	0.473805	-2.160782	-1.423294	-1.115107	1.477584	0.420341	0.112551	-0.093789	-0.140231	0.225322	-0.003459	-0.126357	1.717861	5.603473	2.920265	0.665000	-0.266872	-0.321322	1.647059	5.500207	3.110440	0.676000	-0.107093	-0.331607	1.647059	5.500207	3.110440	0.676000	-0.107093	-0.331607
1680.798000	0.474956	-2.161717	-1.424635	-1.112859	1.477561	0.419004	0.114804	-0.093739	-0.137888	0.227740	-0.002582	-0.131454	1.359493	5.544613	2.713893	0.644842	-0.273396	-0.275904	1.647167	5.502318	3.106412	0.676047	-0.107144	-0.331634	1.647167	5.502318	3.106412	0.676047	-0.107144	-0.331634
1680.808000	0.476127	-2.162613	-1.426015	-1.110623	1.477549	0.417715	0.114492	-0.092361	-0.139162	0.227603	-0.003753	-0.126423	1.376593	5.540929	2.863901	0.682478	-0.290243	-0.317210	1.647275	5.504172	3.102281	0.676088	-0.107195	-0.331661	1.647275	5.504172	3.102281	0.676088	-0.107195	-0.331661
1680.818000	0.477228	-2.163575	-1.427371	-1.108332	1.477501	0.416441	0.113410	-0.095230	-0.143018	0.228236	-0.003184	-0.129942	1.504386	5.726280	2.894060	0.708600	-0.289070	-0.280332	1.647384	5.506105	3.098269	0.676135	-0.107256	-0.331687	1.647384	5.506105	3.098269	0.676135	-0.107256	-0.331687
1680.828000	0.478413	-2.164508	-1.428750	-1.106059	1.477465	0.415155	0.114352	-0.092971	-0.143789	0.232006	-0.003616	-0.129193	1.513678	5.608442	3.017868	0.616007	-0.272495	-0.307564	1.647492	5.508070	3.094070	0.676178	-0.107304	-0.331714	1.647492	5.508070	3.094070	0.676178	-0.107304	-0.331714
1680.840000	0.479776	-2.165611	-1.430500	-1.103280	1.477441	0.413558	0.112810	-0.090958	-0.142270	0.227587	-0.002787	-0.132588	1.679929	5.247214	2.900996	0.659898	-0.275241	-0.211454	1.647624	5.510071	3.089168	0.676241	-0.107369	-0.331747	1.647624	5.510071	3.089168	0.676241	-0.107369	-0.331747
1680.850000	0.480902	-2.166534	-1.431951	-1.101030	1.477368	0.412244	0.113635	-0.095325	-0.142748	0.230995	-0.003719	-0.129100	1.634737	5.424241	2.855692	0.656792	-0.271881	-0.265320	1.647731	5.511724	3.084800	0.676280	-0.107427	-0.331774	1.647731	5.511724	3.084800	0.676280	-0.107427	-0.331774
1680.860000	0.482003	-2.167471	-1.433414	-1.098742	1.477405	0.410996	0.115760	-0.096496	-0.143199	0.228734	-0.003596	-0.130450	1.531224	5.763671	3.110090	0.692722	-0.271900	-0.279122	1.647839	5.513602	3.080399	0.676315	-0.107480	-0.331801	1.647839	5.513602	3.080399	0.676315	-0.107480	-0.331801
1680.870000	0.483187	-2.168476	-1.434839	-1.096423	1.477321	0.409708	0.114602	-0.094239	-0.141444	0.227708	-0.003395	-0.132103	1.701945	5.634390	3.101595	0.655444	-0.276378	-0.274046	1.647946	5.515345	3.076034	0.676360	-0.107536	-0.331828	1.647946	5.515345	3.076034	0.676360	-0.107536	-0.331828
1680.882000	0.484551	-2.169578	-1.436576	-1.093667	1.477273	0.408113	0.115656	-0.093669	-0.137086	0.222708	-0.004078	-0.131601	0.614866	6.767232	3.696384	0.566914	-0.272532	-0.143617	0.853369	6.437152	3.607864	0.622504	-0.110050	-0.284660	0.853369	6.437152	3.607864	0.622504	-0.110050	-0.284660
1680.892000	0.485610	-2.170446	-1.437949	-1.091488	1.477237	0.406936	0.102808	-0.083368	-0.126468	0.204462	-0.003437	-0.118046	1.220145	6.219895	3.470104	0.612798	-0.272963	-0.245558	0.839225	6.447694	3.613995	0.617130	-0.103972	-0.281609	0.839225	6.447694	3.613995	0.617130	-0.103972	-0.281609
1680.902000	0.486624	-2.171296	-1.439216	-1.089517	1.477250	0.405798	0.098074	-0.078975	-0.119697	0.191848	-0.001950	-0.113737	1.126526	6.347865	3.625075	0.619483	-0.287620	-0.221159	0.825070	6.458199	3.620253	0.611751	-0.097890	-0.278557	0.825070	6.458199	3.620253	0.611751	-0.097890	-0.278557
1680.912000	0.487558	-2.172062	-1.440362	-1.087683	1.477213	0.404708	0.095280	-0.076162	-0.108751	0.178130	-0.001949	-0.105434	0.786897	6.558327	3.587097	0.653085	-0.280238	-0.247235	0.810875	6.468975	3.626746	0.606371	-0.091810	-0.275505	0.810875	6.468975	3.626746	0.606371	-0.091810	-0.275505
1680.924000	0.488611	-2.172959	-1.441676	-1.085604	1.477189	0.403502	0.088372	-0.072268	-0.099886	0.164745	-0.002348	-0.096514	0.484198	7.088059	3.721675	0.632909	-0.295237	-0.227104	0.793826	6.481725	3.634890	0.599924	-0.084514	-0.271843	0.793826	6.481725	3.634890	0.599924	-0.084514	-0.271843
1680.934000	0.489434	-2.173624	-1.442632	-1.084093	1.477166	0.402598	0.079467	-0.064350	-0.092603	0.153293	-0.001228	-0.085402	0.415194	7.031040	3.807028	0.592366	-0.314778	-0.230156	0.779574	6.492525	3.642066	0.594551	-0.078431	-0.268792	0.779574	6.492525	3.642066	0.594551	-0.078431	-0.268792
1680.944000	0.490174	-2.174149	-1.443477	-1.082682	1.477153	0.401798	0.071230	-0.056265	-0.082306	0.137687	-0.001962	-0.077728	0.459950	6.903554	3.746568	0.639440	-0.257048	-0.253415	0.765311	6.503207	3.649385	0.589175	-0.072348	-0.265740	0.765311	6.503207	3.649385	0.589175	-0.072348	-0.265740
1680.954000	0.490818	-2.174694	-1.444251	-1.081371	1.477129	0.401103	0.062964	-0.047905	-0.072028	0.126166	-0.001919	-0.071337	0.444817	6.526252	3.698419	0.579355	-0.261598	-0.232259	0.751023	6.513789	3.657121	0.583809	-0.066272	-0.262689	0.751023	6.513789	3.657121	0.583809	-0.066272	-0.262689
1680.966000	0.491473	-2.175183	-1.445048	-1.079980	1.477093	0.400293	0.053751	-0.043119	-0.059792	0.107203	-0.001387	-0.059970	0.574621	6.575142	3.533043	0.595706	-0.252836	-0.219075	0.733834	6.526534	3.666819	0.577377	-0.058975	-0.259027	0.733834	6.526534	3.666819	0.577377	-0.058975	-0.259027
1680.976000	0.491984	-2.175564	-1.445572	-1.078978	1.477105	0.399722	0.044878	-0.037897	-0.051133	0.094934	-0.001332	-0.054871	0.846040	6.567083	3.365305	0.565019	-0.274079	-0.235552	0.719471	6.537319	3.675129	0.572013	-0.052895	-0.255975	0.719471	6.537319	3.675129	0.572013	-0.052895	-0.255975
1680.986000	0.492353	-2.175899	-1.446048	-1.078115	1.477057	0.399233	0.038560	-0.033717	-0.043759	0.079680	-0.001240	-0.046311	0.930280	6.721528	3.441052	0.581316	-0.257513	-0.205850	0.705076	6.548196	3.683640	0.566645	-0.046812	-0.252924	0.705076	6.548196	3.683640	0.566645	-0.046812	-0.252924
1680.996000	0.492711	-2.176218	-1.446428	-1.077427	1.477069	0.398780	0.032365	-0.026973	-0.038049	0.065833	-0.000971	-0.039627	0.836006	6.682654	3.498142	0.563013	-0.267553	-0.176481	0.690647	6.559174	3.692347	0.561276	-0.040733	-0.249872	0.690647	6.559174	3.692347	0.561276	-0.040733	-0.249872
1681.008000	0.493044	-2.176442	-1.446856	-1.076729	1.477046	0.398378	0.026477	-0.019859	-0.028930	0.050714	-0.000736	-0.029511	0.633304	6.598454	3.504753	0.506821	-0.263262	-0.133090	0.673322	6.572074	3.703028	0.554830	-0.033433	-0.246210	0.673322	6.572074	3.703028	0.554830	-0.033433	-0.246210
1681.018000	0.493268	-2.176607	-1.447079	-1.076316	1.477070	0.398144	0.019657	-0.014034	-0.020475	0.035106	-0.000816	-0.019706	0.572279	6.567673	3.553612	0.561723	-0.276114	-0.118350	0.658846	6.582885	3.712227	0.549462	-0.027354	-0.243159	0.658846	6.582885	3.712227	0.549462	-0.027354	-0.243159
1681.028000	0.493408	-2.176761	-1.447255	-1.076061	1.477070	0.398004	0.011791	-0.008697	-0.012858	0.020859	-0.000602	-0.010413	0.478612	6.782219	3.603253	0.535725	-0.247484	-0.129907	0.556046	6.925159	3.721672	0.544089	-0.021275	-0.240107	0.556046	6.925159	3.721672	0.544089	-0.021275	-0.240107
1681.038000	0.493427	-2.176733	-1.447358	-1.075935	1.477058	0.397973	0.002473	-0.000609	-0.003759	0.008361	-0.000407	0.000268	-0.025142	7.314019	3.966821	0.384660	-0.269631	-0.073167	-0.450358	7.727827	4.213536	0.385852	-0.015194	-0.029009	-0.450358	7.727827	4.213536	0.385852	-0.015194	-0.029009
1681.048000	0.493423	-2.176743	-1.447330	-1.076008	1.477070	0.398062	-0.005376	0.003330	0.003358	-0.017725	-0.000308	0.010300	-0.937890	8.137664	4.659670	0.238684	-0.252296	0.093325	-1.485748	8.517144	4.769544	-0.012942	-0.009082	0.197073	-1.485748	8.517144	4.769544	-0.012942	-0.009082	0.197073
1681.058000	0.493310	-2.176619	-1.447204	-1.076239	1.477058	0.398189	-0.014315	0.010380	0.016005	-0.027488	-0.000283	0.022487	-1.716284	8.674635	4.713238	0.197808	-0.265746	0.118988	-2.270235	9.300056	5.049803	-0.035159	-0.002954	0.330259	-2.270235	9.300056	5.049803	-0.035159	-0.002954	0.330259
1681.070000	0.493104	-2.176485	-1.446984	-1.076579	1.477082	0.398416	-0.021612	0.015703	0.022502	-0.037334	-0.000229	0.021830	-1.424631	8.851178	4.953536	0.110105	-0.236267	0.198427	-2.286903	9.370649	5.063228	-0.041835	0.004400	0.333895	-2.286903	9.370649	5.063228	-0.041835	0.004400	0.333895
1681.080000	0.492848	-2.176269	-1.446717	-1.077015	1.477070	0.398659	-0.026504	0.018281	0.030056	-0.048483	-0.000197	0.028048	-1.519355	9.271301	5.010123	0.053534	-0.189954	0.216051	-2.300818	9.382703	5.074823	-0.047397	0.010529	0.336925	-2.300818	9.382703	5.074823	-0.047397	0.010529	0.336925
1681.090000	0.492545	-2.176049	-1.446329	-1.077516	1.477070	0.398962	-0.033445	0.024305	0.038779	-0.065507	-0.000152	0.036459	-1.393060	9.207140	5.042138	0.013150	-0.182520	0.217621	-2.314768	9.394860	5.086637	-0.052952	0.016657	0.339954	-2.314768	9.394860	5.086637	-0.052952	0.016657	0.339954
1681.100000	0.492158	-2.175782	-1.445881	-1.078239	1.477070	0.399351	-0.038222	0.030392	0.047516	-0.081587	-0.000136	0.044049	-1.682149	9.222810	5.019063	-0.029342	-0.166020	0.229783	-2.328768	9.407339	5.098650	-0.058514	0.022781	0.342984	-2.328768	9.407339	5.098650	-0.058514	0.022781	0.342984
1681.110000	0.491747	-2.175469	-1.445385	-1.079120	1.477094	0.399882	-0.044842	0.035064	0.055894	-0.094581	-0.000038	0.051873	-1.723467	9.527072	5.112120	-0.043647	-0.161148	0.279778	-2.342783	9.419629	5.110923	-0.064078	0.028911	0.346014	-2.342783	9.419629	5.110923	-0.064078	0.028911	0.346014
1681.120000	0.491288	-2.175094	-1.444758	-1.080113	1.477094	0.400402	-0.050999	0.041715	0.062118	-0.113551	-0.000000	0.061013	-1.909229	9.486399	5.221544	-0.003001	-0.123330	0.251687	-2.356825	9.432041	5.123282	-0.069647	0.035034	0.349044	-2.356825	9.432041	5.123282	-0.069647	0.035034	0.349044
1681.132000	0.490648	-2.174552	-1.443952	-1.081568	1.477046	0.401173	-0.058176	0.048426	0.069967	-0.126701	0.000415	0.068212	-2.267872	9.746990	5.549646	-0.031297	-0.094193	0.329051	-2.373708	9.446877	5.138472	-0.076334	0.042388	0.352680	-2.373708	9.446877	5.138472	-0.076334	0.042388	0.352680
1681.142000	0.490044	-2.174032	-1.443215	-1.082893	1.477058	0.401946	-0.065932	0.055090	0.078241	-0.144677	0.000633	0.080256	-2.507213	9.792711	5.597624	-0.004031	-0.064186	0.269178	-2.387804	9.459292	5.151279	-0.081911	0.048518	0.355710	-2.387804	9.459292	5.151279	-0.081911	0.048518	0.355710
1681.152000	0.489355	-2.173442	-1.442359	-1.084390	1.477083	0.402743	-0.074771	0.060726	0.087660	-0.154202	0.001095	0.087425	-2.484940	10.007519	5.628855	-0.039063	-0.020702	0.292550	-2.401908	9.471411	5.164443	-0.087481	0.054644	0.358740	-2.401908	9.471411	5.164443	-0.087481	0.054644	0.358740
1681.162000	0.488570	-2.172816	-1.441395	-1.085972	1.477095	0.403667	-0.083213	0.068629	0.099032	-0.167953	0.001579	0.092269	-2.639814	9.852511	5.703698	-0.035852	-0.033356	0.376597	-2.416065	9.483808	5.178009	-0.093046	0.060769	0.361770	-2.416065	9.483808	5.178009	-0.093046	0.060769	0.361770
1681.172000	0.487656	-2.172056	-1.440322	-1.087777	1.477059	0.404669	-0.089630	0.076327	0.110008	-0.182647	0.002281	0.105210	-2.827924	9.685800	5.468052	-0.053171	0.005730	0.313883	-2.430232	9.496081	5.191758	-0.098616	0.066900	0.364800	-2.430232	9.496081	5.191758	-0.098616	0.066900	0.364800
1681.182000	0.486738	-2.171262	-1.439191	-1.089709	1.477131	0.405803	-0.100568	0.082656	0.118761	-0.195241	0.003936	0.112432	-2.517490	9.481261	5.491702	-0.012419	-0.011567	0.285349	-2.444430	9.508321	5.205989	-0.104170	0.073026	0.367830	-2.444430	9.508321	5.205989	-0.104170	0.073026	0.367830
1681.194000	0.485453	-2.170229	-1.437615	-1.092162	1.477156	0.407211	-0.110010	0.086985	0.128643	-0.212339	0.003687	0.121413	-2.294590	9.692474	5.548189	-0.050192	0.015271	0.299591	-2.461499	9.523195	5.223193	-0.110849	0.080381	0.371466	-2.461499	9.523195	5.223193	-0.110849	0.080381	0.371466
1681.204000	0.484326	-2.169355	-1.436267	-1.094392	1.477216	0.408398	-0.115238	0.091441	0.138886	-0.224050	0.003685	0.127275	-2.406806	9.831962	5.522081	-0.033986	0.042832	0.334472	-2.475743	9.535576	5.237820	-0.116416	0.086504	0.374496	-2.475743	9.535576	5.237820	-0.116416	0.086504	0.374496
1681.214000	0.483166	-2.168393	-1.434842	-1.096742	1.477241	0.409696	-0.115953	0.092157	0.136480	-0.224451	0.004122	0.133482	-1.754421	8.999537	5.192483	-0.006952	0.050685	0.315556	-1.690026	8.620721	4.711498	-0.065943	0.092842	0.329230	-1.690026	8.620721	4.711498	-0.065943	0.092842	0.329230
1681.224000	0.482028	-2.167434	-1.433330	-1.098990	1.477228	0.411056	-0.116280	0.093151	0.139565	-0.223327	0.004172	0.134487	-1.810171	9.017498	5.022229	-0.027015	0.129945	0.264487	-1.689900	8.618827	4.715737	-0.065885	0.092789	0.329206	-1.689900	8.618827	4.715737	-0.065885	0.092789	0.329206
1681.234000	0.480807	-2.166476	-1.431927	-1.101263	1.477312	0.412359	-0.118321	0.095860	0.140976	-0.225944	0.004447	0.133544	-1.514737	8.858586	4.997968	-0.031135	0.094210	0.257986	-1.689773	8.616764	4.719982	-0.065827	0.092739	0.329182	-1.689773	8.616764	4.719982	-0.065827	0.092739	0.329182
1681.246000	0.479359	-2.165301	-1.430188	-1.103962	1.477348	0.413952	-0.120014	0.098541	0.139897	-0.229193	0.004440	0.130160	-1.248882	8.230638	4.854146	-0.030778	0.102908	0.315563	-1.689620	8.614051	4.725099	-0.065759	0.092683	0.329153	-1.689620	8.614051	4.725099	-0.065759	0.092683	0.329153
1681.256000	0.478200	-2.164305	-1.428835	-1.106240	1.477372	0.415225	-0.116342	0.096603	0.137964	-0.229705	0.004262	0.132985	-1.266963	8.034205	4.841669	-0.061533	0.138139	0.269098	-1.689494	8.611995	4.729092	-0.065711	0.092635	0.329129	-1.689494	8.611995	4.729092	-0.065711	0.092635	0.329129
1681.266000	0.477027	-2.163348	-1.427447	-1.108476	1.477432	0.416583	-0.115627	0.091782	0.138795	-0.230222	0.003805	0.131809	-1.512667	8.527420	4.886278	-0.065787	0.143675	0.255358	-1.689368	8.609722	4.733118	-0.065664	0.092587	0.329105	-1.689368	8.609722	4.733118	-0.065664	0.092587	0.329105
1681.278000	0.475653	-2.162280	-1.425765	-1.111233	1.477480	0.418130	-0.115210	0.093458	0.140477	-0.231022	0.003836	0.130880	-1.455891	8.518765	4.772958	-0.078992	0.141975	0.236735	-1.689219	8.607354	4.737824	-0.065615	0.092528	0.329077	-1.689219	8.607354	4.737824	-0.065615	0.092528	0.329077
1681.288000	0.474480	-2.161361	-1.424447	-1.113541	1.477493	0.419421	-0.114350	0.093373	0.138184	-0.231548	0.004854	0.128683	-1.635053	8.322471	4.872436	-0.074974	0.139491	0.299092	-1.689094	8.605265	4.741734	-0.065570	0.092483	0.329053	-1.689094	8.605265	4.741734	-0.065570	0.092483	0.329053
1681.298000	0.473342	-2.160436	-1.423079	-1.115845	1.477540	0.420755	-0.116279	0.091315	0.139143	-0.233957	0.004016	0.133115	-1.471169	8.702345	4.955026	-0.006662	0.128764	0.230918	-1.688971	8.603023	4.745509	-0.065534	0.092436	0.329030	-1.688971	8.603023	4.745509	-0.065534	0.092436	0.329030
1681.308000	0.472160	-2.159513	-1.421762	-1.118164	1.477588	0.422064	-0.113371	0.093191	0.138452	-0.233441	0.003956	0.130352	-1.614102	8.543122	5.030698	0.011436	0.156584	0.313011	-1.688848	8.601105	4.749185	-0.065499	0.092388	0.329006	-1.688848	8.601105	4.749185	-0.065499	0.092388	0.329006
1681.318000	0.471070	-2.158593	-1.420394	-1.120566	1.477612	0.423367	-0.113686	0.093192	0.139031	-0.229925	0.004182	0.129324	-1.798867	8.590954	5.052302	0.047658	0.164459	0.269290	-1.688724	8.598982	4.753059	-0.065462	0.092340	0.328983	-1.688724	8.598982	4.753059	-0.065462	0.092340	0.328983
1681.328000	0.469862	-2.157669	-1.419026	-1.122831	1.477648	0.424625	-0.114465	0.090308	0.140974	-0.225962	0.004139	0.126142	-1.560456	8.926867	5.085232	-0.000893	0.157220	0.340171	-1.688601	8.596657	4.756906	-0.065421	0.092297	0.328959	-1.688601	8.596657	4.756906	-0.065421	0.092297	0.328959
1681.338000	0.468748	-2.156793	-1.417685	-1.125149	1.477648	0.425951	-0.114522	0.091428	0.139307	-0.224797	0.003242	0.131087	-1.716135	9.073183	5.131200	0.006379	0.180248	0.259347	-1.688479	8.594640	4.760548	-0.065384	0.092247	0.328936	-1.688479	8.594640	4.760548	-0.065384	0.092247	0.328936
1681.350000	0.467298	-2.155666	-1.416029	-1.127882	1.477721	0.427569	-0.118405	0.093943	0.140996	-0.222956	0.004578	0.130478	-1.284645	8.772553	5.018009	0.016475	0.197771	0.265911	-1.688332	8.591978	4.765112	-0.065339	0.092193	0.328909	-1.688332	8.591978	4.765112	-0.065339	0.092193	0.328909
1681.360000	0.466140	-2.154710	-1.414615	-1.130154	1.477792	0.428824	-0.114674	0.093163	0.140189	-0.221264	0.003601	0.128655	-1.413998	8.879899	5.110388	0.002096	0.210583	0.272527	-1.688208	8.589568	4.769063	-0.065285	0.092142	0.328886	-1.688208	8.589568	4.769063	-0.065285	0.092142	0.328886
1681.370000	0.465016	-2.153784	-1.413188	-1.132361	1.477805	0.430107	-0.113987	0.094151	0.140408	-0.225785	0.003817	0.126306	-1.476745	8.865952	5.082477	-0.019864	0.175710	0.320806	-1.688085	8.587475	4.772884	-0.065234	0.092099	0.328863	-1.688085	8.587475	4.772884	-0.065234	0.092099	0.328863
1681.380000	0.463808	-2.152849	-1.411773	-1.134585	1.477840	0.431421	-0.113649	0.095076	0.140122	-0.226098	0.003814	0.132863	-1.554875	8.709094	5.109090	-0.037279	0.239459	0.242790	-1.687962	8.585102	4.776790	-0.065176	0.092053	0.328840	-1.687962	8.585102	4.776790	-0.065176	0.092053	0.328840
1681.390000	0.462731	-2.151868	-1.410336	-1.136845	1.477840	0.432687	-0.113360	0.096180	0.139019	-0.227735	0.003738	0.128492	-1.702059	8.491304	5.194802	-0.075552	0.217394	0.299774	-1.687841	8.582900	4.780513	-0.065133	0.092005	0.328817	-1.687841	8.582900	4.780513	-0.065133	0.092005	0.328817
1681.402000	0.461330	-2.150721	-1.408633	-1.139557	1.477864	0.434268	-0.115144	0.091568	0.141024	-0.229572	0.003609	0.126951	-1.494813	8.873379	4.959949	-0.030921	0.240850	0.325732	-1.687694	8.580034	4.785158	-0.065071	0.091955	0.328790	-1.687694	8.580034	4.785158	-0.065071	0.091955	0.328790
1681.412000	0.460181	-2.149807	-1.407176	-1.141752	1.477973	0.435518	-0.116009	0.092888	0.140598	-0.231333	0.003891	0.130847	-1.425154	8.755862	5.033559	-0.024995	0.221401	0.299688	-1.687573	8.577789	4.788993	-0.065018	0.091908	0.328768	-1.687573	8.577789	4.788993	-0.065018	0.091908	0.328768
1681.422000	0.459035	-2.148835	-1.405778	-1.144011	1.477996	0.436852	-0.112046	0.094872	0.138607	-0.231975	0.002197	0.129099	-1.729276	8.553443	4.991241	-0.049529	0.212708	0.260476	-1.687451	8.575348	4.792817	-0.064965	0.091863	0.328745	-1.687451	8.575348	4.792817	-0.064965	0.091863	0.328745
1681.434000	0.457670	-2.147685	-1.404093	-1.146817	1.478020	0.438424	-0.114214	0.093138	0.137776	-0.232908	0.002796	0.129710	-1.577591	8.604697	4.990703	-0.038281	0.224501	0.270243	-1.687307	8.572490	4.797248	-0.064916	0.091807	0.328719	-1.687307	8.572490	4.797248	-0.064916	0.091807	0.328719
1681.444000	0.456497	-2.146740	-1.402671	-1.149072	1.478020	0.439665	-0.113975	0.096346	0.137295	-0.232143	0.003017	0.125665	-1.644903	8.259829	5.079728	0.021972	0.244451	0.354757	-1.687187	8.569946	4.800918	-0.064873	0.091766	0.328696	-1.687187	8.569946	4.800918	-0.064873	0.091766	0.328696
1681.454000	0.455359	-2.145790	-1.401332	-1.151439	1.478033	0.440951	-0.116142	0.096954	0.138063	-0.230955	0.004228	0.131105	-1.579697	7.931960	4.994238	0.053775	0.213838	0.283241	-1.687068	8.567516	4.804535	-0.064835	0.091718	0.328674	-1.687068	8.567516	4.804535	-0.064835	0.091718	0.328674
1681.464000	0.454163	-2.144919	-1.399909	-1.153745	1.478080	0.442250	-0.117523	0.089646	0.139089	-0.226266	0.003747	0.131380	-1.166744	8.638868	5.020774	0.016719	0.241647	0.264072	-1.686950	8.565091	4.808125	-0.064796	0.091677	0.328652	-1.686950	8.565091	4.808125	-0.064796	0.091677	0.328652
1681.474000	0.453040	-2.144033	-1.398547	-1.156053	1.478152	0.443577	-0.113590	0.091990	0.138179	-0.224487	0.003642	0.130386	-1.401841	8.659123	5.083689	0.011911	0.220751	0.267673	-1.686832	8.562845	4.811652	-0.064756	0.091630	0.328630	-1.686832	8.562845	4.811652	-0.064756	0.091630	0.328630
1681.484000	0.451902	-2.143072	-1.397162	-1.158307	1.478140	0.444834	-0.113786	0.092886	0.135353	-0.224742	0.003388	0.125756	-1.458104	8.485565	5.118495	0.023650	0.241457	0.339501	-1.686715	8.560413	4.815121	-0.064716	0.091588	0.328608	-1.686715	8.560413	4.815121	-0.064716	0.091588	0.328608
1681.494000	0.450731	-2.142173	-1.395811	-1.160590	1.478212	0.446123	-0.113524	0.092367	0.137829	-0.221163	0.003771	0.131524	-1.428063	8.510668	5.125985	-0.028614	0.232739	0.298379	-1.686598	8.558010	4.818600	-0.064682	0.091542	0.328587	-1.686598	8.558010	4.818600	-0.064682	0.091542	0.328587
1681.506000	0.449391	-2.141071	-1.394198	-1.163217	1.478237	0.447694	-0.113218	0.092348	0.136396	-0.224302	0.003908	0.129930	-1.516015	8.551684	5.098266	-0.008246	0.234655	0.276410	-1.686458	8.554909	4.822779	-0.064630	0.091493	0.328561	-1.686458	8.554909	4.822779	-0.064630	0.091493	0.328561
1681.516000	0.448254	-2.140150	-1.392846	-1.165466	1.478261	0.449021	-0.114617	0.093216	0.138099	-0.224941	0.003524	0.130428	-1.465958	8.504842	5.021578	-0.032142	0.233877	0.282236	-1.686343	8.552455	4.826161	-0.064586	0.091448	0.328539	-1.686343	8.552455	4.826161	-0.064586	0.091448	0.328539
1681.526000	0.447154	-2.139237	-1.391521	-1.167721	1.478284	0.450303	-0.112184	0.092303	0.135912	-0.224685	0.003527	0.125897	-1.774220	8.624296	5.133136	-0.057439	0.234553	0.337453	-1.686228	8.550028	4.829547	-0.064545	0.091407	0.328518	-1.686228	8.550028	4.829547	-0.064545	0.091407	0.328518
1681.536000	0.446053	-2.138316	-1.390134	-1.169935	1.478357	0.451603	-0.111696	0.089726	0.136758	-0.227459	0.004205	0.130481	-1.921735	8.979686	5.162575	-0.060079	0.217581	0.268190	-1.686114	8.547453	4.832820	-0.064512	0.091362	0.328496	-1.686114	8.547453	4.832820	-0.064512	0.091362	0.328496
1681.546000	0.444916	-2.137406	-1.388806	-1.172194	1.478356	0.452834	-0.113974	0.092575	0.139085	-0.227101	0.003489	0.127630	-1.810702	8.811754	5.026590	-0.015745	0.209559	0.271711	-1.685998	8.544839	4.836354	-0.064459	0.091319	0.328475	-1.685998	8.544839	4.836354	-0.064459	0.091319	0.328475
1681.558000	0.443552	-2.136266	-1.387146	-1.174845	1.478417	0.454429	-0.113647	0.094341	0.136253	-0.227812	0.003841	0.127668	-1.968131	8.635245	5.233250	-0.040439	0.201586	0.258246	-1.685860	8.541584	4.840375	-0.064415	0.091266	0.328450	-1.685860	8.541584	4.840375	-0.064415	0.091266	0.328450
1681.568000	0.442438	-2.135318	-1.385747	-1.177112	1.478453	0.455699	-0.116016	0.093240	0.137358	-0.228555	0.003287	0.125489	-1.682142	8.721589	5.138531	-0.030967	0.209354	0.328730	-1.685746	8.539015	4.843777	-0.064370	0.091230	0.328429	-1.685746	8.539015	4.843777	-0.064370	0.091230	0.328429
1681.578000	0.441242	-2.134347	-1.384432	-1.179384	1.478465	0.456964	-0.115189	0.094797	0.138339	-0.228424	0.003277	0.131573	-1.605372	8.489185	5.096709	-0.025370	0.219667	0.240578	-1.685631	8.536328	4.847198	-0.064326	0.091185	0.328408	-1.685631	8.536328	4.847198	-0.064326	0.091185	0.328408
1681.590000	0.439841	-2.133209	-1.382806	-1.182155	1.478525	0.458523	-0.115135	0.093867	0.138732	-0.230990	0.004243	0.129705	-1.721339	8.347239	5.126700	0.040705	0.202303	0.262091	-1.685495	8.532951	4.851159	-0.064281	0.091136	0.328383	-1.685495	8.532951	4.851159	-0.064281	0.091136	0.328383
1681.600000	0.438694	-2.132291	-1.381373	-1.184437	1.478537	0.459777	-0.115326	0.089496	0.136443	-0.225560	0.003164	0.127500	-1.538718	8.861564	5.349252	0.016462	0.218177	0.259318	-1.685382	8.530243	4.854495	-0.064243	0.091091	0.328362	-1.685382	8.530243	4.854495	-0.064243	0.091091	0.328362
1681.610000	0.437521	-2.131376	-1.379986	-1.186738	1.478549	0.461099	-0.114407	0.092276	0.137784	-0.223379	0.002839	0.125890	-1.566649	8.582623	5.212596	-0.008679	0.240089	0.307976	-1.685269	8.527426	4.857797	-0.064207	0.091052	0.328341	-1.685269	8.527426	4.857797	-0.064207	0.091052	0.328341
1681.620000	0.436383	-2.130453	-1.378612	-1.188974	1.478572	0.462373	-0.117027	0.093929	0.137532	-0.223042	0.002973	0.131515	-1.216538	8.493543	5.252314	0.006374	0.235292	0.212330	-1.685157	8.524958	4.861076	-0.064166	0.091011	0.328320	-1.685157	8.524958	4.861076	-0.064166	0.091011	0.328320
1681.630000	0.435188	-2.129533	-1.377248	-1.191270	1.478632	0.463675	-0.116086	0.091631	0.138855	-0.221280	0.003557	0.127374	-1.054278	8.601629	5.124507	0.015664	0.231902	0.280073	-1.685044	8.522010	4.864395	-0.064125	0.090964	0.328300	-1.685044	8.522010	4.864395	-0.064125	0.090964	0.328300
1681.640000	0.434064	-2.128596	-1.375827	-1.193487	1.478656	0.464922	-0.113163	0.092575	0.136903	-0.219589	0.003697	0.128078	-1.270285	8.534609	5.176845	-0.006354	0.221706	0.269818	-1.684932	8.519296	4.867661	-0.064081	0.090926	0.328279	-1.684932	8.519296	4.867661	-0.064081	0.090926	0.328279
1681.650000	0.432890	-2.127671	-1.374429	-1.195688	1.478717	0.466231	-0.113637	0.094575	0.137724	-0.219804	0.003192	0.125850	-1.315502	8.126224	5.172058	-0.053398	0.230099	0.322232	-1.684821	8.516436	4.870902	-0.064038	0.090886	0.328259	-1.684821	8.516436	4.870902	-0.064038	0.090886	0.328259
1681.660000	0.431779	-2.126750	-1.373091	-1.197903	1.478741	0.467489	-0.112123	0.091444	0.135160	-0.224335	0.003428	0.127939	-1.360142	8.436901	5.360461	-0.017619	0.195282	0.248344	-1.684710	8.513663	4.874118	-0.063989	0.090847	0.328239	-1.684710	8.513663	4.874118	-0.063989	0.090847	0.328239
1681.672000	0.430439	-2.125658	-1.371428	-1.200565	1.478777	0.469084	-0.112141	0.089453	0.137097	-0.225116	0.003612	0.128062	-1.497471	8.681893	5.166913	-0.055620	0.232984	0.233488	-1.684578	8.510476	4.877841	-0.063947	0.090796	0.328214	-1.684578	8.510476	4.877841	-0.063947	0.090796	0.328214
1681.682000	0.429314	-2.124753	-1.370042	-1.202797	1.478789	0.470306	-0.114400	0.091666	0.136319	-0.226794	0.003134	0.125901	-1.226509	8.655758	5.157280	-0.052642	0.203563	0.282534	-1.684468	8.507719	4.880999	-0.063899	0.090758	0.328194	-1.684468	8.507719	4.880999	-0.063899	0.090758	0.328194
1681.692000	0.428215	-2.123805	-1.368669	-1.204996	1.478849	0.471569	-0.111052	0.091335	0.136011	-0.226462	0.003714	0.125806	-1.501825	8.590024	5.250298	-0.035878	0.215192	0.293773	-1.684359	8.504936	4.884105	-0.063860	0.090718	0.328174	-1.684359	8.504936	4.884105	-0.063860	0.090718	0.328174
1681.702000	0.427090	-2.122931	-1.367316	-1.207221	1.478848	0.472874	-0.110577	0.090479	0.137228	-0.227740	0.003058	0.131131	-1.775784	8.763618	5.049498	-0.091464	0.208405	0.265980	-1.684250	8.502075	4.887235	-0.063819	0.090675	0.328154	-1.684250	8.502075	4.887235	-0.063819	0.090675	0.328154
1681.714000	0.425808	-2.121801	-1.365704	-1.209934	1.478873	0.474408	-0.112560	0.092831	0.136588	-0.230587	0.003413	0.128931	-1.775962	8.557809	5.223409	-0.004563	0.227221	0.284156	-1.684120	8.498727	4.890881	-0.063775	0.090627	0.328131	-1.684120	8.498727	4.890881	-0.063775	0.090627	0.328131
1681.724000	0.424661	-2.120934	-1.364365	-1.212213	1.478920	0.475715	-0.111539	0.093730	0.137548	-0.229912	0.003181	0.127334	-1.893807	8.178854	5.064584	-0.000953	0.235770	0.291536	-1.684012	8.495938	4.893849	-0.063740	0.090587	0.328111	-1.684012	8.495938	4.893849	-0.063740	0.090587	0.328111
1681.734000	0.423531	-2.119963	-1.362979	-1.214461	1.478932	0.476929	-0.116139	0.089414	0.137407	-0.226987	0.002970	0.127636	-1.475684	8.723510	5.280899	0.017054	0.218126	0.335187	-1.683905	8.492866	4.896849	-0.063706	0.090550	0.328091	-1.683905	8.492866	4.896849	-0.063706	0.090550	0.328091
1681.744000	0.422393	-2.119113	-1.361616	-1.216721	1.478969	0.478247	-0.112839	0.088824	0.136606	-0.224363	0.002900	0.131726	-1.711301	8.888659	5.085662	0.007601	0.245869	0.245205	-1.683798	8.489967	4.899775	-0.063675	0.090508	0.328072	-1.683798	8.489967	4.899775	-0.063675	0.090508	0.328072
1681.754000	0.421253	-2.118184	-1.360278	-1.219049	1.479005	0.479529	-0.112820	0.092297	0.136270	-0.222511	0.002993	0.128000	-1.840625	8.608308	5.253836	-0.010058	0.254825	0.252279	-1.683691	8.487061	4.902781	-0.063639	0.090470	0.328052	-1.683691	8.487061	4.902781	-0.063639	0.090470	0.328052
1681.764000	0.420149	-2.117235	-1.358949	-1.221369	1.479065	0.480778	-0.113625	0.091843	0.139207	-0.220275	0.003726	0.126164	-1.710202	8.534583	5.138048	0.041917	0.221985	0.255345	-1.683585	8.483990	4.905725	-0.063610	0.090432	0.328033	-1.683585	8.483990	4.905725	-0.063610	0.090432	0.328033
1681.774000	0.418997	-2.116349	-1.357612	-1.223570	1.479089	0.482059	-0.114349	0.091074	0.136895	-0.218028	0.003521	0.128358	-1.708808	8.706898	5.174521	-0.043839	0.233271	0.293427	-1.683479	8.481172	4.908601	-0.063574	0.090395	0.328013	-1.683479	8.481172	4.908601	-0.063574	0.090395	0.328013
1681.786000	0.417593	-2.115217	-1.355964	-1.226149	1.479101	0.483581	-0.116603	0.095736	0.134762	-0.217708	0.004104	0.126787	-1.391303	8.298929	5.297560	-0.052390	0.224185	0.279235	-1.683352	8.477316	4.912174	-0.063519	0.090345	0.327990	-1.683352	8.477316	4.912174	-0.063519	0.090345	0.327990
1681.796000	0.416442	-2.114257	-1.354613	-1.228334	1.479173	0.484865	-0.114725	0.092660	0.134010	-0.221040	0.003200	0.128184	-1.365723	8.258681	5.367867	-0.050855	0.228237	0.240555	-1.683247	8.474294	4.915040	-0.063478	0.090311	0.327971	-1.683247	8.474294	4.915040	-0.063478	0.090311	0.327971
1681.806000	0.415375	-2.113405	-1.353226	-1.230549	1.479173	0.486149	-0.112288	0.089119	0.135682	-0.222145	0.003199	0.123098	-1.594222	8.720570	5.322090	-0.050664	0.228530	0.297529	-1.683142	8.471165	4.917912	-0.063439	0.090271	0.327952	-1.683142	8.471165	4.917912	-0.063439	0.090271	0.327952
1681.816000	0.414272	-2.112481	-1.351911	-1.232787	1.479197	0.487382	-0.112646	0.091681	0.137150	-0.223127	0.004013	0.127178	-1.598985	8.549660	5.137042	-0.032127	0.226620	0.292886	-1.683037	8.468313	4.920757	-0.063401	0.090233	0.327933	-1.683037	8.468313	4.920757	-0.063401	0.090233	0.327933
1681.826000	0.413120	-2.111542	-1.350514	-1.234959	1.479234	0.488691	-0.112674	0.091991	0.133202	-0.224945	0.004302	0.128672	-1.670405	8.452559	5.388926	-0.027894	0.225643	0.255146	-1.682932	8.465291	4.923644	-0.063360	0.090194	0.327914	-1.682932	8.465291	4.923644	-0.063360	0.090194	0.327914
1681.838000	0.411800	-2.110473	-1.348815	-1.237611	1.479281	0.490213	-0.113581	0.092639	0.137149	-0.225282	0.004130	0.127591	-1.527011	8.321861	5.256499	-0.034342	0.195082	0.254785	-1.682808	8.461804	4.926990	-0.063316	0.090152	0.327891	-1.682808	8.461804	4.926990	-0.063316	0.090152	0.327891
1681.848000	0.410672	-2.109547	-1.347478	-1.239826	1.479305	0.491462	-0.114820	0.093967	0.134813	-0.226763	0.003480	0.124339	-1.330588	8.227337	5.288438	-0.051848	0.250838	0.330134	-1.682704	8.458426	4.929864	-0.063273	0.090111	0.327873	-1.682704	8.458426	4.929864	-0.063273	0.090111	0.327873
1681.858000	0.409484	-2.108615	-1.346135	-1.242123	1.479365	0.492707	-0.112433	0.092411	0.136978	-0.228356	0.003777	0.126572	-1.755672	8.172696	5.096151	-0.012165	0.217817	0.266371	-1.682601	8.455210	4.932625	-0.063237	0.090078	0.327854	-1.682601	8.455210	4.932625	-0.063237	0.090078	0.327854
1681.868000	0.408345	-2.107700	-1.344735	-1.244428	1.479377	0.494028	-0.113441	0.088640	0.132058	-0.227412	0.003272	0.128537	-1.510247	8.581573	5.443202	0.076139	0.214362	0.258035	-1.682498	8.452257	4.935409	-0.063204	0.090041	0.327835	-1.682498	8.452257	4.935409	-0.063204	0.090041	0.327835
1681.880000	0.406990	-2.106607	-1.343116	-1.247087	1.479449	0.495502	-0.111804	0.089386	0.134703	-0.221751	0.003178	0.127990	-1.728501	8.699378	5.303371	-0.003550	0.233116	0.264099	-1.682375	8.448586	4.938644	-0.063167	0.089993	0.327813	-1.682375	8.448586	4.938644	-0.063167	0.089993	0.327813
1681.890000	0.405898	-2.105729	-1.341763	-1.249385	1.479473	0.496774	-0.112857	0.091780	0.134123	-0.220921	0.003221	0.124096	-1.516515	8.528909	5.365005	0.023879	0.206743	0.306573	-1.682274	8.445430	4.941280	-0.063136	0.089959	0.327795	-1.682274	8.445430	4.941280	-0.063136	0.089959	0.327795
1681.900000	0.404734	-2.104807	-1.340395	-1.251587	1.479497	0.498009	-0.114448	0.091169	0.136452	-0.221216	0.003337	0.129059	-1.386641	8.528276	5.183125	0.045168	0.218791	0.259450	-1.682172	8.442206	4.944040	-0.063098	0.089922	0.327776	-1.682172	8.442206	4.944040	-0.063098	0.089922	0.327776
1681.910000	0.403584	-2.103892	-1.339053	-1.253876	1.479509	0.499328	-0.111427	0.090704	0.135508	-0.215888	0.003397	0.128640	-1.465899	8.571974	5.191704	-0.001042	0.214274	0.261293	-1.682071	8.438855	4.946711	-0.063067	0.089887	0.327758	-1.682071	8.438855	4.946711	-0.063067	0.089887	0.327758
1681.922000	0.402276	-2.102786	-1.337388	-1.256479	1.479545	0.500814	-0.111125	0.093187	0.133007	-0.215775	0.003325	0.126042	-1.624515	8.355563	5.395380	-0.038982	0.198828	0.246380	-1.681950	8.434978	4.949895	-0.063016	0.089842	0.327736	-1.681950	8.434978	4.949895	-0.063016	0.089842	0.327736
1681.932000	0.401125	-2.101863	-1.336059	-1.258645	1.479606	0.502048	-0.110742	0.090820	0.133526	-0.218112	0.003889	0.123085	-1.648399	8.419510	5.318684	-0.060159	0.241290	0.353690	-1.681849	8.431668	4.952516	-0.062976	0.089804	0.327718	-1.681849	8.431668	4.952516	-0.062976	0.089804	0.327718
1681.942000	0.400057	-2.100989	-1.334727	-1.260849	1.479629	0.503327	-0.111329	0.087560	0.134267	-0.223469	0.003006	0.127095	-1.614552	8.793241	5.245463	-0.046376	0.202470	0.317395	-1.681750	8.428371	4.955103	-0.062939	0.089770	0.327700	-1.681750	8.428371	4.955103	-0.062939	0.089770	0.327700
1681.952000	0.398879	-2.100036	-1.333408	-1.262984	1.479629	0.504571	-0.114563	0.091405	0.136464	-0.219812	0.002970	0.126226	-1.363687	8.563541	5.166430	-0.038067	0.227908	0.279612	-1.681651	8.425289	4.957618	-0.062905	0.089736	0.327682	-1.681651	8.425289	4.957618	-0.062905	0.089736	0.327682
1681.964000	0.397501	-2.098931	-1.331765	-1.265625	1.479641	0.506114	-0.111815	0.091702	0.135920	-0.223866	0.003663	0.126796	-1.398669	8.411047	5.107647	-0.033010	0.187482	0.280454	-1.681531	8.421117	4.960709	-0.062858	0.089694	0.327661	-1.681531	8.421117	4.960709	-0.062858	0.089694	0.327661
1681.974000	0.396410	-2.098043	-1.330412	-1.267814	1.479701	0.507348	-0.110334	0.090991	0.135572	-0.223793	0.003481	0.122260	-1.712715	8.419817	5.213090	-0.045114	0.189843	0.340168	-1.681432	8.417621	4.963297	-0.062816	0.089658	0.327643	-1.681432	8.417621	4.963297	-0.062816	0.089658	0.327643
1681.984000	0.395305	-2.097072	-1.329095	-1.270053	1.479761	0.508651	-0.112151	0.093173	0.134859	-0.225832	0.003213	0.127961	-1.704246	8.160966	5.225958	-0.015503	0.208477	0.278823	-1.681334	8.414084	4.965803	-0.062785	0.089623	0.327626	-1.681334	8.414084	4.965803	-0.062785	0.089623	0.327626
1681.994000	0.394214	-2.096132	-1.327823	-1.272271	1.479797	0.509930	-0.111370	0.093346	0.138413	-0.228253	0.002687	0.125370	-1.635105	8.029276	5.121360	0.023807	0.219737	0.301512	-1.681236	8.410732	4.968246	-0.062752	0.089585	0.327608	-1.681236	8.410732	4.968246	-0.062752	0.089585	0.327608
1682.006000	0.392881	-2.095078	-1.326194	-1.274998	1.479797	0.511473	-0.114306	0.087938	0.136957	-0.227510	0.003288	0.125354	-1.261463	8.528612	5.164639	0.082515	0.192050	0.232330	-1.681119	8.406586	4.971191	-0.062714	0.089543	0.327587	-1.681119	8.406586	4.971191	-0.062714	0.089543	0.327587
1682.016000	0.391767	-2.094177	-1.324851	-1.277225	1.479858	0.512708	-0.112770	0.088452	0.135027	-0.222604	0.003947	0.124783	-1.395565	8.571960	5.289994	-0.007294	0.206870	0.297547	-1.681022	8.403050	4.973673	-0.062680	0.089507	0.327569	-1.681022	8.403050	4.973673	-0.062680	0.089507	0.327569
1682.026000	0.390615	-2.093254	-1.323510	-1.279466	1.479882	0.513949	-0.110799	0.089912	0.134704	-0.220697	0.003701	0.127096	-1.607407	8.332451	5.310830	0.004021	0.209716	0.215653	-1.680926	8.399666	4.976026	-0.062655	0.089475	0.327552	-1.680926	8.399666	4.976026	-0.062655	0.089475	0.327552
1682.036000	0.389524	-2.092375	-1.322179	-1.281728	1.479881	0.515240	-0.111649	0.089560	0.134955	-0.219968	0.002799	0.123631	-1.558246	8.482807	5.231821	0.035650	0.182191	0.263211	-1.680830	8.396305	4.978385	-0.062626	0.089446	0.327535	-1.680830	8.396305	4.978385	-0.062626	0.089446	0.327535
1682.048000	0.388216	-2.091294	-1.320573	-1.284392	1.479941	0.516771	-0.111288	0.088375	0.136700	-0.216556	0.002883	0.122996	-1.709399	8.534981	5.166595	0.001707	0.203370	0.281525	-1.680714	8.392137	4.981251	-0.062588	0.089402	0.327514	-1.680714	8.392137	4.981251	-0.062588	0.089402	0.327514
1682.058000	0.387075	-2.090344	-1.319207	-1.286609	1.479966	0.518017	-0.113061	0.090559	0.133980	-0.215488	0.004091	0.120336	-1.531393	8.458981	5.388474	-0.036927	0.195006	0.353239	-1.680618	8.388649	4.983626	-0.062552	0.089367	0.327497	-1.680618	8.388649	4.983626	-0.062552	0.089367	0.327497
1682.068000	0.385984	-2.089446	-1.317877	-1.288721	1.480001	0.519237	-0.112664	0.090888	0.133864	-0.216779	0.003275	0.128085	-1.533213	8.286061	5.353255	-0.025601	0.195814	0.259864	-1.680523	8.385257	4.985979	-0.062512	0.089333	0.327480	-1.680523	8.385257	4.985979	-0.062512	0.089333	0.327480
1682.078000	0.384822	-2.088557	-1.316512	-1.290923	1.480050	0.520527	-0.110508	0.086603	0.133142	-0.219452	0.003758	0.124520	-1.765507	8.776670	5.467790	-0.023727	0.198702	0.269279	-1.680428	8.381650	4.988306	-0.062476	0.089303	0.327463	-1.680428	8.381650	4.988306	-0.062476	0.089303	0.327463
1682.090000	0.383536	-2.087511	-1.314879	-1.293506	1.480085	0.521999	-0.113264	0.087907	0.136856	-0.219269	0.003039	0.125806	-1.800047	8.777879	5.119556	-0.048984	0.204685	0.264998	-1.680314	8.377795	4.991054	-0.062433	0.089259	0.327443	-1.680314	8.377795	4.991054	-0.062433	0.089259	0.327443
1682.100000	0.382374	-2.086597	-1.313516	-1.295739	1.480037	0.523281	-0.112279	0.090095	0.132823	-0.222324	0.002917	0.122844	-1.734869	8.599174	5.445905	0.010005	0.201823	0.314582	-1.680220	8.374277	4.993320	-0.062401	0.089226	0.327426	-1.680220	8.374277	4.993320	-0.062401	0.089226	0.327426
1682.110000	0.381294	-2.085675	-1.312100	-1.297933	1.480157	0.524548	-0.111788	0.090409	0.134088	-0.223152	0.003185	0.126902	-1.738475	8.612221	5.292019	-0.050445	0.183837	0.273999	-1.680125	8.370767	4.995623	-0.062366	0.089190	0.327409	-1.680125	8.370767	4.995623	-0.062366	0.089190	0.327409
1682.120000	0.380128	-2.084795	-1.310794	-1.300085	1.480157	0.525819	-0.115460	0.092074	0.133077	-0.221577	0.003133	0.127735	-1.445844	8.342329	5.371920	-0.076931	0.242086	0.258460	-1.680031	8.367027	4.997912	-0.062325	0.089158	0.327392	-1.680031	8.367027	4.997912	-0.062325	0.089158	0.327392
1682.132000	0.378727	-2.083641	-1.309140	-1.302765	1.480205	0.527299	-0.111513	0.093864	0.133268	-0.222914	0.002467	0.126122	-1.478222	7.998150	5.376088	-0.020581	0.209065	0.250464	-1.679919	8.362716	5.000561	-0.062286	0.089120	0.327373	-1.679919	8.362716	5.000561	-0.062286	0.089120	0.327373
1682.142000	0.377636	-2.082767	-1.307811	-1.304983	1.480229	0.528510	-0.111353	0.088755	0.131671	-0.223776	0.003075	0.124508	-1.521846	8.375764	5.403197	-0.019383	0.227086	0.326314	-1.679825	8.358785	5.002841	-0.062251	0.089086	0.327356	-1.679825	8.358785	5.002841	-0.062251	0.089086	0.327356
1682.152000	0.376496	-2.081869	-1.306420	-1.307201	1.480241	0.529775	-0.111163	0.087785	0.132522	-0.220754	0.003035	0.127151	-1.540304	8.551224	5.315209	-0.015187	0.202479	0.252169	-1.679733	8.355417	5.004986	-0.062220	0.089052	0.327340	-1.679733	8.355417	5.004986	-0.062220	0.089052	0.327340
1682.162000	0.375393	-2.081012	-1.305100	-1.309449	1.480266	0.531043	-0.109463	0.090915	0.134739	-0.219795	0.003308	0.125365	-1.653590	8.295020	5.171094	-0.031486	0.245790	0.287773	-1.679641	8.351759	5.007122	-0.062190	0.089018	0.327323	-1.679641	8.351759	5.007122	-0.062190	0.089018	0.327323
1682.174000	0.374000	-2.079908	-1.303449	-1.312162	1.480278	0.532537	-0.112926	0.090786	0.132952	-0.217129	0.003370	0.124457	-1.246094	8.158295	5.289292	-0.015895	0.206510	0.280437	-1.679531	8.347502	5.009665	-0.062156	0.088978	0.327304	-1.679531	8.347502	5.009665	-0.062156	0.088978	0.327304
1682.184000	0.372898	-2.079031	-1.302140	-1.314345	1.480350	0.533762	-0.110830	0.090008	0.135347	-0.217979	0.003393	0.126479	-1.277149	8.217091	5.115984	-0.001947	0.205345	0.289469	-1.679439	8.343802	5.011821	-0.062119	0.088952	0.327287	-1.679439	8.343802	5.011821	-0.062119	0.088952	0.327287
1682.194000	0.371781	-2.078120	-1.300765	-1.316599	1.480361	0.535028	-0.110228	0.091719	0.131415	-0.214705	0.003010	0.130123	-1.357806	8.116807	5.223124	0.041379	0.221837	0.260414	-1.679349	8.340162	5.013828	-0.062100	0.088919	0.327271	-1.679349	8.340162	5.013828	-0.062100	0.088919	0.327271
1682.204000	0.370667	-2.077241	-1.299493	-1.318703	1.480398	0.536283	-0.109846	0.090446	0.132292	-0.213350	0.002966	0.129198	-1.432153	8.116950	5.275252	-0.013391	0.273370	0.291803	-1.679259	8.336544	5.015838	-0.062069	0.088886	0.327255	-1.679259	8.336544	5.015838	-0.062069	0.088886	0.327255
1682.216000	0.369383	-2.076198	-1.297996	-1.321348	1.480410	0.537812	-0.108939	0.086429	0.132233	-0.216915	0.003478	0.124930	-1.601439	8.623010	5.318277	-0.059593	0.237800	0.306398	-1.679152	8.332183	5.018261	-0.062027	0.088846	0.327236	-1.679152	8.332183	5.018261	-0.062027	0.088846	0.327236
1682.226000	0.368268	-2.075346	-1.296662	-1.323507	1.480457	0.539025	-0.110029	0.087365	0.137211	-0.219352	0.003217	0.125839	-1.541637	8.682880	5.202515	-0.064869	0.228313	0.314184	-1.679063	8.328431	5.020191	-0.062001	0.088816	0.327220	-1.679063	8.328431	5.020191	-0.062001	0.088816	0.327220
1682.236000	0.367151	-2.074433	-1.295334	-1.325666	1.480482	0.540338	-0.112321	0.090318	0.133660	-0.218955	0.003701	0.127857	-1.293643	8.495725	5.314006	-0.064666	0.249584	0.244170	-1.678974	8.324733	5.022148	-0.061970	0.088784	0.327204	-1.678974	8.324733	5.022148	-0.061970	0.088784	0.327204
1682.246000	0.366060	-2.073553	-1.293992	-1.327820	1.480517	0.541570	-0.109314	0.091158	0.132865	-0.220291	0.003184	0.126323	-1.454267	8.502680	5.390647	-0.021326	0.258248	0.259233	-1.678885	8.320984	5.024101	-0.061942	0.088754	0.327189	-1.678885	8.320984	5.024101	-0.061942	0.088754	0.327189
1682.258000	0.364777	-2.072460	-1.292447	-1.330379	1.480590	0.543087	-0.108911	0.091559	0.131759	-0.221013	0.003452	0.124093	-1.616036	8.475703	5.414104	-0.072333	0.230031	0.291422	-1.678779	8.316515	5.026428	-0.061903	0.088717	0.327170	-1.678779	8.316515	5.026428	-0.061903	0.088717	0.327170
1682.268000	0.363612	-2.071535	-1.291175	-1.332599	1.480566	0.544324	-0.109839	0.093226	0.133577	-0.224986	0.004172	0.126027	-1.804933	8.132233	5.374202	-0.066590	0.241471	0.246806	-1.678691	8.312604	5.028359	-0.061868	0.088685	0.327154	-1.678691	8.312604	5.028359	-0.061868	0.088685	0.327154
1682.278000	0.362582	-2.070638	-1.289821	-1.334785	1.480674	0.545552	-0.109285	0.090820	0.134555	-0.225249	0.004121	0.125743	-1.813148	8.384034	5.359685	0.025272	0.251951	0.243211	-1.678603	8.308517	5.030271	-0.061843	0.088656	0.327139	-1.678603	8.308517	5.030271	-0.061843	0.088656	0.327139
1682.288000	0.361440	-2.069748	-1.288455	-1.336976	1.480662	0.546856	-0.112639	0.088453	0.133383	-0.223898	0.003753	0.125139	-1.495426	8.726995	5.381648	-0.003082	0.246609	0.258455	-1.678515	8.304806	5.032186	-0.061813	0.088626	0.327123	-1.678515	8.304806	5.032186	-0.061813	0.088626	0.327123
1682.300000	0.360135	-2.068665	-1.286850	-1.339683	1.480721	0.548325	-0.109500	0.092198	0.132474	-0.222313	0.003536	0.121130	-1.658101	8.339004	5.511673	0.045757	0.212471	0.327513	-1.678410	8.300179	5.034438	-0.061778	0.088588	0.327105	-1.678410	8.300179	5.034438	-0.061778	0.088588	0.327105
1682.310000	0.359018	-2.067716	-1.285506	-1.341903	1.480745	0.549527	-0.109985	0.091745	0.133036	-0.219631	0.003041	0.124364	-1.704007	8.335007	5.471205	0.011602	0.234752	0.290478	-1.678322	8.295899	5.036364	-0.061745	0.088556	0.327089	-1.678322	8.295899	5.036364	-0.061745	0.088556	0.327089
1682.320000	0.357939	-2.066819	-1.284139	-1.344196	1.480757	0.550864	-0.110052	0.089922	0.135385	-0.217363	0.003437	0.127624	-1.655102	8.431043	5.331937	-0.012344	0.236168	0.243097	-1.678234	8.292056	5.038247	-0.061713	0.088528	0.327074	-1.678234	8.292056	5.038247	-0.061713	0.088528	0.327074
1682.330000	0.356798	-2.065939	-1.282748	-1.346410	1.480830	0.552108	-0.111052	0.092525	0.134364	-0.213997	0.003114	0.125694	-1.626629	8.207107	5.389268	0.008927	0.216700	0.248824	-1.678147	8.288025	5.040071	-0.061685	0.088499	0.327059	-1.678147	8.288025	5.040071	-0.061685	0.088499	0.327059
1682.340000	0.355671	-2.064972	-1.281453	-1.348583	1.480842	0.553294	-0.111918	0.091731	0.132484	-0.211460	0.003422	0.122260	-1.385427	7.963931	5.406838	0.009170	0.239786	0.287282	-1.678061	8.283904	5.041916	-0.061651	0.088469	0.327044	-1.678061	8.283904	5.041916	-0.061651	0.088469	0.327044
1682.352000	0.354352	-2.063873	-1.279799	-1.351147	1.480854	0.554815	-0.111390	0.087594	0.133150	-0.212955	0.003129	0.125687	-1.314428	8.421728	5.328343	-0.021282	0.184855	0.269506	-1.677957	8.278977	5.044092	-0.061610	0.088436	0.327026	-1.677957	8.278977	5.044092	-0.061610	0.088436	0.327026
1682.362000	0.353261	-2.063002	-1.278480	-1.353263	1.480877	0.556067	-0.108889	0.088773	0.132605	-0.216402	0.002911	0.125631	-1.668521	8.355868	5.343317	-0.044555	0.228467	0.236755	-1.677872	8.274974	5.045854	-0.061573	0.088407	0.327011	-1.677872	8.274974	5.045854	-0.061573	0.088407	0.327011
1682.372000	0.352145	-2.062103	-1.277148	-1.355444	1.480890	0.557312	-0.110468	0.089181	0.133628	-0.218516	0.003135	0.126657	-1.517563	8.311241	5.330639	-0.035174	0.217069	0.242160	-1.677786	8.271035	5.047588	-0.061541	0.088373	0.326996	-1.677786	8.271035	5.047588	-0.061541	0.088373	0.326996
1682.382000	0.351053	-2.061147	-1.275819	-1.357559	1.480962	0.558510	-0.109250	0.088993	0.131105	-0.219630	0.003066	0.123093	-1.570973	8.212201	5.425870	-0.044592	0.234322	0.253196	-1.677702	8.267089	5.049303	-0.061509	0.088347	0.326981	-1.677702	8.267089	5.049303	-0.061509	0.088347	0.326981
1682.392000	0.349938	-2.060288	-1.274450	-1.359733	1.480998	0.559762	-0.108947	0.088852	0.131770	-0.220242	0.003295	0.124298	-1.634386	8.334584	5.472037	-0.030623	0.264658	0.269542	-1.677617	8.262978	5.051026	-0.061476	0.088318	0.326966	-1.677617	8.262978	5.051026	-0.061476	0.088318	0.326966
1682.402000	0.348834	-2.059389	-1.273107	-1.361853	1.481022	0.561020	-0.111737	0.090608	0.132822	-0.219957	0.003876	0.127584	-1.292343	8.092337	5.270515	-0.082446	0.237089	0.235158	-1.677533	8.258630	5.052717	-0.061441	0.088288	0.326951	-1.677533	8.258630	5.052717	-0.061441	0.088288	0.326951
1682.412000	0.347732	-2.058469	-1.271811	-1.364052	1.481046	0.562253	-0.108640	0.089662	0.133341	-0.222140	0.003108	0.123197	-1.571438	7.954038	5.314869	-0.037563	0.231685	0.236928	-1.677449	8.254608	5.054345	-0.061416	0.088260	0.326937	-1.677449	8.254608	5.054345	-0.061416	0.088260	0.326937
1682.424000	0.346411	-2.057407	-1.270277	-1.366748	1.481070	0.563738	-0.109959	0.085566	0.131333	-0.222870	0.003294	0.123143	-1.586889	8.430981	5.382246	0.042777	0.221893	0.266123	-1.677349	8.249597	5.056277	-0.061388	0.088227	0.326919	-1.677349	8.249597	5.056277	-0.061388	0.088227	0.326919
1682.434000	0.345344	-2.056536	-1.268886	-1.368945	1.481094	0.564958	-0.109318	0.086813	0.133018	-0.221916	0.004005	0.123720	-1.674976	8.370984	5.309121	0.039518	0.225070	0.288347	-1.677266	8.245594	5.057882	-0.061360	0.088198	0.326905	-1.677266	8.245594	5.057882	-0.061360	0.088198	0.326905
1682.444000	0.344264	-2.055612	-1.267627	-1.371124	1.481118	0.566208	-0.109668	0.088970	0.132090	-0.218607	0.002900	0.128207	-1.687471	8.288524	5.353154	0.012017	0.214940	0.225852	-1.677184	8.241626	5.059437	-0.061334	0.088169	0.326890	-1.677184	8.241626	5.059437	-0.061334	0.088169	0.326890
1682.454000	0.343112	-2.054716	-1.266331	-1.373322	1.481189	0.567447	-0.111103	0.087459	0.133105	-0.219398	0.002567	0.126186	-1.516150	8.353441	5.348187	0.027109	0.236313	0.249113	-1.677102	8.237203	5.061030	-0.061302	0.088140	0.326876	-1.677102	8.237203	5.061030	-0.061302	0.088140	0.326876
1682.464000	0.342008	-2.053846	-1.265023	-1.375542	1.481226	0.568702	-0.111552	0.087539	0.133365	-0.216035	0.003334	0.124727	-1.364762	8.500523	5.335930	-0.003483	0.222244	0.246302	-1.677020	8.233178	5.062524	-0.061283	0.088112	0.326862	-1.677020	8.233178	5.062524	-0.061283	0.088112	0.326862
1682.476000	0.340725	-2.052779	-1.263429	-1.378212	1.481214	0.570141	-0.109164	0.092398	0.132876	-0.212646	0.002897	0.124678	-1.562667	7.916963	5.313317	0.013705	0.228615	0.296366	-1.676924	8.228274	5.064286	-0.061259	0.088079	0.326844	-1.676924	8.228274	5.064286	-0.061259	0.088079	0.326844
1682.486000	0.339585	-2.051871	-1.262158	-1.380331	1.481274	0.571451	-0.109898	0.088080	0.130656	-0.211299	0.003357	0.127772	-1.641821	8.246810	5.621109	-0.019644	0.224559	0.218965	-1.676842	8.223785	5.065820	-0.061226	0.088051	0.326830	-1.676842	8.223785	5.065820	-0.061226	0.088051	0.326830
1682.496000	0.338554	-2.051011	-1.260825	-1.382446	1.481298	0.572688	-0.109423	0.085599	0.133434	-0.212716	0.003844	0.124202	-1.630700	8.550679	5.418947	-0.015759	0.223063	0.223279	-1.676761	8.219781	5.067306	-0.061196	0.088022	0.326816	-1.676761	8.219781	5.067306	-0.061196	0.088022	0.326816
1682.506000	0.337426	-2.050139	-1.259495	-1.384587	1.481310	0.573920	-0.110710	0.088590	0.133105	-0.217824	0.003411	0.124505	-1.484220	8.460983	5.471125	-0.012754	0.236410	0.241153	-1.676680	8.215632	5.068760	-0.061166	0.087996	0.326802	-1.676680	8.215632	5.068760	-0.061166	0.087996	0.326802
1682.516000	0.336357	-2.049264	-1.258140	-1.386803	1.481334	0.575095	-0.113027	0.088823	0.133138	-0.218809	0.002961	0.120938	-1.292762	8.263344	5.402129	-0.021893	0.250391	0.317022	-1.676600	8.211470	5.070184	-0.061139	0.087968	0.326788	-1.676600	8.211470	5.070184	-0.061139	0.087968	0.326788
1682.526000	0.335219	-2.048356	-1.256773	-1.388857	1.481370	0.576396	-0.109508	0.088820	0.132120	-0.217565	0.003622	0.126624	-1.468186	8.302882	5.515228	-0.036404	0.241428	0.214806	-1.676520	8.207560	5.071629	-0.061109	0.087940	0.326774	-1.676520	8.207560	5.071629	-0.061109	0.087940	0.326774
1682.538000	0.333936	-2.047325	-1.255177	-1.391506	1.481406	0.577870	-0.109177	0.092088	0.131667	-0.220667	0.003302	0.122200	-1.565804	8.013453	5.563498	-0.017335	0.252333	0.279544	-1.676424	8.202170	5.073343	-0.061067	0.087907	0.326758	-1.676424	8.202170	5.073343	-0.061067	0.087907	0.326758
1682.548000	0.332844	-2.046384	-1.253871	-1.393632	1.481454	0.579104	-0.109931	0.092187	0.131066	-0.219718	0.003444	0.124779	-1.499406	7.874792	5.616951	-0.020278	0.231012	0.233929	-1.676344	8.197692	5.074755	-0.061038	0.087880	0.326744	-1.676344	8.197692	5.074755	-0.061038	0.087880	0.326744
1682.558000	0.331740	-2.045487	-1.252503	-1.395836	1.481442	0.580338	-0.109874	0.087856	0.133278	-0.220160	0.003556	0.121153	-1.660333	8.265535	5.297290	-0.035105	0.263991	0.353203	-1.676264	8.193651	5.076146	-0.061009	0.087853	0.326730	-1.676264	8.193651	5.076146	-0.061009	0.087853	0.326730
1682.568000	0.330636	-2.044675	-1.251112	-1.398001	1.481538	0.581579	-0.112400	0.086049	0.132109	-0.221246	0.003439	0.125682	-1.300554	8.577490	5.395298	-0.021324	0.233742	0.277368	-1.676185	8.189297	5.077496	-0.060984	0.087825	0.326717	-1.676185	8.189297	5.077496	-0.060984	0.087825	0.326717
1682.580000	0.329282	-2.043597	-1.249480	-1.400626	1.481575	0.583077	-0.109767	0.089850	0.133492	-0.219528	0.003258	0.123669	-1.445561	8.171140	5.225408	-0.024554	0.242664	0.269405	-1.676091	8.184238	5.079098	-0.060948	0.087796	0.326700	-1.676091	8.184238	5.079098	-0.060948	0.087796	0.326700
1682.590000	0.328226	-2.042703	-1.248187	-1.402838	1.481575	0.584322	-0.108902	0.090294	0.131160	-0.216898	0.002957	0.123125	-1.665468	8.091019	5.412487	-0.012180	0.255799	0.266493	-1.676013	8.179947	5.080401	-0.060924	0.087768	0.326687	-1.676013	8.179947	5.080401	-0.060924	0.087768	0.326687
1682.600000	0.327134	-2.041756	-1.246831	-1.405068	1.481610	0.585512	-0.109454	0.089771	0.131448	-0.217304	0.003228	0.121462	-1.568679	8.094900	5.331510	0.009850	0.237527	0.319940	-1.675934	8.175243	5.081714	-0.060898	0.087742	0.326673	-1.675934	8.175243	5.081714	-0.060898	0.087742	0.326673
1682.610000	0.326066	-2.040918	-1.245536	-1.407268	1.481658	0.586797	-0.109271	0.090735	0.130028	-0.215955	0.002844	0.125588	-1.680069	7.963010	5.393314	0.039179	0.261122	0.232335	-1.675857	8.170992	5.082950	-0.060878	0.087719	0.326660	-1.675857	8.170992	5.082950	-0.060878	0.087719	0.326660
1682.620000	0.324949	-2.039988	-1.244182	-1.409443	1.481658	0.588065	-0.112275	0.091120	0.129051	-0.212194	0.003185	0.123191	-1.535652	7.916670	5.451603	-0.007816	0.249299	0.253818	-1.675780	8.166301	5.084215	-0.060848	0.087690	0.326647	-1.675780	8.166301	5.084215	-0.060848	0.087690	0.326647
1682.630000	0.323835	-2.039152	-1.242874	-1.411624	1.481706	0.589264	-0.110889	0.086016	0.129459	-0.211231	0.002898	0.123268	-1.497821	8.321657	5.401001	-0.055804	0.243442	0.255221	-1.675703	8.162027	5.085426	-0.060823	0.087666	0.326633	-1.675703	8.162027	5.085426	-0.060823	0.087666	0.326633
1682.642000	0.322527	-2.038086	-1.241326	-1.414156	1.481778	0.590715	-0.109543	0.088466	0.130905	-0.212963	0.003462	0.121385	-1.740024	8.290882	5.332811	-0.068007	0.251287	0.325994	-1.675612	8.156742	5.086851	-0.060788	0.087635	0.326618	-1.675612	8.156742	5.086851	-0.060788	0.087635	0.326618
1682.652000	0.321401	-2.037213	-1.240056	-1.416274	1.481778	0.591992	-0.108785	0.089734	0.130436	-0.216148	0.003450	0.124625	-1.791405	8.186111	5.319260	0.000066	0.267899	0.229929	-1.675536	8.152332	5.088001	-0.060763	0.087607	0.326604	-1.675536	8.152332	5.088001	-0.060763	0.087607	0.326604
1682.662000	0.320309	-2.036343	-1.238749	-1.418414	1.481827	0.593199	-0.110020	0.088929	0.129975	-0.215380	0.004061	0.122224	-1.625872	8.402660	5.398604	-0.016032	0.230164	0.257970	-1.675461	8.147900	5.089139	-0.060740	0.087587	0.326591	-1.675461	8.147900	5.089139	-0.060740	0.087587	0.326591
1682.672000	0.319193	-2.035420	-1.237465	-1.420562	1.481826	0.594436	-0.108714	0.089708	0.130325	-0.217225	0.003129	0.124701	-1.790473	8.296212	5.431633	-0.002284	0.234206	0.262737	-1.675386	8.143440	5.090248	-0.060716	0.087558	0.326578	-1.675386	8.143440	5.090248	-0.060716	0.087558	0.326578
1682.682000	0.318064	-2.034510	-1.236169	-1.422678	1.481851	0.595648	-0.111517	0.092263	0.131096	-0.218454	0.002948	0.119105	-1.454123	7.955120	5.463160	-0.032143	0.273661	0.339616	-1.675311	8.138720	5.091378	-0.060688	0.087536	0.326565	-1.675311	8.138720	5.091378	-0.060688	0.087536	0.326565
1682.692000	0.316961	-2.033605	-1.234910	-1.424843	1.481886	0.596847	-0.110933	0.090471	0.131579	-0.217943	0.002936	0.124286	-1.357483	7.964415	5.441605	-0.070113	0.246711	0.283510	-1.675237	8.134004	5.092456	-0.060665	0.087510	0.326553	-1.675237	8.134004	5.092456	-0.060665	0.087510	0.326553
1682.704000	0.315643	-2.032567	-1.233351	-1.427434	1.481947	0.598334	-0.108191	0.086117	0.132004	-0.219407	0.003930	0.121946	-1.624339	8.462698	5.455762	-0.054391	0.216482	0.297470	-1.675148	8.128595	5.093737	-0.060635	0.087478	0.326537	-1.675148	8.128595	5.093737	-0.060635	0.087478	0.326537
1682.714000	0.314575	-2.031679	-1.232055	-1.429593	1.481946	0.599607	-0.108709	0.088695	0.132462	-0.220878	0.003131	0.124133	-1.503005	8.185626	5.426249	0.027195	0.214940	0.254447	-1.675073	8.123815	5.094825	-0.060609	0.087456	0.326525	-1.675073	8.123815	5.094825	-0.060609	0.087456	0.326525
1682.724000	0.313460	-2.030818	-1.230748	-1.431781	1.481994	0.600807	-0.107369	0.089017	0.131806	-0.219698	0.002868	0.118607	-1.652702	8.148429	5.466324	-0.014094	0.255037	0.344910	-1.674999	8.119220	5.095846	-0.060586	0.087427	0.326512	-1.674999	8.119220	5.095846	-0.060586	0.087427	0.326512
1682.734000	0.312354	-2.029864	-1.229476	-1.433992	1.482042	0.602030	-0.110297	0.088545	0.133464	-0.217142	0.002743	0.125076	-1.473485	8.136234	5.438846	0.025868	0.254091	0.272896	-1.674926	8.114573	5.096846	-0.060564	0.087405	0.326499	-1.674926	8.114573	5.096846	-0.060564	0.087405	0.326499
1682.746000	0.311048	-2.028812	-1.227893	-1.436606	1.482090	0.603529	-0.110120	0.089373	0.133574	-0.216778	0.003534	0.123217	-1.267228	8.011816	5.409279	0.008017	0.235986	0.258496	-1.674838	8.109153	5.098049	-0.060536	0.087379	0.326484	-1.674838	8.109153	5.098049	-0.060536	0.087379	0.326484
1682.756000	0.309921	-2.027900	-1.226562	-1.438870	1.482114	0.604776	-0.108064	0.090117	0.131269	-0.211925	0.003368	0.122700	-1.412624	7.853340	5.464922	-0.013892	0.218668	0.214289	-1.674765	8.104132	5.099043	-0.060516	0.087352	0.326472	-1.674765	8.104132	5.099043	-0.060516	0.087352	0.326472
1682.766000	0.308830	-2.027053	-1.225268	-1.441020	1.482162	0.605954	-0.106943	0.088365	0.130347	-0.207753	0.003217	0.119795	-1.513074	7.989511	5.634807	-0.012051	0.259412	0.317651	-1.674694	8.099569	5.100008	-0.060488	0.087327	0.326459	-1.674694	8.099569	5.100008	-0.060488	0.087327	0.326459
1682.776000	0.307750	-2.026171	-1.223937	-1.443162	1.482151	0.607213	-0.107319	0.085982	0.130978	-0.209487	0.003141	0.124152	-1.638398	8.314222	5.484704	-0.050773	0.237208	0.274022	-1.674622	8.095080	5.100930	-0.060466	0.087304	0.326447	-1.674622	8.095080	5.100930	-0.060466	0.087304	0.326447
1682.786000	0.306682	-2.025296	-1.222605	-1.445296	1.482174	0.608483	-0.107216	0.086822	0.132556	-0.209838	0.003829	0.120443	-1.600155	8.289901	5.566420	-0.067049	0.224184	0.285396	-1.674550	8.090228	5.101863	-0.060439	0.087283	0.326435	-1.674550	8.090228	5.101863	-0.060439	0.087283	0.326435
1682.796000	0.305589	-2.024387	-1.221251	-1.447378	1.482211	0.609699	-0.109918	0.088347	0.134146	-0.212722	0.003766	0.122686	-1.368345	8.170013	5.367568	-0.035877	0.229355	0.262635	-1.674477	8.085619	5.102794	-0.060409	0.087255	0.326422	-1.674477	8.085619	5.102794	-0.060409	0.087255	0.326422
1682.806000	0.304487	-2.023529	-1.219922	-1.449485	1.482234	0.610880	-0.108364	0.087522	0.132031	-0.215682	0.003420	0.117078	-1.275110	8.297633	5.589778	-0.030705	0.196666	0.329676	-1.674406	8.080872	5.103688	-0.060378	0.087230	0.326410	-1.674406	8.080872	5.103688	-0.060378	0.087230	0.326410
1682.818000	0.303216	-2.022427	-1.218293	-1.452052	1.482282	0.612407	-0.105981	0.089970	0.130008	-0.217993	0.003431	0.125589	-1.598191	8.019969	5.433185	-0.044527	0.224673	0.282530	-1.674319	8.075381	5.104751	-0.060340	0.087205	0.326396	-1.674319	8.075381	5.104751	-0.060340	0.087205	0.326396
1682.828000	0.302148	-2.021527	-1.216987	-1.454162	1.482295	0.613643	-0.106685	0.091936	0.130849	-0.217217	0.003645	0.122923	-1.570341	7.653051	5.461504	-0.040247	0.209894	0.241217	-1.674248	8.070168	5.105618	-0.060312	0.087179	0.326384	-1.674248	8.070168	5.105618	-0.060312	0.087179	0.326384
1682.838000	0.301105	-2.020658	-1.215657	-1.456292	1.482330	0.614846	-0.106525	0.087056	0.131514	-0.218641	0.003167	0.123361	-1.857857	8.111392	5.588266	-0.001006	0.217153	0.250819	-1.674177	8.065413	5.106462	-0.060281	0.087157	0.326372	-1.674177	8.065413	5.106462	-0.060281	0.087157	0.326372
1682.848000	0.300000	-2.019764	-1.214339	-1.458443	1.482367	0.616051	-0.109063	0.085611	0.131109	-0.219797	0.003089	0.118636	-1.454506	8.243177	5.407581	-0.022977	0.224688	0.320771	-1.674106	8.060591	5.107273	-0.060255	0.087135	0.326360	-1.674106	8.060591	5.107273	-0.060255	0.087135	0.326360
1682.860000	0.298692	-2.018686	-1.212710	-1.461075	1.482415	0.617494	-0.109630	0.088755	0.129549	-0.221567	0.003345	0.123849	-1.445143	8.045745	5.526534	-0.000266	0.233736	0.257143	-1.674022	8.054989	5.108214	-0.060226	0.087107	0.326345	-1.674022	8.054989	5.108214	-0.060226	0.087107	0.326345
1682.870000	0.297601	-2.017860	-1.211415	-1.463215	1.482427	0.618764	-0.107239	0.088234	0.131418	-0.218974	0.003174	0.120851	-1.675349	8.037465	5.285405	-0.007342	0.225322	0.279397	-1.673952	8.049997	5.108989	-0.060202	0.087084	0.326334	-1.673952	8.049997	5.108989	-0.060202	0.087084	0.326334
1682.880000	0.296521	-2.016987	-1.210027	-1.465458	1.482450	0.619956	-0.107754	0.088746	0.131219	-0.217266	0.002856	0.122083	-1.682447	7.892864	5.340748	0.020490	0.220149	0.251843	-1.673883	8.045189	5.109711	-0.060182	0.087061	0.326322	-1.673883	8.045189	5.109711	-0.060182	0.087061	0.326322
1682.890000	0.295452	-2.016079	-1.208794	-1.467604	1.482487	0.621163	-0.109692	0.090736	0.130348	-0.216987	0.003601	0.119048	-1.628339	7.650103	5.411886	0.022657	0.233179	0.308586	-1.673814	8.040203	5.110432	-0.060163	0.087038	0.326310	-1.673814	8.040203	5.110432	-0.060163	0.087038	0.326310
1682.900000	0.294372	-2.015206	-1.207477	-1.469813	1.482511	0.622365	-0.109322	0.088729	0.127809	-0.209654	0.003011	0.124304	-1.687999	7.800452	5.513156	-0.023245	0.245094	0.276190	-1.673746	8.035282	5.111119	-0.060145	0.087015	0.326298	-1.673746	8.035282	5.111119	-0.060145	0.087015	0.326298
1682.912000	0.293004	-2.014119	-1.205907	-1.472421	1.482546	0.623876	-0.111159	0.085072	0.129291	-0.209711	0.003624	0.121663	-1.414570	8.189710	5.424810	0.003960	0.210310	0.273995	-1.673664	8.029430	5.111930	-0.060119	0.086990	0.326285	-1.673664	8.029430	5.111930	-0.060119	0.086990	0.326285
1682.922000	0.291949	-2.013294	-1.204637	-1.474532	1.482583	0.625128	-0.108362	0.085208	0.128769	-0.208622	0.002900	0.124361	-1.457679	8.323092	5.465155	-0.015409	0.238700	0.261073	-1.673597	8.024763	5.112559	-0.060100	0.086969	0.326273	-1.673597	8.024763	5.112559	-0.060100	0.086969	0.326273
1682.932000	0.290857	-2.012410	-1.203355	-1.476632	1.482607	0.626332	-0.107077	0.088725	0.130778	-0.207754	0.003037	0.117623	-1.653689	7.989760	5.445357	-0.057249	0.236922	0.337319	-1.673529	8.019918	5.113196	-0.060078	0.086945	0.326262	-1.673529	8.019918	5.113196	-0.060078	0.086945	0.326262
1682.942000	0.289801	-2.011560	-1.202073	-1.478727	1.482654	0.627496	-0.108210	0.087500	0.130298	-0.212550	0.002748	0.125552	-1.592619	8.073783	5.371884	-0.041621	0.233668	0.254285	-1.673462	8.014846	5.113811	-0.060052	0.086924	0.326250	-1.673462	8.014846	5.113811	-0.060052	0.086924	0.326250
1682.952000	0.288710	-2.010651	-1.200862	-1.480851	1.482666	0.628770	-0.107333	0.087862	0.131964	-0.214497	0.002734	0.127031	-1.764797	8.171109	5.510308	-0.072762	0.225539	0.279706	-1.673395	8.009786	5.114415	-0.060026	0.086904	0.326239	-1.673395	8.009786	5.114415	-0.060026	0.086904	0.326239
1682.962000	0.287640	-2.009744	-1.199521	-1.482951	1.482727	0.629961	-0.108984	0.089802	0.129411	-0.216199	0.003170	0.124103	-1.689883	7.979299	5.454451	-0.039299	0.228314	0.269706	-1.673329	8.004875	5.114980	-0.060007	0.086879	0.326228	-1.673329	8.004875	5.114980	-0.060007	0.086879	0.326228
1682.972000	0.286523	-2.008880	-1.198239	-1.485071	1.482738	0.631193	-0.110811	0.091091	0.130829	-0.218105	0.002890	0.121448	-1.345385	7.810825	5.493527	0.002064	0.234066	0.283765	-1.673263	7.999821	5.115532	-0.059983	0.086858	0.326216	-1.673263	7.999821	5.115532	-0.059983	0.086858	0.326216
1682.984000	0.285218	-2.007832	-1.196740	-1.487629	1.482787	0.632654	-0.107067	0.084282	0.133673	-0.217024	0.003083	0.123596	-1.570148	8.372053	5.447128	-0.026011	0.235190	0.283384	-1.673183	7.993752	5.116183	-0.059957	0.086829	0.326203	-1.673183	7.993752	5.116183	-0.059957	0.086829	0.326203
1682.994000	0.284149	-2.006993	-1.195388	-1.489826	1.482799	0.633927	-0.108166	0.086596	0.129727	-0.218941	0.003339	0.124591	-1.551617	8.257270	5.519748	-0.039187	0.251918	0.212409	-1.673117	7.989047	5.116701	-0.059933	0.086810	0.326192	-1.673117	7.989047	5.116701	-0.059933	0.086810	0.326192
1683.004000	0.283068	-2.006133	-1.194083	-1.491985	1.482834	0.635155	-0.108796	0.089465	0.128859	-0.218985	0.003187	0.123892	-1.597160	7.983320	5.612693	0.016339	0.269689	0.216400	-1.673052	7.984067	5.117200	-0.059915	0.086790	0.326181	-1.673052	7.984067	5.117200	-0.059915	0.086790	0.326181
1683.016000	0.281785	-2.005023	-1.192525	-1.494556	1.482895	0.636625	-0.108141	0.087740	0.130638	-0.217392	0.003376	0.119243	-1.591199	8.123153	5.650818	-0.024970	0.221472	0.280660	-1.672973	7.977844	5.117781	-0.059892	0.086764	0.326167	-1.672973	7.977844	5.117781	-0.059892	0.086764	0.326167
1683.026000	0.280680	-2.004159	-1.191195	-1.496731	1.482907	0.637812	-0.110924	0.089453	0.132881	-0.213916	0.003874	0.122719	-1.169585	7.979715	5.493459	-0.014160	0.258134	0.254240	-1.672907	7.972633	5.118257	-0.059867	0.086742	0.326157	-1.672907	7.972633	5.118257	-0.059867	0.086742	0.326157
1683.036000	0.279505	-2.003307	-1.189853	-1.498916	1.482907	0.639085	-0.108473	0.092003	0.132581	-0.213966	0.002728	0.123495	-1.349917	7.573936	5.355300	0.035683	0.278612	0.229150	-1.672842	7.967421	5.118709	-0.059843	0.086722	0.326146	-1.672842	7.967421	5.118709	-0.059843	0.086722	0.326146
1683.046000	0.278461	-2.002364	-1.188512	-1.501109	1.482931	0.640266	-0.107226	0.087877	0.129193	-0.212875	0.003556	0.122912	-1.478648	7.886827	5.430017	0.033717	0.241453	0.268327	-1.672776	7.961946	5.119160	-0.059818	0.086699	0.326135	-1.672776	7.961946	5.119160	-0.059818	0.086699	0.326135
1683.056000	0.277381	-2.001523	-1.187231	-1.503236	1.482979	0.641461	-0.107250	0.085436	0.128368	-0.207907	0.003454	0.119642	-1.528537	8.171716	5.510613	-0.016982	0.259678	0.277716	-1.672712	7.957111	5.119552	-0.059799	0.086680	0.326124	-1.672712	7.957111	5.119552	-0.059799	0.086680	0.326124
1683.066000	0.276314	-2.000658	-1.185901	-1.505360	1.483003	0.642673	-0.107133	0.088850	0.130284	-0.210157	0.003511	0.120111	-1.510168	7.970895	5.483488	-0.026908	0.261175	0.311620	-1.672648	7.952044	5.119936	-0.059777	0.086659	0.326113	-1.672648	7.952044	5.119936	-0.059777	0.086659	0.326113
1683.076000	0.275292	-1.999822	-1.184608	-1.507471	1.483015	0.643880	-0.108570	0.088005	0.128413	-0.209652	0.003292	0.124197	-1.493452	7.932981	5.518978	-0.030223	0.285979	0.250323	-1.672585	7.946999	5.120295	-0.059756	0.086639	0.326103	-1.672585	7.946999	5.120295	-0.059756	0.086639	0.326103
1683.088000	0.273996	-1.998754	-1.182977	-1.509984	1.483086	0.645365	-0.110718	0.088712	0.130004	-0.210382	0.002815	0.122397	-1.187221	8.030561	5.349831	-0.082470	0.256733	0.232560	-1.672509	7.940683	5.120728	-0.059722	0.086616	0.326090	-1.672509	7.940683	5.120728	-0.059722	0.086616	0.326090
1683.098000	0.272893	-1.997841	-1.181696	-1.512080	1.483075	0.646600	-0.107370	0.088099	0.128824	-0.213219	0.003474	0.121799	-1.502151	7.950863	5.463446	-0.042039	0.275422	0.258109	-1.672445	7.935487	5.121068	-0.059695	0.086595	0.326079	-1.672445	7.935487	5.121068	-0.059695	0.086595	0.326079
1683.108000	0.271849	-1.996928	-1.180414	-1.514216	1.483159	0.647761	-0.106812	0.090354	0.128707	-0.216257	0.003058	0.120180	-1.608810	7.626421	5.629423	-0.009511	0.248739	0.313927	-1.672382	7.929977	5.121383	-0.059669	0.086578	0.326069	-1.672382	7.929977	5.121383	-0.059669	0.086578	0.326069
1683.118000	0.270793	-1.996045	-1.179120	-1.516327	1.483135	0.649004	-0.108261	0.088595	0.129059	-0.214975	0.003087	0.125053	-1.431104	7.633280	5.475569	-0.020470	0.274506	0.244543	-1.672320	7.924718	5.121666	-0.059650	0.086554	0.326058	-1.672320	7.924718	5.121666	-0.059650	0.086554	0.326058
1683.128000	0.269713	-1.995180	-1.177838	-1.518434	1.483182	0.650239	-0.107403	0.085814	0.130258	-0.217740	0.002807	0.121845	-1.670313	8.044685	5.340883	0.006592	0.259976	0.239457	-1.672257	7.919470	5.121932	-0.059629	0.086538	0.326048	-1.672257	7.919470	5.121932	-0.059629	0.086538	0.326048
1683.140000	0.268416	-1.994148	-1.176280	-1.520971	1.483243	0.651684	-0.110815	0.087110	0.131659	-0.217491	0.003669	0.122148	-1.218620	8.054841	5.417416	-0.016531	0.217388	0.269506	-1.672183	7.913402	5.122230	-0.059603	0.086514	0.326036	-1.672183	7.913402	5.122230	-0.059603	0.086514	0.326036
1683.150000	0.267325	-1.993249	-1.174987	-1.523180	1.483267	0.652872	-0.108624	0.087762	0.129703	-0.217377	0.003404	0.120816	-1.502342	7.861489	5.335400	-0.011037	0.226463	0.332791	-1.672121	7.907815	5.122460	-0.059581	0.086492	0.326025	-1.672121	7.907815	5.122460	-0.059581	0.086492	0.326025
1683.160000	0.266257	-1.992388	-1.173694	-1.525293	1.483304	0.654101	-0.107394	0.086712	0.129447	-0.215470	0.003877	0.123791	-1.599139	7.977274	5.431434	-0.021430	0.254073	0.236586	-1.672060	7.902404	5.122667	-0.059560	0.086474	0.326015	-1.672060	7.902404	5.122667	-0.059560	0.086474	0.326015
1683.170000	0.265202	-1.991473	-1.172446	-1.527450	1.483327	0.655346	-0.108045	0.089350	0.131302	-0.217637	0.003128	0.121151	-1.669743	7.704266	5.241404	-0.019553	0.263593	0.271509	-1.672000	7.897208	5.122844	-0.059546	0.086454	0.326005	-1.672000	7.897208	5.122844	-0.059546	0.086454	0.326005
1683.182000	0.263917	-1.990418	-1.170901	-1.530060	1.483375	0.656806	-0.108157	0.089608	0.130255	-0.214487	0.003003	0.121059	-1.682190	7.498207	5.450316	0.016963	0.247719	0.261464	-1.671927	7.890304	5.123051	-0.059522	0.086432	0.325993	-1.671927	7.890304	5.123051	-0.059522	0.086432	0.325993
1683.192000	0.262848	-1.989556	-1.169644	-1.532244	1.483411	0.657969	-0.109628	0.085185	0.129533	-0.211870	0.003753	0.118307	-1.657560	7.916954	5.467268	0.006639	0.256443	0.367321	-1.671867	7.885177	5.123186	-0.059509	0.086414	0.325983	-1.671867	7.885177	5.123186	-0.059509	0.086414	0.325983
1683.202000	0.261708	-1.988672	-1.168363	-1.534345	1.483411	0.659165	-0.110440	0.084735	0.128927	-0.210680	0.002641	0.124976	-1.370116	8.090358	5.529798	0.005861	0.233317	0.249360	-1.671807	7.879847	5.123310	-0.059492	0.086393	0.325973	-1.671807	7.879847	5.123310	-0.059492	0.086393	0.325973
1683.212000	0.260618	-1.987794	-1.167104	-1.536525	1.483459	0.660409	-0.107869	0.086802	0.130833	-0.210699	0.003307	0.121533	-1.679289	7.837234	5.433262	0.012618	0.214637	0.285638	-1.671747	7.874502	5.123422	-0.059471	0.086374	0.325963	-1.671747	7.874502	5.123422	-0.059471	0.086374	0.325963
1683.224000	0.259309	-1.986786	-1.165545	-1.539039	1.483495	0.661894	-0.107540	0.086546	0.132309	-0.210201	0.003217	0.122704	-1.698273	8.020009	5.396809	-0.049550	0.220702	0.272513	-1.671676	7.868036	5.123529	-0.059448	0.086353	0.325951	-1.671676	7.868036	5.123529	-0.059448	0.086353	0.325951
1683.234000	0.258193	-1.985947	-1.164193	-1.541189	1.483519	0.663092	-0.108698	0.086287	0.130636	-0.210067	0.003480	0.119195	-1.538867	7.926425	5.554985	-0.018477	0.238428	0.330705	-1.671616	7.862684	5.123605	-0.059424	0.086333	0.325941	-1.671616	7.862684	5.123605	-0.059424	0.086333	0.325941
1683.244000	0.257163	-1.985024	-1.162876	-1.543233	1.483555	0.664288	-0.106440	0.089793	0.128435	-0.214137	0.003180	0.124129	-1.711459	7.740217	5.643339	-0.006740	0.240415	0.268152	-1.671558	7.857348	5.123655	-0.059404	0.086317	0.325931	-1.671558	7.857348	5.123655	-0.059404	0.086317	0.325931
1683.254000	0.256020	-1.984147	-1.161595	-1.545376	1.483603	0.665555	-0.110693	0.089340	0.127883	-0.213644	0.002874	0.121185	-1.283546	7.464998	5.671059	-0.006116	0.240691	0.263790	-1.671498	7.851715	5.123692	-0.059382	0.086296	0.325922	-1.671498	7.851715	5.123692	-0.059382	0.086296	0.325922
1683.266000	0.254762	-1.983094	-1.160010	-1.547891	1.483639	0.667027	-0.108239	0.084850	0.133679	-0.212546	0.002619	0.120680	-1.274731	7.921859	5.459697	-0.053093	0.233800	0.241804	-1.671428	7.845184	5.123711	-0.059356	0.086273	0.325910	-1.671428	7.845184	5.123711	-0.059356	0.086273	0.325910
1683.276000	0.253623	-1.982229	-1.158648	-1.550005	1.483639	0.668190	-0.105870	0.085786	0.131192	-0.214359	0.002469	0.118091	-1.543983	7.999458	5.405407	-0.038615	0.225811	0.288765	-1.671369	7.839918	5.123709	-0.059331	0.086259	0.325900	-1.671369	7.839918	5.123709	-0.059331	0.086259	0.325900
1683.286000	0.252543	-1.981368	-1.157345	-1.552121	1.483664	0.669433	-0.106232	0.087271	0.128290	-0.216759	0.003154	0.122510	-1.460322	7.985503	5.567871	0.014411	0.236409	0.240974	-1.671310	7.834215	5.123692	-0.059302	0.086237	0.325891	-1.671310	7.834215	5.123692	-0.059302	0.086237	0.325891
1683.296000	0.251486	-1.980478	-1.156041	-1.554287	1.483687	0.670689	-0.106166	0.087800	0.127268	-0.215744	0.002790	0.117588	-1.595376	7.781903	5.570225	-0.014500	0.243854	0.267609	-1.671253	7.828727	5.123639	-0.059290	0.086221	0.325881	-1.671253	7.828727	5.123639	-0.059290	0.086221	0.325881
1683.308000	0.250214	-1.979435	-1.154483	-1.556838	1.483747	0.672102	-0.107260	0.088263	0.130175	-0.216810	0.002911	0.120281	-1.554657	7.753350	5.430307	-0.013176	0.213478	0.259932	-1.671184	7.821708	5.123561	-0.059264	0.086199	0.325870	-1.671184	7.821708	5.123561	-0.059264	0.086199	0.325870
1683.318000	0.249110	-1.978523	-1.153192	-1.558987	1.483783	0.673265	-0.108604	0.089744	0.129682	-0.213403	0.003402	0.117653	-1.281060	7.444318	5.392947	-0.008575	0.227551	0.338564	-1.671126	7.816127	5.123474	-0.059243	0.086181	0.325860	-1.671126	7.816127	5.123474	-0.059243	0.086181	0.325860
1683.328000	0.247983	-1.977639	-1.151851	-1.561124	1.483807	0.674507	-0.105573	0.088369	0.129488	-0.210877	0.003331	0.120753	-1.460153	7.482474	5.389263	0.022183	0.234370	0.290641	-1.671069	7.810351	5.123367	-0.059222	0.086162	0.325851	-1.671069	7.810351	5.123367	-0.059222	0.086162	0.325851
1683.338000	0.246940	-1.976787	-1.150535	-1.563327	1.483830	0.675728	-0.105070	0.083815	0.127654	-0.211721	0.002475	0.120027	-1.585375	7.940794	5.537225	0.009832	0.255036	0.260258	-1.671012	7.805036	5.123236	-0.059210	0.086145	0.325842	-1.671012	7.805036	5.123236	-0.059210	0.086145	0.325842
1683.348000	0.245906	-1.975946	-1.149289	-1.565474	1.483879	0.676940	-0.106341	0.085775	0.129833	-0.206660	0.002581	0.119249	-1.577121	8.025271	5.467192	-0.007309	0.218792	0.258281	-1.670956	7.799556	5.123089	-0.059197	0.086130	0.325832	-1.670956	7.799556	5.123089	-0.059197	0.086130	0.325832
1683.360000	0.244623	-1.974938	-1.147746	-1.568014	1.483855	0.678387	-0.105667	0.088356	0.129102	-0.207873	0.003223	0.115836	-1.590478	7.674315	5.397795	-0.029288	0.232216	0.334473	-1.670889	7.792945	5.122895	-0.059174	0.086109	0.325821	-1.670889	7.792945	5.122895	-0.059174	0.086109	0.325821
1683.370000	0.243590	-1.974006	-1.146441	-1.570127	1.483940	0.679559	-0.107808	0.087411	0.129447	-0.207068	0.003158	0.121056	-1.212532	7.728082	5.390607	-0.030269	0.202697	0.268075	-1.670834	7.787182	5.122717	-0.059149	0.086089	0.325812	-1.670834	7.787182	5.122717	-0.059149	0.086089	0.325812
1683.380000	0.242510	-1.973188	-1.145160	-1.572138	1.483940	0.680840	-0.108565	0.086951	0.129385	-0.207034	0.003132	0.121198	-1.197599	7.765166	5.441579	-0.036423	0.252205	0.244560	-1.670779	7.781638	5.122517	-0.059130	0.086073	0.325803	-1.670779	7.781638	5.122517	-0.059130	0.086073	0.325803
1683.390000	0.241444	-1.972299	-1.143868	-1.574243	1.483987	0.682003	-0.105162	0.089796	0.128703	-0.211477	0.003213	0.120577	-1.516931	7.460893	5.392315	-0.060330	0.242252	0.284002	-1.670723	7.775781	5.122306	-0.059103	0.086055	0.325794	-1.670723	7.775781	5.122306	-0.059103	0.086055	0.325794
1683.402000	0.240135	-1.971246	-1.142396	-1.576747	1.483999	0.683438	-0.105718	0.087423	0.127866	-0.213178	0.003441	0.116845	-1.583603	7.495748	5.608580	-0.040375	0.226972	0.332290	-1.670659	7.769099	5.122014	-0.059091	0.086033	0.325783	-1.670659	7.769099	5.122014	-0.059091	0.086033	0.325783
1683.412000	0.239103	-1.970398	-1.141161	-1.578896	1.484071	0.684682	-0.106154	0.084121	0.132654	-0.213181	0.003190	0.122113	-1.545568	7.909637	5.356345	-0.051852	0.227238	0.287641	-1.670604	7.763421	5.121755	-0.059076	0.086018	0.325774	-1.670604	7.763421	5.121755	-0.059076	0.086018	0.325774
1683.422000	0.238035	-1.969531	-1.139882	-1.580981	1.484083	0.685890	-0.105855	0.086543	0.130097	-0.214814	0.003379	0.121193	-1.725207	7.827276	5.442446	-0.019628	0.248801	0.285959	-1.670550	7.757576	5.121481	-0.059051	0.086001	0.325765	-1.670550	7.757576	5.121481	-0.059051	0.086001	0.325765
1683.432000	0.236965	-1.968644	-1.138564	-1.583084	1.484083	0.687067	-0.109634	0.086727	0.130613	-0.217600	0.003062	0.121625	-1.402556	7.802384	5.377642	-0.031637	0.248237	0.251972	-1.670496	7.751722	5.121181	-0.059033	0.085985	0.325757	-1.670496	7.751722	5.121181	-0.059033	0.085985	0.325757
1683.444000	0.235683	-1.967636	-1.137069	-1.585658	1.484143	0.688480	-0.106461	0.087239	0.129954	-0.216850	0.003625	0.118707	-1.674577	7.896738	5.401006	0.026503	0.252194	0.344391	-1.670432	7.744958	5.120806	-0.059016	0.085965	0.325746	-1.670432	7.744958	5.120806	-0.059016	0.085965	0.325746
1683.454000	0.234615	-1.966751	-1.135764	-1.587805	1.484179	0.689693	-0.106679	0.088035	0.130141	-0.215272	0.002738	0.124830	-1.648081	7.675838	5.531581	-0.029079	0.230746	0.275028	-1.670378	7.739034	5.120467	-0.058997	0.085950	0.325737	-1.670378	7.739034	5.120467	-0.058997	0.085950	0.325737
1683.464000	0.233535	-1.965849	-1.134542	-1.589959	1.484216	0.690932	-0.106886	0.089212	0.133879	-0.213390	0.003370	0.125489	-1.637281	7.430770	5.189619	-0.010179	0.215529	0.225588	-1.670325	7.733185	5.120106	-0.058985	0.085934	0.325728	-1.670325	7.733185	5.120106	-0.058985	0.085934	0.325728
1683.474000	0.232503	-1.964963	-1.133204	-1.592061	1.484216	0.692148	-0.107235	0.086955	0.129609	-0.213011	0.003246	0.123810	-1.718499	7.622956	5.573085	0.012702	0.240832	0.245575	-1.670272	7.727196	5.119732	-0.058967	0.085918	0.325720	-1.670272	7.727196	5.119732	-0.058967	0.085918	0.325720
1683.484000	0.231434	-1.964139	-1.131911	-1.594267	1.484239	0.693320	-0.109629	0.084249	0.129302	-0.207592	0.002814	0.121334	-1.418880	7.942301	5.512354	-0.022237	0.249850	0.266018	-1.670219	7.721457	5.119328	-0.058952	0.085899	0.325711	-1.670219	7.721457	5.119328	-0.058952	0.085899	0.325711
1683.496000	0.230079	-1.963083	-1.130342	-1.596842	1.484275	0.694775	-0.108770	0.085846	0.131401	-0.209012	0.003701	0.123222	-1.333177	7.869227	5.454215	0.013011	0.234857	0.280064	-1.670156	7.714340	5.118829	-0.058930	0.085881	0.325701	-1.670156	7.714340	5.118829	-0.058930	0.085881	0.325701
1683.506000	0.229012	-1.962192	-1.129012	-1.598912	1.484324	0.696014	-0.106610	0.087057	0.134191	-0.207984	0.003642	0.124941	-1.499633	7.779177	5.329025	0.005881	0.252490	0.243012	-1.670104	7.708885	5.118396	-0.058914	0.085866	0.325692	-1.670104	7.708885	5.118396	-0.058914	0.085866	0.325692
1683.516000	0.227932	-1.961353	-1.127685	-1.601001	1.484371	0.697255	-0.106731	0.086386	0.130451	-0.206550	0.002971	0.122875	-1.575436	7.915223	5.414567	-0.047677	0.225707	0.270021	-1.670051	7.702665	5.117939	-0.058888	0.085853	0.325684	-1.670051	7.702665	5.117939	-0.058888	0.085853	0.325684
1683.526000	0.226888	-1.960431	-1.126346	-1.603043	1.484359	0.698439	-0.107539	0.087465	0.127668	-0.207844	0.003552	0.121353	-1.445648	7.789333	5.502245	-0.054188	0.229561	0.245189	-1.669999	7.696697	5.117468	-0.058866	0.085833	0.325676	-1.669999	7.696697	5.117468	-0.058866	0.085833	0.325676
1683.538000	0.225617	-1.959387	-1.124826	-1.605547	1.484420	0.699844	-0.105985	0.090542	0.127586	-0.210723	0.003030	0.120459	-1.723516	7.135176	5.526328	-0.044873	0.233616	0.282313	-1.669937	7.689344	5.116884	-0.058837	0.085818	0.325666	-1.669937	7.689344	5.116884	-0.058837	0.085818	0.325666
1683.548000	0.224547	-1.958524	-1.123533	-1.607666	1.484468	0.701072	-0.109119	0.085639	0.129516	-0.212340	0.003049	0.123115	-1.429970	7.522736	5.372900	-0.033999	0.218051	0.221932	-1.669886	7.683438	5.116369	-0.058818	0.085798	0.325657	-1.669886	7.683438	5.116369	-0.058818	0.085798	0.325657
1683.558000	0.223457	-1.957636	-1.122205	-1.609803	1.484504	0.702323	-0.106895	0.085076	0.129281	-0.212112	0.003060	0.119243	-1.423233	7.780987	5.290758	-0.043515	0.223657	0.286206	-1.669834	7.677536	5.115832	-0.058796	0.085786	0.325649	-1.669834	7.677536	5.115832	-0.058796	0.085786	0.325649
1683.568000	0.222377	-1.956787	-1.120913	-1.611881	1.484504	0.703511	-0.106157	0.087109	0.128119	-0.213028	0.003071	0.122352	-1.616434	7.535754	5.306992	-0.045523	0.230170	0.216833	-1.669783	7.671562	5.115282	-0.058776	0.085772	0.325641	-1.669783	7.671562	5.115282	-0.058776	0.085772	0.325641
1683.580000	0.221058	-1.955768	-1.119334	-1.614433	1.484576	0.704926	-0.106480	0.085899	0.126794	-0.216089	0.003013	0.119541	-1.452243	7.664933	5.404583	-0.018598	0.220643	0.296935	-1.669723	7.664358	5.114593	-0.058751	0.085751	0.325631	-1.669723	7.664358	5.114593	-0.058751	0.085751	0.325631
1683.590000	0.220015	-1.954901	-1.118041	-1.616539	1.484575	0.706156	-0.105459	0.087621	0.126084	-0.214186	0.002402	0.125117	-1.547611	7.562596	5.384685	-0.022886	0.237193	0.209286	-1.669673	7.658378	5.114001	-0.058737	0.085739	0.325623	-1.669673	7.658378	5.114001	-0.058737	0.085739	0.325623
1683.600000	0.218944	-1.954025	-1.116735	-1.618700	1.484623	0.707335	-0.109611	0.088695	0.130108	-0.213896	0.002886	0.121310	-1.372002	7.331899	5.271604	0.010919	0.252315	0.270044	-1.669623	7.652467	5.113402	-0.058724	0.085720	0.325615	-1.669623	7.652467	5.113402	-0.058724	0.085720	0.325615
1683.610000	0.217853	-1.953177	-1.115479	-1.620814	1.484623	0.708591	-0.108314	0.089186	0.128523	-0.214706	0.002698	0.119757	-1.331052	7.121225	5.295398	0.002371	0.197774	0.238867	-1.669573	7.646198	5.112765	-0.058703	0.085708	0.325607	-1.669573	7.646198	5.112765	-0.058703	0.085708	0.325607
1683.620000	0.216821	-1.952289	-1.114152	-1.622919	1.484660	0.709783	-0.107498	0.084424	0.125346	-0.211639	0.002997	0.116107	-1.496289	7.564453	5.536494	0.030166	0.216987	0.327292	-1.669524	7.640258	5.112124	-0.058693	0.085690	0.325599	-1.669524	7.640258	5.112124	-0.058693	0.085690	0.325599
1683.632000	0.215503	-1.951271	-1.112643	-1.625540	1.484720	0.711216	-0.105769	0.082895	0.127074	-0.210919	0.003382	0.121948	-1.530587	7.945694	5.452702	0.005785	0.239779	0.244047	-1.669466	7.633423	5.111342	-0.058685	0.085676	0.325589	-1.669466	7.633423	5.111342	-0.058685	0.085676	0.325589
1683.642000	0.214495	-1.950419	-1.111423	-1.627699	1.484744	0.712417	-0.105498	0.085316	0.127208	-0.207016	0.002766	0.120216	-1.621482	7.707296	5.411334	-0.044031	0.242133	0.245804	-1.669418	7.627285	5.110658	-0.058669	0.085661	0.325581	-1.669418	7.627285	5.110658	-0.058669	0.085661	0.325581
1683.652000	0.213428	-1.949544	-1.110106	-1.629789	1.484744	0.713662	-0.106161	0.087235	0.127016	-0.208762	0.003352	0.118362	-1.583392	7.601943	5.367583	-0.024748	0.224542	0.258010	-1.669370	7.621260	5.109962	-0.058656	0.085647	0.325574	-1.669370	7.621260	5.109962	-0.058656	0.085647	0.325574
1683.662000	0.212310	-1.948692	-1.108885	-1.631884	1.484803	0.714816	-0.108422	0.085672	0.127294	-0.207556	0.002303	0.118111	-1.370286	7.753052	5.423386	-0.037752	0.228779	0.304253	-1.669321	7.615092	5.109244	-0.058640	0.085632	0.325566	-1.669321	7.615092	5.109244	-0.058640	0.085632	0.325566
1683.672000	0.211243	-1.947839	-1.107606	-1.633937	1.484804	0.716045	-0.107541	0.086884	0.125945	-0.207605	0.002865	0.119511	-1.292948	7.633676	5.530072	-0.082117	0.230485	0.265858	-1.669274	7.609076	5.108527	-0.058619	0.085619	0.325558	-1.669274	7.609076	5.108527	-0.058619	0.085619	0.325558
1683.684000	0.210009	-1.946771	-1.106145	-1.636416	1.484876	0.717427	-0.104828	0.088411	0.125610	-0.208903	0.003709	0.118772	-1.668108	7.392448	5.569788	-0.081611	0.246684	0.257573	-1.669217	7.601359	5.107630	-0.058602	0.085602	0.325549	-1.669217	7.601359	5.107630	-0.058602	0.085602	0.325549
1683.694000	0.208928	-1.945912	-1.104922	-1.638518	1.484936	0.718685	-0.105947	0.084659	0.128313	-0.211871	0.003227	0.117692	-1.547518	7.764736	5.531787	-0.036332	0.228310	0.253447	-1.669171	7.595290	5.106868	-0.058589	0.085587	0.325541	-1.669171	7.595290	5.106868	-0.058589	0.085587	0.325541
1683.704000	0.207896	-1.945071	-1.103594	-1.640638	1.484924	0.719861	-0.106198	0.084109	0.129615	-0.211552	0.003509	0.114860	-1.700403	7.845631	5.454274	-0.007579	0.209161	0.326351	-1.669124	7.589201	5.106079	-0.058574	0.085574	0.325534	-1.669124	7.589201	5.106079	-0.058574	0.085574	0.325534
1683.714000	0.206791	-1.944205	-1.102313	-1.642703	1.484911	0.721032	-0.108232	0.087881	0.130543	-0.212630	0.002776	0.119809	-1.533760	7.521868	5.331821	-0.068109	0.231823	0.281171	-1.669076	7.582939	5.105261	-0.058548	0.085558	0.325526	-1.669076	7.582939	5.105261	-0.058548	0.085558	0.325526
1683.724000	0.205723	-1.943297	-1.100997	-1.644781	1.484972	0.722278	-0.108531	0.087385	0.128825	-0.212105	0.003270	0.120107	-1.288355	7.489649	5.506614	-0.066004	0.222622	0.252889	-1.669030	7.576954	5.104440	-0.058537	0.085543	0.325519	-1.669030	7.576954	5.104440	-0.058537	0.085543	0.325519
1683.734000	0.204633	-1.942432	-1.099741	-1.646905	1.485020	0.723457	-0.105239	0.086400	0.127816	-0.216724	0.002684	0.121480	-1.597755	7.642658	5.651076	-0.004011	0.220171	0.224990	-1.668983	7.570506	5.103584	-0.058517	0.085531	0.325511	-1.668983	7.570506	5.103584	-0.058517	0.085531	0.325511
1683.744000	0.203541	-1.941567	-1.098424	-1.649032	1.485044	0.724614	-0.105777	0.088269	0.128555	-0.215309	0.002819	0.120532	-1.500017	7.337194	5.518742	-0.014716	0.211638	0.271297	-1.668937	7.564194	5.102711	-0.058505	0.085518	0.325504	-1.668937	7.564194	5.102711	-0.058505	0.085518	0.325504
1683.756000	0.202353	-1.940512	-1.096901	-1.651572	1.485032	0.726068	-0.104992	0.087605	0.130162	-0.213453	0.002933	0.121943	-1.629892	7.192719	5.405790	0.030758	0.231115	0.259893	-1.668881	7.556301	5.101621	-0.058482	0.085502	0.325495	-1.668881	7.556301	5.101621	-0.058482	0.085502	0.325495
1683.766000	0.201249	-1.939652	-1.095595	-1.653723	1.485092	0.727265	-0.106280	0.084216	0.127194	-0.212693	0.003511	0.121214	-1.537237	7.580960	5.560335	-0.000007	0.216862	0.228022	-1.668835	7.550253	5.100715	-0.058470	0.085485	0.325488	-1.668835	7.550253	5.100715	-0.058470	0.085485	0.325488
1683.776000	0.200192	-1.938762	-1.094289	-1.655868	1.485128	0.728515	-0.107644	0.084539	0.129165	-0.212141	0.002757	0.120386	-1.511575	7.762366	5.363950	0.053340	0.228729	0.254015	-1.668789	7.543782	5.099760	-0.058449	0.085477	0.325480	-1.668789	7.543782	5.099760	-0.058449	0.085477	0.325480
1683.786000	0.199090	-1.937908	-1.092984	-1.657982	1.485152	0.729707	-0.107182	0.087291	0.127740	-0.207917	0.002930	0.119171	-1.337465	7.445901	5.507172	-0.025700	0.230685	0.261081	-1.668744	7.537489	5.098826	-0.058440	0.085463	0.325473	-1.668744	7.537489	5.098826	-0.058440	0.085463	0.325473
1683.796000	0.198034	-1.937048	-1.091712	-1.660133	1.485176	0.730893	-0.104845	0.086424	0.129416	-0.207813	0.002919	0.120744	-1.711263	7.459386	5.470448	0.001860	0.249813	0.293267	-1.668700	7.531458	5.097877	-0.058432	0.085448	0.325466	-1.668700	7.531458	5.097877	-0.058432	0.085448	0.325466
1683.806000	0.197027	-1.936194	-1.090430	-1.662217	1.485200	0.732098	-0.105178	0.085117	0.129168	-0.206807	0.003577	0.123353	-1.674780	7.597413	5.384282	0.019567	0.244273	0.214932	-1.668654	7.524936	5.096869	-0.058412	0.085436	0.325459	-1.668654	7.524936	5.096869	-0.058412	0.085436	0.325459
1683.816000	0.195934	-1.935330	-1.089088	-1.664322	1.485236	0.733325	-0.106410	0.086841	0.129172	-0.205886	0.003495	0.120560	-1.685210	7.385545	5.450524	-0.013772	0.244676	0.250414	-1.668610	7.518592	5.095874	-0.058390	0.085423	0.325452	-1.668610	7.518592	5.095874	-0.058390	0.085423	0.325452
1683.828000	0.194663	-1.934308	-1.087590	-1.666767	1.485260	0.734718	-0.105403	0.088696	0.127527	-0.206932	0.003523	0.118515	-1.651839	7.224165	5.548932	-0.045139	0.256794	0.294110	-1.668557	7.510879	5.094643	-0.058369	0.085408	0.325443	-1.668557	7.510879	5.094643	-0.058369	0.085408	0.325443
1683.838000	0.193606	-1.933401	-1.086297	-1.668885	1.485284	0.735927	-0.107465	0.084797	0.125682	-0.213096	0.003316	0.117240	-1.465949	7.556153	5.560088	-0.002066	0.255156	0.336503	-1.668513	7.504483	5.093618	-0.058351	0.085394	0.325436	-1.668513	7.504483	5.093618	-0.058351	0.085394	0.325436
1683.848000	0.192538	-1.932571	-1.085029	-1.670944	1.485308	0.737131	-0.108360	0.085205	0.128048	-0.208805	0.003436	0.121242	-1.278095	7.601440	5.380167	-0.043407	0.257106	0.249080	-1.668469	7.498156	5.092568	-0.058335	0.085383	0.325429	-1.668469	7.498156	5.092568	-0.058335	0.085383	0.325429
1683.858000	0.191459	-1.931706	-1.083731	-1.673038	1.485343	0.738263	-0.105776	0.086919	0.129091	-0.213373	0.002627	0.119735	-1.600984	7.455727	5.298223	-0.073898	0.261243	0.300923	-1.668426	7.491563	5.091483	-0.058319	0.085369	0.325422	-1.668426	7.491563	5.091483	-0.058319	0.085369	0.325422
1683.870000	0.190139	-1.930651	-1.082173	-1.675530	1.485380	0.739802	-0.105760	0.085428	0.128675	-0.212896	0.002989	0.121716	-1.523666	7.533577	5.313620	-0.085072	0.244860	0.257151	-1.668374	7.483931	5.090165	-0.058300	0.085355	0.325414	-1.668374	7.483931	5.090165	-0.058300	0.085355	0.325414
1683.880000	0.189085	-1.929790	-1.080928	-1.677635	1.485416	0.740914	-0.104637	0.085125	0.126331	-0.214309	0.003084	0.118604	-1.678600	7.723378	5.388848	-0.021253	0.250340	0.351628	-1.668331	7.477628	5.089083	-0.058288	0.085342	0.325407	-1.668331	7.477628	5.089083	-0.058288	0.085342	0.325407
1683.890000	0.188028	-1.928970	-1.079669	-1.679769	1.485464	0.742106	-0.105601	0.088579	0.127988	-0.215338	0.002533	0.122368	-1.501797	7.218188	5.387706	0.041870	0.242805	0.263688	-1.668289	7.471054	5.087950	-0.058273	0.085329	0.325400	-1.668289	7.471054	5.087950	-0.058273	0.085329	0.325400
1683.900000	0.186996	-1.928058	-1.078410	-1.681894	1.485476	0.743382	-0.107286	0.088882	0.127875	-0.210737	0.003491	0.119112	-1.389688	7.171638	5.359272	-0.014494	0.266404	0.293817	-1.668247	7.464495	5.086810	-0.058261	0.085318	0.325394	-1.668247	7.464495	5.086810	-0.058261	0.085318	0.325394
1683.912000	0.185688	-1.927042	-1.076875	-1.684459	1.485464	0.744836	-0.105646	0.082775	0.129791	-0.211999	0.002499	0.119773	-1.544241	7.607948	5.430061	0.046151	0.298277	0.258129	-1.668197	7.456572	5.085414	-0.058249	0.085305	0.325386	-1.668197	7.456572	5.085414	-0.058249	0.085305	0.325386
1683.922000	0.184645	-1.926239	-1.075595	-1.686537	1.485560	0.745984	-0.104963	0.084221	0.127357	-0.209233	0.003374	0.117304	-1.478497	7.686063	5.465018	-0.039764	0.298556	0.316155	-1.668155	7.450336	5.084239	-0.058237	0.085290	0.325379	-1.668155	7.450336	5.084239	-0.058237	0.085290	0.325379
1683.932000	0.183577	-1.925347	-1.074370	-1.688765	1.485548	0.747165	-0.105581	0.087284	0.128891	-0.206686	0.002499	0.122228	-1.481279	7.383906	5.389545	0.018444	0.291364	0.274214	-1.668113	7.443853	5.083032	-0.058234	0.085279	0.325372	-1.668113	7.443853	5.083032	-0.058234	0.085279	0.325372
1683.942000	0.182485	-1.924496	-1.073113	-1.690844	1.485620	0.748380	-0.105537	0.086199	0.127389	-0.205232	0.003347	0.118746	-1.461937	7.453613	5.500994	-0.004707	0.281326	0.274506	-1.668072	7.437226	5.081819	-0.058221	0.085267	0.325366	-1.668072	7.437226	5.081819	-0.058221	0.085267	0.325366
1683.952000	0.181439	-1.923635	-1.071794	-1.692958	1.485620	0.749592	-0.107527	0.086089	0.130774	-0.203137	0.003160	0.122384	-1.237120	7.386005	5.337647	-0.011150	0.272783	0.218541	-1.668031	7.430873	5.080601	-0.058207	0.085257	0.325359	-1.668031	7.430873	5.080601	-0.058207	0.085257	0.325359
1683.962000	0.180360	-1.922815	-1.070537	-1.695009	1.485620	0.750753	-0.107863	0.088430	0.126411	-0.205101	0.003304	0.115539	-1.139792	7.184393	5.556445	0.013883	0.285121	0.328613	-1.667990	7.424338	5.079333	-0.058193	0.085245	0.325353	-1.667990	7.424338	5.079333	-0.058193	0.085245	0.325353
1683.972000	0.179318	-1.921940	-1.069280	-1.697088	1.485704	0.751947	-0.104286	0.087921	0.124977	-0.203942	0.002935	0.123190	-1.410721	7.022127	5.649480	-0.039801	0.278135	0.236104	-1.667949	7.417490	5.078047	-0.058172	0.085234	0.325346	-1.667949	7.417490	5.078047	-0.058172	0.085234	0.325346
1683.984000	0.178070	-1.920899	-1.067769	-1.699487	1.485741	0.753407	-0.104773	0.083429	0.125319	-0.206977	0.003728	0.118619	-1.599807	7.522672	5.709653	-0.043783	0.281830	0.274830	-1.667901	7.409678	5.076520	-0.058152	0.085218	0.325339	-1.667901	7.409678	5.076520	-0.058152	0.085218	0.325339
1683.994000	0.177025	-1.920047	-1.066424	-1.701616	1.485716	0.754615	-0.105531	0.084981	0.129951	-0.211036	0.003137	0.120902	-1.743723	7.603917	5.389452	-0.042667	0.268369	0.265531	-1.667861	7.403088	5.075203	-0.058134	0.085209	0.325332	-1.667861	7.403088	5.075203	-0.058134	0.085209	0.325332
1684.004000	0.175993	-1.919193	-1.065095	-1.703617	1.485825	0.755764	-0.106296	0.086362	0.130326	-0.209908	0.003236	0.117035	-1.570783	7.430030	5.320620	-0.047905	0.293879	0.307064	-1.667820	7.396617	5.073841	-0.058115	0.085195	0.325326	-1.667820	7.396617	5.073841	-0.058115	0.085195	0.325326
1684.014000	0.174913	-1.918269	-1.063739	-1.705721	1.485825	0.756968	-0.108009	0.086859	0.130481	-0.210282	0.003653	0.121532	-1.411701	7.356694	5.327955	-0.059976	0.276372	0.298229	-1.667780	7.389923	5.072469	-0.058098	0.085184	0.325320	-1.667780	7.389923	5.072469	-0.058098	0.085184	0.325320
1684.026000	0.173617	-1.917310	-1.062244	-1.708272	1.485884	0.758454	-0.106077	0.086484	0.125156	-0.213982	0.002586	0.120171	-1.554274	7.435064	5.545827	-0.036998	0.293435	0.253549	-1.667732	7.381730	5.070803	-0.058079	0.085173	0.325312	-1.667732	7.381730	5.070803	-0.058079	0.085173	0.325312
1684.036000	0.172609	-1.916411	-1.060948	-1.710362	1.485848	0.759673	-0.105004	0.088824	0.128180	-0.217262	0.002939	0.121054	-1.675809	7.165334	5.328919	-0.002166	0.285050	0.250220	-1.667693	7.375005	5.069427	-0.058067	0.085162	0.325306	-1.667693	7.375005	5.069427	-0.058067	0.085162	0.325306
1684.046000	0.171575	-1.915509	-1.059667	-1.712490	1.485920	0.760882	-0.106509	0.088982	0.127717	-0.214229	0.002825	0.116849	-1.657830	7.001893	5.466982	0.000991	0.296479	0.293978	-1.667654	7.368260	5.068006	-0.058053	0.085152	0.325300	-1.667654	7.368260	5.068006	-0.058053	0.085152	0.325300
1684.056000	0.170507	-1.914684	-1.058372	-1.714603	1.485944	0.762050	-0.106847	0.083094	0.128291	-0.214004	0.002595	0.120508	-1.623696	7.518543	5.391831	0.032565	0.312906	0.296747	-1.667615	7.361098	5.066525	-0.058035	0.085140	0.325294	-1.667615	7.361098	5.066525	-0.058035	0.085140	0.325294
1684.066000	0.169462	-1.913822	-1.057042	-1.716737	1.485944	0.763221	-0.107157	0.084038	0.126610	-0.210428	0.002625	0.121488	-1.595271	7.539207	5.425466	0.041041	0.308375	0.235529	-1.667576	7.354608	5.065071	-0.058025	0.085132	0.325288	-1.667576	7.354608	5.065071	-0.058025	0.085132	0.325288
1684.076000	0.168357	-1.912978	-1.055783	-1.718891	1.485992	0.764431	-0.108639	0.087118	0.127500	-0.209530	0.003495	0.118996	-1.350598	7.265087	5.208202	0.021368	0.293025	0.233942	-1.667538	7.347651	5.063597	-0.058016	0.085122	0.325282	-1.667538	7.347651	5.063597	-0.058016	0.085122	0.325282
1684.088000	0.167038	-1.911887	-1.054311	-1.721365	1.486041	0.765846	-0.104944	0.086359	0.124729	-0.204674	0.003604	0.118894	-1.622596	7.297658	5.413434	-0.042238	0.291942	0.277475	-1.667492	7.339692	5.061845	-0.058005	0.085105	0.325274	-1.667492	7.339692	5.061845	-0.058005	0.085105	0.325274
1684.098000	0.166017	-1.911023	-1.053063	-1.723538	1.486064	0.767022	-0.105357	0.085758	0.128214	-0.205558	0.003756	0.115864	-1.562455	7.246140	5.276514	-0.005450	0.274966	0.328517	-1.667455	7.332800	5.060339	-0.057991	0.085098	0.325268	-1.667455	7.332800	5.060339	-0.057991	0.085098	0.325268
1684.108000	0.164937	-1.910161	-1.051769	-1.725600	1.486076	0.768208	-0.105762	0.087725	0.126413	-0.202363	0.003171	0.120989	-1.562108	7.021484	5.337208	-0.046981	0.300089	0.255923	-1.667418	7.325964	5.058850	-0.057982	0.085085	0.325262	-1.667418	7.325964	5.058850	-0.057982	0.085085	0.325262
1684.118000	0.163880	-1.909320	-1.050511	-1.727636	1.486148	0.769442	-0.105505	0.086449	0.125163	-0.204957	0.002603	0.118268	-1.675799	7.045544	5.393475	-0.039318	0.301928	0.288031	-1.667381	7.319021	5.057311	-0.057964	0.085073	0.325257	-1.667381	7.319021	5.057311	-0.057964	0.085073	0.325257
1684.128000	0.162835	-1.908481	-1.049314	-1.729677	1.486136	0.770607	-0.107028	0.083618	0.125767	-0.205916	0.003006	0.118359	-1.526967	7.368256	5.493659	-0.069285	0.284903	0.271701	-1.667345	7.312556	5.055835	-0.057956	0.085065	0.325251	-1.667345	7.312556	5.055835	-0.057956	0.085065	0.325251
1684.138000	0.161754	-1.907595	-1.048004	-1.731743	1.486172	0.771812	-0.107782	0.084650	0.129544	-0.210525	0.003111	0.114069	-1.434864	7.346645	5.263242	-0.042018	0.282021	0.313184	-1.667308	7.305568	5.054268	-0.057937	0.085056	0.325245	-1.667308	7.305568	5.054268	-0.057937	0.085056	0.325245
1684.150000	0.160435	-1.906575	-1.046542	-1.734232	1.486172	0.773264	-0.105571	0.085541	0.129103	-0.209547	0.003522	0.119684	-1.514792	7.215290	5.264716	-0.023381	0.288712	0.285446	-1.667264	7.297307	5.052351	-0.057927	0.085042	0.325238	-1.667264	7.297307	5.052351	-0.057927	0.085042	0.325238
1684.160000	0.159390	-1.905757	-1.045238	-1.736339	1.486269	0.774442	-0.105742	0.085669	0.128233	-0.211023	0.003959	0.116900	-1.530276	7.249891	5.301025	-0.042552	0.264228	0.298246	-1.667228	7.290238	5.050754	-0.057912	0.085033	0.325232	-1.667228	7.290238	5.050754	-0.057912	0.085033	0.325232
1684.170000	0.158335	-1.904893	-1.044003	-1.738404	1.486269	0.775666	-0.104419	0.085145	0.126747	-0.212073	0.002841	0.118831	-1.686522	7.369122	5.368298	-0.039616	0.306293	0.228979	-1.667192	7.283402	5.049132	-0.057899	0.085024	0.325227	-1.667192	7.283402	5.049132	-0.057899	0.085024	0.325227
1684.180000	0.157278	-1.904031	-1.042768	-1.740564	1.486317	0.776811	-0.105695	0.086879	0.128981	-0.213094	0.003222	0.115484	-1.606873	7.132356	5.298626	-0.012397	0.278874	0.279889	-1.667157	7.276956	5.047571	-0.057892	0.085017	0.325221	-1.667157	7.276956	5.047571	-0.057892	0.085017	0.325221
1684.192000	0.155980	-1.902987	-1.041246	-1.743053	1.486329	0.778215	-0.107089	0.086564	0.128592	-0.212354	0.002890	0.120189	-1.335907	7.074285	5.406119	-0.007962	0.280857	0.256812	-1.667114	7.268287	5.045551	-0.057877	0.085003	0.325214	-1.667114	7.268287	5.045551	-0.057877	0.085003	0.325214
1684.202000	0.154924	-1.902123	-1.039989	-1.745122	1.486376	0.779402	-0.106219	0.083197	0.127536	-0.209734	0.002625	0.118799	-1.345637	7.466720	5.461960	-0.046459	0.294995	0.239231	-1.667079	7.261645	5.043900	-0.057872	0.084992	0.325209	-1.667079	7.261645	5.043900	-0.057872	0.084992	0.325209
1684.212000	0.153845	-1.901282	-1.038671	-1.747259	1.486388	0.780640	-0.104097	0.083809	0.127404	-0.210528	0.002763	0.119250	-1.414952	7.478724	5.418669	-0.009816	0.304265	0.249313	-1.667044	7.254724	5.042189	-0.057855	0.084985	0.325203	-1.667044	7.254724	5.042189	-0.057855	0.084985	0.325203
1684.222000	0.152788	-1.900456	-1.037410	-1.749346	1.486448	0.781785	-0.104512	0.087288	0.129433	-0.209624	0.002685	0.116702	-1.399048	7.089432	5.369336	-0.000928	0.306561	0.275386	-1.667009	7.247679	5.040484	-0.057846	0.084975	0.325198	-1.667009	7.247679	5.040484	-0.057846	0.084975	0.325198
1684.232000	0.151780	-1.899577	-1.036105	-1.751547	1.486448	0.782926	-0.103704	0.086753	0.127609	-0.206523	0.002952	0.118909	-1.637025	7.259417	5.443811	-0.005939	0.309708	0.331472	-1.666974	7.240715	5.038731	-0.057841	0.084960	0.325193	-1.666974	7.240715	5.038731	-0.057841	0.084960	0.325193
1684.242000	0.150723	-1.898702	-1.034812	-1.753623	1.486485	0.784154	-0.104590	0.085146	0.128548	-0.204960	0.002957	0.122507	-1.460703	7.396080	5.391781	-0.008440	0.314680	0.228191	-1.666939	7.233563	5.036934	-0.057826	0.084954	0.325187	-1.666939	7.233563	5.036934	-0.057826	0.084954	0.325187
1684.252000	0.149653	-1.897875	-1.033484	-1.755685	1.486509	0.785312	-0.106793	0.087967	0.127962	-0.203306	0.002900	0.120548	-1.260612	7.117078	5.193144	-0.032999	0.279655	0.270580	-1.666905	7.226440	5.035129	-0.057809	0.084943	0.325182	-1.666905	7.226440	5.035129	-0.057809	0.084943	0.325182
1684.262000	0.148622	-1.896973	-1.032264	-1.757769	1.486520	0.786511	-0.104496	0.088406	0.126274	-0.205139	0.002533	0.119903	-1.418157	6.953839	5.404786	-0.017476	0.285996	0.253984	-1.666871	7.219107	5.033334	-0.057794	0.084937	0.325176	-1.666871	7.219107	5.033334	-0.057794	0.084937	0.325176
1684.274000	0.147397	-1.895956	-1.030709	-1.760221	1.486544	0.787961	-0.103422	0.083673	0.125317	-0.202981	0.002599	0.120904	-1.743881	7.313872	5.614382	-0.033442	0.305959	0.304285	-1.666831	7.210902	5.031212	-0.057781	0.084923	0.325170	-1.666831	7.210902	5.031212	-0.057781	0.084923	0.325170
1684.284000	0.146339	-1.895103	-1.029426	-1.762276	1.486557	0.789176	-0.105910	0.085650	0.130063	-0.208825	0.003614	0.121712	-1.543255	7.248424	5.361831	-0.047018	0.297653	0.253705	-1.666797	7.203929	5.029358	-0.057758	0.084917	0.325165	-1.666797	7.203929	5.029358	-0.057758	0.084917	0.325165
1684.294000	0.145284	-1.894230	-1.028121	-1.764328	1.486580	0.790310	-0.104751	0.086216	0.129115	-0.208316	0.002887	0.121022	-1.614795	7.102536	5.190963	-0.023799	0.326781	0.258431	-1.666763	7.196493	5.027463	-0.057742	0.084906	0.325160	-1.666763	7.196493	5.027463	-0.057742	0.084906	0.325160
1684.304000	0.144214	-1.893376	-1.026854	-1.766387	1.486664	0.791533	-0.107229	0.085219	0.128789	-0.209153	0.003163	0.119910	-1.496742	7.110972	5.289998	-0.046758	0.335266	0.279229	-1.666730	7.189662	5.025612	-0.057730	0.084896	0.325155	-1.666730	7.189662	5.025612	-0.057730	0.084896	0.325155
1684.316000	0.142918	-1.892319	-1.025310	-1.768890	1.486701	0.792935	-0.106517	0.085566	0.128042	-0.210029	0.003248	0.119389	-1.346580	7.098544	5.289892	-0.065539	0.319982	0.304118	-1.666691	7.181002	5.023346	-0.057711	0.084888	0.325148	-1.666691	7.181002	5.023346	-0.057711	0.084888	0.325148
1684.326000	0.141863	-1.891502	-1.024019	-1.770961	1.486701	0.794162	-0.104020	0.088135	0.124522	-0.214113	0.003189	0.122770	-1.585174	6.825399	5.425219	-0.034133	0.301549	0.228260	-1.666659	7.173851	5.021486	-0.057701	0.084880	0.325143	-1.666659	7.173851	5.021486	-0.057701	0.084880	0.325143
1684.336000	0.140830	-1.890570	-1.022798	-1.773066	1.486736	0.795345	-0.104440	0.087011	0.125258	-0.211673	0.002853	0.120685	-1.589698	6.833637	5.330850	0.000588	0.336068	0.257327	-1.666627	7.166551	5.019561	-0.057693	0.084871	0.325138	-1.666627	7.166551	5.019561	-0.057693	0.084871	0.325138
1684.346000	0.139786	-1.889778	-1.021541	-1.775130	1.486773	0.796506	-0.104651	0.082796	0.127453	-0.212874	0.003037	0.118377	-1.516052	7.227991	5.244310	0.039183	0.359779	0.272451	-1.666595	7.159504	5.017635	-0.057683	0.084863	0.325133	-1.666595	7.159504	5.017635	-0.057683	0.084863	0.325133
1684.356000	0.138741	-1.888914	-1.020213	-1.777223	1.486761	0.797709	-0.104893	0.082305	0.126066	-0.211891	0.003227	0.117148	-1.566346	7.341531	5.272584	-0.028729	0.334213	0.322522	-1.666564	7.152379	5.015699	-0.057670	0.084854	0.325128	-1.666564	7.152379	5.015699	-0.057670	0.084854	0.325128
1684.368000	0.137479	-1.887917	-1.018752	-1.779742	1.486858	0.799149	-0.106396	0.085663	0.126751	-0.212059	0.005234	0.121054	-1.408417	7.071154	5.275556	0.022461	0.281292	0.262220	-1.666526	7.144210	5.013393	-0.057665	0.084846	0.325123	-1.666526	7.144210	5.013393	-0.057665	0.084846	0.325123
1684.378000	0.136352	-1.887032	-1.017484	-1.781942	1.486869	0.800330	-0.104939	0.084962	0.125753	-0.209006	0.003934	0.118534	-1.568689	7.156886	5.323603	0.009950	0.302538	0.270907	-1.666496	7.136920	5.011404	-0.057659	0.084839	0.325118	-1.666496	7.136920	5.011404	-0.057659	0.084839	0.325118
1684.388000	0.135344	-1.886213	-1.016252	-1.784040	1.486857	0.801529	-0.102843	0.085385	0.126548	-0.204828	0.003396	0.119329	-1.741937	7.204638	5.285105	-0.005757	0.331847	0.201992	-1.666465	7.129491	5.009403	-0.057653	0.084829	0.325113	-1.666465	7.129491	5.009403	-0.057653	0.084829	0.325113
1684.398000	0.134275	-1.885337	-1.015006	-1.786133	1.486929	0.802693	-0.104475	0.087218	0.125894	-0.203799	0.003306	0.113761	-1.526785	6.888652	5.331402	-0.005952	0.309391	0.320373	-1.666435	7.122221	5.007408	-0.057645	0.084819	0.325108	-1.666435	7.122221	5.007408	-0.057645	0.084819	0.325108
1684.408000	0.133230	-1.884487	-1.013727	-1.788213	1.486941	0.803902	-0.105018	0.086780	0.124621	-0.203221	0.004275	0.118919	-1.542304	6.902544	5.416702	-0.013068	0.305645	0.275706	-1.355254	6.648017	4.746529	-0.033267	0.086277	0.305581	-1.355254	6.648017	4.746529	-0.033267	0.086277	0.305581
1684.418000	0.132203	-1.883653	-1.012571	-1.790174	1.486977	0.805037	-0.095070	0.071877	0.113607	-0.187919	0.003671	0.110039	-1.250488	6.707052	5.042018	-0.004434	0.308607	0.212632	-0.924845	5.999144	4.386172	0.004600	0.082800	0.276591	-0.924845	5.999144	4.386172	0.004600	0.082800	0.276591
1684.428000	0.131280	-1.882908	-1.011399	-1.791976	1.486988	0.806141	-0.092575	0.071860	0.112043	-0.179808	0.002438	0.106316	-0.780329	6.472058	4.657480	0.021232	0.316770	0.197203	-0.912143	5.978937	4.373496	0.010271	0.076654	0.273561	-0.912143	5.978937	4.373496	0.010271	0.076654	0.273561
1684.440000	0.130203	-1.882010	-1.010077	-1.793985	1.487049	0.807308	-0.085526	0.071112	0.101536	-0.165186	0.001824	0.091366	-0.372046	5.759902	4.616413	0.020382	0.317233	0.220922	-0.896812	5.955235	4.358424	0.017068	0.069272	0.269925	-0.896812	5.955235	4.358424	0.017068	0.069272	0.269925
1684.450000	0.129403	-1.881343	-1.009099	-1.795567	1.487061	0.808164	-0.075901	0.065423	0.094172	-0.153272	0.002137	0.083280	-0.626702	5.455939	4.438506	0.009928	0.309710	0.283877	-0.883992	5.935332	4.345822	0.022733	0.063123	0.266895	-0.883992	5.935332	4.345822	0.022733	0.063123	0.266895
1684.460000	0.128675	-1.880709	-1.008231	-1.796974	1.487109	0.808954	-0.069258	0.057636	0.083966	-0.136406	0.002355	0.079196	-0.485140	5.497726	4.550356	0.013547	0.280480	0.194347	-0.871061	5.916543	4.333439	0.028383	0.056978	0.263865	-0.871061	5.916543	4.333439	0.028383	0.056978	0.263865
1684.470000	0.128030	-1.880184	-1.007434	-1.798260	1.487120	0.809743	-0.061579	0.051280	0.073946	-0.125488	0.001663	0.072016	-0.454069	5.528423	4.553870	0.026076	0.280072	0.173419	-0.858022	5.898864	4.321348	0.034019	0.050836	0.260835	-0.858022	5.898864	4.321348	0.034019	0.050836	0.260835
1684.482000	0.127398	-1.879600	-1.006601	-1.799633	1.487108	0.810502	-0.052434	0.044748	0.064105	-0.109764	0.001355	0.056583	-0.656924	5.267870	4.532842	0.017335	0.273571	0.248999	-0.842277	5.878206	4.306921	0.040776	0.043466	0.257199	-0.842277	5.878206	4.306921	0.040776	0.043466	0.257199
1684.492000	0.126910	-1.879196	-1.006007	-1.800588	1.487144	0.811062	-0.045259	0.039457	0.054241	-0.095883	0.000965	0.053220	-0.730226	5.200859	4.654826	0.039204	0.287398	0.189234	-0.829091	5.861236	4.295016	0.046399	0.037326	0.254169	-0.829091	5.861236	4.295016	0.046399	0.037326	0.254169
1684.502000	0.126493	-1.878875	-1.005533	-1.801441	1.487132	0.811514	-0.039333	0.032283	0.045467	-0.079588	0.000744	0.044368	-0.661252	5.186707	4.654365	0.023486	0.289712	0.198021	-0.815763	5.845804	4.283376	0.052006	0.031190	0.251139	-0.815763	5.845804	4.283376	0.052006	0.031190	0.251139
1684.512000	0.126148	-1.878604	-1.005143	-1.802203	1.487144	0.811919	-0.032807	0.025288	0.037669	-0.066891	0.000544	0.036091	-0.595836	5.268643	4.599018	0.094157	0.273863	0.203339	-0.802376	5.830595	4.271860	0.057607	0.025048	0.248109	-0.802376	5.830595	4.271860	0.057607	0.025048	0.248109
1684.524000	0.125839	-1.878369	-1.004717	-1.802830	1.487132	0.812285	-0.025283	0.017572	0.027519	-0.048572	0.000611	0.026292	-0.418255	5.392215	4.583070	0.073138	0.289829	0.191891	-0.786190	5.813257	4.258205	0.064322	0.017686	0.244473	-0.786190	5.813257	4.258205	0.064322	0.017686	0.244473
1684.534000	0.125626	-1.878240	-1.004504	-1.803233	1.487155	0.812495	-0.019545	0.011053	0.021175	-0.035708	0.000470	0.017276	-0.312325	5.481086	4.480735	0.127122	0.285255	0.215302	-0.772591	5.799746	4.247009	0.069903	0.011553	0.241443	-0.772591	5.799746	4.247009	0.069903	0.011553	0.241443
1684.544000	0.125462	-1.878206	-1.004318	-1.803524	1.487180	0.812624	-0.011669	0.005635	0.012393	-0.020383	0.000354	0.009961	-0.190532	5.379309	4.438182	0.130491	0.288885	0.278049	-0.601244	5.416362	4.235964	0.075478	0.005422	0.238413	-0.601244	5.416362	4.235964	0.075478	0.005422	0.238413
1684.554000	0.125407	-1.878187	-1.004275	-1.803589	1.487108	0.812631	-0.002364	-0.003299	0.002644	-0.005193	0.000234	-0.000370	0.495848	5.020297	4.144542	0.215918	0.251059	0.096790	0.448173	4.633065	3.737794	0.258430	-0.000707	0.014393	0.448173	4.633065	3.737794	0.258430	-0.000707	0.014393
1684.566000	0.125349	-1.878272	-1.004324	-1.803557	1.487167	0.812673	-0.016408	-0.006793	0.001181	0.011450	0.000179	0.011267	-2.192384	3.873999	4.100045	0.379219	0.292653	0.264073	-2.711796	3.674200	3.915155	0.527298	-0.016833	0.287771	-2.711796	3.674200	3.915155	0.527298	-0.016833	0.287771
1684.576000	0.125188	-1.878410	-1.004325	-1.803396	1.487155	0.812809	-0.029029	-0.019618	-0.000547	0.021320	0.000179	0.020757	-1.865771	3.898270	4.223377	0.401754	0.270928	0.309749	-2.739559	3.254858	3.906535	0.620119	-0.017002	0.337350	-2.739559	3.254858	3.906535	0.620119	-0.017002	0.337350
1684.586000	0.124823	-1.878676	-1.004336	-1.803205	1.487180	0.813063	-0.038984	-0.022690	-0.000362	0.020737	0.000153	0.027030	-2.324423	3.858461	4.184741	0.474401	0.260686	0.330629	-2.767560	3.242554	3.897926	0.622896	-0.017176	0.340752	-2.767560	3.242554	3.897926	0.622896	-0.017176	0.340752
1684.596000	0.124421	-1.878953	-1.004325	-1.802986	1.487155	0.813405	-0.050163	-0.028171	-0.000068	0.026741	0.000179	0.036472	-2.689418	3.667034	4.160697	0.507730	0.256896	0.336798	-2.795723	3.230309	3.889378	0.625668	-0.017352	0.344153	-2.795723	3.230309	3.889378	0.625668	-0.017352	0.344153
1684.608000	0.123716	-1.879340	-1.004325	-1.802634	1.487155	0.813914	-0.065749	-0.036523	-0.000093	0.035327	0.000240	0.047409	-3.191103	3.603157	4.127603	0.540993	0.292416	0.259032	-2.829923	3.216946	3.879240	0.628978	-0.017568	0.348235	-2.829923	3.216946	3.879240	0.628978	-0.017568	0.348235
1684.618000	0.122963	-1.879739	-1.004348	-1.802234	1.487155	0.814418	-0.083002	-0.043073	-0.000074	0.041362	0.000432	0.054538	-3.119384	3.518291	4.120776	0.616269	0.243749	0.281064	-2.858622	3.206037	3.870787	0.631735	-0.017746	0.351637	-2.858622	3.206037	3.870787	0.631735	-0.017746	0.351637
1684.628000	0.122009	-1.880188	-1.004312	-1.801848	1.487180	0.815058	-0.096527	-0.050302	-0.000041	0.048554	0.000292	0.063612	-3.308789	3.491389	4.084352	0.655607	0.276901	0.248065	-2.887587	3.195894	3.862357	0.634485	-0.017931	0.355039	-2.887587	3.195894	3.862357	0.634485	-0.017931	0.355039
1684.638000	0.120932	-1.880790	-1.004312	-1.801290	1.487167	0.815721	-0.113008	-0.059064	-0.000026	0.060237	0.000264	0.067741	-3.153008	3.563827	3.988726	0.595781	0.254677	0.344543	-2.916845	3.186622	3.854111	0.637228	-0.018121	0.358440	-2.916845	3.186622	3.854111	0.637228	-0.018121	0.358440
1684.648000	0.119722	-1.881405	-1.004312	-1.800674	1.487180	0.816432	-0.129065	-0.065329	-0.000023	0.065678	0.000212	0.080089	-2.850494	3.386639	4.020831	0.604349	0.262326	0.305957	-2.946368	3.178111	3.845867	0.639960	-0.018307	0.361842	-2.946368	3.178111	3.845867	0.639960	-0.018307	0.361842
1684.660000	0.118010	-1.882274	-1.004336	-1.799829	1.487180	0.817491	-0.146497	-0.074606	-0.000040	0.075071	0.000172	0.089973	-2.527297	3.375304	3.960471	0.636898	0.246074	0.305361	-2.982082	3.168439	3.836074	0.643233	-0.018541	0.365924	-2.982082	3.168439	3.836074	0.643233	-0.018541	0.365924
1684.670000	0.116491	-1.883097	-1.004359	-1.799070	1.487180	0.818382	-0.157271	-0.084472	-0.000166	0.081881	0.000148	0.097351	-2.668671	3.512326	3.957402	0.651599	0.244693	0.334162	-3.012240	3.161823	3.828118	0.645939	-0.018736	0.369326	-3.012240	3.161823	3.828118	0.645939	-0.018736	0.369326
1684.680000	0.114875	-1.883989	-1.004373	-1.798216	1.487180	0.819434	-0.169958	-0.093442	-0.000393	0.090898	0.000130	0.111393	-2.917006	3.752849	3.907758	0.640140	0.277213	0.328238	-3.042620	3.155689	3.820129	0.648648	-0.018933	0.372727	-3.042620	3.155689	3.820129	0.648648	-0.018933	0.372727
1684.690000	0.113066	-1.884959	-1.004336	-1.797226	1.487155	0.820632	-0.184854	-0.094897	-0.000282	0.098776	0.000136	0.119109	-3.042458	3.167278	3.914665	0.653225	0.228301	0.297369	-3.073229	3.150045	3.812170	0.651352	-0.019131	0.376129	-3.073229	3.150045	3.812170	0.651352	-0.019131	0.376129
1684.702000	0.110795	-1.886186	-1.004409	-1.796011	1.487155	0.822109	-0.194429	-0.102151	-0.001555	0.105777	0.000120	0.124329	-1.561316	4.289180	4.277806	0.583787	0.258360	0.229902	-1.849878	4.024304	4.090515	0.626851	-0.009365	0.326540	-1.849878	4.024304	4.090515	0.626851	-0.009365	0.326540
1684.712000	0.108876	-1.887220	-1.004420	-1.795016	1.487155	0.823318	-0.191110	-0.101276	-0.000380	0.102191	0.000110	0.121423	-2.306800	4.057196	4.127277	0.639194	0.270227	0.315430	-1.849607	4.031646	4.091609	0.626821	-0.009361	0.326506	-1.849607	4.031646	4.091609	0.626821	-0.009361	0.326506
1684.722000	0.106894	-1.888241	-1.004395	-1.793987	1.487179	0.824546	-0.195646	-0.104062	0.000000	0.102978	0.000115	0.125359	-1.717971	4.247094	4.055150	0.616233	0.249509	0.302276	-1.849334	4.039594	4.092698	0.626792	-0.009359	0.326472	-1.849334	4.039594	4.092698	0.626792	-0.009359	0.326472
1684.732000	0.104928	-1.889307	-1.004443	-1.792942	1.487167	0.825812	-0.196389	-0.105316	0.000000	0.100522	0.000107	0.125359	-1.338941	4.478610	4.022935	0.647131	0.256221	0.272072	-1.849061	4.047208	4.093800	0.626763	-0.009357	0.326438	-1.849061	4.047208	4.093800	0.626763	-0.009357	0.326438
1684.744000	0.102552	-1.890541	-1.004420	-1.791754	1.487179	0.827309	-0.194289	-0.103079	-0.000287	0.100768	0.000098	0.124301	-1.518488	4.364338	4.028048	0.634505	0.254197	0.277664	-1.848732	4.056901	4.095183	0.626722	-0.009355	0.326397	-1.848732	4.056901	4.095183	0.626722	-0.009355	0.326397
1684.754000	0.100611	-1.891552	-1.004432	-1.790697	1.487179	0.828542	-0.192698	-0.100722	-0.000798	0.103559	0.000092	0.119714	-1.517103	3.861540	4.043305	0.565638	0.249460	0.319881	-1.848458	4.064539	4.096281	0.626693	-0.009353	0.326363	-1.848458	4.064539	4.096281	0.626693	-0.009353	0.326363
1684.764000	0.098666	-1.892584	-1.004468	-1.789729	1.487179	0.829758	-0.193280	-0.104376	-0.001402	0.100843	0.000086	0.125810	-1.356072	4.268205	4.037900	0.609893	0.279233	0.261392	-1.848185	4.071914	4.097322	0.626666	-0.009354	0.326329	-1.848185	4.071914	4.097322	0.626666	-0.009354	0.326329
1684.774000	0.096782	-1.893675	-1.004444	-1.788719	1.487155	0.831048	-0.191706	-0.106952	-0.001222	0.099948	0.000081	0.126459	-1.647226	4.731333	4.030475	0.623913	0.262384	0.271635	-1.847911	4.079682	4.098437	0.626633	-0.009351	0.326296	-1.847911	4.079682	4.098437	0.626633	-0.009351	0.326296
1684.786000	0.094479	-1.894945	-1.004468	-1.787521	1.487155	0.832509	-0.191400	-0.104533	-0.001777	0.098244	0.000000	0.123485	-1.872202	4.635106	4.048755	0.702975	0.260822	0.272833	-1.847584	4.089188	4.099795	0.626591	-0.009347	0.326255	-1.847584	4.089188	4.099795	0.626591	-0.009347	0.326255
1684.796000	0.092547	-1.895943	-1.004540	-1.786500	1.487167	0.833745	-0.191544	-0.103714	-0.000883	0.100310	0.000000	0.120584	-1.713486	4.570118	3.982845	0.610008	0.259724	0.293118	-1.847312	4.096514	4.100793	0.626570	-0.009345	0.326222	-1.847312	4.096514	4.100793	0.626570	-0.009345	0.326222
1684.806000	0.090665	-1.896974	-1.004468	-1.785435	1.487192	0.834981	-0.189021	-0.101538	-0.000519	0.099904	0.000000	0.122705	-2.171599	4.329920	3.909934	0.587619	0.233028	0.308140	-1.847041	4.104089	4.101843	0.626541	-0.009343	0.326189	-1.847041	4.104089	4.101843	0.626541	-0.009343	0.326189
1684.816000	0.088770	-1.897942	-1.004493	-1.784425	1.487192	0.836224	-0.188440	-0.099504	-0.000487	0.098593	0.000000	0.123474	-2.298733	3.836814	3.868886	0.605344	0.247834	0.270425	-1.846770	4.111313	4.102888	0.626516	-0.009341	0.326155	-1.846770	4.111313	4.102888	0.626516	-0.009341	0.326155
1684.828000	0.086392	-1.899192	-1.004528	-1.783224	1.487155	0.837698	-0.193909	-0.105033	-0.001312	0.101272	0.000000	0.124173	-1.807798	4.271393	3.874817	0.579079	0.248686	0.243708	-1.846446	4.120317	4.104103	0.626486	-0.009341	0.326116	-1.846446	4.120317	4.104103	0.626486	-0.009341	0.326116
1684.838000	0.084449	-1.900214	-1.004480	-1.782230	1.487203	0.838919	-0.192260	-0.103886	-0.000686	0.098263	0.000000	0.119805	-1.953606	4.301880	3.817065	0.641470	0.239372	0.303929	-1.846176	4.128280	4.105215	0.626451	-0.009336	0.326083	-1.846176	4.128280	4.105215	0.626451	-0.009336	0.326083
1684.848000	0.082529	-1.901234	-1.004479	-1.781153	1.487192	0.840111	-0.191893	-0.103129	-0.000333	0.097423	0.000000	0.124172	-1.694786	4.098375	3.713055	0.583760	0.252549	0.282284	-1.845908	4.135454	4.106167	0.626429	-0.009337	0.326050	-1.845908	4.135454	4.106167	0.626429	-0.009337	0.326050
1684.858000	0.080585	-1.902337	-1.004529	-1.780214	1.487155	0.841376	-0.193974	-0.106171	-0.002517	0.097239	0.000000	0.124050	-1.408854	4.396458	3.812598	0.608840	0.255562	0.247935	-1.845639	4.143616	4.107303	0.626390	-0.009333	0.326017	-1.845639	4.143616	4.107303	0.626390	-0.009333	0.326017
1684.868000	0.078643	-1.903370	-1.004565	-1.779256	1.487167	0.842588	-0.190665	-0.103790	-0.002576	0.094087	0.000000	0.124365	-1.649480	4.187881	3.775759	0.650967	0.256820	0.263880	-1.845371	4.151109	4.108339	0.626361	-0.009331	0.325984	-1.845371	4.151109	4.108339	0.626361	-0.009331	0.325984
1684.880000	0.076424	-1.904642	-1.004613	-1.778055	1.487167	0.844036	-0.189193	-0.104212	-0.003388	0.097920	0.000000	0.120132	-1.752431	4.276270	3.812619	0.625147	0.223464	0.319937	-1.845051	4.160450	4.109621	0.626319	-0.009328	0.325945	-1.845051	4.160450	4.109621	0.626319	-0.009328	0.325945
1684.890000	0.074503	-1.905675	-1.004661	-1.777074	1.487179	0.845252	-0.191471	-0.107094	-0.003225	0.098518	0.000000	0.124807	-1.669212	4.662221	3.827208	0.658081	0.241253	0.263471	-1.844784	4.168130	4.110693	0.626280	-0.009326	0.325913	-1.844784	4.168130	4.110693	0.626280	-0.009326	0.325913
1684.900000	0.072597	-1.906738	-1.004674	-1.776123	1.487192	0.846506	-0.188768	-0.104994	-0.003407	0.098881	0.000000	0.124694	-2.016625	4.675151	3.831114	0.608981	0.229346	0.248187	-1.844518	4.175891	4.111763	0.626245	-0.009326	0.325880	-1.844518	4.175891	4.111763	0.626245	-0.009326	0.325880
1684.912000	0.070365	-1.908022	-1.004708	-1.774896	1.487167	0.847991	-0.189639	-0.104033	-0.002992	0.103420	0.000000	0.123676	-2.006332	4.710369	3.754020	0.560960	0.235166	0.244197	-1.844201	4.185097	4.112999	0.626209	-0.009322	0.325841	-1.844201	4.185097	4.112999	0.626209	-0.009322	0.325841
1684.922000	0.068455	-1.909020	-1.004731	-1.773903	1.487179	0.849199	-0.193319	-0.103145	-0.002281	0.099894	0.000000	0.117338	-1.673769	4.656668	3.726979	0.648881	0.225258	0.322352	-1.843937	4.192558	4.113998	0.626178	-0.009321	0.325809	-1.843937	4.192558	4.113998	0.626178	-0.009321	0.325809
1684.932000	0.066525	-1.910062	-1.004756	-1.772933	1.487179	0.850417	-0.191064	-0.099956	-0.002397	0.101774	0.000000	0.125046	-1.868281	4.251441	3.629406	0.620199	0.206898	0.288225	-1.843675	4.200052	4.114991	0.626150	-0.009318	0.325777	-1.843675	4.200052	4.114991	0.626150	-0.009318	0.325777
1684.942000	0.064605	-1.911020	-1.004816	-1.771960	1.487179	0.851645	-0.190752	-0.101038	-0.002705	0.099187	0.000000	0.122943	-1.908386	4.242968	3.724514	0.632683	0.199196	0.228739	-1.843412	4.207587	4.116060	0.626118	-0.009316	0.325745	-1.843412	4.207587	4.116060	0.626118	-0.009316	0.325745
1684.952000	0.062684	-1.912069	-1.004816	-1.770927	1.487155	0.852880	-0.192842	-0.104534	-0.003267	0.102162	0.000000	0.122394	-1.635521	4.617779	3.748343	0.627339	0.216938	0.255677	-1.843150	4.215030	4.117045	0.626086	-0.009315	0.325713	-1.843150	4.215030	4.117045	0.626086	-0.009315	0.325713
1684.964000	0.060407	-1.913302	-1.004864	-1.769775	1.487167	0.854364	-0.190233	-0.101551	-0.002451	0.101649	0.000000	0.119305	-1.706661	4.339308	3.689137	0.601178	0.181179	0.296189	-1.842837	4.224030	4.118234	0.626052	-0.009313	0.325675	-1.842837	4.224030	4.118234	0.626052	-0.009313	0.325675
1684.974000	0.058511	-1.914359	-1.004852	-1.768794	1.487179	0.855602	-0.189796	-0.103266	-0.002677	0.102078	0.000000	0.120045	-1.847972	4.529450	3.651835	0.619196	0.191802	0.289291	-1.842577	4.231627	4.119245	0.626018	-0.009311	0.325643	-1.842577	4.231627	4.119245	0.626018	-0.009311	0.325643
1684.984000	0.056637	-1.915352	-1.004900	-1.767784	1.487143	0.856809	-0.191846	-0.103332	-0.002854	0.101290	0.000000	0.122273	-1.881519	4.603335	3.652571	0.626273	0.193259	0.216787	-1.842318	4.239229	4.120224	0.625990	-0.009308	0.325612	-1.842318	4.239229	4.120224	0.625990	-0.009308	0.325612
1684.994000	0.054720	-1.916360	-1.004900	-1.766778	1.487179	0.858033	-0.190176	-0.097955	-0.002562	0.103025	0.000000	0.122840	-1.708610	3.944039	3.642150	0.605473	0.202124	0.229069	-1.842060	4.246297	4.121171	0.625962	-0.009306	0.325580	-1.842060	4.246297	4.121171	0.625962	-0.009306	0.325580
1685.004000	0.052871	-1.917406	-1.004948	-1.765789	1.487155	0.859268	-0.189121	-0.101472	-0.003312	0.100251	0.000000	0.118802	-1.967501	4.128253	3.661517	0.603850	0.175309	0.279378	-1.841802	4.253612	4.122126	0.625935	-0.009304	0.325549	-1.841802	4.253612	4.122126	0.625935	-0.009304	0.325549
1685.016000	0.050615	-1.918618	-1.005007	-1.764617	1.487155	0.860648	-0.191329	-0.104401	-0.001060	0.099224	0.000000	0.121279	-1.856487	4.444182	3.711569	0.631102	0.206121	0.275315	-1.841493	4.262625	4.123334	0.625897	-0.009304	0.325511	-1.841493	4.262625	4.123334	0.625897	-0.009304	0.325511
1685.026000	0.048723	-1.919683	-1.004959	-1.763668	1.487167	0.861890	-0.190454	-0.103907	-0.000511	0.100811	0.000000	0.121954	-1.766755	4.516888	3.674242	0.611257	0.166020	0.226629	-1.841238	4.270007	4.124254	0.625872	-0.009300	0.325480	-1.841238	4.270007	4.124254	0.625872	-0.009300	0.325480
1685.036000	0.046793	-1.920730	-1.005019	-1.762638	1.487167	0.863124	-0.189968	-0.104085	-0.000854	0.102908	0.000000	0.121328	-1.856537	4.619066	3.699858	0.595777	0.164173	0.240257	-1.840982	4.277663	4.125248	0.625837	-0.009298	0.325449	-1.840982	4.277663	4.125248	0.625837	-0.009298	0.325449
1685.046000	0.044909	-1.921761	-1.004971	-1.761637	1.487192	0.864301	-0.192545	-0.102519	-0.000860	0.098841	0.000000	0.119586	-1.714526	4.571267	3.614290	0.643729	0.181532	0.253838	-1.840727	4.285275	4.126217	0.625804	-0.009297	0.325418	-1.840727	4.285275	4.126217	0.625804	-0.009297	0.325418
1685.056000	0.042968	-1.922776	-1.005031	-1.760653	1.487179	0.865495	-0.192019	-0.099361	-0.002207	0.099578	0.000000	0.117983	-1.612269	4.110567	3.732836	0.616679	0.149356	0.310402	-1.840473	4.292686	4.127193	0.625778	-0.009295	0.325387	-1.840473	4.292686	4.127193	0.625778	-0.009295	0.325387
1685.068000	0.040654	-1.923967	-1.005092	-1.759516	1.487167	0.866983	-0.189860	-0.104301	-0.003312	0.099787	0.000000	0.123379	-1.686101	4.569194	3.888560	0.611363	0.172066	0.223726	-1.840169	4.301291	4.128294	0.625742	-0.009294	0.325350	-1.840169	4.301291	4.128294	0.625742	-0.009294	0.325350
1685.078000	0.038774	-1.925001	-1.005103	-1.758497	1.487155	0.868217	-0.188302	-0.104834	-0.002078	0.103081	0.000000	0.119743	-1.825956	4.750268	3.789911	0.601471	0.148432	0.279850	-1.839917	4.308650	4.129217	0.625715	-0.009292	0.325319	-1.839917	4.308650	4.129217	0.625715	-0.009292	0.325319
1685.088000	0.036891	-1.926007	-1.005078	-1.757485	1.487167	0.869394	-0.189579	-0.101868	-0.001278	0.098445	0.000000	0.120298	-1.545101	4.566016	3.687384	0.635628	0.165274	0.307815	-1.839665	4.316076	4.130161	0.625686	-0.009288	0.325289	-1.839665	4.316076	4.130161	0.625686	-0.009288	0.325289
1685.098000	0.034997	-1.927013	-1.005078	-1.756514	1.487167	0.870540	-0.187571	-0.102785	-0.000848	0.096538	0.000000	0.118441	-1.798286	4.553339	3.703932	0.646972	0.164822	0.331642	-1.839414	4.323177	4.131046	0.625665	-0.009287	0.325258	-1.839414	4.323177	4.131046	0.625665	-0.009287	0.325258
1685.108000	0.033069	-1.928011	-1.005115	-1.755508	1.487179	0.871800	-0.185864	-0.100373	-0.000798	0.098412	0.000000	0.122684	-1.866448	4.365031	3.654995	0.599465	0.154210	0.249821	-1.839164	4.330508	4.131955	0.625638	-0.009286	0.325228	-1.839164	4.330508	4.131955	0.625638	-0.009286	0.325228
1685.118000	0.031173	-1.928993	-1.005139	-1.754481	1.487179	0.872941	-0.188566	-0.097775	-0.001615	0.097159	-0.000176	0.119636	-1.640646	3.933437	3.698308	0.603514	0.140111	0.306486	-1.838915	4.337982	4.132885	0.625610	-0.009283	0.325197	-1.838915	4.337982	4.132885	0.625610	-0.009283	0.325197
1685.128000	0.029317	-1.930013	-1.005126	-1.753534	1.487167	0.874171	-0.185676	-0.103506	-0.001378	0.096543	-0.000147	0.119857	-1.744073	4.606534	3.672824	0.630872	0.149676	0.313655	-1.838666	4.344861	4.133765	0.625585	-0.009282	0.325167	-1.838666	4.344861	4.133765	0.625585	-0.009282	0.325167
1685.140000	0.027040	-1.931248	-1.005151	-1.752302	1.487179	0.875609	-0.184926	-0.103551	-0.001542	0.095063	-0.000147	0.117993	-1.967021	4.566829	3.675325	0.637596	0.114421	0.342816	-1.838369	4.353714	4.134829	0.625550	-0.009283	0.325131	-1.838369	4.353714	4.134829	0.625550	-0.009283	0.325131
1685.150000	0.025168	-1.932295	-1.005138	-1.751356	1.487179	0.876824	-0.187899	-0.102025	-0.001049	0.095961	-0.000149	0.125023	-1.690931	4.378867	3.584137	0.630608	0.123235	0.254398	-1.838121	4.361274	4.135755	0.625521	-0.009278	0.325101	-1.838121	4.361274	4.135755	0.625521	-0.009278	0.325101
1685.160000	0.023322	-1.933327	-1.005176	-1.750365	1.487179	0.878049	-0.186715	-0.103049	-0.001549	0.097153	-0.000135	0.122250	-1.800805	4.609517	3.649851	0.582104	0.121779	0.272797	-1.837874	4.368676	4.136681	0.625495	-0.009277	0.325071	-1.837874	4.368676	4.136681	0.625495	-0.009277	0.325071
1685.170000	0.021477	-1.934343	-1.005223	-1.749395	1.487179	0.879219	-0.186057	-0.101182	-0.002489	0.095011	-0.000139	0.120610	-1.942424	4.487776	3.714154	0.619336	0.108582	0.282908	-1.837628	4.376082	4.137586	0.625461	-0.009274	0.325041	-1.837628	4.376082	4.137586	0.625461	-0.009274	0.325041
1685.180000	0.019629	-1.935353	-1.005235	-1.748390	1.487179	0.880405	-0.188326	-0.100789	-0.003123	0.093096	-0.000130	0.116949	-1.737604	4.320627	3.732514	0.647765	0.126488	0.346956	-1.837382	4.383380	4.138478	0.625430	-0.009274	0.325011	-1.837382	4.383380	4.138478	0.625430	-0.009274	0.325011
1685.192000	0.017341	-1.936615	-1.005271	-1.747301	1.487155	0.881847	-0.186928	-0.104683	-0.003523	0.094257	-0.000111	0.122949	-1.693526	4.927819	3.790852	0.634643	0.118274	0.241048	-1.837089	4.392085	4.139562	0.625394	-0.009269	0.324975	-1.837089	4.392085	4.139562	0.625394	-0.009269	0.324975
1685.202000	0.015459	-1.937693	-1.005319	-1.746310	1.487179	0.883049	-0.185935	-0.102616	-0.003430	0.094885	-0.000118	0.120511	-1.854919	4.866976	3.871204	0.652500	0.108739	0.266630	-1.836844	4.399605	4.140467	0.625359	-0.009269	0.324946	-1.836844	4.399605	4.140467	0.625359	-0.009269	0.324946
1685.214000	0.013192	-1.938844	-1.005331	-1.745172	1.487179	0.884523	-0.187391	-0.101092	-0.002551	0.097916	-0.000122	0.122060	-1.775400	4.787983	3.787530	0.617442	0.095295	0.272106	-1.836552	4.408432	4.141543	0.625322	-0.009268	0.324910	-1.836552	4.408432	4.141543	0.625322	-0.009268	0.324910
1685.224000	0.011384	-1.939910	-1.005355	-1.744176	1.487143	0.885704	-0.185681	-0.101970	-0.002146	0.097936	-0.000127	0.115526	-1.710276	4.883152	3.818113	0.628244	0.088326	0.297413	-1.836310	4.415663	4.142428	0.625293	-0.009269	0.324881	-1.836310	4.415663	4.142428	0.625293	-0.009269	0.324881
1685.234000	0.009512	-1.940882	-1.005378	-1.743208	1.487095	0.886894	-0.186525	-0.098401	-0.002008	0.095433	-0.000117	0.120041	-1.887910	4.624958	3.776050	0.671346	0.114202	0.279450	-1.836069	4.422794	4.143238	0.625269	-0.009266	0.324852	-1.836069	4.422794	4.143238	0.625269	-0.009266	0.324852
1685.244000	0.007644	-1.941878	-1.005403	-1.742252	1.487143	0.888107	-0.185194	-0.097573	-0.002344	0.096962	-0.000108	0.118729	-1.948180	4.301291	3.751666	0.655647	0.099454	0.267480	-1.835828	4.429811	4.144110	0.625240	-0.009262	0.324822	-1.835828	4.429811	4.144110	0.625240	-0.009262	0.324822
1685.254000	0.005807	-1.942896	-1.005403	-1.741304	1.487143	0.889327	-0.188995	-0.101339	-0.001900	0.097206	-0.000100	0.119553	-1.615983	4.580894	3.795626	0.640180	0.107490	0.248528	-1.835588	4.436931	4.144951	0.625214	-0.009263	0.324793	-1.835588	4.436931	4.144951	0.625214	-0.009263	0.324793
1685.264000	0.003903	-1.943894	-1.005425	-1.740322	1.487155	0.890513	-0.185703	-0.100721	-0.001378	0.098267	-0.000081	0.117102	-1.907465	4.672652	3.720634	0.641514	0.073692	0.305360	-1.835348	4.444084	4.145790	0.625185	-0.009259	0.324764	-1.835348	4.444084	4.145790	0.625185	-0.009259	0.324764
1685.274000	0.002070	-1.944888	-1.005414	-1.739307	1.487179	0.891669	-0.184852	-0.099005	-0.001384	0.099926	-0.000126	0.119389	-1.980173	4.448933	3.721040	0.619576	0.082788	0.265370	-1.835109	4.451278	4.146616	0.625161	-0.009255	0.324735	-1.835109	4.451278	4.146616	0.625161	-0.009255	0.324735
1685.286000	-0.000150	-1.946041	-1.005414	-1.738184	1.487167	0.893120	-0.188852	-0.101795	-0.001262	0.096810	-0.000068	0.119384	-1.615462	4.826556	3.680382	0.643134	0.078405	0.260006	-1.834824	4.459643	4.147611	0.625125	-0.009255	0.324700	-1.834824	4.459643	4.147611	0.625125	-0.009255	0.324700
1685.296000	-0.001994	-1.947091	-1.005449	-1.737188	1.487167	0.894316	-0.185590	-0.097924	-0.001046	0.097057	-0.000099	0.121170	-1.846619	4.339303	3.717994	0.633730	0.091300	0.250290	-1.834587	4.466770	4.148415	0.625101	-0.009256	0.324672	-1.834587	4.466770	4.148415	0.625101	-0.009256	0.324672
1685.306000	-0.003829	-1.948066	-1.005498	-1.736253	1.487143	0.895481	-0.185511	-0.098124	-0.002086	0.097661	-0.000078	0.116999	-1.884467	4.205279	3.759207	0.627230	0.093879	0.255509	-1.834350	4.473823	4.149238	0.625074	-0.009251	0.324643	-1.834350	4.473823	4.149238	0.625074	-0.009251	0.324643
1685.316000	-0.005737	-1.949050	-1.005498	-1.735287	1.487108	0.896656	-0.188256	-0.101523	-0.002596	0.098324	-0.000064	0.116498	-1.698090	4.643761	3.761454	0.656542	0.056338	0.319646	-1.834114	4.480784	4.150046	0.625047	-0.009253	0.324614	-1.834114	4.480784	4.150046	0.625047	-0.009253	0.324614
1685.326000	-0.007569	-1.950079	-1.005534	-1.734278	1.487143	0.897842	-0.186445	-0.101896	-0.001805	0.098408	-0.000081	0.121630	-1.621831	4.817042	3.773590	0.619866	0.080163	0.241776	-1.833878	4.488090	4.150876	0.625017	-0.009246	0.324586	-1.833878	4.488090	4.150876	0.625017	-0.009246	0.324586
1685.338000	-0.009739	-1.951315	-1.005509	-1.733179	1.487143	0.899314	-0.185658	-0.102082	-0.001708	0.095909	-0.000069	0.117420	-1.726818	4.810523	3.752005	0.639302	0.047513	0.277176	-1.833596	4.496796	4.151855	0.624984	-0.009247	0.324552	-1.833596	4.496796	4.151855	0.624984	-0.009247	0.324552
1685.348000	-0.011633	-1.952348	-1.005593	-1.732160	1.487155	0.900490	-0.187345	-0.101741	-0.001247	0.098566	-0.000082	0.117623	-1.631813	4.970664	3.743735	0.612993	0.045005	0.260995	-1.833362	4.504093	4.152700	0.624955	-0.009243	0.324523	-1.833362	4.504093	4.152700	0.624955	-0.009243	0.324523
1685.358000	-0.013486	-1.953342	-1.005593	-1.731207	1.487132	0.901666	-0.185734	-0.097431	-0.002134	0.095731	-0.000089	0.113847	-1.607457	4.459772	3.784298	0.629488	0.071512	0.336779	-1.833129	4.510986	4.153479	0.624928	-0.009240	0.324495	-1.833129	4.510986	4.153479	0.624928	-0.009240	0.324495
1685.368000	-0.015312	-1.954298	-1.005606	-1.730246	1.487167	0.902841	-0.184524	-0.097334	-0.003127	0.098224	-0.000099	0.121022	-1.752829	4.404468	3.843611	0.603963	0.046004	0.226027	-1.832895	4.517971	4.154307	0.624899	-0.009240	0.324467	-1.832895	4.517971	4.154307	0.624899	-0.009240	0.324467
1685.380000	-0.017592	-1.955523	-1.005666	-1.729086	1.487167	0.904254	-0.186304	-0.102280	-0.002890	0.096686	-0.000093	0.117382	-1.671129	4.840196	3.883781	0.649905	0.051015	0.312212	-1.832617	4.526173	4.155224	0.624868	-0.009239	0.324433	-1.832617	4.526173	4.155224	0.624868	-0.009239	0.324433
1685.390000	-0.019434	-1.956521	-1.005654	-1.728117	1.487132	0.905394	-0.186241	-0.101902	-0.001610	0.096770	-0.000100	0.116746	-1.576227	4.990511	3.787149	0.617456	0.043585	0.338048	-1.832386	4.533316	4.155993	0.624848	-0.009239	0.324405	-1.832386	4.533316	4.155993	0.624848	-0.009239	0.324405
1685.400000	-0.021312	-1.957491	-1.005665	-1.727113	1.487132	0.906559	-0.183560	-0.099527	-0.000982	0.097053	-0.000093	0.114344	-1.850545	4.784947	3.735769	0.591440	0.048443	0.375361	-1.832156	4.540270	4.156756	0.624822	-0.009235	0.324377	-1.832156	4.540270	4.156756	0.624822	-0.009235	0.324377
1685.410000	-0.023131	-1.958496	-1.005665	-1.726178	1.487108	0.907781	-0.182893	-0.100550	-0.001290	0.096650	-0.000099	0.119207	-1.998888	4.807392	3.759848	0.581346	0.029408	0.320742	-1.831926	4.547031	4.157505	0.624798	-0.009236	0.324349	-1.831926	4.547031	4.157505	0.624798	-0.009236	0.324349
1685.420000	-0.024998	-1.959492	-1.005689	-1.725209	1.487143	0.908991	-0.185374	-0.096503	-0.000889	0.096527	-0.000144	0.117480	-1.631189	4.492477	3.700514	0.604949	0.043667	0.291213	-1.831697	4.554249	4.158294	0.624772	-0.009233	0.324321	-1.831697	4.554249	4.158294	0.624772	-0.009233	0.324321
1685.430000	-0.026793	-1.960440	-1.005713	-1.724267	1.487131	0.910123	-0.183008	-0.096972	-0.002405	0.095524	-0.000149	0.119777	-1.956655	4.273414	3.842607	0.611366	0.030342	0.289900	-1.831468	4.561052	4.159060	0.624744	-0.009232	0.324294	-1.831468	4.561052	4.159060	0.624744	-0.009232	0.324294
1685.440000	-0.028659	-1.961472	-1.005677	-1.723330	1.487131	0.911304	-0.182979	-0.102976	-0.001533	0.095732	-0.000153	0.115379	-1.919656	4.706637	3.747108	0.614909	0.018270	0.306790	-1.831240	4.567818	4.159810	0.624717	-0.009229	0.324266	-1.831240	4.567818	4.159810	0.624717	-0.009229	0.324266
1685.452000	-0.030934	-1.962705	-1.005725	-1.722134	1.487119	0.912709	-0.185468	-0.100376	-0.001282	0.095099	-0.000152	0.120858	-1.622246	4.809252	3.740210	0.593107	0.008300	0.300197	-1.830967	4.576681	4.160748	0.624687	-0.009229	0.324233	-1.830967	4.576681	4.160748	0.624687	-0.009229	0.324233
1685.462000	-0.032812	-1.963715	-1.005725	-1.721152	1.487143	0.913873	-0.183162	-0.099604	-0.001252	0.095335	-0.000200	0.120848	-1.695630	4.707269	3.730205	0.600231	0.016698	0.256802	-1.830739	4.583814	4.161525	0.624658	-0.009228	0.324206	-1.830739	4.583814	4.161525	0.624658	-0.009228	0.324206
1685.472000	-0.034620	-1.964722	-1.005773	-1.720199	1.487143	0.915099	-0.183061	-0.100834	-0.001530	0.092762	-0.000196	0.118913	-1.813696	4.994758	3.748967	0.592764	0.024211	0.262468	-1.830513	4.590735	4.162261	0.624634	-0.009223	0.324178	-1.830513	4.590735	4.162261	0.624634	-0.009223	0.324178
1685.482000	-0.036450	-1.965689	-1.005785	-1.719215	1.487143	0.916281	-0.182639	-0.097673	-0.002056	0.093043	-0.000166	0.117356	-1.755731	4.663861	3.753090	0.603436	0.029764	0.278699	-1.830288	4.597762	4.163011	0.624604	-0.009224	0.324151	-1.830288	4.597762	4.163011	0.624604	-0.009224	0.324151
1685.494000	-0.038662	-1.966889	-1.005834	-1.718102	1.487119	0.917672	-0.181926	-0.098880	-0.002793	0.092863	-0.000163	0.117897	-1.615327	4.620137	3.828881	0.635148	-0.001880	0.276610	-1.830018	4.605959	4.163880	0.624574	-0.009221	0.324118	-1.830018	4.605959	4.163880	0.624574	-0.009221	0.324118
1685.504000	-0.040423	-1.967924	-1.005845	-1.717146	1.487131	0.918873	-0.182315	-0.100550	-0.002076	0.090767	-0.000165	0.119406	-1.774270	4.971452	3.790624	0.656355	0.054744	0.244820	-1.829794	4.612756	4.164623	0.624546	-0.009220	0.324091	-1.829794	4.612756	4.164623	0.624546	-0.009220	0.324091
1685.514000	-0.042278	-1.968907	-1.005820	-1.716201	1.487131	0.920026	-0.182544	-0.100170	-0.001759	0.093609	-0.000147	0.117852	-1.758979	4.976208	3.736777	0.608358	0.029842	0.259780	-1.829570	4.619960	4.165356	0.624515	-0.009220	0.324064	-1.829570	4.619960	4.165356	0.624515	-0.009220	0.324064
1685.524000	-0.044109	-1.969885	-1.005857	-1.715242	1.487119	0.921197	-0.184424	-0.097412	-0.001428	0.093713	-0.000126	0.117007	-1.462869	4.874510	3.752409	0.634449	0.006022	0.290015	-1.829347	4.626888	4.166078	0.624489	-0.009213	0.324037	-1.829347	4.626888	4.166078	0.624489	-0.009213	0.324037
1685.534000	-0.045879	-1.970873	-1.005881	-1.714309	1.487095	0.922359	-0.181668	-0.099562	-0.001680	0.093180	-0.000133	0.114173	-1.789898	4.965330	3.761254	0.650094	-0.000073	0.344303	-1.829125	4.633574	4.166797	0.624465	-0.009214	0.324010	-1.829125	4.633574	4.166797	0.624465	-0.009214	0.324010
1685.546000	-0.048106	-1.972046	-1.005893	-1.713170	1.487143	0.923754	-0.182441	-0.095861	-0.001251	0.097222	-0.000135	0.121870	-1.892877	4.676273	3.708194	0.597059	-0.017532	0.260551	-1.828859	4.641935	4.167631	0.624436	-0.009211	0.323978	-1.828859	4.641935	4.167631	0.624436	-0.009211	0.323978
1685.556000	-0.049854	-1.973042	-1.005929	-1.712217	1.487131	0.924978	-0.184175	-0.096149	-0.002403	0.093214	-0.000140	0.117195	-1.675714	4.556265	3.824106	0.638455	0.028436	0.262373	-1.828638	4.648494	4.168328	0.624409	-0.009212	0.323952	-1.828638	4.648494	4.168328	0.624409	-0.009212	0.323952
1685.566000	-0.051695	-1.974035	-1.005952	-1.711292	1.487107	0.926124	-0.181311	-0.099307	-0.001621	0.094620	-0.000127	0.114178	-1.996703	4.812269	3.778296	0.624247	-0.027161	0.239488	-1.828418	4.655248	4.169012	0.624384	-0.009209	0.323925	-1.828418	4.655248	4.169012	0.624384	-0.009209	0.323925
1685.576000	-0.053527	-1.974973	-1.005928	-1.710345	1.487131	0.927275	-0.182513	-0.099078	-0.001322	0.098149	-0.000143	0.112573	-1.925863	4.850274	3.735155	0.633762	-0.016156	0.321797	-1.828198	4.662209	4.169724	0.624357	-0.009209	0.323898	-1.828198	4.662209	4.169724	0.624357	-0.009209	0.323898
1685.586000	-0.055393	-1.975944	-1.005940	-1.709380	1.487107	0.928480	-0.183419	-0.097209	-0.001438	0.095709	-0.000123	0.117677	-1.750525	4.675836	3.696078	0.608958	0.020815	0.239905	-1.827979	4.668732	4.170385	0.624337	-0.009208	0.323872	-1.827979	4.668732	4.170385	0.624337	-0.009208	0.323872
1685.596000	-0.057200	-1.976926	-1.005964	-1.708444	1.487131	0.929650	-0.182558	-0.100420	-0.001232	0.094210	-0.000130	0.115524	-1.814904	4.924248	3.697838	0.664694	0.013687	0.250568	-1.827761	4.675394	4.171066	0.624313	-0.009206	0.323845	-1.827761	4.675394	4.171066	0.624313	-0.009206	0.323845
1685.608000	-0.059413	-1.978110	-1.005952	-1.707307	1.487131	0.931077	-0.181901	-0.095816	-0.001194	0.095649	-0.000133	0.115828	-1.752741	4.669534	3.659757	0.608414	0.003879	0.248318	-1.827500	4.683721	4.171883	0.624283	-0.009203	0.323814	-1.827500	4.683721	4.171883	0.624283	-0.009203	0.323814
1685.618000	-0.061269	-1.979061	-1.005988	-1.706350	1.487155	0.932215	-0.182694	-0.095977	-0.001884	0.095684	-0.000185	0.111780	-1.741856	4.435646	3.680563	0.626305	0.012882	0.282794	-1.827282	4.690426	4.172573	0.624251	-0.009203	0.323788	-1.827282	4.690426	4.172573	0.624251	-0.009203	0.323788
1685.628000	-0.063088	-1.980082	-1.006024	-1.705465	1.487095	0.933395	-0.182180	-0.099385	-0.002051	0.096660	-0.000185	0.116148	-1.677653	4.818537	3.733835	0.616878	0.025217	0.237961	-1.827065	4.697357	4.173256	0.624224	-0.009200	0.323761	-1.827065	4.697357	4.173256	0.624224	-0.009200	0.323761
1685.640000	-0.065290	-1.981257	-1.006049	-1.704291	1.487095	0.934763	-0.181534	-0.100168	-0.002154	0.095599	-0.000205	0.116829	-1.765938	4.963448	3.787385	0.661321	0.007856	0.260378	-1.826805	4.705756	4.174075	0.624190	-0.009199	0.323730	-1.826805	4.705756	4.174075	0.624190	-0.009199	0.323730
1685.650000	-0.067085	-1.982249	-1.006049	-1.703377	1.487107	0.935897	-0.181229	-0.098467	-0.001679	0.096776	-0.000179	0.116029	-1.729984	4.879423	3.734753	0.637884	-0.007366	0.245800	-1.826590	4.712220	4.174733	0.624168	-0.009200	0.323704	-1.826590	4.712220	4.174733	0.624168	-0.009200	0.323704
1685.660000	-0.068892	-1.983272	-1.006072	-1.702407	1.487107	0.937037	-0.183334	-0.100227	-0.001490	0.096537	-0.000208	0.114449	-1.392442	5.189485	3.717289	0.633040	-0.013676	0.279846	-1.826376	4.718955	4.175374	0.624147	-0.009197	0.323678	-1.826376	4.718955	4.175374	0.624147	-0.009197	0.323678
1685.670000	-0.070674	-1.984216	-1.006083	-1.701486	1.487119	0.938179	-0.180249	-0.095811	-0.001956	0.096855	-0.000203	0.115712	-1.785128	4.783235	3.722253	0.642485	0.021518	0.286578	-1.826161	4.726068	4.176048	0.624117	-0.009195	0.323652	-1.826161	4.726068	4.176048	0.624117	-0.009195	0.323652
1685.680000	-0.072468	-1.985245	-1.006133	-1.700524	1.487119	0.939386	-0.179559	-0.094621	-0.002480	0.096345	-0.000199	0.118962	-1.894459	4.446552	3.733506	0.650137	0.004840	0.222307	-1.825947	4.732518	4.176706	0.624094	-0.009197	0.323627	-1.825947	4.732518	4.176706	0.624094	-0.009197	0.323627
1685.690000	-0.074279	-1.986210	-1.006156	-1.699578	1.487107	0.940512	-0.183335	-0.098810	-0.002251	0.095181	-0.000172	0.115560	-1.528489	4.734718	3.839454	0.679904	-0.006986	0.261051	-1.825734	4.739262	4.177357	0.624067	-0.009191	0.323601	-1.825734	4.739262	4.177357	0.624067	-0.009191	0.323601
1685.702000	-0.076449	-1.987337	-1.006156	-1.698439	1.487107	0.941903	-0.180485	-0.099972	-0.001887	0.096277	-0.000175	0.116120	-1.856604	5.057395	3.749495	0.630263	-0.002691	0.285263	-1.825480	4.747138	4.178102	0.624044	-0.009192	0.323570	-1.825480	4.747138	4.178102	0.624044	-0.009192	0.323570
1685.712000	-0.078199	-1.988307	-1.006167	-1.697470	1.487107	0.943042	-0.181148	-0.097468	-0.000888	0.097735	-0.000149	0.113189	-1.870650	4.909235	3.664874	0.606734	-0.002407	0.346735	-1.825268	4.753841	4.178747	0.624018	-0.009192	0.323545	-1.825268	4.753841	4.178747	0.624018	-0.009192	0.323545
1685.722000	-0.080001	-1.989324	-1.006167	-1.696523	1.487107	0.944203	-0.183895	-0.098820	-0.001051	0.093588	-0.000153	0.117694	-1.627197	4.983741	3.680187	0.633236	0.002821	0.259717	-1.825057	4.760718	4.179377	0.623996	-0.009189	0.323519	-1.825057	4.760718	4.179377	0.623996	-0.009189	0.323519
1685.732000	-0.081821	-1.990308	-1.006180	-1.695552	1.487107	0.945402	-0.181701	-0.096631	-0.000965	0.094350	-0.000134	0.117288	-1.848781	4.863914	3.662347	0.626806	-0.012374	0.247022	-1.824846	4.767328	4.179988	0.623969	-0.009189	0.323494	-1.824846	4.767328	4.179988	0.623969	-0.009189	0.323494
1685.742000	-0.083597	-1.991254	-1.006192	-1.694632	1.487107	0.946567	-0.181429	-0.093675	-0.001585	0.093483	-0.000139	0.115755	-1.934268	4.439474	3.655109	0.636541	0.009906	0.256346	-1.824636	4.773758	4.180595	0.623950	-0.009187	0.323468	-1.824636	4.773758	4.180595	0.623950	-0.009187	0.323468
1685.754000	-0.085815	-1.992445	-1.006240	-1.693493	1.487107	0.947931	-0.180131	-0.099510	-0.002130	0.093852	-0.000141	0.111745	-1.935586	4.989115	3.685304	0.634605	0.002256	0.327623	-1.824384	4.781952	4.181369	0.623915	-0.009183	0.323438	-1.824384	4.781952	4.181369	0.623915	-0.009183	0.323438
1685.764000	-0.087650	-1.993437	-1.006216	-1.692543	1.487095	0.949092	-0.181819	-0.099783	-0.001561	0.095588	-0.000128	0.117259	-1.752714	5.074627	3.688503	0.607466	-0.016783	0.222704	-1.824175	4.788815	4.181997	0.623895	-0.009179	0.323413	-1.824175	4.788815	4.181997	0.623895	-0.009179	0.323413
1685.774000	-0.089472	-1.994422	-1.006251	-1.691562	1.487131	0.950254	-0.180864	-0.096763	-0.001372	0.090761	-0.000146	0.115476	-1.913351	5.038565	3.662529	0.633428	-0.002319	0.246026	-1.823967	4.795473	4.182590	0.623873	-0.009181	0.323388	-1.823967	4.795473	4.182590	0.623873	-0.009181	0.323388
1685.784000	-0.091343	-1.995406	-1.006264	-1.690618	1.487119	0.951409	-0.180210	-0.097942	-0.001837	0.092016	-0.000131	0.116485	-1.789028	4.908708	3.704573	0.610012	-0.028856	0.216020	-1.823760	4.801811	4.183178	0.623852	-0.009179	0.323363	-1.823760	4.801811	4.183178	0.623852	-0.009179	0.323363
1685.796000	-0.093515	-1.996555	-1.006324	-1.689490	1.487095	0.952785	-0.182354	-0.095007	-0.001905	0.092980	-0.000133	0.112726	-1.460333	4.810741	3.656491	0.595834	0.006157	0.286853	-1.823510	4.810116	4.183945	0.623813	-0.009177	0.323333	-1.823510	4.810116	4.183945	0.623813	-0.009177	0.323333
1685.806000	-0.095336	-1.997560	-1.006324	-1.688613	1.487119	0.953897	-0.179546	-0.095417	-0.002815	0.092376	-0.000137	0.115748	-1.648184	4.676172	3.713542	0.610312	-0.006249	0.288132	-1.823304	4.816312	4.184516	0.623794	-0.009177	0.323308	-1.823304	4.816312	4.184516	0.623794	-0.009177	0.323308
1685.816000	-0.097170	-1.998488	-1.006349	-1.687559	1.487083	0.955110	-0.178321	-0.098682	-0.002826	0.091110	-0.000172	0.118219	-1.729637	5.157911	3.772580	0.604795	0.014548	0.219566	-1.823098	4.823065	4.185123	0.623769	-0.009174	0.323283	-1.823098	4.823065	4.185123	0.623769	-0.009174	0.323283
1685.826000	-0.098958	-1.999518	-1.006360	-1.686650	1.487083	0.956225	-0.180119	-0.097589	-0.001915	0.091066	-0.000145	0.115937	-1.565133	5.083058	3.714426	0.602593	-0.007419	0.267720	-1.822893	4.829765	4.185706	0.623747	-0.009172	0.323258	-1.822893	4.829765	4.185706	0.623747	-0.009172	0.323258
1685.838000	-0.101068	-2.000645	-1.006383	-1.685548	1.487107	0.957603	-0.178287	-0.096441	-0.001655	0.089316	-0.000146	0.113495	-1.574422	5.057131	3.685135	0.630686	0.002352	0.265860	-1.822647	4.837624	4.186408	0.623716	-0.009170	0.323229	-1.822647	4.837624	4.186408	0.623716	-0.009170	0.323229
1685.848000	-0.102866	-2.001602	-1.006371	-1.684623	1.487095	0.958737	-0.177666	-0.097128	-0.002030	0.089868	-0.000150	0.113766	-1.732262	5.026381	3.672150	0.649124	-0.000749	0.329575	-1.822443	4.844187	4.186979	0.623689	-0.009170	0.323204	-1.822443	4.844187	4.186979	0.623689	-0.009170	0.323204
1685.858000	-0.104630	-2.002587	-1.006383	-1.683712	1.487131	0.959905	-0.178576	-0.096868	-0.001565	0.090446	-0.000134	0.116682	-1.687332	5.122721	3.638724	0.631274	0.015935	0.259803	-1.822240	4.850255	4.187512	0.623671	-0.009168	0.323180	-1.822240	4.850255	4.187512	0.623671	-0.009168	0.323180
1685.868000	-0.106403	-2.003534	-1.006444	-1.682779	1.487107	0.961113	-0.178135	-0.094319	-0.001799	0.092057	-0.000121	0.113273	-1.563074	4.781334	3.676119	0.619747	-0.007887	0.293500	-1.822036	4.857007	4.188100	0.623646	-0.009167	0.323155	-1.822036	4.857007	4.188100	0.623646	-0.009167	0.323155
1685.878000	-0.108203	-2.004467	-1.006468	-1.681841	1.487083	0.962213	-0.177250	-0.096904	-0.002440	0.093696	-0.000126	0.114279	-1.887365	4.740960	3.684528	0.605684	0.000186	0.273883	-1.821834	4.863403	4.188655	0.623621	-0.009171	0.323131	-1.821834	4.863403	4.188655	0.623621	-0.009171	0.323131
1685.890000	-0.110362	-2.005675	-1.006479	-1.680774	1.487072	0.963579	-0.178308	-0.099625	-0.002333	0.093108	-0.000114	0.113709	-1.915516	5.137733	3.693714	0.599324	-0.003058	0.288543	-1.821592	4.871066	4.189317	0.623593	-0.009166	0.323102	-1.821592	4.871066	4.189317	0.623593	-0.009166	0.323102
1685.900000	-0.112114	-2.006620	-1.006444	-1.679851	1.487059	0.964778	-0.179886	-0.096066	-0.001565	0.093000	-0.000106	0.114253	-1.666433	4.941785	3.641408	0.623273	0.010313	0.283814	-1.821389	4.877955	4.189901	0.623562	-0.009161	0.323077	-1.821389	4.877955	4.189901	0.623562	-0.009161	0.323077
1685.910000	-0.113862	-2.007578	-1.006479	-1.678907	1.487059	0.965883	-0.176619	-0.097679	-0.001859	0.093884	-0.000099	0.113781	-2.040629	4.973418	3.675816	0.618061	0.010849	0.271144	-1.821189	4.884186	4.190422	0.623548	-0.009163	0.323053	-1.821189	4.884186	4.190422	0.623548	-0.009163	0.323053
1685.920000	-0.115722	-2.008544	-1.006539	-1.677957	1.487119	0.967019	-0.178156	-0.099592	-0.001771	0.094422	-0.000092	0.114674	-1.743977	5.292249	3.667582	0.601605	-0.000380	0.262427	-1.820989	4.890630	4.190971	0.623522	-0.009159	0.323029	-1.820989	4.890630	4.190971	0.623522	-0.009159	0.323029
1685.932000	-0.117919	-2.009725	-1.006528	-1.676854	1.487072	0.968335	-0.180180	-0.093751	-0.002117	0.094180	-0.000076	0.111514	-1.621763	4.678567	3.653433	0.611652	0.013065	0.305516	-1.820749	4.898463	4.191629	0.623490	-0.009159	0.323000	-1.820749	4.898463	4.191629	0.623490	-0.009159	0.323000
1685.942000	-0.119727	-2.010649	-1.006539	-1.675920	1.487072	0.969536	-0.176932	-0.097141	-0.002663	0.092165	-0.000070	0.115663	-1.872961	4.949138	3.729520	0.664827	0.039549	0.316093	-1.820550	4.904792	4.192156	0.623464	-0.009156	0.322976	-1.820550	4.904792	4.192156	0.623464	-0.009156	0.322976
1685.952000	-0.121455	-2.011630	-1.006563	-1.675059	1.487048	0.970690	-0.178269	-0.098067	-0.001760	0.093129	-0.000078	0.117140	-1.900002	5.196200	3.686889	0.649617	-0.000633	0.234625	-1.820351	4.911497	4.192706	0.623443	-0.009157	0.322952	-1.820351	4.911497	4.192706	0.623443	-0.009157	0.322952
1685.962000	-0.123242	-2.012608	-1.006598	-1.674050	1.487108	0.971824	-0.178008	-0.098516	-0.001616	0.094791	-0.000073	0.115783	-1.821560	5.183423	3.674518	0.590027	0.004227	0.247118	-1.820152	4.917973	4.193243	0.623418	-0.009152	0.322929	-1.820152	4.917973	4.193243	0.623418	-0.009152	0.322929
1685.974000	-0.125376	-2.013816	-1.006598	-1.672958	1.487059	0.973188	-0.178261	-0.098564	-0.001645	0.096152	-0.000067	0.112093	-1.591415	5.334781	3.673275	0.631587	-0.022706	0.285155	-1.819915	4.925868	4.193874	0.623386	-0.009152	0.322900	-1.819915	4.925868	4.193874	0.623386	-0.009152	0.322900
1685.984000	-0.127127	-2.014774	-1.006623	-1.672036	1.487072	0.974304	-0.178148	-0.097141	-0.001469	0.093645	-0.000074	0.112928	-1.654591	5.312673	3.712547	0.601583	0.029895	0.316241	-1.819718	4.932312	4.194392	0.623362	-0.009152	0.322876	-1.819718	4.932312	4.194392	0.623362	-0.009152	0.322876
1685.994000	-0.128902	-2.015763	-1.006635	-1.671115	1.487072	0.975496	-0.177733	-0.092800	-0.001919	0.096251	-0.000070	0.118806	-1.759173	4.923460	3.675229	0.611491	0.002360	0.268551	-1.819522	4.938652	4.194900	0.623341	-0.009148	0.322853	-1.819522	4.938652	4.194900	0.623341	-0.009148	0.322853
1686.004000	-0.130678	-2.016634	-1.006696	-1.670179	1.487108	0.976617	-0.180457	-0.093464	-0.002411	0.093845	-0.000000	0.113976	-1.421746	4.816278	3.803355	0.609343	-0.000860	0.257267	-1.819326	4.944877	4.195405	0.623316	-0.009151	0.322829	-1.819326	4.944877	4.195405	0.623316	-0.009151	0.322829
1686.016000	-0.132799	-2.017808	-1.006671	-1.669052	1.487048	0.978007	-0.177003	-0.097948	-0.002390	0.092664	-0.000000	0.113669	-1.802358	5.194562	3.756330	0.634778	-0.012540	0.230296	-1.819091	4.952605	4.196027	0.623289	-0.009146	0.322801	-1.819091	4.952605	4.196027	0.623289	-0.009146	0.322801
1686.026000	-0.134550	-2.018755	-1.006695	-1.668141	1.487095	0.979120	-0.176798	-0.097158	-0.001600	0.094057	-0.000000	0.109643	-1.904637	5.255284	3.728702	0.641627	-0.020623	0.315703	-1.818897	4.959089	4.196514	0.623268	-0.009146	0.322778	-1.818897	4.959089	4.196514	0.623268	-0.009146	0.322778
1686.036000	-0.136315	-2.019734	-1.006719	-1.667222	1.487035	0.980216	-0.179950	-0.095788	-0.000802	0.090914	-0.000079	0.113601	-1.578844	5.105000	3.662710	0.656677	-0.007969	0.253505	-1.818703	4.965335	4.197008	0.623248	-0.009145	0.322754	-1.818703	4.965335	4.197008	0.623248	-0.009145	0.322754
1686.046000	-0.138066	-2.020677	-1.006730	-1.666271	1.487095	0.981409	-0.177372	-0.097023	-0.000947	0.095217	-0.000073	0.111420	-1.797909	5.204891	3.642607	0.568093	0.001404	0.272351	-1.818509	4.971616	4.197495	0.623228	-0.009145	0.322731	-1.818509	4.971616	4.197495	0.623228	-0.009145	0.322731
1686.058000	-0.140166	-2.021786	-1.006706	-1.665169	1.487072	0.982776	-0.177286	-0.092910	-0.000798	0.092348	-0.000080	0.114040	-1.889343	4.794516	3.625162	0.607940	0.018069	0.240155	-1.818278	4.979035	4.198060	0.623202	-0.009138	0.322703	-1.818278	4.979035	4.198060	0.623202	-0.009138	0.322703
1686.068000	-0.141932	-2.022759	-1.006755	-1.664234	1.487108	0.983891	-0.178405	-0.094858	-0.002240	0.092391	-0.000074	0.112461	-1.717916	4.676496	3.718694	0.629072	-0.015919	0.298364	-1.818085	4.985596	4.198555	0.623177	-0.009141	0.322680	-1.818085	4.985596	4.198555	0.623177	-0.009141	0.322680
1686.078000	-0.143721	-2.023730	-1.006791	-1.663314	1.487108	0.985008	-0.178990	-0.099504	-0.001671	0.091236	-0.000080	0.113144	-1.834869	5.260720	3.692220	0.608077	0.002151	0.290649	-1.817893	4.991674	4.199016	0.623156	-0.009139	0.322657	-1.817893	4.991674	4.199016	0.623156	-0.009139	0.322657
1686.088000	-0.145485	-2.024694	-1.006791	-1.662377	1.487083	0.986145	-0.177008	-0.097185	-0.001549	0.092906	-0.000076	0.117761	-1.923084	5.209596	3.627930	0.644412	0.005118	0.219427	-1.817701	4.998156	4.199500	0.623134	-0.009138	0.322634	-1.817701	4.998156	4.199500	0.623134	-0.009138	0.322634
1686.100000	-0.147621	-2.025889	-1.006814	-1.661250	1.487083	0.987510	-0.176499	-0.096166	-0.001461	0.092926	-0.000071	0.113875	-2.038793	5.155477	3.688037	0.595666	-0.010659	0.268609	-1.817471	5.005803	4.200078	0.623105	-0.009134	0.322607	-1.817471	5.005803	4.200078	0.623105	-0.009134	0.322607
1686.110000	-0.149399	-2.026884	-1.006826	-1.660327	1.487083	0.988661	-0.180112	-0.097377	-0.001912	0.092179	-0.000000	0.113673	-1.665427	5.351254	3.664424	0.593910	-0.030334	0.250800	-1.817281	5.012181	4.200550	0.623081	-0.009136	0.322584	-1.817281	5.012181	4.200550	0.623081	-0.009136	0.322584
1686.120000	-0.151175	-2.027815	-1.006826	-1.659408	1.487059	0.989706	-0.177855	-0.094094	-0.001631	0.090323	-0.000000	0.112440	-1.821178	5.017521	3.612681	0.610939	-0.015366	0.331268	-1.817091	5.018662	4.201009	0.623060	-0.009135	0.322561	-1.817091	5.018662	4.201009	0.623060	-0.009135	0.322561
1686.130000	-0.152975	-2.028793	-1.006899	-1.658507	1.487108	0.990866	-0.177624	-0.094182	-0.002874	0.090105	-0.000087	0.115287	-1.888419	4.996206	3.728511	0.606668	-0.010662	0.283893	-1.816900	5.025056	4.201490	0.623033	-0.009133	0.322538	-1.816900	5.025056	4.201490	0.623033	-0.009133	0.322538
1686.140000	-0.154742	-2.029752	-1.006923	-1.657572	1.487072	0.992051	-0.180591	-0.096773	-0.002383	0.090169	-0.000079	0.111843	-1.477314	5.394156	3.717759	0.608358	-0.018751	0.283839	-1.816711	5.031271	4.201936	0.623009	-0.009132	0.322516	-1.816711	5.031271	4.201936	0.623009	-0.009132	0.322516
1686.152000	-0.156912	-2.030888	-1.006898	-1.656480	1.487095	0.993405	-0.177317	-0.096331	-0.001991	0.091156	-0.000072	0.112542	-1.527892	5.404774	3.708859	0.595746	0.014693	0.278871	-1.816485	5.039018	4.202482	0.622984	-0.009131	0.322488	-1.816485	5.039018	4.202482	0.622984	-0.009131	0.322488
1686.162000	-0.158699	-2.031820	-1.006957	-1.655549	1.487083	0.994474	-0.175438	-0.094363	-0.001669	0.089654	-0.000080	0.110204	-1.608050	5.187086	3.748066	0.578422	-0.010123	0.320322	-1.816297	5.045192	4.202928	0.622961	-0.009126	0.322466	-1.816297	5.045192	4.202928	0.622961	-0.009126	0.322466
1686.172000	-0.160452	-2.032810	-1.006946	-1.654646	1.487095	0.995635	-0.174916	-0.095030	-0.001437	0.092268	-0.000074	0.113626	-1.730106	5.260115	3.671085	0.603313	-0.015642	0.286054	-1.816110	5.051221	4.203338	0.622946	-0.009127	0.322443	-1.816110	5.051221	4.203338	0.622946	-0.009127	0.322443
1686.182000	-0.162241	-2.033756	-1.006970	-1.653748	1.487048	0.996785	-0.176708	-0.094603	-0.001455	0.090581	-0.000070	0.111955	-1.532733	5.321934	3.662759	0.604170	0.006987	0.259733	-1.815923	5.057263	4.203787	0.622919	-0.009125	0.322421	-1.815923	5.057263	4.203787	0.622919	-0.009125	0.322421
1686.194000	-0.164341	-2.034855	-1.006970	-1.652610	1.487083	0.998127	-0.174369	-0.091839	-0.002040	0.089528	-0.000075	0.113340	-1.799270	4.830332	3.688432	0.627041	0.006198	0.261461	-1.815700	5.064734	4.204289	0.622898	-0.009127	0.322394	-1.815700	5.064734	4.204289	0.622898	-0.009127	0.322394
1686.204000	-0.166069	-2.035777	-1.007007	-1.651677	1.487108	0.999220	-0.174332	-0.094502	-0.001625	0.091153	-0.000071	0.111385	-1.718727	5.060747	3.665524	0.604823	-0.009176	0.283373	-1.815514	5.070667	4.204709	0.622874	-0.009122	0.322372	-1.815514	5.070667	4.204709	0.622874	-0.009122	0.322372
1686.214000	-0.167859	-2.036767	-1.006982	-1.650799	1.487059	1.000318	-0.177380	-0.096433	-0.001688	0.091832	-0.000000	0.112295	-1.394857	5.217601	3.671771	0.615681	-0.016513	0.321504	-1.815328	5.077083	4.205144	0.622845	-0.009120	0.322350	-1.815328	5.077083	4.205144	0.622845	-0.009120	0.322350
1686.224000	-0.169598	-2.037677	-1.007030	-1.649853	1.487072	1.001506	-0.173572	-0.093924	-0.001037	0.090823	-0.000000	0.116482	-1.879509	5.131359	3.599201	0.612060	-0.020299	0.247011	-1.815144	5.083072	4.205553	0.622831	-0.009118	0.322327	-1.815144	5.083072	4.205553	0.622831	-0.009118	0.322327
1686.236000	-0.171663	-2.038826	-1.007006	-1.648846	1.487048	1.002857	-0.174025	-0.095989	-0.001135	0.091119	-0.000079	0.113498	-1.834075	5.190809	3.623604	0.599562	0.004770	0.260085	-1.814923	5.090602	4.206038	0.622806	-0.009118	0.322301	-1.814923	5.090602	4.206038	0.622806	-0.009118	0.322301
1686.246000	-0.173416	-2.039770	-1.007030	-1.647914	1.487048	1.003961	-0.175770	-0.096217	-0.001479	0.090329	-0.000073	0.112500	-1.753774	5.397236	3.641507	0.618316	-0.018640	0.267457	-1.814739	5.096654	4.206442	0.622783	-0.009116	0.322279	-1.814739	5.096654	4.206442	0.622783	-0.009116	0.322279
1686.256000	-0.175216	-2.040722	-1.007066	-1.647011	1.487048	1.005057	-0.173609	-0.091572	-0.001411	0.092590	-0.000067	0.108714	-1.930760	4.820744	3.558048	0.633016	-0.011647	0.338787	-1.814555	5.103025	4.206866	0.622757	-0.009115	0.322257	-1.814555	5.103025	4.206866	0.622757	-0.009115	0.322257
1686.266000	-0.176945	-2.041671	-1.007078	-1.646113	1.487083	1.006151	-0.174733	-0.095246	-0.002467	0.091816	-0.000075	0.116058	-1.984594	5.093378	3.736243	0.611733	-0.008014	0.240361	-1.814372	5.108925	4.207252	0.622739	-0.009115	0.322235	-1.814372	5.108925	4.207252	0.622739	-0.009115	0.322235
1686.278000	-0.179034	-2.042820	-1.007102	-1.644986	1.487059	1.007585	-0.174360	-0.096979	-0.002199	0.091695	-0.000081	0.113183	-1.981553	5.315724	3.703481	0.615298	0.008674	0.232567	-1.814153	5.116590	4.207739	0.622713	-0.009113	0.322209	-1.814153	5.116590	4.207739	0.622713	-0.009113	0.322209
1686.288000	-0.180848	-2.043751	-1.007113	-1.644076	1.487059	1.008714	-0.177478	-0.095563	-0.001761	0.095456	-0.000076	0.112622	-1.558344	5.258241	3.736333	0.589011	-0.003220	0.238507	-1.813971	5.122765	4.208141	0.622685	-0.009112	0.322187	-1.813971	5.122765	4.208141	0.622685	-0.009112	0.322187
1686.298000	-0.182623	-2.044716	-1.007161	-1.643164	1.487083	1.009774	-0.174153	-0.096080	-0.002304	0.092938	-0.000079	0.110126	-1.815367	5.485272	3.699106	0.621564	-0.013301	0.303003	-1.813790	5.128742	4.208522	0.622664	-0.009108	0.322165	-1.813790	5.128742	4.208522	0.622664	-0.009108	0.322165
1686.308000	-0.184326	-2.045676	-1.007161	-1.642278	1.487072	1.010913	-0.173397	-0.096479	-0.001673	0.093641	-0.000000	0.112769	-1.867346	5.588355	3.687545	0.584549	-0.002279	0.284368	-1.813608	5.135071	4.208921	0.622639	-0.009108	0.322144	-1.813608	5.135071	4.208921	0.622639	-0.009108	0.322144
1686.318000	-0.186141	-2.046631	-1.007173	-1.641336	1.487072	1.012055	-0.176044	-0.093183	-0.001492	0.092617	-0.000000	0.114631	-1.607753	5.149551	3.655242	0.640397	-0.007416	0.218287	-1.813428	5.141057	4.209295	0.622619	-0.009104	0.322122	-1.813428	5.141057	4.209295	0.622619	-0.009104	0.322122
1686.328000	-0.187869	-2.047549	-1.007186	-1.640411	1.487035	1.013163	-0.174413	-0.092962	-0.002743	0.093499	-0.000060	0.111752	-1.520397	5.081591	3.782669	0.609241	-0.011963	0.218940	-1.813248	5.146937	4.209663	0.622602	-0.009105	0.322101	-1.813248	5.146937	4.209663	0.622602	-0.009105	0.322101
1686.338000	-0.189596	-2.048473	-1.007222	-1.639513	1.487072	1.014277	-0.173348	-0.095044	-0.002582	0.092948	-0.000080	0.111617	-1.769104	5.273838	3.787507	0.603265	-0.012700	0.259064	-1.813069	5.152954	4.210033	0.622579	-0.009105	0.322079	-1.813069	5.152954	4.210033	0.622579	-0.009105	0.322079
1686.350000	-0.191685	-2.049549	-1.007270	-1.638460	1.487072	1.015592	-0.173550	-0.095820	-0.001721	0.090743	-0.000073	0.109014	-1.650564	5.380765	3.695823	0.653579	0.006802	0.307470	-1.812854	5.159960	4.210462	0.622557	-0.009105	0.322053	-1.812854	5.159960	4.210462	0.622557	-0.009105	0.322053
1686.360000	-0.193451	-2.050517	-1.007257	-1.637504	1.487059	1.016687	-0.176275	-0.094272	-0.001053	0.092727	-0.000081	0.113797	-1.344833	5.208525	3.667671	0.621783	-0.021352	0.247023	-1.812675	5.166166	4.210839	0.622536	-0.009100	0.322032	-1.812675	5.166166	4.210839	0.622536	-0.009100	0.322032
1686.370000	-0.195142	-2.051459	-1.007280	-1.636616	1.487048	1.017819	-0.172655	-0.095706	-0.001221	0.092205	-0.000075	0.111176	-1.739730	5.335233	3.685154	0.592587	-0.028554	0.274798	-1.812498	5.172172	4.211195	0.622515	-0.009099	0.322011	-1.812498	5.172172	4.211195	0.622515	-0.009099	0.322011
1686.380000	-0.196858	-2.052394	-1.007269	-1.635696	1.487072	1.018981	-0.172195	-0.093986	-0.000966	0.089594	-0.000070	0.109723	-1.851144	5.133652	3.651891	0.644604	-0.002522	0.253841	-1.812320	5.178144	4.211542	0.622500	-0.009098	0.321989	-1.812320	5.178144	4.211542	0.622500	-0.009098	0.321989
1686.390000	-0.198564	-2.053301	-1.007304	-1.634764	1.487072	1.020072	-0.175845	-0.091074	-0.001271	0.089715	-0.000077	0.108279	-1.610397	4.829110	3.648584	0.619072	-0.051652	0.297839	-1.812143	5.184093	4.211892	0.622479	-0.009103	0.321968	-1.812143	5.184093	4.211892	0.622479	-0.009103	0.321968
1686.402000	-0.200578	-2.054487	-1.007329	-1.633674	1.487072	1.021379	-0.172609	-0.096659	-0.001842	0.090422	-0.000072	0.112931	-1.939706	5.304359	3.688931	0.640423	-0.047698	0.269638	-1.811931	5.191536	4.212318	0.622451	-0.009098	0.321943	-1.811931	5.191536	4.212318	0.622451	-0.009098	0.321943
1686.412000	-0.202282	-2.055476	-1.007329	-1.632737	1.487035	1.022550	-0.174649	-0.097036	-0.001603	0.091392	-0.000000	0.113924	-1.862570	5.502265	3.701852	0.625606	0.004983	0.215592	-1.811754	5.197813	4.212673	0.622423	-0.009095	0.321922	-1.811754	5.197813	4.212673	0.622423	-0.009095	0.321922
1686.422000	-0.204059	-2.056434	-1.007364	-1.631839	1.487048	1.023650	-0.176118	-0.094765	-0.001289	0.092162	-0.000000	0.111424	-1.746057	5.395183	3.656979	0.607074	-0.042478	0.250983	-1.811579	5.203978	4.213006	0.622403	-0.009094	0.321901	-1.811579	5.203978	4.213006	0.622403	-0.009094	0.321901
1686.432000	-0.205786	-2.057415	-1.007353	-1.630969	1.487024	1.024755	-0.175945	-0.095448	-0.001894	0.089660	-0.000078	0.110959	-1.786694	5.473832	3.717047	0.610771	-0.052604	0.251111	-1.811402	5.210225	4.213361	0.622377	-0.009097	0.321880	-1.811402	5.210225	4.213361	0.622377	-0.009097	0.321880
1686.442000	-0.207525	-2.058356	-1.007365	-1.630056	1.487083	1.025851	-0.174063	-0.094089	-0.001963	0.090873	-0.000079	0.108608	-1.967194	5.454613	3.682125	0.614805	-0.046779	0.292706	-1.811227	5.216548	4.213699	0.622353	-0.009091	0.321859	-1.811227	5.216548	4.213699	0.622353	-0.009091	0.321859
1686.452000	-0.209312	-2.059266	-1.007401	-1.629147	1.487072	1.026990	-0.173890	-0.090716	-0.002357	0.089584	-0.000072	0.109960	-1.862814	5.164295	3.711899	0.635116	-0.020181	0.258690	-1.811053	5.222332	4.214029	0.622335	-0.009090	0.321838	-1.811053	5.222332	4.214029	0.622335	-0.009090	0.321838
1686.464000	-0.211424	-2.060452	-1.007449	-1.628058	1.487048	1.028318	-0.175980	-0.094825	-0.002896	0.088254	-0.000079	0.108704	-1.682412	5.543680	3.797374	0.642115	-0.040415	0.283943	-1.810844	5.229565	4.214417	0.622309	-0.009091	0.321813	-1.810844	5.229565	4.214417	0.622309	-0.009091	0.321813
1686.474000	-0.213163	-2.061408	-1.007497	-1.627139	1.487048	1.029412	-0.174023	-0.095238	-0.002255	0.087793	-0.000085	0.113097	-1.849854	5.604838	3.786431	0.637783	-0.015757	0.211532	-1.810670	5.235556	4.214746	0.622287	-0.009089	0.321793	-1.810670	5.235556	4.214746	0.622287	-0.009089	0.321793
1686.484000	-0.214926	-2.062360	-1.007437	-1.626202	1.487048	1.030484	-0.173520	-0.092638	-0.001765	0.089262	-0.000081	0.107788	-1.746666	5.520483	3.763576	0.603460	-0.040467	0.312575	-1.810497	5.241774	4.215061	0.622268	-0.009087	0.321772	-1.810497	5.241774	4.215061	0.622268	-0.009087	0.321772
1686.494000	-0.216677	-2.063271	-1.007508	-1.625304	1.487059	1.031586	-0.174489	-0.091997	-0.001589	0.087542	-0.000076	0.108877	-1.505960	5.355683	3.734165	0.644154	-0.011709	0.313663	-1.810325	5.247764	4.215376	0.622245	-0.009085	0.321751	-1.810325	5.247764	4.215376	0.622245	-0.009085	0.321751
1686.506000	-0.218801	-2.064408	-1.007520	-1.624191	1.487048	1.032965	-0.173995	-0.093527	-0.001786	0.086778	-0.000081	0.112762	-1.481751	5.536523	3.757190	0.633842	-0.018585	0.242464	-1.810118	5.254810	4.215739	0.622224	-0.009086	0.321727	-1.810118	5.254810	4.215739	0.622224	-0.009086	0.321727
1686.516000	-0.220539	-2.065327	-1.007544	-1.623320	1.487059	1.034057	-0.171628	-0.091025	-0.001269	0.086607	-0.000106	0.112145	-1.659242	5.345119	3.703517	0.622768	-0.032193	0.246688	-1.809947	5.260684	4.216043	0.622202	-0.009082	0.321706	-1.809947	5.260684	4.216043	0.622202	-0.009082	0.321706
1686.526000	-0.222218	-2.066209	-1.007545	-1.622431	1.487048	1.035189	-0.170877	-0.089226	-0.002007	0.087760	-0.000095	0.110070	-1.759609	4.990174	3.762105	0.621046	-0.032234	0.270737	-1.809776	5.266513	4.216338	0.622183	-0.009082	0.321686	-1.809776	5.266513	4.216338	0.622183	-0.009082	0.321686
1686.536000	-0.223983	-2.067127	-1.007581	-1.621545	1.487072	1.036230	-0.174076	-0.094206	-0.001555	0.088607	-0.000086	0.106856	-1.448397	5.279214	3.775436	0.602390	-0.010269	0.382978	-1.809606	5.272142	4.216624	0.622161	-0.009082	0.321665	-1.809606	5.272142	4.216624	0.622161	-0.009082	0.321665
1686.548000	-0.226045	-2.068303	-1.007556	-1.620455	1.487035	1.037586	-0.170756	-0.093742	-0.001201	0.088774	-0.000092	0.113604	-1.726874	5.471588	3.756456	0.599207	-0.035204	0.262156	-1.809402	5.279186	4.216964	0.622137	-0.009083	0.321641	-1.809402	5.279186	4.216964	0.622137	-0.009083	0.321641
1686.558000	-0.227773	-2.069191	-1.007544	-1.619571	1.487059	1.038702	-0.171676	-0.091407	-0.000864	0.090019	-0.000085	0.111475	-1.691499	5.201584	3.680474	0.606626	-0.028764	0.263827	-1.809232	5.284990	4.217246	0.622120	-0.009080	0.321621	-1.809232	5.284990	4.217246	0.622120	-0.009080	0.321621
1686.568000	-0.229442	-2.070115	-1.007604	-1.618671	1.487059	1.039823	-0.174063	-0.093762	-0.001318	0.089245	-0.000092	0.110805	-1.548657	5.387312	3.674417	0.619969	-0.021882	0.228870	-1.809063	5.290985	4.217531	0.622101	-0.009080	0.321601	-1.809063	5.290985	4.217531	0.622101	-0.009080	0.321601
1686.578000	-0.231203	-2.071077	-1.007592	-1.617797	1.487024	1.040935	-0.171208	-0.092621	-0.000999	0.089343	-0.000086	0.107830	-1.641178	5.476063	3.672119	0.620487	-0.014119	0.274621	-1.808894	5.296652	4.217807	0.622079	-0.009075	0.321580	-1.808894	5.296652	4.217807	0.622079	-0.009075	0.321580
1686.588000	-0.232871	-2.071964	-1.007628	-1.616926	1.487035	1.042017	-0.170672	-0.089559	-0.001899	0.088522	-0.000080	0.110152	-1.829616	5.014927	3.694326	0.653110	-0.032366	0.233094	-1.808726	5.302576	4.218082	0.622057	-0.009075	0.321560	-1.808726	5.302576	4.218082	0.622057	-0.009075	0.321560
1686.598000	-0.234575	-2.072913	-1.007617	-1.616012	1.487048	1.043175	-0.171685	-0.093619	-0.002181	0.091038	-0.000086	0.111934	-1.901820	5.334695	3.783886	0.624816	-0.060719	0.240083	-1.808558	5.308189	4.218347	0.622037	-0.009077	0.321540	-1.808558	5.308189	4.218347	0.622037	-0.009077	0.321540
1686.610000	-0.236650	-2.074019	-1.007665	-1.614898	1.487035	1.044444	-0.172709	-0.094766	-0.001615	0.092727	-0.000081	0.110254	-1.767704	5.498827	3.731210	0.601511	-0.028536	0.262274	-1.808357	5.315482	4.218672	0.622016	-0.009071	0.321516	-1.808357	5.315482	4.218672	0.622016	-0.009071	0.321516
1686.620000	-0.238365	-2.074933	-1.007664	-1.614001	1.487072	1.045581	-0.170685	-0.094090	-0.001366	0.090702	-0.000083	0.109171	-2.012590	5.536342	3.733830	0.590873	-0.037524	0.301242	-1.808190	5.321125	4.218931	0.622000	-0.009075	0.321497	-1.808190	5.321125	4.218931	0.622000	-0.009075	0.321497
1686.630000	-0.240081	-2.075894	-1.007688	-1.613154	1.487024	1.046612	-0.172533	-0.094304	-0.001581	0.089460	-0.000076	0.106991	-1.818349	5.562736	3.740378	0.619048	-0.032363	0.326531	-1.808023	5.327113	4.219190	0.621975	-0.009069	0.321477	-1.808023	5.327113	4.219190	0.621975	-0.009069	0.321477
1686.640000	-0.241834	-2.076841	-1.007688	-1.612253	1.487035	1.047748	-0.172855	-0.095158	-0.001786	0.090293	-0.000084	0.111220	-1.695936	5.726364	3.754026	0.617432	-0.047272	0.291910	-1.807857	5.332910	4.219441	0.621951	-0.009070	0.321457	-1.807857	5.332910	4.219441	0.621951	-0.009070	0.321457
1686.652000	-0.243920	-2.077907	-1.007735	-1.611163	1.487048	1.049124	-0.171436	-0.090283	-0.001297	0.091606	-0.000077	0.109452	-1.821739	5.312537	3.730651	0.590888	-0.034670	0.247237	-1.807658	5.339945	4.219749	0.621931	-0.009067	0.321433	-1.807658	5.339945	4.219749	0.621931	-0.009067	0.321433
1686.662000	-0.245659	-2.078811	-1.007771	-1.610314	1.487048	1.050213	-0.171460	-0.091169	-0.002359	0.090181	-0.000084	0.108006	-1.769614	5.194750	3.785754	0.641120	-0.043504	0.280696	-1.807494	5.345049	4.219984	0.621912	-0.009068	0.321413	-1.807494	5.345049	4.219984	0.621912	-0.009068	0.321413
1686.672000	-0.247387	-2.079738	-1.007784	-1.609381	1.487048	1.051305	-0.171331	-0.094325	-0.002135	0.094058	-0.000079	0.106814	-1.789849	5.493713	3.793376	0.606855	-0.060271	0.309995	-1.807329	5.351093	4.220227	0.621889	-0.009067	0.321394	-1.807329	5.351093	4.220227	0.621889	-0.009067	0.321394
1686.682000	-0.249140	-2.080672	-1.007795	-1.608457	1.487011	1.052333	-0.173782	-0.094513	-0.001391	0.091053	-0.000084	0.111684	-1.375547	5.560828	3.680746	0.622748	-0.038346	0.287463	-1.807165	5.356575	4.220463	0.621874	-0.009066	0.321374	-1.807165	5.356575	4.220463	0.621874	-0.009066	0.321374
1686.692000	-0.250817	-2.081526	-1.007795	-1.607584	1.487048	1.053484	-0.170979	-0.092739	-0.001153	0.090329	-0.000080	0.113444	-1.571613	5.467156	3.667585	0.613127	-0.047462	0.200805	-1.807000	5.362539	4.220707	0.621857	-0.009063	0.321355	-1.807000	5.362539	4.220707	0.621857	-0.009063	0.321355
1686.704000	-0.252845	-2.082656	-1.007795	-1.606518	1.487035	1.054798	-0.171059	-0.093966	-0.001124	0.090691	-0.000103	0.107918	-1.672905	5.490066	3.716037	0.597600	-0.054128	0.284821	-1.806805	5.369183	4.220978	0.621835	-0.009062	0.321331	-1.806805	5.369183	4.220978	0.621835	-0.009062	0.321331
1686.714000	-0.254573	-2.083616	-1.007807	-1.605611	1.487059	1.055891	-0.172807	-0.093212	-0.000682	0.091592	-0.000092	0.108350	-1.420862	5.434359	3.641855	0.608247	-0.056837	0.254660	-1.806642	5.374820	4.221198	0.621820	-0.009062	0.321312	-1.806642	5.374820	4.221198	0.621820	-0.009062	0.321312
1686.724000	-0.256323	-2.084513	-1.007819	-1.604735	1.487035	1.056940	-0.170388	-0.090868	-0.001306	0.089063	-0.000101	0.106159	-1.633424	5.015065	3.687165	0.609051	-0.044576	0.308111	-1.806480	5.380487	4.221421	0.621805	-0.009060	0.321293	-1.806480	5.380487	4.221421	0.621805	-0.009060	0.321293
1686.734000	-0.257967	-2.085431	-1.007832	-1.603801	1.487035	1.058115	-0.170242	-0.094259	-0.001856	0.090029	-0.000092	0.110330	-1.831088	5.403089	3.717536	0.601878	-0.036046	0.278461	-1.806317	5.386363	4.221641	0.621777	-0.009056	0.321273	-1.806317	5.386363	4.221641	0.621777	-0.009056	0.321273
1686.744000	-0.259682	-2.086404	-1.007843	-1.602941	1.487048	1.059220	-0.170186	-0.096333	-0.001199	0.090262	-0.000099	0.110478	-1.813360	5.664525	3.666794	0.615481	-0.052416	0.234623	-1.806155	5.392290	4.221862	0.621758	-0.009057	0.321254	-1.806155	5.392290	4.221862	0.621758	-0.009057	0.321254
1686.754000	-0.261397	-2.087373	-1.007855	-1.602029	1.487048	1.060234	-0.172456	-0.093902	-0.000959	0.089041	-0.000105	0.110116	-1.580501	5.524690	3.654249	0.610774	-0.065566	0.233637	-1.805993	5.398155	4.222076	0.621738	-0.009057	0.321235	-1.805993	5.398155	4.222076	0.621738	-0.009057	0.321235
1686.766000	-0.263467	-2.088491	-1.007855	-1.600953	1.487000	1.061502	-0.169312	-0.094909	-0.001961	0.086748	-0.000125	0.107819	-1.938546	5.673965	3.700048	0.653073	-0.067509	0.303423	-1.805799	5.405259	4.222328	0.621707	-0.009055	0.321212	-1.805799	5.405259	4.222328	0.621707	-0.009055	0.321212
1686.776000	-0.265120	-2.089453	-1.007880	-1.600066	1.487000	1.062645	-0.170522	-0.092758	-0.001391	0.088174	-0.000112	0.110650	-1.751674	5.706388	3.662450	0.606742	-0.028844	0.287899	-1.805639	5.411025	4.222531	0.621690	-0.009055	0.321193	-1.805639	5.411025	4.222531	0.621690	-0.009055	0.321193
1686.786000	-0.266796	-2.090340	-1.007892	-1.599158	1.487048	1.063743	-0.172290	-0.089325	-0.002450	0.089855	-0.000100	0.113837	-1.650730	5.228199	3.700815	0.612218	-0.056233	0.225217	-1.805478	5.416760	4.222732	0.621665	-0.009055	0.321174	-1.805478	5.416760	4.222732	0.621665	-0.009055	0.321174
1686.796000	-0.268557	-2.091313	-1.007964	-1.598331	1.487024	1.064841	-0.171126	-0.093265	-0.002950	0.087210	-0.000090	0.108846	-1.883882	5.576558	3.772620	0.667383	-0.068512	0.291496	-1.805320	5.422399	4.222929	0.621647	-0.009054	0.321155	-1.805320	5.422399	4.222929	0.621647	-0.009054	0.321155
1686.808000	-0.270580	-2.092466	-1.007987	-1.597217	1.487024	1.066151	-0.170165	-0.094406	-0.002157	0.089326	-0.000096	0.109819	-1.998694	5.849535	3.764595	0.593375	-0.072676	0.263849	-1.805128	5.429553	4.223169	0.621620	-0.009051	0.321132	-1.805128	5.429553	4.223169	0.621620	-0.009051	0.321132
1686.818000	-0.272317	-2.093356	-1.007962	-1.596306	1.487035	1.067181	-0.171316	-0.091615	-0.001238	0.089098	-0.000103	0.105225	-2.023478	5.729156	3.680308	0.607857	-0.058239	0.333721	-1.804970	5.435071	4.223354	0.621609	-0.009051	0.321113	-1.804970	5.435071	4.223354	0.621609	-0.009051	0.321113
1686.828000	-0.274005	-2.094256	-1.007987	-1.595436	1.487011	1.068293	-0.172006	-0.090626	-0.001585	0.086405	-0.000095	0.113970	-1.713198	5.662950	3.721141	0.640370	-0.039633	0.245655	-1.804811	5.441013	4.223543	0.621586	-0.009049	0.321094	-1.804811	5.441013	4.223543	0.621586	-0.009049	0.321094
1686.838000	-0.275741	-2.095204	-1.007998	-1.594513	1.487011	1.069405	-0.170688	-0.091864	-0.001326	0.085357	-0.000089	0.110853	-1.945091	5.651703	3.681644	0.609486	-0.037051	0.248930	-1.804653	5.446541	4.223720	0.621568	-0.009049	0.321076	-1.804653	5.446541	4.223720	0.621568	-0.009049	0.321076
1686.848000	-0.277429	-2.096153	-1.008011	-1.593614	1.487059	1.070511	-0.170609	-0.090082	-0.001193	0.087029	-0.000083	0.112757	-1.816664	5.588091	3.698010	0.590764	-0.053366	0.220387	-1.804496	5.452195	4.223899	0.621549	-0.009048	0.321057	-1.804496	5.452195	4.223899	0.621549	-0.009048	0.321057
1686.858000	-0.279120	-2.097053	-1.008023	-1.592756	1.487024	1.071618	-0.173808	-0.088164	-0.001616	0.084039	-0.000089	0.110022	-1.611368	5.278393	3.668332	0.633292	-0.044843	0.224268	-1.804339	5.457670	4.224068	0.621529	-0.009046	0.321038	-1.804339	5.457670	4.224068	0.621529	-0.009046	0.321038
1686.870000	-0.281189	-2.098135	-1.008060	-1.591690	1.487024	1.072915	-0.170575	-0.090473	-0.002122	0.085405	-0.000086	0.111174	-1.588610	5.517637	3.694899	0.610247	-0.064652	0.288154	-1.804150	5.464420	4.224273	0.621507	-0.009046	0.321016	-1.804150	5.464420	4.224273	0.621507	-0.009046	0.321016
1686.880000	-0.282938	-2.099083	-1.008060	-1.590789	1.487048	1.073967	-0.170555	-0.092738	-0.001501	0.086719	-0.000078	0.111699	-1.701490	5.649581	3.690818	0.603175	-0.052815	0.225374	-1.803994	5.469860	4.224439	0.621494	-0.009045	0.320997	-1.803994	5.469860	4.224439	0.621494	-0.009045	0.320997
1686.890000	-0.284626	-2.099996	-1.008071	-1.589914	1.487048	1.075070	-0.170108	-0.089926	-0.001059	0.086693	-0.000072	0.106097	-1.707573	5.546593	3.633224	0.576600	-0.061314	0.282697	-1.803838	5.475620	4.224594	0.621468	-0.009042	0.320979	-1.803838	5.475620	4.224594	0.621468	-0.009042	0.320979
1686.900000	-0.286327	-2.100874	-1.008059	-1.589067	1.487035	1.076203	-0.171999	-0.091150	-0.001258	0.086369	-0.000080	0.107597	-1.387423	5.522925	3.660330	0.598546	-0.040113	0.245698	-1.803683	5.481083	4.224752	0.621452	-0.009039	0.320960	-1.803683	5.481083	4.224752	0.621452	-0.009039	0.320960
1686.910000	-0.288013	-2.101833	-1.008106	-1.588178	1.487024	1.077218	-0.167550	-0.093413	-0.001119	0.087648	-0.000087	0.104472	-1.748161	5.834206	3.620079	0.591558	-0.065775	0.297863	-1.803527	5.486723	4.224907	0.621429	-0.009038	0.320942	-1.803527	5.486723	4.224907	0.621429	-0.009038	0.320942
1686.922000	-0.290037	-2.102924	-1.008119	-1.587147	1.487035	1.078554	-0.168705	-0.087796	-0.001096	0.089870	-0.000092	0.109921	-1.762996	5.233605	3.628172	0.590816	-0.058130	0.251510	-1.803342	5.493544	4.225081	0.621404	-0.009039	0.320920	-1.803342	5.493544	4.225081	0.621404	-0.009039	0.320920
1686.932000	-0.291728	-2.103817	-1.008143	-1.586239	1.487024	1.079682	-0.172254	-0.090045	-0.002661	0.087661	-0.000086	0.107479	-1.525397	5.303485	3.699463	0.618672	-0.067370	0.279886	-1.803188	5.498871	4.225228	0.621393	-0.009039	0.320901	-1.803188	5.498871	4.225228	0.621393	-0.009039	0.320901
1686.942000	-0.293424	-2.104743	-1.008155	-1.585415	1.487023	1.080754	-0.168124	-0.093511	-0.001943	0.088412	-0.000121	0.108499	-1.681375	5.658660	3.662910	0.605342	-0.063918	0.237353	-1.803034	5.504464	4.225372	0.621370	-0.009038	0.320883	-1.803034	5.504464	4.225372	0.621370	-0.009038	0.320883
1686.954000	-0.295400	-2.105858	-1.008143	-1.584313	1.487011	1.082074	-0.167773	-0.091704	-0.001382	0.089912	-0.000104	0.106294	-1.943510	5.687358	3.614058	0.627915	-0.065906	0.264230	-1.802849	5.511425	4.225536	0.621342	-0.009035	0.320861	-1.802849	5.511425	4.225536	0.621342	-0.009035	0.320861
1686.964000	-0.297065	-2.106769	-1.008143	-1.583424	1.487000	1.083105	-0.168182	-0.090785	-0.001702	0.090319	-0.000093	0.106004	-1.861296	5.572047	3.600487	0.582098	-0.063923	0.307511	-1.802696	5.516882	4.225673	0.621325	-0.009035	0.320843	-1.802696	5.516882	4.225673	0.621325	-0.009035	0.320843
1686.974000	-0.298778	-2.107721	-1.008191	-1.582551	1.487011	1.084224	-0.169625	-0.092574	-0.001672	0.088209	-0.000101	0.109657	-1.742797	5.838751	3.609172	0.607599	-0.058399	0.270857	-1.802543	5.522390	4.225802	0.621307	-0.009032	0.320825	-1.802543	5.522390	4.225802	0.621307	-0.009032	0.320825
1686.984000	-0.300490	-2.108585	-1.008179	-1.581667	1.487024	1.085315	-0.167599	-0.091008	-0.001652	0.088365	-0.000093	0.105665	-2.057099	5.818929	3.612015	0.605327	-0.034374	0.261232	-1.802391	5.527941	4.225931	0.621289	-0.009034	0.320807	-1.802391	5.527941	4.225931	0.621289	-0.009034	0.320807
1686.994000	-0.302155	-2.109518	-1.008239	-1.580790	1.487024	1.086393	-0.169595	-0.088262	-0.002070	0.089014	-0.000099	0.107904	-1.905455	5.460406	3.679999	0.611221	-0.065898	0.235323	-1.802239	5.533153	4.226049	0.621271	-0.009031	0.320789	-1.802239	5.533153	4.226049	0.621271	-0.009031	0.320789
1687.004000	-0.303857	-2.110446	-1.008251	-1.579952	1.487048	1.087461	-0.171273	-0.090475	-0.002712	0.088786	-0.000092	0.104797	-1.716313	5.596549	3.730814	0.632809	-0.044461	0.288198	-1.802088	5.538503	4.226165	0.621248	-0.009028	0.320771	-1.802088	5.538503	4.226165	0.621248	-0.009028	0.320771
1687.014000	-0.305544	-2.111335	-1.008286	-1.579056	1.487024	1.088534	-0.170278	-0.092181	-0.001740	0.089364	-0.000098	0.107191	-1.681632	5.791740	3.674715	0.608796	-0.071647	0.286307	-1.801936	5.544197	4.226284	0.621230	-0.009028	0.320753	-1.801936	5.544197	4.226284	0.621230	-0.009028	0.320753
1687.024000	-0.307291	-2.112221	-1.008298	-1.578142	1.486987	1.089647	-0.169413	-0.090929	-0.001288	0.091417	-0.000104	0.107883	-1.780316	5.684941	3.636181	0.602612	-0.057627	0.243055	-1.801786	5.549611	4.226400	0.621217	-0.009028	0.320735	-1.801786	5.549611	4.226400	0.621217	-0.009028	0.320735
1687.036000	-0.309328	-2.113278	-1.008298	-1.577125	1.487024	1.090907	-0.169076	-0.090925	-0.001430	0.090349	-0.000110	0.106467	-1.888051	5.620925	3.669348	0.580519	-0.055852	0.302989	-1.801605	5.556019	4.226528	0.621194	-0.009028	0.320714	-1.801605	5.556019	4.226528	0.621194	-0.009028	0.320714
1687.046000	-0.311017	-2.114206	-1.008298	-1.576264	1.486987	1.091964	-0.171625	-0.092403	-0.000974	0.088069	-0.000100	0.105683	-1.402515	5.898664	3.609255	0.648109	-0.078824	0.310304	-1.801457	5.561275	4.226633	0.621182	-0.009026	0.320696	-1.801457	5.561275	4.226633	0.621182	-0.009026	0.320696
1687.056000	-0.312714	-2.115078	-1.008309	-1.575368	1.487000	1.093011	-0.167733	-0.088022	-0.001040	0.088866	-0.000107	0.104530	-1.732768	5.306902	3.574187	0.621529	-0.062086	0.348409	-1.801307	5.566713	4.226738	0.621165	-0.009025	0.320678	-1.801307	5.566713	4.226738	0.621165	-0.009025	0.320678
1687.068000	-0.314727	-2.116151	-1.008346	-1.574325	1.487000	1.094298	-0.167833	-0.090197	-0.002085	0.089928	-0.000097	0.109220	-1.673156	5.385021	3.653602	0.646943	-0.069240	0.310343	-1.801128	5.573029	4.226854	0.621143	-0.009023	0.320657	-1.801128	5.573029	4.226854	0.621143	-0.009023	0.320657
1687.078000	-0.316475	-2.117088	-1.008334	-1.573375	1.487024	1.095471	-0.168826	-0.094436	-0.001713	0.091911	-0.000090	0.108581	-1.611169	5.809444	3.596409	0.611704	-0.061921	0.235533	-1.800979	5.578557	4.226950	0.621127	-0.009022	0.320639	-1.800979	5.578557	4.226950	0.621127	-0.009022	0.320639
1687.088000	-0.318140	-2.117989	-1.008369	-1.572515	1.486987	1.096528	-0.168889	-0.092631	-0.001218	0.088272	-0.000096	0.109091	-1.485453	5.706492	3.543128	0.570674	-0.048788	0.290267	-1.800830	5.584151	4.227040	0.621106	-0.009022	0.320622	-1.800830	5.584151	4.227040	0.621106	-0.009022	0.320622
1687.098000	-0.319815	-2.118937	-1.008370	-1.571632	1.487024	1.097575	-0.166737	-0.090783	-0.001581	0.087218	-0.000090	0.107129	-1.729028	5.676521	3.591077	0.648559	-0.060407	0.268554	-1.800682	5.589702	4.227126	0.621088	-0.009023	0.320604	-1.800682	5.589702	4.227126	0.621088	-0.009023	0.320604
1687.108000	-0.321432	-2.119825	-1.008418	-1.570792	1.486987	1.098603	-0.166618	-0.092717	-0.001635	0.087368	-0.000105	0.106592	-1.762514	5.812220	3.557676	0.646755	-0.083239	0.319804	-1.800534	5.595144	4.227204	0.621064	-0.009018	0.320587	-1.800534	5.595144	4.227204	0.621064	-0.009018	0.320587
1687.120000	-0.323495	-2.120976	-1.008393	-1.569735	1.487011	1.099928	-0.168971	-0.090127	-0.001724	0.090864	-0.000110	0.113843	-1.510663	5.686516	3.579539	0.597869	-0.044756	0.214165	-1.800357	5.601707	4.227300	0.621044	-0.009019	0.320566	-1.800357	5.601707	4.227300	0.621044	-0.009019	0.320566
1687.130000	-0.325102	-2.121867	-1.008443	-1.568827	1.487000	1.101030	-0.165380	-0.088363	-0.002618	0.086961	-0.000100	0.107869	-1.923552	5.386729	3.678071	0.646458	-0.077688	0.277633	-1.800211	5.606971	4.227380	0.621032	-0.009016	0.320548	-1.800211	5.606971	4.227380	0.621032	-0.009016	0.320548
1687.140000	-0.326795	-2.122781	-1.008502	-1.567991	1.487024	1.102113	-0.166900	-0.092453	-0.002878	0.088083	-0.000107	0.106849	-1.847839	5.892653	3.710869	0.602183	-0.075176	0.257888	-1.800064	5.612444	4.227450	0.621012	-0.009017	0.320531	-1.800064	5.612444	4.227450	0.621012	-0.009017	0.320531
1687.150000	-0.328513	-2.123717	-1.008502	-1.567067	1.486987	1.103214	-0.168718	-0.093311	-0.002143	0.086233	-0.000098	0.105115	-1.675318	5.967811	3.713117	0.626608	-0.065475	0.297488	-1.799917	5.617916	4.227513	0.620989	-0.009017	0.320514	-1.799917	5.617916	4.227513	0.620989	-0.009017	0.320514
1687.162000	-0.330540	-2.124796	-1.008489	-1.566001	1.486987	1.104453	-0.166610	-0.090604	-0.001239	0.086543	-0.000103	0.109626	-1.802104	5.716151	3.639504	0.633542	-0.058446	0.258072	-1.799742	5.624385	4.227594	0.620972	-0.009013	0.320493	-1.799742	5.624385	4.227594	0.620972	-0.009013	0.320493
1687.172000	-0.332185	-2.125699	-1.008538	-1.565139	1.487011	1.105569	-0.166006	-0.090223	-0.001548	0.087327	-0.000096	0.108991	-1.968519	5.734413	3.690413	0.613774	-0.073769	0.224577	-1.799597	5.629701	4.227655	0.620956	-0.009012	0.320476	-1.799597	5.629701	4.227655	0.620956	-0.009012	0.320476
1687.182000	-0.333877	-2.126624	-1.008513	-1.564291	1.486963	1.106641	-0.166207	-0.091472	-0.001351	0.086193	-0.000109	0.107974	-1.948381	6.033622	3.622248	0.612330	-0.066516	0.238060	-1.799451	5.635215	4.227710	0.620935	-0.009012	0.320459	-1.799451	5.635215	4.227710	0.620935	-0.009012	0.320459
1687.192000	-0.335619	-2.127497	-1.008550	-1.563367	1.487000	1.107717	-0.168256	-0.088785	-0.001135	0.086173	-0.000098	0.106170	-1.705823	5.673310	3.550212	0.622912	-0.072360	0.259983	-1.799308	5.640375	4.227767	0.620922	-0.009011	0.320442	-1.799308	5.640375	4.227767	0.620922	-0.009011	0.320442
1687.204000	-0.337586	-2.128590	-1.008598	-1.562278	1.487035	1.108929	-0.165814	-0.088227	-0.002299	0.084573	-0.000104	0.104710	-1.919712	5.485104	3.687533	0.612400	-0.052429	0.331748	-1.799135	5.646667	4.227828	0.620903	-0.009012	0.320421	-1.799135	5.646667	4.227828	0.620903	-0.009012	0.320421
1687.214000	-0.339256	-2.129445	-1.008622	-1.561439	1.486987	1.110050	-0.167666	-0.091980	-0.001687	0.085854	-0.000111	0.111641	-1.602790	5.902291	3.681430	0.600072	-0.075985	0.214561	-1.798991	5.651965	4.227871	0.620884	-0.009010	0.320404	-1.798991	5.651965	4.227871	0.620884	-0.009010	0.320404
1687.224000	-0.340985	-2.130400	-1.008597	-1.560580	1.487000	1.111119	-0.168310	-0.091533	-0.001527	0.084593	-0.000116	0.107021	-1.715172	5.807849	3.623647	0.622071	-0.076767	0.276861	-1.798847	5.657580	4.227910	0.620863	-0.009011	0.320387	-1.798847	5.657580	4.227910	0.620863	-0.009011	0.320387
1687.234000	-0.342676	-2.131311	-1.008609	-1.559702	1.487011	1.112245	-0.168288	-0.089416	-0.001030	0.085668	-0.000169	0.108486	-1.435866	5.714550	3.606061	0.620297	-0.085805	0.223670	-1.798704	5.662646	4.227946	0.620844	-0.009005	0.320370	-1.798704	5.662646	4.227946	0.620844	-0.009005	0.320370
1687.246000	-0.344645	-2.132378	-1.008622	-1.558660	1.487000	1.113491	-0.166087	-0.090902	-0.001679	0.086611	-0.000193	0.103043	-1.695208	5.844584	3.619943	0.609145	-0.067417	0.294973	-1.798533	5.668979	4.227997	0.620831	-0.009006	0.320350	-1.798533	5.668979	4.227997	0.620831	-0.009006	0.320350
1687.256000	-0.346313	-2.133288	-1.008634	-1.557810	1.487000	1.114527	-0.166094	-0.090038	-0.001063	0.085916	-0.000191	0.108422	-1.718498	5.812642	3.610475	0.589580	-0.065476	0.235576	-1.798391	5.674228	4.228021	0.620808	-0.009008	0.320333	-1.798391	5.674228	4.228021	0.620808	-0.009008	0.320333
1687.266000	-0.347947	-2.134200	-1.008657	-1.556951	1.487011	1.115623	-0.168171	-0.087180	-0.001325	0.084673	-0.000243	0.110791	-1.480044	5.491298	3.606928	0.631615	-0.042107	0.227202	-1.798249	5.679592	4.228050	0.620792	-0.009004	0.320316	-1.798249	5.679592	4.228050	0.620792	-0.009004	0.320316
1687.276000	-0.349601	-2.135074	-1.008681	-1.556097	1.487011	1.116712	-0.165339	-0.090135	-0.001959	0.086204	-0.000230	0.108097	-1.595489	5.670779	3.642068	0.618554	-0.042301	0.233742	-1.798107	5.684843	4.228070	0.620772	-0.009007	0.320300	-1.798107	5.684843	4.228070	0.620772	-0.009007	0.320300
1687.288000	-0.351607	-2.136177	-1.008693	-1.555056	1.487023	1.117995	-0.166022	-0.091780	-0.001733	0.084886	-0.000213	0.105793	-1.726374	6.011313	3.593721	0.641949	-0.059987	0.211773	-1.797938	5.691144	4.228097	0.620753	-0.009004	0.320280	-1.797938	5.691144	4.228097	0.620753	-0.009004	0.320280
1687.298000	-0.353229	-2.137087	-1.008693	-1.554206	1.487011	1.119051	-0.167082	-0.089941	-0.001121	0.085453	-0.000209	0.102588	-1.666891	5.684979	3.572301	0.642913	-0.053598	0.309978	-1.797796	5.696565	4.228107	0.620731	-0.009003	0.320263	-1.797796	5.696565	4.228107	0.620731	-0.009003	0.320263
1687.308000	-0.354969	-2.138024	-1.008754	-1.553308	1.486987	1.120112	-0.168093	-0.090446	-0.001664	0.088354	-0.000180	0.107364	-1.512573	5.809828	3.622772	0.607001	-0.065914	0.255185	-1.797656	5.701793	4.228117	0.620712	-0.009002	0.320246	-1.797656	5.701793	4.228117	0.620712	-0.009002	0.320246
1687.318000	-0.356600	-2.138934	-1.008729	-1.552444	1.486963	1.121236	-0.165102	-0.092121	-0.001925	0.088557	-0.000150	0.103875	-1.819097	6.020346	3.605654	0.604128	-0.036326	0.244519	-1.797515	5.707225	4.228122	0.620692	-0.009001	0.320230	-1.797515	5.707225	4.228122	0.620692	-0.009001	0.320230
1687.328000	-0.358222	-2.139831	-1.008765	-1.551558	1.487023	1.122258	-0.166270	-0.088282	-0.001494	0.086226	-0.000129	0.106632	-1.786554	5.881607	3.547083	0.629039	-0.050324	0.254000	-1.797376	5.712292	4.228131	0.620678	-0.008998	0.320213	-1.797376	5.712292	4.228131	0.620678	-0.008998	0.320213
1687.340000	-0.360251	-2.140933	-1.008801	-1.550516	1.487011	1.123507	-0.167183	-0.088053	-0.002057	0.086172	-0.000132	0.105803	-1.770824	5.654386	3.645801	0.613174	-0.043395	0.237668	-1.797208	5.718470	4.228136	0.620660	-0.008998	0.320194	-1.797208	5.718470	4.228136	0.620660	-0.008998	0.320194
1687.350000	-0.361882	-2.141773	-1.008813	-1.549668	1.486975	1.124515	-0.164790	-0.090758	-0.002354	0.088050	-0.000118	0.103582	-2.021971	5.861071	3.625503	0.589041	-0.068313	0.345195	-1.797069	5.723603	4.228127	0.620638	-0.008996	0.320177	-1.797069	5.723603	4.228127	0.620638	-0.008996	0.320177
1687.360000	-0.363576	-2.142696	-1.008861	-1.548827	1.486987	1.125617	-0.166357	-0.090680	-0.001671	0.086837	-0.000124	0.110569	-1.892837	5.958020	3.656771	0.627557	-0.046234	0.233844	-1.796931	5.728878	4.228124	0.620621	-0.008996	0.320161	-1.796931	5.728878	4.228124	0.620621	-0.008996	0.320161
1687.370000	-0.365244	-2.143606	-1.008824	-1.547953	1.486939	1.126692	-0.165873	-0.089336	-0.001098	0.087426	-0.000113	0.104396	-1.837749	5.937872	3.578998	0.597002	-0.068531	0.270188	-1.796792	5.734126	4.228112	0.620602	-0.008997	0.320145	-1.796792	5.734126	4.228112	0.620602	-0.008997	0.320145
1687.382000	-0.367237	-2.144637	-1.008861	-1.546900	1.487000	1.127986	-0.167458	-0.090401	-0.001330	0.085374	-0.000102	0.106340	-1.592006	5.844446	3.570155	0.646116	-0.057590	0.265561	-1.796627	5.740079	4.228112	0.620591	-0.008994	0.320125	-1.796627	5.740079	4.228112	0.620591	-0.008994	0.320125
1687.392000	-0.368905	-2.145512	-1.008848	-1.546039	1.486963	1.129066	-0.165355	-0.091034	-0.001047	0.087361	-0.000106	0.103732	-1.920484	5.933762	3.542519	0.597811	-0.055522	0.316881	-1.796490	5.745126	4.228093	0.620572	-0.008994	0.320109	-1.796490	5.745126	4.228093	0.620572	-0.008994	0.320109
1687.402000	-0.370561	-2.146372	-1.008861	-1.545163	1.486987	1.130058	-0.165708	-0.086260	-0.001241	0.087829	-0.000100	0.107184	-1.868220	5.472593	3.531106	0.619032	-0.038965	0.291516	-1.796353	5.750427	4.228077	0.620558	-0.008992	0.320093	-1.796353	5.750427	4.228077	0.620558	-0.008992	0.320093
1687.412000	-0.372207	-2.147249	-1.008908	-1.544335	1.487000	1.131138	-0.166320	-0.088640	-0.001829	0.089185	-0.000094	0.109906	-1.761887	5.522128	3.575689	0.591134	-0.039008	0.203046	-1.796216	5.755318	4.228054	0.620541	-0.008994	0.320076	-1.796216	5.755318	4.228054	0.620541	-0.008994	0.320076
1687.422000	-0.373888	-2.148161	-1.008908	-1.543452	1.486987	1.132205	-0.167354	-0.092337	-0.001633	0.088707	-0.000088	0.106548	-1.602087	5.923687	3.559711	0.595309	-0.041134	0.269115	-1.796080	5.760219	4.228032	0.620525	-0.008987	0.320060	-1.796080	5.760219	4.228032	0.620525	-0.008987	0.320060
1687.434000	-0.375880	-2.149286	-1.008920	-1.542387	1.486975	1.133488	-0.166516	-0.090649	-0.000979	0.086014	-0.000068	0.108003	-1.669820	5.906350	3.516159	0.610177	-0.040385	0.222345	-1.795916	5.766945	4.227988	0.620501	-0.008990	0.320041	-1.795916	5.766945	4.227988	0.620501	-0.008990	0.320041
1687.444000	-0.377524	-2.150174	-1.008897	-1.541535	1.486963	1.134547	-0.166134	-0.091105	-0.001504	0.086485	-0.000063	0.102491	-1.699470	5.821064	3.501508	0.577739	-0.031587	0.311717	-1.795780	5.772018	4.227954	0.620485	-0.008989	0.320025	-1.795780	5.772018	4.227954	0.620485	-0.008989	0.320025
1687.454000	-0.379206	-2.151086	-1.008956	-1.540648	1.486951	1.135580	-0.167959	-0.092373	-0.001214	0.088121	-0.000059	0.107571	-1.523627	6.108616	3.529359	0.584672	-0.039223	0.253345	-1.795644	5.777233	4.227914	0.620466	-0.008988	0.320009	-1.795644	5.777233	4.227914	0.620466	-0.008988	0.320009
1687.464000	-0.380849	-2.152030	-1.008969	-1.539777	1.486951	1.136697	-0.164869	-0.088976	-0.001634	0.085874	-0.000055	0.107983	-1.692451	5.958257	3.551801	0.598414	-0.056458	0.250875	-1.795509	5.782496	4.227871	0.620450	-0.008986	0.319993	-1.795509	5.782496	4.227871	0.620450	-0.008986	0.319993
1687.476000	-0.382842	-2.153072	-1.008957	-1.538760	1.487000	1.137980	-0.165229	-0.086834	-0.002676	0.083162	-0.000052	0.109783	-1.859561	5.517047	3.577955	0.652227	-0.060510	0.202516	-1.795346	5.788707	4.227815	0.620429	-0.008987	0.319974	-1.795346	5.788707	4.227815	0.620429	-0.008987	0.319974
1687.486000	-0.384474	-2.153973	-1.009028	-1.537917	1.487000	1.139040	-0.165585	-0.091960	-0.002762	0.086736	-0.000000	0.104924	-1.764929	6.018800	3.536248	0.611571	-0.058909	0.259384	-1.795212	5.793701	4.227766	0.620412	-0.008984	0.319958	-1.795212	5.793701	4.227766	0.620412	-0.008984	0.319958
1687.496000	-0.386119	-2.154884	-1.009004	-1.537067	1.487000	1.140022	-0.166117	-0.092111	-0.001680	0.087426	-0.000000	0.104070	-1.601543	6.269090	3.601013	0.587674	-0.051226	0.311275	-1.795078	5.798818	4.227711	0.620395	-0.008982	0.319942	-1.795078	5.798818	4.227711	0.620395	-0.008982	0.319942
1687.506000	-0.387739	-2.155804	-1.009027	-1.536138	1.487000	1.141105	-0.164161	-0.089797	-0.000977	0.082590	-0.000000	0.108721	-1.872768	6.130419	3.459412	0.632168	-0.014496	0.253960	-1.794944	5.803991	4.227653	0.620377	-0.008982	0.319927	-1.794944	5.803991	4.227653	0.620377	-0.008982	0.319927
1687.518000	-0.389696	-2.156860	-1.009040	-1.535106	1.486963	1.142445	-0.165398	-0.088667	-0.001252	0.085222	-0.000000	0.104758	-1.873497	5.817846	3.606091	0.613624	-0.050742	0.263074	-1.794784	5.810172	4.227581	0.620356	-0.008981	0.319908	-1.794784	5.810172	4.227581	0.620356	-0.008981	0.319908
1687.528000	-0.391401	-2.157759	-1.009027	-1.534242	1.486975	1.143519	-0.166874	-0.090442	-0.001433	0.084098	0.000000	0.107017	-1.600756	6.237547	3.545915	0.614627	-0.028790	0.269040	-1.794651	5.815157	4.227535	0.620347	-0.008980	0.319892	-1.794651	5.815157	4.227535	0.620347	-0.008980	0.319892
1687.538000	-0.393033	-2.158633	-1.009076	-1.533380	1.486975	1.144515	-0.165088	-0.088288	-0.001180	0.084082	0.000000	0.102450	-1.873938	5.942258	3.491458	0.592771	-0.052561	0.276958	-1.794518	5.820365	4.227459	0.620329	-0.008981	0.319877	-1.794518	5.820365	4.227459	0.620329	-0.008981	0.319877
1687.548000	-0.394666	-2.159518	-1.009076	-1.532556	1.486963	1.145546	-0.166159	-0.086838	-0.001857	0.083556	0.000000	0.105142	-1.940520	5.650429	3.539318	0.612855	-0.054234	0.286746	-1.794386	5.825183	4.227395	0.620313	-0.008979	0.319861	-1.794386	5.825183	4.227395	0.620313	-0.008979	0.319861
1687.558000	-0.396382	-2.160418	-1.009124	-1.531666	1.487000	1.146637	-0.165016	-0.088898	-0.001909	0.087360	0.000000	0.109066	-1.939910	5.886644	3.554170	0.556551	-0.045958	0.222038	-1.794254	5.830135	4.227325	0.620297	-0.008980	0.319845	-1.794254	5.830135	4.227325	0.620297	-0.008980	0.319845
1687.570000	-0.398363	-2.161497	-1.009111	-1.530649	1.486975	1.147902	-0.167044	-0.089924	-0.001155	0.083598	-0.000065	0.104828	-1.677331	5.919918	3.494497	0.597295	-0.030478	0.245792	-1.794096	5.836025	4.227237	0.620279	-0.008976	0.319827	-1.794096	5.836025	4.227237	0.620279	-0.008976	0.319827
1687.580000	-0.400031	-2.162360	-1.009111	-1.529787	1.486963	1.148971	-0.165137	-0.088713	-0.001361	0.085433	-0.000061	0.105063	-1.864957	5.873981	3.485685	0.606516	-0.042813	0.245746	-1.793965	5.841213	4.227153	0.620261	-0.008974	0.319811	-1.793965	5.841213	4.227153	0.620261	-0.008974	0.319811
1687.590000	-0.401699	-2.163235	-1.009148	-1.528903	1.486963	1.150082	-0.165519	-0.089746	-0.001269	0.083994	-0.000057	0.099629	-1.684274	5.981806	3.478664	0.620907	-0.040929	0.311869	-1.793834	5.846218	4.227077	0.620248	-0.008975	0.319796	-1.793834	5.846218	4.227077	0.620248	-0.008975	0.319796
1687.600000	-0.403331	-2.164146	-1.009124	-1.528039	1.486975	1.151064	-0.165687	-0.090521	-0.001245	0.084845	-0.000064	0.105664	-1.515728	6.164511	3.443435	0.635245	-0.025897	0.248886	-1.793703	5.851282	4.226994	0.620232	-0.008978	0.319781	-1.793703	5.851282	4.226994	0.620232	-0.008978	0.319781
1687.610000	-0.404989	-2.165031	-1.009184	-1.527177	1.486963	1.152166	-0.166535	-0.086555	-0.001614	0.083488	-0.000061	0.104835	-1.454066	5.679780	3.454745	0.628290	-0.019161	0.202791	-1.793573	5.856242	4.226901	0.620216	-0.008973	0.319765	-1.793573	5.856242	4.226901	0.620216	-0.008973	0.319765
1687.620000	-0.406680	-2.165906	-1.009196	-1.526352	1.486987	1.153199	-0.163926	-0.087302	-0.002236	0.085325	-0.000000	0.103329	-1.667155	5.669538	3.522734	0.621137	-0.054965	0.279367	-1.793443	5.861023	4.226811	0.620198	-0.008974	0.319750	-1.793443	5.861023	4.226811	0.620198	-0.008974	0.319750
1687.632000	-0.408613	-2.166975	-1.009219	-1.525322	1.486975	1.154420	-0.163682	-0.091444	-0.001899	0.085541	-0.000000	0.103756	-1.658729	6.021968	3.489150	0.616271	-0.031080	0.273023	-1.793287	5.867008	4.226695	0.620179	-0.008974	0.319732	-1.793287	5.867008	4.226695	0.620179	-0.008974	0.319732
1687.642000	-0.410210	-2.167885	-1.009244	-1.524493	1.487000	1.155458	-0.166262	-0.090450	-0.001681	0.086230	-0.000000	0.101764	-1.415692	6.032280	3.439741	0.577816	-0.051277	0.332001	-1.793157	5.872307	4.226576	0.620157	-0.008973	0.319717	-1.793157	5.872307	4.226576	0.620157	-0.008973	0.319717
1687.652000	-0.411914	-2.168759	-1.009208	-1.523618	1.486987	1.156515	-0.163506	-0.089460	-0.001366	0.087547	-0.000000	0.106684	-1.792251	5.983282	3.438054	0.547561	-0.025975	0.297436	-1.793029	5.876851	4.226496	0.620148	-0.008971	0.319701	-1.793029	5.876851	4.226496	0.620148	-0.008971	0.319701
1687.662000	-0.413512	-2.169670	-1.009244	-1.522831	1.486939	1.157595	-0.164386	-0.090158	-0.001692	0.085390	-0.000095	0.106572	-1.739555	6.145078	3.408851	0.648002	-0.040360	0.264656	-1.792900	5.882269	4.226367	0.620120	-0.008970	0.319686	-1.792900	5.882269	4.226367	0.620120	-0.008970	0.319686
1687.672000	-0.415191	-2.170569	-1.009233	-1.521953	1.486975	1.158621	-0.164077	-0.089214	-0.001933	0.086725	-0.000086	0.105604	-1.641680	6.117239	3.406981	0.596468	-0.010653	0.281323	-1.792772	5.886961	4.226277	0.620115	-0.008967	0.319671	-1.792772	5.886961	4.226277	0.620115	-0.008967	0.319671
1687.682000	-0.416848	-2.171442	-1.009280	-1.521067	1.486963	1.159723	-0.166016	-0.086443	-0.002334	0.087852	-0.000094	0.104874	-1.419725	5.716418	3.447442	0.583476	-0.039975	0.299785	-1.792644	5.891749	4.226162	0.620099	-0.008967	0.319656	-1.792644	5.891749	4.226162	0.620099	-0.008967	0.319656
1687.694000	-0.418803	-2.172486	-1.009304	-1.520061	1.486975	1.160921	-0.162560	-0.088758	-0.002513	0.087024	-0.000100	0.103927	-1.831054	5.861561	3.486953	0.622011	-0.038465	0.324612	-1.792490	5.897744	4.226007	0.620073	-0.008969	0.319638	-1.792490	5.897744	4.226007	0.620073	-0.008969	0.319638
1687.704000	-0.420425	-2.173362	-1.009339	-1.519225	1.486951	1.162003	-0.163638	-0.091766	-0.001720	0.088749	-0.000092	0.107267	-1.816646	6.212918	3.485884	0.601575	-0.032813	0.273312	-1.792363	5.902611	4.225888	0.620058	-0.008967	0.319623	-1.792363	5.902611	4.225888	0.620058	-0.008967	0.319623
1687.714000	-0.422045	-2.174259	-1.009339	-1.518325	1.486963	1.163053	-0.164415	-0.089388	-0.001328	0.089651	-0.000086	0.105511	-1.756611	6.073140	3.502853	0.587593	-0.020197	0.262824	-1.792235	5.907799	4.225761	0.620041	-0.008963	0.319608	-1.792235	5.907799	4.225761	0.620041	-0.008963	0.319608
1687.724000	-0.423688	-2.175134	-1.009363	-1.517512	1.486963	1.164112	-0.162808	-0.088319	-0.001107	0.087661	-0.000081	0.109054	-1.802864	5.907170	3.455728	0.595277	-0.042975	0.192466	-1.792109	5.912500	4.225628	0.620023	-0.008965	0.319593	-1.792109	5.912500	4.225628	0.620023	-0.008965	0.319593
1687.734000	-0.425346	-2.175997	-1.009387	-1.516642	1.486987	1.165140	-0.163765	-0.090185	-0.001550	0.086301	-0.000086	0.105149	-1.968807	6.056057	3.493081	0.634806	-0.022805	0.267694	-1.791983	5.917364	4.225518	0.620016	-0.008965	0.319579	-1.791983	5.917364	4.225518	0.620016	-0.008965	0.319579
1687.744000	-0.427002	-2.176931	-1.009387	-1.515766	1.486975	1.166191	-0.163582	-0.087891	-0.000908	0.086756	-0.000082	0.105259	-1.718511	6.016518	3.417310	0.623873	-0.068205	0.287083	-1.791856	5.922394	4.225373	0.619996	-0.008962	0.319564	-1.791856	5.922394	4.225373	0.619996	-0.008962	0.319564
1687.756000	-0.428995	-2.177913	-1.009423	-1.514749	1.486939	1.167485	-0.165332	-0.086073	-0.001907	0.087960	-0.000000	0.108522	-1.589489	5.583504	3.438678	0.619368	-0.035758	0.240441	-1.791706	5.927955	4.225228	0.619983	-0.008960	0.319546	-1.791706	5.927955	4.225228	0.619983	-0.008960	0.319546
1687.766000	-0.430638	-2.178815	-1.009448	-1.513961	1.486928	1.168502	-0.161730	-0.090861	-0.001920	0.084947	-0.000084	0.106384	-1.816736	5.997024	3.474247	0.666129	-0.062627	0.258927	-1.791580	5.932906	4.225072	0.619960	-0.008961	0.319531	-1.791580	5.932906	4.225072	0.619960	-0.008961	0.319531
1687.776000	-0.432308	-2.179712	-1.009435	-1.513029	1.486987	1.169559	-0.162962	-0.091410	-0.001196	0.085769	-0.000077	0.104008	-1.690508	6.170069	3.417410	0.632766	-0.048142	0.245604	-1.791455	5.937999	4.224925	0.619946	-0.008958	0.319517	-1.791455	5.937999	4.224925	0.619946	-0.008958	0.319517
1687.786000	-0.433977	-2.180622	-1.009435	-1.512214	1.486963	1.170608	-0.163183	-0.088895	-0.000913	0.086958	-0.000085	0.100831	-1.755054	6.024477	3.380069	0.585666	-0.035771	0.309451	-1.791329	5.943071	4.224774	0.619931	-0.008960	0.319502	-1.791329	5.943071	4.224774	0.619931	-0.008960	0.319502
1687.798000	-0.435861	-2.181714	-1.009459	-1.511184	1.486975	1.171832	-0.164089	-0.090050	-0.001510	0.088612	-0.000078	0.106070	-1.457510	6.078151	3.402185	0.617080	-0.007910	0.250064	-1.791180	5.948856	4.224589	0.619911	-0.008957	0.319484	-1.791180	5.948856	4.224589	0.619911	-0.008957	0.319484
1687.808000	-0.437493	-2.182649	-1.009459	-1.510265	1.486951	1.172936	-0.162056	-0.090573	-0.001520	0.084410	-0.000073	0.106096	-1.673173	6.334021	3.376999	0.619253	-0.024113	0.246873	-1.791055	5.953856	4.224426	0.619893	-0.008956	0.319470	-1.791055	5.953856	4.224426	0.619893	-0.008956	0.319470
1687.818000	-0.439150	-2.183520	-1.009507	-1.509501	1.486939	1.173991	-0.162800	-0.086130	-0.001800	0.084391	-0.000079	0.105403	-1.641456	6.044768	3.453154	0.615336	-0.029993	0.230520	-1.790931	5.958832	4.224256	0.619874	-0.008956	0.319455	-1.790931	5.958832	4.224256	0.619874	-0.008956	0.319455
1687.828000	-0.440710	-2.184409	-1.009507	-1.508602	1.486975	1.175040	-0.163559	-0.086923	-0.002758	0.084576	-0.000075	0.103032	-1.586257	5.807982	3.447992	0.638337	-0.053894	0.277938	-1.790808	5.963425	4.224105	0.619861	-0.008955	0.319441	-1.790808	5.963425	4.224105	0.619861	-0.008955	0.319441
1687.840000	-0.442679	-2.185465	-1.009555	-1.507633	1.486963	1.176260	-0.163403	-0.090668	-0.002370	0.084515	-0.000070	0.100612	-1.602097	6.242368	3.482544	0.649516	-0.035004	0.327548	-1.790659	5.969452	4.223891	0.619838	-0.008954	0.319424	-1.790659	5.969452	4.223891	0.619838	-0.008954	0.319424
1687.850000	-0.444263	-2.186339	-1.009580	-1.506723	1.486939	1.177272	-0.162223	-0.089196	-0.001707	0.085927	-0.000000	0.104939	-1.782435	6.287891	3.477755	0.626708	-0.040460	0.273461	-1.790536	5.974355	4.223722	0.619822	-0.008954	0.319409	-1.790536	5.974355	4.223722	0.619822	-0.008954	0.319409
1687.860000	-0.445871	-2.187260	-1.009530	-1.505900	1.486928	1.178349	-0.161950	-0.087591	-0.001329	0.087099	-0.000000	0.104220	-1.912867	6.215205	3.422148	0.615894	-0.059197	0.266070	-1.790413	5.979255	4.223541	0.619807	-0.008955	0.319395	-1.790413	5.979255	4.223541	0.619807	-0.008955	0.319395
1687.870000	-0.447481	-2.188159	-1.009603	-1.504989	1.486939	1.179413	-0.165160	-0.086901	-0.001258	0.083678	-0.000000	0.107106	-1.556683	6.053578	3.368887	0.630016	-0.027894	0.210763	-1.790291	5.984015	4.223374	0.619794	-0.008951	0.319380	-1.790291	5.984015	4.223374	0.619794	-0.008951	0.319380
1687.880000	-0.449110	-2.189023	-1.009614	-1.504175	1.486928	1.180458	-0.163131	-0.088538	-0.001344	0.086002	-0.000000	0.105843	-1.842828	6.289998	3.405055	0.614107	-0.052939	0.227397	-1.790170	5.988660	4.223218	0.619784	-0.008950	0.319366	-1.790170	5.988660	4.223218	0.619784	-0.008950	0.319366
1687.890000	-0.450739	-2.189919	-1.009580	-1.503292	1.486928	1.181474	-0.162456	-0.085420	-0.001650	0.084694	0.000000	0.101251	-1.891028	5.993199	3.437593	0.592590	-0.034638	0.302342	-1.790048	5.993529	4.223023	0.619765	-0.008951	0.319352	-1.790048	5.993529	4.223023	0.619765	-0.008951	0.319352
1687.900000	-0.452370	-2.190735	-1.009639	-1.502467	1.486975	1.182515	-0.163983	-0.085723	-0.002379	0.082625	0.000000	0.104724	-1.786554	5.863083	3.431838	0.662617	-0.052710	0.260238	-1.789927	5.998270	4.222839	0.619751	-0.008950	0.319338	-1.789927	5.998270	4.222839	0.619751	-0.008950	0.319338
1687.912000	-0.454348	-2.191805	-1.009686	-1.501402	1.486951	1.183782	-0.164598	-0.088681	-0.001955	0.081584	0.000000	0.100776	-1.647179	6.191026	3.421367	0.629621	-0.039854	0.270722	-1.789781	6.004076	4.222611	0.619733	-0.008950	0.319321	-1.789781	6.004076	4.222611	0.619733	-0.008950	0.319321
1687.922000	-0.455989	-2.192694	-1.009639	-1.500539	1.486939	1.184813	-0.161994	-0.088821	-0.001436	0.084463	-0.000045	0.102224	-1.977435	6.230567	3.451218	0.605646	-0.050327	0.271207	-1.789660	6.008805	4.222410	0.619717	-0.008951	0.319307	-1.789660	6.008805	4.222410	0.619717	-0.008951	0.319307
1687.932000	-0.457631	-2.193557	-1.009662	-1.499741	1.486963	1.185798	-0.163483	-0.086334	-0.001348	0.081213	-0.000042	0.101846	-1.716387	6.058278	3.358859	0.648299	-0.041107	0.299627	-1.789540	6.013545	4.222227	0.619704	-0.008944	0.319293	-1.789540	6.013545	4.222227	0.619704	-0.008944	0.319293
1687.944000	-0.459633	-2.194639	-1.009686	-1.498699	1.486951	1.187033	-0.163725	-0.088585	-0.001476	0.084486	-0.000063	0.104595	-1.673682	6.214623	3.395305	0.588170	-0.038475	0.305882	-1.789396	6.018934	4.222004	0.619691	-0.008942	0.319276	-1.789396	6.018934	4.222004	0.619691	-0.008942	0.319276
1687.954000	-0.461263	-2.195527	-1.009674	-1.497812	1.486928	1.188084	-0.162234	-0.087417	-0.001013	0.083234	-0.000046	0.108545	-1.645742	6.155799	3.347003	0.630856	-0.034294	0.233277	-1.789276	6.023916	4.221788	0.619671	-0.008941	0.319262	-1.789276	6.023916	4.221788	0.619671	-0.008941	0.319262
1687.964000	-0.462880	-2.196355	-1.009698	-1.497000	1.486928	1.189150	-0.162233	-0.084477	-0.002252	0.080660	-0.000037	0.104054	-1.708072	5.777155	3.429662	0.681456	-0.056652	0.295459	-1.789157	6.028432	4.221602	0.619659	-0.008942	0.319248	-1.789157	6.028432	4.221602	0.619659	-0.008942	0.319248
1687.974000	-0.464486	-2.197244	-1.009782	-1.496199	1.486987	1.190193	-0.161982	-0.087675	-0.002081	0.083419	-0.000031	0.104428	-1.657817	5.927364	3.400831	0.616437	-0.046249	0.273254	-1.789038	6.033139	4.221375	0.619639	-0.008942	0.319234	-1.789038	6.033139	4.221375	0.619639	-0.008942	0.319234
1687.984000	-0.466142	-2.198158	-1.009746	-1.495371	1.486975	1.191229	-0.163788	-0.089500	-0.001744	0.085643	-0.000026	0.101493	-1.492393	6.160088	3.375407	0.608451	-0.032314	0.293851	-1.788919	6.037928	4.221174	0.619627	-0.008937	0.319220	-1.788919	6.037928	4.221174	0.619627	-0.008937	0.319220
1687.996000	-0.468118	-2.199189	-1.009770	-1.494307	1.486951	1.192442	-0.161799	-0.088027	-0.001418	0.082567	-0.000022	0.106826	-1.544637	6.264050	3.350284	0.653541	-0.034723	0.273096	-1.788777	6.043591	4.220915	0.619607	-0.008940	0.319203	-1.788777	6.043591	4.220915	0.619607	-0.008940	0.319203
1688.006000	-0.469712	-2.200102	-1.009782	-1.493470	1.486975	1.193523	-0.161298	-0.087227	-0.001506	0.083071	-0.000040	0.108125	-1.601562	6.154822	3.351535	0.612518	-0.040419	0.256430	-1.788658	6.048280	4.220695	0.619595	-0.008938	0.319189	-1.788658	6.048280	4.220695	0.619595	-0.008938	0.319189
1688.016000	-0.471318	-2.200967	-1.009770	-1.492682	1.486939	1.194552	-0.161217	-0.089086	-0.001639	0.084056	-0.000036	0.105655	-1.725580	6.322178	3.326801	0.600523	-0.036120	0.260655	-1.788540	6.053027	4.220458	0.619576	-0.008934	0.319176	-1.788540	6.053027	4.220458	0.619576	-0.008934	0.319176
1688.026000	-0.472865	-2.201831	-1.009830	-1.491843	1.486939	1.195591	-0.163703	-0.086856	-0.001825	0.083352	-0.000033	0.107338	-1.522184	6.221828	3.335670	0.655658	-0.043317	0.208236	-1.788423	6.057585	4.220247	0.619563	-0.008934	0.319162	-1.788423	6.057585	4.220247	0.619563	-0.008934	0.319162
1688.036000	-0.474518	-2.202659	-1.009807	-1.490981	1.486963	1.196621	-0.160385	-0.085625	-0.003019	0.083778	-0.000030	0.102149	-1.840157	5.891316	3.428483	0.646586	-0.017399	0.309223	-1.788305	6.062315	4.220016	0.619545	-0.008937	0.319148	-1.788305	6.062315	4.220016	0.619545	-0.008937	0.319148
1688.046000	-0.476125	-2.203524	-1.009877	-1.490145	1.486928	1.197665	-0.162164	-0.087622	-0.002110	0.086394	-0.000028	0.105210	-1.794839	5.959990	3.447462	0.616274	-0.035611	0.258676	-1.788188	6.066860	4.219784	0.619529	-0.008932	0.319134	-1.788188	6.066860	4.219784	0.619529	-0.008932	0.319134
1688.058000	-0.478092	-2.204605	-1.009866	-1.489094	1.486951	1.198934	-0.164416	-0.089471	-0.002085	0.083157	-0.000025	0.105466	-1.520880	6.291646	3.469817	0.648545	-0.037526	0.251564	-1.788048	6.072298	4.219510	0.619515	-0.008934	0.319118	-1.788048	6.072298	4.219510	0.619515	-0.008934	0.319118
1688.068000	-0.479673	-2.205506	-1.009866	-1.488289	1.486939	1.199959	-0.162681	-0.088259	-0.001287	0.084699	-0.000035	0.104217	-1.765939	6.237561	3.372004	0.603801	-0.048190	0.254453	-1.787931	6.077216	4.219268	0.619499	-0.008933	0.319104	-1.787931	6.077216	4.219268	0.619499	-0.008933	0.319104
1688.078000	-0.481278	-2.206347	-1.009926	-1.487416	1.486963	1.201039	-0.161773	-0.086931	-0.001453	0.085380	-0.000033	0.103632	-1.836434	5.980219	3.398836	0.626471	-0.056226	0.256663	-1.787815	6.081794	4.219030	0.619487	-0.008930	0.319091	-1.787815	6.081794	4.219030	0.619487	-0.008930	0.319091
1688.088000	-0.482908	-2.207175	-1.009925	-1.486594	1.486928	1.202032	-0.161648	-0.088734	-0.001407	0.083094	-0.000031	0.100155	-1.810976	6.209792	3.369561	0.614202	-0.026925	0.335129	-1.787700	6.086063	4.218797	0.619473	-0.008935	0.319077	-1.787700	6.086063	4.218797	0.619473	-0.008935	0.319077
1688.100000	-0.484827	-2.208230	-1.009925	-1.485612	1.486891	1.203280	-0.163469	-0.086681	-0.001258	0.084808	-0.000000	0.105118	-1.624506	6.140854	3.340915	0.626473	-0.052789	0.246218	-1.787561	6.091780	4.218494	0.619453	-0.008932	0.319061	-1.787561	6.091780	4.218494	0.619453	-0.008932	0.319061
1688.110000	-0.486462	-2.209071	-1.009950	-1.484773	1.486963	1.204304	-0.159999	-0.085478	-0.001956	0.083237	-0.000000	0.102362	-1.893966	5.731090	3.414435	0.638337	-0.039441	0.234215	-1.787447	6.096103	4.218270	0.619443	-0.008931	0.319048	-1.787447	6.096103	4.218270	0.619443	-0.008931	0.319048
1688.120000	-0.488110	-2.209962	-1.009961	-1.483959	1.486928	1.205375	-0.163021	-0.089775	-0.001832	0.084906	-0.000000	0.105784	-1.722526	6.194846	3.458482	0.642696	-0.040885	0.197562	-1.787331	6.100911	4.217979	0.619419	-0.008930	0.319034	-1.787331	6.100911	4.217979	0.619419	-0.008930	0.319034
1688.130000	-0.489704	-2.210827	-1.009974	-1.483087	1.486975	1.206416	-0.161668	-0.090881	-0.001442	0.086172	-0.000000	0.102468	-1.812601	6.392808	3.346457	0.599252	-0.062449	0.281336	-1.787216	6.105482	4.217737	0.619408	-0.008928	0.319021	-1.787216	6.105482	4.217737	0.619408	-0.008928	0.319021
1688.140000	-0.491348	-2.211761	-1.009961	-1.482211	1.486903	1.207394	-0.164357	-0.087446	-0.000972	0.087486	0.000000	0.100913	-1.514679	6.195652	3.341205	0.629168	-0.043853	0.314421	-1.787102	6.110236	4.217485	0.619397	-0.008926	0.319008	-1.787102	6.110236	4.217485	0.619397	-0.008926	0.319008
1688.152000	-0.493347	-2.212783	-1.010010	-1.481231	1.486951	1.208667	-0.161075	-0.088449	-0.001531	0.085971	0.000000	0.105494	-1.753701	6.157608	3.350687	0.601353	-0.041598	0.256328	-1.786964	6.116038	4.217145	0.619374	-0.008925	0.318992	-1.786964	6.116038	4.217145	0.619374	-0.008925	0.318992
1688.162000	-0.494930	-2.213684	-1.010022	-1.480381	1.486951	1.209683	-0.161656	-0.089554	-0.001696	0.085630	0.000000	0.100765	-1.675511	6.550462	3.350482	0.579975	-0.039984	0.281731	-1.786850	6.120509	4.216871	0.619359	-0.008927	0.318978	-1.786850	6.120509	4.216871	0.619359	-0.008927	0.318978
1688.172000	-0.496559	-2.214594	-1.010022	-1.479511	1.486939	1.210750	-0.161298	-0.086192	-0.001949	0.084992	-0.000000	0.103189	-1.513803	6.169856	3.397656	0.586342	-0.047816	0.227304	-1.786736	6.125217	4.216592	0.619344	-0.008922	0.318965	-1.786736	6.125217	4.216592	0.619344	-0.008922	0.318965
1688.182000	-0.498202	-2.215470	-1.010082	-1.478720	1.486939	1.211787	-0.161410	-0.085500	-0.002548	0.084678	-0.000000	0.099701	-1.605818	5.976940	3.461632	0.616668	-0.049763	0.274541	-1.786623	6.129679	4.216316	0.619329	-0.008925	0.318952	-1.786623	6.129679	4.216316	0.619329	-0.008925	0.318952
1688.192000	-0.499808	-2.216312	-1.010082	-1.477835	1.486939	1.212760	-0.160220	-0.088132	-0.002776	0.083069	-0.000000	0.102042	-1.688893	6.327504	3.498869	0.645580	-0.077239	0.281697	-1.786510	6.134144	4.216037	0.619314	-0.008925	0.318939	-1.786510	6.134144	4.216037	0.619314	-0.008925	0.318939
1688.202000	-0.501425	-2.217237	-1.010106	-1.476988	1.486939	1.213804	-0.159708	-0.089215	-0.002216	0.082614	-0.000000	0.104640	-1.703452	6.488231	3.445936	0.609084	-0.022781	0.221248	-1.786397	6.138980	4.215748	0.619299	-0.008923	0.318926	-1.786397	6.138980	4.215748	0.619299	-0.008923	0.318926
1688.214000	-0.503367	-2.218269	-1.010129	-1.475981	1.486951	1.215046	-0.161741	-0.087083	-0.001458	0.086802	0.000000	0.100423	-1.553966	6.394849	3.449636	0.601849	-0.086532	0.299899	-1.786262	6.144481	4.215396	0.619277	-0.008921	0.318910	-1.786262	6.144481	4.215396	0.619277	-0.008921	0.318910
1688.224000	-0.504960	-2.219157	-1.010154	-1.475142	1.486951	1.216135	-0.159671	-0.086502	-0.001577	0.084711	0.000000	0.104478	-1.628248	6.264631	3.385273	0.583803	-0.065475	0.243123	-1.786150	6.149046	4.215112	0.619267	-0.008922	0.318897	-1.786150	6.149046	4.215112	0.619267	-0.008922	0.318897
1688.234000	-0.506591	-2.219987	-1.010154	-1.474340	1.486915	1.217105	-0.159269	-0.087588	-0.001600	0.085848	0.000000	0.099696	-1.726293	6.402200	3.410445	0.586643	-0.059892	0.316816	-1.786038	6.153611	4.214821	0.619253	-0.008919	0.318884	-1.786038	6.153611	4.214821	0.619253	-0.008919	0.318884
1688.246000	-0.508484	-2.221053	-1.010177	-1.473276	1.486963	1.218280	-0.159154	-0.083832	-0.001860	0.084536	-0.000098	0.103083	-1.876638	6.056908	3.418473	0.587183	-0.065093	0.342146	-1.785905	6.158846	4.214483	0.619239	-0.008920	0.318868	-1.785905	6.158846	4.214483	0.619239	-0.008920	0.318868
1688.256000	-0.510092	-2.221894	-1.010190	-1.472443	1.486975	1.219372	-0.161507	-0.085230	-0.001981	0.080864	-0.000097	0.105910	-1.608775	6.017013	3.427126	0.641515	-0.073259	0.246441	-1.785793	6.163322	4.214173	0.619218	-0.008915	0.318855	-1.785793	6.163322	4.214173	0.619218	-0.008915	0.318855
1688.266000	-0.511650	-2.222761	-1.010201	-1.471603	1.486928	1.220384	-0.158776	-0.088536	-0.002034	0.082297	-0.000105	0.101582	-1.852772	6.344188	3.422431	0.606721	-0.053364	0.302959	-1.785683	6.167763	4.213900	0.619215	-0.008919	0.318842	-1.785683	6.167763	4.213900	0.619215	-0.008919	0.318842
1688.276000	-0.513259	-2.223625	-1.010213	-1.470741	1.486928	1.221428	-0.161447	-0.088392	-0.001555	0.083840	-0.000096	0.102208	-1.722042	6.503712	3.415122	0.604745	-0.065903	0.282951	-1.785571	6.172469	4.213559	0.619192	-0.008916	0.318830	-1.785571	6.172469	4.213559	0.619192	-0.008916	0.318830
1688.286000	-0.514805	-2.224524	-1.010261	-1.469894	1.486939	1.222420	-0.160473	-0.085794	-0.001589	0.082582	-0.000102	0.097789	-1.748006	6.177137	3.417188	0.575338	-0.074649	0.352918	-1.785460	6.177168	4.213222	0.619173	-0.008914	0.318817	-1.785460	6.177168	4.213222	0.619173	-0.008914	0.318817
1688.296000	-0.516449	-2.225402	-1.010248	-1.469091	1.486928	1.223450	-0.161589	-0.086865	-0.001322	0.081531	-0.000095	0.103951	-1.667276	6.275589	3.341977	0.618360	-0.056258	0.295043	-1.785351	6.181396	4.212946	0.619165	-0.008916	0.318804	-1.785351	6.181396	4.212946	0.619165	-0.008916	0.318804
1688.306000	-0.518043	-2.226290	-1.010261	-1.468254	1.486928	1.224517	-0.159132	-0.088122	-0.001336	0.079610	-0.000101	0.106502	-1.877566	6.513388	3.389895	0.631642	-0.073932	0.220664	-1.785241	6.186059	4.212643	0.619154	-0.008915	0.318791	-1.785241	6.186059	4.212643	0.619154	-0.008915	0.318791
1688.318000	-0.519962	-2.227310	-1.010285	-1.467237	1.486927	1.225740	-0.160017	-0.083712	-0.002102	0.080184	-0.000123	0.103811	-1.819011	5.933331	3.444252	0.646486	-0.094999	0.275369	-1.785109	6.191338	4.212243	0.619133	-0.008915	0.318776	-1.785109	6.191338	4.212243	0.619133	-0.008915	0.318776
1688.328000	-0.521523	-2.228138	-1.010298	-1.466414	1.486903	1.226770	-0.161999	-0.085070	-0.002383	0.080851	-0.000109	0.103723	-1.803243	5.981357	3.438451	0.623827	-0.058664	0.245508	-1.785000	6.195733	4.211935	0.619120	-0.008913	0.318763	-1.785000	6.195733	4.211935	0.619120	-0.008913	0.318763
1688.338000	-0.523189	-2.229016	-1.010345	-1.465584	1.486963	1.227761	-0.161498	-0.088192	-0.001845	0.083730	-0.000097	0.100024	-1.786871	6.391714	3.482069	0.581381	-0.065118	0.313601	-1.784891	6.200134	4.211629	0.619106	-0.008912	0.318750	-1.784891	6.200134	4.211629	0.619106	-0.008912	0.318750
1688.348000	-0.524809	-2.229917	-1.010345	-1.464724	1.486915	1.228828	-0.161279	-0.087973	-0.001598	0.082489	-0.000105	0.102870	-1.781788	6.445028	3.458349	0.624182	-0.063543	0.293374	-1.784782	6.204785	4.211263	0.619087	-0.008910	0.318738	-1.784782	6.204785	4.211263	0.619087	-0.008910	0.318738
1688.360000	-0.526751	-2.230973	-1.010368	-1.463707	1.486939	1.230062	-0.160434	-0.086296	-0.001381	0.082289	-0.000094	0.103710	-1.789671	6.304532	3.468035	0.606285	-0.053703	0.233060	-1.784651	6.210123	4.210867	0.619069	-0.008911	0.318723	-1.784651	6.210123	4.210867	0.619069	-0.008911	0.318723
1688.370000	-0.528383	-2.231837	-1.010333	-1.462920	1.486951	1.231080	-0.162317	-0.086649	-0.001666	0.082594	-0.000101	0.103872	-1.543483	6.403908	3.428745	0.612266	-0.062382	0.268293	-1.784543	6.214674	4.210530	0.619054	-0.008911	0.318710	-1.784543	6.214674	4.210530	0.619054	-0.008911	0.318710
1688.380000	-0.529966	-2.232702	-1.010392	-1.462093	1.486928	1.232106	-0.160703	-0.086532	-0.001919	0.082289	-0.000093	0.102272	-1.583776	6.540774	3.415152	0.629527	-0.066115	0.248784	-1.784435	6.219332	4.210176	0.619040	-0.008909	0.318698	-1.784435	6.219332	4.210176	0.619040	-0.008909	0.318698
1688.390000	-0.531536	-2.233577	-1.010417	-1.461244	1.486928	1.233102	-0.159736	-0.083420	-0.002463	0.080816	-0.000095	0.101263	-1.707687	6.141810	3.474472	0.621346	-0.087255	0.316178	-1.784327	6.223544	4.209848	0.619024	-0.008906	0.318685	-1.784327	6.223544	4.209848	0.619024	-0.008906	0.318685
1688.400000	-0.533130	-2.234442	-1.010428	-1.460491	1.486928	1.234146	-0.158710	-0.085419	-0.002554	0.083999	-0.000093	0.104379	-1.786676	6.184839	3.559024	0.627310	-0.078141	0.244745	-1.784220	6.227760	4.209514	0.619011	-0.008908	0.318673	-1.784220	6.227760	4.209514	0.619011	-0.008908	0.318673
1688.412000	-0.535112	-2.235499	-1.010476	-1.459486	1.486963	1.235402	-0.162052	-0.086621	-0.001972	0.084300	-0.000086	0.102551	-1.476918	6.389231	3.471847	0.654702	-0.079571	0.234431	-1.784092	6.233137	4.209088	0.618990	-0.008912	0.318658	-1.784092	6.233137	4.209088	0.618990	-0.008912	0.318658
1688.422000	-0.536681	-2.236376	-1.010453	-1.458645	1.486951	1.236416	-0.158473	-0.086618	-0.001494	0.086742	-0.000085	0.103521	-1.798588	6.464680	3.472325	0.602566	-0.070971	0.249331	-1.783986	6.237362	4.208776	0.618984	-0.008908	0.318645	-1.783986	6.237362	4.208776	0.618984	-0.008908	0.318645
1688.432000	-0.538241	-2.237204	-1.010476	-1.457796	1.486951	1.237448	-0.159955	-0.085188	-0.001220	0.085325	-0.000078	0.100221	-1.706569	6.265385	3.420270	0.594752	-0.061873	0.223841	-1.783879	6.241730	4.208422	0.618970	-0.008904	0.318633	-1.783879	6.241730	4.208422	0.618970	-0.008904	0.318633
1688.442000	-0.539837	-2.238009	-1.010465	-1.456923	1.486939	1.238430	-0.160276	-0.085694	-0.001474	0.086884	-0.000086	0.099271	-1.645489	6.243181	3.456413	0.548329	-0.062767	0.343571	-1.783774	6.245878	4.208095	0.618961	-0.008905	0.318621	-1.783774	6.245878	4.208095	0.618961	-0.008905	0.318621
1688.454000	-0.541755	-2.239066	-1.010500	-1.455978	1.486928	1.239653	-0.159335	-0.086968	-0.001133	0.083083	-0.000078	0.103584	-1.703061	6.503994	3.454361	0.628358	-0.041973	0.262335	-1.783647	6.251042	4.207671	0.618945	-0.008904	0.318606	-1.783647	6.251042	4.207671	0.618945	-0.008904	0.318606
1688.464000	-0.543338	-2.239893	-1.010512	-1.455099	1.486891	1.240713	-0.159198	-0.082608	-0.001408	0.085892	-0.000073	0.100415	-1.732816	5.918243	3.455358	0.592737	-0.082132	0.277837	-1.783540	6.255691	4.207279	0.618926	-0.008903	0.318594	-1.783540	6.255691	4.207279	0.618926	-0.008903	0.318594
1688.474000	-0.544897	-2.240759	-1.010537	-1.454333	1.486951	1.241735	-0.159434	-0.085820	-0.002178	0.083528	-0.000080	0.102243	-1.856729	6.073286	3.572171	0.597985	-0.079438	0.255088	-1.783436	6.259457	4.206973	0.618920	-0.008901	0.318581	-1.783436	6.259457	4.206973	0.618920	-0.008901	0.318581
1688.484000	-0.546506	-2.241638	-1.010549	-1.453495	1.486928	1.242764	-0.160847	-0.090869	-0.001789	0.084893	-0.000075	0.099599	-1.677481	6.573197	3.534884	0.616020	-0.043443	0.254632	-1.783330	6.264057	4.206572	0.618901	-0.008902	0.318569	-1.783330	6.264057	4.206572	0.618901	-0.008902	0.318569
1688.496000	-0.548425	-2.242680	-1.010560	-1.452475	1.486928	1.243938	-0.159659	-0.087257	-0.000917	0.086471	-0.000080	0.101045	-1.867712	6.400584	3.407932	0.598907	-0.074747	0.293780	-1.783204	6.269501	4.206129	0.618886	-0.008901	0.318555	-1.783204	6.269501	4.206129	0.618886	-0.008901	0.318555
1688.506000	-0.550009	-2.243497	-1.010537	-1.451633	1.486915	1.245013	-0.161178	-0.085581	-0.001515	0.085516	-0.000000	0.102740	-1.815331	6.252850	3.480115	0.622041	-0.091890	0.268565	-1.783100	6.273771	4.205756	0.618872	-0.008903	0.318543	-1.783100	6.273771	4.205756	0.618872	-0.008903	0.318543
1688.516000	-0.551662	-2.244410	-1.010571	-1.450819	1.486928	1.246056	-0.159379	-0.087913	-0.001554	0.083478	-0.000091	0.099145	-1.813110	6.528803	3.466872	0.629210	-0.063606	0.296952	-1.782996	6.277978	4.205376	0.618855	-0.008901	0.318531	-1.782996	6.277978	4.205376	0.618855	-0.008901	0.318531
1688.526000	-0.553247	-2.245299	-1.010608	-1.449957	1.486928	1.247037	-0.161788	-0.087608	-0.001452	0.085440	-0.000082	0.098396	-1.574061	6.553749	3.459567	0.631811	-0.090497	0.304463	-1.782891	6.282490	4.204982	0.618843	-0.008898	0.318518	-1.782891	6.282490	4.204982	0.618843	-0.008898	0.318518
1688.538000	-0.555200	-2.246305	-1.010620	-1.448973	1.486963	1.248259	-0.158661	-0.083828	-0.002219	0.087659	-0.000074	0.098494	-1.760687	6.087936	3.522703	0.571937	-0.083869	0.322569	-1.782767	6.287417	4.204558	0.618830	-0.008899	0.318504	-1.782767	6.287417	4.204558	0.618830	-0.008899	0.318504
1688.548000	-0.556832	-2.247207	-1.010669	-1.448133	1.486928	1.249253	-0.159523	-0.086854	-0.002648	0.082692	-0.000069	0.102009	-1.498086	6.476676	3.560384	0.645296	-0.082726	0.330637	-1.782664	6.291725	4.204152	0.618814	-0.008898	0.318492	-1.782664	6.291725	4.204152	0.618814	-0.008898	0.318492
1688.558000	-0.558402	-2.248024	-1.010680	-1.447317	1.486928	1.250240	-0.157931	-0.087192	-0.001798	0.083919	-0.000076	0.105098	-1.779310	6.533694	3.514937	0.597512	-0.074083	0.258032	-1.782560	6.296107	4.203764	0.618802	-0.008897	0.318480	-1.782560	6.296107	4.203764	0.618802	-0.008897	0.318480
1688.568000	-0.560070	-2.248876	-1.010644	-1.446468	1.486928	1.251259	-0.159945	-0.086851	-0.001322	0.083846	-0.000071	0.103813	-1.529743	6.497974	3.527826	0.606167	-0.092117	0.266355	-1.782457	6.300514	4.203344	0.618784	-0.008896	0.318468	-1.782457	6.300514	4.203344	0.618784	-0.008896	0.318468
1688.578000	-0.561664	-2.249729	-1.010703	-1.445663	1.486915	1.252334	-0.158155	-0.086478	-0.001359	0.082380	-0.000078	0.102023	-1.631360	6.433223	3.502286	0.623401	-0.073003	0.257526	-1.782355	6.304654	4.202992	0.618779	-0.008895	0.318456	-1.782355	6.304654	4.202992	0.618779	-0.008895	0.318456
1688.590000	-0.563596	-2.250762	-1.010692	-1.444643	1.486951	1.253507	-0.157481	-0.086571	-0.001359	0.083957	-0.000080	0.098005	-1.649458	6.479137	3.514542	0.639741	-0.078856	0.344063	-1.782232	6.309831	4.202494	0.618758	-0.008896	0.318442	-1.782232	6.309831	4.202494	0.618758	-0.008896	0.318442
1688.600000	-0.565155	-2.251638	-1.010703	-1.443816	1.486891	1.254554	-0.158253	-0.086010	-0.001219	0.083609	-0.000002	0.102454	-1.491800	6.516206	3.489336	0.610334	-0.075589	0.297595	-1.782130	6.313941	4.202114	0.618749	-0.008896	0.318430	-1.782130	6.313941	4.202114	0.618749	-0.008896	0.318430
1688.610000	-0.566786	-2.252489	-1.010739	-1.442956	1.486939	1.255563	-0.158614	-0.083789	-0.001612	0.079953	-0.000000	0.104716	-1.447239	6.212347	3.509901	0.657219	-0.074152	0.244012	-1.782028	6.318278	4.201705	0.618737	-0.008896	0.318418	-1.782028	6.318278	4.201705	0.618737	-0.008896	0.318418
1688.620000	-0.568333	-2.253317	-1.010739	-1.442149	1.486915	1.256577	-0.156837	-0.084960	-0.001646	0.082631	-0.000081	0.101496	-1.745854	6.157353	3.517838	0.620146	-0.095792	0.290941	-1.781926	6.322540	4.201278	0.618718	-0.008893	0.318407	-1.781926	6.322540	4.201278	0.618718	-0.008893	0.318407
1688.632000	-0.570215	-2.254372	-1.010764	-1.441118	1.486903	1.257777	-0.156279	-0.088354	-0.001574	0.082368	-0.000073	0.104623	-1.795650	6.548534	3.543828	0.603019	-0.079321	0.269539	-1.781805	6.327528	4.200819	0.618713	-0.008891	0.318393	-1.781805	6.327528	4.200819	0.618713	-0.008891	0.318393
1688.642000	-0.571740	-2.255244	-1.010776	-1.440292	1.486939	1.258821	-0.159507	-0.086044	-0.000922	0.080758	-0.000067	0.100224	-1.565550	6.496733	3.559233	0.639753	-0.082851	0.304312	-1.781703	6.331890	4.200395	0.618696	-0.008894	0.318381	-1.781703	6.331890	4.200395	0.618696	-0.008894	0.318381
1688.652000	-0.573347	-2.256093	-1.010811	-1.439431	1.486915	1.259830	-0.156736	-0.084817	-0.000854	0.081169	-0.000063	0.102406	-1.596423	6.257821	3.477537	0.622787	-0.066677	0.271829	-1.781603	6.336144	4.199995	0.618686	-0.008892	0.318369	-1.781603	6.336144	4.199995	0.618686	-0.008892	0.318369
1688.662000	-0.574944	-2.256981	-1.010776	-1.438601	1.486891	1.260894	-0.157462	-0.087752	-0.001402	0.080537	-0.000070	0.103742	-1.845637	6.588614	3.450840	0.621849	-0.079251	0.225989	-1.781503	6.340495	4.199551	0.618670	-0.008890	0.318358	-1.781503	6.340495	4.199551	0.618670	-0.008890	0.318358
1688.674000	-0.576793	-2.258009	-1.010800	-1.437619	1.486928	1.262068	-0.157631	-0.085276	-0.001559	0.078901	-0.000065	0.101068	-1.802980	6.419943	3.486256	0.640064	-0.075072	0.268739	-1.781382	6.345706	4.199014	0.618652	-0.008888	0.318344	-1.781382	6.345706	4.199014	0.618652	-0.008888	0.318344
1688.684000	-0.578378	-2.258881	-1.010823	-1.436838	1.486903	1.263113	-0.159054	-0.082654	-0.001950	0.079375	-0.000062	0.101681	-1.685559	6.121572	3.555741	0.641895	-0.092519	0.262732	-1.781282	6.349859	4.198587	0.618638	-0.008890	0.318332	-1.781282	6.349859	4.198587	0.618638	-0.008890	0.318332
1688.694000	-0.579961	-2.259744	-1.010859	-1.435978	1.486903	1.264119	-0.156919	-0.086440	-0.002221	0.078931	-0.000000	0.096882	-1.890515	6.487026	3.562023	0.655628	-0.088016	0.356295	-1.781182	6.353916	4.198180	0.618624	-0.008886	0.318321	-1.781182	6.353916	4.198180	0.618624	-0.008886	0.318321
1688.704000	-0.581521	-2.260605	-1.010835	-1.435184	1.486915	1.265138	-0.158125	-0.086721	-0.001679	0.079618	-0.000000	0.103222	-1.767619	6.517489	3.617630	0.651370	-0.085762	0.247390	-1.781082	6.358175	4.197717	0.618608	-0.008887	0.318309	-1.781082	6.358175	4.197717	0.618608	-0.008887	0.318309
1688.716000	-0.583443	-2.261624	-1.010871	-1.434175	1.486903	1.266385	-0.158067	-0.086499	-0.001115	0.082034	-0.000000	0.103057	-1.829915	6.525559	3.484059	0.610639	-0.086910	0.277266	-1.780963	6.363331	4.197214	0.618596	-0.008886	0.318296	-1.780963	6.363331	4.197214	0.618596	-0.008886	0.318296
1688.726000	-0.585028	-2.262497	-1.010883	-1.433324	1.486903	1.267394	-0.159959	-0.085351	-0.001108	0.081593	-0.000000	0.101943	-1.643515	6.442904	3.501782	0.596656	-0.083662	0.208531	-1.780865	6.367409	4.196782	0.618584	-0.008886	0.318284	-1.780865	6.367409	4.196782	0.618584	-0.008886	0.318284
1688.736000	-0.586600	-2.263394	-1.010895	-1.432512	1.486915	1.268401	-0.158842	-0.086549	-0.001389	0.079490	-0.000076	0.100564	-1.753783	6.625470	3.512511	0.621571	-0.125055	0.240054	-1.780765	6.371702	4.196301	0.618566	-0.008884	0.318273	-1.780765	6.371702	4.196301	0.618566	-0.008884	0.318273
1688.746000	-0.588208	-2.264219	-1.010907	-1.431729	1.486928	1.269392	-0.158206	-0.083530	-0.001450	0.081808	-0.000070	0.097418	-1.743389	6.427375	3.501709	0.615999	-0.092402	0.315078	-1.780667	6.375713	4.195876	0.618555	-0.008887	0.318261	-1.780667	6.375713	4.195876	0.618555	-0.008887	0.318261
1688.758000	-0.590082	-2.265247	-1.010943	-1.430745	1.486891	1.270557	-0.160638	-0.083078	-0.002372	0.082955	-0.000077	0.103350	-1.699569	6.269541	3.565685	0.600372	-0.097568	0.236660	-1.780549	6.380720	4.195352	0.618538	-0.008884	0.318248	-1.780549	6.380720	4.195352	0.618538	-0.008884	0.318248
1688.768000	-0.591677	-2.266087	-1.010955	-1.429931	1.486879	1.271623	-0.158909	-0.085640	-0.002161	0.081271	-0.000072	0.100053	-1.432420	6.543253	3.546432	0.644733	-0.089151	0.248597	-1.780451	6.384739	4.194858	0.618519	-0.008885	0.318236	-1.780451	6.384739	4.194858	0.618519	-0.008885	0.318236
1688.778000	-0.593262	-2.266913	-1.010980	-1.429152	1.486915	1.272658	-0.158364	-0.086740	-0.001469	0.083474	-0.000067	0.102193	-1.674782	6.607159	3.527474	0.637538	-0.078900	0.217166	-1.780353	6.389112	4.194416	0.618506	-0.008881	0.318225	-1.780353	6.389112	4.194416	0.618506	-0.008881	0.318225
1688.788000	-0.594833	-2.267810	-1.010979	-1.428323	1.486915	1.273660	-0.157166	-0.085671	-0.000928	0.084032	-0.000074	0.100394	-1.774543	6.650916	3.483340	0.638262	-0.101954	0.220637	-1.780256	6.393045	4.193988	0.618497	-0.008880	0.318214	-1.780256	6.393045	4.193988	0.618497	-0.008880	0.318214
1688.800000	-0.596743	-2.268767	-1.011003	-1.427279	1.486939	1.274834	-0.159934	-0.083971	-0.000724	0.083862	-0.000008	0.097512	-1.491418	6.326854	3.452519	0.583216	-0.086855	0.307869	-1.780140	6.397847	4.193471	0.618489	-0.008881	0.318200	-1.780140	6.397847	4.193471	0.618489	-0.008881	0.318200
1688.810000	-0.598301	-2.269630	-1.011026	-1.426500	1.486867	1.275893	-0.157055	-0.086057	-0.001121	0.082983	-0.000000	0.099932	-1.630383	6.490304	3.493655	0.606810	-0.094149	0.263176	-1.780043	6.402108	4.192981	0.618473	-0.008883	0.318189	-1.780043	6.402108	4.192981	0.618473	-0.008883	0.318189
1688.820000	-0.599886	-2.270478	-1.011026	-1.425651	1.486939	1.276889	-0.156853	-0.085010	-0.001368	0.083995	-0.000000	0.099950	-1.733340	6.437312	3.467035	0.621159	-0.087597	0.242185	-1.779947	6.405973	4.192556	0.618462	-0.008879	0.318178	-1.779947	6.405973	4.192556	0.618462	-0.008879	0.318178
1688.830000	-0.601507	-2.271303	-1.011015	-1.424834	1.486928	1.277881	-0.157414	-0.082247	-0.001554	0.081412	-0.000090	0.100830	-1.705535	5.893777	3.490712	0.633042	-0.090955	0.234456	-1.779851	6.410047	4.192093	0.618450	-0.008880	0.318167	-1.779851	6.410047	4.192093	0.618450	-0.008880	0.318167
1688.842000	-0.603392	-2.272311	-1.011064	-1.423850	1.486915	1.279090	-0.159719	-0.087328	-0.001465	0.083638	-0.000097	0.098670	-1.434592	6.400018	3.454147	0.621224	-0.088968	0.282337	-1.779735	6.414819	4.191535	0.618437	-0.008882	0.318154	-1.779735	6.414819	4.191535	0.618437	-0.008882	0.318154
1688.852000	-0.604927	-2.273210	-1.011074	-1.423049	1.486951	1.280052	-0.156461	-0.089545	-0.001205	0.083475	-0.000089	0.096928	-1.805288	6.791497	3.492560	0.609955	-0.102673	0.329394	-1.779639	6.419059	4.191040	0.618423	-0.008878	0.318143	-1.779639	6.419059	4.191040	0.618423	-0.008878	0.318143
1688.862000	-0.606489	-2.274045	-1.011039	-1.422245	1.486891	1.281074	-0.157907	-0.085251	-0.000742	0.082907	-0.000082	0.102698	-1.704149	6.497077	3.439572	0.582614	-0.103344	0.273235	-1.779543	6.423259	4.190581	0.618412	-0.008876	0.318132	-1.779543	6.423259	4.190581	0.618412	-0.008876	0.318132
1688.872000	-0.608083	-2.274907	-1.011063	-1.421404	1.486928	1.282074	-0.155919	-0.085229	-0.000836	0.082863	-0.000076	0.101338	-1.850044	6.321627	3.453060	0.608023	-0.096609	0.234167	-1.779448	6.427129	4.190102	0.618398	-0.008878	0.318121	-1.779448	6.427129	4.190102	0.618398	-0.008878	0.318121
1688.882000	-0.609681	-2.275734	-1.011086	-1.420577	1.486903	1.283096	-0.158086	-0.087795	-0.001477	0.081830	-0.000083	0.102156	-1.697108	6.648972	3.470536	0.618958	-0.101452	0.255438	-1.779352	6.431407	4.189590	0.618382	-0.008879	0.318110	-1.779352	6.431407	4.189590	0.618382	-0.008879	0.318110
1688.894000	-0.611541	-2.276810	-1.011098	-1.419581	1.486928	1.284356	-0.156147	-0.084567	-0.001726	0.082714	-0.000077	0.098265	-1.926339	6.440426	3.449585	0.602275	-0.097094	0.309086	-1.779238	6.436457	4.188969	0.618360	-0.008873	0.318097	-1.779238	6.436457	4.188969	0.618360	-0.008873	0.318097
1688.904000	-0.613126	-2.277682	-1.011134	-1.418780	1.486915	1.285327	-0.157567	-0.083570	-0.002134	0.084047	-0.000083	0.098522	-1.804357	6.298038	3.550730	0.614938	-0.114645	0.315419	-1.779143	6.440377	4.188490	0.618349	-0.008873	0.318086	-1.779143	6.440377	4.188490	0.618349	-0.008873	0.318086
1688.914000	-0.614722	-2.278511	-1.011159	-1.417937	1.486903	1.286345	-0.156869	-0.087455	-0.002187	0.084673	-0.000002	0.103101	-1.844723	6.658509	3.489126	0.609310	-0.093895	0.259533	-1.779049	6.444412	4.187995	0.618340	-0.008876	0.318075	-1.779049	6.444412	4.187995	0.618340	-0.008876	0.318075
1688.924000	-0.616343	-2.279371	-1.011159	-1.417099	1.486915	1.287328	-0.158670	-0.086680	-0.001442	0.081737	-0.000000	0.101141	-1.497249	6.743711	3.496886	0.599987	-0.119593	0.265830	-1.778955	6.448440	4.187498	0.618330	-0.008872	0.318064	-1.778955	6.448440	4.187498	0.618330	-0.008872	0.318064
1688.934000	-0.617915	-2.280244	-1.011194	-1.416297	1.486891	1.288348	-0.157539	-0.085348	-0.001099	0.083735	-0.000081	0.101919	-1.679115	6.676445	3.480948	0.605276	-0.084843	0.242234	-1.778861	6.452404	4.187006	0.618316	-0.008872	0.318053	-1.778861	6.452404	4.187006	0.618316	-0.008872	0.318053
1688.944000	-0.619523	-2.281069	-1.011182	-1.415504	1.486903	1.289339	-0.156845	-0.084223	-0.001312	0.083368	-0.000074	0.101338	-1.747986	6.629492	3.462535	0.621617	-0.095927	0.257472	-1.778767	6.456370	4.186522	0.618305	-0.008873	0.318043	-1.778767	6.456370	4.186522	0.618305	-0.008873	0.318043
1688.954000	-0.621084	-2.281956	-1.011170	-1.414664	1.486928	1.290315	-0.157322	-0.085625	-0.000938	0.083901	-0.000082	0.099517	-1.681951	6.666629	3.461383	0.599067	-0.094008	0.298095	-1.778674	6.460507	4.186023	0.618295	-0.008870	0.318032	-1.778674	6.460507	4.186023	0.618295	-0.008870	0.318032
1688.966000	-0.622967	-2.282936	-1.011218	-1.413646	1.486891	1.291573	-0.156329	-0.083795	-0.001433	0.082423	-0.000088	0.103308	-1.645705	6.555391	3.461397	0.606697	-0.075279	0.249779	-1.778561	6.465464	4.185394	0.618278	-0.008873	0.318019	-1.778561	6.465464	4.185394	0.618278	-0.008873	0.318019
1688.976000	-0.624540	-2.283797	-1.011243	-1.412857	1.486891	1.292570	-0.156408	-0.082422	-0.002087	0.081509	-0.000082	0.101986	-1.714153	6.290515	3.487194	0.615057	-0.137938	0.272203	-1.778468	6.469444	4.184866	0.618261	-0.008869	0.318008	-1.778468	6.469444	4.184866	0.618261	-0.008869	0.318008
1688.986000	-0.626100	-2.284636	-1.011230	-1.412050	1.486903	1.293620	-0.155701	-0.083964	-0.001894	0.083738	-0.000088	0.102558	-1.796187	6.494093	3.487265	0.584713	-0.114400	0.244375	-1.778376	6.473392	4.184371	0.618252	-0.008872	0.317998	-1.778376	6.473392	4.184371	0.618252	-0.008872	0.317998
1688.996000	-0.627639	-2.285464	-1.011266	-1.411223	1.486879	1.294607	-0.158710	-0.087506	-0.001429	0.083710	-0.000083	0.099609	-1.634644	6.627276	3.492427	0.586855	-0.084453	0.258013	-1.778284	6.477041	4.183893	0.618246	-0.008871	0.317987	-1.778284	6.477041	4.183893	0.618246	-0.008871	0.317987
1689.006000	-0.629235	-2.286287	-1.011313	-1.410399	1.486903	1.295589	-0.157919	-0.085069	-0.001147	0.081078	-0.000116	0.096525	-1.529436	6.614704	3.415841	0.605356	-0.096944	0.348575	-1.778191	6.481203	4.183367	0.618234	-0.008868	0.317976	-1.778191	6.481203	4.183367	0.618234	-0.008868	0.317976
1689.016000	-0.630793	-2.287137	-1.011242	-1.409533	1.486915	1.296568	-0.155874	-0.083677	-0.001265	0.080260	-0.000103	0.101888	-1.613330	6.418176	3.427855	0.596964	-0.110037	0.272523	-1.778099	6.485231	4.182841	0.618224	-0.008868	0.317966	-1.778099	6.485231	4.182841	0.618224	-0.008868	0.317966
1689.028000	-0.632666	-2.288145	-1.011302	-1.408562	1.486915	1.297805	-0.155630	-0.087462	-0.001025	0.081511	-0.000108	0.100489	-1.790977	6.717213	3.374304	0.603094	-0.092712	0.272286	-1.777989	6.489806	4.182212	0.618207	-0.008866	0.317953	-1.777989	6.489806	4.182212	0.618207	-0.008866	0.317953
1689.038000	-0.634203	-2.289028	-1.011277	-1.407710	1.486891	1.298815	-0.157909	-0.084357	-0.000926	0.081839	-0.000115	0.101234	-1.510173	6.521644	3.380719	0.568620	-0.089305	0.245967	-1.777898	6.493837	4.181703	0.618198	-0.008866	0.317943	-1.777898	6.493837	4.181703	0.618198	-0.008866	0.317943
1689.048000	-0.635787	-2.289840	-1.011327	-1.406910	1.486891	1.299834	-0.156307	-0.081473	-0.002165	0.079581	-0.000120	0.097904	-1.786213	6.111668	3.439124	0.629833	-0.088534	0.299399	-1.777807	6.497782	4.181167	0.618187	-0.008867	0.317932	-1.777807	6.497782	4.181167	0.618187	-0.008867	0.317932
1689.058000	-0.637286	-2.290704	-1.011363	-1.406105	1.486879	1.300824	-0.156146	-0.085654	-0.002479	0.077891	-0.000164	0.100414	-1.746562	6.516202	3.494593	0.655495	-0.126448	0.253222	-1.777715	6.501610	4.180621	0.618173	-0.008867	0.317922	-1.777715	6.501610	4.180621	0.618173	-0.008867	0.317922
1689.068000	-0.638834	-2.291556	-1.011362	-1.405300	1.486891	1.301822	-0.156509	-0.087985	-0.001626	0.080946	-0.000138	0.101316	-1.812540	6.879193	3.459199	0.589611	-0.112025	0.258331	-1.777624	6.505728	4.180065	0.618157	-0.008865	0.317911	-1.777624	6.505728	4.180065	0.618157	-0.008865	0.317911
1689.080000	-0.640730	-2.292584	-1.011386	-1.404258	1.486879	1.303058	-0.158119	-0.086135	-0.001075	0.079456	-0.000164	0.098789	-1.669195	6.834417	3.415780	0.580065	-0.118994	0.265620	-1.777515	6.510514	4.179430	0.618144	-0.008863	0.317899	-1.777515	6.510514	4.179430	0.618144	-0.008863	0.317899
1689.090000	-0.642289	-2.293420	-1.011374	-1.403491	1.486891	1.304040	-0.155802	-0.084684	-0.000873	0.081990	-0.000165	0.100880	-1.852639	6.679431	3.355846	0.609418	-0.096847	0.246610	-1.777425	6.514314	4.178877	0.618131	-0.008862	0.317889	-1.777425	6.514314	4.178877	0.618131	-0.008862	0.317889
1689.100000	-0.643861	-2.294283	-1.011374	-1.402686	1.486891	1.305045	-0.157111	-0.085277	-0.001343	0.080016	-0.000196	0.098238	-1.951590	6.759835	3.398046	0.629221	-0.109243	0.273749	-1.777334	6.518413	4.178314	0.618118	-0.008866	0.317878	-1.777334	6.518413	4.178314	0.618118	-0.008866	0.317878
1689.112000	-0.645696	-2.295311	-1.011422	-1.401701	1.486879	1.306233	-0.156538	-0.083049	-0.001590	0.083336	-0.000186	0.100342	-1.909455	6.593911	3.403590	0.541427	-0.109750	0.269836	-1.777227	6.522890	4.177694	0.618108	-0.008865	0.317866	-1.777227	6.522890	4.177694	0.618108	-0.008865	0.317866
1689.122000	-0.647269	-2.296148	-1.011445	-1.400887	1.486867	1.307241	-0.158684	-0.082745	-0.001956	0.080053	-0.000185	0.101792	-1.784867	6.403654	3.469365	0.613470	-0.101986	0.226522	-1.777138	6.526791	4.177137	0.618092	-0.008861	0.317856	-1.777138	6.526791	4.177137	0.618092	-0.008861	0.317856
1689.132000	-0.648865	-2.296975	-1.011458	-1.400110	1.486855	1.308249	-0.157990	-0.085382	-0.002687	0.081041	-0.000185	0.097546	-1.810115	6.677001	3.514336	0.597037	-0.072976	0.258979	-1.777049	6.530593	4.176588	0.618080	-0.008860	0.317845	-1.777049	6.530593	4.176588	0.618080	-0.008860	0.317845
1689.142000	-0.650436	-2.297826	-1.011470	-1.399291	1.486843	1.309253	-0.156785	-0.087909	-0.001892	0.082975	-0.000193	0.098183	-1.809826	6.838577	3.487980	0.629226	-0.083212	0.267953	-1.776959	6.534658	4.176001	0.618065	-0.008860	0.317835	-1.776959	6.534658	4.176001	0.618065	-0.008860	0.317835
1689.152000	-0.652032	-2.298699	-1.011481	-1.398489	1.486867	1.310238	-0.158198	-0.085603	-0.001067	0.080767	-0.000191	0.098128	-1.533061	6.760712	3.361055	0.640026	-0.109541	0.288985	-1.776869	6.538653	4.175413	0.618051	-0.008861	0.317825	-1.776869	6.538653	4.175413	0.618051	-0.008861	0.317825
1689.162000	-0.653652	-2.299523	-1.011481	-1.397711	1.486867	1.311174	-0.158987	-0.082517	-0.000802	0.083112	-0.000189	0.098511	-1.523660	6.438838	3.362298	0.613243	-0.096598	0.323231	-1.776782	6.542344	4.174910	0.618043	-0.008862	0.317815	-1.776782	6.542344	4.174910	0.618043	-0.008862	0.317815
1689.172000	-0.655187	-2.300350	-1.011529	-1.396845	1.486855	1.312229	-0.156617	-0.084799	-0.001461	0.082447	-0.000188	0.104837	-1.605745	6.647860	3.443723	0.636467	-0.081239	0.237176	-1.776693	6.546270	4.174312	0.618026	-0.008860	0.317805	-1.776693	6.546270	4.174312	0.618026	-0.008860	0.317805
1689.184000	-0.657046	-2.301366	-1.011529	-1.395874	1.486879	1.313411	-0.155520	-0.083356	-0.001384	0.082216	-0.000179	0.101418	-1.739700	6.533177	3.433904	0.627739	-0.090333	0.259061	-1.776587	6.550742	4.173642	0.618016	-0.008861	0.317793	-1.776587	6.550742	4.173642	0.618016	-0.008861	0.317793
1689.194000	-0.658643	-2.302179	-1.011542	-1.395058	1.486867	1.314396	-0.157491	-0.080932	-0.001816	0.082141	-0.000179	0.101607	-1.587817	6.116831	3.434642	0.588335	-0.069384	0.244780	-1.776499	6.554543	4.173067	0.618003	-0.008861	0.317783	-1.776499	6.554543	4.173067	0.618003	-0.008861	0.317783
1689.204000	-0.660190	-2.302994	-1.011578	-1.394234	1.486891	1.315428	-0.156676	-0.084720	-0.002202	0.082787	-0.000179	0.099389	-1.639769	6.484931	3.456345	0.618909	-0.051118	0.287481	-1.776411	6.558358	4.172487	0.617991	-0.008859	0.317772	-1.776411	6.558358	4.172487	0.617991	-0.008859	0.317772
1689.214000	-0.661749	-2.303894	-1.011565	-1.393429	1.486855	1.316394	-0.154689	-0.088083	-0.001630	0.082805	-0.000157	0.100711	-1.844053	6.971385	3.435649	0.601031	-0.052185	0.291593	-1.776324	6.562192	4.171936	0.617983	-0.008858	0.317762	-1.776324	6.562192	4.171936	0.617983	-0.008858	0.317762
1689.226000	-0.663597	-2.304934	-1.011589	-1.392471	1.486855	1.317597	-0.155464	-0.084955	-0.001011	0.082247	-0.000156	0.105529	-1.765846	6.670556	3.323392	0.617338	-0.097437	0.206480	-1.776219	6.566959	4.171212	0.617966	-0.008858	0.317750	-1.776219	6.566959	4.171212	0.617966	-0.008858	0.317750
1689.236000	-0.665205	-2.305784	-1.011565	-1.391644	1.486891	1.318637	-0.158297	-0.084582	-0.000956	0.082644	-0.000141	0.100076	-1.398705	6.613755	3.315889	0.583277	-0.043911	0.277614	-1.776132	6.570781	4.170675	0.617961	-0.008854	0.317741	-1.776132	6.570781	4.170675	0.617961	-0.008854	0.317741
1689.246000	-0.666776	-2.306657	-1.011613	-1.390834	1.486903	1.319633	-0.154449	-0.085729	-0.001853	0.079769	-0.000128	0.100340	-1.731199	6.804950	3.427017	0.650390	-0.055820	0.239947	-1.776044	6.574771	4.170032	0.617941	-0.008853	0.317731	-1.776044	6.574771	4.170032	0.617941	-0.008853	0.317731
1689.256000	-0.668288	-2.307495	-1.011601	-1.390028	1.486844	1.320599	-0.154806	-0.085294	-0.001715	0.082607	-0.000112	0.098160	-1.760840	6.843736	3.380070	0.644620	-0.067660	0.277510	-1.775958	6.578424	4.169439	0.617929	-0.008857	0.317721	-1.775958	6.578424	4.169439	0.617929	-0.008857	0.317721
1689.268000	-0.670147	-2.308535	-1.011638	-1.389082	1.486879	1.321751	-0.154460	-0.082577	-0.002553	0.082330	-0.000097	0.103306	-1.783157	6.472923	3.401091	0.652850	-0.080249	0.247492	-1.775853	6.583196	4.168665	0.617906	-0.008856	0.317709	-1.775853	6.583196	4.168665	0.617906	-0.008856	0.317709
1689.278000	-0.671719	-2.309410	-1.011685	-1.388291	1.486844	1.322797	-0.156203	-0.085212	-0.002156	0.081280	-0.000088	0.102851	-1.764092	6.781890	3.431813	0.650931	-0.059681	0.231425	-1.775767	6.587033	4.168075	0.617896	-0.008854	0.317699	-1.775767	6.587033	4.168075	0.617896	-0.008854	0.317699
1689.288000	-0.673242	-2.310223	-1.011674	-1.387454	1.486855	1.323804	-0.154450	-0.084967	-0.002317	0.083230	-0.000096	0.097796	-1.992287	6.813618	3.471476	0.633419	-0.064034	0.297984	-1.775681	6.590771	4.167443	0.617882	-0.008857	0.317689	-1.775681	6.590771	4.167443	0.617882	-0.008857	0.317689
1689.298000	-0.674838	-2.311133	-1.011722	-1.386660	1.486820	1.324808	-0.155800	-0.084008	-0.001620	0.084705	-0.000088	0.099384	-1.781373	6.796415	3.447307	0.579004	-0.043906	0.249372	-1.775594	6.594839	4.166788	0.617864	-0.008855	0.317679	-1.775594	6.594839	4.166788	0.617864	-0.008855	0.317679
1689.308000	-0.676422	-2.311934	-1.011708	-1.385788	1.486855	1.325815	-0.154372	-0.082808	-0.001396	0.080702	-0.000082	0.095775	-1.940508	6.705386	3.415771	0.650851	-0.070513	0.301178	-1.775509	6.598552	4.166222	0.617859	-0.008851	0.317670	-1.775509	6.598552	4.166222	0.617859	-0.008851	0.317670
1689.318000	-0.678031	-2.312784	-1.011733	-1.384988	1.486867	1.326808	-0.158153	-0.083846	-0.001271	0.081064	-0.000076	0.097299	-1.551229	6.763352	3.367459	0.645458	-0.052426	0.360223	-1.775424	6.602313	4.165627	0.617848	-0.008851	0.317660	-1.775424	6.602313	4.165627	0.617848	-0.008851	0.317660
1689.328000	-0.679589	-2.313622	-1.011721	-1.384171	1.486855	1.327780	-0.154671	-0.083587	-0.001003	0.080599	-0.000071	0.101394	-1.771799	6.815768	3.378853	0.628656	-0.041247	0.268296	-1.775339	6.606049	4.165015	0.617839	-0.008851	0.317650	-1.775339	6.606049	4.165015	0.617839	-0.008851	0.317650
1689.340000	-0.681472	-2.314602	-1.011769	-1.383214	1.486831	1.328988	-0.153597	-0.079988	-0.001551	0.079468	-0.000066	0.098393	-1.732290	6.417149	3.365263	0.650656	-0.033147	0.268104	-1.775237	6.610399	4.164282	0.617821	-0.008851	0.317639	-1.775237	6.610399	4.164282	0.617821	-0.008851	0.317639
1689.350000	-0.683033	-2.315405	-1.011769	-1.382410	1.486855	1.329997	-0.155050	-0.081943	-0.001868	0.081080	-0.000062	0.098758	-1.810256	6.412930	3.417975	0.656167	-0.067684	0.269830	-1.775152	6.614243	4.163661	0.617810	-0.008849	0.317629	-1.775152	6.614243	4.163661	0.617810	-0.008849	0.317629
1689.360000	-0.684570	-2.316258	-1.011758	-1.381609	1.486867	1.331015	-0.156700	-0.084780	-0.001421	0.082336	-0.000000	0.096802	-1.479261	6.742508	3.397569	0.658046	-0.044237	0.288092	-1.775069	6.617821	4.163062	0.617801	-0.008849	0.317619	-1.775069	6.617821	4.163062	0.617801	-0.008849	0.317619
1689.370000	-0.686164	-2.317098	-1.011792	-1.380769	1.486844	1.331985	-0.153926	-0.084873	-0.001567	0.081153	-0.000000	0.097642	-1.635953	6.806109	3.405984	0.651868	-0.055521	0.321174	-1.774985	6.621410	4.162495	0.617795	-0.008849	0.317610	-1.774985	6.621410	4.162495	0.617795	-0.008849	0.317610
1689.382000	-0.688011	-2.318105	-1.011816	-1.379798	1.486879	1.333210	-0.153917	-0.082478	-0.000967	0.082681	-0.000000	0.101636	-1.679800	6.617173	3.318407	0.616771	-0.058792	0.241808	-1.774884	6.626095	4.161731	0.617781	-0.008850	0.317598	-1.774884	6.626095	4.161731	0.617781	-0.008850	0.317598
1689.392000	-0.689512	-2.318959	-1.011805	-1.378971	1.486867	1.334239	-0.155191	-0.085358	-0.001356	0.083514	-0.000000	0.096153	-1.432529	6.781992	3.344351	0.596458	-0.061000	0.266200	-1.774801	6.629533	4.161134	0.617771	-0.008848	0.317589	-1.774801	6.629533	4.161134	0.617771	-0.008848	0.317589
1689.402000	-0.691109	-2.319811	-1.011828	-1.378149	1.486855	1.335174	-0.156232	-0.086554	-0.001160	0.080035	0.000000	0.099400	-1.399528	6.922646	3.331908	0.624393	-0.025750	0.245382	-1.774718	6.633244	4.160498	0.617762	-0.008847	0.317579	-1.774718	6.633244	4.160498	0.617762	-0.008847	0.317579
1689.412000	-0.692606	-2.320624	-1.011841	-1.377333	1.486844	1.336177	-0.153349	-0.080514	-0.001511	0.079517	0.000000	0.098454	-1.736390	6.344072	3.361325	0.624897	-0.050840	0.248918	-1.774634	6.636927	4.159858	0.617750	-0.008843	0.317570	-1.774634	6.636927	4.159858	0.617750	-0.008843	0.317570
1689.424000	-0.694442	-2.321561	-1.011865	-1.376374	1.486879	1.337351	-0.153020	-0.083076	-0.002127	0.079906	0.000000	0.098072	-1.905766	6.481481	3.418352	0.595732	-0.050596	0.277791	-1.774535	6.641223	4.159138	0.617741	-0.008847	0.317559	-1.774535	6.641223	4.159138	0.617741	-0.008847	0.317559
1689.434000	-0.695956	-2.322415	-1.011901	-1.375513	1.486867	1.338362	-0.156347	-0.086647	-0.002062	0.077157	0.000000	0.101343	-1.521833	6.891087	3.413093	0.631499	-0.044305	0.222177	-1.774452	6.644941	4.158452	0.617729	-0.008846	0.317549	-1.774452	6.644941	4.158452	0.617729	-0.008846	0.317549
1689.444000	-0.697536	-2.323301	-1.011901	-1.374699	1.486879	1.339379	-0.155406	-0.085665	-0.001582	0.080505	0.000000	0.096658	-1.675103	6.873191	3.363314	0.598426	-0.032480	0.303964	-1.774370	6.648600	4.157847	0.617717	-0.008843	0.317540	-1.774370	6.648600	4.157847	0.617717	-0.008843	0.317540
1689.454000	-0.699033	-2.324105	-1.011901	-1.373918	1.486844	1.340395	-0.154424	-0.083542	-0.001570	0.079151	0.000000	0.099434	-1.770457	6.711197	3.362024	0.607248	-0.027700	0.242518	-1.774288	6.652299	4.157237	0.617710	-0.008846	0.317530	-1.774288	6.652299	4.157237	0.617710	-0.008846	0.317530
1689.464000	-0.700565	-2.324982	-1.011925	-1.373104	1.486879	1.341345	-0.154112	-0.085812	-0.001859	0.078304	0.000000	0.096064	-1.939615	6.955914	3.396593	0.602089	-0.053272	0.269643	-1.774205	6.656101	4.156524	0.617691	-0.008844	0.317521	-1.774205	6.656101	4.156524	0.617691	-0.008844	0.317521
1689.474000	-0.702124	-2.325833	-1.011937	-1.372292	1.486844	1.342292	-0.156739	-0.084568	-0.001639	0.078954	0.000000	0.095954	-1.670545	6.965871	3.388741	0.620885	-0.030811	0.332075	-1.774123	6.659823	4.155867	0.617683	-0.008841	0.317512	-1.774123	6.659823	4.155867	0.617683	-0.008841	0.317512
1689.484000	-0.703691	-2.326659	-1.011996	-1.371511	1.486855	1.343250	-0.155287	-0.080307	-0.002525	0.079394	0.000000	0.100556	-1.664782	6.556411	3.434269	0.602638	-0.031891	0.293830	-1.774041	6.663398	4.155193	0.617668	-0.008841	0.317503	-1.774041	6.663398	4.155193	0.617668	-0.008841	0.317503
1689.496000	-0.705548	-2.327644	-1.012033	-1.370577	1.486855	1.344481	-0.154522	-0.082654	-0.002809	0.079170	0.000000	0.098564	-1.875722	6.568660	3.440414	0.591046	-0.034227	0.273211	-1.773943	6.667557	4.154415	0.617653	-0.008843	0.317491	-1.773943	6.667557	4.154415	0.617653	-0.008843	0.317491
1689.506000	-0.707116	-2.328487	-1.012033	-1.369749	1.486855	1.345492	-0.153778	-0.086834	-0.002499	0.080110	0.000000	0.101623	-1.994154	6.920369	3.463429	0.647444	-0.035777	0.248053	-1.773862	6.671371	4.153735	0.617641	-0.008843	0.317482	-1.773862	6.671371	4.153735	0.617641	-0.008843	0.317482
1689.516000	-0.708663	-2.329277	-1.012056	-1.368914	1.486855	1.346473	-0.156807	-0.085751	-0.001485	0.079857	0.000000	0.099010	-1.622768	6.982951	3.446076	0.614897	-0.052462	0.257112	-1.773781	6.675019	4.153074	0.617631	-0.008838	0.317473	-1.773781	6.675019	4.153074	0.617631	-0.008838	0.317473
1689.528000	-0.710589	-2.330344	-1.012008	-1.367991	1.486820	1.347647	-0.154822	-0.083426	-0.001000	0.079700	0.000000	0.098105	-1.568923	6.837833	3.359207	0.636437	-0.062565	0.330886	-1.773684	6.679156	4.152295	0.617616	-0.008840	0.317462	-1.773684	6.679156	4.152295	0.617616	-0.008840	0.317462
1689.538000	-0.712122	-2.331112	-1.012069	-1.367221	1.486867	1.348630	-0.155070	-0.081914	-0.001469	0.081598	-0.000000	0.100887	-1.555704	6.522196	3.424011	0.615503	-0.052980	0.257802	-1.773604	6.682860	4.151650	0.617607	-0.008837	0.317453	-1.773604	6.682860	4.151650	0.617607	-0.008837	0.317453
1689.548000	-0.713631	-2.332001	-1.012104	-1.366408	1.486855	1.349648	-0.153972	-0.084549	-0.001615	0.078951	-0.000000	0.099234	-1.694488	6.823321	3.372964	0.643500	-0.033393	0.268252	-1.773524	6.686390	4.150996	0.617597	-0.008835	0.317444	-1.773524	6.686390	4.150996	0.617597	-0.008835	0.317444
1689.558000	-0.715202	-2.332791	-1.012080	-1.365595	1.486879	1.350620	-0.156651	-0.081801	-0.001389	0.082157	-0.000000	0.100476	-1.505074	6.563483	3.388241	0.619672	-0.042985	0.238911	-1.773444	6.689843	4.150336	0.617589	-0.008839	0.317435	-1.773444	6.689843	4.150336	0.617589	-0.008839	0.317435
1689.568000	-0.716770	-2.333619	-1.012140	-1.364803	1.486891	1.351611	-0.155088	-0.082072	-0.002537	0.079983	-0.000000	0.099971	-1.527661	6.356840	3.474973	0.634907	-0.026251	0.227695	-1.773364	6.693331	4.149660	0.617578	-0.008837	0.317426	-1.773364	6.693331	4.149660	0.617578	-0.008837	0.317426
1689.580000	-0.718553	-2.334617	-1.012164	-1.363819	1.486855	1.352762	-0.153358	-0.086324	-0.002007	0.082474	0.000000	0.099457	-1.692617	6.811667	3.431654	0.607165	-0.022463	0.294566	-1.773268	6.697878	4.148810	0.617561	-0.008837	0.317415	-1.773268	6.697878	4.148810	0.617561	-0.008837	0.317415
1689.590000	-0.720123	-2.335481	-1.012128	-1.362993	1.486855	1.353760	-0.153499	-0.086250	-0.001008	0.082194	0.000000	0.102778	-1.734647	6.991520	3.407968	0.589754	-0.047372	0.229819	-1.773188	6.701561	4.148146	0.617550	-0.008834	0.317406	-1.773188	6.701561	4.148146	0.617550	-0.008834	0.317406
1689.600000	-0.721633	-2.336320	-1.012128	-1.362182	1.486867	1.354792	-0.156743	-0.083935	-0.000993	0.079664	0.000000	0.100784	-1.447994	6.681830	3.381233	0.610915	-0.042332	0.246374	-1.773108	6.705233	4.147420	0.617538	-0.008835	0.317397	-1.773108	6.705233	4.147420	0.617538	-0.008835	0.317397
1689.610000	-0.723212	-2.337172	-1.012163	-1.361377	1.486867	1.355794	-0.153417	-0.084337	-0.000997	0.080506	0.000000	0.101021	-1.752247	6.695145	3.368479	0.605787	-0.040466	0.231475	-1.773030	6.708604	4.146758	0.617525	-0.008836	0.317388	-1.773030	6.708604	4.146758	0.617525	-0.008836	0.317388
1689.620000	-0.724697	-2.337989	-1.012176	-1.360585	1.486831	1.356766	-0.153892	-0.085408	-0.001419	0.083557	0.000000	0.098725	-1.783802	6.977245	3.413023	0.577413	-0.024382	0.255633	-1.772951	6.712313	4.146068	0.617517	-0.008835	0.317379	-1.772951	6.712313	4.146068	0.617517	-0.008835	0.317379
1689.630000	-0.726279	-2.338874	-1.012176	-1.359810	1.486867	1.357678	-0.154419	-0.081530	-0.001546	0.080395	0.000000	0.095822	-1.754999	6.675624	3.375775	0.632059	-0.033142	0.319209	-1.772871	6.715987	4.145350	0.617503	-0.008834	0.317370	-1.772871	6.715987	4.145350	0.617503	-0.008834	0.317370
1689.642000	-0.728148	-2.339847	-1.012212	-1.358851	1.486855	1.358949	-0.156461	-0.083016	-0.002584	0.082215	0.000000	0.102867	-1.561746	6.613799	3.489013	0.600051	-0.066790	0.221509	-1.772777	6.720295	4.144468	0.617485	-0.008831	0.317359	-1.772777	6.720295	4.144468	0.617485	-0.008831	0.317359
1689.652000	-0.729656	-2.340712	-1.012260	-1.358047	1.486855	1.359890	-0.153868	-0.085287	-0.002463	0.080931	0.000000	0.098230	-1.776021	7.028278	3.532613	0.634117	-0.037161	0.267273	-1.772699	6.723870	4.143774	0.617473	-0.008832	0.317350	-1.772699	6.723870	4.143774	0.617473	-0.008832	0.317350
1689.662000	-0.731200	-2.341588	-1.012237	-1.357232	1.486867	1.360913	-0.153318	-0.084675	-0.001893	0.081455	0.000000	0.100939	-1.870158	7.007833	3.465583	0.616621	-0.064608	0.223368	-1.772620	6.727412	4.143050	0.617463	-0.008830	0.317342	-1.772620	6.727412	4.143050	0.617463	-0.008830	0.317342
1689.672000	-0.732710	-2.342426	-1.012283	-1.356419	1.486855	1.361906	-0.154868	-0.083451	-0.001277	0.080922	0.000000	0.097056	-1.737358	6.909285	3.459997	0.582052	-0.044438	0.248288	-1.772542	6.731034	4.142353	0.617452	-0.008832	0.317333	-1.772542	6.731034	4.142353	0.617452	-0.008832	0.317333
1689.684000	-0.734650	-2.343398	-1.012259	-1.355460	1.486879	1.363057	-0.154623	-0.081807	-0.001891	0.082768	-0.000024	0.096692	-1.753716	6.682642	3.449100	0.568930	-0.093646	0.304058	-1.772449	6.735168	4.141504	0.617440	-0.008830	0.317322	-1.772449	6.735168	4.141504	0.617440	-0.008830	0.317322
1689.694000	-0.736170	-2.344251	-1.012343	-1.354597	1.486867	1.364073	-0.153314	-0.084359	-0.001823	0.080360	-0.000022	0.100092	-1.882192	7.096676	3.522957	0.620079	-0.057227	0.254995	-1.772371	6.738911	4.140739	0.617423	-0.008831	0.317314	-1.772371	6.738911	4.140739	0.617423	-0.008831	0.317314
1689.704000	-0.737691	-2.345113	-1.012332	-1.353854	1.486879	1.365082	-0.153914	-0.081107	-0.001681	0.079928	-0.000028	0.097831	-1.882168	6.824831	3.452341	0.606023	-0.064442	0.272359	-1.772294	6.742383	4.140025	0.617413	-0.008830	0.317305	-1.772294	6.742383	4.140025	0.617413	-0.008830	0.317305
1689.714000	-0.739250	-2.345941	-1.012343	-1.353054	1.486855	1.366031	-0.156160	-0.079979	-0.001738	0.080811	-0.000040	0.101452	-1.767206	6.479335	3.476759	0.589335	-0.074522	0.195035	-1.772217	6.745809	4.139331	0.617407	-0.008826	0.317296	-1.772217	6.745809	4.139331	0.617407	-0.008826	0.317296
1689.724000	-0.740829	-2.346734	-1.012355	-1.352238	1.486831	1.367033	-0.155125	-0.082111	-0.002072	0.077250	-0.000000	0.100656	-1.411638	6.647742	3.510312	0.646476	-0.062098	0.240542	-1.772140	6.749254	4.138580	0.617389	-0.008828	0.317287	-1.772140	6.749254	4.138580	0.617389	-0.008828	0.317287
1689.736000	-0.742662	-2.347755	-1.012391	-1.351267	1.486855	1.368218	-0.154691	-0.084741	-0.001659	0.080129	-0.000000	0.097210	-1.538684	6.901825	3.472895	0.620237	-0.049392	0.290924	-1.772048	6.753491	4.137724	0.617380	-0.008830	0.317277	-1.772048	6.753491	4.137724	0.617380	-0.008830	0.317277
1689.746000	-0.744242	-2.348606	-1.012379	-1.350499	1.486843	1.369228	-0.152174	-0.081930	-0.000950	0.082593	-0.000137	0.098590	-1.810009	6.721057	3.440805	0.588637	-0.082177	0.229793	-1.771972	6.757082	4.136958	0.617363	-0.008827	0.317269	-1.771972	6.757082	4.136958	0.617363	-0.008827	0.317269
1689.756000	-0.745812	-2.349445	-1.012379	-1.349677	1.486867	1.370199	-0.154913	-0.081224	-0.000998	0.077779	-0.000143	0.098455	-1.528730	6.575996	3.431042	0.631917	-0.029702	0.275776	-1.771897	6.760246	4.136381	0.617369	-0.008830	0.317260	-1.771897	6.760246	4.136381	0.617369	-0.008830	0.317260
1689.766000	-0.747355	-2.350239	-1.012416	-1.348823	1.486831	1.371155	-0.153250	-0.084311	-0.001460	0.081071	-0.000140	0.100590	-1.569012	6.887958	3.450569	0.583878	-0.057787	0.239731	-1.771820	6.763856	4.135560	0.617349	-0.008825	0.317251	-1.771820	6.763856	4.135560	0.617349	-0.008825	0.317251
1689.778000	-0.749212	-2.351293	-1.012416	-1.347853	1.486831	1.372352	-0.152191	-0.082135	-0.001452	0.079464	-0.000129	0.096202	-1.621663	6.898746	3.439792	0.565431	-0.038923	0.290383	-1.771729	6.768043	4.134671	0.617340	-0.008828	0.317241	-1.771729	6.768043	4.134671	0.617340	-0.008828	0.317241
1689.788000	-0.750697	-2.352071	-1.012439	-1.347040	1.486843	1.373299	-0.152340	-0.078674	-0.001837	0.077859	-0.000134	0.094548	-1.746653	6.425704	3.499352	0.611256	-0.039182	0.326787	-1.771654	6.771446	4.133915	0.617324	-0.008828	0.317233	-1.771654	6.771446	4.133915	0.617324	-0.008828	0.317233
1689.798000	-0.752302	-2.352901	-1.012427	-1.346299	1.486843	1.374308	-0.154393	-0.082235	-0.002248	0.079175	-0.000150	0.099084	-1.489074	6.600433	3.516120	0.614731	-0.037876	0.280101	-1.771579	6.774828	4.133252	0.617320	-0.008823	0.317224	-1.771579	6.774828	4.133252	0.617320	-0.008823	0.317224
1689.808000	-0.753823	-2.353707	-1.012464	-1.345412	1.486831	1.375288	-0.152789	-0.084649	-0.002098	0.075877	-0.000154	0.102610	-1.519983	6.865154	3.525199	0.657622	-0.049784	0.217386	-1.771504	6.778277	4.132471	0.617308	-0.008825	0.317216	-1.771504	6.778277	4.132471	0.617308	-0.008825	0.317216
1689.820000	-0.755667	-2.354714	-1.012486	-1.344466	1.486819	1.376461	-0.152388	-0.083551	-0.001248	0.076144	-0.000175	0.100190	-1.729939	6.828630	3.471169	0.629348	-0.058697	0.230561	-1.771413	6.782550	4.131564	0.617297	-0.008826	0.317206	-1.771413	6.782550	4.131564	0.617297	-0.008826	0.317206
1689.830000	-0.757152	-2.355578	-1.012475	-1.343673	1.486843	1.377456	-0.152018	-0.083055	-0.000658	0.079729	-0.000244	0.098069	-1.748345	6.865143	3.433956	0.585187	-0.061429	0.297349	-1.771339	6.786035	4.130844	0.617287	-0.008826	0.317197	-1.771339	6.786035	4.130844	0.617287	-0.008826	0.317197
1689.840000	-0.758675	-2.356441	-1.012547	-1.342886	1.486843	1.378412	-0.154786	-0.083670	-0.001709	0.077709	-0.000231	0.094161	-1.487526	6.937132	3.479696	0.594533	-0.052413	0.358616	-1.771265	6.789378	4.130086	0.617276	-0.008821	0.317189	-1.771265	6.789378	4.130086	0.617276	-0.008821	0.317189
1689.850000	-0.760174	-2.357258	-1.012534	-1.342069	1.486819	1.379371	-0.152484	-0.083167	-0.001234	0.078065	-0.000222	0.102836	-1.880803	7.001713	3.465158	0.592036	-0.045018	0.254817	-1.771191	6.792792	4.129354	0.617269	-0.008822	0.317180	-1.771191	6.792792	4.129354	0.617269	-0.008822	0.317180
1689.862000	-0.761998	-2.358228	-1.012559	-1.341135	1.486855	1.380601	-0.153455	-0.079232	-0.002014	0.077743	-0.000183	0.098321	-1.876106	6.477616	3.523056	0.613103	-0.035722	0.259256	-1.771101	6.796815	4.128393	0.617250	-0.008822	0.317170	-1.771101	6.796815	4.128393	0.617250	-0.008822	0.317170
1689.872000	-0.763521	-2.359081	-1.012584	-1.340309	1.486831	1.381611	-0.153337	-0.082161	-0.002519	0.077623	-0.000183	0.100448	-1.814610	6.711338	3.588581	0.606767	-0.038830	0.239773	-1.771028	6.800108	4.127657	0.617239	-0.008822	0.317162	-1.771028	6.800108	4.127657	0.617239	-0.008822	0.317162
1689.882000	-0.765008	-2.359872	-1.012619	-1.339542	1.486843	1.382568	-0.155034	-0.084245	-0.002488	0.081507	-0.000162	0.097159	-1.662054	7.061450	3.572046	0.529533	-0.018602	0.273082	-1.770954	6.803523	4.126853	0.617228	-0.008820	0.317154	-1.770954	6.803523	4.126853	0.617228	-0.008820	0.317154
1689.892000	-0.766555	-2.360702	-1.012618	-1.338727	1.486831	1.383511	-0.152818	-0.084280	-0.001346	0.078329	-0.000146	0.097466	-1.838584	7.085721	3.520550	0.648060	-0.037047	0.314333	-1.770880	6.806899	4.126095	0.617218	-0.008820	0.317146	-1.770880	6.806899	4.126095	0.617218	-0.008820	0.317146
1689.904000	-0.768426	-2.361708	-1.012630	-1.337756	1.486844	1.384686	-0.154088	-0.081856	-0.000874	0.078709	-0.000109	0.101302	-1.747005	6.920378	3.499804	0.592458	-0.034638	0.265627	-1.770793	6.810931	4.125226	0.617207	-0.008822	0.317136	-1.770793	6.810931	4.125226	0.617207	-0.008822	0.317136
1689.914000	-0.769962	-2.362500	-1.012607	-1.337013	1.486855	1.385705	-0.153718	-0.081925	-0.000757	0.080445	-0.000115	0.098018	-1.978571	6.731796	3.512442	0.564912	-0.049059	0.238451	-1.770720	6.814244	4.124473	0.617197	-0.008821	0.317128	-1.770720	6.814244	4.124473	0.617197	-0.008821	0.317128
1689.924000	-0.771462	-2.363304	-1.012630	-1.336190	1.486844	1.386688	-0.155869	-0.083034	-0.001235	0.079130	-0.000105	0.100933	-1.639285	6.877167	3.498685	0.649197	-0.030052	0.263564	-1.770648	6.817591	4.123752	0.617191	-0.008823	0.317119	-1.770648	6.817591	4.123752	0.617191	-0.008823	0.317119
1689.934000	-0.773056	-2.364107	-1.012654	-1.335407	1.486844	1.387678	-0.153971	-0.079320	-0.001745	0.081915	-0.000096	0.098625	-1.809877	6.525420	3.570641	0.616624	-0.032122	0.262310	-1.770575	6.820802	4.122955	0.617176	-0.008821	0.317111	-1.770575	6.820802	4.122955	0.617176	-0.008821	0.317111
1689.946000	-0.774903	-2.365093	-1.012679	-1.334473	1.486807	1.388778	-0.153485	-0.082781	-0.001916	0.080692	-0.000087	0.096250	-1.708530	6.533331	3.593632	0.598129	-0.041152	0.325486	-1.770489	6.824720	4.122024	0.617163	-0.008819	0.317101	-1.770489	6.824720	4.122024	0.617163	-0.008819	0.317101
1689.956000	-0.776439	-2.365910	-1.012691	-1.333683	1.486807	1.389800	-0.154668	-0.085004	-0.001438	0.080376	-0.000094	0.100161	-1.478872	6.883112	3.594315	0.667387	-0.032992	0.242551	-1.770417	6.827966	4.121271	0.617155	-0.008818	0.317093	-1.770417	6.827966	4.121271	0.617155	-0.008818	0.317093
1689.966000	-0.777998	-2.366784	-1.012691	-1.332870	1.486820	1.390820	-0.154933	-0.085185	-0.000883	0.082101	-0.000087	0.101831	-1.477300	7.020938	3.547599	0.586438	-0.025368	0.230781	-1.770345	6.831435	4.120505	0.617149	-0.008816	0.317085	-1.770345	6.831435	4.120505	0.617149	-0.008816	0.317085
1689.976000	-0.779509	-2.367576	-1.012691	-1.332054	1.486820	1.391773	-0.153129	-0.083038	-0.000602	0.082110	-0.000082	0.099401	-1.644795	6.920183	3.461898	0.598046	-0.003293	0.225666	-1.770273	6.834783	4.119751	0.617143	-0.008818	0.317077	-1.770273	6.834783	4.119751	0.617143	-0.008818	0.317077
1689.988000	-0.781320	-2.368608	-1.012691	-1.331111	1.486844	1.393008	-0.152243	-0.083610	-0.001224	0.079563	-0.000076	0.098003	-1.798543	6.883605	3.475628	0.625873	-0.043619	0.250897	-1.770187	6.838904	4.118743	0.617124	-0.008819	0.317068	-1.770187	6.838904	4.118743	0.617124	-0.008819	0.317068
1689.998000	-0.782856	-2.369449	-1.012713	-1.330321	1.486831	1.393928	-0.153925	-0.084434	-0.001085	0.080376	-0.000071	0.094538	-1.698504	6.972871	3.478148	0.617688	-0.037404	0.309523	-1.770116	6.841985	4.118015	0.617118	-0.008816	0.317060	-1.770116	6.841985	4.118015	0.617118	-0.008816	0.317060
1690.008000	-0.784403	-2.370250	-1.012738	-1.329581	1.486820	1.394938	-0.153669	-0.081756	-0.001902	0.082095	-0.000000	0.101355	-1.563584	6.771332	3.514092	0.615982	-0.043518	0.246126	-1.770045	6.845433	4.117182	0.617103	-0.008816	0.317052	-1.770045	6.845433	4.117182	0.617103	-0.008816	0.317052
1690.018000	-0.785854	-2.371080	-1.012774	-1.328803	1.486820	1.395905	-0.152113	-0.082816	-0.002697	0.078826	-0.000000	0.098215	-1.808326	6.725886	3.595536	0.665557	-0.038811	0.253766	-1.769974	6.848680	4.116388	0.617093	-0.008813	0.317044	-1.769974	6.848680	4.116388	0.617093	-0.008813	0.317044
1690.030000	-0.787737	-2.372076	-1.012797	-1.327797	1.486844	1.397100	-0.152773	-0.084454	-0.001905	0.081939	-0.000000	0.098820	-1.771637	6.967463	3.550298	0.635768	-0.011920	0.218645	-1.769888	6.852808	4.115404	0.617080	-0.008813	0.317034	-1.769888	6.852808	4.115404	0.617080	-0.008813	0.317034
1690.040000	-0.789239	-2.372940	-1.012774	-1.327009	1.486795	1.398060	-0.156572	-0.083192	-0.001476	0.080248	-0.000000	0.097000	-1.454296	7.015109	3.574056	0.650824	-0.025457	0.238839	-1.769817	6.855996	4.114554	0.617065	-0.008816	0.317026	-1.769817	6.855996	4.114554	0.617065	-0.008816	0.317026
1690.050000	-0.790784	-2.373791	-1.012811	-1.326209	1.486844	1.399078	-0.153265	-0.083550	-0.001473	0.080451	0.000000	0.097047	-1.632403	6.950789	3.522388	0.627668	-0.036421	0.268567	-1.769747	6.859341	4.113817	0.617064	-0.008813	0.317018	-1.769747	6.859341	4.113817	0.617064	-0.008813	0.317018
1690.060000	-0.792283	-2.374584	-1.012811	-1.325393	1.486844	1.400009	-0.152658	-0.082488	-0.001469	0.081065	0.000000	0.097830	-1.808788	6.964735	3.557315	0.610920	-0.012091	0.244346	-1.769676	6.862822	4.112909	0.617046	-0.008812	0.317011	-1.769676	6.862822	4.112909	0.617046	-0.008812	0.317011
1690.072000	-0.794094	-2.375616	-1.012834	-1.324461	1.486820	1.401206	-0.151608	-0.084346	-0.001367	0.080136	0.000000	0.097151	-1.853672	7.257382	3.528946	0.630438	-0.015361	0.209996	-1.769592	6.866779	4.111947	0.617034	-0.008815	0.317001	-1.769592	6.866779	4.111947	0.617034	-0.008815	0.317001
1690.082000	-0.795631	-2.376466	-1.012858	-1.323624	1.486795	1.402155	-0.154300	-0.080773	-0.001770	0.078993	0.000000	0.097853	-1.745567	6.846466	3.511801	0.645154	-0.012462	0.252804	-1.769522	6.869967	4.111122	0.617022	-0.008812	0.316993	-1.769522	6.869967	4.111122	0.617022	-0.008812	0.316993
1690.092000	-0.797201	-2.377281	-1.012918	-1.322837	1.486831	1.403114	-0.153242	-0.080214	-0.002315	0.078547	0.000000	0.098714	-1.838995	6.639293	3.598634	0.660985	-0.013701	0.246711	-1.769453	6.873209	4.110346	0.617017	-0.008813	0.316986	-1.769453	6.873209	4.110346	0.617017	-0.008813	0.316986
1690.102000	-0.798748	-2.378097	-1.012918	-1.322046	1.486831	1.404089	-0.152617	-0.082188	-0.002254	0.079343	0.000000	0.092847	-1.893126	6.971974	3.631890	0.647980	-0.042951	0.362137	-1.769383	6.876529	4.109459	0.617000	-0.008810	0.316978	-1.769383	6.876529	4.109459	0.617000	-0.008810	0.316978
1690.114000	-0.800607	-2.379057	-1.012929	-1.321077	1.486807	1.405241	-0.151587	-0.084303	-0.001330	0.078917	0.000000	0.099016	-1.928197	7.193040	3.612390	0.655621	-0.020690	0.284272	-1.769300	6.880447	4.108488	0.616990	-0.008809	0.316969	-1.769300	6.880447	4.108488	0.616990	-0.008809	0.316969
1690.124000	-0.802132	-2.379905	-1.012929	-1.320264	1.486844	1.406250	-0.155320	-0.081330	-0.000966	0.079351	0.000000	0.099946	-1.557100	6.862356	3.542394	0.630453	-0.026766	0.235230	-1.769231	6.883563	4.107668	0.616980	-0.008807	0.316961	-1.769231	6.883563	4.107668	0.616980	-0.008807	0.316961
1690.134000	-0.803738	-2.380708	-1.012894	-1.319487	1.486820	1.407197	-0.152294	-0.082133	-0.000873	0.080567	0.000000	0.100475	-1.608212	6.838080	3.537773	0.617774	-0.017948	0.231698	-1.769163	6.886828	4.106880	0.616973	-0.008810	0.316953	-1.769163	6.886828	4.106880	0.616973	-0.008810	0.316953
1690.144000	-0.805285	-2.381584	-1.012942	-1.318697	1.486844	1.408222	-0.152542	-0.084141	-0.001595	0.077905	0.000000	0.097891	-1.554306	7.106037	3.562361	0.659634	-0.046076	0.246648	-1.769095	6.889984	4.106091	0.616967	-0.008810	0.316945	-1.769095	6.889984	4.106091	0.616967	-0.008810	0.316945
1690.156000	-0.807144	-2.382576	-1.012954	-1.317739	1.486855	1.409346	-0.150746	-0.080791	-0.000953	0.080013	-0.000001	0.093585	-1.696954	6.996409	3.495854	0.613821	-0.024088	0.348606	-1.769012	6.894073	4.105014	0.616949	-0.008810	0.316936	-1.769012	6.894073	4.105014	0.616949	-0.008810	0.316936
1690.166000	-0.808680	-2.383390	-1.012965	-1.316891	1.486844	1.410333	-0.153275	-0.079137	-0.002046	0.079460	-0.000000	0.099468	-1.435929	6.510748	3.579529	0.641880	-0.033417	0.288681	-1.768944	6.897188	4.104207	0.616941	-0.008807	0.316929	-1.768944	6.897188	4.104207	0.616941	-0.008807	0.316929
1690.176000	-0.810227	-2.384205	-1.013026	-1.316104	1.486831	1.411340	-0.151818	-0.082716	-0.002507	0.078382	-0.000000	0.101968	-1.542339	6.883316	3.585046	0.644475	-0.023985	0.226031	-1.768876	6.900274	4.103340	0.616930	-0.008807	0.316921	-1.768876	6.900274	4.103340	0.616930	-0.008807	0.316921
1690.186000	-0.811703	-2.385045	-1.013026	-1.315300	1.486820	1.412317	-0.150948	-0.084406	-0.001869	0.079135	-0.000000	0.098472	-1.675454	7.162874	3.562452	0.629053	-0.057165	0.256205	-1.768807	6.903559	4.102460	0.616918	-0.008805	0.316914	-1.768807	6.903559	4.102460	0.616918	-0.008805	0.316914
1690.196000	-0.813189	-2.385870	-1.012989	-1.314499	1.486820	1.413326	-0.150407	-0.082485	-0.001176	0.078299	-0.000000	0.099308	-1.699940	7.011704	3.571866	0.596169	-0.047434	0.249155	-1.768740	6.906777	4.101650	0.616915	-0.008808	0.316906	-1.768740	6.906777	4.101650	0.616915	-0.008808	0.316906
1690.206000	-0.814750	-2.386707	-1.013037	-1.313712	1.486831	1.414258	-0.153450	-0.082409	-0.000729	0.078437	0.000000	0.094438	-1.414179	7.049628	3.513801	0.602726	-0.009668	0.287655	-1.768673	6.910003	4.100842	0.616907	-0.008808	0.316899	-1.768673	6.910003	4.100842	0.616907	-0.008808	0.316899
1690.216000	-0.816235	-2.387535	-1.013001	-1.312898	1.486820	1.415215	-0.149746	-0.083269	-0.001338	0.076691	0.000000	0.098487	-1.626940	7.093771	3.550685	0.635188	-0.023444	0.241464	-1.768605	6.913236	4.099979	0.616895	-0.008806	0.316891	-1.768605	6.913236	4.099979	0.616895	-0.008806	0.316891
1690.226000	-0.817782	-2.388384	-1.013049	-1.312108	1.486844	1.416200	-0.149599	-0.081514	-0.000963	0.076522	0.000000	0.101355	-1.696924	7.109660	3.521273	0.582099	-0.029530	0.198261	-1.768538	6.916435	4.099091	0.616885	-0.008805	0.316884	-1.768538	6.916435	4.099091	0.616885	-0.008805	0.316884
1690.238000	-0.819534	-2.389341	-1.013074	-1.311175	1.486807	1.417360	-0.150177	-0.078117	-0.001715	0.076923	0.000000	0.098609	-1.843163	6.678706	3.553055	0.650375	-0.023876	0.240748	-1.768458	6.920136	4.098132	0.616877	-0.008805	0.316875	-1.768458	6.920136	4.098132	0.616877	-0.008805	0.316875
1690.248000	-0.821071	-2.390142	-1.013098	-1.310400	1.486831	1.418341	-0.153012	-0.080869	-0.002470	0.075894	0.000000	0.096372	-1.542092	6.734435	3.570597	0.663257	-0.046635	0.274178	-1.768391	6.923262	4.097218	0.616863	-0.008804	0.316867	-1.768391	6.923262	4.097218	0.616863	-0.008804	0.316867
1690.258000	-0.822547	-2.390948	-1.013133	-1.309620	1.486820	1.419368	-0.150640	-0.084262	-0.002193	0.077680	0.000000	0.096428	-1.778118	7.203390	3.628458	0.648836	-0.041861	0.272732	-1.768325	6.926320	4.096353	0.616850	-0.008805	0.316860	-1.768325	6.926320	4.096353	0.616850	-0.008805	0.316860
1690.268000	-0.824035	-2.391835	-1.013109	-1.308782	1.486807	1.420305	-0.150742	-0.084296	-0.001193	0.079637	0.000000	0.097986	-1.779605	7.167264	3.573251	0.605609	-0.043201	0.281252	-1.768258	6.929586	4.095493	0.616842	-0.008801	0.316852	-1.768258	6.929586	4.095493	0.616842	-0.008801	0.316852
1690.278000	-0.825526	-2.392623	-1.013133	-1.307995	1.486831	1.421275	-0.151879	-0.081107	-0.000661	0.078431	0.000000	0.098122	-1.847783	7.003170	3.499346	0.590213	-0.059116	0.225813	-1.768193	6.932725	4.094684	0.616839	-0.008802	0.316845	-1.768193	6.932725	4.094684	0.616839	-0.008802	0.316845
1690.288000	-0.827088	-2.393414	-1.013121	-1.307228	1.486807	1.422253	-0.154026	-0.080462	-0.000817	0.078189	0.000000	0.096041	-1.697443	6.884649	3.504757	0.612229	-0.048551	0.261501	-1.768128	6.935689	4.093865	0.616829	-0.008801	0.316838	-1.768128	6.935689	4.093865	0.616829	-0.008801	0.316838
1690.298000	-0.828574	-2.394241	-1.013122	-1.306414	1.486820	1.423275	-0.151637	-0.082476	-0.001666	0.079207	0.000000	0.098103	-1.793554	7.067666	3.579293	0.590902	-0.035166	0.214052	-1.768062	6.938640	4.092972	0.616822	-0.008804	0.316831	-1.768062	6.938640	4.092972	0.616822	-0.008804	0.316831
1690.310000	-0.830424	-2.395185	-1.013158	-1.305518	1.486831	1.424422	-0.151879	-0.078963	-0.001535	0.077363	0.000000	0.094329	-1.813116	6.668147	3.559432	0.649180	-0.022089	0.252927	-1.767984	6.942450	4.091972	0.616808	-0.008802	0.316822	-1.767984	6.942450	4.091972	0.616808	-0.008802	0.316822
1690.320000	-0.831936	-2.395974	-1.013169	-1.304730	1.486831	1.425347	-0.150607	-0.080333	-0.002023	0.079556	0.000000	0.094897	-1.961116	6.596037	3.584919	0.643148	-0.042738	0.297013	-1.767918	6.945595	4.091120	0.616798	-0.008803	0.316815	-1.767918	6.945595	4.091120	0.616798	-0.008803	0.316815
1690.330000	-0.833463	-2.396794	-1.013206	-1.303985	1.486831	1.426349	-0.154471	-0.084036	-0.001783	0.081944	-0.000051	0.099432	-1.606712	6.986434	3.572726	0.643494	-0.050913	0.236919	-1.767854	6.948448	4.090238	0.616790	-0.008798	0.316807	-1.767854	6.948448	4.090238	0.616790	-0.008798	0.316807
1690.340000	-0.835035	-2.397632	-1.013205	-1.303113	1.486844	1.427356	-0.152647	-0.084531	-0.001118	0.079411	-0.000000	0.095543	-1.672522	6.945140	3.511555	0.616571	-0.072058	0.253433	-1.767788	6.951751	4.089331	0.616777	-0.008801	0.316800	-1.767788	6.951751	4.089331	0.616777	-0.008801	0.316800
1690.350000	-0.836536	-2.398407	-1.013192	-1.302360	1.486807	1.428316	-0.152207	-0.082887	-0.000873	0.083318	-0.000000	0.098039	-1.610804	6.993689	3.525508	0.582860	-0.050857	0.214797	-1.767724	6.954780	4.088468	0.616768	-0.008799	0.316793	-1.767724	6.954780	4.088468	0.616768	-0.008799	0.316793
1690.362000	-0.838361	-2.399439	-1.013228	-1.301357	1.486820	1.429453	-0.151434	-0.082746	-0.000858	0.080196	-0.000000	0.094591	-1.606344	6.834666	3.491966	0.605313	-0.051804	0.295372	-1.767647	6.958445	4.087451	0.616767	-0.008798	0.316784	-1.767647	6.958445	4.087451	0.616767	-0.008798	0.316784
1690.372000	-0.839875	-2.400242	-1.013205	-1.300578	1.486820	1.430395	-0.153579	-0.083994	-0.000870	0.078992	-0.000000	0.096165	-1.465932	7.052526	3.474357	0.567094	-0.055030	0.296729	-1.767582	6.961512	4.086585	0.616758	-0.008799	0.316777	-1.767582	6.961512	4.086585	0.616758	-0.008799	0.316777
1690.382000	-0.841374	-2.401079	-1.013206	-1.299801	1.486831	1.431416	-0.151452	-0.081027	-0.001534	0.079826	0.000000	0.097893	-1.647405	6.917309	3.510320	0.620184	-0.041297	0.245065	-1.767517	6.964734	4.085591	0.616738	-0.008798	0.316770	-1.767517	6.964734	4.085591	0.616738	-0.008798	0.316770
1690.392000	-0.842886	-2.401928	-1.013242	-1.299062	1.486819	1.432397	-0.150151	-0.080091	-0.002355	0.078767	-0.000135	0.096754	-1.681827	6.758781	3.594688	0.647203	-0.026986	0.257977	-1.767453	6.967688	4.084729	0.616727	-0.008799	0.316763	-1.767453	6.967688	4.084729	0.616727	-0.008799	0.316763
1690.404000	-0.844713	-2.402887	-1.013265	-1.298081	1.486795	1.433537	-0.151374	-0.084321	-0.002240	0.078287	-0.000114	0.096743	-1.790103	7.019580	3.554803	0.629767	-0.048560	0.276616	-1.767377	6.971398	4.083650	0.616718	-0.008796	0.316755	-1.767377	6.971398	4.083650	0.616718	-0.008796	0.316755
1690.414000	-0.846226	-2.403739	-1.013277	-1.297313	1.486831	1.434501	-0.153278	-0.083904	-0.001643	0.079583	-0.000122	0.096306	-1.470876	7.121768	3.573035	0.648969	-0.068647	0.269519	-1.767313	6.974545	4.082703	0.616704	-0.008795	0.316747	-1.767313	6.974545	4.082703	0.616704	-0.008795	0.316747
1690.424000	-0.847786	-2.404589	-1.013312	-1.296547	1.486819	1.435437	-0.150324	-0.082424	-0.001579	0.079940	-0.000127	0.093409	-1.770779	6.980526	3.532701	0.622823	-0.048701	0.354300	-1.767249	6.977578	4.081773	0.616694	-0.008796	0.316740	-1.767249	6.977578	4.081773	0.616694	-0.008796	0.316740
1690.434000	-0.849347	-2.405378	-1.013312	-1.295737	1.486795	1.436410	-0.151087	-0.081567	-0.001236	0.078926	-0.000116	0.097859	-1.706093	6.886114	3.531614	0.662252	-0.057199	0.302977	-1.767185	6.980713	4.080876	0.616684	-0.008795	0.316733	-1.767185	6.980713	4.080876	0.616684	-0.008795	0.316733
1690.444000	-0.850824	-2.406206	-1.013325	-1.294957	1.486820	1.437343	-0.151389	-0.082625	-0.001622	0.080151	-0.000106	0.099237	-1.709060	7.160058	3.509318	0.646406	-0.064240	0.273700	-1.767123	6.983642	4.080008	0.616681	-0.008798	0.316727	-1.767123	6.983642	4.080008	0.616681	-0.008798	0.316727
1690.454000	-0.852362	-2.407019	-1.013349	-1.294120	1.486795	1.438341	-0.152555	-0.082245	-0.001316	0.078603	-0.000098	0.098660	-1.421001	7.121398	3.529675	0.647980	-0.043614	0.311868	-1.767059	6.986888	4.079077	0.616665	-0.008799	0.316720	-1.767059	6.986888	4.079077	0.616665	-0.008799	0.316720
1690.466000	-0.854198	-2.407988	-1.013349	-1.293174	1.486807	1.439515	-0.150273	-0.078505	-0.001778	0.080615	-0.000102	0.097381	-1.659537	6.631100	3.504565	0.605051	-0.053716	0.263874	-1.766985	6.990220	4.078053	0.616661	-0.008795	0.316711	-1.766985	6.990220	4.078053	0.616661	-0.008795	0.316711
1690.476000	-0.855661	-2.408801	-1.013385	-1.292448	1.486784	1.440472	-0.149154	-0.081277	-0.001923	0.078403	-0.000095	0.094230	-1.799450	6.899124	3.557722	0.625281	-0.038539	0.323405	-1.766923	6.993273	4.077131	0.616653	-0.008793	0.316704	-1.766923	6.993273	4.077131	0.616653	-0.008793	0.316704
1690.486000	-0.857201	-2.409655	-1.013396	-1.291609	1.486844	1.441466	-0.151589	-0.083340	-0.001980	0.078097	-0.000090	0.098306	-1.739784	7.097483	3.543199	0.633181	-0.076993	0.300249	-1.766860	6.996259	4.076144	0.616637	-0.008791	0.316697	-1.766860	6.996259	4.076144	0.616637	-0.008791	0.316697
1690.496000	-0.858712	-2.410469	-1.013408	-1.290771	1.486795	1.442452	-0.151501	-0.083091	-0.001139	0.079938	-0.000082	0.100052	-1.690169	7.100098	3.484526	0.623386	-0.065660	0.218784	-1.766798	6.999271	4.075283	0.616635	-0.008792	0.316691	-1.766798	6.999271	4.075283	0.616635	-0.008792	0.316691
1690.506000	-0.860248	-2.411256	-1.013396	-1.290033	1.486820	1.443423	-0.149606	-0.081066	-0.001226	0.077435	-0.000075	0.097465	-1.792974	6.926766	3.451740	0.651762	-0.066600	0.277002	-1.766736	7.002393	4.074335	0.616622	-0.008792	0.316684	-1.766736	7.002393	4.074335	0.616622	-0.008792	0.316684
1690.518000	-0.862015	-2.412251	-1.013408	-1.289075	1.486807	1.444597	-0.150849	-0.082369	-0.001288	0.078855	-0.000082	0.096404	-1.719787	7.037692	3.481465	0.619558	-0.042917	0.257840	-1.766662	7.005935	4.073245	0.616612	-0.008793	0.316676	-1.766662	7.005935	4.073245	0.616612	-0.008793	0.316676
1690.528000	-0.863551	-2.413057	-1.013420	-1.288295	1.486831	1.445528	-0.150143	-0.083582	-0.001351	0.080198	-0.000076	0.094368	-1.843298	7.187679	3.480290	0.635791	-0.059270	0.325263	-1.766600	7.008900	4.072320	0.616601	-0.008793	0.316669	-1.766600	7.008900	4.072320	0.616601	-0.008793	0.316669
1690.538000	-0.865102	-2.413904	-1.013468	-1.287507	1.486820	1.446492	-0.153750	-0.078728	-0.001177	0.077195	-0.000083	0.098831	-1.450509	6.669177	3.441838	0.636606	-0.067142	0.270508	-1.766539	7.011870	4.071438	0.616599	-0.008791	0.316662	-1.766539	7.011870	4.071438	0.616599	-0.008791	0.316662
1690.548000	-0.866601	-2.414694	-1.013516	-1.286731	1.486795	1.447511	-0.150817	-0.079475	-0.002548	0.079569	-0.000078	0.100071	-1.659660	6.658123	3.542122	0.587099	-0.042422	0.224994	-1.766478	7.014740	4.070461	0.616585	-0.008794	0.316655	-1.766478	7.014740	4.070461	0.616585	-0.008794	0.316655
1690.560000	-0.868438	-2.415690	-1.013492	-1.285761	1.486795	1.448648	-0.149716	-0.083783	-0.001911	0.080715	-0.000083	0.096607	-1.644047	7.075843	3.519732	0.621581	-0.076350	0.266004	-1.766404	7.018344	4.069325	0.616572	-0.008791	0.316647	-1.766404	7.018344	4.069325	0.616572	-0.008791	0.316647
1690.570000	-0.869999	-2.416517	-1.013515	-1.284946	1.486820	1.449615	-0.150773	-0.083730	-0.001358	0.079529	-0.000002	0.096071	-1.627975	7.098043	3.516590	0.610087	-0.062128	0.268974	-1.766344	7.021205	4.068428	0.616568	-0.008793	0.316641	-1.766344	7.021205	4.068428	0.616568	-0.008793	0.316641
1690.580000	-0.871512	-2.417355	-1.013480	-1.284157	1.486795	1.450575	-0.151476	-0.082071	-0.000956	0.079105	-0.000098	0.091925	-1.466910	7.040142	3.485949	0.593839	-0.068233	0.344559	-1.766282	7.024362	4.067441	0.616561	-0.008789	0.316634	-1.766282	7.024362	4.067441	0.616561	-0.008789	0.316634
1690.590000	-0.872952	-2.418143	-1.013480	-1.283359	1.486807	1.451513	-0.149471	-0.083012	-0.001541	0.078424	-0.000088	0.097850	-1.587670	7.097799	3.530838	0.588765	-0.056043	0.282820	-1.766223	7.027160	4.066541	0.616550	-0.008790	0.316627	-1.766223	7.027160	4.066541	0.616550	-0.008790	0.316627
1690.600000	-0.874465	-2.418985	-1.013515	-1.282580	1.486807	1.452530	-0.149128	-0.083302	-0.001227	0.076783	-0.000080	0.098910	-1.775813	7.160892	3.454356	0.600200	-0.072527	0.225042	-1.766161	7.030114	4.065501	0.616538	-0.008790	0.316621	-1.766161	7.030114	4.065501	0.616538	-0.008790	0.316621
1690.610000	-0.875966	-2.419809	-1.013553	-1.281840	1.486771	1.453478	-0.149802	-0.080458	-0.001542	0.074905	-0.000088	0.095919	-1.718282	6.991941	3.499807	0.658027	-0.047598	0.289455	-1.766101	7.033196	4.064579	0.616531	-0.008789	0.316614	-1.766101	7.033196	4.064579	0.616531	-0.008789	0.316614
1690.620000	-0.877456	-2.420620	-1.013589	-1.281015	1.486795	1.454437	-0.152222	-0.078992	-0.002772	0.076642	-0.000082	0.095128	-1.349034	6.596329	3.538670	0.638688	-0.045650	0.275053	-1.766042	7.035914	4.063657	0.616520	-0.008790	0.316607	-1.766042	7.035914	4.063657	0.616520	-0.008790	0.316607
1690.632000	-0.879244	-2.421556	-1.013613	-1.280058	1.486831	1.455635	-0.149629	-0.082046	-0.002604	0.078235	-0.000075	0.093403	-1.775045	6.927429	3.596684	0.629279	-0.054704	0.298520	-1.765970	7.039250	4.062498	0.616508	-0.008788	0.316600	-1.765970	7.039250	4.062498	0.616508	-0.008788	0.316600
1690.642000	-0.880757	-2.422410	-1.013637	-1.279231	1.486795	1.456546	-0.150270	-0.084585	-0.001560	0.076805	-0.000082	0.095197	-1.656026	7.290669	3.533708	0.622542	-0.078342	0.320347	-1.765910	7.042378	4.061490	0.616500	-0.008788	0.316593	-1.765910	7.042378	4.061490	0.616500	-0.008788	0.316593
1690.652000	-0.882223	-2.423236	-1.013576	-1.278467	1.486807	1.457520	-0.152347	-0.083353	-0.001033	0.075659	-0.000077	0.100119	-1.729111	7.202641	3.489039	0.639145	-0.067144	0.245429	-1.765851	7.045316	4.060539	0.616491	-0.008786	0.316586	-1.765851	7.045316	4.060539	0.616491	-0.008786	0.316586
1690.662000	-0.883723	-2.424046	-1.013599	-1.277678	1.486831	1.458536	-0.152098	-0.080637	-0.000859	0.077456	-0.000072	0.094298	-1.501208	7.032382	3.450696	0.567239	-0.075462	0.251504	-1.765793	7.048039	4.059700	0.616488	-0.008786	0.316580	-1.765793	7.048039	4.059700	0.616488	-0.008786	0.316580
1690.674000	-0.885498	-2.425005	-1.013623	-1.276734	1.486795	1.459687	-0.150301	-0.082348	-0.001591	0.075802	-0.000000	0.095866	-1.782155	7.118171	3.484371	0.596853	-0.087035	0.265320	-1.765721	7.051638	4.058427	0.616473	-0.008787	0.316572	-1.765721	7.051638	4.058427	0.616473	-0.008787	0.316572
1690.684000	-0.886985	-2.425845	-1.013648	-1.275978	1.486807	1.460654	-0.150113	-0.081023	-0.001309	0.077239	-0.000000	0.093340	-1.849824	7.046949	3.475439	0.589463	-0.064355	0.271839	-1.765662	7.054589	4.057491	0.616463	-0.008785	0.316566	-1.765662	7.054589	4.057491	0.616463	-0.008785	0.316566
1690.694000	-0.888462	-2.426634	-1.013684	-1.275188	1.486795	1.461604	-0.151866	-0.077981	-0.001977	0.077263	-0.000000	0.094441	-1.717413	6.661467	3.543520	0.603851	-0.092392	0.317713	-1.765604	7.057295	4.056545	0.616455	-0.008786	0.316559	-1.765604	7.057295	4.056545	0.616455	-0.008786	0.316559
1690.704000	-0.890021	-2.427448	-1.013732	-1.274436	1.486831	1.462552	-0.151710	-0.081721	-0.002744	0.079209	-0.000067	0.096666	-1.740087	6.895213	3.599167	0.638434	-0.070801	0.291663	-1.765545	7.060160	4.055556	0.616444	-0.008787	0.316553	-1.765545	7.060160	4.055556	0.616444	-0.008787	0.316553
1690.714000	-0.891521	-2.428267	-1.013732	-1.273644	1.486795	1.463568	-0.150858	-0.085077	-0.002021	0.080856	-0.000062	0.095909	-1.845725	7.204953	3.545755	0.601640	-0.080628	0.249804	-1.765486	7.063117	4.054569	0.616434	-0.008786	0.316547	-1.765486	7.063117	4.054569	0.616434	-0.008786	0.316547
1690.726000	-0.893344	-2.429224	-1.013696	-1.272699	1.486795	1.464694	-0.150496	-0.082364	-0.001057	0.080287	-0.000069	0.096404	-1.891424	7.120536	3.493806	0.610219	-0.067774	0.255646	-1.765417	7.066449	4.053397	0.616423	-0.008785	0.316539	-1.765417	7.066449	4.053397	0.616423	-0.008785	0.316539
1690.736000	-0.894833	-2.430061	-1.013755	-1.271922	1.486771	1.465655	-0.152320	-0.081053	-0.001080	0.078898	-0.000065	0.094587	-1.763483	7.018342	3.457911	0.599289	-0.075592	0.272289	-1.765360	7.069280	4.052485	0.616416	-0.008785	0.316533	-1.765360	7.069280	4.052485	0.616416	-0.008785	0.316533
1690.746000	-0.896452	-2.430873	-1.013767	-1.271124	1.486795	1.466602	-0.152110	-0.082495	-0.001368	0.079469	-0.000061	0.091902	-1.656048	7.062919	3.459434	0.610454	-0.064565	0.344781	-1.765301	7.072204	4.051453	0.616404	-0.008785	0.316526	-1.765301	7.072204	4.051453	0.616404	-0.008785	0.316526
1690.756000	-0.897928	-2.431714	-1.013768	-1.270365	1.486784	1.467524	-0.151470	-0.082232	-0.001602	0.082472	-0.000000	0.096647	-1.730615	7.227407	3.504485	0.565437	-0.073825	0.297522	-1.765244	7.075091	4.050475	0.616398	-0.008784	0.316520	-1.765244	7.075091	4.050475	0.616398	-0.008784	0.316520
1690.766000	-0.899499	-2.432527	-1.013803	-1.269576	1.486747	1.468534	-0.150161	-0.079146	-0.001439	0.080284	-0.000000	0.097884	-1.841248	6.967126	3.497982	0.603456	-0.107540	0.247078	-1.765186	7.077884	4.049400	0.616383	-0.008786	0.316514	-1.765186	7.077884	4.049400	0.616383	-0.008786	0.316514
1690.776000	-0.900995	-2.433316	-1.013816	-1.268785	1.486784	1.469482	-0.151450	-0.081142	-0.002167	0.079413	-0.000000	0.099712	-1.463058	6.907829	3.538462	0.617318	-0.073983	0.232551	-1.765128	7.080861	4.048457	0.616378	-0.008785	0.316507	-1.765128	7.080861	4.048457	0.616378	-0.008785	0.316507
1690.788000	-0.902858	-2.434322	-1.013816	-1.267874	1.486807	1.470667	-0.150571	-0.082383	-0.001943	0.077670	-0.000000	0.096201	-1.465258	7.214724	3.554955	0.631435	-0.101526	0.309864	-1.765060	7.084183	4.047229	0.616362	-0.008783	0.316500	-1.765060	7.084183	4.047229	0.616362	-0.008783	0.316500
1690.798000	-0.904382	-2.435175	-1.013864	-1.267042	1.486795	1.471586	-0.149536	-0.081882	-0.001716	0.080416	-0.000083	0.093832	-1.548150	7.243603	3.502963	0.588844	-0.065027	0.306877	-1.765003	7.086928	4.046220	0.616352	-0.008780	0.316494	-1.765003	7.086928	4.046220	0.616352	-0.008780	0.316494
1690.808000	-0.905893	-2.435989	-1.013863	-1.266299	1.486807	1.472585	-0.148509	-0.080609	-0.001042	0.079364	-0.000083	0.098453	-1.681515	7.022114	3.459805	0.585024	-0.089407	0.292767	-1.764946	7.089919	4.045213	0.616342	-0.008781	0.316488	-1.764946	7.089919	4.045213	0.616342	-0.008781	0.316488
1690.818000	-0.907358	-2.436813	-1.013875	-1.265497	1.486795	1.473569	-0.150134	-0.080215	-0.001028	0.079372	-0.000076	0.098999	-1.594333	7.048247	3.443171	0.608249	-0.091418	0.265863	-1.764889	7.092607	4.044197	0.616334	-0.008782	0.316481	-1.764889	7.092607	4.044197	0.616334	-0.008782	0.316481
1690.830000	-0.909120	-2.437760	-1.013923	-1.264561	1.486820	1.474659	-0.148992	-0.082961	-0.001568	0.080143	-0.000083	0.098113	-1.681875	7.321554	3.504697	0.622552	-0.071627	0.258228	-1.764821	7.096048	4.042940	0.616319	-0.008781	0.316474	-1.764821	7.096048	4.042940	0.616319	-0.008781	0.316474
1690.840000	-0.910643	-2.438587	-1.013923	-1.263791	1.486784	1.475674	-0.147640	-0.079285	-0.001479	0.080823	-0.000077	0.096591	-1.804630	7.173963	3.487846	0.648884	-0.077712	0.216080	-1.764766	7.098699	4.042032	0.616316	-0.008782	0.316468	-1.764766	7.098699	4.042032	0.616316	-0.008782	0.316468
1690.850000	-0.912120	-2.439376	-1.013923	-1.262999	1.486771	1.476598	-0.148945	-0.076947	-0.001492	0.079746	-0.000084	0.093338	-1.734217	6.678675	3.480026	0.614017	-0.074289	0.321931	-1.764710	7.101414	4.041031	0.616309	-0.008780	0.316462	-1.764710	7.101414	4.041031	0.616309	-0.008780	0.316462
1690.860000	-0.913657	-2.440179	-1.013923	-1.262222	1.486784	1.477560	-0.151246	-0.081887	-0.001930	0.079808	-0.000079	0.097192	-1.502148	7.007940	3.508226	0.601664	-0.090991	0.263734	-1.764655	7.104216	4.040033	0.616302	-0.008780	0.316456	-1.764655	7.104216	4.040033	0.616302	-0.008780	0.316456
1690.870000	-0.915142	-2.440985	-1.013923	-1.261441	1.486760	1.478529	-0.149399	-0.083437	-0.001638	0.077550	-0.000074	0.100489	-1.628677	7.197602	3.527113	0.651499	-0.076019	0.238890	-1.764600	7.106818	4.039065	0.616295	-0.008781	0.316450	-1.764600	7.106818	4.039065	0.616295	-0.008781	0.316450
1690.880000	-0.916631	-2.441811	-1.013959	-1.260660	1.486784	1.479500	-0.148964	-0.081523	-0.000996	0.080040	-0.000080	0.095467	-1.777704	7.087494	3.445734	0.596337	-0.092786	0.280059	-1.764544	7.109629	4.037991	0.616283	-0.008779	0.316444	-1.764544	7.109629	4.037991	0.616283	-0.008779	0.316444
1690.890000	-0.918096	-2.442599	-1.013970	-1.259858	1.486784	1.480484	-0.149490	-0.080203	-0.000855	0.078100	-0.000000	0.095786	-1.836074	7.043737	3.442464	0.608608	-0.091719	0.247804	-1.764488	7.112460	4.036983	0.616274	-0.008778	0.316438	-1.764488	7.112460	4.036983	0.616274	-0.008778	0.316438
1690.902000	-0.919895	-2.443595	-1.013947	-1.258911	1.486784	1.481610	-0.150307	-0.082921	-0.001419	0.077866	-0.000086	0.094211	-1.758119	7.251423	3.459992	0.622002	-0.065351	0.283749	-1.764423	7.115791	4.035820	0.616270	-0.008778	0.316430	-1.764423	7.115791	4.035820	0.616270	-0.008778	0.316430
1690.912000	-0.921406	-2.444399	-1.013995	-1.258153	1.486771	1.482567	-0.149761	-0.081722	-0.001221	0.077483	-0.000078	0.097919	-1.809633	7.266388	3.435774	0.588724	-0.114913	0.285246	-1.764367	7.118632	4.034715	0.616257	-0.008776	0.316424	-1.764367	7.118632	4.034715	0.616257	-0.008776	0.316424
1690.922000	-0.922893	-2.445225	-1.013995	-1.257373	1.486784	1.483564	-0.148654	-0.078254	-0.001624	0.078745	-0.000086	0.097756	-1.893954	6.842978	3.497746	0.647213	-0.088423	0.265863	-1.764313	7.121221	4.033724	0.616248	-0.008775	0.316419	-1.764313	7.121221	4.033724	0.616248	-0.008775	0.316419
1690.932000	-0.924454	-2.446050	-1.014043	-1.256630	1.486795	1.484522	-0.149931	-0.080371	-0.002109	0.080342	-0.000080	0.095423	-1.731995	6.957237	3.567445	0.605994	-0.083306	0.287741	-1.764258	7.123929	4.032642	0.616237	-0.008776	0.316413	-1.764258	7.123929	4.032642	0.616237	-0.008776	0.316413
1690.942000	-0.925954	-2.446833	-1.014018	-1.255776	1.486771	1.485443	-0.150540	-0.082359	-0.001541	0.079788	-0.000074	0.096540	-1.813817	7.301249	3.506054	0.604467	-0.046261	0.244275	-1.764204	7.126717	4.031611	0.616230	-0.008778	0.316407	-1.764204	7.126717	4.031611	0.616230	-0.008778	0.316407
1690.954000	-0.927790	-2.447792	-1.014043	-1.254854	1.486760	1.486640	-0.151710	-0.082156	-0.001115	0.077171	-0.000080	0.093616	-1.578045	7.299181	3.430676	0.608550	-0.076342	0.294615	-1.764139	7.129996	4.030415	0.616225	-0.008779	0.316400	-1.764139	7.129996	4.030415	0.616225	-0.008779	0.316400
1690.964000	-0.929277	-2.448665	-1.014066	-1.254039	1.486771	1.487566	-0.150440	-0.080422	-0.000990	0.076184	-0.000075	0.094075	-1.578617	7.223325	3.426013	0.635377	-0.107684	0.317113	-1.764085	7.132650	4.029383	0.616217	-0.008778	0.316394	-1.764085	7.132650	4.029383	0.616217	-0.008778	0.316394
1690.974000	-0.930799	-2.449467	-1.014054	-1.253283	1.486784	1.488539	-0.148297	-0.081852	-0.000802	0.078939	-0.000071	0.097753	-1.762307	7.304760	3.451746	0.618331	-0.101634	0.258227	-1.764031	7.135501	4.028303	0.616204	-0.008775	0.316388	-1.764031	7.135501	4.028303	0.616204	-0.008775	0.316388
1690.984000	-0.932277	-2.450248	-1.014066	-1.252431	1.486760	1.489505	-0.149995	-0.082111	-0.001082	0.075898	-0.000000	0.094963	-1.643359	7.361822	3.411822	0.638235	-0.071298	0.275175	-1.763977	7.138211	4.027261	0.616197	-0.008774	0.316382	-1.763977	7.138211	4.027261	0.616197	-0.008774	0.316382
1690.996000	-0.934063	-2.451242	-1.014091	-1.251483	1.486760	1.490656	-0.148816	-0.078193	-0.001713	0.076082	-0.000000	0.094872	-1.647240	6.989011	3.424272	0.610860	-0.062889	0.251118	-1.763913	7.141449	4.025990	0.616188	-0.008776	0.316375	-1.763913	7.141449	4.025990	0.616188	-0.008776	0.316375
1691.006000	-0.935551	-2.452079	-1.014102	-1.250739	1.486784	1.491593	-0.148388	-0.077855	-0.002047	0.075201	-0.000076	0.093688	-1.737928	6.825104	3.521781	0.641294	-0.100032	0.272819	-1.763861	7.143951	4.024978	0.616183	-0.008775	0.316369	-1.763861	7.143951	4.024978	0.616183	-0.008775	0.316369
1691.016000	-0.937014	-2.452881	-1.014151	-1.249936	1.486747	1.492529	-0.148694	-0.080733	-0.002193	0.078309	-0.000072	0.094454	-1.742063	7.189519	3.517239	0.593223	-0.097409	0.319201	-1.763808	7.146596	4.023914	0.616170	-0.008774	0.316364	-1.763808	7.146596	4.023914	0.616170	-0.008774	0.316364
1691.026000	-0.938479	-2.453664	-1.014162	-1.249167	1.486807	1.493535	-0.150512	-0.082996	-0.001301	0.077096	-0.000067	0.097164	-1.516012	7.451008	3.472311	0.630386	-0.095583	0.246290	-1.763755	7.149353	4.022879	0.616165	-0.008775	0.316358	-1.763755	7.149353	4.022879	0.616165	-0.008775	0.316358
1691.038000	-0.940327	-2.454693	-1.014150	-1.248256	1.486771	1.494660	-0.151310	-0.081150	-0.000661	0.075501	-0.000073	0.096042	-1.584105	7.318130	3.379087	0.656530	-0.082915	0.231231	-1.763692	7.152452	4.021641	0.616157	-0.008774	0.316351	-1.763692	7.152452	4.021641	0.616157	-0.008774	0.316351
1691.048000	-0.941802	-2.455425	-1.014126	-1.247415	1.486820	1.495671	-0.149065	-0.080841	-0.000602	0.076428	-0.000069	0.098185	-1.753180	7.182248	3.415574	0.589598	-0.112216	0.215139	-1.763640	7.155153	4.020639	0.616154	-0.008775	0.316345	-1.763640	7.155153	4.020639	0.616154	-0.008775	0.316345
1691.058000	-0.943205	-2.456249	-1.014197	-1.246674	1.486747	1.496593	-0.148295	-0.081579	-0.001075	0.076608	-0.000072	0.094714	-1.890336	7.328909	3.381452	0.581357	-0.088864	0.272970	-1.763588	7.157852	4.019535	0.616142	-0.008773	0.316340	-1.763588	7.157852	4.019535	0.616142	-0.008773	0.316340
1691.068000	-0.944695	-2.457053	-1.014163	-1.245855	1.486771	1.497534	-0.151657	-0.079040	-0.001453	0.077317	-0.000071	0.091781	-1.628066	7.100239	3.361008	0.611130	-0.077312	0.346356	-1.763536	7.160480	4.018440	0.616133	-0.008774	0.316334	-1.763536	7.160480	4.018440	0.616133	-0.008774	0.316334
1691.080000	-0.946514	-2.457988	-1.014174	-1.244956	1.486760	1.498649	-0.149602	-0.077928	-0.002454	0.076308	-0.000000	0.095251	-1.660482	6.712005	3.416839	0.614688	-0.079560	0.314350	-1.763475	7.163447	4.017251	0.616126	-0.008771	0.316327	-1.763475	7.163447	4.017251	0.616126	-0.008771	0.316327
1691.090000	-0.947975	-2.458816	-1.014247	-1.244223	1.486760	1.499624	-0.149535	-0.081452	-0.002390	0.077269	-0.000000	0.098961	-1.763819	7.017349	3.527762	0.595463	-0.111189	0.248495	-1.763424	7.165968	4.016160	0.616112	-0.008773	0.316322	-1.763424	7.165968	4.016160	0.616112	-0.008773	0.316322
1691.100000	-0.949459	-2.459629	-1.014246	-1.243434	1.486784	1.500582	-0.149644	-0.083264	-0.001402	0.076188	-0.000000	0.096777	-1.811935	7.455970	3.431826	0.636558	-0.091221	0.261163	-1.763373	7.168653	4.015118	0.616110	-0.008770	0.316316	-1.763373	7.168653	4.015118	0.616110	-0.008770	0.316316
1691.110000	-0.951004	-2.460434	-1.014257	-1.242651	1.486784	1.501560	-0.151899	-0.080953	-0.000779	0.078325	-0.000000	0.095833	-1.578862	7.100302	3.359802	0.620927	-0.076444	0.261777	-1.763323	7.171280	4.014040	0.616097	-0.008772	0.316311	-1.763323	7.171280	4.014040	0.616097	-0.008772	0.316311
1691.122000	-0.952800	-2.461381	-1.014234	-1.241716	1.486760	1.502661	-0.151002	-0.081685	-0.000638	0.077059	-0.000076	0.093461	-1.784379	7.184381	3.323808	0.649061	-0.096052	0.321657	-1.763263	7.174465	4.012761	0.616090	-0.008770	0.316304	-1.763263	7.174465	4.012761	0.616090	-0.008770	0.316304
1691.132000	-0.954307	-2.462196	-1.014295	-1.240983	1.486760	1.503600	-0.149310	-0.082457	-0.001413	0.078802	-0.000070	0.097543	-1.751856	7.337248	3.357948	0.613120	-0.077850	0.281506	-1.763213	7.177069	4.011727	0.616082	-0.008771	0.316299	-1.763213	7.177069	4.011727	0.616082	-0.008771	0.316299
1691.142000	-0.955779	-2.462996	-1.014270	-1.240218	1.486784	1.504642	-0.148240	-0.080903	-0.000875	0.079100	-0.000065	0.098595	-1.983327	7.292981	3.318948	0.629921	-0.092519	0.229669	-1.763164	7.179688	4.010570	0.616069	-0.008772	0.316293	-1.763164	7.179688	4.010570	0.616069	-0.008772	0.316293
1691.152000	-0.957277	-2.463811	-1.014270	-1.239412	1.486722	1.505559	-0.150775	-0.077257	-0.001684	0.078512	-0.000073	0.094981	-1.658443	6.828365	3.419680	0.645879	-0.124685	0.308392	-1.763116	7.182245	4.009553	0.616065	-0.008772	0.316288	-1.763116	7.182245	4.009553	0.616065	-0.008772	0.316288
1691.164000	-0.959143	-2.464796	-1.014331	-1.238488	1.486747	1.506722	-0.149882	-0.081802	-0.002206	0.077988	-0.000068	0.097258	-1.684084	7.104306	3.404050	0.632336	-0.097120	0.248949	-0.363113	7.921068	4.268272	0.603137	0.001143	0.276540	-0.363113	7.921068	4.268272	0.603137	0.001143	0.276540
1691.174000	-0.960556	-2.465558	-1.014354	-1.237748	1.486771	1.507604	-0.128225	-0.071947	0.000341	0.070187	-0.000064	0.082516	-0.489900	7.916099	3.646643	0.598156	-0.087270	0.256486	0.077735	8.153788	4.353297	0.596712	0.004233	0.261560	0.077735	8.153788	4.353297	0.596712	0.004233	0.261560
1691.184000	-0.961833	-2.466248	-1.014365	-1.237093	1.486735	1.508406	-0.118888	-0.066185	-0.000107	0.063961	-0.000060	0.079678	-0.316032	8.127123	3.637211	0.575944	-0.090243	0.239994	0.106450	8.169919	4.361955	0.593968	0.004399	0.258159	0.106450	8.169919	4.361955	0.593968	0.004399	0.258159
1691.194000	-0.963013	-2.466907	-1.014389	-1.236495	1.486722	1.509141	-0.109340	-0.060269	-0.000717	0.055800	-0.000000	0.070387	0.205911	8.422640	3.736527	0.616220	-0.056952	0.209968	0.134990	8.185774	4.370631	0.591215	0.004573	0.254757	0.134990	8.185774	4.370631	0.591215	0.004573	0.254757
1691.206000	-0.964275	-2.467585	-1.014450	-1.235913	1.486711	1.509879	-0.095039	-0.050479	-0.002534	0.047167	-0.000000	0.059322	0.753406	8.584778	3.870255	0.622503	-0.070246	0.196467	0.169039	8.204590	4.380921	0.587895	0.004771	0.250675	0.169039	8.204590	4.380921	0.587895	0.004771	0.250675
1691.216000	-0.965092	-2.468001	-1.014449	-1.235485	1.486760	1.510414	-0.078854	-0.042740	-0.001783	0.039504	-0.000000	0.048621	0.935839	8.546603	3.917480	0.650362	-0.076351	0.215905	0.197257	8.220127	4.389539	0.585126	0.004940	0.247273	0.197257	8.220127	4.389539	0.585126	0.004940	0.247273
1691.226000	-0.965814	-2.468403	-1.014462	-1.235151	1.486760	1.510866	-0.063488	-0.034161	-0.000996	0.035854	-0.000000	0.040473	0.923583	8.726066	3.815644	0.598160	-0.037684	0.209870	0.225306	8.235379	4.398310	0.582360	0.005105	0.243872	0.225306	8.235379	4.398310	0.582360	0.005105	0.243872
1691.236000	-0.966382	-2.468640	-1.014438	-1.234806	1.486771	1.511220	-0.049122	-0.025541	-0.000594	0.027935	-0.000044	0.031058	0.936119	8.482940	3.893138	0.585907	-0.065355	0.186742	0.253190	8.250378	4.407117	0.579588	0.005276	0.240470	0.253190	8.250378	4.407117	0.579588	0.005276	0.240470
1691.248000	-0.966803	-2.468850	-1.014437	-1.234559	1.486722	1.511537	-0.031383	-0.014965	-0.000195	0.018844	-0.000040	0.019410	0.911166	8.282147	3.856154	0.563927	-0.080458	0.201724	0.286472	8.268225	4.417743	0.576262	0.005477	0.236388	0.286472	8.268225	4.417743	0.576262	0.005477	0.236388
1691.258000	-0.967012	-2.468930	-1.014424	-1.234384	1.486747	1.511702	-0.017401	-0.007835	-0.000086	0.010485	-0.000037	0.011674	1.009628	8.249660	3.805157	0.578180	-0.054617	0.169563	0.314024	8.444035	4.426500	0.531474	0.005646	0.232986	0.314024	8.444035	4.426500	0.531474	0.005646	0.232986
1691.268000	-0.967041	-2.468938	-1.014449	-1.234402	1.486747	1.511719	-0.003701	0.000476	-0.000070	-0.002049	-0.000035	-0.003444	1.692472	8.997051	3.839808	0.441507	-0.070389	0.072029	1.459966	9.501825	4.435346	0.324302	0.005815	-0.007723	1.459966	9.501825	4.435346	0.324302	0.005815	-0.007723
1691.278000	-0.966971	-2.468912	-1.014461	-1.234430	1.486747	1.511653	0.017493	0.005867	-0.000058	-0.009892	-0.000033	-0.014073	2.919138	10.170864	3.915068	0.284345	-0.055512	-0.041325	3.242035	10.537822	4.443721	0.116343	0.005981	-0.262393	3.242035	10.537822	4.443721	0.116343	0.005981	-0.262393
1691.290000	-0.966664	-2.468799	-1.014401	-1.234627	1.486795	1.511374	0.032612	0.016780	-0.000049	-0.020440	-0.000031	-0.023146	2.742370	10.590559	3.898445	0.214897	-0.061632	-0.098329	3.276347	11.059391	4.453695	0.001494	0.006183	-0.339195	3.276347	11.059391	4.453695	0.001494	0.006183	-0.339195
1691.300000	-0.966227	-2.468594	-1.014424	-1.234794	1.486735	1.511193	0.043410	0.018989	-0.000065	-0.020725	-0.000000	-0.024456	2.921286	11.112827	3.936995	0.172438	-0.063092	-0.150004	3.304771	11.074889	4.461948	-0.001429	0.006351	-0.342621	3.304771	11.074889	4.461948	-0.001429	0.006351	-0.342621
1691.310000	-0.965705	-2.468352	-1.014472	-1.235025	1.486760	1.510903	0.056705	0.025452	0.000019	-0.024975	-0.000000	-0.030842	2.885585	11.395732	3.933230	0.123351	-0.062550	-0.215914	3.333111	11.090521	4.470199	-0.004348	0.006518	-0.346047	3.333111	11.090521	4.470199	-0.004348	0.006518	-0.346047
1691.320000	-0.965005	-2.468070	-1.014437	-1.235293	1.486771	1.510589	0.068930	0.034802	0.000025	-0.032943	-0.000000	-0.039600	2.767399	11.409100	4.003716	0.082554	-0.058929	-0.256931	3.361227	11.105611	4.478510	-0.007268	0.006689	-0.349473	3.361227	11.105611	4.478510	-0.007268	0.006689	-0.349473
1691.332000	-0.964075	-2.467586	-1.014449	-1.235743	1.486747	1.509996	0.085114	0.045285	0.000021	-0.044723	-0.000000	-0.052711	2.790455	11.383795	4.017705	0.082350	-0.046994	-0.264645	3.394809	11.123684	4.488491	-0.010785	0.006891	-0.353584	3.394809	11.123684	4.488491	-0.010785	0.006891	-0.353584
1691.342000	-0.963136	-2.467092	-1.014449	-1.236200	1.486735	1.509451	0.096393	0.052155	0.000019	-0.049530	0.000000	-0.060307	2.986373	11.525081	4.065477	-0.005414	-0.056354	-0.322900	3.422634	11.138592	4.496748	-0.013730	0.007055	-0.357010	3.422634	11.138592	4.496748	-0.013730	0.007055	-0.357010
1691.352000	-0.962038	-2.466527	-1.014424	-1.236745	1.486771	1.508846	0.111744	0.059608	0.000034	-0.059818	0.000000	-0.072730	2.955620	11.590426	4.133342	-0.009341	-0.038074	-0.316153	3.450251	11.153034	4.505118	-0.016670	0.007222	-0.360436	3.450251	11.153034	4.505118	-0.016670	0.007222	-0.360436
1691.362000	-0.960811	-2.465862	-1.014461	-1.237290	1.486771	1.508028	0.124212	0.067276	0.000047	-0.066560	0.000013	-0.086602	2.994506	11.625668	4.118553	-0.011084	-0.057428	-0.262588	3.477765	11.167542	4.513559	-0.019616	0.007391	-0.363862	3.477765	11.167542	4.513559	-0.019616	0.007391	-0.363862
1691.374000	-0.959186	-2.465006	-1.014461	-1.238220	1.486735	1.506937	0.140478	0.077371	0.000043	-0.078539	0.000012	-0.090822	3.176598	11.542973	4.210424	0.002178	-0.052136	-0.345287	3.510546	11.184583	4.523505	-0.023174	0.007588	-0.367973	3.510546	11.184583	4.523505	-0.023174	0.007588	-0.367973
1691.384000	-0.957738	-2.464154	-1.014401	-1.238989	1.486760	1.506021	0.143457	0.081477	0.000004	-0.081336	0.000011	-0.095425	1.534600	10.589961	3.900379	0.015675	-0.058178	-0.285493	1.710910	10.236554	4.191867	-0.007872	-0.005168	-0.318193	1.710910	10.236554	4.191867	-0.007872	-0.005168	-0.318193
1691.394000	-0.956291	-2.463318	-1.014436	-1.239803	1.486760	1.505098	0.138603	0.081171	0.000987	-0.081260	0.000000	-0.097962	2.541062	10.592222	3.888027	0.059498	-0.062440	-0.307740	1.710950	10.233974	4.192969	-0.007878	-0.005168	-0.318199	1.710950	10.233974	4.192969	-0.007878	-0.005168	-0.318199
1691.404000	-0.954861	-2.462452	-1.014388	-1.240585	1.486747	1.504084	0.147160	0.082314	0.000467	-0.081213	0.000000	-0.095693	2.020375	10.388090	3.902476	0.033571	-0.050066	-0.320556	1.710992	10.231479	4.194169	-0.007876	-0.005170	-0.318205	1.710992	10.231479	4.194169	-0.007876	-0.005170	-0.318205
1691.416000	-0.953030	-2.461432	-1.014304	-1.241507	1.486771	1.502921	0.147817	0.083692	0.001023	-0.078768	0.000000	-0.099348	2.092150	10.075985	3.909594	-0.038435	-0.097677	-0.231517	1.711041	10.228159	4.195680	-0.007865	-0.005166	-0.318212	1.711041	10.228159	4.195680	-0.007865	-0.005166	-0.318212
1691.426000	-0.951508	-2.460593	-1.014304	-1.242300	1.486747	1.501888	0.150790	0.084787	0.001060	-0.080934	0.000000	-0.098241	1.647179	9.740823	3.854241	0.004247	-0.055330	-0.233650	1.711084	10.225442	4.196858	-0.007860	-0.005166	-0.318218	1.711084	10.225442	4.196858	-0.007860	-0.005166	-0.318218
1691.436000	-0.949977	-2.459757	-1.014318	-1.243150	1.486760	1.500991	0.150125	0.082773	0.000234	-0.081568	0.000000	-0.095189	1.631886	9.860873	3.930829	0.028932	-0.054979	-0.318810	1.711128	10.222827	4.197928	-0.007868	-0.005166	-0.318225	1.711128	10.222827	4.197928	-0.007868	-0.005166	-0.318225
1691.446000	-0.948454	-2.458978	-1.014340	-1.243943	1.486760	1.500023	0.153109	0.078977	0.000209	-0.078322	0.000000	-0.097104	1.328122	10.184547	3.937876	0.009251	-0.052179	-0.295818	1.711173	10.220367	4.198926	-0.007879	-0.005163	-0.318231	1.711173	10.220367	4.198926	-0.007879	-0.005163	-0.318231
1691.456000	-0.946996	-2.458186	-1.014365	-1.244747	1.486735	1.499052	0.150762	0.079938	0.000152	-0.079017	0.000000	-0.094778	1.316882	10.192434	4.037522	0.063872	-0.058856	-0.325707	1.711219	10.217930	4.199890	-0.007890	-0.005164	-0.318237	1.711219	10.217930	4.199890	-0.007890	-0.005164	-0.318237
1691.468000	-0.945176	-2.457312	-1.014413	-1.245707	1.486784	1.497888	0.150549	0.079748	-0.000106	-0.078911	0.000000	-0.099549	1.235601	10.171894	4.087407	0.023717	-0.070682	-0.257705	1.711274	10.214944	4.201142	-0.007899	-0.005166	-0.318245	1.711274	10.214944	4.201142	-0.007899	-0.005166	-0.318245
1691.478000	-0.943678	-2.456574	-1.014388	-1.246507	1.486784	1.496870	0.148106	0.075686	-0.000082	-0.075771	0.000000	-0.098871	1.423868	10.667422	4.181269	0.054917	-0.038832	-0.217709	1.711320	10.212387	4.202174	-0.007906	-0.005166	-0.318251	1.711320	10.212387	4.202174	-0.007906	-0.005166	-0.318251
1691.488000	-0.942250	-2.455743	-1.014388	-1.247302	1.486784	1.495904	0.149891	0.076497	-0.000034	-0.077281	0.000000	-0.094014	1.365738	11.111518	4.221248	0.049490	-0.037518	-0.258485	1.711367	10.210127	4.203115	-0.007918	-0.005166	-0.318257	1.711367	10.210127	4.203115	-0.007918	-0.005166	-0.318257
1691.498000	-0.940762	-2.454950	-1.014354	-1.248046	1.486760	1.494955	0.148205	0.080123	0.000018	-0.077236	0.000000	-0.095361	1.621789	10.751357	4.234515	0.058574	-0.029792	-0.269995	1.711413	10.207489	4.204175	-0.007922	-0.005166	-0.318264	1.711413	10.207489	4.204175	-0.007922	-0.005166	-0.318264
1691.508000	-0.939322	-2.454137	-1.014354	-1.248860	1.486784	1.494043	0.149686	0.082348	0.000126	-0.078111	0.000000	-0.093720	1.496809	10.574237	4.244377	0.087796	-0.033655	-0.299162	1.711459	10.204808	4.205273	-0.007921	-0.005165	-0.318270	1.711459	10.204808	4.205273	-0.007921	-0.005165	-0.318270
1691.518000	-0.937799	-2.453320	-1.014353	-1.249642	1.486760	1.493051	0.147596	0.082364	0.001392	-0.077470	0.000000	-0.096215	1.805296	10.488324	4.263227	0.039021	-0.057665	-0.283690	1.711505	10.202097	4.206444	-0.007919	-0.005165	-0.318276	1.711505	10.202097	4.206444	-0.007919	-0.005165	-0.318276
1691.530000	-0.936083	-2.452288	-1.014329	-1.250600	1.486784	1.491861	0.150068	0.084102	0.000762	-0.074875	0.000000	-0.101452	1.806034	10.241133	4.327608	0.034711	-0.046960	-0.198800	1.711560	10.198880	4.207704	-0.007921	-0.005165	-0.318284	1.711560	10.198880	4.207704	-0.007921	-0.005165	-0.318284
1691.540000	-0.934632	-2.451438	-1.014293	-1.251345	1.486771	1.490903	0.148725	0.084785	0.001088	-0.077717	0.000000	-0.094941	2.034338	10.007810	4.391032	0.076100	-0.041978	-0.278357	1.711607	10.196215	4.208801	-0.007922	-0.005166	-0.318290	1.711607	10.196215	4.208801	-0.007922	-0.005166	-0.318290
1691.550000	-0.933143	-2.450650	-1.014340	-1.252158	1.486771	1.489990	0.150234	0.082350	0.000879	-0.074027	0.000000	-0.097587	1.936818	10.175900	4.417745	0.047251	-0.031686	-0.259439	1.711653	10.193448	4.209924	-0.007927	-0.005165	-0.318297	1.711653	10.193448	4.209924	-0.007927	-0.005165	-0.318297
1691.560000	-0.931681	-2.449811	-1.014292	-1.252940	1.486784	1.488952	0.148702	0.078722	0.002328	-0.073389	0.000000	-0.095333	2.139242	10.567851	4.434747	0.055006	-0.028698	-0.274486	1.711700	10.190745	4.211050	-0.007925	-0.005165	-0.318303	1.711700	10.190745	4.211050	-0.007925	-0.005165	-0.318303
1691.570000	-0.930167	-2.449007	-1.014293	-1.253671	1.486747	1.488002	0.151570	0.079538	0.002276	-0.074866	0.000000	-0.095757	2.092243	10.560683	4.444523	0.046682	-0.035421	-0.266631	1.711747	10.188172	4.212145	-0.007919	-0.005165	-0.318310	1.711747	10.188172	4.212145	-0.007919	-0.005165	-0.318310
1691.580000	-0.928607	-2.448205	-1.014245	-1.254474	1.486760	1.487053	0.151435	0.082476	0.002328	-0.076476	0.000000	-0.098390	1.991695	10.305712	4.481153	0.013096	-0.046994	-0.215183	1.711795	10.185557	4.213222	-0.007920	-0.005163	-0.318316	1.711795	10.185557	4.213222	-0.007920	-0.005163	-0.318316
1691.590000	-0.927094	-2.447400	-1.014232	-1.255244	1.486784	1.486064	0.153812	0.081267	0.002027	-0.077031	0.000000	-0.093665	1.716242	10.362184	4.534188	0.012517	0.004466	-0.223889	1.711843	10.182864	4.214255	-0.007927	-0.005163	-0.318323	1.711843	10.182864	4.214255	-0.007927	-0.005163	-0.318323
1691.602000	-0.925211	-2.446418	-1.014209	-1.256193	1.486784	1.484962	0.152406	0.080945	0.001713	-0.077521	0.000000	-0.092971	1.882443	10.425167	4.562628	0.015421	-0.011759	-0.290928	1.711900	10.179801	4.215541	-0.007927	-0.005162	-0.318331	1.711900	10.179801	4.215541	-0.007927	-0.005162	-0.318331
1691.612000	-0.923638	-2.445638	-1.014221	-1.256949	1.486784	1.483974	0.155242	0.081590	0.001350	-0.079651	0.000000	-0.096165	1.341818	10.466169	4.626204	0.051777	-0.021914	-0.266011	1.711949	10.177104	4.216566	-0.007934	-0.005164	-0.318338	1.711949	10.177104	4.216566	-0.007934	-0.005164	-0.318338
1691.622000	-0.922042	-2.444791	-1.014197	-1.257739	1.486760	1.483016	0.154809	0.082473	0.001322	-0.078612	0.000000	-0.094840	1.248680	10.331270	4.757629	0.030543	-0.009296	-0.322198	1.711997	10.174441	4.217664	-0.007933	-0.005162	-0.318344	1.711997	10.174441	4.217664	-0.007933	-0.005162	-0.318344
1691.632000	-0.920484	-2.443938	-1.014209	-1.258544	1.486735	1.482082	0.153835	0.079501	0.002002	-0.076525	0.000000	-0.097858	1.062593	10.613814	4.700021	0.008561	-0.031011	-0.239415	1.712045	10.171627	4.218760	-0.007930	-0.005164	-0.318351	1.712045	10.171627	4.218760	-0.007930	-0.005164	-0.318351
1691.642000	-0.918975	-2.443195	-1.014148	-1.259278	1.486771	1.481061	0.149821	0.079926	0.003166	-0.080522	0.000000	-0.097013	1.191252	10.759942	4.651569	0.051431	-0.016005	-0.219990	1.712094	10.168965	4.219830	-0.007928	-0.005160	-0.318357	1.712094	10.168965	4.219830	-0.007928	-0.005160	-0.318357
1691.654000	-0.917198	-2.442186	-1.014112	-1.260248	1.486747	1.479948	0.151160	0.083520	0.003732	-0.078764	0.000000	-0.094467	1.076396	10.242491	4.675644	0.018061	-0.018911	-0.278290	1.712152	10.165723	4.221063	-0.007937	-0.005160	-0.318366	1.712152	10.165723	4.221063	-0.007937	-0.005160	-0.318366
1691.664000	-0.915639	-2.441363	-1.014064	-1.261025	1.486771	1.478988	0.149839	0.082579	0.003983	-0.077127	0.000000	-0.095411	1.227698	10.342679	4.673340	0.014420	-0.012520	-0.274627	1.712201	10.163024	4.222197	-0.007933	-0.005163	-0.318372	1.712201	10.163024	4.222197	-0.007933	-0.005163	-0.318372
1691.674000	-0.914200	-2.440510	-1.014075	-1.261821	1.486784	1.478069	0.148410	0.080346	0.004289	-0.079994	0.000000	-0.094342	1.360606	10.647990	4.715306	0.032828	-0.017624	-0.282856	1.712250	10.160437	4.223259	-0.007934	-0.005163	-0.318379	1.712250	10.160437	4.223259	-0.007934	-0.005163	-0.318379
1691.684000	-0.912762	-2.439754	-1.014016	-1.262575	1.486735	1.477094	0.145617	0.082509	0.003502	-0.076675	0.000000	-0.097296	1.797297	10.342902	4.753124	-0.029266	0.005458	-0.287666	1.712300	10.157834	4.224302	-0.007937	-0.005161	-0.318386	1.712300	10.157834	4.224302	-0.007937	-0.005161	-0.318386
1691.696000	-0.910972	-2.438712	-1.013968	-1.263501	1.486771	1.475919	0.149164	0.083326	0.002758	-0.080288	0.000000	-0.098014	1.580158	10.115054	4.803321	0.004941	0.018817	-0.248027	1.712359	10.154522	4.225588	-0.007936	-0.005158	-0.318394	1.712359	10.154522	4.225588	-0.007936	-0.005158	-0.318394
1691.706000	-0.909471	-2.437926	-1.013968	-1.264303	1.486760	1.474949	0.149746	0.079476	0.002388	-0.082534	0.000000	-0.094676	1.768818	10.492472	4.881185	0.039536	0.005542	-0.304566	1.712409	10.151712	4.226660	-0.007936	-0.005160	-0.318401	1.712409	10.151712	4.226660	-0.007936	-0.005160	-0.318401
1691.716000	-0.908009	-2.437109	-1.013932	-1.265096	1.486760	1.474016	0.148448	0.078596	0.003260	-0.079133	0.000000	-0.098091	1.943429	10.745140	4.855716	-0.011634	0.010356	-0.288325	1.712459	10.149022	4.227743	-0.007937	-0.005160	-0.318407	1.712459	10.149022	4.227743	-0.007937	-0.005160	-0.318407
1691.726000	-0.906533	-2.436328	-1.013932	-1.265877	1.486771	1.473055	0.148397	0.082893	0.003861	-0.080474	0.000000	-0.095307	2.276369	10.348525	4.814000	0.013915	0.003003	-0.302160	1.712509	10.146328	4.228759	-0.007939	-0.005160	-0.318414	1.712509	10.146328	4.228759	-0.007939	-0.005160	-0.318414
1691.736000	-0.905057	-2.435457	-1.013848	-1.266679	1.486760	1.472082	0.150412	0.082132	0.003578	-0.081627	0.000000	-0.098600	1.847470	10.354733	4.838495	0.031584	-0.004778	-0.280470	1.712560	10.143641	4.229809	-0.007941	-0.005158	-0.318421	1.712560	10.143641	4.229809	-0.007941	-0.005158	-0.318421
1691.746000	-0.903545	-2.434651	-1.013875	-1.267446	1.486795	1.471053	0.150478	0.081389	-0.000361	-0.077679	0.000000	-0.102441	2.116926	10.398169	4.785853	0.004222	0.020462	-0.169520	1.712610	10.140812	4.230932	-0.007935	-0.005160	-0.318428	1.712610	10.140812	4.230932	-0.007935	-0.005160	-0.318428
1691.758000	-0.901733	-2.433670	-1.013825	-1.268384	1.486795	1.469942	0.150879	0.082534	0.000597	-0.080521	0.000000	-0.095596	2.043462	10.371283	4.734392	0.008646	0.031691	-0.284579	1.712671	10.137569	4.232134	-0.007941	-0.005159	-0.318436	1.712671	10.137569	4.232134	-0.007941	-0.005159	-0.318436
1691.768000	-0.900185	-2.432843	-1.013825	-1.269199	1.486771	1.468967	0.151162	0.083345	0.000531	-0.079213	0.000000	-0.096846	2.061519	10.238031	4.755815	0.011053	0.034875	-0.256512	1.712722	10.134726	4.233108	-0.007945	-0.005158	-0.318443	1.712722	10.134726	4.233108	-0.007945	-0.005158	-0.318443
1691.778000	-0.898612	-2.432008	-1.013862	-1.269953	1.486771	1.467985	0.154085	0.082410	0.000357	-0.079720	0.000000	-0.094639	1.573205	10.099920	4.785234	0.023773	0.036216	-0.305107	1.712772	10.131672	4.234249	-0.007946	-0.005158	-0.318450	1.712772	10.131672	4.234249	-0.007946	-0.005158	-0.318450
1691.788000	-0.897065	-2.431193	-1.013826	-1.270760	1.486771	1.467016	0.152825	0.079126	0.000357	-0.082009	0.000000	-0.096899	1.542196	10.478877	4.822583	0.053693	0.026502	-0.282241	1.712824	10.129030	4.235217	-0.007952	-0.005157	-0.318457	1.712824	10.129030	4.235217	-0.007952	-0.005157	-0.318457
1691.798000	-0.895457	-2.430424	-1.013825	-1.271586	1.486771	1.466053	0.154451	0.079410	0.001140	-0.080810	0.000000	-0.101197	1.332471	10.585637	4.731212	0.053024	0.047604	-0.193020	1.712876	10.126346	4.236203	-0.007952	-0.005158	-0.318464	1.712876	10.126346	4.236203	-0.007952	-0.005158	-0.318464
1691.808000	-0.893970	-2.429589	-1.013778	-1.272360	1.486747	1.465061	0.152141	0.082284	0.001269	-0.078384	0.000000	-0.092829	1.308303	10.270347	4.803717	0.012981	0.022359	-0.328979	1.712928	10.123589	4.237202	-0.007958	-0.005160	-0.318471	1.712928	10.123589	4.237202	-0.007958	-0.005160	-0.318471
1691.820000	-0.892062	-2.428608	-1.013825	-1.273270	1.486784	1.463910	0.153016	0.081067	0.000740	-0.080565	0.000000	-0.095170	1.149401	10.374418	4.788480	0.048949	0.031390	-0.273675	1.712991	10.120175	4.238419	-0.007958	-0.005159	-0.318480	1.712991	10.120175	4.238419	-0.007958	-0.005159	-0.318480
1691.830000	-0.890539	-2.427803	-1.013790	-1.274072	1.486784	1.462942	0.150711	0.079923	0.001129	-0.079463	0.000000	-0.094452	1.151685	10.612757	4.861725	0.042438	0.037541	-0.266296	1.713043	10.117477	4.239407	-0.007964	-0.005158	-0.318487	1.713043	10.117477	4.239407	-0.007964	-0.005158	-0.318487
1691.840000	-0.889065	-2.427011	-1.013803	-1.274875	1.486760	1.461967	0.149070	0.083209	0.000961	-0.081391	0.000093	-0.097108	1.275847	10.320214	4.842603	0.092798	0.044525	-0.285772	1.713096	10.114669	4.240394	-0.007968	-0.005158	-0.318494	1.713096	10.114669	4.240394	-0.007968	-0.005158	-0.318494
1691.852000	-0.887266	-2.426005	-1.013790	-1.275831	1.486747	1.460815	0.147522	0.083863	0.000581	-0.079395	0.000083	-0.100239	1.620992	10.117622	4.880835	0.069627	0.041561	-0.183010	1.713158	10.111060	4.241658	-0.007970	-0.005158	-0.318503	1.713158	10.111060	4.241658	-0.007970	-0.005158	-0.318503
1691.862000	-0.885872	-2.425160	-1.013754	-1.276640	1.486760	1.459859	0.149871	0.079210	0.000625	-0.077552	0.000076	-0.093265	1.517107	10.488770	4.925484	0.043518	0.055389	-0.299023	1.713212	10.108319	4.242552	-0.007978	-0.005158	-0.318510	1.713212	10.108319	4.242552	-0.007978	-0.005158	-0.318510
1691.872000	-0.884420	-2.424402	-1.013766	-1.277372	1.486784	1.458899	0.149910	0.079378	0.002320	-0.078172	0.000084	-0.095911	1.516076	10.708690	4.872725	0.059343	0.050789	-0.309581	1.713265	10.105598	4.243530	-0.007984	-0.005157	-0.318517	1.713265	10.105598	4.243530	-0.007984	-0.005157	-0.318517
1691.882000	-0.882946	-2.423563	-1.013729	-1.278210	1.486747	1.457964	0.148329	0.082388	0.002521	-0.079130	0.000078	-0.096500	1.823922	10.325204	4.827762	0.040922	0.062201	-0.269732	1.713319	10.102860	4.244556	-0.007982	-0.005153	-0.318524	1.713319	10.102860	4.244556	-0.007982	-0.005153	-0.318524
1691.892000	-0.881458	-2.422715	-1.013718	-1.279021	1.486747	1.456968	0.147151	0.081386	0.002085	-0.079680	0.000073	-0.096441	2.168869	10.505239	4.907320	0.034707	0.061056	-0.277633	1.713372	10.099968	4.245549	-0.007986	-0.005158	-0.318531	1.713372	10.099968	4.245549	-0.007986	-0.005158	-0.318531
1691.902000	-0.879990	-2.421959	-1.013694	-1.279825	1.486771	1.455949	0.151751	0.081001	0.002434	-0.078821	0.000079	-0.100060	1.907879	10.506563	4.886392	0.075317	0.034846	-0.228910	1.713426	10.097132	4.246534	-0.007991	-0.005154	-0.318539	1.713426	10.097132	4.246534	-0.007991	-0.005154	-0.318539
1691.912000	-0.878503	-2.421083	-1.013669	-1.280589	1.486771	1.455004	0.150660	0.083692	0.002020	-0.077025	0.000075	-0.095341	2.057425	10.234490	4.894830	0.058812	0.055515	-0.225094	1.713479	10.094336	4.247560	-0.007993	-0.005153	-0.318546	1.713479	10.094336	4.247560	-0.007993	-0.005153	-0.318546
1691.922000	-0.877002	-2.420307	-1.013682	-1.281377	1.486747	1.454045	0.150900	0.084521	0.002166	-0.077146	0.000081	-0.092691	2.048955	10.109770	4.929563	0.053482	0.062877	-0.303456	1.713532	10.091311	4.248607	-0.007994	-0.005154	-0.318553	1.713532	10.091311	4.248607	-0.007994	-0.005154	-0.318553
1691.934000	-0.875200	-2.419290	-1.013646	-1.282334	1.486807	1.452918	0.151888	0.082012	0.001967	-0.078328	0.000000	-0.095838	2.157495	10.210510	4.922508	0.073655	0.067415	-0.267373	1.713598	10.087865	4.249770	-0.007997	-0.005156	-0.318562	1.713598	10.087865	4.249770	-0.007997	-0.005156	-0.318562
1691.944000	-0.873661	-2.418498	-1.013610	-1.283111	1.486795	1.451974	0.154920	0.079169	0.002411	-0.074534	0.000000	-0.096089	1.762528	10.543950	4.945165	-0.004090	0.069208	-0.308870	1.713652	10.084994	4.250791	-0.007997	-0.005156	-0.318569	1.713652	10.084994	4.250791	-0.007997	-0.005156	-0.318569
1691.954000	-0.872149	-2.417683	-1.013585	-1.283913	1.486771	1.450975	0.154591	0.080983	0.003598	-0.076620	0.000073	-0.099657	1.768427	10.465933	4.845357	0.058139	0.088186	-0.247383	1.713707	10.082297	4.251769	-0.007998	-0.005153	-0.318577	1.713707	10.082297	4.251769	-0.007998	-0.005153	-0.318577
1691.964000	-0.870588	-2.416844	-1.013550	-1.284629	1.486771	1.449955	0.154496	0.083303	0.003025	-0.075744	0.000081	-0.099656	1.661015	10.240875	4.913579	0.005288	0.083669	-0.212797	1.713761	10.079471	4.252803	-0.007996	-0.005155	-0.318584	1.713761	10.079471	4.252803	-0.007996	-0.005155	-0.318584
1691.976000	-0.868726	-2.415850	-1.013526	-1.285622	1.486784	1.448807	0.154993	0.082371	0.002526	-0.077809	0.000086	-0.093191	1.548917	10.370775	4.760305	0.031996	0.081987	-0.267443	1.713827	10.075879	4.254011	-0.007997	-0.005153	-0.318593	1.713827	10.075879	4.254011	-0.007997	-0.005153	-0.318593
1691.986000	-0.867142	-2.415035	-1.013538	-1.286365	1.486771	1.447850	0.154528	0.082350	0.001107	-0.076931	0.000092	-0.096914	1.402980	10.294362	4.862625	0.018019	0.084386	-0.272464	1.713882	10.072931	4.254964	-0.007999	-0.005154	-0.318600	1.713882	10.072931	4.254964	-0.007999	-0.005154	-0.318600
1691.996000	-0.865582	-2.414209	-1.013515	-1.287180	1.486807	1.446902	0.153275	0.083714	0.001291	-0.079101	0.000168	-0.094582	1.361508	10.081182	4.893617	0.043573	0.103424	-0.313057	1.713937	10.070034	4.255914	-0.008004	-0.005153	-0.318608	1.713937	10.070034	4.255914	-0.008004	-0.005153	-0.318608
1692.006000	-0.864080	-2.413386	-1.013479	-1.288002	1.486795	1.445953	0.153267	0.082594	0.000786	-0.077824	0.000148	-0.097130	1.335186	10.051374	4.939068	0.029921	0.117123	-0.302424	1.713993	10.067204	4.256887	-0.008008	-0.005153	-0.318615	1.713993	10.067204	4.256887	-0.008008	-0.005153	-0.318615
1692.016000	-0.862532	-2.412583	-1.013479	-1.288818	1.486784	1.444973	0.152195	0.078514	0.001329	-0.078875	0.000127	-0.099738	1.324817	10.575274	4.935207	0.050676	0.105453	-0.239734	1.714049	10.064359	4.257829	-0.008012	-0.005152	-0.318623	1.714049	10.064359	4.257829	-0.008012	-0.005152	-0.318623
1692.028000	-0.860707	-2.411634	-1.013467	-1.289691	1.486771	1.443835	0.151291	0.082458	0.001843	-0.078107	0.000109	-0.096177	1.382395	10.411934	4.852694	0.009030	0.108866	-0.289981	1.714117	10.060852	4.258911	-0.008016	-0.005152	-0.318632	1.714117	10.060852	4.258911	-0.008016	-0.005152	-0.318632
1692.038000	-0.859171	-2.410819	-1.013478	-1.290469	1.486807	1.442849	0.151823	0.083484	0.001618	-0.079938	0.000097	-0.098274	1.246171	10.219933	4.926743	0.039566	0.109893	-0.291579	1.714172	10.057883	4.259981	-0.008010	-0.005150	-0.318639	1.714172	10.057883	4.259981	-0.008010	-0.005150	-0.318639
1692.048000	-0.857648	-2.409949	-1.013443	-1.291280	1.486771	1.441903	0.148524	0.081628	0.001342	-0.078097	0.000105	-0.095332	1.462341	10.305159	4.925837	0.008541	0.109296	-0.310556	1.714229	10.055031	4.260888	-0.008018	-0.005150	-0.318647	1.714229	10.055031	4.260888	-0.008018	-0.005150	-0.318647
1692.058000	-0.856170	-2.409144	-1.013383	-1.292047	1.486771	1.440886	0.148352	0.081973	0.001191	-0.077757	0.000096	-0.099466	1.780679	10.370805	4.958784	0.024609	0.097000	-0.282365	1.714286	10.052036	4.261877	-0.008020	-0.005152	-0.318654	1.714286	10.052036	4.261877	-0.008020	-0.005152	-0.318654
1692.068000	-0.854657	-2.408328	-1.013419	-1.292862	1.486784	1.439887	0.149438	0.083677	0.001100	-0.080769	0.000088	-0.100369	1.731344	10.214325	4.969338	0.034408	0.131224	-0.223495	1.714342	10.049065	4.262822	-0.008022	-0.005151	-0.318662	1.714342	10.049065	4.262822	-0.008022	-0.005151	-0.318662
1692.078000	-0.853216	-2.407516	-1.013408	-1.293648	1.486771	1.438942	0.149232	0.084922	0.001107	-0.077756	0.000081	-0.094946	1.774299	9.963788	5.000278	0.004715	0.088980	-0.279816	1.714400	10.046033	4.263723	-0.008029	-0.005150	-0.318670	1.714400	10.046033	4.263723	-0.008029	-0.005150	-0.318670
1692.088000	-0.851704	-2.406653	-1.013407	-1.294416	1.486760	1.437962	0.148646	0.080409	0.001902	-0.078936	0.000088	-0.095368	1.930179	10.315840	4.952171	0.029883	0.120962	-0.336914	1.714456	10.042997	4.264731	-0.008030	-0.005150	-0.318677	1.714456	10.042997	4.264731	-0.008030	-0.005150	-0.318677
1692.100000	-0.849902	-2.405670	-1.013407	-1.295361	1.486771	1.436823	0.149461	0.082238	0.002135	-0.080287	0.000081	-0.095761	2.186007	10.311432	4.931755	0.008380	0.119938	-0.291080	1.714525	10.039560	4.265862	-0.008030	-0.005151	-0.318687	1.714525	10.039560	4.265862	-0.008030	-0.005151	-0.318687
1692.110000	-0.848363	-2.404855	-1.013358	-1.296174	1.486784	1.435872	0.152291	0.083299	0.002180	-0.079125	0.000077	-0.099170	1.920751	10.110003	4.912439	0.030133	0.121614	-0.253965	1.714583	10.036614	4.266791	-0.008038	-0.005147	-0.318694	1.714583	10.036614	4.266791	-0.008038	-0.005147	-0.318694
1692.120000	-0.846838	-2.404032	-1.013310	-1.296913	1.486784	1.434851	0.153010	0.082408	0.002166	-0.079163	0.000082	-0.101442	1.765500	10.120472	4.911538	0.017068	0.128502	-0.182686	1.714640	10.033489	4.267796	-0.008036	-0.005148	-0.318702	1.714640	10.033489	4.267796	-0.008036	-0.005148	-0.318702
1692.132000	-0.845002	-2.403039	-1.013335	-1.297944	1.486795	1.433681	0.150901	0.080835	0.001744	-0.083879	0.000000	-0.094924	1.925296	10.264010	4.991040	0.061946	0.114496	-0.274820	1.714710	10.029877	4.268930	-0.008036	-0.005148	-0.318711	1.714710	10.029877	4.268930	-0.008036	-0.005148	-0.318711
1692.142000	-0.843464	-2.402233	-1.013299	-1.298685	1.486784	1.432737	0.153053	0.082307	0.001607	-0.079097	0.000000	-0.096699	1.708793	10.177590	4.938480	0.011585	0.126386	-0.305645	1.714769	10.027097	4.269812	-0.008045	-0.005148	-0.318719	1.714769	10.027097	4.269812	-0.008045	-0.005148	-0.318719
1692.152000	-0.841952	-2.401406	-1.013275	-1.299487	1.486795	1.431742	0.152862	0.083027	0.001409	-0.080307	0.000057	-0.094939	1.669777	9.961502	4.986866	0.022547	0.148585	-0.306674	1.714827	10.024089	4.270749	-0.008045	-0.005146	-0.318727	1.714827	10.024089	4.270749	-0.008045	-0.005146	-0.318727
1692.162000	-0.840427	-2.400584	-1.013288	-1.300274	1.486784	1.430793	0.152396	0.081554	0.001114	-0.078948	0.000065	-0.098265	1.528552	10.203061	4.999379	0.012252	0.117494	-0.267321	1.714885	10.021010	4.271756	-0.008043	-0.005147	-0.318735	1.714885	10.021010	4.271756	-0.008043	-0.005147	-0.318735
1692.172000	-0.838927	-2.399743	-1.013263	-1.301066	1.486820	1.429780	0.151643	0.079540	0.002143	-0.080358	0.000061	-0.099579	1.788000	10.478456	4.983955	0.026620	0.149590	-0.210021	1.714944	10.017996	4.272628	-0.008052	-0.005149	-0.318743	1.714944	10.017996	4.272628	-0.008052	-0.005149	-0.318743
1692.182000	-0.837389	-2.398987	-1.013215	-1.301891	1.486831	1.428785	0.152987	0.082334	0.002533	-0.080346	0.000000	-0.094989	1.692490	10.171630	4.958758	0.032208	0.134407	-0.274918	1.715003	10.015063	4.273596	-0.008052	-0.005146	-0.318751	1.715003	10.015063	4.273596	-0.008052	-0.005146	-0.318751
1692.192000	-0.835889	-2.398163	-1.013215	-1.302655	1.486831	1.427874	0.152996	0.082861	0.002085	-0.080303	0.000000	-0.096333	1.518737	10.204442	4.994628	0.014014	0.167215	-0.304273	1.715063	10.012132	4.274472	-0.008059	-0.005149	-0.318759	1.715063	10.012132	4.274472	-0.008059	-0.005149	-0.318759
1692.202000	-0.834328	-2.397358	-1.013204	-1.303505	1.486807	1.426870	0.152408	0.081173	0.001440	-0.079594	0.000000	-0.097572	1.470823	10.321202	4.979035	0.063127	0.167896	-0.243251	1.715123	10.009122	4.275365	-0.008066	-0.005149	-0.318766	1.715123	10.009122	4.275365	-0.008066	-0.005149	-0.318766
1692.214000	-0.832503	-2.396351	-1.013215	-1.304427	1.486795	1.425722	0.151588	0.082319	0.001610	-0.080210	0.000000	-0.097144	1.610203	10.295953	4.995678	0.046879	0.167956	-0.278870	1.715194	10.005554	4.276458	-0.008069	-0.005144	-0.318776	1.715194	10.005554	4.276458	-0.008069	-0.005144	-0.318776
1692.224000	-0.830978	-2.395513	-1.013180	-1.305191	1.486784	1.424687	0.152647	0.085548	0.001385	-0.079708	0.000000	-0.100773	1.524636	9.927876	5.045183	0.037538	0.153483	-0.194633	1.715255	10.002517	4.277320	-0.008074	-0.005144	-0.318784	1.715255	10.002517	4.277320	-0.008074	-0.005144	-0.318784
1692.234000	-0.829429	-2.394677	-1.013204	-1.306028	1.486760	1.423708	0.151163	0.084307	0.000729	-0.082904	0.000000	-0.093491	1.637990	9.823632	5.103077	0.089491	0.172068	-0.265483	1.715314	9.999276	4.278318	-0.008077	-0.005147	-0.318792	1.715314	9.999276	4.278318	-0.008077	-0.005147	-0.318792
1692.244000	-0.827916	-2.393899	-1.013191	-1.306794	1.486795	1.422766	0.151565	0.080038	0.002028	-0.079441	0.000000	-0.092824	1.518942	10.444386	5.057719	0.048412	0.170603	-0.279099	1.715375	9.996343	4.279160	-0.008082	-0.005144	-0.318800	1.715375	9.996343	4.279160	-0.008082	-0.005144	-0.318800
1692.256000	-0.826141	-2.392952	-1.013143	-1.307774	1.486795	1.421615	0.148897	0.082599	0.003672	-0.077354	0.000000	-0.095586	1.788294	10.153880	4.959048	0.008680	0.190201	-0.246535	1.715447	9.992761	4.280269	-0.008085	-0.005142	-0.318810	1.715447	9.992761	4.280269	-0.008085	-0.005142	-0.318810
1692.266000	-0.824651	-2.392100	-1.013108	-1.308527	1.486795	1.420666	0.151085	0.083037	0.002326	-0.077817	0.000000	-0.097752	1.872128	10.178398	4.953244	0.042721	0.152622	-0.256170	1.715507	9.989540	4.281253	-0.008083	-0.005146	-0.318818	1.715507	9.989540	4.281253	-0.008083	-0.005146	-0.318818
1692.276000	-0.823125	-2.391276	-1.013095	-1.309315	1.486807	1.419670	0.152538	0.081478	0.001458	-0.079321	0.000068	-0.101228	1.668209	10.298672	4.984869	0.051557	0.169836	-0.182374	1.715569	9.986642	4.282066	-0.008093	-0.005143	-0.318826	1.715569	9.986642	4.282066	-0.008093	-0.005143	-0.318826
1692.286000	-0.821636	-2.390447	-1.013072	-1.310095	1.486807	1.418682	0.153158	0.081857	0.001456	-0.078366	0.000063	-0.095758	1.584756	10.270042	5.007924	0.057172	0.169280	-0.246075	1.715630	9.983584	4.283008	-0.008093	-0.005145	-0.318834	1.715630	9.983584	4.283008	-0.008093	-0.005145	-0.318834
1692.298000	-0.819824	-2.389441	-1.013083	-1.311148	1.486771	1.417558	0.151248	0.085638	0.001084	-0.079194	0.000058	-0.093505	1.799304	9.975257	5.069111	0.088592	0.175396	-0.304786	1.715703	9.979736	4.284065	-0.008104	-0.005143	-0.318844	1.715703	9.979736	4.284065	-0.008104	-0.005143	-0.318844
1692.308000	-0.818336	-2.388628	-1.013108	-1.311936	1.486795	1.416560	0.153023	0.083375	0.000597	-0.077439	0.000066	-0.097552	1.786362	10.107565	5.046630	0.088437	0.167817	-0.256844	1.715765	9.976641	4.284949	-0.008104	-0.005142	-0.318852	1.715765	9.976641	4.284949	-0.008104	-0.005142	-0.318852
1692.318000	-0.816789	-2.387794	-1.013083	-1.312711	1.486795	1.415578	0.153160	0.080324	0.000597	-0.077833	0.000062	-0.094827	1.707329	10.399228	5.087921	0.064442	0.179690	-0.319964	1.715827	9.973530	4.285844	-0.008107	-0.005140	-0.318860	1.715827	9.973530	4.285844	-0.008107	-0.005140	-0.318860
1692.328000	-0.815264	-2.386988	-1.013036	-1.313527	1.486760	1.414634	0.153987	0.080529	0.001810	-0.078683	0.000000	-0.098840	1.674766	10.541217	5.005093	0.083104	0.186229	-0.267410	1.715889	9.970430	4.286750	-0.008108	-0.005142	-0.318869	1.715889	9.970430	4.286750	-0.008108	-0.005142	-0.318869
1692.340000	-0.813431	-2.385955	-1.013036	-1.314471	1.486771	1.413450	0.151109	0.084242	0.002068	-0.077151	0.000000	-0.095968	2.000751	10.222123	4.995980	0.060904	0.221094	-0.288664	1.715964	9.966797	4.287774	-0.008119	-0.005142	-0.318878	1.715964	9.966797	4.287774	-0.008119	-0.005142	-0.318878
1692.350000	-0.811906	-2.385130	-1.012988	-1.315248	1.486784	1.412513	0.154334	0.082936	0.001438	-0.076748	0.000000	-0.096163	1.677930	10.232072	5.029794	0.022393	0.177846	-0.313128	1.716025	9.963501	4.288776	-0.008113	-0.005139	-0.318887	1.716025	9.963501	4.288776	-0.008113	-0.005139	-0.318887
1692.360000	-0.810323	-2.384281	-1.013000	-1.316048	1.486820	1.411518	0.154191	0.082926	0.001210	-0.076940	0.000000	-0.098159	1.685140	10.272837	5.116510	0.054309	0.193847	-0.276376	1.716088	9.960463	4.289578	-0.008124	-0.005140	-0.318895	1.716088	9.960463	4.289578	-0.008124	-0.005140	-0.318895
1692.370000	-0.808788	-2.383476	-1.012988	-1.316840	1.486807	1.410577	0.153705	0.083812	0.001314	-0.078175	0.000000	-0.096209	1.598396	10.107699	5.073362	0.051755	0.205553	-0.329177	1.716151	9.957248	4.290500	-0.008122	-0.005142	-0.318903	1.716151	9.957248	4.290500	-0.008122	-0.005142	-0.318903
1692.380000	-0.807264	-2.382649	-1.013000	-1.317605	1.486771	1.409578	0.153067	0.084695	0.001245	-0.077799	0.000000	-0.100285	1.741579	9.842294	5.122378	0.016487	0.181283	-0.246070	1.716213	9.953929	4.291412	-0.008123	-0.005138	-0.318912	1.716213	9.953929	4.291412	-0.008123	-0.005138	-0.318912
1692.392000	-0.805428	-2.381634	-1.012977	-1.318527	1.486795	1.408347	0.154882	0.079883	0.001199	-0.079504	0.000000	-0.097598	1.520129	10.374650	5.109962	0.033702	0.244168	-0.242951	1.716289	9.950151	4.292467	-0.008120	-0.005141	-0.318922	1.716289	9.950151	4.292467	-0.008120	-0.005141	-0.318922
1692.402000	-0.803835	-2.380822	-1.012940	-1.319312	1.486831	1.407402	0.151975	0.080309	0.002358	-0.077242	0.000000	-0.095107	1.755984	10.407209	5.062467	0.031877	0.187769	-0.313977	1.716353	9.947014	4.293311	-0.008130	-0.005139	-0.318930	1.716353	9.947014	4.293311	-0.008130	-0.005139	-0.318930
1692.412000	-0.802287	-2.379968	-1.012916	-1.320118	1.486795	1.406445	0.153263	0.083908	0.002602	-0.080554	0.000062	-0.098752	1.472488	9.962833	5.034478	0.012050	0.194954	-0.255855	1.716416	9.943922	4.294197	-0.008129	-0.005138	-0.318939	1.716416	9.943922	4.294197	-0.008129	-0.005138	-0.318939
1692.424000	-0.800441	-2.378974	-1.012904	-1.321061	1.486795	1.405284	0.151369	0.082201	0.001499	-0.078090	0.000057	-0.097029	1.643710	10.128969	5.021491	-0.022751	0.209808	-0.329496	1.716493	9.940051	4.295295	-0.008131	-0.005137	-0.318949	1.716493	9.940051	4.295295	-0.008131	-0.005137	-0.318949
1692.434000	-0.798845	-2.378147	-1.012880	-1.321887	1.486807	1.404310	0.152446	0.081875	0.001200	-0.080116	0.000054	-0.099997	1.432651	10.144245	5.034651	0.025880	0.211039	-0.286396	1.716557	9.936994	4.296139	-0.008138	-0.005138	-0.318957	1.716557	9.936994	4.296139	-0.008138	-0.005138	-0.318957
1692.444000	-0.797322	-2.377299	-1.012880	-1.322699	1.486795	1.403269	0.152058	0.083784	0.001358	-0.080637	0.000061	-0.097464	1.448129	10.006333	5.072173	-0.021986	0.210557	-0.232847	1.716621	9.933682	4.296990	-0.008141	-0.005138	-0.318966	1.716621	9.933682	4.296990	-0.008141	-0.005138	-0.318966
1692.454000	-0.795715	-2.376457	-1.012856	-1.323455	1.486820	1.402279	0.151887	0.083351	0.001045	-0.081475	0.000000	-0.096443	1.378358	9.970805	5.077797	0.040893	0.219252	-0.321226	1.716685	9.930345	4.297875	-0.008142	-0.005136	-0.318974	1.716685	9.930345	4.297875	-0.008142	-0.005136	-0.318974
1692.464000	-0.794289	-2.375678	-1.012856	-1.324280	1.486784	1.401354	0.148130	0.080783	0.001158	-0.079533	0.000000	-0.098405	1.822722	10.147592	5.120024	0.020226	0.219589	-0.281523	1.716750	9.927290	4.298725	-0.008145	-0.005138	-0.318983	1.716750	9.927290	4.298725	-0.008145	-0.005138	-0.318983
1692.476000	-0.792440	-2.374706	-1.012844	-1.325212	1.486784	1.400134	0.151204	0.080190	0.001881	-0.079396	0.000000	-0.095431	1.609902	10.388580	5.065504	-0.007621	0.219310	-0.340581	1.716829	9.923574	4.299713	-0.008151	-0.005136	-0.318993	1.716829	9.923574	4.299713	-0.008151	-0.005136	-0.318993
1692.486000	-0.790989	-2.373844	-1.012784	-1.325975	1.486784	1.399162	0.151192	0.082033	0.002292	-0.080074	0.000000	-0.097969	1.606559	10.224725	5.008301	-0.010393	0.241700	-0.286268	1.716894	9.920410	4.300568	-0.008154	-0.005138	-0.319002	1.716894	9.920410	4.300568	-0.008154	-0.005138	-0.319002
1692.496000	-0.789490	-2.373037	-1.012809	-1.326804	1.486820	1.398172	0.150702	0.082625	0.001946	-0.082146	0.000000	-0.098511	1.718600	10.219006	5.048819	-0.002934	0.231023	-0.255031	1.716960	9.917198	4.301413	-0.008158	-0.005137	-0.319011	1.716960	9.917198	4.301413	-0.008158	-0.005137	-0.319011
1692.506000	-0.787979	-2.372222	-1.012795	-1.327630	1.486795	1.397213	0.149452	0.081606	0.001643	-0.084172	0.000000	-0.096424	1.997873	10.323314	5.077325	0.033239	0.236069	-0.294212	1.717026	9.914110	4.302255	-0.008161	-0.005136	-0.319019	1.717026	9.914110	4.302255	-0.008161	-0.005136	-0.319019
1692.518000	-0.786191	-2.371250	-1.012809	-1.328539	1.486807	1.396026	0.152758	0.082306	0.001232	-0.082927	0.000000	-0.098838	1.767576	10.177513	5.082283	0.025635	0.254366	-0.234389	1.717104	9.910111	4.303260	-0.008170	-0.005136	-0.319030	1.717104	9.910111	4.303260	-0.008170	-0.005136	-0.319030
1692.528000	-0.784607	-2.370400	-1.012795	-1.329396	1.486820	1.395057	0.152502	0.084211	0.001797	-0.080276	0.000073	-0.095141	1.753446	9.957709	5.088237	-0.010316	0.233855	-0.300533	1.717170	9.906952	4.304133	-0.008167	-0.005135	-0.319038	1.717170	9.906952	4.304133	-0.008167	-0.005135	-0.319038
1692.538000	-0.783108	-2.369533	-1.012749	-1.330140	1.486820	1.394050	0.152265	0.084192	0.001165	-0.080917	0.000067	-0.099851	1.877943	9.970277	5.144135	-0.005529	0.264220	-0.236870	1.717236	9.903485	4.304965	-0.008174	-0.005135	-0.319047	1.717236	9.903485	4.304965	-0.008174	-0.005135	-0.319047
1692.548000	-0.781620	-2.368719	-1.012761	-1.330930	1.486784	1.393044	0.152577	0.080758	0.001976	-0.080690	0.000075	-0.099257	1.971185	10.380785	5.136231	0.015305	0.269224	-0.206177	1.717304	9.900392	4.305743	-0.008183	-0.005135	-0.319056	1.717304	9.900392	4.305743	-0.008183	-0.005135	-0.319056
1692.560000	-0.779785	-2.367758	-1.012689	-1.331862	1.486844	1.391908	0.153833	0.083072	0.002846	-0.080269	0.000069	-0.097817	1.863049	10.154800	5.040773	-0.012144	0.238674	-0.252428	1.717383	9.896579	4.306792	-0.008182	-0.005135	-0.319067	1.717383	9.896579	4.306792	-0.008182	-0.005135	-0.319067
1692.570000	-0.778296	-2.366896	-1.012677	-1.332697	1.486831	1.390938	0.154935	0.083457	0.002124	-0.080841	0.000076	-0.096647	1.732420	9.947608	5.058003	0.012538	0.264636	-0.283358	1.717451	9.893351	4.307594	-0.008191	-0.005132	-0.319075	1.717451	9.893351	4.307594	-0.008191	-0.005132	-0.319075
1692.580000	-0.776738	-2.366090	-1.012652	-1.333502	1.486795	1.390007	0.153137	0.082362	0.001877	-0.081734	0.000072	-0.096291	1.844526	10.096404	5.035060	0.014511	0.242218	-0.299940	1.717518	9.890004	4.308445	-0.008190	-0.005132	-0.319084	1.717518	9.890004	4.308445	-0.008190	-0.005132	-0.319084
1692.590000	-0.775202	-2.365286	-1.012652	-1.334329	1.486831	1.388973	0.155192	0.082963	0.002100	-0.082919	0.000000	-0.100396	1.720256	10.099077	5.035453	0.053672	0.269835	-0.280305	1.717585	9.886791	4.309313	-0.008192	-0.005131	-0.319093	1.717585	9.886791	4.309313	-0.008192	-0.005131	-0.319093
1692.602000	-0.773295	-2.364277	-1.012653	-1.335298	1.486795	1.387752	0.154847	0.085612	0.001081	-0.080807	0.000000	-0.101008	1.686577	9.766024	5.095118	0.051412	0.242432	-0.217610	1.717666	9.882888	4.310271	-0.008199	-0.005134	-0.319104	1.717666	9.882888	4.310271	-0.008199	-0.005134	-0.319104
1692.612000	-0.771759	-2.363465	-1.012606	-1.336110	1.486831	1.386832	0.155553	0.083985	0.001030	-0.080956	0.000100	-0.096497	1.409823	9.790692	5.118006	0.028115	0.284142	-0.298870	1.717735	9.879730	4.311027	-0.008207	-0.005134	-0.319113	1.717735	9.879730	4.311027	-0.008207	-0.005134	-0.319113
1692.622000	-0.770224	-2.362611	-1.012617	-1.336903	1.486807	1.385852	0.154418	0.080527	0.001225	-0.080263	0.000091	-0.098773	1.659764	10.249957	5.119730	0.069144	0.267940	-0.274462	1.717802	9.876167	4.311908	-0.008209	-0.005128	-0.319122	1.717802	9.876167	4.311908	-0.008209	-0.005128	-0.319122
1692.632000	-0.768677	-2.361807	-1.012581	-1.337658	1.486831	1.384869	0.155311	0.082650	0.002196	-0.080205	0.000099	-0.096103	1.447394	10.032967	5.004497	0.026925	0.270513	-0.299974	1.717872	9.873292	4.312645	-0.008218	-0.005131	-0.319131	1.717872	9.873292	4.312645	-0.008218	-0.005131	-0.319131
1692.644000	-0.766830	-2.360834	-1.012546	-1.338664	1.486820	1.383730	0.153165	0.082962	0.001793	-0.080284	0.000089	-0.098358	1.540828	10.091044	5.043181	0.055493	0.250419	-0.281576	1.717954	9.869336	4.313625	-0.008224	-0.005129	-0.319142	1.717954	9.869336	4.313625	-0.008224	-0.005129	-0.319142
1692.654000	-0.765271	-2.359997	-1.012568	-1.339465	1.486831	1.382722	0.154539	0.082944	0.001692	-0.081316	0.000096	-0.102433	1.393993	10.268014	5.012149	0.066446	0.306735	-0.245129	1.718023	9.866032	4.314432	-0.008227	-0.005133	-0.319151	1.718023	9.866032	4.314432	-0.008227	-0.005133	-0.319151
1692.664000	-0.763773	-2.359166	-1.012568	-1.340292	1.486844	1.381757	0.151216	0.083602	0.001575	-0.079227	0.000089	-0.099020	1.712189	10.095602	5.066243	0.016749	0.289079	-0.263964	1.718091	9.862563	4.315247	-0.008231	-0.005128	-0.319160	1.718091	9.862563	4.315247	-0.008231	-0.005128	-0.319160
1692.674000	-0.762248	-2.358313	-1.012557	-1.341094	1.486795	1.380796	0.153086	0.086200	0.001248	-0.078151	0.000095	-0.100015	1.582992	9.851135	5.041202	0.022859	0.267691	-0.288603	1.718161	9.859513	4.316002	-0.008243	-0.005131	-0.319169	1.718161	9.859513	4.316002	-0.008243	-0.005131	-0.319169
1692.686000	-0.760425	-2.357318	-1.012533	-1.342066	1.486832	1.379625	0.153839	0.084507	0.000780	-0.079613	0.000118	-0.096393	1.643782	9.770036	5.127551	0.074567	0.291050	-0.313456	1.718244	9.855328	4.316994	-0.008244	-0.005129	-0.319180	1.718244	9.855328	4.316994	-0.008244	-0.005129	-0.319180
1692.696000	-0.758938	-2.356507	-1.012497	-1.342864	1.486820	1.378615	0.154144	0.080318	0.001705	-0.077108	0.000123	-0.103055	1.652746	10.323791	5.070700	0.038213	0.279363	-0.220563	1.718313	9.851861	4.317827	-0.008243	-0.005130	-0.319189	1.718313	9.851861	4.317827	-0.008243	-0.005130	-0.319189
1692.706000	-0.757417	-2.355675	-1.012462	-1.343658	1.486831	1.377578	0.151004	0.082089	0.002098	-0.078494	0.000112	-0.101251	1.957395	10.182030	5.031051	0.038734	0.292652	-0.221231	1.718383	9.848583	4.318614	-0.008252	-0.005129	-0.319198	1.718383	9.848583	4.318614	-0.008252	-0.005129	-0.319198
1692.716000	-0.755917	-2.354824	-1.012448	-1.344437	1.486820	1.376619	0.155167	0.084157	0.002295	-0.079901	0.000117	-0.097044	1.590861	10.081301	5.006917	0.074254	0.315564	-0.265604	1.718454	9.845326	4.319410	-0.008257	-0.005126	-0.319207	1.718454	9.845326	4.319410	-0.008257	-0.005126	-0.319207
1692.728000	-0.754074	-2.353793	-1.012437	-1.345429	1.486820	1.375445	0.153816	0.083226	0.001932	-0.075313	0.000122	-0.098053	1.853616	10.098576	5.000247	-0.004838	0.319001	-0.296350	1.718537	9.841041	4.320393	-0.008256	-0.005127	-0.319219	1.718537	9.841041	4.320393	-0.008256	-0.005127	-0.319219
1692.738000	-0.752481	-2.352987	-1.012425	-1.346219	1.486844	1.374475	0.153851	0.083357	0.001536	-0.077943	0.000176	-0.097733	1.827018	10.016413	5.042534	0.031914	0.296849	-0.344480	1.718609	9.837791	4.321150	-0.008263	-0.005126	-0.319228	1.718609	9.837791	4.321150	-0.008263	-0.005126	-0.319228
1692.748000	-0.750960	-2.352136	-1.012437	-1.347023	1.486832	1.373496	0.153170	0.085200	0.001491	-0.076673	0.000177	-0.100958	1.997153	9.865897	5.088348	0.001809	0.288263	-0.268124	1.718679	9.834254	4.321976	-0.008264	-0.005123	-0.319237	1.718679	9.834254	4.321976	-0.008264	-0.005123	-0.319237
[truncated: 2,698 more rows]
