# Supplementary material for: Practical Aspects of Model-Based Collision Detection
Source: Front Robot AI. 2020 Nov 23;7:571574. doi: 10.3389/frobt.2020.571574 (PMC7805958; doi:10.3389/frobt.2020.571574)
Supplement: Supplementary file 2 [file Data_Sheet_2.zip › tests_0209/min_safety_hard_collision.csv]

1461.725000	0.480669	-2.166335	-1.431748	-1.101641	1.477277	0.412585	-0.137348	0.109506	0.159078	-0.261822	0.005141	0.153727	-2.418211	9.715165	5.560717	-0.052226	0.135113	0.290949	-2.523560	9.577521	5.282666	-0.133896	0.104934	0.384878	-2.523560	9.577521	5.282666	-0.133896	0.104934	0.384878
1461.727000	0.480387	-2.166133	-1.431428	-1.102157	1.477277	0.412897	-0.140356	0.110669	0.163490	-0.264828	0.005540	0.154146	-2.489800	9.709015	5.411054	-0.080281	0.100675	0.321115	-2.526410	9.579765	5.285769	-0.135011	0.106169	0.385487	-2.526410	9.579765	5.285769	-0.135011	0.106169	0.385487
1461.737000	0.478919	-2.164963	-1.429729	-1.104901	1.477337	0.414471	-0.146917	0.118881	0.170703	-0.283552	0.005839	0.159835	-2.243518	9.511666	5.477880	-0.083354	0.128829	0.374743	-2.540765	9.592345	5.301219	-0.140594	0.112323	0.388530	-2.540765	9.592345	5.301219	-0.140594	0.112323	0.388530
1461.747000	0.477440	-2.163765	-1.427976	-1.107783	1.477386	0.416110	-0.150274	0.120338	0.177976	-0.295806	0.007361	0.173975	-2.558744	9.741988	5.708832	-0.159258	0.143536	0.262662	-2.555094	9.604546	5.316781	-0.146181	0.118477	0.391574	-2.555094	9.604546	5.316781	-0.146181	0.118477	0.391574
1461.759000	0.475605	-2.162274	-1.425799	-1.111442	1.477434	0.418234	-0.158840	0.129249	0.191360	-0.316280	0.006545	0.179361	-2.456988	9.832703	5.484275	-0.067708	0.162547	0.292035	-2.572304	9.619229	5.335795	-0.152888	0.125863	0.395225	-2.572304	9.619229	5.335795	-0.152888	0.125863	0.395225
1461.769000	0.473926	-2.160909	-1.423871	-1.114600	1.477493	0.420036	-0.166114	0.135569	0.200424	-0.330854	0.005750	0.185489	-2.550339	9.643531	5.544271	-0.096518	0.157284	0.327235	-2.586652	9.631494	5.351862	-0.158480	0.132020	0.398269	-2.586652	9.631494	5.351862	-0.158480	0.132020	0.398269
1461.779000	0.472194	-2.159536	-1.421796	-1.117975	1.477553	0.421996	-0.173425	0.141422	0.210318	-0.344896	0.006024	0.193416	-2.272810	9.598961	5.523537	-0.095103	0.183368	0.330915	-2.600981	9.643483	5.368146	-0.164073	0.138170	0.401312	-2.600981	9.643483	5.368146	-0.164073	0.138170	0.401312
1461.789000	0.470378	-2.158070	-1.419742	-1.121569	1.477589	0.423966	-0.179473	0.148809	0.219345	-0.358025	0.006357	0.200753	-2.388378	9.397159	5.422091	-0.098467	0.193762	0.385908	-2.615323	9.655707	5.384529	-0.169683	0.144328	0.404355	-2.615323	9.655707	5.384529	-0.169683	0.144328	0.404355
1461.801000	0.468173	-2.156271	-1.417136	-1.126047	1.477674	0.426479	-0.186463	0.151638	0.228134	-0.367841	0.006779	0.213888	-2.527820	9.742781	5.685279	-0.073399	0.200175	0.318218	-2.632516	9.670178	5.404520	-0.176407	0.151711	0.408007	-2.632516	9.670178	5.404520	-0.176407	0.151711	0.408007
1461.811000	0.466218	-2.154703	-1.414763	-1.129911	1.477746	0.428641	-0.194953	0.157080	0.238427	-0.380886	0.006115	0.219989	-2.177479	9.778817	5.528383	-0.092747	0.224571	0.375590	-2.646853	9.682458	5.421395	-0.182011	0.157873	0.411050	-2.646853	9.682458	5.421395	-0.182011	0.157873	0.411050
1461.821000	0.464213	-2.153102	-1.412344	-1.133741	1.477841	0.430900	-0.200423	0.162527	0.243510	-0.392784	0.006798	0.227760	-2.513173	9.882256	5.746885	-0.162483	0.256149	0.368229	-2.661154	9.694434	5.438390	-0.187615	0.164033	0.414094	-2.661154	9.694434	5.438390	-0.187615	0.164033	0.414094
1461.831000	0.462181	-2.151409	-1.409822	-1.137769	1.477901	0.433208	-0.206980	0.170045	0.253549	-0.412684	0.006645	0.237257	-2.515906	9.709969	5.778625	-0.124522	0.252656	0.314340	-2.675462	9.706607	5.455675	-0.193211	0.170189	0.417137	-2.675462	9.706607	5.455675	-0.193211	0.170189	0.417137
1461.841000	0.460070	-2.149747	-1.407221	-1.141841	1.477926	0.435634	-0.216745	0.171822	0.262385	-0.431070	0.007422	0.243840	-2.319761	10.181636	5.752610	-0.145326	0.242625	0.400812	-2.689760	9.718858	5.473169	-0.198804	0.176348	0.420180	-2.689760	9.718858	5.473169	-0.198804	0.176348	0.420180
1461.853000	0.457387	-2.147585	-1.403964	-1.147067	1.478009	0.438662	-0.221786	0.181444	0.269066	-0.452427	0.005025	0.255224	-2.803060	10.033555	5.908464	-0.097679	0.257721	0.309785	-2.706856	9.733136	5.494336	-0.205532	0.183741	0.423832	-2.706856	9.733136	5.494336	-0.205532	0.183741	0.423832
1461.863000	0.455098	-2.145704	-1.401104	-1.151679	1.478070	0.441147	-0.231216	0.193067	0.280035	-0.466008	0.006321	0.260566	-2.677072	9.390100	5.688564	-0.094165	0.242454	0.387238	-2.721080	9.745094	5.512068	-0.211156	0.189899	0.426875	-2.721080	9.745094	5.512068	-0.211156	0.189899	0.426875
1461.873000	0.452785	-2.143812	-1.398243	-1.156515	1.478154	0.443851	-0.236721	0.192849	0.287721	-0.475622	0.007507	0.272357	-2.738319	9.918036	5.640584	-0.075464	0.246553	0.342209	-2.735275	9.757012	5.530004	-0.216786	0.196063	0.429919	-2.735275	9.757012	5.530004	-0.216786	0.196063	0.429919
1461.883000	0.450365	-2.141847	-1.395308	-1.161365	1.478190	0.446624	-0.242994	0.201218	0.299527	-0.484647	0.007225	0.279052	-3.038313	9.613069	5.553824	-0.115542	0.271404	0.342877	-2.749412	9.768611	5.548028	-0.222420	0.202227	0.432962	-2.749412	9.768611	5.548028	-0.222420	0.202227	0.432962
1461.893000	0.447917	-2.139753	-1.392318	-1.166239	1.478275	0.449434	-0.252071	0.207852	0.306504	-0.495670	0.008194	0.287142	-3.034520	9.445991	5.577768	-0.182692	0.230991	0.297231	-2.763505	9.780106	5.566121	-0.227392	0.208392	0.436005	-2.763505	9.780106	5.566121	-0.227392	0.208392	0.436005
1461.905000	0.444826	-2.137277	-1.388642	-1.172282	1.478395	0.452881	-0.260349	0.210011	0.318057	-0.516138	0.008057	0.297858	-3.164646	9.849064	5.625885	-0.205710	0.230968	0.312718	-2.780338	9.793556	5.587975	-0.230218	0.215794	0.439657	-2.780338	9.793556	5.587975	-0.230218	0.215794	0.439657
1461.915000	0.442167	-2.135075	-1.385497	-1.177505	1.478491	0.455880	-0.270141	0.217156	0.323230	-0.534641	0.008945	0.299045	-3.095641	9.843312	5.859863	-0.158157	0.250106	0.411038	-2.794315	9.804721	5.606271	-0.232585	0.221959	0.442700	-2.794315	9.804721	5.606271	-0.232585	0.221959	0.442700
1461.925000	0.439436	-2.132860	-1.382228	-1.182889	1.478539	0.458970	-0.276066	0.224541	0.334128	-0.552414	0.008605	0.314728	-3.086150	9.616981	5.760326	-0.134741	0.250638	0.350412	-2.808243	9.815882	5.624675	-0.234962	0.228128	0.445744	-2.808243	9.815882	5.624675	-0.234962	0.228128	0.445744
1461.935000	0.436630	-2.130612	-1.378856	-1.188577	1.478600	0.462149	-0.283963	0.226444	0.338592	-0.560654	0.009426	0.317084	-3.172737	10.195654	6.054111	-0.104469	0.258775	0.374183	-2.822111	9.826922	5.643200	-0.237359	0.234301	0.448787	-2.822111	9.826922	5.643200	-0.237359	0.234301	0.448787
1461.945000	0.433722	-2.128248	-1.375386	-1.194346	1.478731	0.465415	-0.292246	0.233349	0.347232	-0.568903	0.007933	0.327585	-2.662326	10.137776	6.106248	-0.127025	0.283366	0.378894	-2.835905	9.837742	5.661888	-0.239749	0.240474	0.451830	-2.835905	9.837742	5.661888	-0.239749	0.240474	0.451830
1461.955000	0.430715	-2.125910	-1.371831	-1.200075	1.478767	0.468717	-0.298778	0.238829	0.355686	-0.580223	0.008458	0.335042	-2.684336	10.144117	6.095770	-0.198065	0.275673	0.345852	-2.849629	9.848449	5.680587	-0.242140	0.246648	0.454874	-2.849629	9.848449	5.680587	-0.242140	0.246648	0.454874
1461.967000	0.427026	-2.122975	-1.367451	-1.207090	1.478851	0.472774	-0.306321	0.246759	0.367536	-0.603367	0.008715	0.343142	-2.654564	10.128204	6.053194	-0.232796	0.280613	0.406217	-2.866015	9.861345	5.703223	-0.244997	0.254061	0.458525	-2.866015	9.861345	5.703223	-0.244997	0.254061	0.458525
1461.977000	0.423979	-2.120441	-1.363679	-1.213109	1.478923	0.476304	-0.313317	0.256041	0.380822	-0.623856	0.009855	0.350442	-2.681383	9.880714	5.682581	-0.187835	0.285256	0.367728	-2.879575	9.871857	5.722035	-0.247401	0.260237	0.461569	-2.879575	9.871857	5.722035	-0.247401	0.260237	0.461569
1461.987000	0.420776	-2.117834	-1.359935	-1.219567	1.479043	0.479918	-0.319271	0.259543	0.386253	-0.635491	0.007861	0.360916	-2.629729	10.099778	5.836775	-0.182255	0.316351	0.366272	-2.893017	9.881876	5.741044	-0.249822	0.266414	0.464612	-2.893017	9.881876	5.741044	-0.249822	0.266414	0.464612
1461.997000	0.417605	-2.115182	-1.356035	-1.226101	1.479128	0.483543	-0.325856	0.267882	0.395597	-0.641889	0.010280	0.367077	-2.728896	9.729503	5.815599	-0.144430	0.268916	0.342960	-2.906349	9.891528	5.760036	-0.252261	0.272600	0.467655	-2.906349	9.891528	5.760036	-0.252261	0.272600	0.467655
1462.009000	0.413704	-2.111937	-1.351274	-1.233886	1.479272	0.488043	-0.332466	0.272810	0.404624	-0.659930	0.010813	0.374375	-3.091851	9.640681	6.010050	-0.221431	0.265205	0.412661	-2.922245	9.903226	5.782811	-0.255174	0.280021	0.471307	-2.922245	9.903226	5.782811	-0.255174	0.280021	0.471307
1462.019000	0.410340	-2.109189	-1.347121	-1.240443	1.479345	0.491825	-0.341431	0.278992	0.411380	-0.675509	0.011266	0.381800	-3.176576	9.634873	6.050513	-0.252337	0.247120	0.398647	-2.935381	9.912898	5.801941	-0.257591	0.286211	0.474350	-2.935381	9.912898	5.801941	-0.257591	0.286211	0.474350
1462.029000	0.406905	-2.106414	-1.342863	-1.247371	1.479501	0.495680	-0.348099	0.281200	0.420104	-0.696415	0.011138	0.393502	-3.307788	9.897911	6.054015	-0.182502	0.249061	0.379316	-2.948395	9.922282	5.821078	-0.260038	0.292398	0.477394	-2.948395	9.922282	5.821078	-0.260038	0.292398	0.477394
1462.039000	0.403386	-2.103546	-1.338582	-1.254534	1.479501	0.499666	-0.356981	0.287139	0.429224	-0.704750	0.010741	0.403815	-3.241798	10.010947	5.914113	-0.116502	0.286589	0.350656	-2.961307	9.931652	5.840114	-0.262512	0.298592	0.480437	-2.961307	9.931652	5.840114	-0.262512	0.298592	0.480437
1462.051000	0.398955	-2.100038	-1.333414	-1.263079	1.479693	0.504498	-0.363998	0.292068	0.436792	-0.714328	0.010997	0.415567	-3.392511	10.211015	6.219705	-0.267749	0.295669	0.367032	-2.976590	9.942010	5.862908	-0.265479	0.302700	0.484089	-2.976590	9.942010	5.862908	-0.265479	0.302700	0.484089
1462.061000	0.395258	-2.097024	-1.328959	-1.270145	1.479800	0.508699	-0.372458	0.299351	0.446903	-0.735795	0.008903	0.420662	-3.225225	10.230504	6.058509	-0.278180	0.283658	0.388679	-2.989168	9.950256	5.881933	-0.267942	0.302797	0.487132	-2.989168	9.950256	5.881933	-0.267942	0.302797	0.487132
1462.071000	0.391483	-2.093921	-1.324544	-1.277543	1.479861	0.512972	-0.382028	0.306343	0.456948	-0.755326	0.010542	0.426562	-3.022321	9.991501	6.022133	-0.253720	0.233625	0.367523	-3.001632	9.958496	5.900785	-0.270435	0.302896	0.490175	-3.001632	9.958496	5.900785	-0.270435	0.302896	0.490175
1462.081000	0.387680	-2.090792	-1.319987	-1.285353	1.479980	0.517376	-0.386739	0.311141	0.467084	-0.766082	0.009952	0.434096	-3.181950	10.123470	6.028015	-0.183918	0.260886	0.374873	-3.013932	9.966281	5.919603	-0.272965	0.302997	0.493219	-3.013932	9.966281	5.919603	-0.272965	0.302997	0.493219
1462.091000	0.383755	-2.087623	-1.315261	-1.293070	1.480065	0.521759	-0.394797	0.316258	0.472408	-0.770821	0.010727	0.442435	-2.997330	10.022470	6.422618	-0.208080	0.256448	0.396897	-3.026064	9.973692	5.938475	-0.275487	0.303101	0.496262	-3.026064	9.973692	5.938475	-0.275487	0.303101	0.496262
1462.101000	0.379742	-2.084401	-1.310414	-1.300736	1.480173	0.526201	-0.402119	0.321280	0.479526	-0.789444	0.009786	0.450347	-2.924241	10.321209	6.393841	-0.286619	0.275511	0.406288	-3.038061	9.981242	5.957400	-0.277985	0.303211	0.499305	-3.038061	9.981242	5.957400	-0.277985	0.303211	0.499305
1462.111000	0.375649	-2.081164	-1.305417	-1.308732	1.480222	0.530716	-0.406673	0.327812	0.488170	-0.809682	0.011576	0.460574	-2.983142	10.215295	6.296631	-0.272641	0.269150	0.407098	-3.049905	9.988607	5.976163	-0.280512	0.303324	0.502349	-3.049905	9.988607	5.976163	-0.280512	0.303324	0.502349
1462.121000	0.371473	-2.077860	-1.300467	-1.317086	1.480377	0.535301	-0.413228	0.336114	0.501747	-0.822255	0.011061	0.468416	-3.025547	10.096644	5.985779	-0.173564	0.280663	0.460567	-3.061574	9.995658	5.994769	-0.283087	0.303442	0.505392	-3.061574	9.995658	5.994769	-0.283087	0.303442	0.505392
1462.133000	0.366479	-2.073845	-1.294496	-1.326993	1.480522	0.540954	-0.421682	0.342637	0.509890	-0.829928	0.010966	0.481001	-3.082057	10.222113	6.066629	-0.291296	0.292291	0.352986	-3.075311	10.003050	6.010752	-0.286175	0.303585	0.509044	-3.075311	10.003050	6.010752	-0.286175	0.303585	0.509044
1462.143000	0.362239	-2.070394	-1.289410	-1.335249	1.480618	0.545849	-0.426110	0.351661	0.517295	-0.850386	0.011537	0.486701	-3.411896	9.758788	6.301181	-0.321673	0.302952	0.381906	-3.086567	10.009015	6.023933	-0.288747	0.303707	0.512087	-3.086567	10.009015	6.023933	-0.288747	0.303707	0.512087
1462.153000	0.357904	-2.066834	-1.284247	-1.343893	1.480726	0.550731	-0.434677	0.354315	0.522312	-0.870089	0.012341	0.491396	-3.280739	10.112372	6.519191	-0.255972	0.315698	0.408280	-3.097586	10.014301	6.037080	-0.291349	0.303835	0.515130	-3.097586	10.014301	6.037080	-0.291349	0.303835	0.515130
1462.163000	0.353477	-2.063233	-1.278912	-1.352806	1.480883	0.555711	-0.443084	0.359679	0.532379	-0.875559	0.012986	0.497833	-3.251852	10.111111	6.445433	-0.229428	0.281584	0.445161	-3.108385	10.019243	6.050192	-0.293976	0.303973	0.517938	-3.108385	10.019243	6.050192	-0.293976	0.303973	0.517938
1462.175000	0.348074	-2.058805	-1.272358	-1.363213	1.481051	0.561782	-0.451690	0.366274	0.543143	-0.891711	0.013583	0.510429	-3.322762	10.258051	6.478106	-0.322575	0.293557	0.368701	-3.121083	10.024757	6.065671	-0.297103	0.304140	0.520043	-3.121083	10.024757	6.065671	-0.297103	0.304140	0.520043
1462.185000	0.343557	-2.055049	-1.266859	-1.372171	1.481136	0.566904	-0.458519	0.371325	0.554610	-0.913042	0.013926	0.518736	-3.242481	10.235222	6.278665	-0.314895	0.253956	0.414398	-3.131412	10.028688	6.078342	-0.299729	0.304284	0.521796	-3.131412	10.028688	6.078342	-0.299729	0.304284	0.521796
1462.195000	0.338923	-2.051229	-1.261346	-1.381594	1.481279	0.572102	-0.466435	0.380866	0.563740	-0.925731	0.012812	0.527608	-3.205599	9.642253	6.034451	-0.178778	0.283931	0.393640	-3.141483	10.031864	6.090799	-0.302409	0.304431	0.523549	-3.141483	10.031864	6.090799	-0.302409	0.304431	0.523549
1462.205000	0.334245	-2.047463	-1.255639	-1.390795	1.481399	0.577433	-0.475856	0.385330	0.566368	-0.932237	0.012225	0.536266	-3.053494	9.751374	6.518242	-0.348646	0.276510	0.400035	-3.151415	10.035369	6.102912	-0.305089	0.304582	0.525303	-3.151415	10.035369	6.102912	-0.305089	0.304582	0.525303
1462.215000	0.329498	-2.043624	-1.249770	-1.400155	1.481531	0.582835	-0.482581	0.388871	0.576158	-0.955240	0.012592	0.542053	-3.217289	9.806960	6.400006	-0.321028	0.315702	0.384618	-3.161060	10.038300	6.115001	-0.307761	0.304734	0.527056	-3.161060	10.038300	6.115001	-0.307761	0.304734	0.527056
1462.227000	0.323701	-2.038958	-1.242627	-1.411845	1.481711	0.589438	-0.488916	0.395776	0.588882	-0.971511	0.013107	0.552822	-3.422849	9.936777	6.228868	-0.199114	0.291489	0.413174	-3.172299	10.041310	6.129210	-0.311022	0.304933	0.529160	-3.172299	10.041310	6.129210	-0.311022	0.304933	0.529160
1462.237000	0.318792	-2.034985	-1.236720	-1.421547	1.481856	0.594984	-0.495653	0.400169	0.597213	-0.974287	0.013879	0.559130	-3.316149	10.254596	6.264757	-0.400021	0.298205	0.408659	-3.181430	10.043233	6.140587	-0.313763	0.305099	0.530914	-3.181430	10.043233	6.140587	-0.313763	0.305099	0.530914
1462.247000	0.313745	-2.030904	-1.230844	-1.431319	1.481964	0.600590	-0.501144	0.407536	0.604623	-0.997113	0.014423	0.569721	-3.607191	9.990877	6.281775	-0.372658	0.279193	0.409704	-3.185474	10.044156	6.151670	-0.316508	0.305275	0.532667	-3.185474	10.044156	6.151670	-0.316508	0.305275	0.532667
1462.257000	0.308589	-2.026788	-1.224891	-1.441578	1.482133	0.606306	-0.509478	0.413595	0.611305	-1.016921	0.015233	0.575557	-3.355244	9.891068	6.440890	-0.157226	0.277936	0.373879	-1.625580	8.024399	5.021861	-0.214376	0.316028	0.443046	-1.625580	8.024399	5.021861	-0.214376	0.316028	0.443046
1462.267000	0.303485	-2.022735	-1.218783	-1.451519	1.482264	0.612009	-0.496443	0.393688	0.593292	-0.983861	0.013847	0.561048	-2.509665	9.688183	6.137892	-0.197107	0.275890	0.394130	-1.618808	7.981359	5.021723	-0.211962	0.315985	0.441293	-1.618808	7.981359	5.021723	-0.211962	0.315985	0.441293
1462.277000	0.298538	-2.018669	-1.212678	-1.461124	1.482432	0.617597	-0.491615	0.398435	0.592593	-0.976005	0.013512	0.554281	-2.451686	8.848004	5.667988	-0.354044	0.281723	0.387553	-1.606002	7.938485	5.021144	-0.209491	0.315942	0.439539	-1.606002	7.938485	5.021144	-0.209491	0.315942	0.439539
1462.289000	0.292745	-2.013898	-1.205432	-1.472965	1.482612	0.624204	-0.486014	0.400670	0.589977	-0.970256	0.012780	0.549594	-2.253802	7.883596	5.013769	-0.182943	0.310325	0.345978	-1.589144	7.886572	5.019800	-0.206540	0.315888	0.437435	-1.589144	7.886572	5.019800	-0.206540	0.315888	0.437435
1462.299000	0.287931	-2.009882	-1.199651	-1.482461	1.482696	0.629663	-0.479911	0.394765	0.580971	-0.941776	0.013572	0.541520	-2.086708	7.637540	4.981515	-0.286318	0.285878	0.342724	-1.575397	7.843008	5.018110	-0.204075	0.315836	0.435682	-1.575397	7.843008	5.018110	-0.204075	0.315836	0.435682
1462.309000	0.283109	-2.005965	-1.194081	-1.491657	1.482791	0.635009	-0.475815	0.388059	0.570575	-0.936057	0.013048	0.534347	-1.704305	7.301054	5.053411	-0.288317	0.307931	0.344287	-1.561895	7.799519	5.015942	-0.201584	0.315783	0.433928	-1.561895	7.799519	5.015942	-0.201584	0.315783	0.433928
1462.319000	0.278389	-2.002149	-1.188340	-1.501111	1.482948	0.640306	-0.468642	0.381409	0.561283	-0.923075	0.012274	0.526683	-1.458575	7.237583	5.198675	-0.277761	0.321045	0.332143	-1.548508	7.756912	5.013287	-0.199106	0.315723	0.432175	-1.548508	7.756912	5.013287	-0.199106	0.315723	0.432175
1462.331000	0.272814	-1.997693	-1.181649	-1.512105	1.483116	0.646526	-0.458815	0.371560	0.550571	-0.899794	0.011626	0.515927	-1.549268	7.254520	5.111887	-0.205962	0.341531	0.317238	-1.532656	7.705678	5.009544	-0.196124	0.315651	0.430071	-1.532656	7.705678	5.009544	-0.196124	0.315651	0.430071
1462.341000	0.268325	-1.993982	-1.176167	-1.520869	1.483200	0.651598	-0.451544	0.365264	0.541136	-0.886094	0.013109	0.509714	-1.450246	7.118054	5.034273	-0.300906	0.312309	0.327771	-1.519652	7.662911	5.005994	-0.193607	0.315586	0.428317	-1.519652	7.662911	5.005994	-0.193607	0.315586	0.428317
1462.351000	0.263927	-1.990396	-1.170856	-1.529690	1.483356	0.656643	-0.443940	0.360112	0.535816	-0.877675	0.012644	0.501647	-1.289297	7.137127	4.868139	-0.306953	0.325678	0.330516	-1.506817	7.620627	5.002035	-0.191086	0.315520	0.426236	-1.506817	7.620627	5.002035	-0.191086	0.315520	0.426236
1462.361000	0.259492	-1.986754	-1.165656	-1.538596	1.483464	0.661536	-0.437834	0.354942	0.527766	-0.866213	0.013019	0.493086	-1.224687	6.650764	4.851437	-0.166831	0.305618	0.373885	-1.494162	7.577943	4.997675	-0.188590	0.315448	0.423193	-1.494162	7.577943	4.997675	-0.188590	0.315448	0.423193
1462.371000	0.255114	-1.983255	-1.160452	-1.547089	1.483595	0.666416	-0.430572	0.350687	0.513360	-0.844954	0.011781	0.486807	-1.061291	6.397935	5.149407	-0.216305	0.304920	0.356669	-1.481614	7.536107	4.992963	-0.186074	0.315381	0.420149	-1.481614	7.536107	4.992963	-0.186074	0.315381	0.420149
1462.381000	0.250823	-1.979866	-1.155314	-1.555370	1.483692	0.671271	-0.421295	0.337474	0.505820	-0.834469	0.011396	0.477031	-0.888995	7.143903	5.216973	-0.253148	0.294268	0.314213	-1.469172	7.494408	4.987919	-0.183536	0.315305	0.417106	-1.469172	7.494408	4.987919	-0.183536	0.315305	0.417106
1462.391000	0.246604	-1.976561	-1.150228	-1.563724	1.483835	0.676017	-0.413132	0.331369	0.495420	-0.824032	0.011514	0.465733	-0.892583	7.218550	5.261906	-0.189590	0.289817	0.320495	-1.456814	7.453545	4.981290	-0.181006	0.315231	0.414063	-1.456814	7.453545	4.981290	-0.181006	0.315231	0.414063
1462.403000	0.241760	-1.972715	-1.144393	-1.573579	1.483944	0.681566	-0.403542	0.324133	0.484112	-0.797325	0.011667	0.455880	-1.150641	7.665351	5.316319	-0.150945	0.326062	0.296719	-1.442185	7.404756	4.968347	-0.177993	0.315135	0.410411	-1.442185	7.404756	4.968347	-0.177993	0.315135	0.410411
1462.413000	0.237792	-1.969408	-1.139716	-1.581333	1.484112	0.686015	-0.394648	0.321469	0.478964	-0.783714	0.011775	0.449372	-1.470761	7.359425	5.325249	-0.206662	0.293202	0.313454	-1.430148	7.363844	4.957294	-0.175444	0.315054	0.407368	-1.430148	7.363844	4.957294	-0.175444	0.315054	0.407368
1462.423000	0.233932	-1.966232	-1.135056	-1.589002	1.484184	0.690473	-0.388435	0.316512	0.472023	-0.777592	0.011434	0.441572	-1.594430	7.423553	5.247620	-0.235933	0.328147	0.357918	-1.418193	7.323101	4.945956	-0.172891	0.314971	0.404324	-1.418193	7.323101	4.945956	-0.172891	0.314971	0.404324
1462.433000	0.230108	-1.963080	-1.130376	-1.596875	1.484328	0.694770	-0.383772	0.311856	0.463194	-0.765697	0.011314	0.431676	-1.555033	7.264447	5.306367	-0.141633	0.304213	0.369539	-1.406309	7.282876	4.934336	-0.170355	0.314891	0.401281	-1.406309	7.282876	4.934336	-0.170355	0.314891	0.401281
1462.443000	0.226284	-1.959991	-1.125786	-1.604462	1.484412	0.699118	-0.376142	0.304680	0.454430	-0.743804	0.010196	0.428364	-1.702919	7.480314	5.343707	-0.121953	0.307270	0.295067	-1.394501	7.242553	4.922447	-0.167806	0.314806	0.398238	-1.394501	7.242553	4.922447	-0.167806	0.314806	0.398238
1462.455000	0.221847	-1.956360	-1.120296	-1.613165	1.484543	0.704196	-0.369641	0.298708	0.445950	-0.725718	0.011018	0.418518	-1.739043	7.347960	5.269478	-0.221869	0.282442	0.287219	-1.380409	7.194860	4.907893	-0.164726	0.314701	0.394586	-1.380409	7.194860	4.907893	-0.164726	0.314701	0.394586
1462.465000	0.218191	-1.953411	-1.115815	-1.620329	1.484651	0.708362	-0.363463	0.296257	0.439134	-0.722059	0.009614	0.410830	-1.690598	7.248276	5.097389	-0.141671	0.297220	0.275943	-1.368709	7.155676	4.895502	-0.162156	0.314061	0.391543	-1.368709	7.155676	4.895502	-0.162156	0.314061	0.391543
1462.475000	0.214643	-1.950465	-1.111399	-1.627518	1.484735	0.712407	-0.355642	0.288864	0.429955	-0.707418	0.010190	0.400281	-1.746102	7.103652	4.878976	-0.081069	0.289412	0.286015	-1.357102	7.116300	4.882882	-0.159596	0.307869	0.388499	-1.357102	7.116300	4.882882	-0.159596	0.307869	0.388499
1462.485000	0.211132	-1.947638	-1.107214	-1.634551	1.484830	0.716380	-0.349217	0.284102	0.422495	-0.686784	0.008700	0.390211	-1.890261	6.964633	4.785223	-0.116169	0.291764	0.315856	-1.345570	7.077092	4.870084	-0.157035	0.301674	0.385456	-1.345570	7.077092	4.870084	-0.157035	0.301674	0.385456
1462.495000	0.207752	-1.944789	-1.103200	-1.641267	1.484902	0.720219	-0.341748	0.276746	0.410856	-0.670595	0.009204	0.378762	-1.955894	6.973448	5.008947	-0.190067	0.280275	0.351906	-1.334078	7.038823	4.857192	-0.154477	0.295482	0.382413	-1.334078	7.038823	4.857192	-0.154477	0.295482	0.382413
1462.507000	0.203701	-1.941555	-1.098360	-1.649157	1.485011	0.724758	-0.334842	0.268923	0.396799	-0.661114	0.008878	0.374369	-1.734738	7.045777	5.362554	-0.160032	0.292326	0.316637	-1.320329	6.993332	4.841504	-0.151397	0.288045	0.378761	-1.320329	6.993332	4.841504	-0.151397	0.288045	0.378761
1462.517000	0.200405	-1.938893	-1.094406	-1.655635	1.485106	0.728444	-0.326572	0.262726	0.392532	-0.649790	0.008227	0.367381	-2.027098	7.005040	5.137989	-0.143294	0.299356	0.294605	-1.308902	6.955702	4.828229	-0.148835	0.281852	0.375718	-1.308902	6.955702	4.828229	-0.148835	0.281852	0.375718
1462.527000	0.197097	-1.936280	-1.090528	-1.662188	1.485166	0.732092	-0.321057	0.257526	0.384276	-0.630437	0.008076	0.359089	-1.698092	7.162651	5.095162	-0.095417	0.328868	0.297850	-1.297473	6.918671	4.814784	-0.146279	0.275656	0.372674	-1.297473	6.918671	4.814784	-0.146279	0.275656	0.372674
1462.537000	0.193921	-1.933715	-1.086759	-1.668404	1.485239	0.735619	-0.313416	0.254850	0.372405	-0.611670	0.007990	0.348807	-1.582897	6.902526	5.340011	-0.134406	0.300877	0.320990	-1.286091	6.881875	4.801262	-0.143723	0.269461	0.369631	-1.286091	6.881875	4.801262	-0.143723	0.269461	0.369631
1462.547000	0.190815	-1.931223	-1.083022	-1.674342	1.485299	0.739054	-0.307705	0.247351	0.366810	-0.597812	0.007641	0.343519	-1.454226	6.952329	5.068639	-0.161602	0.321539	0.306348	-1.274720	6.845248	4.787591	-0.141148	0.263264	0.366588	-1.274720	6.845248	4.787591	-0.141148	0.263264	0.366588
1462.557000	0.187725	-1.928777	-1.079370	-1.680267	1.485370	0.742366	-0.300889	0.242795	0.360118	-0.589774	0.007730	0.335344	-1.140371	6.881095	4.954018	-0.143007	0.320192	0.317484	-1.263354	6.809138	4.773821	-0.138579	0.257066	0.363545	-1.263354	6.809138	4.773821	-0.138579	0.257066	0.363545
1462.567000	0.184741	-1.926333	-1.075814	-1.686090	1.485479	0.745728	-0.294231	0.238575	0.351808	-0.578752	0.007905	0.327784	-0.613659	6.421254	4.786411	-0.104202	0.358640	0.305089	-1.251995	6.773478	4.759974	-0.136022	0.250871	0.360501	-1.251995	6.773478	4.759974	-0.136022	0.250871	0.360501
1462.579000	0.181266	-1.923601	-1.071757	-1.693030	1.485574	0.749581	-0.283338	0.230907	0.342258	-0.555039	0.007300	0.320254	-0.658407	6.336619	4.694267	-0.055407	0.368002	0.282766	-1.238362	6.731391	4.743285	-0.132964	0.243436	0.356849	-1.238362	6.731391	4.743285	-0.132964	0.243436	0.356849
1462.589000	0.178461	-1.921334	-1.068397	-1.698534	1.485634	0.752718	-0.274262	0.228966	0.329282	-0.536502	0.007985	0.310811	-0.584823	5.753116	5.142910	-0.090264	0.333430	0.298760	-1.226998	6.696817	4.729333	-0.130420	0.237238	0.353806	-1.226998	6.696817	4.729333	-0.130420	0.237238	0.353806
1462.599000	0.175877	-1.919092	-1.065104	-1.703763	1.485707	0.755747	-0.263933	0.215259	0.323078	-0.524135	0.007933	0.302321	-1.001105	6.495243	4.876657	-0.138013	0.355553	0.296138	-1.215607	6.662612	4.715266	-0.127856	0.231039	0.350763	-1.215607	6.662612	4.715266	-0.127856	0.231039	0.350763
1462.609000	0.173251	-1.916999	-1.061872	-1.708791	1.485803	0.758765	-0.258923	0.210242	0.312178	-0.515090	0.007683	0.296314	-1.059496	6.462252	4.995641	-0.156142	0.363175	0.265285	-1.204171	6.629404	4.701200	-0.125304	0.224842	0.347720	-1.204171	6.629404	4.701200	-0.125304	0.224842	0.347720
1462.621000	0.170302	-1.914544	-1.058103	-1.714972	1.485910	0.762246	-0.249078	0.204173	0.302764	-0.503051	0.007356	0.282533	-1.500473	6.277359	5.015415	-0.094750	0.375015	0.264492	-1.190461	6.589440	4.684199	-0.121467	0.217410	0.344068	-1.190461	6.589440	4.684199	-0.121467	0.217410	0.344068
1462.631000	0.167828	-1.912518	-1.055136	-1.720001	1.485946	0.765083	-0.245994	0.197896	0.293607	-0.486742	0.006991	0.275167	-1.205781	6.457863	5.015377	-0.053910	0.358986	0.235656	-1.179002	6.556919	4.670064	-0.115659	0.211213	0.341024	-1.179002	6.556919	4.670064	-0.115659	0.211213	0.341024
1462.641000	0.165494	-1.910541	-1.052214	-1.724837	1.486042	0.767764	-0.237155	0.193138	0.288807	-0.467014	0.006353	0.265864	-1.512927	6.316731	4.612187	-0.029277	0.381723	0.276678	-1.167525	6.524762	4.655929	-0.109853	0.205020	0.337981	-1.167525	6.524762	4.655929	-0.109853	0.205020	0.337981
1462.651000	0.163120	-1.908612	-1.049426	-1.729424	1.486126	0.770385	-0.232539	0.189777	0.275899	-0.449271	0.006628	0.260276	-1.436080	5.912586	4.844302	-0.115859	0.342431	0.276992	-1.155997	6.493367	4.641818	-0.104050	0.198825	0.334938	-1.155997	6.493367	4.641818	-0.104050	0.198825	0.334938
1462.663000	0.160374	-1.906457	-1.046205	-1.734659	1.486210	0.773461	-0.224830	0.179579	0.269638	-0.436772	0.006641	0.248644	-1.160065	6.226033	4.635776	-0.100953	0.337845	0.306059	-1.142120	6.456265	4.624896	-0.097086	0.191394	0.331286	-1.142120	6.456265	4.624896	-0.097086	0.191394	0.331286
1462.673000	0.158153	-1.904671	-1.043637	-1.738938	1.486210	0.775939	-0.216914	0.174598	0.258195	-0.426753	0.006393	0.242733	-1.178781	6.282169	4.881036	-0.089139	0.339075	0.224182	-1.130513	6.425920	4.610832	-0.091290	0.185202	0.328243	-1.130513	6.425920	4.610832	-0.091290	0.185202	0.328243
1462.683000	0.156023	-1.902958	-1.041160	-1.743097	1.486294	0.778272	-0.211371	0.169974	0.252039	-0.415776	0.006391	0.234127	-0.942714	6.012169	4.701311	-0.064794	0.342196	0.257019	-1.118837	6.396467	4.596827	-0.085503	0.179007	0.325199	-1.118837	6.396467	4.596827	-0.085503	0.179007	0.325199
1462.693000	0.153939	-1.901380	-1.038740	-1.747183	1.486342	0.780571	-0.201992	0.159552	0.240637	-0.403431	0.006457	0.227639	-1.111426	6.561161	4.998343	-0.021456	0.352461	0.255386	-1.107123	6.367362	4.582815	-0.079720	0.172816	0.322156	-1.107123	6.367362	4.582815	-0.079720	0.172816	0.322156
1462.705000	0.151556	-1.899475	-1.035916	-1.751948	1.486390	0.783179	-0.191446	0.154812	0.230341	-0.382764	0.005107	0.217890	-1.239828	6.636929	5.046793	0.003112	0.337030	0.256841	-1.092989	6.333333	4.566087	-0.072796	0.165389	0.318504	-1.092989	6.333333	4.566087	-0.072796	0.165389	0.318504
1462.715000	0.149727	-1.897989	-1.033628	-1.755719	1.486498	0.785310	-0.186270	0.149485	0.221552	-0.363012	0.004907	0.212478	-1.138108	6.722222	5.024610	-0.031961	0.339433	0.260663	-1.081155	6.305435	4.552163	-0.067026	0.159197	0.315461	-1.081155	6.305435	4.552163	-0.067026	0.159197	0.315461
1462.725000	0.147912	-1.896551	-1.031455	-1.759315	1.486534	0.787343	-0.178181	0.147245	0.211863	-0.345176	0.005001	0.200363	-1.269852	6.146306	5.109122	-0.041143	0.368063	0.287324	-1.069292	6.277696	4.538281	-0.061258	0.153007	0.312418	-1.069292	6.277696	4.538281	-0.061258	0.153007	0.312418
1462.735000	0.146138	-1.895116	-1.029359	-1.762669	1.486581	0.789307	-0.172204	0.137890	0.206063	-0.335262	0.004951	0.200136	-1.048963	6.653263	5.120052	-0.025223	0.394347	0.246566	-1.057349	6.250782	4.524465	-0.055491	0.146819	0.309374	-1.057349	6.250782	4.524465	-0.055491	0.146819	0.309374
1462.747000	0.144149	-1.893462	-1.026896	-1.766575	1.486581	0.791590	-0.164603	0.134274	0.196897	-0.320794	0.003437	0.187497	-1.083421	6.336698	4.740716	-0.067473	0.382635	0.255583	-1.042962	6.218788	4.507919	-0.048575	0.139400	0.305722	-1.042962	6.218788	4.507919	-0.048575	0.139400	0.305722
1462.757000	0.142544	-1.892107	-1.024957	-1.769637	1.486641	0.793347	-0.158959	0.130953	0.188454	-0.310475	0.004002	0.177116	-0.638602	6.020001	4.748460	-0.032645	0.385897	0.255176	-1.030899	6.192745	4.494180	-0.042817	0.133213	0.302679	-1.030899	6.192745	4.494180	-0.042817	0.133213	0.302679
1462.767000	0.141023	-1.890824	-1.023069	-1.772635	1.486701	0.795117	-0.149438	0.128975	0.179992	-0.299832	0.005505	0.167915	-0.883567	5.373241	4.687057	-0.020751	0.384089	0.231569	-1.018787	6.167067	4.480533	-0.037066	0.127025	0.299636	-1.018787	6.167067	4.480533	-0.037066	0.127025	0.299636
1462.777000	0.139540	-1.889655	-1.021308	-1.775504	1.486712	0.796755	-0.141322	0.118179	0.174688	-0.287043	0.003386	0.160133	-0.905605	5.475599	4.464366	-0.026265	0.380695	0.238675	-1.006585	6.142295	4.466978	-0.031327	0.120844	0.296593	-1.006585	6.142295	4.466978	-0.031327	0.120844	0.296593
1462.789000	0.137922	-1.888280	-1.019314	-1.778758	1.486785	0.798585	-0.135188	0.108674	0.163000	-0.269365	0.004435	0.151985	-0.669477	5.751893	4.441943	-0.013354	0.384088	0.241817	-0.991856	6.113278	4.450860	-0.024448	0.113425	0.292941	-0.991856	6.113278	4.450860	-0.024448	0.113425	0.292941
1462.799000	0.136597	-1.887202	-1.017697	-1.781413	1.486847	0.800091	-0.127762	0.103510	0.154430	-0.252315	0.006832	0.142554	-0.545868	5.698929	4.506959	-0.018691	0.346830	0.217242	-0.979503	6.089818	4.437595	-0.018730	0.107247	0.289897	-0.979503	6.089818	4.437595	-0.018730	0.107247	0.289897
1462.809000	0.135350	-1.886210	-1.016278	-1.783881	1.486881	0.801515	-0.116729	0.096840	0.145035	-0.234964	0.003519	0.137026	-0.959005	5.666000	4.485055	0.044000	0.380126	0.195681	-0.967068	6.067023	4.424403	-0.013017	0.101073	0.286854	-0.967068	6.067023	4.424403	-0.013017	0.101073	0.286854
1462.819000	0.134224	-1.885276	-1.014911	-1.786243	1.486881	0.802777	-0.111912	0.092387	0.135027	-0.219830	0.003224	0.120802	-0.660917	5.543180	4.478384	0.020990	0.364563	0.290759	-0.954574	6.044646	4.411370	-0.007313	0.094893	0.283811	-0.954574	6.044646	4.411370	-0.007313	0.094893	0.283811
1462.831000	0.132979	-1.884248	-1.013385	-1.788764	1.486941	0.804191	-0.102465	0.084828	0.123100	-0.199409	0.003084	0.118676	-0.845600	5.442289	4.648972	0.017091	0.377770	0.233737	-0.939457	6.018908	4.395888	-0.000476	0.087483	0.280159	-0.939457	6.018908	4.395888	-0.000476	0.087483	0.280159
1462.841000	0.131977	-1.883474	-1.012259	-1.790725	1.486989	0.805336	-0.096244	0.074189	0.114137	-0.187008	0.003020	0.107338	-0.912434	6.003458	4.754979	0.020194	0.337396	0.220789	-0.926756	5.998440	4.383201	0.005209	0.081308	0.277116	-0.926756	5.998440	4.383201	0.005209	0.081308	0.277116
1462.851000	0.131063	-1.882768	-1.011139	-1.792501	1.486988	0.806459	-0.092638	0.069498	0.108158	-0.174091	0.001810	0.101158	-0.623306	6.137283	4.643380	0.006650	0.411614	0.193613	-0.913977	5.978487	4.370549	0.010893	0.075137	0.274072	-0.913977	5.978487	4.370549	0.010893	0.075137	0.274072
1462.861000	0.130204	-1.882062	-1.010070	-1.794204	1.487061	0.807376	-0.083536	0.066777	0.099502	-0.163370	0.002058	0.089509	-0.673528	5.893057	4.634396	0.021982	0.389550	0.247944	-0.901120	5.959164	4.358110	0.016564	0.068964	0.271029	-0.901120	5.959164	4.358110	0.016564	0.068964	0.271029
1462.873000	0.129308	-1.881333	-1.008959	-1.796021	1.487073	0.808404	-0.073549	0.060026	0.092799	-0.149820	0.004261	0.082341	-0.923090	5.932462	4.371690	0.052334	0.379703	0.230795	-0.885608	5.936308	4.343197	0.023367	0.061562	0.267377	-0.885608	5.936308	4.343197	0.023367	0.061562	0.267377
1462.883000	0.128581	-1.880808	-1.008138	-1.797405	1.487109	0.809180	-0.068014	0.053390	0.079735	-0.135194	0.003201	0.076172	-0.800366	6.059694	4.687433	0.028171	0.304089	0.205248	-0.872592	5.917930	4.330914	0.029028	0.055396	0.264334	-0.872592	5.917930	4.330914	0.029028	0.055396	0.264334
1462.893000	0.127983	-1.880294	-1.007388	-1.798630	1.487109	0.809969	-0.060508	0.048105	0.070024	-0.119814	0.001850	0.071225	-0.819723	6.121128	4.749596	0.059826	0.331310	0.146512	-0.859468	5.900630	4.318912	0.034676	0.049232	0.261291	-0.859468	5.900630	4.318912	0.034676	0.049232	0.261291
1462.903000	0.127433	-1.879840	-1.006736	-1.799705	1.487132	0.810501	-0.053606	0.044744	0.063120	-0.104809	0.000995	0.056795	-0.884402	5.868472	4.656559	0.035682	0.323838	0.249892	-0.846282	5.883517	4.306923	0.040319	0.043066	0.258247	-0.846282	5.883517	4.306923	0.040319	0.043066	0.258247
1462.915000	0.126827	-1.879352	-1.006070	-1.800861	1.487132	0.811158	-0.043830	0.038159	0.052203	-0.090631	0.000695	0.051088	-1.006492	5.783555	4.761146	0.089765	0.341087	0.194989	-0.830351	5.863801	4.292763	0.047078	0.035673	0.254596	-0.830351	5.863801	4.292763	0.047078	0.035673	0.254596
1462.925000	0.126446	-1.878959	-1.005595	-1.801668	1.487108	0.811669	-0.038782	0.032798	0.043462	-0.072995	0.000430	0.042823	-0.760152	5.704213	4.775740	0.059434	0.333443	0.168575	-0.817003	5.847636	4.281018	0.052709	0.029513	0.251552	-0.817003	5.847636	4.281018	0.052709	0.029513	0.251552
1462.935000	0.126063	-1.878723	-1.005179	-1.802345	1.487144	0.812025	-0.032772	0.027263	0.036334	-0.062214	0.000349	0.033954	-0.680061	5.374308	4.705054	0.091288	0.329905	0.208953	-0.803541	5.832575	4.269502	0.058327	0.023352	0.248509	-0.803541	5.832575	4.269502	0.058327	0.023352	0.248509
1462.945000	0.125815	-1.878486	-1.004825	-1.802843	1.487108	0.812296	-0.025930	0.021105	0.029948	-0.047219	0.000350	0.025826	-0.594390	5.450561	4.579349	0.052795	0.330116	0.188644	-0.790004	5.817947	4.258078	0.063940	0.017195	0.245466	-0.790004	5.817947	4.258078	0.063940	0.017195	0.245466
1462.957000	0.125531	-1.878250	-1.004504	-1.803314	1.487132	0.812518	-0.017402	0.013698	0.022426	-0.030128	0.000239	0.014974	-0.273309	5.330548	4.290713	0.107082	0.327492	0.238353	-0.773659	5.800999	4.244530	0.070665	0.009809	0.241814	-0.773659	5.800999	4.244530	0.070665	0.009809	0.241814
1462.967000	0.125427	-1.878194	-1.004341	-1.803498	1.487180	0.812671	-0.010587	0.006981	0.013746	-0.015491	0.000227	0.008727	0.151328	4.947366	4.212559	0.065820	0.324083	0.234733	-0.298500	5.190066	4.124701	0.076265	0.003657	0.175114	-0.298500	5.190066	4.124701	0.076265	0.003657	0.175114
1462.977000	0.125396	-1.878151	-1.004251	-1.803587	1.487144	0.812676	0.000329	-0.002594	0.001611	0.000244	0.000187	-0.004732	0.779326	4.466022	3.894366	0.281505	0.336645	0.088264	0.405030	4.428883	3.637933	0.365612	-0.004283	-0.025318	0.405030	4.428883	3.637933	0.365612	-0.004283	-0.025318
1462.987000	0.125347	-1.878199	-1.004287	-1.803509	1.487167	0.812637	-0.020432	-0.005057	0.003432	0.010770	0.000160	0.011657	-1.697162	3.371931	3.843882	0.418812	0.309749	0.271581	-2.719316	3.572932	3.914214	0.546954	-0.016847	0.312166	-2.719316	3.572932	3.914214	0.546954	-0.016847	0.312166
1462.999000	0.125067	-1.878422	-1.004300	-1.803301	1.487144	0.812893	-0.031681	-0.020193	-0.000004	0.019656	0.000136	0.022486	-1.772415	3.471782	4.106971	0.424231	0.307793	0.318802	-2.752789	3.245779	3.903888	0.621782	-0.017054	0.339605	-2.752789	3.245779	3.903888	0.621782	-0.017054	0.339605
1463.009000	0.124642	-1.878640	-1.004301	-1.803145	1.487155	0.813125	-0.043973	-0.023709	-0.001093	0.019111	0.000120	0.029191	-1.849734	3.283465	4.184662	0.513238	0.316932	0.327619	-2.780911	3.233298	3.895327	0.624563	-0.017227	0.343021	-2.780911	3.233298	3.895327	0.624563	-0.017227	0.343021
1463.019000	0.124192	-1.878978	-1.004313	-1.802938	1.487155	0.813513	-0.053210	-0.030701	-0.000633	0.027577	0.000108	0.038775	-2.387667	3.326247	4.125040	0.552643	0.316783	0.309228	-2.809297	3.221586	3.886769	0.627338	-0.017405	0.346438	-2.809297	3.221586	3.886769	0.627338	-0.017405	0.346438
1463.029000	0.123549	-1.879342	-1.004348	-1.802632	1.487167	0.813961	-0.065879	-0.039511	-0.000277	0.036461	0.000131	0.048526	-2.802115	3.577514	4.087963	0.543138	0.332105	0.272291	-2.837904	3.210317	3.878284	0.630109	-0.017586	0.349854	-2.837904	3.210317	3.878284	0.630109	-0.017586	0.349854
1463.041000	0.122626	-1.879899	-1.004409	-1.802197	1.487167	0.814589	-0.085086	-0.050071	-0.001896	0.042357	0.000102	0.058698	-2.884282	3.728990	4.159482	0.654764	0.336005	0.237318	-2.872645	3.198141	3.868318	0.633410	-0.017808	0.353954	-2.872645	3.198141	3.868318	0.633410	-0.017808	0.353954
1463.051000	0.121663	-1.880429	-1.004373	-1.801676	1.487192	0.815190	-0.098769	-0.057094	-0.000773	0.052311	0.000128	0.064061	-3.054967	3.977901	4.108681	0.623543	0.307705	0.257305	-2.901861	3.188665	3.860006	0.636160	-0.017991	0.357371	-2.901861	3.188665	3.860006	0.636160	-0.017991	0.357371
1463.061000	0.120644	-1.881081	-1.004373	-1.801097	1.487155	0.815914	-0.112631	-0.062947	-0.000156	0.062699	0.000133	0.072152	-3.293471	3.929053	4.036006	0.600859	0.302752	0.280712	-2.931368	3.180084	3.851777	0.638905	-0.018182	0.360787	-2.931368	3.180084	3.851777	0.638905	-0.018182	0.360787
1463.071000	0.119385	-1.881755	-1.004348	-1.800469	1.487216	0.816674	-0.130707	-0.067665	-0.000109	0.067665	0.000226	0.082749	-3.213763	3.733488	4.000614	0.640432	0.317983	0.262236	-2.961000	3.171331	3.843535	0.641648	-0.018370	0.364204	-2.961000	3.171331	3.843535	0.641648	-0.018370	0.364204
1463.081000	0.118003	-1.882490	-1.004359	-1.799781	1.487180	0.817600	-0.145405	-0.075183	-0.000126	0.075588	0.000188	0.090588	-3.004174	3.694164	3.983051	0.633223	0.304509	0.307999	-2.990939	3.163583	3.835382	0.644378	-0.018564	0.367621	-2.990939	3.163583	3.835382	0.644378	-0.018564	0.367621
1463.093000	0.116171	-1.883479	-1.004373	-1.798817	1.487180	0.818695	-0.159209	-0.086007	-0.001392	0.084403	0.000150	0.100602	-3.542827	3.887727	4.082908	0.636302	0.320272	0.355746	-3.027182	3.155024	3.825691	0.647648	-0.018802	0.371721	-3.027182	3.155024	3.825691	0.647648	-0.018802	0.371721
1463.103000	0.114513	-1.884358	-1.004373	-1.797904	1.487180	0.819767	-0.173765	-0.091324	-0.000442	0.091916	0.000129	0.112907	-3.688646	3.803029	3.926362	0.670673	0.309725	0.303547	-3.057720	3.148949	3.817756	0.650362	-0.018997	0.375137	-3.057720	3.148949	3.817756	0.650362	-0.018997	0.375137
1463.113000	0.112668	-1.885307	-1.004420	-1.796925	1.487167	0.820994	-0.191368	-0.095514	-0.000326	0.100617	0.000135	0.120155	-3.408277	3.266988	3.892775	0.616506	0.311968	0.294129	-3.088460	3.143214	3.809788	0.653072	-0.019197	0.378554	-3.088460	3.143214	3.809788	0.653072	-0.019197	0.378554
1463.123000	0.110701	-1.886309	-1.004433	-1.795901	1.487155	0.822257	-0.203757	-0.106498	-0.002344	0.108460	0.000120	0.128677	-3.540893	3.477338	4.075028	0.594099	0.295585	0.310181	-3.119481	3.138285	3.801937	0.655770	-0.019402	0.381970	-3.119481	3.138285	3.801937	0.655770	-0.019402	0.381970
1463.133000	0.108526	-1.887417	-1.004396	-1.794809	1.487179	0.823565	-0.219526	-0.115251	-0.000911	0.114119	0.000108	0.134536	-3.328695	3.580581	3.900897	0.662427	0.314089	0.362195	-3.150725	3.133814	3.794097	0.658464	-0.019608	0.385387	-3.150725	3.133814	3.794097	0.658464	-0.019608	0.385387
1463.145000	0.105721	-1.888847	-1.004348	-1.793318	1.487179	0.825287	-0.239403	-0.121699	-0.000082	0.121797	0.000097	0.151551	-2.692143	3.171460	3.738653	0.606135	0.332339	0.278094	-3.188620	3.129725	3.784761	0.661693	-0.019860	0.389487	-3.188620	3.129725	3.784761	0.661693	-0.019860	0.389487
1463.155000	0.103244	-1.890099	-1.004384	-1.792147	1.487167	0.826835	-0.249227	-0.130529	-0.000166	0.129501	0.000089	0.157416	-2.798241	3.250100	3.720033	0.624295	0.285393	0.317824	-3.220435	3.126739	3.777015	0.664374	-0.020072	0.392903	-3.220435	3.126739	3.777015	0.664374	-0.020072	0.392903
1463.165000	0.100645	-1.891433	-1.004432	-1.790775	1.487179	0.828505	-0.260094	-0.134132	-0.001327	0.137480	0.000082	0.164964	-2.800579	2.488912	3.666861	0.627883	0.283982	0.328642	-3.252505	3.124374	3.769378	0.667043	-0.020282	0.396320	-3.252505	3.124374	3.769378	0.667043	-0.020282	0.396320
1463.175000	0.097929	-1.892856	-1.004444	-1.789356	1.487155	0.830200	-0.273311	-0.148407	-0.001047	0.145230	0.000076	0.176908	-2.922986	3.008322	3.675210	0.605163	0.289377	0.314677	-3.284852	3.122784	3.761806	0.669705	-0.020498	0.399737	-3.284852	3.122784	3.761806	0.669705	-0.020498	0.399737
1463.185000	0.095090	-1.894444	-1.004444	-1.787879	1.487216	0.832025	-0.286105	-0.158668	-0.000739	0.149592	0.000071	0.184123	-2.935911	3.428560	3.541156	0.663128	0.277640	0.313405	-3.317569	3.122561	3.754305	0.672353	-0.020717	0.403153	-3.317569	3.122561	3.754305	0.672353	-0.020717	0.403153
1463.195000	0.092081	-1.896031	-1.004445	-1.786304	1.487179	0.833921	-0.301314	-0.165120	-0.001827	0.155748	0.000067	0.190127	-2.811069	3.222219	3.618044	0.651456	0.298053	0.381600	-3.350534	3.122906	3.746864	0.674997	-0.020940	0.406570	-3.350534	3.122906	3.746864	0.674997	-0.020940	0.406570
1463.207000	0.088320	-1.898085	-1.004481	-1.784355	1.487179	0.836326	-0.313019	-0.169816	-0.002463	0.164974	0.000062	0.206604	-3.240022	2.926649	3.582023	0.651877	0.256525	0.340370	-3.390364	3.123742	3.737937	0.678163	-0.021206	0.410670	-3.390364	3.123742	3.737937	0.678163	-0.021206	0.410670
1463.217000	0.085111	-1.899867	-1.004481	-1.782617	1.487192	0.838438	-0.329309	-0.183676	-0.002984	0.171328	0.000001	0.214457	-3.100321	3.534039	3.559370	0.646339	0.259965	0.321536	-3.423858	3.125254	3.730556	0.680793	-0.021431	0.414086	-3.423858	3.125254	3.730556	0.680793	-0.021431	0.414086
1463.227000	0.081707	-1.901777	-1.004493	-1.780809	1.487179	0.840611	-0.342962	-0.189288	-0.001965	0.179996	0.000000	0.224558	-3.431258	3.347102	3.426491	0.666291	0.285408	0.328159	-3.457738	3.128182	3.723305	0.683401	-0.021661	0.417503	-3.457738	3.128182	3.723305	0.683401	-0.021661	0.417503
1463.237000	0.078222	-1.903688	-1.004554	-1.778970	1.487179	0.842881	-0.356550	-0.194862	-0.003403	0.185329	0.000000	0.234249	-3.581871	3.356722	3.451727	0.673556	0.255838	0.331300	-3.491784	3.131170	3.716040	0.686010	-0.021890	0.420919	-3.491784	3.131170	3.716040	0.686010	-0.021890	0.420919
1463.247000	0.074578	-1.905708	-1.004638	-1.777099	1.487167	0.845209	-0.371556	-0.204360	-0.005067	0.192890	0.000000	0.240401	-3.763585	3.503623	3.559212	0.671893	0.279827	0.388293	-3.526077	3.134708	3.708793	0.688611	-0.022123	0.424336	-3.526077	3.134708	3.708793	0.688611	-0.022123	0.424336
1463.257000	0.070756	-1.907799	-1.004662	-1.775182	1.487179	0.847695	-0.385377	-0.211789	-0.005290	0.201786	0.000000	0.250241	-4.039176	3.619987	3.591917	0.698717	0.277620	0.360663	-3.560700	3.139311	3.701609	0.691193	-0.022359	0.427753	-3.560700	3.139311	3.701609	0.691193	-0.022359	0.427753
1463.269000	0.066007	-1.910453	-1.004733	-1.772669	1.487167	0.850696	-0.405520	-0.217614	-0.004676	0.214283	0.000000	0.261262	-3.901100	3.400169	3.524427	0.643358	0.280396	0.351383	-3.602550	3.145411	3.693002	0.694293	-0.022640	0.431853	-3.602550	3.145411	3.693002	0.694293	-0.022640	0.431853
1463.279000	0.061885	-1.912666	-1.004794	-1.770518	1.487143	0.853384	-0.420648	-0.227262	-0.005542	0.219986	0.000000	0.271136	-3.944320	3.626479	3.491228	0.696697	0.259003	0.363370	-3.637759	3.151469	3.685868	0.696868	-0.022883	0.435269	-3.637759	3.151469	3.685868	0.696868	-0.022883	0.435269
1463.289000	0.057618	-1.915033	-1.004853	-1.768323	1.487179	0.856179	-0.433171	-0.234979	-0.005607	0.231641	0.000000	0.277779	-4.116864	3.639001	3.417777	0.653930	0.270940	0.345738	-3.673206	3.158010	3.678767	0.699428	-0.023121	0.438686	-3.673206	3.158010	3.678767	0.699428	-0.023121	0.438686
1463.299000	0.053171	-1.917397	-1.004877	-1.766028	1.487179	0.859047	-0.448097	-0.236907	-0.005266	0.236997	0.000000	0.285741	-3.961594	3.193351	3.407571	0.719545	0.235801	0.321765	-3.708907	3.165124	3.671640	0.701989	-0.023363	0.442102	-3.708907	3.165124	3.671640	0.701989	-0.023363	0.442102
1463.309000	0.048669	-1.919852	-1.004926	-1.763655	1.487179	0.861916	-0.463584	-0.249826	-0.005145	0.243139	0.000000	0.295758	-4.040093	3.538736	3.383169	0.713883	0.228164	0.330608	-3.744776	3.172298	3.664456	0.704553	-0.023607	0.445519	-3.744776	3.172298	3.664456	0.704553	-0.023607	0.445519
1463.319000	0.043971	-1.922385	-1.004973	-1.761181	1.487203	0.864939	-0.477189	-0.255366	-0.005536	0.251721	0.000000	0.301931	-4.235913	3.524594	3.359480	0.688988	0.245641	0.377679	-3.781022	3.180782	3.657381	0.707096	-0.023854	0.448936	-3.781022	3.180782	3.657381	0.707096	-0.023854	0.448936
1463.331000	0.038065	-1.925498	-1.005082	-1.758137	1.487179	0.868649	-0.494144	-0.266065	-0.007567	0.259032	0.000000	0.315463	-4.145456	3.442500	3.525408	0.623962	0.204133	0.362654	-3.824778	3.191273	3.648872	0.710144	-0.024153	0.453035	-3.824778	3.191273	3.648872	0.710144	-0.024153	0.453035
1463.341000	0.032976	-1.928153	-1.005117	-1.755459	1.487179	0.871864	-0.508239	-0.274466	-0.007098	0.265224	0.000000	0.324704	-3.860960	3.639105	3.680367	0.707684	0.185804	0.369643	-3.852192	3.200741	3.641739	0.712681	-0.024401	0.456452	-3.852192	3.200741	3.641739	0.712681	-0.024401	0.456452
1463.351000	0.027759	-1.930880	-1.005188	-1.752739	1.487155	0.875164	-0.522355	-0.280714	-0.004780	0.270975	0.000000	0.334138	-3.666813	3.266482	3.505033	0.674014	0.204062	0.360536	-3.874086	3.210890	3.634610	0.715208	-0.024654	0.459869	-3.874086	3.210890	3.634610	0.715208	-0.024654	0.459869
1463.361000	0.022413	-1.933751	-1.005187	-1.749921	1.487179	0.878502	-0.534130	-0.288348	-0.003369	0.273901	0.000000	0.344227	-3.569412	3.354189	3.376144	0.683990	0.183220	0.350788	-3.896226	3.221549	3.627448	0.717733	-0.024905	0.463285	-3.896226	3.221549	3.627448	0.717733	-0.024905	0.463285
1463.373000	0.015872	-1.937258	-1.005235	-1.746519	1.487167	0.882657	-0.549818	-0.296495	-0.004029	0.281330	0.000000	0.357019	-3.703265	3.155033	3.282150	0.703289	0.158567	0.374739	-3.923230	3.235689	3.618892	0.720738	-0.025213	0.467385	-3.923230	3.235689	3.618892	0.720738	-0.025213	0.467385
1463.383000	0.010280	-1.940321	-1.005283	-1.743670	1.487167	0.886244	-0.562643	-0.305876	-0.004514	0.291719	0.000000	0.360876	-3.873947	3.314455	3.293421	0.701168	0.175503	0.366368	-3.946006	3.248042	3.611695	0.723237	-0.025470	0.470802	-3.946006	3.248042	3.611695	0.723237	-0.025470	0.470802
1463.393000	0.004586	-1.943432	-1.005357	-1.740734	1.487167	0.889942	-0.576595	-0.312580	-0.005361	0.298646	0.000000	0.371219	-3.893382	3.093335	3.333052	0.714913	0.157063	0.369992	-3.969124	3.261486	3.604531	0.725714	-0.025728	0.474218	-3.969124	3.261486	3.604531	0.725714	-0.025728	0.474218
1463.403000	-0.001255	-1.946638	-1.005393	-1.737685	1.487192	0.893724	-0.590217	-0.322797	-0.006705	0.310138	0.000000	0.379763	-4.155910	3.621722	3.420637	0.686539	0.158126	0.361741	-3.992423	3.275060	3.597331	0.728191	-0.025987	0.477635	-3.992423	3.275060	3.597331	0.728191	-0.025987	0.477635
1463.413000	-0.007183	-1.949962	-1.005513	-1.734562	1.487192	0.897577	-0.605935	-0.328964	-0.008361	0.318095	0.000000	0.387399	-4.240174	3.456169	3.534168	0.722290	0.114374	0.390702	-4.016072	3.289768	3.590124	0.730651	-0.026246	0.481052	-4.016072	3.289768	3.590124	0.730651	-0.026246	0.481052
1463.423000	-0.013246	-1.953324	-1.005609	-1.731398	1.487179	0.901536	-0.620215	-0.337177	-0.008125	0.326758	0.000000	0.394033	-4.342524	3.826150	3.615470	0.743245	0.128884	0.389486	-4.039897	3.304578	3.582847	0.733112	-0.026507	0.484468	-4.039897	3.304578	3.582847	0.733112	-0.026507	0.484468
1463.433000	-0.019544	-1.956697	-1.005668	-1.728152	1.487143	0.905534	-0.633597	-0.343346	-0.007534	0.335897	-0.000000	0.405612	-4.589468	3.505778	3.564498	0.681537	0.099944	0.381658	-4.063927	3.319656	3.575479	0.735573	-0.026772	0.487885	-4.063927	3.319656	3.575479	0.735573	-0.026772	0.487885
1463.445000	-0.027294	-1.960872	-1.005776	-1.724064	1.487216	0.910470	-0.649838	-0.350520	-0.007352	0.341696	-0.000000	0.417844	-4.759368	3.543640	3.570178	0.688156	0.084192	0.406046	-4.093203	3.339121	3.566619	0.738509	-0.027087	0.491985	-4.093203	3.339121	3.566619	0.738509	-0.027087	0.491985
1463.455000	-0.033932	-1.964486	-1.005836	-1.720510	1.487155	0.914624	-0.665111	-0.360645	-0.006324	0.346413	-0.000219	0.429006	-4.609970	3.744740	3.492826	0.704102	0.071665	0.378810	-4.117830	3.355640	3.559105	0.740966	-0.027352	0.495401	-4.117830	3.355640	3.559105	0.740966	-0.027352	0.495401
1463.465000	-0.040723	-1.968146	-1.005858	-1.716907	1.487167	0.918992	-0.677590	-0.364562	-0.004991	0.348910	-0.000285	0.438107	-4.815286	3.381657	3.382082	0.671820	0.066459	0.392639	-4.142786	3.373192	3.551567	0.743403	-0.027617	0.498818	-4.142786	3.373192	3.551567	0.743403	-0.027617	0.498818
1463.475000	-0.047530	-1.971856	-1.005919	-1.713335	1.487155	0.923397	-0.693961	-0.374579	-0.005773	0.355600	-0.000301	0.445227	-4.729868	3.747159	3.372377	0.710877	0.055591	0.417076	-4.167919	3.390879	3.543919	0.745828	-0.027884	0.502234	-4.167919	3.390879	3.543919	0.745828	-0.027884	0.502234
1463.487000	-0.055974	-1.976381	-1.006015	-1.709069	1.487167	0.928833	-0.710529	-0.382686	-0.006236	0.366994	-0.000326	0.453506	-4.869692	3.585535	3.384851	0.759367	0.048081	0.425659	-4.198393	3.412767	3.534640	0.748721	-0.028210	0.506334	-4.198393	3.412767	3.534640	0.748721	-0.028210	0.506334
1463.497000	-0.063234	-1.980293	-1.006099	-1.705378	1.487167	0.933452	-0.726219	-0.389232	-0.008133	0.378726	-0.000296	0.459475	-4.720149	3.536910	3.503109	0.716189	0.030287	0.421634	-4.224045	3.431542	3.526815	0.751127	-0.028474	0.509751	-4.224045	3.431542	3.526815	0.751127	-0.028474	0.509751
1463.507000	-0.070563	-1.984244	-1.006195	-1.701597	1.487179	0.938107	-0.738856	-0.400500	-0.008465	0.389814	-0.000347	0.468557	-4.666444	4.026533	3.569570	0.705432	-0.000495	0.431320	-4.250005	3.451217	3.518896	0.753523	-0.028746	0.513168	-4.250005	3.451217	3.518896	0.753523	-0.028746	0.513168
1463.517000	-0.077926	-1.988228	-1.006255	-1.697709	1.487155	0.942846	-0.751796	-0.405718	-0.007591	0.399797	-0.000363	0.479384	-4.732096	3.606729	3.511780	0.689692	-0.022051	0.442410	-4.276142	3.471076	3.510876	0.755915	-0.029014	0.516584	-4.276142	3.471076	3.510876	0.755915	-0.029014	0.516584
1463.527000	-0.085550	-1.992390	-1.006314	-1.693727	1.487155	0.947695	-0.766428	-0.411419	-0.006886	0.402273	-0.000503	0.493705	-4.906663	3.494504	3.439953	0.731379	0.021248	0.389755	-4.302611	3.491965	3.502739	0.758302	-0.029285	0.520001	-4.302611	3.491965	3.502739	0.758302	-0.029285	0.520001
1463.537000	-0.093398	-1.996545	-1.006351	-1.689520	1.487155	0.952661	-0.782484	-0.421166	-0.006430	0.405562	-0.000653	0.503177	-4.611530	3.728359	3.398040	0.744177	-0.031773	0.410102	-4.329206	3.512712	3.494455	0.760700	-0.029555	0.523323	-4.329206	3.512712	3.494455	0.760700	-0.029555	0.523323
1463.547000	-0.101358	-2.000804	-1.006433	-1.685310	1.487179	0.957710	-0.795806	-0.427314	-0.005433	0.408869	-0.000557	0.511340	-4.449204	3.553227	3.236402	0.683400	-0.024682	0.396060	-4.356077	3.534266	3.486079	0.763084	-0.029823	0.525292	-4.356077	3.534266	3.486079	0.763084	-0.029823	0.525292
1463.559000	-0.111020	-2.005995	-1.006421	-1.680370	1.487107	0.963969	-0.810302	-0.435754	-0.006082	0.415884	-0.000923	0.518272	-4.549016	3.275760	3.213100	0.729691	-0.044226	0.417809	-4.388525	3.560173	3.475793	0.765936	-0.030151	0.527654	-4.388525	3.560173	3.475793	0.765936	-0.030151	0.527654
1463.569000	-0.119265	-2.010409	-1.006518	-1.676229	1.487131	0.969221	-0.823844	-0.445471	-0.007967	0.427532	-0.000870	0.526126	-4.687469	3.633316	3.354316	0.728892	-0.029308	0.445547	-4.415911	3.582962	3.467090	0.768277	-0.030421	0.529622	-4.415911	3.582962	3.467090	0.768277	-0.030421	0.529622
1463.579000	-0.127554	-2.014948	-1.006626	-1.671921	1.487071	0.974533	-0.835581	-0.456290	-0.008721	0.437875	-0.001634	0.533769	-4.753299	3.822667	3.394034	0.736776	-0.061532	0.447783	-4.443498	3.606085	3.458219	0.770622	-0.030692	0.531591	-4.443498	3.606085	3.458219	0.770622	-0.030692	0.531591
1463.589000	-0.135947	-2.019492	-1.006711	-1.667506	1.487082	0.979933	-0.850285	-0.461614	-0.009570	0.445843	-0.002492	0.544788	-4.910172	3.771790	3.430601	0.740046	-0.016265	0.446038	-4.471267	3.629580	3.449203	0.772954	-0.030964	0.533559	-4.471267	3.629580	3.449203	0.772954	-0.030964	0.533559
1463.599000	-0.144430	-2.024192	-1.006842	-1.663030	1.487094	0.985471	-0.864926	-0.469415	-0.008670	0.455360	-0.002200	0.551188	-5.057101	3.891085	3.453164	0.715365	0.010558	0.446658	-4.499339	3.654008	3.439997	0.775280	-0.031234	0.535528	-4.499339	3.654008	3.439997	0.775280	-0.031234	0.535528
1463.611000	-0.154895	-2.029911	-1.006937	-1.657407	1.487095	0.992188	-0.882577	-0.477527	-0.009358	0.460086	-0.001258	0.565783	-5.356361	4.036229	3.383559	0.692086	0.015131	0.404981	-4.533216	3.683522	3.428729	0.778079	-0.031559	0.537890	-4.533216	3.683522	3.428729	0.778079	-0.031559	0.537890
1463.621000	-0.163863	-2.034782	-1.007021	-1.652696	1.487107	0.997860	-0.897575	-0.485510	-0.008869	0.463109	-0.001106	0.574168	-5.309432	4.164022	3.391081	0.718276	-0.010102	0.415343	-4.561622	3.708306	3.419120	0.780409	-0.031827	0.539859	-4.561622	3.708306	3.419120	0.780409	-0.031827	0.539859
1463.631000	-0.172963	-2.039627	-1.007092	-1.648127	1.487071	1.003638	-0.910541	-0.492339	-0.009002	0.469326	-0.000658	0.584086	-5.237688	3.906806	3.340661	0.786372	-0.000125	0.432683	-4.590230	3.733576	3.409284	0.782713	-0.032095	0.541827	-4.590230	3.733576	3.409284	0.782713	-0.032095	0.541827
1463.641000	-0.182188	-2.044578	-1.007188	-1.643385	1.487047	1.009510	-0.923855	-0.499530	-0.008628	0.483278	-0.000504	0.597716	-5.558316	3.885264	3.353476	0.738018	0.009424	0.419906	-4.618984	3.761010	3.399242	0.785009	-0.032364	0.543796	-4.618984	3.761010	3.399242	0.785009	-0.032364	0.543796
1463.653000	-0.193457	-2.050585	-1.007298	-1.637596	1.487095	1.016695	-0.941053	-0.509306	-0.010550	0.494920	-0.000400	0.602812	-5.481007	3.971197	3.482464	0.739438	-0.002281	0.506502	-4.653734	3.802351	3.386902	0.787766	-0.032681	0.546158	-4.653734	3.802351	3.386902	0.787766	-0.032681	0.546158
1463.663000	-0.202854	-2.055718	-1.007441	-1.632612	1.487059	1.022758	-0.956217	-0.517218	-0.009798	0.501679	-0.000349	0.611252	-5.695387	3.883257	3.465579	0.746012	-0.006674	0.487711	-4.682900	3.837425	3.376355	0.790051	-0.032949	0.548126	-4.682900	3.837425	3.376355	0.790051	-0.032949	0.548126
1463.673000	-0.212527	-2.061030	-1.007476	-1.627438	1.487047	1.028987	-0.970423	-0.524844	-0.008449	0.509241	-0.000279	0.622133	-5.656216	4.148803	3.363637	0.693687	-0.013315	0.443225	-4.712253	3.872946	3.365574	0.791045	-0.033215	0.550095	-4.712253	3.872946	3.365574	0.791045	-0.033215	0.550095
1463.683000	-0.222348	-2.066399	-1.007512	-1.622286	1.487047	1.035252	-0.987203	-0.531104	-0.008179	0.514518	-0.000299	0.628883	-5.156003	4.185932	3.312638	0.669007	-0.016382	0.464842	-4.741786	3.909074	3.354512	0.791885	-0.033473	0.552063	-4.741786	3.909074	3.354512	0.791885	-0.033473	0.552063
1463.693000	-0.232335	-2.071737	-1.007632	-1.617183	1.487000	1.041542	-0.998678	-0.539031	-0.009061	0.516361	-0.000358	0.639554	-5.488114	4.213722	3.303963	0.769629	-0.014803	0.455034	-4.771418	3.945222	3.343180	0.792714	-0.033738	0.554032	-4.771418	3.945222	3.343180	0.792714	-0.033738	0.554032
1463.703000	-0.242379	-2.077194	-1.007728	-1.612009	1.487023	1.048058	-1.012045	-0.547082	-0.009349	0.526983	-0.000314	0.645655	-5.451737	4.101717	3.383354	0.778888	-0.019436	0.506818	-4.801114	3.981255	3.331587	0.793541	-0.033998	0.556001	-4.801114	3.981255	3.331587	0.793541	-0.033998	0.556001
1463.713000	-0.252574	-2.082566	-1.007859	-1.606793	1.487047	1.054575	-1.025878	-0.555054	-0.010796	0.536219	-0.000287	0.657950	-5.512940	4.132260	3.382581	0.796792	0.002959	0.458290	-4.830909	4.017422	3.319709	0.794357	-0.034254	0.557969	-4.830909	4.017422	3.319709	0.794357	-0.034254	0.557969
1463.723000	-0.262965	-2.088168	-1.007957	-1.601437	1.487047	1.061187	-1.040530	-0.564393	-0.011425	0.546185	-0.000298	0.665283	-5.388238	4.422244	3.444990	0.764080	-0.011800	0.467531	-4.860878	4.054323	3.307503	0.795168	-0.034509	0.559938	-4.860878	4.054323	3.307503	0.795168	-0.034509	0.559938
1463.735000	-0.275441	-2.095073	-1.008073	-1.594648	1.487011	1.069148	-1.041772	-0.564401	-0.004789	0.547621	-0.000262	0.669119	-4.470943	5.096828	3.345933	0.681940	0.030517	0.451917	-3.410495	4.986565	3.601393	0.773767	-0.023318	0.509791	-3.410495	4.986565	3.601393	0.773767	-0.023318	0.509791
1463.745000	-0.285958	-2.100801	-1.008145	-1.589159	1.487000	1.075827	-1.045375	-0.562213	-0.007867	0.541620	-0.000298	0.673366	-4.502173	4.886348	3.537817	0.713171	0.001100	0.440166	-3.409144	5.019622	3.599889	0.773753	-0.023269	0.509791	-3.409144	5.019622	3.599889	0.773753	-0.023269	0.509791
1463.755000	-0.296388	-2.106460	-1.008229	-1.583830	1.487023	1.082613	-1.048609	-0.564241	-0.008041	0.539346	-0.000224	0.673198	-4.110717	5.059351	3.494475	0.827262	-0.018324	0.383967	-3.407745	5.052490	3.598223	0.773721	-0.023221	0.509791	-3.407745	5.052490	3.598223	0.773721	-0.023221	0.509791
1463.765000	-0.306902	-2.112177	-1.008350	-1.578461	1.487023	1.089367	-1.047495	-0.565583	-0.010012	0.546244	-0.000215	0.666920	-4.203411	5.312302	3.598465	0.772490	-0.026605	0.447159	-3.406283	5.085068	3.596395	0.773683	-0.023168	0.509791	-3.406283	5.085068	3.596395	0.773683	-0.023168	0.509791
1463.777000	-0.319523	-2.118927	-1.008531	-1.571979	1.487000	1.097376	-1.049620	-0.566966	-0.013022	0.551495	-0.000231	0.668571	-3.802817	5.598591	3.867688	0.768423	-0.005603	0.453546	-3.404428	5.123280	3.593984	0.773639	-0.023109	0.509791	-3.404428	5.123280	3.593984	0.773639	-0.023109	0.509791
1463.787000	-0.330040	-2.124571	-1.008613	-1.566414	1.487023	1.103983	-1.046426	-0.565550	-0.008599	0.551636	-0.000228	0.670593	-4.009355	5.603240	3.627057	0.734173	-0.036373	0.415534	-3.402872	5.154807	3.591901	0.773636	-0.023056	0.509791	-3.402872	5.154807	3.591901	0.773636	-0.023056	0.509791
1463.797000	-0.340507	-2.130210	-1.008660	-1.560797	1.486963	1.110706	-1.045212	-0.563420	-0.007389	0.546980	-0.000229	0.669971	-4.012899	5.313524	3.514888	0.742537	-0.033271	0.462591	-3.401260	5.186280	3.589684	0.773646	-0.023004	0.509791	-3.401260	5.186280	3.589684	0.773646	-0.023004	0.509791
1463.807000	-0.350963	-2.135916	-1.008744	-1.555328	1.487000	1.117454	-1.046385	-0.563799	-0.008342	0.538579	-0.000331	0.671354	-3.800393	5.524220	3.508022	0.782909	-0.013019	0.411648	-3.399558	5.217716	3.587251	0.773632	-0.022954	0.509791	-3.399558	5.217716	3.587251	0.773632	-0.022954	0.509791
1463.817000	-0.361406	-2.141559	-1.008804	-1.549926	1.487000	1.124226	-1.044962	-0.562329	-0.008111	0.544241	-0.000290	0.669531	-4.148991	5.346553	3.528701	0.749836	-0.010882	0.377297	-3.397812	5.248717	3.584667	0.773601	-0.022904	0.509791	-3.397812	5.248717	3.584667	0.773601	-0.022904	0.509791
1463.827000	-0.371826	-2.147168	-1.008924	-1.544607	1.487011	1.130823	-1.042826	-0.564423	-0.008870	0.546166	-0.000267	0.665566	-4.190260	5.445505	3.455787	0.790245	-0.039738	0.487274	-3.396045	5.278953	3.582001	0.773582	-0.022853	0.509791	-3.396045	5.278953	3.582001	0.773582	-0.022853	0.509791
1463.839000	-0.384325	-2.153937	-1.009007	-1.538017	1.486975	1.138850	-1.046540	-0.563802	-0.008749	0.549646	-0.000343	0.672031	-4.021952	5.436636	3.517570	0.743158	-0.059244	0.415565	-3.393825	5.314981	3.578589	0.773575	-0.022795	0.509791	-3.393825	5.314981	3.578589	0.773575	-0.022795	0.509791
1463.849000	-0.394683	-2.159572	-1.009055	-1.532450	1.487000	1.145556	-1.045044	-0.564803	-0.007382	0.545927	-0.000309	0.670883	-4.452428	5.427299	3.303771	0.724124	-0.041172	0.431615	-3.391915	5.345207	3.575584	0.773572	-0.022741	0.509791	-3.391915	5.345207	3.575584	0.773572	-0.022741	0.509791
1463.859000	-0.405198	-2.165239	-1.009128	-1.526946	1.487000	1.152358	-1.045421	-0.565054	-0.007791	0.542817	-0.000337	0.669508	-4.633406	5.404881	3.316419	0.715338	-0.056768	0.420371	-3.389976	5.374838	3.572484	0.773578	-0.022690	0.509791	-3.389976	5.374838	3.572484	0.773578	-0.022690	0.509791
1463.869000	-0.415715	-2.170860	-1.009234	-1.521626	1.486987	1.159004	-1.049504	-0.566069	-0.008239	0.542069	-0.000722	0.668280	-4.096706	5.345907	3.320630	0.784673	-0.062046	0.465809	-3.387967	5.404171	3.569190	0.773558	-0.022638	0.509791	-3.387967	5.404171	3.569190	0.773558	-0.022638	0.509791
1463.879000	-0.426192	-2.176458	-1.009259	-1.516249	1.487011	1.165712	-1.048579	-0.566253	-0.007864	0.548466	-0.000782	0.671219	-4.189267	5.261512	3.245881	0.743038	-0.025512	0.396036	-3.385899	5.433146	3.565745	0.773537	-0.022587	0.509791	-3.385899	5.433146	3.565745	0.773537	-0.022587	0.509791
1463.889000	-0.436793	-2.182116	-1.009404	-1.510820	1.487011	1.172348	-1.046921	-0.569127	-0.010639	0.549893	-0.000502	0.669363	-4.108850	5.511908	3.355660	0.713876	-0.068932	0.470765	-3.383789	5.461865	3.562181	0.773524	-0.022535	0.509791	-3.383789	5.461865	3.562181	0.773524	-0.022535	0.509791
1463.901000	-0.449239	-2.189017	-1.009500	-1.504240	1.486975	1.180480	-1.049037	-0.567072	-0.009997	0.548803	-0.000581	0.672043	-3.843934	5.455738	3.360638	0.745011	-0.033259	0.421901	-3.381097	5.496642	3.557549	0.773495	-0.022474	0.509791	-3.381097	5.496642	3.557549	0.773495	-0.022474	0.509791
1463.911000	-0.459710	-2.194727	-1.009558	-1.498605	1.487000	1.187184	-1.045656	-0.566818	-0.008301	0.547380	-0.000657	0.665871	-4.211724	5.544387	3.201606	0.744393	-0.061416	0.431684	-3.378860	5.525160	3.553668	0.773497	-0.022419	0.509791	-3.378860	5.525160	3.553668	0.773497	-0.022419	0.509791
1463.921000	-0.470212	-2.200372	-1.009679	-1.493178	1.486975	1.193829	-1.046994	-0.567196	-0.010130	0.539523	-0.000610	0.668618	-4.138856	5.649315	3.286848	0.744529	-0.032699	0.458850	-3.376536	5.553376	3.549568	0.773485	-0.022367	0.509791	-3.376536	5.553376	3.549568	0.773485	-0.022367	0.509791
1463.931000	-0.480556	-2.205978	-1.009775	-1.487807	1.486950	1.200500	-1.047945	-0.565579	-0.011170	0.541955	-0.001178	0.674012	-4.251471	5.588484	3.361776	0.771185	-0.042827	0.395305	-3.374165	5.580895	3.545320	0.773462	-0.022314	0.509791	-3.374165	5.580895	3.545320	0.773462	-0.022314	0.509791
1463.943000	-0.493115	-2.212752	-1.009942	-1.481334	1.486939	1.208556	-1.046741	-0.568123	-0.010167	0.547892	-0.000704	0.669060	-4.309732	5.799967	3.281962	0.788080	-0.091972	0.436748	-3.371302	5.613393	3.540136	0.773441	-0.022251	0.509791	-3.371302	5.613393	3.540136	0.773441	-0.022251	0.509791
1463.953000	-0.503699	-2.218479	-1.010026	-1.475874	1.486939	1.215334	-1.048797	-0.567045	-0.011570	0.551049	-0.000574	0.670742	-4.285181	5.820462	3.340566	0.773663	-0.039931	0.401002	-3.368790	5.640838	3.535526	0.773417	-0.022196	0.509791	-3.368790	5.640838	3.535526	0.773417	-0.022196	0.509791
1463.963000	-0.514155	-2.224158	-1.010135	-1.470277	1.486987	1.222048	-1.048231	-0.565644	-0.010859	0.548078	-0.000879	0.667567	-4.115401	5.784360	3.312150	0.714935	-0.034153	0.438646	-3.366258	5.667802	3.530860	0.773423	-0.022144	0.509791	-3.366258	5.667802	3.530860	0.773423	-0.022144	0.509791
1463.973000	-0.524576	-2.229849	-1.010229	-1.464683	1.486963	1.228660	-1.046305	-0.564701	-0.009990	0.544574	-0.000575	0.670082	-4.664440	5.832241	3.225914	0.696676	-0.045390	0.425877	-3.363686	5.694309	3.526077	0.773433	-0.022094	0.509791	-3.363686	5.694309	3.526077	0.773433	-0.022094	0.509791
1463.985000	-0.537148	-2.236705	-1.010386	-1.458285	1.486927	1.236682	-1.050880	-0.564873	-0.012794	0.538711	-0.000669	0.671134	-4.089396	5.879763	3.366158	0.782225	-0.062152	0.422370	-3.360459	5.726063	3.519947	0.773387	-0.022027	0.509791	-3.360459	5.726063	3.519947	0.773387	-0.022027	0.509791
1463.995000	-0.547582	-2.242348	-1.010482	-1.452968	1.486927	1.243459	-1.050037	-0.564393	-0.012684	0.547532	-0.000756	0.672173	-4.034882	5.669580	3.388512	0.779827	-0.046780	0.388477	-3.357784	5.751783	3.514836	0.773364	-0.021974	0.509791	-3.357784	5.751783	3.514836	0.773364	-0.021974	0.509791
1464.005000	-0.558124	-2.247969	-1.010589	-1.447559	1.486915	1.250197	-1.048813	-0.566050	-0.011571	0.549600	-0.000518	0.664570	-3.862395	5.960018	3.339674	0.762535	-0.077426	0.488551	-3.355057	5.777096	3.509580	0.773348	-0.021918	0.509791	-3.355057	5.777096	3.509580	0.773348	-0.021918	0.509791
1464.015000	-0.568741	-2.253586	-1.010745	-1.442059	1.486927	1.256819	-1.050542	-0.564366	-0.010852	0.548273	-0.000377	0.669374	-3.672899	5.868922	3.425917	0.800922	-0.059283	0.416587	-3.352281	5.802189	3.504201	0.773344	-0.021863	0.509791	-3.352281	5.802189	3.504201	0.773344	-0.021863	0.509791
1464.027000	-0.581283	-2.260393	-1.010837	-1.435274	1.486915	1.264836	-1.035938	-0.559603	-0.005376	0.544234	-0.000359	0.663147	-2.307171	6.743425	3.411764	0.658215	-0.054228	0.435942	-1.691839	6.747261	3.822985	0.753801	-0.009482	0.457506	-1.691839	6.747261	3.822985	0.753801	-0.009482	0.457506
1464.037000	-0.591491	-2.266013	-1.010945	-1.429931	1.486903	1.271438	-1.018615	-0.551155	-0.007531	0.528949	-0.000287	0.653634	-3.103076	6.522635	3.477663	0.753737	-0.056063	0.434606	-1.660504	6.769820	3.830544	0.752936	-0.009180	0.455538	-1.660504	6.769820	3.830544	0.752936	-0.009180	0.455538
1464.047000	-0.601636	-2.271518	-1.011104	-1.424728	1.486879	1.278001	-1.012294	-0.548364	-0.011225	0.524406	-0.000248	0.646170	-2.269748	7.017128	3.741631	0.803270	-0.048269	0.377091	-1.629576	6.791829	3.838015	0.752025	-0.008885	0.453569	-1.629576	6.791829	3.838015	0.752025	-0.008885	0.453569
1464.057000	-0.611704	-2.276961	-1.011210	-1.419672	1.486867	1.284413	-0.998332	-0.543793	-0.010722	0.521020	-0.000233	0.636804	-2.351933	7.481773	3.846204	0.796588	-0.068173	0.372996	-1.599090	6.813319	3.845524	0.751118	-0.008591	0.451601	-1.599090	6.813319	3.845524	0.751118	-0.008591	0.451601
1464.069000	-0.623606	-2.283334	-1.011343	-1.413438	1.486915	1.291949	-0.982192	-0.532940	-0.010846	0.517061	-0.000216	0.627630	-2.175722	7.469206	3.904528	0.718444	-0.067588	0.386186	-1.562914	6.839278	3.854639	0.750048	-0.008249	0.449239	-1.562914	6.839278	3.854639	0.750048	-0.008249	0.449239
1464.079000	-0.633369	-2.288559	-1.011425	-1.408261	1.486879	1.298155	-0.968517	-0.522818	-0.008694	0.506220	-0.000216	0.620349	-1.767458	7.076069	3.762746	0.736635	-0.082137	0.355113	-1.533335	6.860070	3.862322	0.749149	-0.007963	0.447270	-1.533335	6.860070	3.862322	0.749149	-0.007963	0.447270
1464.089000	-0.642865	-2.293701	-1.011496	-1.403134	1.486903	1.304324	-0.952083	-0.514618	-0.005976	0.494109	-0.000210	0.611265	-1.964609	6.979626	3.592596	0.669683	-0.069865	0.378354	-1.504180	6.880532	3.870128	0.747358	-0.007686	0.445301	-1.504180	6.880532	3.870128	0.747358	-0.007686	0.445301
1464.099000	-0.652238	-2.298820	-1.011508	-1.398273	1.486903	1.310386	-0.937632	-0.506174	-0.005790	0.482133	-0.000205	0.601433	-2.072622	6.955187	3.548030	0.725551	-0.049165	0.352414	-1.475409	6.900672	3.877933	0.745018	-0.007410	0.443333	-1.475409	6.900672	3.877933	0.745018	-0.007410	0.443333
1464.111000	-0.663375	-2.304823	-1.011580	-1.392522	1.486903	1.317439	-0.923928	-0.496755	-0.006428	0.478782	-0.000269	0.587975	-1.820011	6.740499	3.576460	0.739590	-0.062535	0.421378	-1.441377	6.927096	3.887270	0.742179	-0.007091	0.440971	-1.441377	6.927096	3.887270	0.742179	-0.007091	0.440971
1464.121000	-0.672522	-2.309810	-1.011602	-1.387863	1.486891	1.323295	-0.908629	-0.490264	-0.005338	0.476872	-0.000290	0.583311	-1.955977	6.913027	3.482719	0.725747	-0.078647	0.373181	-1.413308	6.955553	3.895040	0.739804	-0.006830	0.439002	-1.413308	6.955553	3.895040	0.739804	-0.006830	0.439002
1464.131000	-0.681626	-2.314666	-1.011651	-1.383159	1.486891	1.329125	-0.890787	-0.482875	-0.005711	0.468982	-0.000269	0.574374	-2.255130	6.949687	3.451276	0.712111	-0.078166	0.345402	-1.385648	6.983507	3.902796	0.737423	-0.006563	0.437034	-1.385648	6.983507	3.902796	0.737423	-0.006563	0.437034
1464.141000	-0.690502	-2.319423	-1.011760	-1.378528	1.486843	1.334838	-0.878868	-0.474377	-0.006986	0.461419	-0.000362	0.563326	-1.982180	6.788508	3.534107	0.728059	-0.063376	0.327668	-1.358460	7.010882	3.910669	0.735041	-0.006310	0.435065	-1.358460	7.010882	3.910669	0.735041	-0.006310	0.435065
1464.151000	-0.699144	-2.324100	-1.011844	-1.373896	1.486903	1.340438	-0.866570	-0.468850	-0.006977	0.453236	-0.000576	0.550597	-1.809479	7.010375	3.510026	0.688521	-0.077590	0.351570	-1.331600	7.038147	3.918581	0.732672	-0.006056	0.433097	-1.331600	7.038147	3.918581	0.732672	-0.006056	0.433097
1464.163000	-0.709397	-2.329639	-1.011916	-1.368513	1.486855	1.346952	-0.848848	-0.460094	-0.007853	0.439900	-0.000475	0.540063	-1.927331	7.038198	3.519161	0.762168	-0.055422	0.335093	-1.299874	7.070249	3.927980	0.729790	-0.005753	0.430734	-1.299874	7.070249	3.927980	0.729790	-0.005753	0.430734
1464.173000	-0.717747	-2.334159	-1.012012	-1.364203	1.486879	1.352281	-0.835777	-0.452984	-0.008926	0.432305	-0.000797	0.534719	-1.866269	7.305978	3.596275	0.753396	-0.073963	0.355299	-1.273740	7.097068	3.935795	0.727364	-0.005507	0.428766	-1.273740	7.097068	3.935795	0.727364	-0.005507	0.428766
1464.183000	-0.726009	-2.338657	-1.012156	-1.359965	1.486879	1.357528	-0.823410	-0.447837	-0.009453	0.429370	-0.000824	0.529370	-1.566555	7.543633	3.627994	0.728406	-0.065662	0.332055	-1.248047	7.123314	3.943689	0.724946	-0.005269	0.426797	-1.248047	7.123314	3.943689	0.724946	-0.005269	0.426797
1464.195000	-0.735771	-2.343990	-1.012191	-1.354959	1.486866	1.363788	-0.806458	-0.436322	-0.007784	0.425687	-0.000897	0.516343	-1.624338	7.349966	3.566594	0.703163	-0.075804	0.381970	-1.217541	7.154981	3.953109	0.722023	-0.004979	0.424435	-1.217541	7.154981	3.953109	0.722023	-0.004979	0.424435
1464.205000	-0.743765	-2.348329	-1.012263	-1.350712	1.486819	1.368948	-0.790162	-0.426537	-0.008389	0.416361	-0.001765	0.504914	-1.754575	7.132014	3.559015	0.677207	-0.035114	0.364601	-1.192550	7.180843	3.960956	0.719584	-0.004749	0.422467	-1.192550	7.180843	3.960956	0.719584	-0.004749	0.422467
1464.215000	-0.751623	-2.352573	-1.012347	-1.346572	1.486843	1.373983	-0.775823	-0.419100	-0.007925	0.407263	-0.001036	0.491851	-1.847818	7.328342	3.700556	0.686225	-0.050099	0.361770	-1.167886	7.206590	3.968881	0.717142	-0.004514	0.419810	-1.167886	7.206590	3.968881	0.717142	-0.004514	0.419810
1464.225000	-0.759332	-2.356746	-1.012443	-1.342482	1.486866	1.378877	-0.762832	-0.412460	-0.007701	0.393688	-0.001242	0.483889	-1.743536	7.284973	3.595051	0.702209	-0.042998	0.373692	-1.143614	7.231867	3.976851	0.714709	-0.004284	0.416394	-1.143614	7.231867	3.976851	0.714709	-0.004284	0.416394
1464.237000	-0.768224	-2.361589	-1.012538	-1.337732	1.486843	1.384596	-0.745053	-0.402947	-0.007045	0.381828	-0.000789	0.475939	-1.929423	7.212693	3.540086	0.708145	-0.006218	0.360378	-1.114990	7.261744	3.986566	0.711768	-0.004015	0.412294	-1.114990	7.261744	3.986566	0.711768	-0.004015	0.412294
1464.247000	-0.775508	-2.365530	-1.012597	-1.333999	1.486795	1.389274	-0.730471	-0.392852	-0.008116	0.376390	-0.000554	0.468088	-2.062292	7.071984	3.664687	0.714910	-0.039618	0.355612	-1.091464	7.286406	3.994564	0.709292	-0.003789	0.408877	-1.091464	7.286406	3.994564	0.709292	-0.003789	0.408877
1464.257000	-0.782734	-2.369382	-1.012694	-1.330303	1.486843	1.393952	-0.719028	-0.390145	-0.009094	0.373549	-0.000309	0.461611	-1.771922	7.410371	3.652911	0.729895	-0.006844	0.315086	-1.068309	7.310678	4.002645	0.706811	-0.003570	0.405460	-1.068309	7.310678	4.002645	0.706811	-0.003570	0.405460
1464.267000	-0.789831	-2.373263	-1.012717	-1.326691	1.486807	1.398521	-0.708502	-0.380918	-0.007052	0.370157	-0.000317	0.452922	-1.604548	7.334540	3.619633	0.717907	-0.052936	0.284740	-1.045388	7.335014	4.010683	0.704322	-0.003353	0.402044	-1.045388	7.335014	4.010683	0.704322	-0.003353	0.402044
1464.277000	-0.796804	-2.377041	-1.012776	-1.323049	1.486783	1.402994	-0.693671	-0.374636	-0.007724	0.363627	-0.000256	0.442116	-1.489424	7.351706	3.649130	0.662707	-0.012619	0.314116	-1.022830	7.358945	4.018799	0.701837	-0.003141	0.398627	-1.022830	7.358945	4.018799	0.701837	-0.003141	0.398627
1464.289000	-0.805119	-2.381529	-1.012860	-1.318725	1.486795	1.408184	-0.674906	-0.365370	-0.007924	0.354748	-0.000206	0.431698	-1.580762	7.347108	3.652109	0.716873	-0.032698	0.295087	-0.996084	7.387704	4.028544	0.698847	-0.002879	0.394527	-0.996084	7.387704	4.028544	0.698847	-0.002879	0.394527
1464.299000	-0.811890	-2.385165	-1.012980	-1.315212	1.486819	1.412454	-0.661382	-0.356547	-0.007999	0.346151	-0.000202	0.422352	-1.338873	7.448536	3.753467	0.684469	-0.025497	0.325563	-0.974094	7.411445	4.036526	0.696341	-0.002669	0.391111	-0.974094	7.411445	4.036526	0.696341	-0.002669	0.391111
1464.309000	-0.818421	-2.388708	-1.013040	-1.311747	1.486771	1.416605	-0.649475	-0.352022	-0.006849	0.335441	-0.000178	0.414336	-0.851327	7.801867	3.781853	0.633920	-0.007181	0.314909	-0.952421	7.434907	4.044562	0.693832	-0.002461	0.387694	-0.952421	7.434907	4.044562	0.693832	-0.002461	0.387694
1464.319000	-0.824750	-2.392176	-1.013124	-1.308418	1.486771	1.420693	-0.633089	-0.341519	-0.007029	0.326586	-0.000144	0.402129	-1.045548	7.542197	3.781437	0.709560	-0.025298	0.348319	-0.931100	7.457994	4.052764	0.691320	-0.002257	0.384278	-0.931100	7.457994	4.052764	0.691320	-0.002257	0.384278
1464.331000	-0.832208	-2.396182	-1.013171	-1.304571	1.486760	1.425500	-0.614640	-0.331298	-0.005882	0.315870	-0.000116	0.389032	-1.125560	7.596403	3.827650	0.716862	-0.006294	0.364958	-0.905924	7.485281	4.062632	0.688287	-0.002014	0.380178	-0.905924	7.485281	4.062632	0.688287	-0.002014	0.380178
1464.341000	-0.838232	-2.399391	-1.013280	-1.301476	1.486807	1.429376	-0.601066	-0.327115	-0.007020	0.311887	-0.000103	0.383921	-1.064768	7.842589	3.835496	0.724517	0.000014	0.290176	-0.885243	7.507800	4.070838	0.685744	-0.001811	0.376761	-0.885243	7.507800	4.070838	0.685744	-0.001811	0.376761
1464.351000	-0.844118	-2.402594	-1.013267	-1.298426	1.486784	1.433190	-0.588452	-0.315633	-0.005591	0.306844	-0.000092	0.372788	-0.837808	7.548016	3.809493	0.692556	0.002743	0.306118	-0.864863	7.530042	4.079161	0.683210	-0.001612	0.373344	-0.864863	7.530042	4.079161	0.683210	-0.001612	0.373344
1464.363000	-0.851073	-2.406279	-1.013326	-1.294817	1.486771	1.437572	-0.569107	-0.307487	-0.003568	0.300116	-0.000082	0.365647	-1.073081	7.567163	3.659754	0.685624	-0.004025	0.306359	-0.840700	7.556696	4.089107	0.680157	-0.001373	0.369245	-0.840700	7.556696	4.089107	0.680157	-0.001373	0.369245
1464.373000	-0.856708	-2.409340	-1.013326	-1.291894	1.486807	1.441174	-0.555225	-0.297444	-0.003268	0.293613	-0.000075	0.352428	-1.004477	7.261961	3.616082	0.644749	-0.009152	0.374730	-0.820885	7.578565	4.097458	0.677606	-0.001179	0.365828	-0.820885	7.578565	4.097458	0.677606	-0.001179	0.365828
1464.383000	-0.862278	-2.412295	-1.013362	-1.288991	1.486795	1.444685	-0.541443	-0.292465	-0.004315	0.285608	-0.000083	0.350372	-1.063300	7.369523	3.704307	0.635569	-0.021829	0.265015	-0.801352	7.600141	4.105890	0.675063	-0.000984	0.362411	-0.801352	7.600141	4.105890	0.675063	-0.000984	0.362411
1464.393000	-0.867536	-2.415129	-1.013410	-1.286193	1.486844	1.448096	-0.526403	-0.283457	-0.003753	0.276397	-0.000077	0.341413	-1.223207	7.308712	3.662435	0.649736	-0.030780	0.270123	-0.782034	7.621635	4.114205	0.672489	-0.000788	0.358995	-0.782034	7.621635	4.114205	0.672489	-0.000788	0.358995
1464.403000	-0.872777	-2.417967	-1.013506	-1.283463	1.486795	1.451409	-0.513573	-0.280180	-0.004807	0.267207	-0.000072	0.326348	-1.118690	7.645741	3.707189	0.648016	-0.015748	0.337532	-0.762948	7.642994	4.122524	0.669918	-0.000600	0.355578	-0.762948	7.642994	4.122524	0.669918	-0.000600	0.355578
1464.415000	-0.878773	-2.421230	-1.013505	-1.280228	1.486784	1.455309	-0.499326	-0.268067	-0.003593	0.255973	-0.000078	0.319332	-0.860341	7.442405	3.604522	0.667907	0.006014	0.249972	-0.735475	7.668390	4.132527	0.666819	-0.000370	0.351478	-0.735475	7.668390	4.132527	0.666819	-0.000370	0.351478
1464.425000	-0.883600	-2.423899	-1.013577	-1.277660	1.486795	1.458462	-0.485004	-0.265098	-0.005547	0.249483	-0.000074	0.312582	-0.917518	7.842062	3.774928	0.637450	-0.009838	0.242021	-0.701774	7.689342	4.140867	0.664234	-0.000182	0.348062	-0.701774	7.689342	4.140867	0.664234	-0.000182	0.348062
1464.435000	-0.888312	-2.426456	-1.013602	-1.275245	1.486844	1.461536	-0.470488	-0.255008	-0.005199	0.239198	-0.000069	0.297402	-0.938298	7.829505	3.802118	0.669790	-0.017471	0.292768	-0.668337	7.709956	4.149185	0.661631	0.000006	0.344645	-0.668337	7.709956	4.149185	0.661631	0.000006	0.344645
1464.445000	-0.892887	-2.429005	-1.013698	-1.272861	1.486771	1.464457	-0.455921	-0.249089	-0.005322	0.233500	-0.000000	0.290535	-1.043331	7.789081	3.769644	0.683527	-0.017121	0.266346	-0.635133	7.730401	4.157645	0.659028	0.000188	0.341228	-0.635133	7.730401	4.157645	0.659028	0.000188	0.341228
1464.455000	-0.897377	-2.431432	-1.013721	-1.270576	1.486807	1.467314	-0.441670	-0.241779	-0.004930	0.230511	-0.000000	0.278720	-1.064905	7.979695	3.788723	0.651973	-0.058301	0.351765	-0.602127	7.750730	4.165943	0.656405	0.000375	0.337812	-0.602127	7.750730	4.165943	0.656405	0.000375	0.337812
1464.465000	-0.901812	-2.433786	-1.013769	-1.268379	1.486784	1.470070	-0.429201	-0.230343	-0.004614	0.224265	-0.000061	0.273381	-0.864807	7.657867	3.729209	0.652850	-0.035586	0.283046	-0.569332	7.770933	4.174336	0.653789	0.000559	0.334395	-0.569332	7.770933	4.174336	0.653789	0.000559	0.334395
1464.475000	-0.905980	-2.436070	-1.013829	-1.266169	1.486807	1.472726	-0.415124	-0.223647	-0.004617	0.216290	-0.000057	0.264270	-0.738317	7.857191	3.740136	0.656018	-0.002745	0.301435	-0.536791	7.790805	4.182852	0.651167	0.000743	0.330979	-0.536791	7.790805	4.182852	0.651167	0.000743	0.330979
1464.487000	-0.910854	-2.438665	-1.013841	-1.263665	1.486771	1.475815	-0.398400	-0.215718	-0.003515	0.209929	-0.000064	0.254554	-0.542798	7.999666	3.752192	0.645484	-0.022325	0.249211	-0.497981	7.814544	4.192918	0.648004	0.000958	0.326879	-0.497981	7.814544	4.192918	0.648004	0.000958	0.326879
1464.497000	-0.914757	-2.440745	-1.013900	-1.261677	1.486795	1.478291	-0.385409	-0.205849	-0.003989	0.203613	-0.000071	0.246756	-0.489236	7.581583	3.746712	0.594877	-0.006088	0.252658	-0.465909	7.833944	4.201368	0.645366	0.001138	0.323462	-0.465909	7.833944	4.201368	0.645366	0.001138	0.323462
1464.507000	-0.918530	-2.442780	-1.013912	-1.259695	1.486760	1.480733	-0.369473	-0.200854	-0.003686	0.194276	-0.000000	0.238826	-0.609748	7.994392	3.812453	0.634947	-0.039567	0.252743	-0.434041	7.853159	4.209854	0.642726	0.001316	0.320046	-0.434041	7.853159	4.209854	0.642726	0.001316	0.320046
1464.517000	-0.922148	-2.444743	-1.013972	-1.257834	1.486784	1.483053	-0.356516	-0.194496	-0.003520	0.186487	-0.000000	0.228118	-0.435336	7.976925	3.740122	0.645107	-0.018155	0.275532	-0.402317	7.872445	4.218322	0.640076	0.001497	0.316629	-0.402317	7.872445	4.218322	0.640076	0.001497	0.316629
1464.527000	-0.925642	-2.446582	-1.013984	-1.256002	1.486771	1.485230	-0.340004	-0.183113	-0.003559	0.178506	-0.000128	0.220441	-0.575844	7.716547	3.705954	0.666902	-0.033339	0.224178	-0.370852	7.891261	4.226855	0.637420	0.001671	0.313212	-0.370852	7.891261	4.226855	0.637420	0.001671	0.313212
1464.537000	-0.928947	-2.448450	-1.014044	-1.254198	1.486771	1.487370	-0.327755	-0.179521	-0.003796	0.172636	-0.000112	0.208391	-0.377259	8.002077	3.761891	0.643580	-0.048171	0.297909	-0.339576	7.909903	4.235432	0.634768	0.001850	0.309796	-0.339576	7.909903	4.235432	0.634768	0.001850	0.309796
1464.547000	-0.932179	-2.450184	-1.014068	-1.252531	1.486771	1.489477	-0.313614	-0.172168	-0.003288	0.161813	-0.000120	0.202794	-0.291818	8.142317	3.787310	0.622133	-0.026686	0.199716	-0.308426	7.928649	4.243850	0.632095	0.002029	0.306379	-0.308426	7.928649	4.243850	0.632095	0.002029	0.306379
1464.559000	-0.935757	-2.452178	-1.014079	-1.250581	1.486759	1.491771	-0.295167	-0.156901	-0.003165	0.151767	-0.000123	0.186924	-0.409399	7.617169	3.715569	0.642487	-0.020950	0.234022	-0.271366	7.950565	4.254140	0.628889	0.002239	0.302279	-0.271366	7.950565	4.254140	0.628889	0.002239	0.302279
1464.569000	-0.938549	-2.453674	-1.014152	-1.249085	1.486784	1.493650	-0.281761	-0.154196	-0.003446	0.143369	-0.000112	0.181386	-0.446800	7.988229	3.770915	0.638500	-0.023923	0.241114	-0.240652	7.968775	4.262623	0.626201	0.002412	0.298863	-0.240652	7.968775	4.262623	0.626201	0.002412	0.298863
1464.579000	-0.941250	-2.455205	-1.014139	-1.247652	1.486771	1.495371	-0.269147	-0.147815	-0.002494	0.137767	-0.000118	0.170231	-0.212409	8.232774	3.726868	0.636673	-0.053522	0.231406	-0.210154	7.986626	4.271267	0.623520	0.002587	0.295446	-0.210154	7.986626	4.271267	0.623520	0.002587	0.295446
1464.589000	-0.943835	-2.456603	-1.014174	-1.246271	1.486820	1.497056	-0.254626	-0.138773	-0.002275	0.132987	-0.000109	0.160447	-0.440723	8.155413	3.723875	0.615668	-0.030756	0.250468	-0.179773	8.004578	4.279804	0.620823	0.002763	0.292029	-0.179773	8.004578	4.279804	0.620823	0.002763	0.292029
1464.599000	-0.946337	-2.457914	-1.014163	-1.244980	1.486783	1.498621	-0.242924	-0.125423	-0.001652	0.124331	-0.000117	0.151859	-0.122512	7.557876	3.593378	0.594022	-0.043898	0.232049	-0.149628	8.022054	4.288440	0.618123	0.002934	0.288613	-0.149628	8.022054	4.288440	0.618123	0.002934	0.288613
1464.611000	-0.949034	-2.459351	-1.014223	-1.243570	1.486784	1.500375	-0.224210	-0.122052	-0.002990	0.112102	-0.000101	0.141525	-0.345385	7.979677	3.746211	0.650260	-0.031963	0.260854	-0.113658	8.042884	4.298755	0.614870	0.003143	0.284513	-0.113658	8.042884	4.298755	0.614870	0.003143	0.284513
1464.621000	-0.951190	-2.460534	-1.014222	-1.242495	1.486771	1.501786	-0.212826	-0.115497	-0.001823	0.108404	-0.000091	0.134288	-0.107821	8.146895	3.736961	0.613134	-0.048365	0.205116	-0.083889	8.059948	4.307389	0.612153	0.003315	0.281096	-0.083889	8.059948	4.307389	0.612153	0.003315	0.281096
1464.631000	-0.953169	-2.461632	-1.014210	-1.241440	1.486760	1.502990	-0.197277	-0.106975	-0.001176	0.100652	-0.000099	0.123975	-0.116122	8.004085	3.607245	0.619684	-0.050506	0.305598	-0.054237	8.077054	4.316080	0.609442	0.003484	0.277680	-0.054237	8.077054	4.316080	0.609442	0.003484	0.277680
1464.641000	-0.955108	-2.462576	-1.014258	-1.240484	1.486760	1.504234	-0.183617	-0.100677	-0.001878	0.093271	-0.000091	0.121002	-0.315767	8.149920	3.704880	0.614365	-0.054697	0.223080	-0.024786	8.093806	4.324754	0.606713	0.003656	0.274263	-0.024786	8.093806	4.324754	0.606713	0.003656	0.274263
1464.653000	-0.957208	-2.463720	-1.014246	-1.239419	1.486820	1.505579	-0.167673	-0.087142	-0.001109	0.087466	-0.000082	0.105525	-0.089536	7.822179	3.660977	0.596112	-0.072861	0.225337	0.010363	8.113772	4.335082	0.603431	0.003865	0.270163	0.010363	8.113772	4.335082	0.603431	0.003865	0.270163
1464.663000	-0.958773	-2.464629	-1.014318	-1.238573	1.486784	1.506593	-0.153492	-0.082486	-0.002046	0.079764	-0.000089	0.095583	-0.065658	7.938924	3.668627	0.571892	-0.056625	0.234623	0.039495	8.130286	4.343839	0.600694	0.004032	0.266747	0.039495	8.130286	4.343839	0.600694	0.004032	0.266747
1464.673000	-0.960251	-2.465380	-1.014306	-1.237819	1.486760	1.507488	-0.140115	-0.077094	-0.002376	0.071923	-0.000083	0.085436	0.065846	8.190678	3.759734	0.579422	-0.054872	0.229803	0.068458	8.146583	4.352358	0.597941	0.004205	0.263330	0.068458	8.146583	4.352358	0.597941	0.004205	0.263330
1464.683000	-0.961592	-2.466108	-1.014306	-1.237151	1.486747	1.508285	-0.124455	-0.069625	-0.001645	0.065509	-0.000078	0.077903	0.123223	8.282368	3.651203	0.546552	-0.044349	0.244970	0.097280	8.162761	4.361060	0.595192	0.004373	0.259914	0.097280	8.162761	4.361060	0.595192	0.004373	0.259914
1464.693000	-0.962738	-2.466727	-1.014330	-1.236580	1.486747	1.509027	-0.111097	-0.060892	-0.000952	0.057539	-0.000084	0.072098	0.246998	8.268028	3.644128	0.606619	-0.052423	0.183288	0.125937	8.178715	4.369707	0.592429	0.004541	0.256497	0.125937	8.178715	4.369707	0.592429	0.004541	0.256497
1464.703000	-0.963774	-2.467274	-1.014365	-1.236066	1.486784	1.509693	-0.098737	-0.051898	-0.002106	0.051812	-0.000080	0.063178	0.610733	8.254357	3.715122	0.538256	-0.046030	0.169808	0.154455	8.194567	4.378307	0.589660	0.004715	0.253080	0.154455	8.194567	4.378307	0.589660	0.004715	0.253080
1464.715000	-0.964829	-2.467857	-1.014354	-1.235545	1.486771	1.510367	-0.079504	-0.042598	-0.001255	0.039716	-0.000072	0.049630	0.409314	8.155289	3.724843	0.620571	-0.072684	0.203072	0.188441	8.213162	4.388836	0.586339	0.004915	0.248980	0.188441	8.213162	4.388836	0.586339	0.004915	0.248980
1464.725000	-0.965562	-2.468261	-1.014413	-1.235174	1.486771	1.510830	-0.065364	-0.035653	-0.001308	0.035465	-0.000067	0.041334	0.601226	8.306810	3.689185	0.619491	-0.060773	0.164578	0.216600	8.228492	4.397553	0.583558	0.005090	0.245564	0.216600	8.228492	4.397553	0.583558	0.005090	0.245564
1464.735000	-0.966108	-2.468521	-1.014389	-1.234866	1.486784	1.511186	-0.050850	-0.028894	-0.001125	0.028759	-0.000062	0.033882	0.556660	8.414259	3.718422	0.570922	-0.041226	0.154280	0.244599	8.243587	4.406315	0.580781	0.005257	0.242147	0.244599	8.243587	4.406315	0.580781	0.005257	0.242147
1464.745000	-0.966495	-2.468757	-1.014389	-1.234643	1.486747	1.511456	-0.036232	-0.020741	-0.000812	0.019999	-0.000070	0.022318	0.474780	8.388675	3.658028	0.586176	-0.059698	0.202041	0.272477	8.258645	4.415049	0.577993	0.005421	0.238731	0.272477	8.258645	4.415049	0.577993	0.005421	0.238731
1464.755000	-0.966774	-2.468933	-1.014425	-1.234490	1.486784	1.511643	-0.022063	-0.012759	-0.000506	0.012225	-0.000066	0.013759	0.490869	8.324299	3.650432	0.567169	-0.035181	0.180320	0.300194	8.273483	4.423725	0.575192	0.005593	0.235314	0.300194	8.273483	4.423725	0.575192	0.005593	0.235314
1464.765000	-0.966888	-2.468977	-1.014377	-1.234460	1.486795	1.511698	-0.009403	-0.004233	-0.000249	0.002081	-0.000062	0.003835	0.719605	9.026910	3.756291	0.486727	-0.053120	0.078716	0.799815	9.165418	4.432515	0.390185	0.005761	0.072999	0.799815	9.165418	4.432515	0.390185	0.005761	0.072999
1464.777000	-0.966840	-2.468960	-1.014424	-1.234452	1.486784	1.511642	0.014321	0.004645	-0.000268	-0.007930	-0.000000	-0.012213	2.404534	10.077230	3.818748	0.266471	-0.073449	-0.047799	3.236676	10.420181	4.442714	0.140167	0.005963	-0.233464	3.236676	10.420181	4.442714	0.140167	0.005963	-0.233464
1464.787000	-0.966606	-2.468884	-1.014424	-1.234590	1.486771	1.511457	0.027489	0.013486	-0.000148	-0.018361	-0.000000	-0.023990	2.526621	10.832482	3.763554	0.231600	-0.085717	-0.042037	3.272286	11.059223	4.451087	0.001576	0.006134	-0.339371	3.272286	11.059223	4.451087	0.001576	0.006134	-0.339371
1464.797000	-0.966291	-2.468702	-1.014388	-1.234783	1.486771	1.511254	0.037301	0.018456	-0.000116	-0.019833	-0.000000	-0.023671	2.792783	10.970971	3.824480	0.185274	-0.045866	-0.127257	3.300859	11.074849	4.459318	-0.001352	0.006303	-0.342812	3.300859	11.074849	4.459318	-0.001352	0.006303	-0.342812
1464.807000	-0.965829	-2.468496	-1.014437	-1.234952	1.486784	1.510999	0.049795	0.023906	-0.000096	-0.024031	-0.000000	-0.028312	2.937395	11.269950	3.836560	0.135874	-0.080753	-0.213250	3.329289	11.090316	4.467679	-0.004275	0.006471	-0.346253	3.329289	11.090316	4.467679	-0.004275	0.006471	-0.346253
1464.819000	-0.965080	-2.468119	-1.014388	-1.235220	1.486771	1.510563	0.064182	0.033656	0.000032	-0.031951	0.000000	-0.037996	3.016905	11.389914	3.888514	0.082376	-0.063304	-0.239423	3.363208	11.108646	4.477667	-0.007791	0.006672	-0.350383	3.363208	11.108646	4.477667	-0.007791	0.006672	-0.350383
1464.829000	-0.964354	-2.467732	-1.014413	-1.235598	1.486784	1.510151	0.077737	0.041605	0.000054	-0.042852	0.000000	-0.048989	3.172811	11.355846	3.861431	0.055082	-0.051515	-0.252109	3.391340	11.123879	4.485995	-0.010724	0.006841	-0.353824	3.391340	11.123879	4.485995	-0.010724	0.006841	-0.353824
1464.839000	-0.963500	-2.467224	-1.014401	-1.236058	1.486771	1.509633	0.091214	0.050007	0.000024	-0.049279	0.000000	-0.057266	3.453667	11.419769	3.934003	0.038307	-0.087163	-0.264379	3.419286	11.138770	4.494312	-0.013672	0.007008	-0.357264	3.419286	11.138770	4.494312	-0.013672	0.007008	-0.357264
1464.849000	-0.962437	-2.466682	-1.014437	-1.236576	1.486771	1.509027	0.105388	0.057093	0.000021	-0.057544	0.000000	-0.067768	3.413329	11.540342	3.979671	0.003978	-0.059997	-0.315079	3.447100	11.153587	4.502551	-0.016626	0.007176	-0.360705	3.447100	11.153587	4.502551	-0.016626	0.007176	-0.360705
1464.859000	-0.961315	-2.466091	-1.014449	-1.237146	1.486784	1.508316	0.120828	0.063963	0.000019	-0.065600	-0.000059	-0.077664	3.338316	11.693944	3.988348	0.028258	-0.079010	-0.330097	3.474749	11.168149	4.510993	-0.019581	0.007346	-0.364146	3.474749	11.168149	4.510993	-0.019581	0.007346	-0.364146
1464.869000	-0.959997	-2.465393	-1.014449	-1.237834	1.486747	1.507377	0.133252	0.071652	0.000017	-0.073821	-0.000055	-0.090574	3.526453	11.716599	4.013200	0.002089	-0.086700	-0.252542	3.502227	11.182471	4.519244	-0.022556	0.007512	-0.367587	3.502227	11.182471	4.519244	-0.022556	0.007512	-0.367587
1464.879000	-0.958536	-2.464645	-1.014449	-1.238591	1.486771	1.506511	0.148787	0.081384	0.000031	-0.080226	-0.000052	-0.093379	3.277980	11.650058	4.067194	0.005063	-0.063612	-0.361682	3.529564	11.196671	4.527664	-0.025521	0.007678	-0.371028	3.529564	11.196671	4.527664	-0.025521	0.007678	-0.371028
1464.891000	-0.956638	-2.463524	-1.014413	-1.239640	1.486747	1.505258	0.162739	0.093300	0.000037	-0.090982	-0.000000	-0.108264	3.723151	11.353544	4.123885	0.019624	-0.060403	-0.349825	3.562107	11.213217	4.537789	-0.029095	0.007880	-0.375158	3.562107	11.213217	4.537789	-0.029095	0.007880	-0.375158
1464.901000	-0.954881	-2.462576	-1.014401	-1.240593	1.486760	1.504176	0.179494	0.097813	0.000052	-0.096590	-0.000000	-0.116632	3.642891	11.441883	4.201600	0.037723	-0.036046	-0.316568	3.589090	11.227003	4.546153	-0.032083	0.008043	-0.378599	3.589090	11.227003	4.546153	-0.032083	0.008043	-0.378599
1464.911000	-0.952966	-2.461553	-1.014424	-1.241531	1.486771	1.502916	0.191618	0.104397	0.000126	-0.101703	-0.000000	-0.128114	3.742852	11.656049	4.222923	0.007971	-0.085231	-0.268993	3.615914	11.240620	4.554576	-0.035073	0.008214	-0.382040	3.615914	11.240620	4.554576	-0.035073	0.008214	-0.382040
1464.921000	-0.950954	-2.460434	-1.014364	-1.242601	1.486722	1.501627	0.205389	0.115255	0.000812	-0.110348	-0.000000	-0.134711	3.819376	11.370068	4.216870	-0.000823	-0.050048	-0.297947	3.642559	11.253976	4.563090	-0.038064	0.008378	-0.385481	3.642559	11.253976	4.563090	-0.038064	0.008378	-0.385481
1464.933000	-0.948345	-2.459016	-1.014377	-1.244008	1.486760	1.499910	0.224454	0.122615	0.000459	-0.118335	0.000000	-0.143662	3.621336	11.446090	4.303496	0.038533	-0.063956	-0.369142	3.674306	11.269729	4.573217	-0.041668	0.008578	-0.389610	3.674306	11.269729	4.573217	-0.041668	0.008578	-0.389610
1464.943000	-0.946017	-2.457681	-1.014388	-1.245238	1.486771	1.498456	0.238546	0.133489	0.000484	-0.124855	0.000000	-0.153705	3.600384	11.060820	4.410580	0.023621	-0.043171	-0.385278	3.700601	11.282778	4.581685	-0.044680	0.008741	-0.393051	3.700601	11.282778	4.581685	-0.044680	0.008741	-0.393051
1464.953000	-0.943610	-2.456350	-1.014388	-1.246561	1.486760	1.496813	0.251132	0.136643	0.000435	-0.130292	0.000000	-0.166487	3.929050	11.274475	4.483119	0.007966	-0.057129	-0.245474	3.726694	11.295499	4.590093	-0.047705	0.008905	-0.396492	3.726694	11.295499	4.590093	-0.047705	0.008905	-0.396492
1464.963000	-0.940990	-2.454981	-1.014377	-1.247892	1.486760	1.495154	0.266582	0.141224	0.000618	-0.137913	0.000000	-0.168310	3.742136	11.706513	4.510329	0.020282	-0.063126	-0.363772	3.752664	11.308271	4.598501	-0.050731	0.009071	-0.399933	3.752664	11.308271	4.598501	-0.050731	0.009071	-0.399933
1464.973000	-0.938309	-2.453490	-1.014364	-1.249399	1.486771	1.493388	0.278289	0.149473	0.000987	-0.144463	0.000000	-0.177588	4.144766	11.771722	4.570705	0.044359	-0.056612	-0.353985	3.778463	11.320890	4.607003	-0.053761	0.009232	-0.403374	3.778463	11.320890	4.607003	-0.053761	0.009232	-0.403374
1464.983000	-0.935393	-2.451975	-1.014377	-1.250914	1.486771	1.491528	0.296578	0.159680	0.001234	-0.149671	0.000000	-0.191406	3.959578	11.592674	4.622808	0.014150	-0.051886	-0.311307	3.804056	11.333191	4.615474	-0.056796	0.009393	-0.406815	3.804056	11.333191	4.615474	-0.056796	0.009393	-0.406815
1464.995000	-0.931750	-2.449935	-1.014340	-1.252827	1.486771	1.489162	0.312395	0.167519	0.000868	-0.161032	0.000000	-0.200394	4.061007	11.716575	4.734187	0.055021	-0.038375	-0.326275	3.834527	11.347713	4.625647	-0.060451	0.009587	-0.410944	3.834527	11.347713	4.625647	-0.060451	0.009587	-0.410944
1465.005000	-0.928517	-2.448205	-1.014352	-1.254468	1.486784	1.487102	0.327012	0.174421	0.002163	-0.163961	0.000000	-0.209104	3.859177	12.004916	4.776860	-0.012270	-0.028447	-0.301830	3.859730	11.359685	4.634167	-0.063494	0.009750	-0.414385	3.859730	11.359685	4.634167	-0.063494	0.009750	-0.414385
1465.015000	-0.925152	-2.446416	-1.014316	-1.256193	1.486760	1.484967	0.338956	0.183824	0.002269	-0.172518	0.000000	-0.214079	4.124288	11.856607	4.831811	-0.021964	-0.049897	-0.338543	3.884706	11.371297	4.642735	-0.066547	0.009911	-0.417826	3.884706	11.371297	4.642735	-0.066547	0.009911	-0.417826
1465.025000	-0.921616	-2.444528	-1.014304	-1.257974	1.486747	1.482749	0.354607	0.194804	0.002208	-0.182209	0.000000	-0.224320	4.085995	11.501360	4.913698	0.005179	-0.019429	-0.371365	3.909515	11.382835	4.651249	-0.069608	0.010070	-0.421267	3.909515	11.382835	4.651249	-0.069608	0.010070	-0.421267
1465.035000	-0.917939	-2.442598	-1.014279	-1.259857	1.486771	1.480401	0.367784	0.197066	0.003273	-0.191727	0.000000	-0.235206	4.041659	11.892235	4.915959	-0.006231	-0.011829	-0.315841	3.934111	11.394112	4.659829	-0.072671	0.010228	-0.424708	3.934111	11.394112	4.659829	-0.072671	0.010228	-0.424708
1465.045000	-0.914184	-2.440520	-1.014207	-1.261809	1.486784	1.478072	0.382974	0.207006	0.004782	-0.198284	0.000000	-0.242683	3.844301	11.667391	4.879628	-0.062143	-0.008266	-0.367345	3.958527	11.405313	4.668494	-0.075739	0.010390	-0.428149	3.958527	11.405313	4.668494	-0.075739	0.010390	-0.428149
1465.057000	-0.909476	-2.437927	-1.014171	-1.264165	1.486771	1.475056	0.398964	0.218252	0.005058	-0.207732	0.000000	-0.257011	4.005419	11.376911	4.971328	-0.096039	-0.035996	-0.342113	3.987557	11.418501	4.678885	-0.079426	0.010575	-0.432278	3.987557	11.418501	4.678885	-0.079426	0.010575	-0.432278
1465.067000	-0.905381	-2.435710	-1.014112	-1.266306	1.486771	1.472470	0.411848	0.221739	0.005435	-0.217705	0.000000	-0.264658	4.183699	11.692050	4.958270	-0.053915	-0.022157	-0.375180	4.011497	11.429171	4.687497	-0.082513	0.010729	-0.435719	4.011497	11.429171	4.687497	-0.082513	0.010729	-0.435719
1465.077000	-0.901148	-2.433430	-1.014028	-1.268476	1.486722	1.469749	0.426473	0.229989	0.005688	-0.226666	0.000000	-0.273923	3.967470	11.708935	5.040799	-0.045545	-0.017482	-0.344656	4.035263	11.439842	4.696203	-0.085594	0.010888	-0.439160	4.035263	11.439842	4.696203	-0.085594	0.010888	-0.439160
1465.087000	-0.896774	-2.431043	-1.014015	-1.270753	1.486784	1.466972	0.439310	0.238452	0.005259	-0.234083	0.000000	-0.281102	4.030843	11.465199	5.065987	-0.052159	0.004853	-0.374531	4.058785	11.450201	4.704896	-0.088699	0.011043	-0.442601	4.058785	11.450201	4.704896	-0.088699	0.011043	-0.442601
1465.099000	-0.891343	-2.428141	-1.013919	-1.273580	1.486784	1.463483	0.455095	0.246233	0.005659	-0.241672	0.000000	-0.292089	4.228931	11.704865	5.192810	-0.055760	0.016722	-0.412565	4.086718	11.462348	4.715274	-0.092428	0.011225	-0.446730	4.086718	11.462348	4.715274	-0.092428	0.011225	-0.446730
1465.109000	-0.886710	-2.425656	-1.013895	-1.276037	1.486795	1.460429	0.467659	0.257556	0.006746	-0.249168	0.000000	-0.303172	4.342033	11.436855	5.155241	-0.012779	0.016661	-0.316131	4.109773	11.472404	4.724026	-0.095541	0.011377	-0.450171	4.109773	11.472404	4.724026	-0.095541	0.011377	-0.450171
1465.119000	-0.882042	-2.423044	-1.013846	-1.278651	1.486795	1.457362	0.483461	0.260209	0.006297	-0.255009	0.000000	-0.308763	4.250637	11.832001	5.213054	-0.020593	-0.000581	-0.369311	4.132595	11.482236	4.732729	-0.098666	0.011529	-0.453612	4.132595	11.482236	4.732729	-0.098666	0.011529	-0.453612
1465.129000	-0.877137	-2.420405	-1.013762	-1.281292	1.486771	1.454237	0.496931	0.269785	0.007946	-0.258984	0.000000	-0.317400	4.378067	11.739108	5.210477	-0.000838	0.031803	-0.344329	4.153482	11.491884	4.741388	-0.101806	0.011679	-0.457053	4.153482	11.491884	4.741388	-0.101806	0.011679	-0.457053
1465.139000	-0.872103	-2.417637	-1.013703	-1.283937	1.486760	1.451020	0.511502	0.275612	0.007467	-0.263374	0.000000	-0.326360	4.626673	11.808059	5.264315	-0.031633	0.041859	-0.396652	4.159254	11.501249	4.750197	-0.104936	0.011823	-0.460494	4.159254	11.501249	4.750197	-0.104936	0.011823	-0.460494
1465.149000	-0.866868	-2.414841	-1.013656	-1.286611	1.486795	1.447591	0.527216	0.283861	0.007372	-0.268755	0.000000	-0.335439	4.401234	11.826002	5.230597	-0.067491	0.014000	-0.380630	4.164793	11.510465	4.759000	-0.108074	0.011973	-0.463935	4.164793	11.510465	4.759000	-0.108074	0.011973	-0.463935
1465.161000	-0.860351	-2.411365	-1.013559	-1.289918	1.486760	1.443594	0.543254	0.291190	0.008093	-0.280026	0.000000	-0.346936	4.517469	11.916466	5.317349	-0.009691	0.032869	-0.387322	4.171126	11.521279	4.769480	-0.111852	0.012145	-0.468064	4.171126	11.521279	4.769480	-0.111852	0.012145	-0.468064
1465.171000	-0.854761	-2.408390	-1.013452	-1.292788	1.486784	1.440052	0.557414	0.301349	0.008586	-0.287534	0.000000	-0.359041	4.342903	11.871592	5.290482	-0.093845	0.062074	-0.369521	4.176111	11.530074	4.778360	-0.114997	0.012291	-0.471505	4.176111	11.530074	4.778360	-0.114997	0.012291	-0.471505
1465.181000	-0.849106	-2.405297	-1.013391	-1.295676	1.486747	1.436461	0.570748	0.308836	0.008856	-0.299611	0.000000	-0.365288	4.368801	11.673634	5.309698	-0.076987	0.057721	-0.387097	4.180814	11.538571	4.787261	-0.118151	0.012430	-0.474946	4.180814	11.538571	4.787261	-0.118151	0.012430	-0.474946
1465.191000	-0.843257	-2.402118	-1.013295	-1.298673	1.486760	1.432769	0.583284	0.316611	0.008874	-0.307020	0.000000	-0.375605	4.514034	11.778350	5.283363	-0.062286	0.070936	-0.405644	4.185248	11.546808	4.796105	-0.121316	0.012571	-0.478387	4.185248	11.546808	4.796105	-0.121316	0.012571	-0.478387
1465.201000	-0.837331	-2.398941	-1.013213	-1.301712	1.486807	1.428884	0.597498	0.324526	0.004656	-0.314937	0.000000	-0.387543	4.568268	11.557936	5.185738	-0.075884	0.085362	-0.316522	4.189409	11.554864	4.805048	-0.124478	0.012707	-0.481828	4.189409	11.554864	4.805048	-0.124478	0.012707	-0.481828
1465.213000	-0.830079	-2.394995	-1.013142	-1.305568	1.486735	1.424139	0.614871	0.336489	0.005346	-0.325435	0.000000	-0.396663	4.757212	11.344358	5.200654	-0.064731	0.092081	-0.340855	4.194088	11.564375	4.815618	-0.128307	0.012866	-0.485957	4.194088	11.564375	4.815618	-0.128307	0.012866	-0.485957
1465.223000	-0.823802	-2.391629	-1.013070	-1.308884	1.486760	1.420147	0.628856	0.339308	0.005961	-0.330829	0.000000	-0.401041	4.629333	11.678146	5.156356	-0.035798	0.098860	-0.395097	4.197680	11.572108	4.824512	-0.131502	0.013004	-0.489398	4.197680	11.572108	4.824512	-0.131502	0.013004	-0.489398
1465.233000	-0.817437	-2.388162	-1.013045	-1.312298	1.486795	1.416074	0.645560	0.348860	0.005455	-0.336383	0.000000	-0.409463	4.339525	11.664583	5.211836	-0.050362	0.108361	-0.388245	4.200945	11.579420	4.833379	-0.134711	0.013135	-0.492839	4.200945	11.579420	4.833379	-0.134711	0.013135	-0.492839
1465.243000	-0.810919	-2.384640	-1.013010	-1.315802	1.486795	1.411928	0.656652	0.352391	0.004608	-0.341300	0.000000	-0.418273	4.618984	12.120978	5.345949	-0.036237	0.113877	-0.418261	4.203914	11.586499	4.842283	-0.137927	0.013265	-0.496280	4.203914	11.586499	4.842283	-0.137927	0.013265	-0.496280
1465.255000	-0.802859	-2.380263	-1.013000	-1.319905	1.486760	1.406809	0.673629	0.362999	0.004299	-0.344205	0.000000	-0.430418	4.512319	11.889969	5.410287	-0.115376	0.147514	-0.416030	4.207125	11.594836	4.852955	-0.141787	0.013413	-0.500409	4.207125	11.594836	4.852955	-0.141787	0.013413	-0.500409
1465.265000	-0.795897	-2.376545	-1.012950	-1.323427	1.486772	1.402432	0.685077	0.371023	0.005418	-0.354562	0.000226	-0.442749	4.676642	12.000495	5.407112	-0.072476	0.137247	-0.377418	4.209448	11.601510	4.861955	-0.145004	0.013542	-0.503850	4.209448	11.601510	4.861955	-0.145004	0.013542	-0.503850
1465.275000	-0.788956	-2.372788	-1.012902	-1.326986	1.486760	1.397962	0.699799	0.376363	0.005511	-0.365067	0.000219	-0.452356	4.685621	12.119733	5.414187	-0.091851	0.135054	-0.388743	4.211471	11.607913	4.870887	-0.148231	0.013666	-0.507291	4.211471	11.607913	4.870887	-0.148231	0.013666	-0.507291
1465.285000	-0.781885	-2.368967	-1.012818	-1.330638	1.486772	1.393409	0.714886	0.387509	0.006427	-0.376319	0.000298	-0.460198	4.607702	11.846627	5.416613	-0.087538	0.152441	-0.387335	4.213183	11.614155	4.879917	-0.151462	0.013784	-0.510732	4.213183	11.614155	4.879917	-0.151462	0.013784	-0.510732
1465.297000	-0.773216	-2.364271	-1.012746	-1.335167	1.486820	1.387835	0.732403	0.396525	0.007257	-0.388191	0.000298	-0.470559	4.635934	11.918693	5.435454	-0.062111	0.175500	-0.395583	4.214852	11.621455	4.890755	-0.155342	0.013926	-0.514861	4.214852	11.621455	4.890755	-0.155342	0.013926	-0.514861
1465.307000	-0.765845	-2.360248	-1.012685	-1.339053	1.486807	1.383127	0.745867	0.404751	0.009759	-0.396231	0.000276	-0.478675	4.665047	11.741324	5.247820	-0.069165	0.184746	-0.435228	4.215896	11.627350	4.899831	-0.158595	0.014040	-0.518302	4.215896	11.627350	4.899831	-0.158595	0.014040	-0.518302
1465.317000	-0.758316	-2.356139	-1.012589	-1.343067	1.486795	1.378296	0.759898	0.414393	0.009702	-0.399236	0.000300	-0.488559	4.683550	11.454971	5.219234	-0.062896	0.200888	-0.425825	4.216530	11.632709	4.908976	-0.161865	0.014148	-0.521743	4.216530	11.632709	4.908976	-0.161865	0.014148	-0.521743
1465.327000	-0.750620	-2.351960	-1.012469	-1.347272	1.486760	1.373384	0.774543	0.418766	0.008932	-0.402082	0.000274	-0.497295	4.752272	11.839922	5.286220	-0.067565	0.192822	-0.440955	4.216852	11.637847	4.918075	-0.165144	0.014260	-0.525184	4.216852	11.637847	4.918075	-0.165144	0.014260	-0.525184
1465.339000	-0.741161	-2.346810	-1.012362	-1.352126	1.486807	1.367243	0.791331	0.427090	0.009597	-0.407267	0.000302	-0.509018	4.847022	11.776282	5.287029	-0.085202	0.205084	-0.437867	4.216787	11.643688	4.929059	-0.169074	0.014384	-0.528106	4.216787	11.643688	4.929059	-0.169074	0.014384	-0.528106
1465.349000	-0.733097	-2.342450	-1.012289	-1.356214	1.486795	1.362089	0.805547	0.435622	0.010357	-0.413078	0.000302	-0.516710	4.835596	11.641746	5.240726	-0.173210	0.225697	-0.417360	4.216279	11.648109	4.938385	-0.172335	0.014486	-0.530278	4.216279	11.648109	4.938385	-0.172335	0.014486	-0.530278
1465.359000	-0.724949	-2.337983	-1.012206	-1.360355	1.486795	1.356919	0.819871	0.442418	0.009091	-0.427024	0.000289	-0.523912	4.795747	11.823794	5.190308	-0.098004	0.247731	-0.414850	4.215457	11.652368	4.947684	-0.175603	0.014581	-0.532449	4.215457	11.652368	4.947684	-0.175603	0.014581	-0.532449
1465.369000	-0.716732	-2.333517	-1.012111	-1.364658	1.486820	1.351654	0.834033	0.448481	0.009338	-0.437322	0.000317	-0.532519	4.745820	11.765635	5.202124	-0.153211	0.275783	-0.461343	4.214400	11.656753	4.956894	-0.178888	0.014679	-0.534621	4.214400	11.656753	4.956894	-0.178888	0.014679	-0.534621
1465.381000	-0.706652	-2.328063	-1.011954	-1.369948	1.486820	1.345248	0.849533	0.459223	0.009947	-0.449626	0.000496	-0.548151	4.960878	11.535478	5.149724	-0.104251	0.268041	-0.401773	4.212614	11.661448	4.967946	-0.182865	0.014789	-0.537227	4.212614	11.661448	4.967946	-0.182865	0.014789	-0.537227
1465.391000	-0.698016	-2.323478	-1.011870	-1.374525	1.486844	1.339733	0.863213	0.465828	0.010211	-0.454082	0.000507	-0.557833	4.940869	11.648368	5.117679	-0.095082	0.295391	-0.422647	4.210713	11.665058	4.977224	-0.186185	0.014875	-0.539398	4.210713	11.665058	4.977224	-0.186185	0.014875	-0.539398
1465.401000	-0.689281	-2.318865	-1.011800	-1.379161	1.486796	1.334082	0.882211	0.474613	0.009066	-0.456921	0.001186	-0.564653	4.391499	11.657838	5.203488	-0.044900	0.295700	-0.413885	4.208543	11.668650	4.986392	-0.189539	0.014962	-0.541570	4.208543	11.668650	4.986392	-0.189539	0.014962	-0.541570
1465.411000	-0.680435	-2.314077	-1.011764	-1.383717	1.486844	1.328305	0.893734	0.481496	0.007447	-0.461741	0.001195	-0.567425	4.820657	12.001309	5.416695	-0.103497	0.308423	-0.412647	4.205975	11.671843	4.995625	-0.192865	0.015041	-0.543742	4.205975	11.671843	4.995625	-0.192865	0.015041	-0.543742
1465.423000	-0.669450	-2.308172	-1.011632	-1.389316	1.486869	1.321339	0.906718	0.490172	0.008054	-0.472726	0.004695	-0.575733	5.088984	12.073874	5.309092	-0.133043	0.240030	-0.434002	4.202272	11.674929	5.006863	-0.196860	0.015138	-0.546347	4.202272	11.674929	5.006863	-0.196860	0.015138	-0.546347
1465.433000	-0.660270	-2.303118	-1.011560	-1.394005	1.486869	1.315585	0.922127	0.498085	0.008197	-0.482713	0.003474	-0.589223	4.899783	11.884307	5.300428	-0.164185	0.177007	-0.468979	4.198724	11.675921	5.016299	-0.200191	0.015212	-0.548519	4.198724	11.675921	5.016299	-0.200191	0.015212	-0.548519
1465.443000	-0.650910	-2.298099	-1.011476	-1.398851	1.486891	1.309654	0.937065	0.507447	0.009371	-0.493916	0.001085	-0.603446	4.782392	11.697796	5.256908	-0.104061	0.226474	-0.406984	4.194812	11.667645	5.025726	-0.203542	0.015278	-0.550691	4.194812	11.667645	5.025726	-0.203542	0.015278	-0.550691
1465.453000	-0.641579	-2.292961	-1.011344	-1.403847	1.486891	1.303583	0.949788	0.515798	0.010400	-0.503076	0.000666	-0.611120	4.892474	11.556700	5.109257	-0.107595	0.209576	-0.422719	4.190568	11.659221	5.035126	-0.206911	0.015342	-0.552862	4.190568	11.659221	5.035126	-0.206911	0.015342	-0.552862
1465.463000	-0.631995	-2.287775	-1.011224	-1.408980	1.486916	1.297399	0.964512	0.522835	0.010112	-0.503912	0.000373	-0.617917	5.033514	11.577569	5.188499	-0.087608	0.208242	-0.470829	4.185964	11.650651	5.044568	-0.209281	0.015405	-0.555034	4.185964	11.650651	5.044568	-0.209281	0.015405	-0.555034
1465.475000	-0.620246	-2.281511	-1.011153	-1.415119	1.486903	1.289913	0.984091	0.532226	0.008510	-0.506052	0.000264	-0.627038	4.437643	11.575757	5.279512	-0.136573	0.205888	-0.462269	4.179926	11.639837	5.055868	-0.211298	0.015472	-0.557640	4.179926	11.639837	5.055868	-0.211298	0.015472	-0.557640
1465.485000	-0.610342	-2.276110	-1.011045	-1.420172	1.486891	1.283645	0.994739	0.537980	0.009445	-0.513114	0.000247	-0.640610	4.823085	11.887930	5.320090	-0.181568	0.226052	-0.440228	4.174425	11.630338	5.065347	-0.212971	0.015519	-0.559811	4.174425	11.630338	5.065347	-0.212971	0.015519	-0.559811
1465.495000	-0.600251	-2.270733	-1.010974	-1.425300	1.486903	1.277190	1.006970	0.545235	0.009043	-0.526266	0.000207	-0.649088	5.091422	11.907647	5.223034	-0.152848	0.221876	-0.452983	4.168561	11.620650	5.074851	-0.214649	0.015566	-0.561983	4.168561	11.620650	5.074851	-0.214649	0.015566	-0.561983
1465.505000	-0.590065	-2.265201	-1.010901	-1.430571	1.486903	1.270633	1.022296	0.553926	0.009326	-0.538140	0.000203	-0.654258	4.750797	11.635495	5.277827	-0.135721	0.211390	-0.459884	4.162326	11.610638	5.084319	-0.216350	0.015607	-0.564154	4.162326	11.610638	5.084319	-0.216350	0.015607	-0.564154
1465.515000	-0.579807	-2.259573	-1.010805	-1.436016	1.486891	1.263985	1.038291	0.560260	0.010370	-0.548870	0.000178	-0.661848	4.825325	11.804426	5.221887	-0.105431	0.198603	-0.487072	4.155589	11.600128	5.093964	-0.218043	0.015642	-0.566326	4.155589	11.600128	5.093964	-0.218043	0.015642	-0.566326
1465.527000	-0.567290	-2.252786	-1.010640	-1.442766	1.486891	1.255985	1.042783	0.563501	0.006449	-0.544098	0.000125	-0.666045	3.506161	10.883673	5.121582	-0.067567	0.194565	-0.434721	2.510920	10.659889	4.786230	-0.199990	0.003470	-0.516503	2.510920	10.659889	4.786230	-0.199990	0.003470	-0.516503
1465.537000	-0.556784	-2.247143	-1.010616	-1.448199	1.486903	1.249371	1.040397	0.562488	0.006216	-0.539440	0.000109	-0.668148	4.142622	11.237473	5.163883	-0.111878	0.218980	-0.442879	2.508148	10.634800	4.791601	-0.199991	0.003415	-0.516503	2.508148	10.634800	4.791601	-0.199991	0.003415	-0.516503
1465.547000	-0.546202	-2.241473	-1.010494	-1.453475	1.486903	1.242591	1.046688	0.567002	0.010282	-0.541941	0.000098	-0.671952	3.430624	10.836308	5.069490	-0.194309	0.209447	-0.446107	2.505413	10.609287	4.796876	-0.199972	0.003360	-0.516503	2.505413	10.609287	4.796876	-0.199972	0.003360	-0.516503
1465.557000	-0.535753	-2.235793	-1.010289	-1.458809	1.486939	1.235847	1.047951	0.568759	0.013415	-0.547236	0.000123	-0.670020	3.348834	10.419327	4.781745	-0.195530	0.208710	-0.373739	2.502650	10.583511	4.802205	-0.199925	0.003306	-0.516503	2.502650	10.583511	4.802205	-0.199925	0.003306	-0.516503
1465.567000	-0.525332	-2.230076	-1.010207	-1.464259	1.486891	1.229178	1.047921	0.569135	0.012358	-0.553192	0.000128	-0.667481	3.211755	10.275232	4.746172	-0.173567	0.206440	-0.442479	2.499986	10.557293	4.807261	-0.199902	0.003255	-0.516503	2.499986	10.557293	4.807261	-0.199902	0.003255	-0.516503
1465.577000	-0.514883	-2.224352	-1.010075	-1.469882	1.486928	1.222551	1.048180	0.567503	0.011968	-0.554077	0.000118	-0.668306	2.917101	10.112716	4.776721	-0.111326	0.227765	-0.500396	2.497343	10.530626	4.812217	-0.199896	0.003196	-0.516503	2.497343	10.530626	4.812217	-0.199896	0.003196	-0.516503
1465.589000	-0.502246	-2.217568	-1.009978	-1.476587	1.486951	1.214504	1.050665	0.565230	0.011781	-0.541127	0.000180	-0.671392	2.455755	10.357816	4.648007	-0.145859	0.216853	-0.400767	2.494264	10.498404	4.817912	-0.199900	0.003133	-0.516503	2.494264	10.498404	4.817912	-0.199900	0.003133	-0.516503
1465.599000	-0.491748	-2.211877	-1.009862	-1.481942	1.486867	1.207709	1.047032	0.563487	0.007567	-0.540583	0.000157	-0.670966	2.794420	10.344400	4.954397	-0.168582	0.209950	-0.418804	2.491776	10.471240	4.822489	-0.199874	0.003080	-0.516503	2.491776	10.471240	4.822489	-0.199874	0.003080	-0.516503
1465.609000	-0.481251	-2.206267	-1.009776	-1.487294	1.486903	1.201004	1.044605	0.565252	0.009750	-0.544185	0.000247	-0.670343	2.990335	10.344317	4.783824	-0.179515	0.240016	-0.441058	2.489359	10.444082	4.826890	-0.199849	0.003026	-0.516503	2.489359	10.444082	4.826890	-0.199849	0.003026	-0.516503
1465.619000	-0.470867	-2.200709	-1.009692	-1.492692	1.486928	1.194366	1.046317	0.564645	0.010062	-0.550060	0.000305	-0.668137	2.816632	10.448775	4.791389	-0.159144	0.252138	-0.406329	2.487000	10.416949	4.831125	-0.199838	0.002974	-0.516503	2.487000	10.416949	4.831125	-0.199838	0.002974	-0.516503
1465.629000	-0.460480	-2.195054	-1.009610	-1.498265	1.486916	1.187750	1.044690	0.564953	0.006673	-0.553510	0.000246	-0.671984	3.321330	10.641762	4.924638	-0.080864	0.240779	-0.424311	2.484708	10.389233	4.835165	-0.199852	0.002922	-0.516503	2.484708	10.389233	4.835165	-0.199852	0.002922	-0.516503
1465.641000	-0.447919	-2.188273	-1.009515	-1.504970	1.486903	1.179653	1.045440	0.565632	0.007223	-0.543248	0.000228	-0.674708	3.260917	10.444974	4.985767	-0.122654	0.230564	-0.390404	2.482004	10.355419	4.839871	-0.199864	0.002860	-0.516503	2.482004	10.355419	4.839871	-0.199864	0.002860	-0.516503
1465.651000	-0.437575	-2.182581	-1.009456	-1.510391	1.486939	1.172901	1.045676	0.564886	0.005924	-0.539845	0.000293	-0.670321	3.453391	10.681800	5.068435	-0.178305	0.241819	-0.403524	2.479802	10.326805	4.843669	-0.199853	0.002810	-0.516503	2.479802	10.326805	4.843669	-0.199853	0.002810	-0.516503
1465.661000	-0.427105	-2.176890	-1.009431	-1.515763	1.486928	1.166188	1.046972	0.565378	0.007261	-0.542534	0.000275	-0.668601	3.313966	10.665944	5.155582	-0.165737	0.266838	-0.428476	2.477657	10.297909	4.847328	-0.199832	0.002753	-0.516503	2.477657	10.297909	4.847328	-0.199832	0.002753	-0.516503
1465.671000	-0.416518	-2.171280	-1.009297	-1.521076	1.486951	1.159587	1.047248	0.566662	0.010447	-0.545873	0.000441	-0.671025	3.354246	10.396780	4.983386	-0.201735	0.268986	-0.442687	2.475525	10.268919	4.850925	-0.199794	0.002706	-0.516503	2.475525	10.268919	4.850925	-0.199794	0.002706	-0.516503
1465.681000	-0.406051	-2.165623	-1.009213	-1.526519	1.486939	1.152864	1.047607	0.566742	0.009902	-0.550813	0.000608	-0.670837	3.192711	10.217926	4.936869	-0.192436	0.273201	-0.440603	2.473492	10.239648	4.854276	-0.199784	0.002653	-0.516503	2.473492	10.239648	4.854276	-0.199784	0.002653	-0.516503
1465.693000	-0.393506	-2.158841	-1.009095	-1.533188	1.486951	1.144756	1.047075	0.566678	0.009867	-0.548433	0.000426	-0.671586	3.409842	10.303559	5.028868	-0.118083	0.267342	-0.392096	2.471087	10.204140	4.858161	-0.199773	0.002587	-0.516503	2.471087	10.204140	4.858161	-0.199773	0.002587	-0.516503
1465.703000	-0.383015	-2.153149	-1.008974	-1.538779	1.486951	1.138018	1.047728	0.565522	0.010678	-0.542739	0.001082	-0.670679	3.339146	10.132309	4.940769	-0.105632	0.264891	-0.388701	2.469138	10.174085	4.861242	-0.199769	0.002536	-0.516503	2.469138	10.174085	4.861242	-0.199769	0.002536	-0.516503
1465.713000	-0.372632	-2.147470	-1.008952	-1.544163	1.486951	1.131415	1.046933	0.564206	0.007392	-0.539634	0.000865	-0.667927	3.394355	10.263407	5.196259	-0.176435	0.277002	-0.447342	2.467286	10.143716	4.864123	-0.199757	0.002488	-0.516503	2.467286	10.143716	4.864123	-0.199757	0.002488	-0.516503
1465.723000	-0.362164	-2.141849	-1.008857	-1.549569	1.486951	1.124736	1.047648	0.566189	0.008432	-0.544129	0.000697	-0.669315	3.502136	10.110286	5.176326	-0.168595	0.282897	-0.419706	2.465474	10.113423	4.866884	-0.199739	0.002434	-0.516503	2.465474	10.113423	4.866884	-0.199739	0.002434	-0.516503
1465.735000	-0.349608	-2.135090	-1.008723	-1.555990	1.486940	1.116616	1.047705	0.565172	0.010090	-0.548291	0.001503	-0.674179	3.555879	10.273869	5.052934	-0.177481	0.248020	-0.387149	2.463340	10.076465	4.870057	-0.199707	0.002373	-0.516503	2.463340	10.076465	4.870057	-0.199707	0.002373	-0.516503
1465.745000	-0.339213	-2.129338	-1.008700	-1.561584	1.486987	1.109866	1.046752	0.565535	0.007094	-0.551943	0.000733	-0.670234	3.589942	10.028530	5.203936	-0.066529	0.260622	-0.416733	2.461656	10.045205	4.872477	-0.199702	0.002324	-0.516503	2.461656	10.045205	4.872477	-0.199702	0.002324	-0.516503
1465.755000	-0.328624	-2.123709	-1.008556	-1.567230	1.487000	1.103195	1.049989	0.564640	0.008519	-0.543675	0.000446	-0.667455	3.368675	10.241947	5.194283	-0.089098	0.253730	-0.423294	2.460011	10.013565	4.874766	-0.199702	0.002274	-0.516503	2.460011	10.013565	4.874766	-0.199702	0.002274	-0.516503
1465.765000	-0.318082	-2.118040	-1.008533	-1.572644	1.486975	1.096614	1.048910	0.565560	0.008464	-0.540408	0.000865	-0.672177	3.180175	10.130811	5.219861	-0.132660	0.270255	-0.430476	2.458427	9.982121	4.876911	-0.199690	0.002225	-0.516503	2.458427	9.982121	4.876911	-0.199690	0.002225	-0.516503
1465.775000	-0.307568	-2.112430	-1.008462	-1.577997	1.487012	1.089895	1.047470	0.567221	0.007689	-0.542052	0.000587	-0.670520	3.132063	9.911543	5.391196	-0.168713	0.270250	-0.478613	2.456922	9.950254	4.878897	-0.199666	0.002173	-0.516503	2.456922	9.950254	4.878897	-0.199666	0.002173	-0.516503
1465.785000	-0.297020	-2.106712	-1.008327	-1.583315	1.487000	1.083118	1.047526	0.569229	0.011315	-0.547013	0.000545	-0.671492	3.097682	9.718408	5.129183	-0.184989	0.269645	-0.402279	2.455437	9.918151	4.880790	-0.199628	0.002124	-0.516503	2.455437	9.918151	4.880790	-0.199628	0.002124	-0.516503
1465.795000	-0.286580	-2.101020	-1.008183	-1.588696	1.487012	1.076351	1.048754	0.567304	0.011497	-0.551600	0.000626	-0.670385	2.960701	9.865494	5.092557	-0.189531	0.270003	-0.384537	2.453970	9.885318	4.882571	-0.199590	0.002074	-0.516503	2.453970	9.885318	4.882571	-0.199590	0.002074	-0.516503
1465.807000	-0.273971	-2.094185	-1.008065	-1.595447	1.487024	1.068327	1.046548	0.567201	0.009290	-0.549678	0.000443	-0.665370	3.023051	9.728002	5.274542	-0.103145	0.282220	-0.414717	2.452329	9.845511	4.884435	-0.199576	0.002013	-0.516503	2.452329	9.845511	4.884435	-0.199576	0.002013	-0.516503
1465.817000	-0.263539	-2.088458	-1.007993	-1.600976	1.487012	1.061740	1.048262	0.565339	0.010599	-0.543046	0.000409	-0.668617	0.935162	8.670703	4.871205	-0.078433	0.276623	-0.391431	0.990197	8.914848	4.583564	-0.177214	-0.009313	-0.464756	0.990197	8.914848	4.583564	-0.177214	-0.009313	-0.464756
1465.827000	-0.253243	-2.082832	-1.007874	-1.606281	1.487036	1.055103	1.024445	0.552451	0.008252	-0.531156	0.000357	-0.661527	2.049432	9.338791	4.997588	-0.174484	0.258510	-0.380736	0.995550	8.866086	4.578771	-0.175441	-0.009396	-0.462584	0.995550	8.866086	4.578771	-0.175441	-0.009396	-0.462584
1465.837000	-0.243063	-2.077393	-1.007802	-1.611562	1.487000	1.048537	1.013663	0.548778	0.009458	-0.528238	0.000286	-0.650692	2.076954	8.902766	5.034459	-0.195524	0.275025	-0.374331	1.000758	8.817933	4.573633	-0.173685	-0.009474	-0.460413	1.000758	8.817933	4.573633	-0.173685	-0.009474	-0.460413
1465.847000	-0.232977	-2.071979	-1.007632	-1.616733	1.487036	1.042070	1.003475	0.543190	0.013045	-0.524279	0.000210	-0.639010	1.533500	8.595704	4.705969	-0.192094	0.276028	-0.402196	1.005801	8.770184	4.568213	-0.171932	-0.009554	-0.458241	1.005801	8.770184	4.568213	-0.171932	-0.009554	-0.458241
1465.857000	-0.223068	-2.066601	-1.007526	-1.621877	1.487024	1.035749	0.989027	0.535175	0.010280	-0.521958	0.000234	-0.629746	1.458206	8.449924	4.716571	-0.128466	0.272327	-0.400363	1.010751	8.722568	4.562506	-0.170191	-0.009630	-0.456070	1.010751	8.722568	4.562506	-0.170191	-0.009630	-0.456070
1465.867000	-0.213274	-2.061235	-1.007432	-1.627179	1.487024	1.029454	0.973028	0.526326	0.008127	-0.513341	0.000307	-0.624620	1.941958	8.572622	4.956973	-0.021646	0.286562	-0.376830	1.015658	8.674755	4.556517	-0.168474	-0.009708	-0.453898	1.015658	8.674755	4.556517	-0.168474	-0.009708	-0.453898
1465.879000	-0.201657	-2.054928	-1.007348	-1.633276	1.487048	1.022040	0.958096	0.516462	0.008557	-0.494464	0.000347	-0.610719	1.518539	8.374207	4.887141	-0.108959	0.275875	-0.409689	1.021384	8.617680	4.549002	-0.165862	-0.009796	-0.451292	1.021384	8.617680	4.549002	-0.165862	-0.009796	-0.451292
1465.889000	-0.192334	-2.049791	-1.007289	-1.638132	1.487024	1.015967	0.943274	0.509088	0.007070	-0.487239	0.000356	-0.602709	1.693700	8.313637	4.970224	-0.138435	0.296933	-0.358000	1.025915	8.570804	4.542474	-0.162425	-0.009869	-0.449121	1.025915	8.570804	4.542474	-0.162425	-0.009869	-0.449121
1465.899000	-0.182995	-2.044772	-1.007192	-1.642906	1.487012	1.009997	0.928715	0.503631	0.008508	-0.483148	0.000306	-0.591730	2.001251	8.087844	4.886559	-0.122729	0.274220	-0.398895	1.030212	8.524770	4.535692	-0.159009	-0.009942	-0.446949	1.030212	8.524770	4.535692	-0.159009	-0.009942	-0.446949
1465.909000	-0.173709	-2.039876	-1.007096	-1.647626	1.487012	1.004142	0.916952	0.494923	0.009485	-0.478963	0.000316	-0.588162	1.672900	8.276222	4.788038	-0.165155	0.288522	-0.354457	1.034333	8.470966	4.528690	-0.155593	-0.010012	-0.444777	1.034333	8.470966	4.528690	-0.155593	-0.010012	-0.444777
1465.921000	-0.162855	-2.034023	-1.007026	-1.653340	1.487048	0.997216	0.897468	0.484032	0.006727	-0.473653	0.000356	-0.575522	2.053282	8.366317	4.970814	-0.118717	0.283336	-0.373271	1.039050	8.404514	4.519990	-0.151524	-0.010093	-0.442171	1.039050	8.404514	4.519990	-0.151524	-0.010093	-0.442171
1465.931000	-0.153891	-2.029209	-1.006989	-1.658107	1.487048	0.991519	0.884719	0.476652	0.006934	-0.465737	0.000385	-0.567479	1.748788	8.300912	4.982265	-0.068192	0.293688	-0.399166	1.042877	8.348975	4.512520	-0.148134	-0.010163	-0.440000	1.042877	8.348975	4.512520	-0.148134	-0.010163	-0.440000
1465.941000	-0.145174	-2.024514	-1.006917	-1.662785	1.487048	0.985840	0.872568	0.468392	0.007984	-0.451296	0.000323	-0.557386	1.634102	8.354053	4.938013	-0.067908	0.325347	-0.410878	1.046451	8.294181	4.504841	-0.144758	-0.010232	-0.437828	1.046451	8.294181	4.504841	-0.144758	-0.010232	-0.437828
1465.951000	-0.136563	-2.019818	-1.006858	-1.667203	1.487024	0.980298	0.857730	0.463951	0.006757	-0.438681	0.000369	-0.547342	1.581275	8.145196	5.035720	-0.133275	0.295264	-0.351456	1.049857	8.239665	4.496998	-0.141378	-0.010300	-0.435657	1.049857	8.239665	4.496998	-0.141378	-0.010300	-0.435657
1465.963000	-0.126532	-2.014383	-1.006725	-1.672389	1.487072	0.973785	0.841693	0.455514	0.008618	-0.432942	0.000851	-0.535482	1.769454	8.160331	4.865904	-0.166691	0.303054	-0.348550	1.053629	8.175053	4.487353	-0.137327	-0.010383	-0.433051	1.053629	8.175053	4.487353	-0.137327	-0.010383	-0.433051
1465.973000	-0.118207	-2.009869	-1.006665	-1.676606	1.487060	0.968471	0.829805	0.446016	0.008926	-0.429972	0.000704	-0.527024	1.530879	8.135756	4.872924	-0.122396	0.308852	-0.362326	1.056574	8.121530	4.479133	-0.133958	-0.010446	-0.430879	1.056574	8.121530	4.479133	-0.133958	-0.010446	-0.430879
1465.983000	-0.109927	-2.005486	-1.006558	-1.680943	1.487120	0.963283	0.813989	0.439018	0.007392	-0.425818	0.000653	-0.519026	1.566482	8.045654	4.969241	-0.094390	0.317516	-0.323105	1.059324	8.068364	4.470755	-0.130598	-0.010519	-0.428708	1.059324	8.068364	4.470755	-0.130598	-0.010519	-0.428708
1465.993000	-0.101878	-2.001201	-1.006498	-1.685170	1.487084	0.958123	0.798224	0.431983	0.007403	-0.420065	0.000930	-0.510909	1.821768	7.936821	4.935827	-0.019178	0.288333	-0.329033	1.061743	8.016266	4.462212	-0.127256	-0.010584	-0.426536	1.061743	8.016266	4.462212	-0.127256	-0.010584	-0.426536
1466.003000	-0.094014	-1.996864	-1.006427	-1.689420	1.487108	0.953085	0.785708	0.423689	0.006684	-0.409041	0.001176	-0.499746	1.656978	8.075329	5.018330	-0.043206	0.268135	-0.349005	1.064061	7.964006	4.453533	-0.123925	-0.010649	-0.424365	1.064061	7.964006	4.453533	-0.123925	-0.010649	-0.424365
1466.013000	-0.086170	-1.992695	-1.006379	-1.693548	1.487120	0.948115	0.770787	0.416863	0.006270	-0.394006	0.000889	-0.490063	1.604428	7.950406	5.026999	-0.075056	0.276724	-0.365619	1.066139	7.912289	4.444720	-0.120595	-0.010719	-0.420973	1.066139	7.912289	4.444720	-0.120595	-0.010719	-0.420973
1466.023000	-0.078543	-1.988548	-1.006307	-1.697474	1.487109	0.943242	0.756148	0.411142	0.007547	-0.384456	0.002028	-0.481789	1.594873	7.600395	5.024388	-0.128002	0.261747	-0.321502	1.067949	7.861273	4.435796	-0.117265	-0.010786	-0.417532	1.067949	7.861273	4.435796	-0.117265	-0.010786	-0.417532
1466.033000	-0.071174	-1.984500	-1.006200	-1.701259	1.487156	0.938526	0.741877	0.403182	0.007800	-0.380393	0.001307	-0.474702	1.691309	7.713936	4.952446	-0.129732	0.234828	-0.335110	1.069615	7.810237	4.426751	-0.113924	-0.010851	-0.414091	1.069615	7.810237	4.426751	-0.113924	-0.010851	-0.414091
1466.045000	-0.062449	-1.979697	-1.006115	-1.705704	1.487120	0.932884	0.727939	0.392421	0.008410	-0.377561	0.000797	-0.463823	1.563174	7.551486	4.877280	-0.081503	0.257196	-0.349996	1.071215	7.750158	4.415738	-0.109941	-0.010934	-0.409962	1.071215	7.750158	4.415738	-0.109941	-0.010934	-0.409962
1466.055000	-0.055179	-1.975827	-1.006068	-1.709414	1.487155	0.928236	0.715497	0.385950	0.007629	-0.373031	0.000606	-0.455144	1.387668	7.409620	4.949533	-0.143431	0.229869	-0.332926	1.072275	7.700727	4.406455	-0.106633	-0.011003	-0.406521	1.072275	7.700727	4.406455	-0.106633	-0.011003	-0.406521
1466.065000	-0.048151	-1.972017	-1.005937	-1.713096	1.487120	0.923697	0.699910	0.377707	0.007588	-0.367213	0.000449	-0.444774	1.306929	7.520623	4.908962	-0.080530	0.240961	-0.349296	1.072998	7.652377	4.397099	-0.103344	-0.011075	-0.403080	1.072998	7.652377	4.397099	-0.103344	-0.011075	-0.403080
1466.075000	-0.041293	-1.968280	-1.005864	-1.716729	1.487144	0.919314	0.684917	0.369338	0.007248	-0.359787	0.000353	-0.433887	1.366757	7.410534	4.890070	-0.066480	0.224864	-0.348955	1.073656	7.603505	4.387604	-0.100044	-0.011145	-0.399639	1.073656	7.603505	4.387604	-0.100044	-0.011145	-0.399639
1466.087000	-0.033206	-1.963908	-1.005829	-1.721079	1.487144	0.914174	0.669402	0.361070	0.006287	-0.349233	0.000273	-0.424471	1.275933	7.293540	4.981827	-0.020464	0.248019	-0.357356	1.074043	7.546063	4.376151	-0.096122	-0.011228	-0.395510	1.074043	7.546063	4.376151	-0.096122	-0.011228	-0.395510
1466.097000	-0.026597	-1.960351	-1.005745	-1.724581	1.487144	0.909992	0.653250	0.351447	0.006436	-0.335423	0.000229	-0.419509	1.550963	7.484866	5.000633	-0.045692	0.237140	-0.271005	1.074022	7.499178	4.366538	-0.092859	-0.011304	-0.392069	1.074022	7.499178	4.366538	-0.092859	-0.011304	-0.392069
1466.107000	-0.020081	-1.956853	-1.005661	-1.727853	1.487132	0.905895	0.640316	0.345068	0.006344	-0.325387	0.000198	-0.412103	1.332864	7.229070	4.934892	-0.064989	0.228053	-0.326450	1.073769	7.452712	4.356824	-0.089585	-0.011377	-0.388628	1.073769	7.452712	4.356824	-0.089585	-0.011377	-0.388628
1466.117000	-0.013791	-1.953475	-1.005673	-1.731070	1.487120	0.901834	0.623950	0.337849	0.006080	-0.321854	0.000130	-0.400653	1.448192	7.403111	4.983634	-0.099131	0.217505	-0.317989	1.073242	7.406960	4.347118	-0.086328	-0.011452	-0.385187	1.073242	7.406960	4.347118	-0.086328	-0.011452	-0.385187
1466.127000	-0.007657	-1.950159	-1.005578	-1.734230	1.487132	0.897896	0.610061	0.328638	0.005374	-0.317598	0.000109	-0.391098	1.584988	7.329244	4.980520	-0.087019	0.236068	-0.307201	1.072478	7.361666	4.337329	-0.083076	-0.011528	-0.381746	1.072478	7.361666	4.337329	-0.083076	-0.011528	-0.381746
1466.137000	-0.001705	-1.946875	-1.005542	-1.737360	1.487119	0.893956	0.596939	0.323638	0.005830	-0.312935	0.000098	-0.381167	1.582127	7.272352	4.965703	-0.114294	0.234922	-0.281586	1.071490	7.316748	4.327466	-0.079827	-0.011608	-0.378305	1.071490	7.316748	4.327466	-0.079827	-0.011608	-0.378305
1466.147000	0.004142	-1.943750	-1.005470	-1.740409	1.487119	0.890143	0.584827	0.313976	0.005400	-0.306667	0.000088	-0.374554	1.617634	7.381486	5.025045	-0.067670	0.260403	-0.233791	1.070157	7.272951	4.317637	-0.076601	-0.011683	-0.374864	1.070157	7.272951	4.317637	-0.076601	-0.011683	-0.374864
1466.159000	0.011028	-1.939999	-1.005410	-1.744032	1.487155	0.885800	0.569197	0.307909	0.005237	-0.300505	0.000079	-0.359084	1.349915	7.109029	5.031596	0.006519	0.228289	-0.356683	1.068327	7.220497	4.305709	-0.072731	-0.011783	-0.370735	1.068327	7.220497	4.305709	-0.072731	-0.011783	-0.370735
1466.169000	0.016650	-1.936933	-1.005374	-1.746951	1.487143	0.882257	0.554289	0.297346	0.005360	-0.291463	0.000072	-0.350363	1.452250	7.270986	4.958760	0.001760	0.231502	-0.337010	1.066471	7.177708	4.295785	-0.069513	-0.011862	-0.367294	1.066471	7.177708	4.295785	-0.069513	-0.011862	-0.367294
1466.179000	0.022110	-1.934031	-1.005290	-1.749861	1.487119	0.878795	0.539530	0.293027	0.006709	-0.281250	0.000067	-0.344388	1.541078	7.007691	4.869423	0.028373	0.230992	-0.296774	1.064382	7.135356	4.285778	-0.066305	-0.011943	-0.363853	1.064382	7.135356	4.285778	-0.066305	-0.011943	-0.363853
1466.189000	0.027396	-1.931145	-1.005231	-1.752657	1.487155	0.875401	0.527029	0.283104	0.005281	-0.271311	0.000075	-0.336801	1.377894	7.131803	4.826944	-0.019978	0.247666	-0.305671	1.062004	7.093764	4.275748	-0.063102	-0.012032	-0.360412	1.062004	7.093764	4.275748	-0.063102	-0.012032	-0.360412
1466.199000	0.032645	-1.928364	-1.005183	-1.755360	1.487143	0.872158	0.512445	0.277258	0.005191	-0.259885	0.000070	-0.327858	1.203337	7.067027	4.862865	-0.027916	0.219324	-0.316103	1.059397	7.052595	4.265760	-0.059911	-0.012115	-0.356971	1.059397	7.052595	4.265760	-0.059911	-0.012115	-0.356971
1466.211000	0.038726	-1.925094	-1.005147	-1.758492	1.487119	0.868272	0.494767	0.267212	0.004839	-0.253790	0.000065	-0.318920	1.130542	6.824028	4.864842	-0.017638	0.281341	-0.278765	1.045751	7.004570	4.253768	-0.056096	-0.012221	-0.352842	1.045751	7.004570	4.253768	-0.056096	-0.012221	-0.352842
1466.221000	0.043549	-1.922541	-1.005088	-1.760960	1.487132	0.865196	0.478724	0.261694	0.006277	-0.243883	0.000061	-0.310849	1.162899	6.669415	4.751833	-0.070004	0.248733	-0.255904	1.025999	6.964825	4.243722	-0.052906	-0.012311	-0.349401	1.025999	6.964825	4.243722	-0.052906	-0.012311	-0.349401
1466.231000	0.048263	-1.919978	-1.005027	-1.763340	1.487119	0.862095	0.464689	0.252845	0.005359	-0.242143	0.000000	-0.296940	1.190909	6.665606	4.742201	-0.048859	0.226544	-0.306034	1.005952	6.925900	4.233721	-0.049734	-0.012402	-0.345960	1.005952	6.925900	4.233721	-0.049734	-0.012402	-0.345960
1466.241000	0.052780	-1.917500	-1.004956	-1.765711	1.487143	0.859178	0.451301	0.243451	0.004396	-0.235742	0.000000	-0.291594	1.171846	6.800377	4.810219	-0.043194	0.244567	-0.192729	0.985602	6.887838	4.223738	-0.046572	-0.012496	-0.342519	0.985602	6.887838	4.223738	-0.046572	-0.012496	-0.342519
1466.251000	0.057174	-1.915102	-1.004909	-1.768061	1.487132	0.856322	0.437672	0.239334	0.003736	-0.230388	0.000000	-0.277668	1.104712	6.418247	4.762362	-0.056982	0.244464	-0.288805	0.965065	6.849949	4.213705	-0.043417	-0.012590	-0.339078	0.965065	6.849949	4.213705	-0.043417	-0.012590	-0.339078
1466.261000	0.061415	-1.912756	-1.004909	-1.770240	1.487132	0.853589	0.425324	0.228027	0.004399	-0.222690	0.000000	-0.269668	1.095653	6.763200	4.732721	-0.042882	0.233803	-0.248478	0.944188	6.813158	4.203762	-0.040270	-0.012687	-0.335637	0.944188	6.813158	4.203762	-0.040270	-0.012687	-0.335637
1466.271000	0.065537	-1.910492	-1.004836	-1.772391	1.487143	0.850914	0.410738	0.221444	0.004208	-0.217540	0.000000	-0.261147	1.222656	6.649367	4.717896	0.003262	0.252271	-0.268119	0.923140	6.776441	4.193748	-0.037125	-0.012787	-0.332196	0.923140	6.776441	4.193748	-0.037125	-0.012787	-0.332196
1466.283000	0.070376	-1.907905	-1.004825	-1.774894	1.487143	0.847877	0.393340	0.212162	0.003323	-0.210089	0.000000	-0.250605	1.279232	6.492855	4.783535	-0.008386	0.246248	-0.252832	0.897453	6.733728	4.181841	-0.033374	-0.012906	-0.328067	0.897453	6.733728	4.181841	-0.033374	-0.012906	-0.328067
1466.293000	0.074186	-1.905809	-1.004789	-1.776911	1.487167	0.845461	0.382270	0.203974	0.003067	-0.201518	0.000051	-0.240526	1.051817	6.645844	4.813932	0.000163	0.241219	-0.320927	0.875701	6.699188	4.171986	-0.030259	-0.013011	-0.324626	0.875701	6.699188	4.171986	-0.030259	-0.013011	-0.324626
1466.303000	0.077910	-1.903833	-1.004753	-1.778863	1.487143	0.843073	0.367397	0.197721	0.003566	-0.192381	0.000000	-0.235022	0.967737	6.609975	4.789273	0.020544	0.247193	-0.205064	0.853759	6.664845	4.162101	-0.027147	-0.013116	-0.321185	0.853759	6.664845	4.162101	-0.027147	-0.013116	-0.321185
1466.313000	0.081468	-1.901881	-1.004693	-1.780808	1.487167	0.840782	0.353878	0.190210	0.002711	-0.182776	0.000000	-0.226010	0.938885	6.409276	4.810034	-0.025267	0.259398	-0.241688	0.831488	6.631564	4.152290	-0.024048	-0.013223	-0.317744	0.831488	6.631564	4.152290	-0.024048	-0.013223	-0.317744
1466.323000	0.084939	-1.900085	-1.004718	-1.782609	1.487143	0.838617	0.338850	0.181743	0.002822	-0.174520	0.000000	-0.220041	1.038868	6.650028	4.824564	0.020902	0.254371	-0.201368	0.808993	6.598713	4.142438	-0.020952	-0.013333	-0.314303	0.808993	6.598713	4.142438	-0.020952	-0.013333	-0.314303
1466.335000	0.088890	-1.897942	-1.004645	-1.784739	1.487179	0.836096	0.321189	0.173460	0.002840	-0.164189	0.000000	-0.205687	1.091951	6.551874	4.758032	-0.011432	0.265459	-0.246552	0.781677	6.559981	4.130740	-0.017247	-0.013467	-0.310174	0.781677	6.559981	4.130740	-0.017247	-0.013467	-0.310174
1466.345000	0.092041	-1.896228	-1.004634	-1.786355	1.487155	0.834044	0.308655	0.169266	0.003196	-0.156883	0.000000	-0.198386	0.759830	5.995638	4.725738	0.038914	0.260105	-0.205001	0.758647	6.528303	4.120985	-0.014163	-0.013581	-0.306733	0.758647	6.528303	4.120985	-0.014163	-0.013581	-0.306733
1466.355000	0.095078	-1.894602	-1.004610	-1.787871	1.487155	0.832128	0.292276	0.157597	0.002835	-0.150833	0.000000	-0.187616	0.902219	6.458447	4.776413	0.018417	0.251271	-0.271603	0.735260	6.497879	4.111335	-0.011094	-0.013696	-0.303292	0.735260	6.497879	4.111335	-0.011094	-0.013696	-0.303292
1466.365000	0.097917	-1.893082	-1.004598	-1.789309	1.487144	0.830347	0.280146	0.151159	0.003066	-0.139533	0.000118	-0.176971	0.632646	6.405538	4.727825	-0.018750	0.252288	-0.269402	0.711695	6.467598	4.101674	-0.008024	-0.013816	-0.299851	0.711695	6.467598	4.101674	-0.008024	-0.013816	-0.299851
1466.377000	0.101159	-1.891356	-1.004539	-1.790973	1.487144	0.828240	0.261804	0.145665	0.003065	-0.132381	0.000122	-0.172560	0.772757	6.068531	4.673614	-0.018455	0.293400	-0.121862	0.683020	6.432476	4.090167	-0.004353	-0.013963	-0.295722	0.683020	6.432476	4.090167	-0.004353	-0.013963	-0.295722
1466.387000	0.103700	-1.889970	-1.004526	-1.792266	1.487108	0.826625	0.248264	0.136472	0.002894	-0.126470	0.000110	-0.154205	0.564640	5.910223	4.649248	-0.006138	0.290285	-0.250519	0.658858	6.403801	4.080651	-0.001301	-0.014088	-0.292281	0.658858	6.403801	4.080651	-0.001301	-0.014088	-0.292281
1466.397000	0.106112	-1.888656	-1.004491	-1.793496	1.487155	0.825114	0.232645	0.123794	0.001581	-0.121193	0.000116	-0.147137	0.652682	6.471778	4.767682	0.018389	0.266385	-0.246285	0.634449	6.375714	4.071176	0.001744	-0.014210	-0.288840	0.634449	6.375714	4.071176	0.001744	-0.014210	-0.288840
1466.407000	0.108337	-1.887471	-1.004479	-1.794683	1.487179	0.823714	0.218438	0.118833	0.002146	-0.113610	0.000107	-0.143544	0.760196	6.247792	4.664489	0.004379	0.291869	-0.213047	0.609749	6.348500	4.061762	0.004775	-0.014341	-0.285399	0.609749	6.348500	4.061762	0.004775	-0.014341	-0.285399
1466.417000	0.110424	-1.886287	-1.004466	-1.795783	1.487179	0.822333	0.206299	0.111617	0.001536	-0.106185	0.000098	-0.131349	0.536317	6.227698	4.670697	0.010935	0.271437	-0.206273	0.584796	6.321907	4.052434	0.007800	-0.014470	-0.281958	0.584796	6.321907	4.052434	0.007800	-0.014470	-0.281958
1466.427000	0.112427	-1.885257	-1.004455	-1.796808	1.487143	0.821089	0.192528	0.106099	0.001786	-0.099638	0.000091	-0.122228	0.383597	6.010079	4.684487	0.020378	0.277704	-0.274758	0.559569	6.296096	4.043139	0.010815	-0.014605	-0.278517	0.559569	6.296096	4.043139	0.010815	-0.014605	-0.278517
1466.439000	0.114544	-1.884028	-1.004467	-1.797956	1.487167	0.819657	0.175730	0.094958	0.001289	-0.091092	0.000096	-0.109432	0.561675	5.994655	4.690234	0.016362	0.268392	-0.236377	0.528978	6.265858	4.032063	0.014427	-0.014771	-0.274388	0.528978	6.265858	4.032063	0.014427	-0.014771	-0.274388
1466.449000	0.116194	-1.883145	-1.004467	-1.798783	1.487179	0.818557	0.162569	0.083235	0.000994	-0.085377	0.000090	-0.104594	0.532925	6.539273	4.680151	0.032977	0.304924	-0.213126	0.503123	6.241897	4.022985	0.017418	-0.014909	-0.270947	0.503123	6.241897	4.022985	0.017418	-0.014909	-0.270947
1466.459000	0.117730	-1.882331	-1.004419	-1.799608	1.487167	0.817605	0.148120	0.080195	0.001057	-0.079655	0.000089	-0.095572	0.487301	6.200861	4.674881	0.072703	0.278260	-0.172592	0.477098	6.218069	4.013845	0.020416	-0.015048	-0.267506	0.477098	6.218069	4.013845	0.020416	-0.015048	-0.267506
1466.469000	0.119013	-1.881566	-1.004407	-1.800334	1.487167	0.816721	0.132840	0.073755	0.001399	-0.071749	0.000081	-0.084736	0.718737	6.005088	4.671165	0.041877	0.287431	-0.214329	0.450759	6.195278	4.004821	0.023402	-0.015194	-0.264065	0.450759	6.195278	4.004821	0.023402	-0.015194	-0.264065
1466.479000	0.120292	-1.880899	-1.004407	-1.801003	1.487155	0.815960	0.121530	0.064851	0.000822	-0.062650	0.000089	-0.075389	0.700655	6.030750	4.694696	0.073565	0.294562	-0.231713	0.424205	6.172876	3.995888	0.026375	-0.015340	-0.260624	0.424205	6.172876	3.995888	0.026375	-0.015340	-0.260624
1466.489000	0.121410	-1.880303	-1.004348	-1.801600	1.487143	0.815259	0.108567	0.056728	0.000674	-0.055381	0.000094	-0.065907	0.436218	6.229407	4.716972	0.064152	0.295342	-0.216106	0.397354	6.151429	3.987002	0.029343	-0.015490	-0.257183	0.397354	6.151429	3.987002	0.029343	-0.015490	-0.257183
1466.501000	0.122568	-1.879670	-1.004395	-1.802195	1.487132	0.814497	0.091836	0.049764	0.000930	-0.048133	0.000100	-0.055894	0.354907	5.855062	4.671388	0.099902	0.276738	-0.208750	0.364815	6.126461	3.976403	0.032896	-0.015672	-0.253054	0.364815	6.126461	3.976403	0.032896	-0.015672	-0.253054
1466.511000	0.123344	-1.879206	-1.004383	-1.802633	1.487179	0.813961	0.077983	0.042771	0.000819	-0.037821	0.000094	-0.048772	0.286582	5.785447	4.678229	0.052730	0.292044	-0.208579	0.337451	6.106162	3.967666	0.035851	-0.015826	-0.249613	0.337451	6.106162	3.967666	0.035851	-0.015826	-0.249613
1466.521000	0.124105	-1.878850	-1.004359	-1.802968	1.487155	0.813533	0.063361	0.035259	0.000623	-0.033082	0.000133	-0.040990	0.287226	5.603931	4.688981	0.086861	0.313616	-0.162841	0.309793	6.086784	3.959015	0.038795	-0.015985	-0.246172	0.309793	6.086784	3.959015	0.038795	-0.015985	-0.246172
1466.533000	0.124721	-1.878508	-1.004348	-1.803299	1.487143	0.813107	0.045190	0.024832	0.000417	-0.023665	0.000113	-0.030611	0.198765	5.655723	4.704135	0.109557	0.284436	-0.121431	0.276292	6.064269	3.948700	0.042318	-0.016175	-0.242042	0.276292	6.064269	3.948700	0.042318	-0.016175	-0.242042
1466.543000	0.125061	-1.878309	-1.004359	-1.803451	1.487155	0.812885	0.031069	0.016319	0.000629	-0.015512	0.000120	-0.019691	0.215674	5.713711	4.655923	0.119866	0.284648	-0.098404	0.248074	6.046412	3.940114	0.045251	-0.016336	-0.238601	0.248074	6.046412	3.940114	0.045251	-0.016336	-0.238601
1466.553000	0.125272	-1.878180	-1.004348	-1.803615	1.487179	0.812710	0.017721	0.009492	0.001051	-0.008301	0.000108	-0.009815	0.036951	5.452624	4.601248	0.125393	0.302605	-0.126959	0.219595	5.699705	3.931684	0.124536	-0.016502	-0.205502	0.219595	5.699705	3.931684	0.124536	-0.016502	-0.205502
1466.563000	0.125337	-1.878175	-1.004300	-1.803584	1.487179	0.812719	0.003449	-0.002634	0.000907	0.004470	0.000098	0.007570	-0.897855	4.850121	4.638852	0.247437	0.297989	-0.038546	-1.216346	4.664321	3.923358	0.333266	-0.016671	0.050577	-1.216346	4.664321	3.923358	0.333266	-0.016671	0.050577
1466.573000	0.125318	-1.878237	-1.004352	-1.803429	1.487155	0.812733	0.009938	-0.009036	-0.007073	0.025669	0.000105	-0.011505	1.544657	4.024215	3.859083	0.420432	0.304581	-0.142441	1.734605	3.621775	3.016148	0.651531	-0.008422	-0.273131	1.734605	3.621775	3.016148	0.651531	-0.008422	-0.273131
1466.585000	0.125513	-1.878396	-1.004438	-1.803164	1.487179	0.812550	0.019604	-0.015890	-0.013433	0.029374	0.000096	-0.019470	1.639100	3.452416	3.295259	0.479241	0.274759	-0.231818	2.167761	3.016373	2.903287	0.657982	-0.015744	-0.334640	2.167761	3.016373	2.903287	0.657982	-0.015744	-0.334640
1466.595000	0.125755	-1.878589	-1.004598	-1.802811	1.487179	0.812295	0.022739	-0.017875	-0.019558	0.040030	0.000089	-0.024654	1.948418	3.302430	3.068256	0.549224	0.248198	-0.244861	2.182620	3.007182	2.893647	0.663348	-0.021841	-0.337705	2.182620	3.007182	2.893647	0.663348	-0.021841	-0.337705
1466.605000	0.126024	-1.878794	-1.004901	-1.802372	1.487179	0.812040	0.030505	-0.022464	-0.029374	0.052168	0.000083	-0.030555	2.009148	3.295077	3.032956	0.620386	0.256055	-0.270073	2.197551	2.998414	2.884162	0.668703	-0.027935	-0.340770	2.197551	2.998414	2.884162	0.668703	-0.027935	-0.340770
1466.615000	0.126338	-1.879121	-1.005279	-1.801813	1.487143	0.811677	0.037351	-0.029274	-0.041500	0.066168	0.000078	-0.038972	1.821062	3.350637	3.194331	0.688903	0.240104	-0.290979	2.212593	2.990686	2.874913	0.674046	-0.034030	-0.343835	2.212593	2.990686	2.874913	0.674046	-0.034030	-0.343835
1466.627000	0.126808	-1.879543	-1.005882	-1.800867	1.487143	0.811110	0.042461	-0.035439	-0.051912	0.087459	0.000073	-0.047601	2.128998	3.342619	3.128807	0.676619	0.216988	-0.315855	2.230714	2.981550	2.863907	0.680454	-0.041339	-0.347513	2.230714	2.981550	2.863907	0.680454	-0.041339	-0.347513
1466.637000	0.127244	-1.879882	-1.006390	-1.799926	1.487167	0.810588	0.047995	-0.041381	-0.060536	0.101652	0.000030	-0.058188	2.510252	3.417933	3.101523	0.660965	0.172257	-0.291675	2.245902	2.974485	2.854860	0.685786	-0.047432	-0.350578	2.245902	2.974485	2.854860	0.685786	-0.047432	-0.350578
1466.647000	0.127740	-1.880294	-1.007061	-1.798848	1.487167	0.809935	0.056050	-0.046883	-0.067742	0.117691	0.000014	-0.067731	2.712439	3.367767	2.956233	0.695776	0.145763	-0.287776	2.261187	2.968196	2.845946	0.691114	-0.053519	-0.353643	2.261187	2.968196	2.845946	0.691114	-0.053519	-0.353643
1466.657000	0.128403	-1.880799	-1.007751	-1.797558	1.487155	0.809300	0.064538	-0.052422	-0.076891	0.130359	-0.000013	-0.072378	2.804101	3.429307	2.918560	0.710777	0.106151	-0.320598	2.276563	2.962662	2.837212	0.696433	-0.059606	-0.356708	2.276563	2.962662	2.837212	0.696433	-0.059606	-0.356708
1466.669000	0.129261	-1.881438	-1.008737	-1.795868	1.487167	0.808311	0.076009	-0.057025	-0.086923	0.149921	-0.000370	-0.084169	2.559931	3.196948	2.825978	0.589727	0.062527	-0.290410	2.295093	2.956367	2.826896	0.702809	-0.066909	-0.360386	2.295093	2.956367	2.826896	0.702809	-0.066909	-0.360386
1466.679000	0.130131	-1.882041	-1.009662	-1.794343	1.487143	0.807408	0.083704	-0.062702	-0.093728	0.161838	-0.000760	-0.091587	2.266342	3.069701	2.616485	0.665195	0.035420	-0.276583	2.310658	2.952294	2.818472	0.708107	-0.072989	-0.363451	2.310658	2.952294	2.818472	0.708107	-0.072989	-0.363451
1466.689000	0.131021	-1.882740	-1.010649	-1.792628	1.487154	0.806432	0.088616	-0.070247	-0.105908	0.174422	-0.001161	-0.098339	2.223323	3.236593	2.756200	0.684192	-0.003369	-0.314475	2.326276	2.948308	2.810088	0.713407	-0.079072	-0.366516	2.326276	2.948308	2.810088	0.713407	-0.079072	-0.366516
1466.699000	0.131935	-1.883451	-1.011718	-1.790808	1.487082	0.805412	0.095750	-0.077509	-0.113217	0.190750	-0.001118	-0.105757	2.272671	3.350945	2.541305	0.669755	-0.022751	-0.325251	2.341984	2.945146	2.801888	0.718692	-0.085152	-0.369581	2.341984	2.945146	2.801888	0.718692	-0.085152	-0.369581
1466.711000	0.133163	-1.884437	-1.013138	-1.788401	1.487118	0.804054	0.104295	-0.081360	-0.128484	0.206099	-0.003515	-0.113557	1.971958	3.066312	2.651591	0.666321	-0.072285	-0.322463	2.360949	2.942323	2.792271	0.725024	-0.092449	-0.373259	2.360949	2.942323	2.792271	0.725024	-0.092449	-0.373259
1466.721000	0.134287	-1.885302	-1.014409	-1.786254	1.487030	0.802763	0.109337	-0.084097	-0.132715	0.217990	-0.010856	-0.126014	2.188555	2.518071	2.531594	0.666541	0.010860	-0.285499	2.376807	2.940101	2.784314	0.730302	-0.098525	-0.376324	2.376807	2.940101	2.784314	0.730302	-0.098525	-0.376324
1466.731000	0.135430	-1.886220	-1.015826	-1.783926	1.486985	0.801502	0.117254	-0.095542	-0.142618	0.230615	-0.004384	-0.129438	2.068096	2.990451	2.451637	0.684537	-0.061280	-0.330933	2.392772	2.938970	2.776541	0.735564	-0.104606	-0.379389	2.392772	2.938970	2.776541	0.735564	-0.104606	-0.379389
1466.741000	0.136629	-1.887231	-1.017244	-1.781556	1.486960	0.800171	0.122696	-0.103230	-0.153648	0.242513	-0.005986	-0.137340	2.228896	3.214663	2.497550	0.686774	-0.063053	-0.307590	2.408824	2.938614	2.768905	0.740817	-0.110681	-0.382454	2.408824	2.938614	2.768905	0.740817	-0.110681	-0.382454
1466.753000	0.138157	-1.888518	-1.019068	-1.778392	1.486914	0.798415	0.130024	-0.109565	-0.164167	0.259352	-0.003555	-0.148855	2.547246	3.211595	2.418886	0.677388	-0.116418	-0.307157	2.428198	2.939201	2.759896	0.747109	-0.117968	-0.386132	2.428198	2.939201	2.759896	0.747109	-0.117968	-0.386132
1466.763000	0.139511	-1.889673	-1.020798	-1.775790	1.486889	0.796859	0.139538	-0.116144	-0.176774	0.273138	-0.003458	-0.160668	2.378110	3.446461	2.454784	0.715272	-0.163124	-0.237943	2.444401	2.940023	2.752489	0.752345	-0.124039	-0.389197	2.444401	2.940023	2.752489	0.752345	-0.124039	-0.389197
1466.773000	0.141027	-1.890812	-1.022609	-1.773014	1.486849	0.795239	0.146650	-0.116205	-0.184428	0.289883	-0.011652	-0.164721	2.163900	3.136770	2.469453	0.725644	-0.059816	-0.342356	2.460684	2.941677	2.745273	0.757562	-0.130112	-0.392262	2.460684	2.941677	2.745273	0.757562	-0.130112	-0.392262
1466.783000	0.142526	-1.892016	-1.024542	-1.770054	1.486805	0.793550	0.154961	-0.122555	-0.196063	0.307508	-0.004457	-0.170385	1.901010	2.908044	2.825587	0.734379	-0.123421	-0.347107	2.477005	2.943423	2.738098	0.762781	-0.136184	-0.395327	2.477005	2.943423	2.738098	0.762781	-0.136184	-0.395327
1466.795000	0.144418	-1.893641	-1.026977	-1.766294	1.486684	0.791422	0.160007	-0.134599	-0.205288	0.325760	-0.006306	-0.184759	2.164967	3.532322	2.911545	0.724657	-0.096305	-0.309631	2.496711	2.946851	2.729684	0.769032	-0.143468	-0.399005	2.496711	2.946851	2.729684	0.769032	-0.143468	-0.399005
1466.805000	0.146117	-1.894962	-1.029099	-1.763017	1.486649	0.789567	0.169719	-0.138115	-0.213923	0.340383	-0.004994	-0.192509	2.172409	3.524056	3.182307	0.758743	-0.175896	-0.324779	2.513192	2.950197	2.722761	0.774235	-0.149533	-0.402070	2.513192	2.950197	2.722761	0.774235	-0.149533	-0.402070
1466.815000	0.147824	-1.896404	-1.031267	-1.759590	1.486588	0.787597	0.174332	-0.143117	-0.217571	0.352327	-0.005752	-0.201494	2.266160	3.454390	3.168456	0.758237	-0.148655	-0.306942	2.529732	2.953978	2.715848	0.779434	-0.155599	-0.405135	2.529732	2.953978	2.715848	0.779434	-0.155599	-0.405135
1466.825000	0.149573	-1.897797	-1.033494	-1.755910	1.486553	0.785561	0.180265	-0.144601	-0.220162	0.366663	-0.005333	-0.208239	2.581381	2.874275	2.847415	0.735983	-0.171539	-0.335087	2.546322	2.958143	2.708976	0.784633	-0.161665	-0.408200	2.546322	2.958143	2.708976	0.784633	-0.161665	-0.408200
1466.837000	0.151799	-1.899639	-1.036239	-1.751308	1.486456	0.783051	0.190872	-0.158436	-0.229270	0.379839	-0.005842	-0.218398	2.782077	3.479002	2.707933	0.736287	-0.172117	-0.417068	2.566314	2.963938	2.700775	0.790869	-0.168938	-0.411878	2.566314	2.963938	2.700775	0.790869	-0.168938	-0.411878
1466.847000	0.153742	-1.901236	-1.038629	-1.747400	1.486432	0.780805	0.197674	-0.160979	-0.238772	0.391061	-0.006349	-0.227190	2.877716	3.344331	2.805738	0.737870	-0.150520	-0.326257	2.583046	2.969574	2.694023	0.796056	-0.175005	-0.414943	2.583046	2.969574	2.694023	0.796056	-0.175005	-0.414943
1466.857000	0.155799	-1.902846	-1.041064	-1.743410	1.486395	0.778494	0.205438	-0.166902	-0.244334	0.403313	-0.006873	-0.234612	2.902458	3.368725	2.631568	0.780506	-0.216754	-0.365503	2.599812	2.975395	2.687234	0.801239	-0.181067	-0.418008	2.599812	2.975395	2.687234	0.801239	-0.181067	-0.418008
1466.867000	0.157957	-1.904564	-1.043502	-1.739332	1.486263	0.776122	0.212849	-0.169747	-0.254423	0.421306	-0.007733	-0.245940	2.940554	2.912042	2.571604	0.758946	-0.172235	-0.309716	2.616635	2.981765	2.680431	0.806418	-0.187127	-0.421073	2.616635	2.981765	2.680431	0.806418	-0.187127	-0.421073
1466.879000	0.160590	-1.906705	-1.046527	-1.734175	1.486216	0.773170	0.222341	-0.181083	-0.262311	0.442459	-0.005621	-0.250009	2.842497	3.376115	2.489555	0.777277	-0.196897	-0.354915	2.636900	2.990381	2.672342	0.812626	-0.194399	-0.424751	2.636900	2.990381	2.672342	0.812626	-0.194399	-0.424751
1466.889000	0.162906	-1.908555	-1.049205	-1.729739	1.486143	0.770510	0.229971	-0.186275	-0.274109	0.457320	-0.006626	-0.259623	2.764290	3.338831	2.421129	0.771332	-0.214524	-0.290917	2.653829	2.998055	2.665620	0.817794	-0.200456	-0.427816	2.653829	2.998055	2.665620	0.817794	-0.200456	-0.427816
1466.899000	0.165287	-1.910463	-1.051908	-1.725079	1.486167	0.767907	0.238462	-0.188537	-0.285092	0.470772	-0.006550	-0.264394	2.436141	2.988000	2.476776	0.785401	-0.195999	-0.350214	2.670804	3.006349	2.658929	0.822961	-0.206515	-0.430881	2.670804	3.006349	2.658929	0.822961	-0.206515	-0.430881
1466.909000	0.167670	-1.912363	-1.054776	-1.720214	1.486047	0.765201	0.243491	-0.197073	-0.294043	0.482125	-0.007032	-0.273661	2.474296	3.254439	2.635003	0.749761	-0.217881	-0.297495	2.687796	3.014904	2.652254	0.828127	-0.212572	-0.433946	2.687796	3.014904	2.652254	0.828127	-0.212572	-0.433946
1466.921000	0.170651	-1.914802	-1.058389	-1.714211	1.485939	0.761805	0.250385	-0.204119	-0.304882	0.493684	-0.007834	-0.281227	2.594794	3.222914	2.352738	0.732221	-0.199459	-0.347799	2.708239	3.026207	2.644324	0.834313	-0.219840	-0.437624	2.708239	3.026207	2.644324	0.834313	-0.219840	-0.437624
1466.931000	0.173215	-1.916866	-1.061521	-1.709218	1.485891	0.758917	0.258975	-0.205307	-0.311933	0.505011	-0.007250	-0.287818	2.488616	2.888673	2.409783	0.792328	-0.225734	-0.373936	2.725296	3.036106	2.637699	0.836735	-0.225900	-0.440689	2.725296	3.036106	2.637699	0.836735	-0.225900	-0.440689
1466.941000	0.175817	-1.919007	-1.064761	-1.704177	1.485819	0.755974	0.264010	-0.216705	-0.322066	0.525700	-0.007280	-0.300661	2.689280	3.166414	2.487756	0.787550	-0.242298	-0.345066	2.742368	3.046503	2.631081	0.839114	-0.231954	-0.443754	2.742368	3.046503	2.631081	0.839114	-0.231954	-0.443754
1466.951000	0.178463	-1.921206	-1.068133	-1.698894	1.485686	0.752971	0.272970	-0.223471	-0.331426	0.544394	-0.008724	-0.307071	2.614785	3.369466	2.676791	0.811676	-0.226752	-0.358016	2.759468	3.057545	2.624438	0.841493	-0.238016	-0.446818	2.759468	3.057545	2.624438	0.841493	-0.238016	-0.446818
1466.963000	0.181790	-1.923908	-1.072223	-1.692294	1.485651	0.749212	0.280163	-0.227855	-0.335476	0.561489	-0.006412	-0.315014	2.842557	3.066082	2.507871	0.816412	-0.276817	-0.329416	2.780008	3.071378	2.616380	0.844352	-0.245279	-0.450496	2.780008	3.071378	2.616380	0.844352	-0.245279	-0.450496
1466.973000	0.184672	-1.926277	-1.075634	-1.686433	1.485578	0.746063	0.290383	-0.238626	-0.349962	0.567532	-0.008348	-0.325312	2.442674	3.737200	2.748305	0.817452	-0.288990	-0.378792	2.797139	3.083242	2.609546	0.846749	-0.251337	-0.453561	2.797139	3.083242	2.609546	0.846749	-0.251337	-0.453561
1466.983000	0.187650	-1.928665	-1.079076	-1.680623	1.485482	0.742742	0.295623	-0.241778	-0.354657	0.577075	-0.008513	-0.334500	2.472806	3.864043	2.383914	0.852619	-0.266901	-0.396007	2.814286	3.095569	2.602595	0.849140	-0.257392	-0.456626	2.814286	3.095569	2.602595	0.849140	-0.257392	-0.456626
1466.993000	0.190570	-1.931091	-1.082641	-1.674874	1.485362	0.739309	0.301728	-0.247390	-0.365736	0.594439	-0.008588	-0.344968	2.639945	3.818974	2.620219	0.799550	-0.313323	-0.309360	2.831413	3.108132	2.595567	0.851516	-0.263447	-0.459691	2.831413	3.108132	2.595567	0.851516	-0.263447	-0.459691
1467.003000	0.193709	-1.933564	-1.086324	-1.668851	1.485326	0.735885	0.306290	-0.250175	-0.373644	0.613696	-0.009142	-0.349796	2.905200	3.538039	2.478363	0.814788	-0.299505	-0.381013	2.848541	3.121328	2.588476	0.853891	-0.269507	-0.462756	2.848541	3.121328	2.588476	0.853891	-0.269507	-0.462756
1467.015000	0.197390	-1.936566	-1.090882	-1.661281	1.485254	0.731555	0.315430	-0.254981	-0.382477	0.631303	-0.009009	-0.357872	3.032450	3.167610	2.412962	0.780946	-0.348377	-0.351681	2.869057	3.137360	2.579829	0.856747	-0.276777	-0.466434	2.869057	3.137360	2.579829	0.856747	-0.276777	-0.466434
1467.025000	0.200666	-1.939173	-1.094783	-1.654796	1.485157	0.727995	0.323977	-0.261892	-0.392912	0.642146	-0.010033	-0.365258	3.077471	3.133765	2.555944	0.750723	-0.311350	-0.419001	2.886149	3.151686	2.572565	0.859128	-0.282832	-0.469499	2.886149	3.151686	2.572565	0.859128	-0.282832	-0.469499
1467.035000	0.203950	-1.941849	-1.098763	-1.648356	1.485038	0.724273	0.331218	-0.265608	-0.397414	0.651336	-0.009092	-0.377663	3.122272	2.880185	2.319383	0.827147	-0.325904	-0.341468	2.903202	3.165958	2.565105	0.861502	-0.288893	-0.472564	2.903202	3.165958	2.565105	0.861502	-0.288893	-0.472564
1467.045000	0.207299	-1.944589	-1.102885	-1.641836	1.484941	0.720488	0.336854	-0.275623	-0.407588	0.671165	-0.010569	-0.380599	3.327181	3.270285	2.494131	0.823253	-0.303305	-0.413177	2.920233	3.180614	2.557481	0.863873	-0.294952	-0.475629	2.920233	3.180614	2.557481	0.863873	-0.294952	-0.475629
1467.055000	0.210735	-1.947457	-1.106961	-1.635139	1.484821	0.716639	0.347734	-0.282133	-0.418653	0.687854	-0.010189	-0.390772	3.017661	3.503439	2.623257	0.837522	-0.339455	-0.404991	2.937255	3.196230	2.549736	0.866241	-0.301012	-0.478694	2.937255	3.196230	2.549736	0.866241	-0.301012	-0.478694
1467.065000	0.214254	-1.950267	-1.111129	-1.628115	1.484737	0.712632	0.354072	-0.288859	-0.424704	0.704666	-0.009962	-0.398556	3.104811	3.606281	2.439076	0.817523	-0.370791	-0.372668	2.954253	3.212352	2.541814	0.868618	-0.307072	-0.481759	2.954253	3.212352	2.541814	0.868618	-0.307072	-0.481759
1467.075000	0.217833	-1.953254	-1.115396	-1.620887	1.484629	0.708542	0.361616	-0.294391	-0.434589	0.715164	-0.009665	-0.408528	2.945689	3.834503	2.482051	0.810326	-0.367361	-0.314690	2.971165	3.228243	2.533711	0.871008	-0.313132	-0.484824	2.971165	3.228243	2.533711	0.871008	-0.313132	-0.484824
1467.087000	0.222228	-1.956747	-1.120703	-1.612295	1.484497	0.703576	0.370058	-0.298785	-0.444971	0.729001	-0.010095	-0.415551	2.925742	3.494734	2.386652	0.842970	-0.364638	-0.342128	2.991379	3.247637	2.523711	0.873863	-0.314705	-0.488502	2.991379	3.247637	2.523711	0.873863	-0.314705	-0.488502
1467.097000	0.225986	-1.959746	-1.125340	-1.605023	1.484377	0.699429	0.375201	-0.303277	-0.456384	0.744604	-0.010120	-0.418466	3.091687	3.536093	2.689037	0.910493	-0.363753	-0.394793	3.008117	3.264055	2.515178	0.876236	-0.314724	-0.491567	3.008117	3.264055	2.515178	0.876236	-0.314724	-0.491567
1467.107000	0.229756	-1.962832	-1.129937	-1.597449	1.484293	0.695158	0.383204	-0.309341	-0.459749	0.761537	-0.011414	-0.429164	3.084504	3.352542	2.485559	0.847174	-0.339377	-0.366631	3.024822	3.281231	2.506408	0.878615	-0.314739	-0.494632	3.024822	3.281231	2.506408	0.878615	-0.314739	-0.494632
1467.117000	0.233657	-1.965951	-1.134583	-1.589597	1.484184	0.690888	0.388172	-0.314651	-0.465234	0.771563	-0.011387	-0.438328	3.484701	3.353348	2.226981	0.799953	-0.331340	-0.422069	3.041449	3.298403	2.497396	0.881021	-0.314759	-0.497697	3.041449	3.298403	2.497396	0.881021	-0.314759	-0.497697
1467.127000	0.237551	-1.969193	-1.139174	-1.581959	1.484100	0.686453	0.397529	-0.323410	-0.477272	0.780697	-0.011608	-0.448805	3.185068	3.565487	2.413234	0.897778	-0.322165	-0.417224	3.058030	3.316121	2.488083	0.883408	-0.314782	-0.500762	3.058030	3.316121	2.488083	0.883408	-0.314782	-0.500762
1467.137000	0.241549	-1.972505	-1.143943	-1.574152	1.483956	0.681924	0.404686	-0.327415	-0.488436	0.802325	-0.011417	-0.458989	3.173980	3.526616	2.415926	0.905133	-0.366713	-0.387613	3.074519	3.334125	2.478502	0.885795	-0.314804	-0.503827	3.074519	3.334125	2.478502	0.885795	-0.314804	-0.503827
1467.149000	0.246472	-1.976477	-1.149825	-1.564333	1.483860	0.676306	0.413047	-0.334643	-0.499620	0.821893	-0.011099	-0.467668	3.237521	3.555268	2.409466	0.876357	-0.345695	-0.385503	3.094144	3.355763	2.466661	0.888684	-0.314835	-0.507505	3.094144	3.355763	2.466661	0.888684	-0.314835	-0.507505
1467.159000	0.250713	-1.979849	-1.154904	-1.555935	1.483752	0.671575	0.420276	-0.337988	-0.507511	0.826177	-0.011998	-0.474574	3.150480	3.301236	2.386433	0.855693	-0.367452	-0.349069	3.110338	3.374251	2.459133	0.891100	-0.314862	-0.510570	3.110338	3.374251	2.459133	0.891100	-0.314862	-0.510570
1467.169000	0.255037	-1.983282	-1.160136	-1.547652	1.483619	0.666785	0.428079	-0.347233	-0.514183	0.842789	-0.011677	-0.479567	2.915338	3.630851	2.345255	0.862929	-0.376347	-0.406678	3.126411	3.392971	2.451982	0.893494	-0.314890	-0.513635	3.126411	3.392971	2.451982	0.893494	-0.314890	-0.513635
1467.179000	0.259345	-1.986786	-1.165461	-1.539223	1.483487	0.661933	0.433335	-0.351056	-0.523740	0.859931	-0.012756	-0.489155	2.985126	3.408804	2.590259	0.906521	-0.348290	-0.395654	3.142356	3.411972	2.444485	0.895893	-0.314928	-0.516700	3.142356	3.411972	2.444485	0.895893	-0.314928	-0.516700
1467.189000	0.263791	-1.990376	-1.170703	-1.530439	1.483354	0.657069	0.438430	-0.361079	-0.536430	0.874130	-0.013184	-0.496711	3.085006	4.099403	2.703309	0.877477	-0.322129	-0.444327	3.158186	3.431130	2.436646	0.898319	-0.314957	-0.519765	3.158186	3.431130	2.436646	0.898319	-0.314957	-0.519765
1467.199000	0.268150	-1.994035	-1.175916	-1.521680	1.483283	0.652085	0.445134	-0.365441	-0.540628	0.884278	-0.012830	-0.507016	3.163541	4.094193	2.488960	0.937330	-0.337173	-0.445206	3.173926	3.450717	2.428432	0.900754	-0.314997	-0.521958	3.173926	3.450717	2.428432	0.900754	-0.314997	-0.521958
1467.211000	0.273519	-1.998413	-1.182376	-1.511041	1.483103	0.645937	0.456055	-0.367945	-0.548398	0.906551	-0.013292	-0.521428	3.235510	3.752854	2.249089	0.889182	-0.351159	-0.354819	3.192610	3.474031	2.418072	0.903676	-0.315048	-0.524279	3.192610	3.474031	2.418072	0.903676	-0.315048	-0.524279
1467.221000	0.278055	-2.002121	-1.187964	-1.501872	1.482971	0.640695	0.464630	-0.373183	-0.558575	0.918097	-0.011698	-0.525917	3.138891	3.460502	2.407078	0.933748	-0.355682	-0.361072	3.207914	3.493040	2.409015	0.906128	-0.315087	-0.526213	3.207914	3.493040	2.409015	0.906128	-0.315087	-0.526213
1467.231000	0.282753	-2.005824	-1.193744	-1.492479	1.482875	0.635459	0.470654	-0.378631	-0.569481	0.927241	-0.012372	-0.531399	3.308957	3.350508	2.543434	0.894378	-0.376292	-0.395689	3.223028	3.512714	2.399498	0.908585	-0.315136	-0.528147	3.223028	3.512714	2.399498	0.908585	-0.315136	-0.528147
1467.241000	0.287557	-2.009689	-1.199426	-1.483209	1.482754	0.630093	0.477368	-0.388166	-0.575741	0.945237	-0.013102	-0.540040	3.296023	3.757239	2.334925	0.904859	-0.354142	-0.382599	3.238022	3.532434	2.389553	0.911042	-0.315186	-0.530082	3.238022	3.532434	2.389553	0.911042	-0.315186	-0.530082
1467.253000	0.293333	-2.014429	-1.206285	-1.471835	1.482610	0.623575	0.485645	-0.397651	-0.588286	0.965726	-0.012927	-0.546604	3.417524	3.987640	2.494390	0.976296	-0.381494	-0.449277	3.255799	3.556765	2.376998	0.914002	-0.315247	-0.532403	3.255799	3.556765	2.376998	0.914002	-0.315247	-0.532403
1467.263000	0.298156	-2.018386	-1.212170	-1.461865	1.482417	0.618079	0.492441	-0.399425	-0.594959	0.975401	-0.015230	-0.555291	3.620893	3.630176	2.414286	0.852904	-0.361091	-0.429521	3.270370	3.576872	2.366050	0.916510	-0.315302	-0.534337	3.270370	3.576872	2.366050	0.916510	-0.315302	-0.534337
1467.273000	0.303131	-2.022393	-1.218209	-1.452257	1.482261	0.612420	0.499845	-0.404730	-0.599559	0.988541	-0.014095	-0.563309	3.666813	3.698725	2.096176	0.873022	-0.342432	-0.424457	3.282884	3.596561	2.354594	0.919003	-0.315364	-0.536271	3.282884	3.596561	2.354594	0.919003	-0.315364	-0.536271
1467.283000	0.308244	-2.026485	-1.224364	-1.442351	1.482129	0.606717	0.507489	-0.410893	-0.611139	1.005830	-0.015248	-0.571228	3.651599	3.564512	2.250721	0.947868	-0.337620	-0.411430	3.288587	3.616907	2.342524	0.921487	-0.315427	-0.538206	3.288587	3.616907	2.342524	0.921487	-0.315427	-0.538206
1467.293000	0.313356	-2.030639	-1.230533	-1.432078	1.482009	0.601002	0.501071	-0.401434	-0.598893	0.997117	-0.014159	-0.564896	2.156978	4.944417	2.596596	0.774565	-0.394150	-0.372362	1.721897	5.652519	3.480790	0.816358	-0.326111	-0.446407	1.721897	5.652519	3.480790	0.816358	-0.326111	-0.446407
1467.305000	0.319386	-2.035516	-1.237657	-1.420454	1.481806	0.594297	0.490180	-0.399008	-0.597554	0.981033	-0.012959	-0.560021	2.777026	5.050827	3.358572	0.901986	-0.379487	-0.357739	1.703269	5.679599	3.482306	0.813711	-0.326195	-0.444085	1.703269	5.679599	3.482306	0.813711	-0.326195	-0.444085
1467.315000	0.324297	-2.039522	-1.243468	-1.410676	1.481709	0.588730	0.488408	-0.400174	-0.588262	0.974559	-0.014151	-0.554150	2.449145	5.730768	3.227880	0.835849	-0.374285	-0.341267	1.683895	5.701212	3.483403	0.811517	-0.326262	-0.442151	1.683895	5.701212	3.483403	0.811517	-0.326262	-0.442151
1467.325000	0.329201	-2.043512	-1.249413	-1.400909	1.481505	0.583227	0.484995	-0.394170	-0.581287	0.957465	-0.013400	-0.548012	1.978392	5.783594	3.243903	0.741966	-0.351561	-0.306241	1.664708	5.722410	3.484027	0.809318	-0.326318	-0.440217	1.664708	5.722410	3.484027	0.809318	-0.326318	-0.440217
1467.335000	0.333969	-2.047382	-1.255309	-1.391656	1.481855	0.577849	0.480387	-0.389362	-0.577511	0.930494	-0.011912	-0.534943	1.435043	6.353298	3.508956	0.936800	-0.424449	-0.377769	1.645747	5.743163	3.484251	0.807044	-0.326372	-0.438283	1.645747	5.743163	3.484251	0.807044	-0.326372	-0.438283
1467.345000	0.338521	-2.051303	-1.260781	-1.382561	1.481137	0.572560	0.459731	-0.386496	-0.555057	0.943603	-0.008437	-0.526909	2.984354	6.675261	2.696291	0.452979	-0.376654	-0.293509	1.627082	5.763369	3.484496	0.804806	-0.326423	-0.436348	1.627082	5.763369	3.484496	0.804806	-0.326423	-0.436348
1467.355000	0.342862	-2.055028	-1.266690	-1.372987	1.481116	0.567107	0.453969	-0.377243	-0.550409	0.897638	-0.045614	-0.516933	3.527281	6.575236	3.003843	1.307276	0.060440	-0.432190	1.608650	5.783436	3.484576	0.802474	-0.326484	-0.434414	1.608650	5.783436	3.484576	0.802474	-0.326484	-0.434414
1467.367000	0.348268	-2.059576	-1.273083	-1.362351	1.480820	0.561142	0.446492	-0.367322	-0.548792	0.894945	-0.018687	-0.505613	4.350443	6.789433	3.547205	0.815016	-0.416383	-0.424752	1.586793	5.806434	3.484082	0.799748	-0.326521	-0.432093	1.586793	5.806434	3.484082	0.799748	-0.326521	-0.432093
1467.377000	0.352678	-2.063145	-1.278438	-1.353363	1.480838	0.556123	0.443550	-0.354419	-0.538170	0.901105	-0.003631	-0.504820	4.480944	5.874956	3.334329	0.696017	-0.355304	-0.337806	1.568897	5.824845	3.483735	0.797440	-0.326553	-0.430159	1.568897	5.824845	3.483735	0.797440	-0.326553	-0.430159
1467.387000	0.357105	-2.066645	-1.283694	-1.344509	1.480615	0.551089	0.438333	-0.344608	-0.521093	0.864504	-0.018280	-0.493382	4.862658	5.261861	2.808767	0.959195	-0.171113	-0.352652	1.551236	5.842611	3.483265	0.795114	-0.326590	-0.427271	1.551236	5.842611	3.483265	0.795114	-0.326590	-0.427271
1467.397000	0.361444	-2.070093	-1.288966	-1.335915	1.480598	0.546177	0.434475	-0.344835	-0.517638	0.847693	-0.004440	-0.485852	4.652677	5.393395	3.124528	0.763984	-0.330650	-0.308238	1.533777	5.859847	3.482598	0.792822	-0.326599	-0.424206	1.533777	5.859847	3.482598	0.792822	-0.326599	-0.424206
1467.409000	0.366673	-2.074161	-1.295197	-1.326039	1.480536	0.540429	0.431018	-0.339759	-0.513688	0.833707	-0.007059	-0.476038	4.084814	5.326210	3.603510	0.890295	-0.354413	-0.351825	1.513056	5.880326	3.481440	0.789959	-0.326624	-0.420528	1.513056	5.880326	3.481440	0.789959	-0.326624	-0.420528
1467.419000	0.370988	-2.077487	-1.300166	-1.317803	1.480415	0.535675	0.427441	-0.336998	-0.505897	0.824761	-0.010414	-0.464753	3.540546	5.652487	3.632148	0.921847	-0.351960	-0.370109	1.496030	5.896849	3.480651	0.787586	-0.326636	-0.417463	1.496030	5.896849	3.480651	0.787586	-0.326636	-0.417463
1467.429000	0.375391	-2.080690	-1.304988	-1.309340	1.480319	0.531093	0.423096	-0.327529	-0.490479	0.812176	-0.009308	-0.462514	2.641426	4.766757	3.163764	0.736569	-0.379302	-0.311596	1.479192	5.913040	3.483162	0.785251	-0.326646	-0.414398	1.479192	5.913040	3.483162	0.785251	-0.326646	-0.414398
1467.439000	0.379696	-2.083919	-1.309737	-1.301315	1.480270	0.526587	0.419975	-0.325257	-0.473943	0.791777	-0.010968	-0.457270	1.215720	4.830428	2.483100	0.723341	-0.392068	-0.296524	1.462512	5.929157	3.485612	0.782886	-0.326655	-0.411333	1.462512	5.929157	3.485612	0.782886	-0.326655	-0.411333
1467.449000	0.383911	-2.087209	-1.314626	-1.293595	1.480114	0.522125	0.408416	-0.323600	-0.471198	0.781104	-0.010239	-0.453299	0.583662	5.033550	2.689302	0.736518	-0.393169	-0.282728	1.445962	5.945049	3.487579	0.780461	-0.326658	-0.408268	1.445962	5.945049	3.487579	0.780461	-0.326658	-0.408268
1467.459000	0.387937	-2.090522	-1.319469	-1.285910	1.480078	0.517612	0.395602	-0.322043	-0.473468	0.763539	-0.011496	-0.439387	0.158660	5.761127	3.494761	0.869656	-0.434869	-0.306974	1.429519	5.961025	3.489075	0.777992	-0.326659	-0.405203	1.429519	5.961025	3.489075	0.777992	-0.326659	-0.405203
1467.469000	0.391842	-2.093776	-1.324271	-1.278279	1.479970	0.513252	0.385050	-0.318293	-0.465146	0.747845	-0.011842	-0.425923	-0.201137	6.300011	3.690435	0.838882	-0.439029	-0.323994	1.413217	5.976917	3.490469	0.775536	-0.326659	-0.402138	1.413217	5.976917	3.490469	0.775536	-0.326659	-0.402138
1467.479000	0.395569	-2.096966	-1.328662	-1.270800	1.479874	0.508975	0.374303	-0.310018	-0.452232	0.733059	-0.011318	-0.416022	-0.166671	6.636797	3.408886	0.894972	-0.433659	-0.350167	1.397070	5.992837	3.492221	0.773089	-0.326658	-0.399073	1.397070	5.992837	3.492221	0.773089	-0.326658	-0.399073
1467.491000	0.399999	-2.100685	-1.333856	-1.262185	1.479645	0.504026	0.360144	-0.301487	-0.437028	0.725122	-0.012137	-0.408299	-0.290193	6.928250	3.034843	0.834876	-0.416006	-0.342275	1.377913	6.011316	3.494424	0.770135	-0.326652	-0.395395	1.377913	6.011316	3.494424	0.770135	-0.326652	-0.395395
1467.501000	0.403511	-2.103660	-1.338243	-1.255078	1.479599	0.500044	0.351513	-0.291790	-0.436133	0.712286	-0.010408	-0.402966	0.212294	6.907140	3.469185	0.805987	-0.412051	-0.319413	1.362132	6.025927	3.496094	0.767656	-0.321376	-0.392330	1.362132	6.025927	3.496094	0.767656	-0.321376	-0.392330
1467.511000	0.406888	-2.106527	-1.342649	-1.247866	1.479441	0.496064	0.339749	-0.284072	-0.430798	0.698660	-0.011824	-0.399910	0.904882	6.765585	3.821163	0.745772	-0.382251	-0.297300	1.346508	6.039854	3.497569	0.765176	-0.315313	-0.389265	1.346508	6.039854	3.497569	0.765176	-0.315313	-0.389265
1467.521000	0.410173	-2.109321	-1.346885	-1.240980	1.479358	0.492135	0.333622	-0.277014	-0.414926	0.675441	-0.010162	-0.390210	1.191304	6.763734	3.466166	0.800961	-0.370845	-0.318299	1.331014	6.053529	3.499178	0.762694	-0.309257	-0.386200	1.331014	6.053529	3.499178	0.762694	-0.309257	-0.386200
1467.533000	0.414104	-2.112559	-1.351850	-1.233009	1.479177	0.487510	0.325281	-0.267966	-0.400950	0.661885	-0.011822	-0.378258	1.742180	6.373392	3.266148	0.784898	-0.341047	-0.303869	1.312593	6.069514	3.501259	0.759686	-0.301975	-0.382522	1.312593	6.069514	3.501259	0.759686	-0.301975	-0.382522
1467.543000	0.417244	-2.115165	-1.355851	-1.226504	1.479071	0.483752	0.321793	-0.265121	-0.394097	0.651949	-0.008669	-0.368580	1.939796	6.572176	3.327155	0.805303	-0.345714	-0.320767	1.297370	6.082490	3.502998	0.757169	-0.295907	-0.379457	1.297370	6.082490	3.502998	0.757169	-0.295907	-0.379457
1467.553000	0.420457	-2.117757	-1.359731	-1.220026	1.479035	0.480062	0.318175	-0.259901	-0.385066	0.636969	-0.009152	-0.361898	2.137048	6.434557	3.338462	0.791357	-0.365531	-0.284880	1.282229	6.095571	3.504961	0.754666	-0.289839	-0.376392	1.282229	6.095571	3.504961	0.754666	-0.289839	-0.376392
1467.563000	0.423637	-2.120349	-1.363418	-1.213580	1.478938	0.476503	0.316463	-0.255680	-0.373843	0.618623	-0.008422	-0.351841	1.590123	6.803441	3.076066	0.744420	-0.345301	-0.315015	1.267153	6.108823	3.506904	0.752173	-0.283767	-0.373327	1.267153	6.108823	3.506904	0.752173	-0.283767	-0.373327
1467.573000	0.426748	-2.122794	-1.367000	-1.207583	1.478915	0.472984	0.312221	-0.245455	-0.367645	0.603895	-0.008659	-0.342942	1.283044	6.186811	3.169712	0.768377	-0.372823	-0.315532	1.252181	6.121770	3.509104	0.749654	-0.277694	-0.370262	1.252181	6.121770	3.509104	0.749654	-0.277694	-0.370262
1467.583000	0.429819	-2.125241	-1.370666	-1.201731	1.478843	0.469602	0.304501	-0.241257	-0.360098	0.595251	-0.007661	-0.335905	1.095755	6.297225	3.160839	0.723664	-0.343265	-0.255882	1.237328	6.134067	3.511092	0.747111	-0.271614	-0.367197	1.237328	6.134067	3.511092	0.747111	-0.271614	-0.367197
1467.593000	0.432816	-2.127569	-1.374322	-1.195898	1.478723	0.466273	0.297403	-0.235237	-0.358237	0.581106	-0.007792	-0.328617	1.129831	6.006612	3.577113	0.787308	-0.355844	-0.314469	1.222547	6.146307	3.512913	0.744552	-0.265534	-0.364132	1.222547	6.146307	3.512913	0.744552	-0.265534	-0.364132
1467.605000	0.436309	-2.130348	-1.378583	-1.188975	1.478638	0.462439	0.287152	-0.228593	-0.344910	0.563524	-0.008428	-0.318951	1.033119	5.670699	3.403556	0.796189	-0.344079	-0.311219	1.204933	6.160488	3.515329	0.741489	-0.258237	-0.360454	1.204933	6.160488	3.515329	0.741489	-0.258237	-0.360454
1467.615000	0.439103	-2.132610	-1.381984	-1.183291	1.478543	0.459184	0.279763	-0.224071	-0.335387	0.547619	-0.007758	-0.315365	1.122427	5.670903	3.443342	0.699137	-0.361045	-0.244566	1.190305	6.172460	3.517527	0.738943	-0.252152	-0.357389	1.190305	6.172460	3.517527	0.738943	-0.252152	-0.357389
1467.625000	0.441839	-2.134800	-1.385277	-1.177900	1.478483	0.456132	0.271294	-0.216777	-0.323310	0.532317	-0.007768	-0.302740	1.319714	5.455139	3.204108	0.782977	-0.344171	-0.293976	1.175729	6.184455	3.519779	0.736378	-0.246070	-0.354324	1.175729	6.184455	3.519779	0.736378	-0.246070	-0.354324
1467.635000	0.444459	-2.136980	-1.388428	-1.172749	1.478374	0.453121	0.263623	-0.214567	-0.314240	0.521062	-0.007760	-0.296474	1.490803	5.756299	3.284464	0.728604	-0.311721	-0.281264	1.161191	6.196577	3.522099	0.733800	-0.239986	-0.351259	1.161191	6.196577	3.522099	0.733800	-0.239986	-0.351259
1467.645000	0.447049	-2.139112	-1.391376	-1.167646	1.478327	0.450214	0.257467	-0.212309	-0.305320	0.511836	-0.007349	-0.289804	1.408443	6.173419	3.059273	0.686105	-0.306333	-0.285479	1.146694	6.208734	3.524710	0.731225	-0.233901	-0.348194	1.146694	6.208734	3.524710	0.731225	-0.233901	-0.348194
1467.657000	0.450070	-2.141600	-1.394957	-1.161696	1.478256	0.446802	0.246778	-0.202874	-0.297474	0.493816	-0.007141	-0.279405	1.788130	6.124170	3.070823	0.704345	-0.293814	-0.291528	1.129378	6.222944	3.527977	0.725862	-0.226593	-0.344516	1.129378	6.222944	3.527977	0.725862	-0.226593	-0.344516
1467.667000	0.452473	-2.143672	-1.397969	-1.156823	1.478183	0.444105	0.240638	-0.200088	-0.297252	0.476355	-0.006574	-0.276511	1.829145	6.477344	3.566545	0.753972	-0.303640	-0.199140	1.115013	6.234564	3.530431	0.720511	-0.220505	-0.341451	1.115013	6.234564	3.530431	0.720511	-0.220505	-0.341451
1467.677000	0.454850	-2.145562	-1.400832	-1.151999	1.478099	0.441421	0.234966	-0.194099	-0.285227	0.459252	-0.006026	-0.262953	1.850269	6.566732	3.546108	0.704511	-0.297738	-0.280343	1.100684	6.246114	3.533148	0.715173	-0.214409	-0.338386	1.100684	6.246114	3.533148	0.715173	-0.214409	-0.338386
1467.687000	0.457206	-2.147439	-1.403670	-1.147486	1.478052	0.438813	0.231575	-0.183726	-0.274920	0.443571	-0.005425	-0.259743	1.423742	6.326439	3.410162	0.747167	-0.321843	-0.237321	1.086405	6.257337	3.536153	0.709832	-0.208322	-0.335321	1.086405	6.257337	3.536153	0.709832	-0.208322	-0.335321
1467.699000	0.459943	-2.149665	-1.406976	-1.142323	1.477981	0.435881	0.225284	-0.179268	-0.266105	0.433813	-0.004737	-0.246085	0.906057	6.692269	3.400195	0.712151	-0.318572	-0.301661	1.069323	6.270678	3.539582	0.703382	-0.201008	-0.331643	1.069323	6.270678	3.539582	0.703382	-0.201008	-0.331643
1467.709000	0.462152	-2.151376	-1.409625	-1.138206	1.477920	0.433426	0.215054	-0.173376	-0.255006	0.421191	-0.004847	-0.239661	0.934484	6.743387	3.445651	0.717244	-0.338888	-0.264900	1.055103	6.281867	3.542709	0.698010	-0.194914	-0.328578	1.055103	6.281867	3.542709	0.698010	-0.194914	-0.328578
1467.719000	0.464259	-2.153060	-1.412127	-1.134136	1.477896	0.431075	0.209382	-0.162214	-0.246752	0.408329	-0.004419	-0.230317	0.502481	6.298587	3.554449	0.748500	-0.355025	-0.293355	1.040910	6.292888	3.546146	0.692645	-0.188816	-0.325513	1.040910	6.292888	3.546146	0.692645	-0.188816	-0.325513
1467.729000	0.466320	-2.154641	-1.414554	-1.130209	1.477836	0.428803	0.200105	-0.160811	-0.233639	0.395860	-0.005717	-0.225591	0.350813	6.588404	3.210074	0.707781	-0.294366	-0.203002	1.026744	6.303711	3.549813	0.687285	-0.182723	-0.322448	1.026744	6.303711	3.549813	0.687285	-0.182723	-0.322448
1467.739000	0.468300	-2.156220	-1.416841	-1.126227	1.477776	0.426615	0.189864	-0.155350	-0.227775	0.378732	-0.005604	-0.212719	0.497880	6.707945	3.302138	0.731956	-0.305947	-0.281800	1.012564	6.314885	3.553577	0.681925	-0.176623	-0.319383	1.012564	6.314885	3.553577	0.681925	-0.176623	-0.319383
1467.749000	0.470158	-2.157727	-1.419029	-1.122495	1.477752	0.424502	0.183866	-0.149295	-0.218350	0.361290	-0.004580	-0.205105	0.162793	6.626487	3.399027	0.648623	-0.340246	-0.250593	0.998406	6.325851	3.557596	0.676574	-0.170528	-0.316318	0.998406	6.325851	3.557596	0.676574	-0.170528	-0.316318
1467.759000	0.471923	-2.159161	-1.421098	-1.118917	1.477692	0.422509	0.174546	-0.140379	-0.206905	0.342999	-0.005204	-0.196788	0.378841	6.388688	3.108446	0.699453	-0.346592	-0.244356	0.984248	6.336811	3.561937	0.671218	-0.164433	-0.313253	0.984248	6.336811	3.561937	0.671218	-0.164433	-0.313253
1467.769000	0.473613	-2.160562	-1.423074	-1.115521	1.477620	0.420582	0.164644	-0.136592	-0.202760	0.329290	-0.004482	-0.188164	0.696876	6.320089	3.284497	0.649367	-0.350910	-0.271669	0.970112	6.347497	3.566518	0.665860	-0.158329	-0.310188	0.970112	6.347497	3.566518	0.665860	-0.158329	-0.310188
1467.781000	0.475523	-2.162164	-1.425394	-1.111668	1.477548	0.418378	0.156326	-0.129978	-0.191312	0.317552	-0.004276	-0.182537	0.973975	6.433803	3.193535	0.657837	-0.340303	-0.236143	0.953100	6.361003	3.572136	0.659411	-0.151012	-0.306510	0.953100	6.361003	3.572136	0.659411	-0.151012	-0.306510
1467.791000	0.477022	-2.163396	-1.427213	-1.108643	1.477512	0.416602	0.148827	-0.124859	-0.184009	0.301752	-0.003975	-0.171032	1.274087	6.383636	3.175666	0.652738	-0.329248	-0.298021	0.938981	6.371516	3.576921	0.654029	-0.144911	-0.303445	0.938981	6.371516	3.576921	0.654029	-0.144911	-0.303445
1467.801000	0.478424	-2.164615	-1.429069	-1.105717	1.477477	0.414933	0.143469	-0.119194	-0.179218	0.292497	-0.004180	-0.165112	1.322178	6.492527	3.478671	0.626437	-0.319923	-0.279501	0.924856	6.381998	3.581987	0.648652	-0.138811	-0.300380	0.924856	6.381998	3.581987	0.648652	-0.138811	-0.300380
1467.811000	0.479856	-2.165689	-1.430767	-1.102817	1.477441	0.413352	0.135640	-0.109723	-0.170539	0.275150	-0.003481	-0.160591	1.429879	5.969146	3.411434	0.641162	-0.334375	-0.181738	0.910708	6.392742	3.587143	0.643276	-0.132712	-0.297315	0.910708	6.392742	3.587143	0.643276	-0.132712	-0.297315
1467.823000	0.481409	-2.167020	-1.432763	-1.099661	1.477392	0.411512	0.130340	-0.108297	-0.159736	0.257966	-0.004283	-0.145934	1.412184	6.263679	3.412321	0.627900	-0.304452	-0.281360	0.893738	6.405365	3.593632	0.636819	-0.125390	-0.293637	0.893738	6.405365	3.593632	0.636819	-0.125390	-0.293637
1467.833000	0.482708	-2.168035	-1.434365	-1.097163	1.477345	0.410057	0.126191	-0.102525	-0.151945	0.245203	-0.003164	-0.137634	1.205373	6.267160	3.448909	0.617284	-0.309209	-0.283009	0.879573	6.416128	3.599096	0.631430	-0.119289	-0.290572	0.879573	6.416128	3.599096	0.631430	-0.119289	-0.290572
1467.843000	0.483916	-2.169026	-1.435861	-1.094720	1.477321	0.408735	0.119351	-0.095415	-0.146021	0.227832	-0.003249	-0.134950	0.967388	6.236867	3.604685	0.635816	-0.350845	-0.202926	0.865412	6.426601	3.604881	0.626050	-0.113185	-0.287507	0.865412	6.426601	3.604881	0.626050	-0.113185	-0.287507
1467.853000	0.485038	-2.169947	-1.437294	-1.092515	1.477261	0.407483	0.113018	-0.091967	-0.133744	0.214665	-0.003114	-0.121453	0.897575	6.563863	3.711337	0.647315	-0.356010	-0.284995	0.851223	6.437330	3.610713	0.620652	-0.107086	-0.284442	0.851223	6.437330	3.610713	0.620652	-0.107086	-0.284442
1467.865000	0.486315	-2.171008	-1.438834	-1.090008	1.477261	0.406094	0.101675	-0.081519	-0.122510	0.194471	-0.002744	-0.116072	1.027469	6.306094	3.582926	0.619328	-0.316994	-0.251998	0.834173	6.450164	3.618125	0.614182	-0.099763	-0.280764	0.834173	6.450164	3.618125	0.614182	-0.099763	-0.280764
1467.875000	0.487301	-2.171797	-1.439993	-1.088106	1.477225	0.404987	0.097024	-0.077044	-0.114296	0.182396	-0.002511	-0.105104	0.893134	6.259116	3.502756	0.618882	-0.334131	-0.251412	0.819940	6.460833	3.624652	0.608798	-0.093659	-0.277699	0.819940	6.460833	3.624652	0.608798	-0.093659	-0.277699
1467.885000	0.488178	-2.172514	-1.441114	-1.086368	1.477261	0.403944	0.092623	-0.072575	-0.104065	0.169035	-0.002141	-0.099579	0.371834	6.543635	3.554153	0.618065	-0.361418	-0.210862	0.805680	6.471586	3.631427	0.603407	-0.087554	-0.274634	0.805680	6.471586	3.631427	0.603407	-0.087554	-0.274634
1467.895000	0.489049	-2.173206	-1.442118	-1.084776	1.477189	0.402988	0.082622	-0.067843	-0.096329	0.156500	-0.003184	-0.091395	0.552691	6.755447	3.596673	0.634002	-0.320638	-0.210199	0.791404	6.482262	3.638435	0.598016	-0.081454	-0.271569	0.791404	6.482262	3.638435	0.598016	-0.081454	-0.271569
1467.907000	0.489933	-2.173946	-1.443225	-1.083000	1.477177	0.402010	0.073414	-0.059687	-0.086236	0.140330	-0.002191	-0.080470	0.567213	6.723978	3.662225	0.624581	-0.310667	-0.229826	0.774237	6.495177	3.647114	0.591548	-0.074133	-0.267891	0.774237	6.495177	3.647114	0.591548	-0.074133	-0.267891
1467.917000	0.490636	-2.174481	-1.444013	-1.081652	1.477116	0.401189	0.067479	-0.052279	-0.074454	0.130075	-0.003011	-0.071925	0.335233	6.581620	3.513655	0.556610	-0.305630	-0.224826	0.759896	6.505943	3.654752	0.586162	-0.068026	-0.264826	0.759896	6.505943	3.654752	0.586162	-0.068026	-0.264826
1467.927000	0.491210	-2.174957	-1.444703	-1.080455	1.477093	0.400531	0.057482	-0.046349	-0.064937	0.115043	-0.001905	-0.065489	0.676351	6.530194	3.483610	0.597521	-0.299075	-0.214703	0.745531	6.516763	3.662532	0.580775	-0.061927	-0.261761	0.745531	6.516763	3.662532	0.580775	-0.061927	-0.261761
1467.937000	0.491782	-2.175387	-1.445357	-1.079418	1.477129	0.399960	0.049756	-0.041940	-0.056686	0.100075	-0.001572	-0.055572	0.715103	6.565663	3.449090	0.592980	-0.346718	-0.246080	0.731148	6.527442	3.670624	0.575388	-0.055825	-0.258696	0.731148	6.527442	3.670624	0.575388	-0.055825	-0.258696
1467.949000	0.492294	-2.175851	-1.445951	-1.078348	1.477093	0.399302	0.042371	-0.036054	-0.046782	0.085929	-0.001047	-0.051350	0.636688	6.746243	3.379398	0.573636	-0.354796	-0.165565	0.713832	6.540488	3.680698	0.568932	-0.048502	-0.255018	0.713832	6.540488	3.680698	0.568932	-0.048502	-0.255018
1467.959000	0.492710	-2.176159	-1.446382	-1.077603	1.477057	0.398889	0.036216	-0.029003	-0.039137	0.068996	-0.001069	-0.041603	0.545603	6.706613	3.489158	0.574084	-0.340965	-0.175066	0.699354	6.551607	3.689336	0.563548	-0.042397	-0.251953	0.699354	6.551607	3.689336	0.563548	-0.042397	-0.251953
1467.969000	0.492984	-2.176432	-1.446725	-1.077024	1.477058	0.398496	0.029150	-0.023198	-0.032731	0.057580	-0.000547	-0.033950	0.541116	6.730530	3.435751	0.543246	-0.280767	-0.144101	0.684864	6.562496	3.698263	0.558160	-0.036295	-0.248888	0.684864	6.562496	3.698263	0.558160	-0.036295	-0.248888
1467.979000	0.493209	-2.176597	-1.446984	-1.076527	1.477034	0.398225	0.022279	-0.016611	-0.025147	0.041707	-0.000408	-0.024006	0.474438	6.665461	3.559915	0.544274	-0.290593	-0.119008	0.670363	6.573272	3.707239	0.552772	-0.030193	-0.245823	0.670363	6.573272	3.707239	0.552772	-0.030193	-0.245823
1467.991000	0.493397	-2.176761	-1.447280	-1.076129	1.477070	0.398027	0.013160	-0.009609	-0.015873	0.025924	-0.000328	-0.012217	0.625628	6.552876	3.661260	0.529138	-0.327179	-0.171822	0.652915	6.715162	3.718527	0.546311	-0.022869	-0.242145	0.652915	6.715162	3.718527	0.546311	-0.022869	-0.242145
1468.001000	0.493464	-2.176781	-1.447359	-1.075969	1.477046	0.397995	0.004633	-0.002506	-0.006379	0.012443	-0.000297	-0.003181	0.103669	7.159857	3.874627	0.517268	-0.335114	-0.067213	-0.190446	7.520584	4.065193	0.488415	-0.016768	-0.087790	-0.190446	7.520584	4.065193	0.488415	-0.016768	-0.087790
1468.011000	0.493423	-2.176767	-1.447366	-1.076004	1.477058	0.398000	-0.005391	0.003054	0.002729	-0.011935	-0.000246	0.006804	-0.522767	7.792491	4.398283	0.303108	-0.287912	0.089673	-1.218272	8.317543	4.629891	0.088920	-0.010643	0.139674	-1.218272	8.317543	4.629891	0.088920	-0.010643	0.139674
1468.021000	0.493360	-2.176668	-1.447253	-1.076168	1.477058	0.398152	-0.011852	0.008764	0.013875	-0.026122	-0.000210	0.020027	-1.468353	8.514658	4.720346	0.215344	-0.311662	0.164847	-2.271349	9.103142	5.047438	-0.034582	-0.004492	0.330730	-2.271349	9.103142	5.047438	-0.034582	-0.004492	0.330730
1468.033000	0.493128	-2.176510	-1.447046	-1.076507	1.477022	0.398368	-0.021018	0.015476	0.021307	-0.033339	-0.000179	0.021494	-1.250895	8.792750	4.882818	0.121061	-0.307552	0.158806	-2.288438	9.372013	5.060964	-0.041274	0.002886	0.334381	-2.288438	9.372013	5.060964	-0.041274	0.002886	0.334381
1468.043000	0.492923	-2.176329	-1.446778	-1.076847	1.477010	0.398634	-0.024466	0.016917	0.028110	-0.045154	-0.000159	0.026092	-1.440070	9.070951	4.968551	0.048912	-0.260897	0.242724	-2.302399	9.384179	5.072530	-0.046849	0.009039	0.337425	-2.302399	9.384179	5.072530	-0.046849	0.009039	0.337425
1468.053000	0.492595	-2.176110	-1.446414	-1.077345	1.477058	0.398890	-0.030331	0.022105	0.036837	-0.060947	-0.000143	0.034498	-1.536712	9.249038	5.000687	-0.012854	-0.249838	0.214271	-2.316389	9.396405	5.084261	-0.052423	0.015188	0.340468	-2.316389	9.396405	5.084261	-0.052423	0.015188	0.340468
1468.063000	0.492280	-2.175868	-1.446002	-1.078049	1.477046	0.399291	-0.035482	0.028046	0.046451	-0.077504	-0.000130	0.044769	-1.619629	9.286464	4.941175	0.010335	-0.249499	0.216429	-2.330426	9.408951	5.096126	-0.058006	0.021336	0.343511	-2.330426	9.408951	5.096126	-0.058006	0.021336	0.343511
1468.073000	0.491895	-2.175553	-1.445518	-1.078893	1.477046	0.399737	-0.041356	0.033715	0.054789	-0.090900	-0.000120	0.051149	-1.893167	9.382298	4.960427	-0.053898	-0.187694	0.240360	-2.344483	9.421356	5.108306	-0.063588	0.027487	0.346555	-2.344483	9.421356	5.108306	-0.063588	0.027487	0.346555
1468.085000	0.491351	-2.175142	-1.444795	-1.080065	1.477022	0.400390	-0.049571	0.041310	0.062483	-0.112220	-0.000095	0.061074	-2.087378	9.559765	5.193022	-0.024127	-0.192078	0.236248	-2.361376	9.436195	5.123065	-0.070294	0.034868	0.350206	-2.361376	9.436195	5.123065	-0.070294	0.034868	0.350206
1468.095000	0.490843	-2.174720	-1.444143	-1.081276	1.477034	0.401017	-0.055824	0.047741	0.069886	-0.123239	-0.000046	0.066110	-2.342943	9.744525	5.373489	-0.025567	-0.153245	0.300328	-2.375491	9.448650	5.135674	-0.075883	0.041015	0.353250	-2.375491	9.448650	5.135674	-0.075883	0.041015	0.353250
1468.105000	0.490262	-2.174202	-1.443420	-1.082531	1.477070	0.401743	-0.064442	0.054180	0.076744	-0.137398	-0.000012	0.078711	-2.622880	9.857402	5.556462	-0.013363	-0.083893	0.278810	-2.389628	9.461044	5.148530	-0.081472	0.047163	0.356293	-2.389628	9.461044	5.148530	-0.081472	0.047163	0.356293
1468.115000	0.489564	-2.173624	-1.442613	-1.084009	1.477034	0.402536	-0.073659	0.059753	0.086129	-0.150496	0.000010	0.084826	-2.615659	9.921994	5.609395	-0.015284	-0.059250	0.324322	-2.403788	9.473369	5.161699	-0.087058	0.053313	0.359336	-2.403788	9.473369	5.161699	-0.087058	0.053313	0.359336
1468.127000	0.488600	-2.172876	-1.441455	-1.085900	1.477083	0.403618	-0.082874	0.067970	0.097852	-0.168393	0.001180	0.090251	-2.696511	9.989063	5.564393	0.012769	-0.021784	0.391212	-2.420814	9.488122	5.177924	-0.093756	0.060693	0.362988	-2.420814	9.488122	5.177924	-0.093756	0.060693	0.362988
1468.137000	0.487705	-2.172142	-1.440417	-1.087687	1.477118	0.404600	-0.090021	0.076010	0.110998	-0.179910	0.001293	0.104961	-2.796222	9.757874	5.440941	-0.010647	-0.003078	0.300794	-2.435022	9.500359	5.191685	-0.099340	0.066843	0.366031	-2.435022	9.500359	5.191685	-0.099340	0.066843	0.366031
1468.147000	0.486763	-2.171323	-1.439251	-1.089570	1.477107	0.405731	-0.101094	0.082985	0.118718	-0.194753	0.002496	0.111982	-2.530274	9.533024	5.422578	-0.025746	0.025599	0.283142	-2.449283	9.512963	5.205770	-0.104915	0.072995	0.369075	-2.449283	9.512963	5.205770	-0.104915	0.072995	0.369075
1468.157000	0.485759	-2.170471	-1.437987	-1.091662	1.477120	0.406883	-0.108692	0.086945	0.127473	-0.205938	0.004276	0.120068	-2.350391	9.528489	5.411888	-0.037983	0.034908	0.285814	-2.463533	9.525096	5.220184	-0.110497	0.079142	0.372118	-2.463533	9.525096	5.220184	-0.110497	0.079142	0.372118
1468.169000	0.484416	-2.169414	-1.436305	-1.094271	1.477132	0.408350	-0.115370	0.091014	0.136220	-0.222108	0.004456	0.127499	-2.411564	9.929230	5.622427	-0.011676	0.036319	0.309941	-2.480689	9.540147	5.237673	-0.117191	0.086525	0.375770	-2.480689	9.540147	5.237673	-0.117191	0.086525	0.375770
1468.179000	0.483200	-2.168404	-1.434873	-1.096621	1.477180	0.409653	-0.122468	0.099307	0.146384	-0.232798	0.004399	0.136498	-2.399548	9.603921	5.496852	0.021901	0.073944	0.351835	-2.494997	9.552673	5.252379	-0.122780	0.092681	0.378813	-2.494997	9.552673	5.252379	-0.122780	0.092681	0.378813
1468.189000	0.481928	-2.167394	-1.433334	-1.099091	1.477252	0.411098	-0.129817	0.105721	0.154278	-0.246428	0.004574	0.147407	-2.370051	9.398300	5.547797	-0.073460	0.096702	0.271493	-2.509304	9.564776	5.267677	-0.128351	0.098829	0.381856	-2.509304	9.564776	5.267677	-0.128351	0.098829	0.381856
1468.199000	0.480649	-2.166278	-1.431712	-1.101629	1.477289	0.412633	-0.135959	0.109966	0.161729	-0.261119	0.005673	0.153966	-2.450786	9.488088	5.401594	-0.069960	0.092675	0.281555	-2.523638	9.577234	5.282921	-0.133926	0.104983	0.384900	-2.523638	9.577234	5.282921	-0.133926	0.104983	0.384900
1468.211000	0.478911	-2.164906	-1.429692	-1.104924	1.477349	0.414458	-0.145359	0.118930	0.172227	-0.282987	0.005697	0.159653	-2.105023	9.293777	5.415207	-0.084485	0.103345	0.380253	-2.540838	9.591943	5.301564	-0.140617	0.112368	0.388552	-2.540838	9.591943	5.301564	-0.140617	0.112368	0.388552
1468.221000	0.477408	-2.163720	-1.427903	-1.107801	1.477362	0.416161	-0.149139	0.119283	0.178682	-0.296989	0.007443	0.174105	-2.461205	9.862317	5.578211	-0.135564	0.110046	0.246366	-2.555184	9.604431	5.316994	-0.146218	0.118518	0.391595	-2.555184	9.604431	5.316994	-0.146218	0.118518	0.391595
1468.231000	0.475897	-2.162495	-1.426110	-1.110802	1.477458	0.417890	-0.157344	0.124898	0.191209	-0.313195	0.006349	0.177956	-2.603448	9.810765	5.434942	-0.088503	0.160375	0.313208	-2.569538	9.616843	5.332815	-0.151805	0.124675	0.394638	-2.569538	9.616843	5.332815	-0.151805	0.124675	0.394638
1468.241000	0.474283	-2.161173	-1.424201	-1.113986	1.477518	0.419675	-0.164020	0.133215	0.198076	-0.326718	0.006554	0.183114	-2.826762	9.705605	5.529080	-0.072590	0.142655	0.351265	-2.583892	9.629227	5.348786	-0.157400	0.130829	0.397681	-2.583892	9.629227	5.348786	-0.157400	0.130829	0.397681
1468.253000	0.472210	-2.159552	-1.421773	-1.118048	1.477565	0.422006	-0.172567	0.140277	0.208706	-0.346250	0.005581	0.193291	-2.446165	9.801283	5.596778	-0.087908	0.183947	0.318288	-2.601093	9.643716	5.368253	-0.164113	0.138218	0.401333	-2.601093	9.643716	5.368253	-0.164113	0.138218	0.401333
1468.263000	0.470430	-2.158098	-1.419730	-1.121641	1.477625	0.423995	-0.179173	0.147221	0.217421	-0.357546	0.005982	0.201385	-2.692041	9.592823	5.602873	-0.074003	0.185124	0.346645	-2.615419	9.655774	5.384567	-0.169723	0.144370	0.404377	-2.615419	9.655774	5.384567	-0.169723	0.144370	0.404377
1468.273000	0.468585	-2.156611	-1.417533	-1.125360	1.477674	0.426051	-0.184668	0.149466	0.224626	-0.368011	0.006742	0.209979	-2.740786	9.992056	5.757534	-0.038338	0.196293	0.356496	-2.629764	9.668104	5.401083	-0.175338	0.150528	0.407420	-2.629764	9.668104	5.401083	-0.175338	0.150528	0.407420
1468.283000	0.466672	-2.155098	-1.415213	-1.129154	1.477757	0.428196	-0.194769	0.157019	0.237623	-0.378294	0.006465	0.219601	-2.448185	9.824379	5.463899	-0.041996	0.202826	0.307182	-2.644076	9.680022	5.417956	-0.180941	0.156685	0.410463	-2.644076	9.680022	5.417956	-0.180941	0.156685	0.410463
1468.295000	0.464241	-2.153153	-1.412368	-1.133766	1.477794	0.430911	-0.201178	0.163365	0.242910	-0.393649	0.006337	0.227415	-2.579411	10.012002	5.779094	-0.136040	0.228635	0.363566	-2.661276	9.694819	5.438436	-0.187657	0.164073	0.414115	-2.661276	9.694819	5.438436	-0.187657	0.164073	0.414115
1468.305000	0.462197	-2.151436	-1.409822	-1.137805	1.477890	0.433213	-0.207893	0.170881	0.253086	-0.413086	0.006596	0.237513	-2.694304	9.758786	5.768726	-0.118880	0.223155	0.359140	-2.675568	9.706763	5.455806	-0.193249	0.170234	0.417158	-2.675568	9.706763	5.455806	-0.193249	0.170234	0.417158
1468.315000	0.460033	-2.149709	-1.407197	-1.141902	1.477939	0.435664	-0.217470	0.173060	0.262583	-0.431564	0.007984	0.243826	-2.332560	10.168578	5.684273	-0.114338	0.227030	0.383483	-2.689859	9.718941	5.473267	-0.198848	0.176392	0.420202	-2.689859	9.718941	5.473267	-0.198848	0.176392	0.420202
1468.327000	0.457367	-2.147572	-1.403943	-1.147126	1.477998	0.438632	-0.222561	0.182218	0.269837	-0.451903	0.006474	0.255304	-2.900730	10.043212	5.889235	-0.122862	0.254955	0.329714	-2.706967	9.733366	5.494439	-0.205575	0.183782	0.423854	-2.706967	9.733366	5.494439	-0.205575	0.183782	0.423854
1468.337000	0.455102	-2.145685	-1.401116	-1.151727	1.478058	0.441193	-0.232335	0.193109	0.279951	-0.466537	0.006931	0.261088	-2.634855	9.395087	5.652640	-0.087820	0.257644	0.378087	-2.721172	9.745044	5.512318	-0.211188	0.189944	0.426897	-2.721172	9.745044	5.512318	-0.211188	0.189944	0.426897
1468.347000	0.452706	-2.143756	-1.398267	-1.156538	1.478130	0.443870	-0.238195	0.193373	0.287285	-0.475084	0.008042	0.272669	-2.615511	9.914697	5.659525	-0.080102	0.262423	0.340326	-2.735373	9.757104	5.530065	-0.216829	0.196105	0.429940	-2.735373	9.757104	5.530065	-0.216829	0.196105	0.429940
1468.357000	0.450298	-2.141762	-1.395298	-1.161437	1.478227	0.446642	-0.244065	0.201715	0.299509	-0.485244	0.007916	0.280037	-2.755916	9.487693	5.584323	-0.080596	0.277249	0.332067	-2.749500	9.768549	5.548189	-0.222458	0.202272	0.432983	-2.749500	9.768549	5.548189	-0.222458	0.202272	0.432983
1468.367000	0.447826	-2.139746	-1.392330	-1.166251	1.478263	0.449445	-0.252404	0.207919	0.306103	-0.495730	0.008102	0.287545	-2.713494	9.336091	5.561109	-0.162240	0.280515	0.320789	-2.763594	9.780052	5.566315	-0.227401	0.208435	0.436027	-2.763594	9.780052	5.566315	-0.227401	0.208435	0.436027
1468.377000	0.445279	-2.137649	-1.389290	-1.171281	1.478323	0.452348	-0.257213	0.208175	0.315088	-0.511215	0.008882	0.296907	-2.957117	9.785813	5.612162	-0.228077	0.232018	0.317469	-2.777627	9.791277	5.584548	-0.229759	0.214600	0.439070	-2.777627	9.791277	5.584548	-0.229759	0.214600	0.439070
1468.387000	0.442630	-2.135488	-1.386144	-1.176451	1.478443	0.455336	-0.266989	0.216120	0.320317	-0.530716	0.008249	0.299363	-2.986835	9.713364	5.815496	-0.156945	0.254814	0.345944	-2.791610	9.802426	5.602735	-0.232124	0.220771	0.442113	-2.791610	9.802426	5.602735	-0.232124	0.220771	0.442113
1468.399000	0.439376	-2.132836	-1.382192	-1.182961	1.478575	0.458989	-0.275535	0.223803	0.334505	-0.552766	0.008457	0.313891	-2.940263	9.602291	5.749495	-0.127798	0.239261	0.350300	-2.808336	9.815895	5.624829	-0.234979	0.228177	0.445765	-2.808336	9.815895	5.624829	-0.234979	0.228177	0.445765
1468.409000	0.436547	-2.130582	-1.378843	-1.188612	1.478611	0.462172	-0.282550	0.225785	0.339196	-0.560380	0.008648	0.317360	-3.015314	10.115320	5.971286	-0.093784	0.255676	0.396283	-2.822196	9.826849	5.643413	-0.237372	0.234342	0.448808	-2.822196	9.826849	5.643413	-0.237372	0.234342	0.448808
1468.419000	0.433693	-2.128266	-1.375385	-1.194382	1.478695	0.465411	-0.290274	0.232587	0.347065	-0.569734	0.008799	0.327878	-2.765506	10.197564	6.102562	-0.096597	0.272782	0.374716	-2.836006	9.837883	5.661987	-0.239773	0.240518	0.451852	-2.836006	9.837883	5.661987	-0.239773	0.240518	0.451852
1468.429000	0.430715	-2.125897	-1.371842	-1.200112	1.478780	0.468760	-0.297398	0.238659	0.355189	-0.581798	0.008670	0.334251	-2.877748	10.152570	6.159426	-0.169156	0.238190	0.347996	-2.849733	9.848629	5.680684	-0.242156	0.246692	0.454895	-2.849733	9.848629	5.680684	-0.242156	0.246692	0.454895
1468.439000	0.427678	-2.123442	-1.368157	-1.205925	1.478851	0.472124	-0.305189	0.245463	0.364598	-0.601123	0.008742	0.340298	-2.632567	10.303530	6.094206	-0.189178	0.281520	0.386700	-2.863379	9.859171	5.699581	-0.244538	0.252867	0.457938	-2.863379	9.859171	5.699581	-0.244538	0.252867	0.457938
1468.449000	0.424619	-2.120951	-1.364446	-1.211952	1.478947	0.475616	-0.309444	0.254756	0.377960	-0.621056	0.008525	0.350555	-2.930633	10.015290	5.852103	-0.180611	0.265017	0.351784	-2.876975	9.869975	5.718414	-0.246936	0.259044	0.460981	-2.876975	9.869975	5.718414	-0.246936	0.259044	0.460981
1468.459000	0.421432	-2.118344	-1.360688	-1.218323	1.479008	0.479194	-0.317447	0.258243	0.384650	-0.635149	0.009134	0.358237	-2.686222	10.116840	5.838070	-0.158223	0.256989	0.372412	-2.890418	9.879800	5.737379	-0.249353	0.265225	0.464025	-2.890418	9.879800	5.737379	-0.249353	0.265225	0.464025
1468.471000	0.417624	-2.115181	-1.356034	-1.226148	1.479141	0.483611	-0.326393	0.267627	0.395752	-0.641026	0.010717	0.366817	-3.061455	9.876664	5.796439	-0.149002	0.249233	0.354123	-2.906447	9.891629	5.760049	-0.252286	0.272643	0.467677	-2.906447	9.891629	5.760049	-0.252286	0.272643	0.467677
1468.481000	0.414358	-2.112502	-1.352051	-1.232576	1.479237	0.487284	-0.332997	0.272108	0.402347	-0.655281	0.010205	0.370156	-3.163126	9.687977	5.992607	-0.255191	0.259096	0.443418	-2.919700	9.901383	5.779135	-0.254702	0.278829	0.470720	-2.919700	9.901383	5.779135	-0.254702	0.278829	0.470720
1468.491000	0.411032	-2.109784	-1.347936	-1.239117	1.479308	0.491138	-0.340167	0.277170	0.408686	-0.674111	0.010520	0.382014	-3.293358	9.746953	6.112879	-0.221119	0.241841	0.384187	-2.932855	9.911047	5.798226	-0.257125	0.285015	0.473763	-2.932855	9.911047	5.798226	-0.257125	0.285015	0.473763
1468.501000	0.407574	-2.106960	-1.343715	-1.245971	1.479429	0.494934	-0.348086	0.281048	0.417510	-0.692435	0.010301	0.391918	-3.308945	9.847963	6.008319	-0.206355	0.227760	0.344951	-2.945908	9.920609	5.817253	-0.259566	0.291204	0.476806	-2.945908	9.920609	5.817253	-0.259566	0.291204	0.476806
1468.511000	0.404042	-2.104146	-1.339433	-1.253103	1.479549	0.498896	-0.356017	0.286885	0.426997	-0.702545	0.010893	0.402567	-3.194238	10.010821	6.052268	-0.166395	0.243299	0.384671	-2.958806	9.929610	5.836402	-0.262041	0.297401	0.479850	-2.958806	9.929610	5.836402	-0.262041	0.297401	0.479850
1468.523000	0.399624	-2.100553	-1.334275	-1.261627	1.479644	0.503727	-0.363639	0.292561	0.433851	-0.712199	0.009887	0.411266	-3.197180	10.066502	6.266970	-0.208394	0.228557	0.423170	-2.974127	9.940157	5.859277	-0.264999	0.302679	0.483502	-2.974127	9.940157	5.859277	-0.264999	0.302679	0.483502
1468.533000	0.395974	-2.097595	-1.329858	-1.268754	1.479764	0.507905	-0.371835	0.299186	0.447946	-0.729316	0.009988	0.417538	-2.948823	10.029484	6.018052	-0.293062	0.277134	0.410117	-2.986776	9.948951	5.878195	-0.267472	0.302777	0.486545	-2.986776	9.948951	5.878195	-0.267472	0.302777	0.486545
1468.543000	0.392201	-2.094493	-1.325393	-1.276102	1.479850	0.512169	-0.380687	0.306652	0.459489	-0.752599	0.012426	0.428120	-2.870527	9.853140	5.821543	-0.227430	0.209578	0.363668	-2.999216	9.956713	5.897238	-0.269947	0.302877	0.489588	-2.999216	9.956713	5.897238	-0.269947	0.302877	0.489588
1468.555000	0.387617	-2.090731	-1.319959	-1.285414	1.479981	0.517386	-0.387674	0.311380	0.468679	-0.766297	0.010372	0.433660	-2.834361	9.917814	5.944023	-0.165570	0.215250	0.364864	-3.013974	9.965846	5.919808	-0.272977	0.302998	0.493240	-3.013974	9.965846	5.919808	-0.272977	0.302998	0.493240
1468.565000	0.383753	-2.087546	-1.315236	-1.293143	1.480113	0.521793	-0.393450	0.316361	0.472736	-0.771441	0.010669	0.442784	-2.831131	9.944540	6.313913	-0.220430	0.259940	0.365381	-3.026128	9.973540	5.938667	-0.275498	0.303105	0.496283	-3.026128	9.973540	5.938667	-0.275498	0.303105	0.496283
1468.575000	0.379706	-2.084337	-1.310342	-1.300844	1.480160	0.526211	-0.400817	0.320688	0.480202	-0.790161	0.010184	0.449951	-2.902057	10.273707	6.325335	-0.252471	0.254457	0.380485	-3.038126	9.981047	5.957519	-0.278006	0.303214	0.499327	-3.038126	9.981047	5.957519	-0.278006	0.303214	0.499327
1468.585000	0.375611	-2.081127	-1.305411	-1.308827	1.480293	0.530762	-0.405765	0.327308	0.488647	-0.808944	0.011266	0.459914	-2.962264	10.123356	6.215099	-0.264339	0.267345	0.376437	-3.049973	9.988562	5.976358	-0.280525	0.303328	0.502370	-3.049973	9.988562	5.976358	-0.280525	0.303328	0.502370
1468.595000	0.371531	-2.077843	-1.300420	-1.317146	1.480437	0.535335	-0.412109	0.335273	0.500990	-0.821205	0.010430	0.468438	-3.086882	10.000229	5.942415	-0.136596	0.293334	0.416731	-3.061629	9.995430	5.994952	-0.283096	0.303443	0.505413	-3.061629	9.995430	5.994952	-0.283096	0.303443	0.505413
1468.605000	0.367341	-2.074503	-1.295466	-1.325366	1.480497	0.540041	-0.418983	0.340293	0.508360	-0.826398	0.011219	0.478305	-3.177336	10.144107	6.144101	-0.259459	0.298272	0.426949	-3.073125	10.001939	6.008176	-0.285687	0.303561	0.508456	-3.073125	10.001939	6.008176	-0.285687	0.303561	0.508456
1468.617000	0.362215	-2.070342	-1.289422	-1.335332	1.480653	0.545860	-0.426241	0.351540	0.517972	-0.851021	0.012146	0.486632	-3.374139	9.728816	6.229442	-0.287252	0.287389	0.364886	-3.086618	10.008794	6.024068	-0.288765	0.303712	0.512108	-3.086618	10.008794	6.024068	-0.288765	0.303712	0.512108
1468.627000	0.357881	-2.066821	-1.284204	-1.344027	1.480774	0.550802	-0.434103	0.353696	0.523087	-0.869784	0.012285	0.491369	-3.427511	10.204601	6.440373	-0.221749	0.274830	0.419902	-3.097694	10.014636	6.037113	-0.291371	0.303839	0.515152	-3.097694	10.014636	6.037113	-0.291371	0.303839	0.515152
1468.637000	0.353499	-2.063216	-1.278840	-1.352866	1.480895	0.555792	-0.443351	0.359227	0.532320	-0.875237	0.013308	0.497455	-3.318585	10.089219	6.457567	-0.251183	0.267654	0.458286	-3.108458	10.019262	6.050279	-0.293999	0.303975	0.517951	-3.108458	10.019262	6.050279	-0.293999	0.303975	0.517951
1468.647000	0.348972	-2.059557	-1.273425	-1.361545	1.480978	0.560798	-0.449923	0.363922	0.541845	-0.887348	0.012902	0.506919	-3.431929	10.320902	6.388428	-0.314542	0.277909	0.430750	-3.119097	10.024256	6.063146	-0.296605	0.304112	0.519704	-3.119097	10.024256	6.063146	-0.296605	0.304112	0.519704
1468.657000	0.344457	-2.055812	-1.267927	-1.370448	1.481135	0.565904	-0.457053	0.370049	0.552866	-0.910594	0.013449	0.513416	-3.393103	10.193570	6.180171	-0.236204	0.274666	0.461429	-3.129428	10.027943	6.075946	-0.299220	0.304252	0.521458	-3.129428	10.027943	6.075946	-0.299220	0.304252	0.521458
1468.669000	0.338910	-2.051227	-1.261291	-1.381642	1.481290	0.572175	-0.467681	0.380429	0.563110	-0.925461	0.012841	0.528255	-3.228588	9.825642	6.149484	-0.183990	0.275109	0.409203	-3.141598	10.032237	6.090788	-0.302439	0.304429	0.523562	-3.141598	10.032237	6.090788	-0.302439	0.304429	0.523562
1468.679000	0.334231	-2.047459	-1.255640	-1.390892	1.481387	0.577454	-0.476541	0.385207	0.565754	-0.933238	0.012741	0.535701	-2.950642	9.853161	6.627038	-0.313774	0.276334	0.382921	-3.151491	10.035472	6.102988	-0.305112	0.304583	0.525315	-3.151491	10.035472	6.102988	-0.305112	0.304583	0.525315
1468.689000	0.329473	-2.043644	-1.249770	-1.400203	1.481530	0.582836	-0.483179	0.389729	0.576319	-0.956436	0.012963	0.542238	-3.173291	9.874730	6.441123	-0.250893	0.303207	0.405318	-3.161141	10.038456	6.115060	-0.307787	0.304736	0.527068	-3.161141	10.038456	6.115060	-0.307787	0.304736	0.527068
1468.699000	0.324578	-2.039743	-1.243803	-1.409961	1.481711	0.588383	-0.488182	0.396165	0.590098	-0.969179	0.013805	0.550456	-3.334808	10.064391	6.078069	-0.220621	0.308189	0.429714	-3.170543	10.041111	6.126918	-0.310495	0.304900	0.528822	-3.170543	10.041111	6.126918	-0.310495	0.304900	0.528822
1468.711000	0.318673	-2.034935	-1.236722	-1.421583	1.481867	0.595008	-0.495014	0.401245	0.597014	-0.974802	0.013863	0.558228	-3.460132	10.157452	6.303843	-0.361180	0.313572	0.401015	-3.181496	10.043232	6.140654	-0.313780	0.305103	0.530926	-3.181496	10.043232	6.140654	-0.313780	0.305103	0.530926
1468.721000	0.313671	-2.030855	-1.230795	-1.431392	1.482000	0.600599	-0.502419	0.408691	0.605180	-0.998575	0.014667	0.568316	-3.447362	9.903790	6.226287	-0.344216	0.265006	0.414374	-3.185459	10.043893	6.151758	-0.316522	0.305272	0.532679	-3.185459	10.043893	6.151758	-0.316522	0.305272	0.532679
1468.731000	0.308540	-2.026740	-1.224854	-1.441648	1.482132	0.606354	-0.509014	0.414060	0.612184	-1.017206	0.015035	0.575013	-3.276000	9.610189	6.330355	-0.156104	0.260389	0.405686	-1.625523	8.024047	5.021877	-0.214357	0.316026	0.443034	-1.625523	8.024047	5.021877	-0.214357	0.316026	0.443034
1468.741000	0.303461	-2.022650	-1.218763	-1.451602	1.482312	0.612010	-0.496252	0.393658	0.593869	-0.984085	0.014189	0.561460	-2.374109	9.546407	6.056674	-0.167997	0.279696	0.406534	-1.618761	7.980881	5.021744	-0.211938	0.315985	0.441280	-1.618761	7.980881	5.021744	-0.211938	0.315985	0.441280
1468.751000	0.298526	-2.018667	-1.212571	-1.461173	1.482419	0.617630	-0.490970	0.398338	0.592945	-0.975383	0.013261	0.554402	-2.437362	8.740382	5.522924	-0.314893	0.292753	0.399914	-1.605881	7.937856	5.021190	-0.209465	0.315941	0.439527	-1.605881	7.937856	5.021190	-0.209465	0.315941	0.439527
1468.761000	0.293639	-2.014649	-1.206570	-1.471046	1.482575	0.623185	-0.486458	0.399851	0.591226	-0.968341	0.013387	0.548315	-2.271204	8.120144	4.997086	-0.253968	0.310494	0.387702	-1.591817	7.894956	5.020083	-0.207007	0.315898	0.437774	-1.591817	7.894956	5.020083	-0.207007	0.315898	0.437774
1468.771000	0.288817	-2.010599	-1.200727	-1.480610	1.482671	0.628622	-0.481916	0.394544	0.585176	-0.946639	0.012659	0.540907	-2.125413	7.647445	4.744462	-0.231924	0.296933	0.374405	-1.578036	7.851080	5.018500	-0.204547	0.315846	0.436020	-1.578036	7.851080	5.018500	-0.204547	0.315846	0.436020
1468.783000	0.283061	-2.005952	-1.194014	-1.491740	1.482815	0.635046	-0.475442	0.388046	0.570081	-0.935147	0.012952	0.534506	-1.691071	7.144522	5.015756	-0.278093	0.292903	0.345810	-1.561793	7.799232	5.015930	-0.201564	0.315781	0.433916	-1.561793	7.799232	5.015930	-0.201564	0.315781	0.433916
1468.793000	0.278340	-2.002101	-1.188317	-1.501160	1.482935	0.640363	-0.469004	0.380510	0.559754	-0.922884	0.012446	0.526333	-1.434444	7.158949	5.210144	-0.247125	0.302521	0.329352	-1.548414	7.756537	5.013271	-0.199088	0.315722	0.432163	-1.548414	7.756537	5.013271	-0.199088	0.315722	0.432163
1468.803000	0.273696	-1.998424	-1.182677	-1.510385	1.483103	0.645581	-0.460157	0.371826	0.551554	-0.906176	0.013067	0.516110	-1.502355	7.320946	5.056520	-0.124524	0.298640	0.385003	-1.535189	7.713847	5.010186	-0.196607	0.315662	0.430409	-1.535189	7.713847	5.010186	-0.196607	0.315662	0.430409
1468.813000	0.269236	-1.994710	-1.177172	-1.519230	1.483187	0.650652	-0.452449	0.366498	0.543131	-0.890059	0.011956	0.509354	-1.318861	7.237550	5.068951	-0.241615	0.311367	0.332879	-1.522149	7.671481	5.006697	-0.194097	0.315599	0.428656	-1.522149	7.671481	5.006697	-0.194097	0.315599	0.428656
1468.825000	0.263877	-1.990371	-1.170803	-1.529702	1.483320	0.656668	-0.443921	0.359456	0.535009	-0.878136	0.012692	0.502030	-1.282619	7.243943	4.954328	-0.260791	0.350574	0.336361	-1.506723	7.620408	5.001997	-0.191074	0.315518	0.426215	-1.506723	7.620408	5.001997	-0.191074	0.315518	0.426215
1468.835000	0.259467	-1.986743	-1.165633	-1.538642	1.483489	0.661582	-0.436668	0.353164	0.526596	-0.864862	0.013726	0.493678	-1.297117	6.967514	4.920469	-0.154669	0.283939	0.337054	-1.494082	7.577873	4.997637	-0.188578	0.315450	0.423171	-1.494082	7.577873	4.997637	-0.188578	0.315450	0.423171
1468.845000	0.255102	-1.983266	-1.160453	-1.547126	1.483618	0.666511	-0.429728	0.351181	0.511554	-0.845810	0.010985	0.486271	-1.131082	6.520490	5.307704	-0.177791	0.322803	0.320875	-1.481521	7.536117	4.992926	-0.186058	0.315377	0.420128	-1.481521	7.536117	4.992926	-0.186058	0.315377	0.420128
1468.857000	0.249945	-1.979220	-1.154293	-1.557059	1.483739	0.672274	-0.419631	0.335964	0.502860	-0.833662	0.012312	0.475082	-0.929739	7.251697	5.262382	-0.227876	0.275792	0.341136	-1.466608	7.486142	4.986830	-0.183017	0.315290	0.416476	-1.466608	7.486142	4.986830	-0.183017	0.315290	0.416476
1468.867000	0.245785	-1.975902	-1.149222	-1.565483	1.483848	0.676972	-0.410852	0.329933	0.492761	-0.821380	0.012052	0.464233	-1.013370	7.388187	5.254138	-0.109752	0.281881	0.311874	-1.454286	7.444962	4.979088	-0.180487	0.315215	0.413433	-1.454286	7.444962	4.979088	-0.180487	0.315215	0.413433
1468.877000	0.241760	-1.972654	-1.144380	-1.573589	1.483967	0.681624	-0.403930	0.325213	0.485171	-0.794717	0.011421	0.456126	-1.123895	7.567876	5.181799	-0.193305	0.330147	0.270266	-1.442114	7.404243	4.968274	-0.177972	0.315136	0.410390	-1.442114	7.404243	4.968274	-0.177972	0.315136	0.410390
1468.887000	0.237815	-1.969407	-1.139631	-1.581381	1.484086	0.686084	-0.395006	0.322775	0.479989	-0.783963	0.010408	0.449463	-1.442460	7.290387	5.289566	-0.223547	0.318540	0.310993	-1.430062	7.363370	4.957211	-0.175421	0.315054	0.407346	-1.430062	7.363370	4.957211	-0.175421	0.315054	0.407346
1468.897000	0.233892	-1.966208	-1.134980	-1.589061	1.484208	0.690483	-0.389118	0.316603	0.471779	-0.777428	0.011463	0.440741	-1.398769	7.396074	5.166678	-0.192933	0.325865	0.377443	-1.418104	7.322792	4.945867	-0.172874	0.314973	0.404303	-1.418104	7.322792	4.945867	-0.172874	0.314973	0.404303
1468.907000	0.230045	-1.963032	-1.130364	-1.596935	1.484303	0.694816	-0.383567	0.311605	0.462674	-0.765248	0.010787	0.432253	-1.541431	7.267823	5.305898	-0.095804	0.308398	0.371322	-1.406230	7.282332	4.934243	-0.170334	0.314889	0.401260	-1.406230	7.282332	4.934243	-0.170334	0.314889	0.401260
1468.917000	0.226236	-1.959966	-1.125773	-1.604493	1.484375	0.699152	-0.376307	0.304671	0.454459	-0.744214	0.010415	0.428092	-1.672773	7.411629	5.297056	-0.100356	0.320894	0.293356	-1.394420	7.242076	4.922350	-0.167786	0.314802	0.398216	-1.394420	7.242076	4.922350	-0.167786	0.314802	0.398216
1468.929000	0.221820	-1.956336	-1.120284	-1.613188	1.484554	0.704194	-0.369396	0.298552	0.445578	-0.725546	0.009869	0.418367	-1.659979	7.308052	5.268933	-0.225441	0.311216	0.311287	-1.380333	7.194218	4.907784	-0.164702	0.314703	0.394565	-1.380333	7.194218	4.907784	-0.164702	0.314703	0.394565
1468.939000	0.218151	-1.953386	-1.115740	-1.620366	1.484639	0.708360	-0.363118	0.295688	0.438683	-0.721377	0.009978	0.411675	-1.604194	7.149960	5.052388	-0.116193	0.298718	0.270865	-1.368647	7.155075	4.895407	-0.162138	0.314016	0.391521	-1.368647	7.155075	4.895407	-0.162138	0.314016	0.391521
1468.949000	0.214643	-1.950477	-1.111387	-1.627567	1.484735	0.712464	-0.356324	0.288294	0.429960	-0.707995	0.010374	0.400777	-1.662402	7.130126	4.872365	-0.064518	0.252258	0.275893	-1.357035	7.115591	4.882770	-0.159570	0.307823	0.388478	-1.357035	7.115591	4.882770	-0.159570	0.307823	0.388478
1468.959000	0.211116	-1.947613	-1.107179	-1.634598	1.484830	0.716389	-0.349196	0.284460	0.421852	-0.685923	0.008908	0.390777	-1.849601	6.944625	4.827652	-0.098063	0.300118	0.293896	-1.345489	7.076876	4.870001	-0.157018	0.301629	0.385435	-1.345489	7.076876	4.870001	-0.157018	0.301629	0.385435
1468.969000	0.207700	-1.944788	-1.103175	-1.641328	1.484951	0.720263	-0.341341	0.276739	0.411157	-0.671189	0.009393	0.377972	-1.967740	6.873082	4.961070	-0.186505	0.269285	0.342021	-1.334010	7.038376	4.857101	-0.154456	0.295439	0.382391	-1.334010	7.038376	4.857101	-0.154456	0.295439	0.382391
1468.981000	0.203612	-1.941518	-1.098359	-1.649218	1.485023	0.724767	-0.334744	0.268529	0.396445	-0.661593	0.008217	0.373756	-1.629664	7.073123	5.353264	-0.126310	0.268820	0.288512	-1.320262	6.992889	4.841410	-0.151378	0.288005	0.378740	-1.320262	6.992889	4.841410	-0.151378	0.288005	0.378740
1468.991000	0.200352	-1.938905	-1.094371	-1.655683	1.485082	0.728477	-0.326847	0.262348	0.391339	-0.649749	0.008468	0.366540	-1.799952	7.073993	5.168353	-0.093262	0.278864	0.304596	-1.308820	6.955487	4.828140	-0.148818	0.281811	0.375696	-1.308820	6.955487	4.828140	-0.148818	0.281811	0.375696
1469.001000	0.197057	-1.936268	-1.090540	-1.662213	1.485154	0.732065	-0.319866	0.257216	0.383557	-0.630213	0.007475	0.359167	-1.756094	7.221369	5.130741	-0.077603	0.281197	0.315445	-1.297407	6.918320	4.814705	-0.146265	0.275616	0.372653	-1.297407	6.918320	4.814705	-0.146265	0.275616	0.372653
1469.013000	0.193305	-1.933235	-1.085994	-1.669620	1.485250	0.736336	-0.312592	0.253003	0.368863	-0.607604	0.007942	0.346713	-1.687544	6.869209	5.408344	-0.149198	0.302079	0.348251	-1.283742	6.874207	4.798447	-0.143190	0.268177	0.369001	-1.283742	6.874207	4.798447	-0.143190	0.268177	0.369001
1469.023000	0.190225	-1.930732	-1.082208	-1.675590	1.485358	0.739807	-0.305899	0.245063	0.364596	-0.597865	0.007556	0.343173	-1.393526	7.082274	5.115167	-0.173714	0.314238	0.260918	-1.272355	6.837996	4.784771	-0.140620	0.261982	0.365958	-1.272355	6.837996	4.784771	-0.140620	0.261982	0.365958
1469.033000	0.187190	-1.928321	-1.078628	-1.681494	1.485467	0.743134	-0.298993	0.242917	0.360041	-0.589152	0.008186	0.335724	-1.233187	6.860787	4.846004	-0.094018	0.318215	0.276520	-1.260989	6.801963	4.770978	-0.138054	0.255785	0.362915	-1.260989	6.801963	4.770978	-0.138054	0.255785	0.362915
1469.043000	0.184137	-1.925924	-1.075134	-1.687308	1.485478	0.746406	-0.291841	0.237468	0.348350	-0.576429	0.007476	0.322886	-0.845182	6.521963	5.171591	-0.050412	0.321970	0.340456	-1.249653	6.766221	4.757147	-0.135500	0.249585	0.359871	-1.249653	6.766221	4.757147	-0.135500	0.249585	0.359871
1469.053000	0.181272	-1.923587	-1.071769	-1.693138	1.485574	0.749588	-0.284114	0.231959	0.342538	-0.555155	0.007316	0.320414	-0.826656	6.424840	4.709838	-0.026801	0.356503	0.304667	-1.238273	6.731455	4.743234	-0.132956	0.243391	0.356828	-1.238273	6.731455	4.743234	-0.132956	0.243391	0.356828
1469.063000	0.178527	-1.921285	-1.068384	-1.698581	1.485658	0.752705	-0.274461	0.229237	0.330335	-0.535993	0.007231	0.311099	-0.773220	5.771267	5.069184	-0.098425	0.356761	0.279745	-1.226917	6.696611	4.729243	-0.130403	0.237192	0.353785	-1.226917	6.696611	4.729243	-0.130403	0.237192	0.353785
1469.073000	0.175883	-1.919145	-1.065055	-1.703763	1.485682	0.755778	-0.264701	0.215689	0.323585	-0.524842	0.008575	0.302776	-1.096599	6.463565	4.827934	-0.125527	0.317279	0.291732	-1.215505	6.662706	4.715181	-0.127839	0.230997	0.350741	-1.215505	6.662706	4.715181	-0.127839	0.230997	0.350741
1469.085000	0.172801	-1.916580	-1.061191	-1.709853	1.485814	0.759418	-0.257756	0.209608	0.310835	-0.514920	0.007144	0.294259	-1.099004	6.379475	5.026098	-0.148089	0.353831	0.287415	-1.201802	6.622576	4.698284	-0.124776	0.223562	0.347090	-1.201802	6.622576	4.698284	-0.124776	0.223562	0.347090
1469.095000	0.170260	-1.914508	-1.058127	-1.714947	1.485874	0.762300	-0.249580	0.203901	0.302842	-0.502060	0.007619	0.282037	-1.421762	6.283818	5.038092	-0.076724	0.356606	0.291655	-1.190374	6.589448	4.684162	-0.121429	0.217370	0.344046	-1.190374	6.589448	4.684162	-0.121429	0.217370	0.344046
1469.105000	0.167845	-1.912482	-1.055148	-1.720037	1.485971	0.765142	-0.246405	0.197621	0.292706	-0.485986	0.007903	0.275410	-1.113911	6.489844	5.095420	-0.027876	0.323566	0.244293	-1.178923	6.556727	4.669983	-0.115620	0.211170	0.341003	-1.178923	6.556727	4.669983	-0.115620	0.211170	0.341003
1469.115000	0.165440	-1.910529	-1.052251	-1.724848	1.486054	0.767806	-0.237362	0.193227	0.287436	-0.465591	0.006324	0.265445	-1.373726	6.403926	4.746402	-0.068117	0.352026	0.273908	-1.167416	6.525063	4.655885	-0.109821	0.204978	0.337960	-1.167416	6.525063	4.655885	-0.109821	0.204978	0.337960
1469.127000	0.162633	-1.908252	-1.048888	-1.730284	1.486126	0.770954	-0.231538	0.187840	0.275291	-0.447981	0.006834	0.258291	-1.252292	5.926726	4.824678	-0.069125	0.362425	0.244220	-1.153603	6.487062	4.638937	-0.102850	0.197546	0.334308	-1.153603	6.487062	4.638937	-0.102850	0.197546	0.334308
1469.137000	0.160344	-1.906409	-1.046219	-1.734659	1.486198	0.773467	-0.223536	0.180258	0.269677	-0.436501	0.006851	0.249700	-1.210633	6.183478	4.651648	-0.096182	0.348037	0.295368	-1.142035	6.456166	4.624831	-0.097047	0.191351	0.331265	-1.142035	6.456166	4.624831	-0.097047	0.191351	0.331265
1469.147000	0.158134	-1.904683	-1.043636	-1.738962	1.486222	0.775973	-0.216184	0.174926	0.258866	-0.427021	0.006557	0.242131	-1.177702	6.197955	4.888839	-0.064170	0.328131	0.258086	-1.130422	6.425911	4.610777	-0.091252	0.185159	0.328221	-1.130422	6.425911	4.610777	-0.091252	0.185159	0.328221
1469.157000	0.156016	-1.902934	-1.041171	-1.743158	1.486318	0.778301	-0.211301	0.170481	0.252642	-0.415855	0.006356	0.233389	-0.824317	5.879346	4.711225	-0.042116	0.342030	0.280464	-1.118768	6.396111	4.596737	-0.085462	0.178964	0.325178	-1.118768	6.396111	4.596737	-0.085462	0.178964	0.325178
1469.167000	0.153896	-1.901368	-1.038744	-1.747207	1.486330	0.780588	-0.201915	0.159660	0.240731	-0.403039	0.006800	0.227431	-0.948278	6.473012	5.012516	-0.031099	0.349797	0.258669	-1.107063	6.366849	4.582716	-0.079678	0.172775	0.322135	-1.107063	6.366849	4.582716	-0.079678	0.172775	0.322135
1469.179000	0.151536	-1.899486	-1.035872	-1.751972	1.486461	0.783232	-0.191456	0.154951	0.231085	-0.382535	0.004648	0.217736	-1.181890	6.496658	4.999098	0.004822	0.357741	0.262665	-1.092922	6.332872	4.565963	-0.072754	0.165345	0.318483	-1.092922	6.332872	4.565963	-0.072754	0.165345	0.318483
1469.189000	0.149695	-1.897989	-1.033604	-1.755755	1.486462	0.785308	-0.185909	0.149114	0.222031	-0.361960	0.005886	0.211793	-1.031727	6.575399	4.985428	-0.027332	0.352669	0.240059	-1.081099	6.304832	4.552043	-0.066984	0.159154	0.315440	-1.081099	6.304832	4.552043	-0.066984	0.159154	0.315440
1469.199000	0.147904	-1.896504	-1.031430	-1.759350	1.486521	0.787359	-0.177796	0.147005	0.212702	-0.345109	0.004427	0.200073	-1.211131	6.085824	5.034246	-0.018287	0.349237	0.291035	-1.069225	6.277238	4.538162	-0.061213	0.152965	0.312396	-1.069225	6.277238	4.538162	-0.061213	0.152965	0.312396
1469.209000	0.146178	-1.895092	-1.029351	-1.762670	1.486569	0.789311	-0.171611	0.136971	0.207257	-0.336147	0.004421	0.200622	-1.139959	6.698002	5.001357	-0.011743	0.369213	0.252738	-1.057261	6.250708	4.524413	-0.055453	0.146778	0.309353	-1.057261	6.250708	4.524413	-0.055453	0.146778	0.309353
1469.221000	0.144165	-1.893438	-1.026891	-1.766587	1.486617	0.791630	-0.164202	0.133170	0.196806	-0.320701	0.003569	0.187439	-1.102530	6.419414	4.780866	-0.039145	0.364798	0.224120	-1.042867	6.218750	4.507831	-0.048535	0.139354	0.305701	-1.042867	6.218750	4.507831	-0.048535	0.139354	0.305701
1469.231000	0.142559	-1.892168	-1.024933	-1.769697	1.486653	0.793395	-0.158883	0.129978	0.187683	-0.310919	0.004191	0.177078	-0.863603	6.072276	4.816937	-0.046929	0.404580	0.264004	-1.030789	6.192969	4.494123	-0.042780	0.133168	0.302658	-1.030789	6.192969	4.494123	-0.042780	0.133168	0.302658
1469.241000	0.141015	-1.890849	-1.023070	-1.772659	1.486678	0.795133	-0.149116	0.127950	0.179448	-0.301113	0.005857	0.168186	-0.984538	5.604165	4.733790	-0.000565	0.382549	0.236326	-1.018677	6.167310	4.480494	-0.037031	0.126982	0.299615	-1.018677	6.167310	4.480494	-0.037031	0.126982	0.299615
1469.251000	0.139578	-1.889619	-1.021302	-1.775528	1.486749	0.796759	-0.141352	0.118022	0.174058	-0.287115	0.003067	0.159756	-1.024136	5.694383	4.507181	0.018460	0.416383	0.244226	-1.006486	6.142411	4.466959	-0.031293	0.120804	0.296571	-1.006486	6.142411	4.466959	-0.031293	0.120804	0.296571
1469.263000	0.137901	-1.888279	-1.019309	-1.778805	1.486797	0.798613	-0.135529	0.108628	0.162377	-0.268667	0.003951	0.151694	-0.709046	5.916049	4.577070	0.012559	0.389724	0.243286	-0.991783	6.112960	4.450789	-0.024409	0.113383	0.292919	-0.991783	6.112960	4.450789	-0.024409	0.113383	0.292919
1469.273000	0.136588	-1.887226	-1.017721	-1.781425	1.486835	0.800114	-0.127924	0.104369	0.154107	-0.252066	0.006119	0.142440	-0.551006	5.710741	4.547253	-0.002330	0.357896	0.240608	-0.979402	6.089906	4.437551	-0.018695	0.107202	0.289876	-0.979402	6.089906	4.437551	-0.018695	0.107202	0.289876
1469.283000	0.135376	-1.886173	-1.016266	-1.783916	1.486893	0.801494	-0.117393	0.097519	0.145318	-0.233879	0.004477	0.136947	-0.941986	5.645456	4.497781	0.036176	0.374991	0.181169	-0.966973	6.067051	4.424380	-0.012984	0.101028	0.286833	-0.966973	6.067051	4.424380	-0.012984	0.101028	0.286833
1469.293000	0.134235	-1.885276	-1.014894	-1.786243	1.486905	0.802769	-0.112209	0.093007	0.136309	-0.219261	0.003514	0.121286	-0.650108	5.473763	4.481527	0.038926	0.399747	0.293526	-0.954473	6.044697	4.411291	-0.007274	0.094852	0.283790	-0.954473	6.044697	4.411291	-0.007274	0.094852	0.283790
1469.305000	0.132946	-1.884212	-1.013345	-1.788776	1.486977	0.804241	-0.102732	0.085361	0.123709	-0.199472	0.003621	0.118606	-0.875613	5.394059	4.634610	0.038867	0.353509	0.211640	-0.939366	6.018785	4.395790	-0.000434	0.087439	0.280138	-0.939366	6.018785	4.395790	-0.000434	0.087439	0.280138
1469.315000	0.131979	-1.883437	-1.012212	-1.790749	1.486988	0.805359	-0.096130	0.074399	0.114897	-0.187401	0.002454	0.106995	-0.871305	5.956569	4.743971	0.021537	0.373513	0.223003	-0.926660	5.998418	4.383122	0.005246	0.081267	0.277094	-0.926660	5.998418	4.383122	0.005246	0.081267	0.277094
1469.325000	0.131041	-1.882720	-1.011090	-1.792490	1.487012	0.806402	-0.092229	0.069611	0.108842	-0.174995	0.001296	0.101147	-0.653971	6.061782	4.562088	0.023439	0.379273	0.205773	-0.913890	5.978327	4.370485	0.010932	0.075095	0.274051	-0.913890	5.978327	4.370485	0.010932	0.075095	0.274051
1469.335000	0.130206	-1.882073	-1.010066	-1.794204	1.486988	0.807379	-0.083359	0.066889	0.100397	-0.163399	0.001743	0.089944	-0.655355	5.851578	4.596560	0.023999	0.387813	0.225001	-0.901034	5.958931	4.357974	0.016608	0.068924	0.271008	-0.901034	5.958931	4.357974	0.016608	0.068924	0.271008
1469.347000	0.129286	-1.881333	-1.008932	-1.796033	1.487048	0.808383	-0.073324	0.059827	0.092361	-0.149307	0.001683	0.083022	-0.836375	5.820856	4.373542	0.034399	0.405892	0.246966	-0.885499	5.936429	4.343106	0.023408	0.061519	0.267356	-0.885499	5.936429	4.343106	0.023408	0.061519	0.267356
1469.357000	0.128607	-1.880724	-1.008113	-1.797381	1.487037	0.809180	-0.067725	0.053281	0.080013	-0.135381	0.002166	0.076163	-0.720285	6.046084	4.611845	0.069663	0.374459	0.208731	-0.872488	5.917999	4.330848	0.029065	0.055350	0.264313	-0.872488	5.917999	4.330848	0.029065	0.055350	0.264313
1469.367000	0.127924	-1.880246	-1.007388	-1.798666	1.487061	0.809934	-0.060155	0.048395	0.070457	-0.119918	0.003423	0.070422	-0.828813	6.115211	4.652122	0.035916	0.349444	0.139348	-0.859386	5.900300	4.318754	0.034718	0.049187	0.261269	-0.859386	5.900300	4.318754	0.034718	0.049187	0.261269
1469.377000	0.127423	-1.879816	-1.006650	-1.799729	1.487110	0.810551	-0.053029	0.045008	0.063608	-0.104326	0.003949	0.056802	-0.747659	5.779873	4.604680	0.070495	0.337244	0.235542	-0.846206	5.883065	4.306722	0.040367	0.043023	0.258226	-0.846206	5.883065	4.306722	0.040367	0.043023	0.258226
1469.389000	0.126828	-1.879340	-1.005975	-1.800861	1.487168	0.811159	-0.043672	0.038196	0.052839	-0.090971	0.001632	0.051025	-1.014493	5.663828	4.620480	0.069584	0.332159	0.169857	-0.830269	5.863400	4.292534	0.047126	0.035630	0.254574	-0.830269	5.863400	4.292534	0.047126	0.035630	0.254574
1469.399000	0.126423	-1.878996	-1.005570	-1.801693	1.487144	0.811645	-0.038425	0.032071	0.043918	-0.073670	0.001006	0.042415	-0.899170	5.560796	4.715113	0.059934	0.311130	0.182578	-0.816919	5.847375	4.280918	0.052749	0.029469	0.251531	-0.816919	5.847375	4.280918	0.052749	0.029469	0.251531
1469.409000	0.126100	-1.878711	-1.005143	-1.802344	1.487120	0.812001	-0.032784	0.026624	0.036409	-0.061963	0.000640	0.034002	-0.642352	5.498209	4.634346	0.097754	0.328485	0.214780	-0.803436	5.832623	4.269409	0.058366	0.023311	0.248488	-0.803436	5.832623	4.269409	0.058366	0.023311	0.248488
1469.419000	0.125815	-1.878462	-1.004813	-1.802891	1.487132	0.812308	-0.025509	0.020333	0.027948	-0.047646	0.000394	0.025200	-0.592760	5.465264	4.609755	0.098174	0.333203	0.200111	-0.789919	5.817674	4.257966	0.063981	0.017153	0.245444	-0.789919	5.817674	4.257966	0.063981	0.017153	0.245444
1469.431000	0.125520	-1.878275	-1.004518	-1.803339	1.487180	0.812579	-0.017531	0.012820	0.020991	-0.031398	0.000365	0.015148	-0.304190	5.492225	4.445460	0.128517	0.329936	0.221449	-0.773562	5.800927	4.244469	0.070704	0.009766	0.241792	-0.773562	5.800927	4.244469	0.070704	0.009766	0.241792
1469.441000	0.125427	-1.878170	-1.004330	-1.803559	1.487144	0.812659	-0.010046	0.006947	0.012605	-0.016054	0.000289	0.007908	-0.088484	5.042355	4.291030	0.127374	0.300582	0.184143	-0.291094	5.184911	4.120920	0.076300	0.003613	0.173525	-0.291094	5.184911	4.120920	0.076300	0.003613	0.173525
1469.451000	0.125420	-1.878198	-1.004239	-1.803622	1.487167	0.812616	0.000019	-0.001738	0.002063	0.000283	0.000219	-0.005675	0.798443	4.451776	3.803591	0.298566	0.313874	0.103999	0.322266	4.430023	3.649473	0.365994	-0.004788	-0.020163	0.322266	4.430023	3.649473	0.365994	-0.004788	-0.020163
1469.461000	0.125371	-1.878223	-1.004298	-1.803508	1.487132	0.812672	-0.020796	-0.004754	0.003753	0.012763	0.000176	0.010333	-1.746769	3.305029	3.850909	0.401495	0.297422	0.284433	-2.719570	3.565870	3.914231	0.548406	-0.016849	0.313950	-2.719570	3.565870	3.914231	0.548406	-0.016849	0.313950
1469.473000	0.125008	-1.878458	-1.004312	-1.803289	1.487120	0.812894	-0.031910	-0.019566	0.001251	0.019016	0.000142	0.022730	-1.828622	3.605329	4.014426	0.424540	0.318739	0.324040	-2.752987	3.245692	3.903839	0.621802	-0.017054	0.339628	-2.752987	3.245692	3.903839	0.621802	-0.017054	0.339628
1469.483000	0.124631	-1.878688	-1.004336	-1.803157	1.487167	0.813173	-0.044289	-0.023138	-0.000038	0.020063	0.000123	0.029321	-1.979369	3.340508	4.166362	0.524120	0.305619	0.326737	-2.781136	3.233384	3.895300	0.624580	-0.017230	0.343045	-2.781136	3.233384	3.895300	0.624580	-0.017230	0.343045
1469.493000	0.124133	-1.878966	-1.004360	-1.802902	1.487167	0.813502	-0.053379	-0.030434	-0.001015	0.027163	0.000108	0.039019	-2.402967	3.367443	4.178487	0.522719	0.301473	0.315247	-2.809521	3.221636	3.886782	0.627355	-0.017405	0.346462	-2.809521	3.221636	3.886782	0.627355	-0.017405	0.346462
1469.503000	0.123526	-1.879330	-1.004348	-1.802609	1.487155	0.813950	-0.066459	-0.039240	-0.000436	0.035678	0.000116	0.048053	-2.791098	3.555221	4.103967	0.554247	0.307606	0.271992	-2.838157	3.210548	3.878327	0.630120	-0.017586	0.349878	-2.838157	3.210548	3.878327	0.630120	-0.017586	0.349878
1469.515000	0.122592	-1.879886	-1.004384	-1.802149	1.487179	0.814602	-0.085144	-0.048551	-0.000865	0.042725	0.000103	0.058557	-2.804174	3.675851	4.126051	0.638732	0.291144	0.248583	-2.872860	3.198142	3.868280	0.633428	-0.017809	0.353978	-2.872860	3.198142	3.868280	0.633428	-0.017809	0.353978
1469.525000	0.121677	-1.880406	-1.004373	-1.801700	1.487179	0.815250	-0.098657	-0.056301	-0.000357	0.052486	0.000109	0.064334	-3.060438	3.838877	4.060141	0.625414	0.320494	0.283593	-2.902051	3.188491	3.859947	0.636181	-0.017994	0.357395	-2.902051	3.188491	3.859947	0.636181	-0.017994	0.357395
1469.535000	0.120597	-1.881045	-1.004348	-1.801086	1.487179	0.815891	-0.113261	-0.063465	0.000095	0.062208	0.000115	0.071683	-3.225203	3.821521	4.059139	0.587813	0.294716	0.291122	-2.931506	3.179573	3.851676	0.638927	-0.018180	0.360811	-2.931506	3.179573	3.851676	0.638927	-0.018180	0.360811
1469.545000	0.119411	-1.881695	-1.004348	-1.800481	1.487179	0.816700	-0.131481	-0.068442	0.000000	0.067099	0.000107	0.082923	-3.135490	3.695379	4.003894	0.657128	0.307774	0.276829	-2.961165	3.170992	3.843452	0.641667	-0.018371	0.364228	-2.961165	3.170992	3.843452	0.641667	-0.018371	0.364228
1469.557000	0.117663	-1.882611	-1.004384	-1.799586	1.487203	0.817758	-0.148324	-0.077010	-0.000262	0.081194	0.000072	0.091186	-3.020702	3.729052	3.986856	0.569960	0.309320	0.317865	-2.997155	3.161953	3.833757	0.644941	-0.018604	0.368328	-2.997155	3.161953	3.833757	0.644941	-0.018604	0.368328
1469.567000	0.116162	-1.883408	-1.004373	-1.798804	1.487155	0.818707	-0.159443	-0.086471	-0.001642	0.085148	0.000066	0.101592	-3.438996	3.915271	4.089684	0.638701	0.282377	0.375051	-3.027472	3.155443	3.825754	0.647659	-0.018800	0.371744	-3.027472	3.155443	3.825754	0.647659	-0.018800	0.371744
1469.577000	0.114494	-1.884358	-1.004384	-1.797904	1.487167	0.819794	-0.173603	-0.091611	-0.000713	0.092562	0.000074	0.113002	-3.657042	3.810690	3.943948	0.659244	0.299628	0.305915	-3.057937	3.148929	3.817679	0.650378	-0.018997	0.375161	-3.057937	3.148929	3.817679	0.650378	-0.018997	0.375161
1469.587000	0.112636	-1.885259	-1.004373	-1.796937	1.487203	0.821032	-0.191057	-0.095000	-0.000520	0.100491	0.000069	0.119946	-3.306428	3.157737	3.952403	0.598220	0.299724	0.294145	-3.088695	3.143298	3.809746	0.653089	-0.019199	0.378578	-3.088695	3.143298	3.809746	0.653089	-0.019199	0.378578
1469.599000	0.110266	-1.886514	-1.004468	-1.795674	1.487143	0.822512	-0.205529	-0.108715	-0.001663	0.106634	0.000065	0.131740	-3.556287	3.468921	3.994192	0.657770	0.306363	0.252017	-3.125934	3.137337	3.800335	0.656330	-0.019445	0.382678	-3.125934	3.137337	3.800335	0.656330	-0.019445	0.382678
1469.609000	0.108106	-1.887681	-1.004420	-1.794565	1.487179	0.823913	-0.220823	-0.116856	-0.000654	0.117484	0.000061	0.137394	-3.539478	3.541648	3.857562	0.626886	0.279349	0.324866	-3.157221	3.132946	3.792458	0.659025	-0.019651	0.386094	-3.157221	3.132946	3.792458	0.659025	-0.019651	0.386094
1469.619000	0.105726	-1.888860	-1.004373	-1.793343	1.487179	0.825326	-0.239528	-0.122652	-0.000407	0.120126	0.000000	0.151905	-2.753766	3.270867	3.756962	0.617427	0.292362	0.268225	-3.188820	3.129561	3.784691	0.661714	-0.019861	0.389511	-3.188820	3.129561	3.784691	0.661714	-0.019861	0.389511
1469.629000	0.103238	-1.890124	-1.004395	-1.792062	1.487167	0.826862	-0.249780	-0.131281	-0.000296	0.130940	0.000000	0.157646	-2.762398	3.363918	3.709332	0.588626	0.281177	0.328675	-3.220625	3.126502	3.776947	0.664394	-0.020071	0.392927	-3.220625	3.126502	3.776947	0.664394	-0.020071	0.392927
1469.641000	0.100087	-1.891758	-1.004433	-1.790487	1.487179	0.828843	-0.264419	-0.135930	-0.001835	0.138780	0.000000	0.164017	-2.812862	2.523588	3.792239	0.624748	0.291155	0.377583	-3.259176	3.123968	3.767805	0.667594	-0.020327	0.397027	-3.259176	3.123968	3.767805	0.667594	-0.020327	0.397027
1469.651000	0.097391	-1.893193	-1.004444	-1.789093	1.487143	0.830595	-0.276042	-0.151101	-0.001190	0.144646	0.000000	0.179602	-2.883430	3.087175	3.695359	0.676683	0.262961	0.325993	-3.291604	3.122698	3.760211	0.670254	-0.020541	0.400444	-3.291604	3.122698	3.760211	0.670254	-0.020541	0.400444
1469.661000	0.094483	-1.894757	-1.004433	-1.787559	1.487155	0.832403	-0.289794	-0.160083	-0.001422	0.148727	0.000000	0.186836	-2.972310	3.348742	3.657066	0.641157	0.268308	0.276534	-3.324368	3.122548	3.752767	0.672902	-0.020765	0.403860	-3.324368	3.122548	3.752767	0.672902	-0.020765	0.403860
1469.671000	0.091466	-1.896404	-1.004445	-1.785991	1.487179	0.834298	-0.302568	-0.166532	-0.001920	0.156802	0.000000	0.192039	-2.841292	3.355179	3.596326	0.675724	0.263387	0.389366	-3.357341	3.122752	3.745301	0.675545	-0.020984	0.407277	-3.357341	3.122752	3.745301	0.675545	-0.020984	0.407277
1469.681000	0.088363	-1.898109	-1.004504	-1.784331	1.487179	0.836325	-0.313034	-0.169879	-0.002271	0.164399	0.000000	0.206952	-3.328465	2.890311	3.609937	0.625975	0.281591	0.338253	-3.390603	3.123779	3.737915	0.678176	-0.021211	0.410694	-3.390603	3.123779	3.737915	0.678176	-0.021211	0.410694
1469.693000	0.084408	-1.900264	-1.004529	-1.782251	1.487179	0.838869	-0.331253	-0.184876	-0.002903	0.172866	0.000000	0.215891	-3.293220	3.552968	3.600494	0.639266	0.259408	0.345793	-3.430852	3.125809	3.729093	0.681329	-0.021481	0.414794	-3.430852	3.125809	3.729093	0.681329	-0.021481	0.414794
1469.703000	0.081041	-1.902138	-1.004529	-1.780441	1.487179	0.841062	-0.347223	-0.190837	-0.002263	0.180241	0.000000	0.228335	-3.264669	3.446487	3.486423	0.641803	0.290692	0.337293	-3.464733	3.128551	3.721780	0.683944	-0.021708	0.418210	-3.464733	3.128551	3.721780	0.683944	-0.021708	0.418210
1469.713000	0.077447	-1.904071	-1.004553	-1.778574	1.487179	0.843331	-0.359076	-0.194710	-0.003232	0.185760	0.000000	0.235439	-3.584491	3.160698	3.471870	0.646409	0.269936	0.353223	-3.498826	3.131627	3.714509	0.686554	-0.021938	0.421627	-3.498826	3.131627	3.714509	0.686554	-0.021938	0.421627
1469.723000	0.073818	-1.906141	-1.004638	-1.776723	1.487143	0.845725	-0.375279	-0.206055	-0.004541	0.193015	0.000000	0.242697	-3.540067	3.442366	3.542377	0.698743	0.242725	0.356089	-3.533235	3.135690	3.707285	0.689147	-0.022172	0.425043	-3.533235	3.135690	3.707285	0.689147	-0.022172	0.425043
1469.733000	0.069936	-1.908231	-1.004662	-1.774742	1.487179	0.848217	-0.388406	-0.212695	-0.005048	0.205116	0.000000	0.253337	-3.942116	3.540628	3.538733	0.640277	0.252691	0.331182	-3.567902	3.140355	3.700139	0.691728	-0.022406	0.428460	-3.567902	3.140355	3.700139	0.691728	-0.022406	0.428460
1469.743000	0.065991	-1.910418	-1.004733	-1.772669	1.487192	0.850749	-0.405730	-0.218008	-0.004895	0.214098	0.000000	0.261610	-3.768407	3.275060	3.525751	0.646392	0.233479	0.349314	-3.602807	3.145513	3.692959	0.694312	-0.022643	0.431877	-3.602807	3.145513	3.692959	0.694312	-0.022643	0.431877
1469.753000	0.061883	-1.912666	-1.004806	-1.770518	1.487167	0.853430	-0.420219	-0.227792	-0.005211	0.220836	0.000000	0.271729	-3.839477	3.577708	3.527836	0.687919	0.230280	0.342129	-3.637947	3.151147	3.685782	0.696888	-0.022884	0.435293	-3.637947	3.151147	3.685782	0.696888	-0.022884	0.435293
1469.763000	0.057556	-1.915022	-1.004853	-1.768323	1.487192	0.856234	-0.433256	-0.235732	-0.005802	0.230629	0.000000	0.278123	-3.973866	3.662709	3.493969	0.643818	0.236001	0.342828	-3.673462	3.158099	3.678703	0.699448	-0.023121	0.438710	-3.673462	3.158099	3.678703	0.699448	-0.023121	0.438710
1469.775000	0.052269	-1.917890	-1.004913	-1.765566	1.487179	0.859617	-0.450525	-0.239159	-0.005738	0.240692	0.000000	0.287020	-4.111396	3.317594	3.513411	0.650927	0.212120	0.335422	-3.716266	3.166284	3.670144	0.702524	-0.023411	0.442810	-3.716266	3.166284	3.670144	0.702524	-0.023411	0.442810
1469.785000	0.047705	-1.920344	-1.004937	-1.763163	1.487203	0.862558	-0.465330	-0.251937	-0.004765	0.245170	0.000000	0.296903	-4.101548	3.742697	3.390187	0.681866	0.204061	0.334336	-3.752272	3.174089	3.663023	0.705078	-0.023659	0.446226	-3.752272	3.174089	3.663023	0.705078	-0.023659	0.446226
1469.795000	0.042978	-1.922925	-1.004985	-1.760634	1.487167	0.865597	-0.480920	-0.255090	-0.006146	0.254771	0.000000	0.302370	-4.183994	3.288803	3.398966	0.622664	0.193939	0.400089	-3.788519	3.182381	3.655887	0.707627	-0.023905	0.449643	-3.788519	3.182381	3.655887	0.707627	-0.023905	0.449643
1469.805000	0.038065	-1.925474	-1.005082	-1.758078	1.487179	0.868691	-0.493606	-0.266034	-0.007134	0.258537	0.000000	0.315250	-4.307856	3.537064	3.524656	0.677403	0.175937	0.308415	-3.825025	3.191277	3.648800	0.710164	-0.024154	0.453059	-3.825025	3.191277	3.648800	0.710164	-0.024154	0.453059
1469.815000	0.032975	-1.928178	-1.005140	-1.755447	1.487167	0.871859	-0.508411	-0.274478	-0.004494	0.265714	0.000000	0.323666	-4.005695	3.602123	3.543280	0.716621	0.170921	0.380663	-3.852382	3.201045	3.641737	0.712690	-0.024404	0.456476	-3.852382	3.201045	3.641737	0.712690	-0.024404	0.456476
1469.827000	0.026650	-1.931470	-1.005177	-1.752129	1.487167	0.875758	-0.523737	-0.283274	-0.004298	0.271909	0.000000	0.332621	-3.676906	3.399245	3.509948	0.711439	0.185007	0.433457	-3.878654	3.213085	3.633143	0.715729	-0.024706	0.460576	-3.878654	3.213085	3.633143	0.715729	-0.024706	0.460576
1469.837000	0.021316	-1.934363	-1.005211	-1.749326	1.487167	0.879197	-0.536005	-0.289936	-0.003122	0.275406	0.000000	0.347142	-3.675877	3.326535	3.362610	0.692390	0.132001	0.359794	-3.900942	3.224435	3.626029	0.718242	-0.024960	0.463993	-3.900942	3.224435	3.626029	0.718242	-0.024960	0.463993
1469.847000	0.015836	-1.937282	-1.005223	-1.746459	1.487179	0.882665	-0.550610	-0.296212	-0.003750	0.282216	0.000000	0.357206	-3.693043	3.170421	3.325819	0.669247	0.172612	0.369921	-3.923392	3.235795	3.618841	0.720754	-0.025213	0.467409	-3.923392	3.235795	3.618841	0.720754	-0.025213	0.467409
1469.857000	0.010244	-1.940334	-1.005296	-1.743621	1.487179	0.886301	-0.563143	-0.305408	-0.004113	0.290709	0.000000	0.361168	-3.777198	3.267387	3.322983	0.685683	0.149821	0.384266	-3.946142	3.247983	3.611633	0.723256	-0.025471	0.470826	-3.946142	3.247983	3.611633	0.723256	-0.025471	0.470826
1469.869000	0.003416	-1.944081	-1.005321	-1.740123	1.487167	0.890731	-0.579035	-0.314852	-0.006029	0.301636	0.000000	0.373574	-3.911384	3.236988	3.402647	0.706093	0.147918	0.353450	-3.973914	3.264176	3.603043	0.726230	-0.025778	0.474926	-3.973914	3.264176	3.603043	0.726230	-0.025778	0.474926
1469.879000	-0.002433	-1.947310	-1.005416	-1.737043	1.487155	0.894551	-0.592948	-0.323822	-0.006711	0.309568	0.000000	0.382666	-4.086119	3.621233	3.423701	0.691558	0.124365	0.357631	-3.997288	3.277997	3.595827	0.728703	-0.026039	0.478342	-3.997288	3.277997	3.595827	0.728703	-0.026039	0.478342
1469.889000	-0.008431	-1.950636	-1.005489	-1.733936	1.487179	0.898414	-0.608295	-0.331380	-0.008586	0.318319	-0.000000	0.388886	-4.143655	3.573209	3.554854	0.693974	0.105888	0.399185	-4.020936	3.292508	3.588615	0.731168	-0.026300	0.481759	-4.020936	3.292508	3.588615	0.731168	-0.026300	0.481759
1469.899000	-0.014546	-1.953995	-1.005572	-1.730715	1.487179	0.902374	-0.622873	-0.337070	-0.007965	0.327275	-0.000000	0.395881	-4.323217	3.655406	3.570405	0.703532	0.115626	0.423466	-4.044790	3.307286	3.581288	0.733629	-0.026563	0.485175	-4.044790	3.307286	3.581288	0.733629	-0.026563	0.485175
1469.911000	-0.022141	-1.958042	-1.005740	-1.726750	1.487155	0.907212	-0.639607	-0.348512	-0.008057	0.337664	-0.000000	0.406727	-4.482047	3.747234	3.613770	0.701032	0.090890	0.391797	-4.073819	3.326172	3.572454	0.736570	-0.026878	0.489275	-4.073819	3.326172	3.572454	0.736570	-0.026878	0.489275
1469.921000	-0.028636	-1.961641	-1.005763	-1.723324	1.487167	0.911319	-0.652927	-0.352747	-0.006899	0.342255	-0.000000	0.419534	-4.650024	3.432410	3.581036	0.705190	0.045041	0.392043	-4.098258	3.342360	3.565057	0.739022	-0.027143	0.492692	-4.098258	3.342360	3.565057	0.739022	-0.027143	0.492692
1469.931000	-0.035355	-1.965207	-1.005811	-1.719765	1.487143	0.915534	-0.668368	-0.361934	-0.005815	0.346751	-0.000231	0.431231	-4.492608	3.772614	3.496838	0.685666	0.055601	0.377524	-4.123002	3.359383	3.557555	0.741470	-0.027407	0.496109	-4.123002	3.359383	3.557555	0.741470	-0.027407	0.496109
1469.941000	-0.042086	-1.968879	-1.005847	-1.716139	1.487179	0.919926	-0.681000	-0.367163	-0.005084	0.351932	-0.000253	0.439395	-4.675107	3.503784	3.343172	0.652160	0.054001	0.380350	-4.147924	3.376566	3.549995	0.743907	-0.027673	0.499525	-4.147924	3.376566	3.549995	0.743907	-0.027673	0.499525
1469.951000	-0.048962	-1.972623	-1.005919	-1.712642	1.487143	0.924343	-0.695681	-0.374630	-0.005803	0.358682	-0.000368	0.447357	-4.746205	3.487568	3.404624	0.702305	0.019745	0.382373	-4.173173	3.394736	3.542341	0.746324	-0.027940	0.502942	-4.173173	3.394736	3.542341	0.746324	-0.027940	0.502942
1469.961000	-0.056042	-1.976453	-1.006003	-1.709045	1.487143	0.928843	-0.709847	-0.383307	-0.006540	0.367794	-0.000274	0.453580	-4.777181	3.596211	3.406265	0.740200	0.014825	0.401831	-4.198557	3.412791	3.534567	0.748743	-0.028211	0.506358	-4.198557	3.412791	3.534567	0.748743	-0.028211	0.506358
1469.973000	-0.064702	-1.981074	-1.006124	-1.704633	1.487155	0.934472	-0.727611	-0.391389	-0.008855	0.379691	-0.000280	0.464995	-4.742587	3.514085	3.507684	0.706824	0.017283	0.395713	-4.229413	3.435633	3.525178	0.751627	-0.028531	0.510458	-4.229413	3.435633	3.525178	0.751627	-0.028531	0.510458
1469.983000	-0.072055	-1.985058	-1.006230	-1.700866	1.487143	0.939114	-0.740483	-0.400397	-0.008028	0.390574	-0.000319	0.470287	-4.737624	3.866536	3.549070	0.718342	-0.018768	0.473462	-4.255433	3.455485	3.517243	0.754017	-0.028803	0.513875	-4.255433	3.455485	3.517243	0.754017	-0.028803	0.513875
1469.993000	-0.079482	-1.989115	-1.006291	-1.696978	1.487167	0.943839	-0.755588	-0.407604	-0.007619	0.400198	-0.000581	0.479545	-4.784797	3.694111	3.482960	0.684672	-0.008503	0.463197	-4.281617	3.475436	3.509196	0.756410	-0.029070	0.517291	-4.281617	3.475436	3.509196	0.756410	-0.029070	0.517291
1470.003000	-0.087117	-1.993243	-1.006290	-1.692864	1.487143	0.948700	-0.768630	-0.414148	-0.006543	0.403707	-0.000790	0.492349	-5.055403	3.517796	3.441924	0.755672	-0.002800	0.439164	-4.308087	3.496155	3.501021	0.758795	-0.029342	0.520708	-4.308087	3.496155	3.501021	0.758795	-0.029342	0.520708
1470.015000	-0.096565	-1.998284	-1.006374	-1.687863	1.487131	0.954722	-0.788496	-0.422726	-0.006786	0.409614	-0.000728	0.503964	-4.517001	3.583242	3.376851	0.656891	-0.051972	0.427438	-4.340112	3.521400	3.491060	0.761673	-0.029665	0.524124	-4.340112	3.521400	3.491060	0.761673	-0.029665	0.524124
1470.025000	-0.104569	-2.002545	-1.006410	-1.683644	1.487131	0.959806	-0.799319	-0.430915	-0.006239	0.412106	-0.000935	0.511094	-4.693242	3.562455	3.350779	0.667569	-0.016186	0.471264	-4.367059	3.543020	3.482609	0.764061	-0.029938	0.526093	-4.367059	3.543020	3.482609	0.764061	-0.029938	0.526093
1470.035000	-0.112666	-2.006881	-1.006433	-1.679493	1.487095	0.965022	-0.812892	-0.437968	-0.005941	0.420189	-0.001523	0.520224	-4.702906	3.432165	3.259823	0.721469	-0.031140	0.418420	-4.394213	3.565067	3.474012	0.766420	-0.030208	0.528061	-4.394213	3.565067	3.474012	0.766420	-0.030208	0.528061
1470.045000	-0.120976	-2.011320	-1.006530	-1.675340	1.487071	0.970276	-0.826195	-0.446580	-0.007955	0.430005	-0.002086	0.527162	-4.703556	3.533415	3.374555	0.703573	-0.020969	0.445646	-4.421612	3.587750	3.465263	0.768761	-0.030478	0.530030	-4.421612	3.587750	3.465263	0.768761	-0.030478	0.530030
1470.055000	-0.129269	-2.015868	-1.006639	-1.671009	1.487118	0.975589	-0.839285	-0.456956	-0.009063	0.441052	-0.002929	0.536648	-4.730343	3.898467	3.436548	0.698835	0.017029	0.485478	-4.449265	3.611113	3.456366	0.771102	-0.030752	0.531998	-4.449265	3.611113	3.456366	0.771102	-0.030752	0.531998
1470.065000	-0.137666	-2.020463	-1.006711	-1.666594	1.487059	0.981105	-0.854351	-0.464525	-0.009807	0.449094	-0.001398	0.548063	-4.947478	3.884869	3.482476	0.707008	0.022369	0.424010	-4.477091	3.634754	3.447307	0.773434	-0.031020	0.533967	-4.477091	3.634754	3.447307	0.773434	-0.031020	0.533967
1470.077000	-0.147950	-2.026109	-1.006854	-1.661137	1.487071	0.987724	-0.869920	-0.473189	-0.009412	0.455737	-0.000845	0.557013	-5.143177	4.026017	3.421831	0.708236	0.035772	0.430436	-4.510759	3.663699	3.436203	0.776236	-0.031345	0.536329	-4.510759	3.663699	3.436203	0.776236	-0.031345	0.536329
1470.087000	-0.156726	-2.030882	-1.006961	-1.656461	1.487059	0.993364	-0.886218	-0.478981	-0.009154	0.460514	-0.000629	0.566810	-5.311053	3.807008	3.440460	0.729990	0.006888	0.409222	-4.539067	3.688511	3.426751	0.778562	-0.031612	0.538298	-4.539067	3.688511	3.426751	0.778562	-0.031612	0.538298
1470.097000	-0.165712	-2.035762	-1.007021	-1.651759	1.487059	0.999049	-0.899344	-0.485401	-0.008550	0.464712	-0.000401	0.576365	-5.338382	4.010046	3.367933	0.741891	0.002253	0.436979	-4.567530	3.713506	3.417100	0.780886	-0.031883	0.540266	-4.567530	3.713506	3.417100	0.780886	-0.031883	0.540266
1470.107000	-0.174822	-2.040667	-1.007117	-1.647130	1.487071	1.004868	-0.914460	-0.494298	-0.008066	0.472602	-0.000390	0.584850	-5.337979	4.066064	3.360358	0.761455	-0.001232	0.443253	-4.596168	3.738855	3.407223	0.783185	-0.032152	0.542235	-4.596168	3.738855	3.407223	0.783185	-0.032152	0.542235
1470.117000	-0.184125	-2.045586	-1.007154	-1.642390	1.487059	1.010745	-0.926892	-0.501884	-0.009262	0.487026	-0.000310	0.596060	-5.470704	3.952038	3.376033	0.681791	-0.004217	0.450333	-4.624980	3.768169	3.397136	0.785488	-0.032422	0.544203	-4.624980	3.768169	3.397136	0.785488	-0.032422	0.544203
1470.129000	-0.195359	-2.051639	-1.007345	-1.636603	1.487047	1.017957	-0.944005	-0.511510	-0.010392	0.495691	-0.000264	0.607769	-5.450453	3.880785	3.418015	0.722769	-0.006488	0.413978	-4.659733	3.809495	3.384734	0.788232	-0.032738	0.546565	-4.659733	3.809495	3.384734	0.788232	-0.032738	0.546565
1470.139000	-0.204747	-2.056831	-1.007417	-1.631581	1.487047	1.024055	-0.958488	-0.519424	-0.009990	0.500642	-0.000282	0.615854	-5.446543	4.115530	3.458410	0.742913	0.009071	0.436546	-4.688917	3.844472	3.374152	0.790368	-0.033001	0.548534	-4.688917	3.844472	3.374152	0.790368	-0.033001	0.548534
1470.149000	-0.214526	-2.062153	-1.007487	-1.626406	1.487071	1.030338	-0.973799	-0.525535	-0.008009	0.509217	-0.000236	0.623863	-5.607430	4.157967	3.296942	0.697128	-0.004644	0.401145	-4.718352	3.880408	3.363305	0.791219	-0.033269	0.550502	-4.718352	3.880408	3.363305	0.791219	-0.033269	0.550502
1470.161000	-0.226349	-2.068587	-1.007571	-1.620193	1.487083	1.037836	-0.991476	-0.532497	-0.008859	0.509997	-0.000240	0.631437	-5.254270	3.917202	3.297302	0.711652	-0.023663	0.510615	-4.753820	3.923614	3.349951	0.792234	-0.033582	0.552865	-4.753820	3.923614	3.349951	0.792234	-0.033582	0.552865
1470.171000	-0.236345	-2.073972	-1.007668	-1.615090	1.487047	1.044230	-1.004092	-0.540172	-0.008563	0.518005	-0.000262	0.645165	-5.504557	4.102207	3.282103	0.818707	0.000282	0.415298	-4.783503	3.959946	3.338482	0.793042	-0.033841	0.554833	-4.783503	3.959946	3.338482	0.793042	-0.033841	0.554833
1470.181000	-0.246523	-2.079357	-1.007775	-1.609873	1.487059	1.050722	-1.017190	-0.549046	-0.009656	0.530752	-0.000285	0.651521	-5.594376	4.084960	3.390386	0.764598	-0.024763	0.456732	-4.813248	3.996064	3.326782	0.793871	-0.034101	0.556802	-4.813248	3.996064	3.326782	0.793871	-0.034101	0.556802
1470.191000	-0.256790	-2.084826	-1.007920	-1.604601	1.487071	1.057230	-1.032653	-0.559424	-0.010597	0.541171	-0.000259	0.658705	-5.370570	4.452854	3.420758	0.727253	-0.019107	0.438796	-4.843065	4.032241	3.314788	0.794690	-0.034356	0.558770	-4.843065	4.032241	3.314788	0.794690	-0.034356	0.558770
1470.201000	-0.267132	-2.090510	-1.008016	-1.599153	1.487047	1.063905	-1.043939	-0.566884	-0.010726	0.546919	-0.000492	0.666850	-5.545921	4.585462	3.365384	0.759910	-0.042645	0.545542	-4.622522	4.221516	3.354042	0.791756	-0.032680	0.551973	-4.622522	4.221516	3.354042	0.791756	-0.032680	0.551973
1470.211000	-0.277585	-2.096239	-1.008061	-1.593559	1.487035	1.070523	-1.040146	-0.563505	-0.005589	0.546595	-0.000395	0.671477	-4.931386	4.969022	3.307016	0.673065	-0.019444	0.423474	-3.410222	4.993486	3.601091	0.773761	-0.023309	0.509791	-3.410222	4.993486	3.601091	0.773761	-0.023309	0.509791
1470.221000	-0.288126	-2.101955	-1.008145	-1.588067	1.487023	1.077251	-1.047887	-0.563347	-0.007355	0.541546	-0.000344	0.675138	-4.287428	4.805237	3.472884	0.689310	-0.003197	0.406476	-3.408857	5.026638	3.599553	0.773747	-0.023261	0.509791	-3.408857	5.026638	3.599553	0.773747	-0.023261	0.509791
1470.233000	-0.300674	-2.108816	-1.008265	-1.581636	1.487047	1.085368	-1.048393	-0.566579	-0.009731	0.544259	-0.000251	0.668487	-3.957415	5.359296	3.488161	0.752155	-0.008330	0.444998	-3.407165	5.065772	3.597507	0.773707	-0.023199	0.509791	-3.407165	5.065772	3.597507	0.773707	-0.023199	0.509791
1470.243000	-0.311154	-2.114436	-1.008399	-1.576285	1.487000	1.092099	-1.048431	-0.566891	-0.011430	0.547400	-0.000275	0.668405	-4.108595	5.381922	3.705861	0.763413	-0.001773	0.400968	-3.405642	5.098059	3.595573	0.773661	-0.023146	0.509791	-3.405642	5.098059	3.595573	0.773661	-0.023146	0.509791
1470.253000	-0.321690	-2.120105	-1.008543	-1.570867	1.487000	1.098762	-1.049908	-0.568332	-0.012212	0.551226	-0.000259	0.668418	-3.385619	5.726349	3.783221	0.741274	-0.004263	0.441284	-3.404092	5.130026	3.593531	0.773629	-0.023095	0.509791	-3.404092	5.130026	3.593531	0.773629	-0.023095	0.509791
1470.263000	-0.332202	-2.125761	-1.008613	-1.565285	1.487000	1.105361	-1.046957	-0.565656	-0.008636	0.549965	-0.000313	0.672517	-3.712377	5.508850	3.648353	0.718840	0.009703	0.437206	-3.402529	5.161509	3.591431	0.773633	-0.023047	0.509791	-3.402529	5.161509	3.591431	0.773633	-0.023047	0.509791
1470.273000	-0.342668	-2.131398	-1.008660	-1.559663	1.487023	1.112103	-1.044094	-0.563813	-0.008983	0.546293	-0.000270	0.671889	-3.920172	5.405950	3.536589	0.680793	-0.030946	0.422596	-3.400887	5.193092	3.589155	0.773640	-0.022996	0.509791	-3.400887	5.193092	3.589155	0.773640	-0.022996	0.509791
1470.285000	-0.355203	-2.138216	-1.008792	-1.553200	1.487023	1.120231	-1.044705	-0.563413	-0.008463	0.537409	-0.000255	0.668851	-3.987878	5.464511	3.552469	0.758436	-0.018054	0.411742	-3.398834	5.230617	3.586177	0.773608	-0.022933	0.509791	-3.398834	5.230617	3.586177	0.773608	-0.022933	0.509791
1470.295000	-0.365619	-2.143861	-1.008864	-1.547779	1.487011	1.126924	-1.043541	-0.562376	-0.007722	0.544957	-0.000213	0.669289	-4.120199	5.290297	3.490247	0.726386	-0.018672	0.448274	-3.397089	5.260921	3.583583	0.773589	-0.022884	0.509791	-3.397089	5.260921	3.583583	0.773589	-0.022884	0.509791
1470.305000	-0.375993	-2.149410	-1.008985	-1.542366	1.487023	1.133504	-1.043508	-0.564340	-0.009474	0.547435	-0.000241	0.670917	-4.328160	5.299338	3.523380	0.728148	-0.037456	0.436518	-3.395298	5.291191	3.580866	0.773583	-0.022832	0.509791	-3.395298	5.291191	3.580866	0.773583	-0.022832	0.509791
1470.317000	-0.388514	-2.156204	-1.009007	-1.535744	1.487023	1.141577	-1.046513	-0.563976	-0.007049	0.547249	-0.000414	0.672044	-3.986956	5.266790	3.371964	0.726950	-0.017387	0.454847	-3.393065	5.327428	3.577398	0.773573	-0.022772	0.509791	-3.393065	5.327428	3.577398	0.773573	-0.022772	0.509791
1470.327000	-0.398979	-2.161883	-1.009078	-1.530191	1.487011	1.148351	-1.044990	-0.563295	-0.006118	0.546591	-0.000528	0.673439	-4.492473	5.149061	3.229748	0.721469	-0.070724	0.420262	-3.391145	5.357355	3.574362	0.773578	-0.022719	0.509791	-3.391145	5.357355	3.574362	0.773578	-0.022719	0.509791
1470.337000	-0.409450	-2.167493	-1.009151	-1.524777	1.486975	1.155104	-1.049429	-0.564000	-0.007802	0.539503	-0.000541	0.669986	-4.008861	5.026857	3.301440	0.751629	-0.061012	0.390552	-3.389172	5.386736	3.571174	0.773572	-0.022669	0.509791	-3.389172	5.386736	3.571174	0.773572	-0.022669	0.509791
1470.347000	-0.419928	-2.173102	-1.009198	-1.519422	1.487011	1.161730	-1.050755	-0.565503	-0.007917	0.543113	-0.000597	0.666204	-3.739326	5.311866	3.246891	0.796186	-0.071482	0.458616	-3.387141	5.415884	3.567821	0.773550	-0.022617	0.509791	-3.387141	5.415884	3.567821	0.773550	-0.022617	0.509791
1470.357000	-0.430526	-2.178770	-1.009320	-1.514027	1.486987	1.168400	-1.047977	-0.566180	-0.009188	0.548624	-0.000638	0.671187	-4.005937	5.427690	3.321443	0.756500	-0.041874	0.422657	-3.385062	5.444762	3.564338	0.773533	-0.022567	0.509791	-3.385062	5.444762	3.564338	0.773533	-0.022567	0.509791
1470.367000	-0.441006	-2.184499	-1.009453	-1.508592	1.486987	1.175167	-1.046623	-0.568923	-0.011898	0.549904	-0.000578	0.672763	-3.987743	5.718371	3.437958	0.762831	-0.072848	0.431952	-3.382868	5.473826	3.560598	0.773506	-0.022512	0.509791	-3.382868	5.473826	3.560598	0.773506	-0.022512	0.509791
1470.377000	-0.451406	-2.190192	-1.009547	-1.503090	1.486950	1.181876	-1.047832	-0.568274	-0.009387	0.547243	-0.001214	0.667991	-3.972213	5.682209	3.291778	0.780692	-0.048060	0.400735	-3.380637	5.502739	3.556751	0.773492	-0.022462	0.509791	-3.380637	5.502739	3.556751	0.773492	-0.022462	0.509791
1470.389000	-0.463942	-2.197009	-1.009631	-1.496357	1.486951	1.189899	-1.045295	-0.566722	-0.009080	0.543252	-0.000713	0.668885	-4.372711	5.677182	3.305288	0.744117	-0.070490	0.433695	-3.377914	5.536724	3.552014	0.773501	-0.022398	0.509791	-3.377914	5.536724	3.552014	0.773501	-0.022398	0.509791
1470.399000	-0.474381	-2.202666	-1.009751	-1.490992	1.486974	1.196530	-1.048121	-0.566571	-0.011077	0.538156	-0.001370	0.673472	-4.283699	5.748324	3.352058	0.811988	-0.028414	0.380614	-3.375578	5.564562	3.547861	0.773479	-0.022347	0.509791	-3.375578	5.564562	3.547861	0.773479	-0.022347	0.509791
1470.409000	-0.484762	-2.208273	-1.009847	-1.485614	1.486951	1.203186	-1.047507	-0.567425	-0.010866	0.545349	-0.000809	0.671116	-4.258306	5.748190	3.322447	0.749206	-0.055541	0.456054	-3.373190	5.592046	3.543563	0.773456	-0.022293	0.509791	-3.373190	5.592046	3.543563	0.773456	-0.022293	0.509791
1470.419000	-0.495272	-2.213977	-1.009942	-1.480206	1.486927	1.209970	-1.046430	-0.568778	-0.010637	0.548746	-0.000489	0.672782	-4.430624	5.812311	3.288616	0.752374	-0.059499	0.408405	-3.370786	5.619100	3.539191	0.773435	-0.022242	0.509791	-3.370786	5.619100	3.539191	0.773435	-0.022242	0.509791
1470.431000	-0.507991	-2.220750	-1.010074	-1.473627	1.486939	1.218071	-1.049504	-0.567599	-0.011049	0.548693	-0.000617	0.669707	-3.908129	5.808537	3.293443	0.766023	-0.055098	0.406209	-3.367765	5.651781	3.533634	0.773413	-0.022177	0.509791	-3.367765	5.651781	3.533634	0.773413	-0.022177	0.509791
1470.441000	-0.518376	-2.226463	-1.010146	-1.467997	1.486927	1.224724	-1.047662	-0.565355	-0.009911	0.546636	-0.000734	0.668325	-4.065923	5.579264	3.200804	0.713270	-0.049681	0.446442	-3.365217	5.678636	3.528924	0.773419	-0.022123	0.509791	-3.365217	5.678636	3.528924	0.773419	-0.022123	0.509791
1470.451000	-0.528859	-2.232192	-1.010218	-1.462506	1.486927	1.231369	-1.047137	-0.566192	-0.010144	0.537099	-0.000510	0.670619	-4.268643	5.788119	3.171152	0.754656	-0.061542	0.442365	-3.362596	5.705167	3.524014	0.773415	-0.022070	0.509791	-3.362596	5.705167	3.524014	0.773415	-0.022070	0.509791
1470.461000	-0.539326	-2.237858	-1.010398	-1.457194	1.486927	1.238128	-1.050131	-0.565980	-0.012388	0.538344	-0.000335	0.671761	-3.766495	5.792867	3.356255	0.857425	-0.066267	0.411235	-3.359918	5.731416	3.518915	0.773378	-0.022015	0.509791	-3.359918	5.731416	3.518915	0.773378	-0.022015	0.509791
1470.471000	-0.549731	-2.243454	-1.010530	-1.451894	1.486879	1.244874	-1.049354	-0.565901	-0.013187	0.547430	-0.000391	0.668555	-4.001304	5.859878	3.442738	0.785132	-0.052272	0.436750	-3.357243	5.757044	3.513803	0.773362	-0.021961	0.509791	-3.357243	5.757044	3.513803	0.773362	-0.021961	0.509791
1470.483000	-0.562490	-2.250239	-1.010650	-1.445319	1.486903	1.252901	-1.047721	-0.566372	-0.011898	0.551420	-0.000434	0.667023	-3.976627	5.836840	3.338897	0.760788	-0.056394	0.432341	-3.353933	5.787506	3.507413	0.773346	-0.021894	0.509791	-3.353933	5.787506	3.507413	0.773346	-0.021894	0.509791
1470.493000	-0.572998	-2.255897	-1.010756	-1.439728	1.486879	1.259545	-1.048542	-0.564760	-0.011068	0.551287	-0.000415	0.669512	-3.696804	5.756293	3.394888	0.731925	-0.085716	0.424286	-3.351107	5.812597	3.501917	0.773346	-0.021844	0.509791	-3.351107	5.812597	3.501917	0.773346	-0.021844	0.509791
1470.503000	-0.583371	-2.261600	-1.010849	-1.434111	1.486891	1.266201	-1.028056	-0.555718	-0.004420	0.539198	-0.000338	0.662364	-2.754515	6.441557	3.281009	0.681448	-0.074076	0.428217	-1.685325	6.752010	3.824592	0.753636	-0.009420	0.457099	-1.685325	6.752010	3.824592	0.753636	-0.009420	0.457099
1470.513000	-0.593556	-2.267127	-1.010946	-1.428831	1.486915	1.272831	-1.017704	-0.550733	-0.008862	0.525818	-0.000301	0.654948	-3.144407	6.512371	3.553548	0.747908	-0.042491	0.397455	-1.654048	6.774412	3.832048	0.752745	-0.009120	0.455130	-1.654048	6.774412	3.832048	0.752745	-0.009120	0.455130
1470.525000	-0.605698	-2.273695	-1.011140	-1.422692	1.486891	1.280630	-1.008034	-0.545102	-0.011828	0.526466	-0.000267	0.640158	-2.269881	6.811760	3.852743	0.757892	-0.046396	0.366555	-1.617120	6.800717	3.841126	0.751668	-0.008765	0.452768	-1.617120	6.800717	3.841126	0.751668	-0.008765	0.452768
1470.535000	-0.615724	-2.279159	-1.011247	-1.417486	1.486927	1.286979	-0.992343	-0.538069	-0.011273	0.523592	-0.000217	0.631630	-2.299836	7.287074	3.804218	0.723072	-0.046492	0.407309	-1.586795	6.822161	3.848694	0.750763	-0.008477	0.450800	-1.586795	6.822161	3.848694	0.750763	-0.008477	0.450800
1470.545000	-0.625647	-2.284422	-1.011342	-1.412347	1.486891	1.293227	-0.979422	-0.530180	-0.010462	0.514021	-0.000279	0.626008	-2.023013	7.314517	3.798092	0.738543	-0.058778	0.350196	-1.556843	6.843339	3.856285	0.749866	-0.008185	0.448831	-1.556843	6.843339	3.856285	0.749866	-0.008185	0.448831
1470.555000	-0.635337	-2.289648	-1.011437	-1.407173	1.486879	1.299439	-0.967116	-0.521920	-0.008093	0.504561	-0.000499	0.617779	-1.731538	7.338921	3.722545	0.725806	-0.054283	0.346957	-1.527332	6.864200	3.864028	0.748981	-0.007909	0.446862	-1.527332	6.864200	3.864028	0.748981	-0.007909	0.446862
1470.567000	-0.646713	-2.295830	-1.011520	-1.401148	1.486903	1.306805	-0.945557	-0.512327	-0.006909	0.489290	-0.000352	0.603644	-2.164191	7.153478	3.571305	0.668097	-0.076200	0.383971	-1.492447	6.888731	3.873345	0.746414	-0.007575	0.444500	-1.492447	6.888731	3.873345	0.746414	-0.007575	0.444500
1470.577000	-0.656028	-2.300830	-1.011568	-1.396378	1.486879	1.312805	-0.932690	-0.504068	-0.006972	0.481256	-0.000286	0.594271	-2.154077	6.840980	3.614159	0.767737	-0.044658	0.408256	-1.463786	6.908816	3.881068	0.744050	-0.007302	0.442532	-1.463786	6.908816	3.881068	0.744050	-0.007302	0.442532
1470.587000	-0.665266	-2.305829	-1.011640	-1.391598	1.486903	1.318646	-0.919704	-0.497098	-0.006803	0.479371	-0.000261	0.590485	-1.891029	6.956034	3.625431	0.706051	-0.057255	0.349011	-1.435522	6.933054	3.888863	0.741682	-0.007038	0.440563	-1.435522	6.933054	3.888863	0.741682	-0.007038	0.440563
1470.597000	-0.674395	-2.310815	-1.011640	-1.386905	1.486915	1.324519	-0.903830	-0.489143	-0.006000	0.477012	-0.000279	0.582611	-2.032379	6.960413	3.473378	0.669638	-0.052692	0.356921	-1.407525	6.961449	3.896624	0.739307	-0.006770	0.438595	-1.407525	6.961449	3.896624	0.739307	-0.006770	0.438595
1470.609000	-0.685221	-2.316581	-1.011724	-1.381340	1.486855	1.331438	-0.886826	-0.477484	-0.006461	0.466803	-0.000337	0.570632	-2.158764	6.806248	3.501606	0.735731	-0.052286	0.291027	-1.374559	6.994575	3.905987	0.736452	-0.006461	0.436233	-1.374559	6.994575	3.905987	0.736452	-0.006461	0.436233
1470.619000	-0.693951	-2.321331	-1.011783	-1.376673	1.486867	1.337146	-0.876017	-0.472887	-0.006458	0.457858	-0.000724	0.556598	-1.706851	6.945368	3.474647	0.696739	-0.064799	0.332059	-1.347455	7.022009	3.913795	0.734070	-0.006204	0.434264	-1.347455	7.022009	3.913795	0.734070	-0.006204	0.434264
1470.629000	-0.702636	-2.325948	-1.011855	-1.372032	1.486843	1.342733	-0.861006	-0.467706	-0.007002	0.444546	-0.000800	0.544314	-1.750213	7.055397	3.502921	0.728555	-0.055244	0.388866	-1.320750	7.049120	3.921696	0.731689	-0.005952	0.432296	-1.320750	7.049120	3.921696	0.731689	-0.005952	0.432296
1470.639000	-0.711139	-2.330563	-1.011964	-1.367603	1.486867	1.348089	-0.846675	-0.459252	-0.007847	0.437393	-0.000698	0.535485	-1.899888	7.076333	3.559265	0.706919	-0.055653	0.409105	-1.294482	7.075715	3.929682	0.729301	-0.005704	0.430327	-1.294482	7.075715	3.929682	0.729301	-0.005704	0.430327
1470.651000	-0.721155	-2.335958	-1.012073	-1.362480	1.486866	1.354402	-0.830660	-0.450508	-0.008999	0.431022	-0.001733	0.533273	-1.749683	7.205307	3.644650	0.735484	-0.035064	0.376946	-1.263240	7.107731	3.938967	0.726378	-0.005410	0.427965	-1.263240	7.107731	3.938967	0.726378	-0.005410	0.427965
1470.661000	-0.729352	-2.340465	-1.012156	-1.358277	1.486855	1.359683	-0.818160	-0.442213	-0.008848	0.427798	-0.001131	0.526035	-1.618923	7.348662	3.644956	0.727594	-0.031339	0.367995	-1.237673	7.134001	3.946905	0.723954	-0.005172	0.425996	-1.237673	7.134001	3.946905	0.723954	-0.005172	0.425996
1470.671000	-0.737414	-2.344938	-1.012216	-1.354086	1.486843	1.364876	-0.803587	-0.435713	-0.008492	0.424328	-0.000775	0.516319	-1.658128	7.352947	3.607780	0.702182	-0.039759	0.310808	-1.212319	7.160383	3.954669	0.721504	-0.004932	0.424028	-1.212319	7.160383	3.954669	0.721504	-0.004932	0.424028
1470.681000	-0.745349	-2.349217	-1.012263	-1.349874	1.486819	1.369991	-0.786140	-0.425875	-0.008375	0.415193	-0.001133	0.505653	-1.808390	7.265287	3.619337	0.694284	-0.032817	0.343278	-1.187383	7.186323	3.962578	0.719078	-0.004698	0.422059	-1.187383	7.186323	3.962578	0.719078	-0.004698	0.422059
1470.693000	-0.754743	-2.354335	-1.012406	-1.344885	1.486819	1.375996	-0.771014	-0.414490	-0.007999	0.403252	-0.000706	0.492626	-1.792746	7.038975	3.596874	0.680810	-0.024269	0.314945	-1.157988	7.216876	3.972181	0.716159	-0.004421	0.418420	-1.157988	7.216876	3.972181	0.716159	-0.004421	0.418420
1470.703000	-0.762274	-2.358423	-1.012465	-1.340821	1.486819	1.380828	-0.757014	-0.408444	-0.007691	0.389479	-0.000522	0.484322	-1.709403	7.354593	3.624612	0.651869	-0.016800	0.345124	-1.133812	7.242198	3.980133	0.713719	-0.004192	0.415003	-1.133812	7.242198	3.980133	0.713719	-0.004192	0.415003
1470.713000	-0.769727	-2.362428	-1.012527	-1.336944	1.486795	1.385552	-0.741813	-0.401593	-0.007794	0.380798	-0.000315	0.477890	-1.795872	7.254683	3.680586	0.726737	-0.018181	0.331561	-1.110056	7.266941	3.988128	0.711249	-0.003966	0.411586	-1.110056	7.266941	3.988128	0.711249	-0.003966	0.411586
1470.723000	-0.777013	-2.366372	-1.012633	-1.333256	1.486783	1.390279	-0.728325	-0.393137	-0.008095	0.374542	-0.000215	0.468859	-2.019383	7.050542	3.683620	0.766365	-0.000025	0.339886	-1.086678	7.291325	3.996257	0.708777	-0.003746	0.408170	-1.086678	7.291325	3.996257	0.708777	-0.003746	0.408170
1470.735000	-0.785657	-2.370987	-1.012717	-1.328842	1.486807	1.395851	-0.717595	-0.386342	-0.007568	0.375526	-0.000230	0.457367	-1.621681	7.436556	3.660736	0.688218	-0.020673	0.339912	-1.058985	7.320426	4.005922	0.705801	-0.003480	0.404070	-1.058985	7.320426	4.005922	0.705801	-0.003480	0.404070
1470.745000	-0.792692	-2.374799	-1.012741	-1.325198	1.486795	1.400384	-0.703540	-0.378061	-0.006633	0.369710	-0.000197	0.446904	-1.350644	7.312878	3.599063	0.657423	0.004878	0.336760	-1.036185	7.344724	4.013996	0.703317	-0.003267	0.400653	-1.036185	7.344724	4.013996	0.703317	-0.003267	0.400653
1470.755000	-0.799665	-2.378560	-1.012824	-1.321543	1.486831	1.404760	-0.687591	-0.369076	-0.006607	0.361960	-0.000195	0.434370	-1.411136	7.180816	3.596349	0.675879	-0.032027	0.349770	-1.013694	7.368791	4.022091	0.700827	-0.003051	0.397237	-1.013694	7.368791	4.022091	0.700827	-0.003051	0.397237
1470.765000	-0.806531	-2.382248	-1.012873	-1.318005	1.486771	1.409115	-0.672299	-0.364676	-0.006868	0.353354	-0.000172	0.428233	-1.523812	7.412520	3.615947	0.672954	-0.004803	0.305882	-0.991498	7.392645	4.030154	0.698326	-0.002836	0.393820	-0.991498	7.392645	4.030154	0.698326	-0.002836	0.393820
1470.775000	-0.813216	-2.385859	-1.013017	-1.314484	1.486807	1.413337	-0.659004	-0.355530	-0.008039	0.343137	-0.000201	0.421824	-1.008333	7.362864	3.737743	0.675547	-0.040950	0.306081	-0.969652	7.416098	4.038299	0.695829	-0.002626	0.390403	-0.969652	7.416098	4.038299	0.695829	-0.002626	0.390403
1470.787000	-0.820992	-2.390141	-1.013076	-1.310377	1.486831	1.418313	-0.641531	-0.344765	-0.006880	0.327002	-0.000086	0.410911	-1.054705	7.551933	3.771814	0.664942	-0.030773	0.306503	-0.943700	7.444379	4.047913	0.692809	-0.002379	0.386304	-0.943700	7.444379	4.047913	0.692809	-0.002379	0.386304
1470.797000	-0.827256	-2.393529	-1.013124	-1.307117	1.486807	1.422379	-0.626045	-0.340376	-0.006273	0.320790	-0.000116	0.401274	-1.153663	7.776137	3.773722	0.702380	-0.010971	0.295788	-0.922537	7.467230	4.056169	0.690296	-0.002172	0.382887	-0.922537	7.467230	4.056169	0.690296	-0.002172	0.382887
1470.807000	-0.833393	-2.396816	-1.013195	-1.303935	1.486807	1.426323	-0.610365	-0.328878	-0.005716	0.314174	-0.000088	0.389330	-1.379846	7.417268	3.763722	0.700215	-0.013197	0.319565	-0.901634	7.489935	4.064385	0.687763	-0.001971	0.379470	-0.901634	7.489935	4.064385	0.687763	-0.001971	0.379470
1470.817000	-0.839427	-2.400013	-1.013255	-1.300807	1.486795	1.430173	-0.598953	-0.325472	-0.006784	0.310955	-0.000071	0.380135	-1.148120	7.829992	3.857983	0.702254	-0.030145	0.278495	-0.880992	7.512478	4.072577	0.685222	-0.001765	0.376054	-0.880992	7.512478	4.072577	0.685222	-0.001765	0.376054
1470.829000	-0.846504	-2.403839	-1.013290	-1.297175	1.486771	1.434718	-0.582511	-0.313077	-0.005069	0.303547	-0.000086	0.370289	-0.989118	7.523814	3.773555	0.704080	-0.000966	0.285478	-0.856648	7.539017	4.082543	0.682175	-0.001531	0.371954	-0.856648	7.539017	4.082543	0.682175	-0.001531	0.371954
1470.839000	-0.852241	-2.406926	-1.013326	-1.294210	1.486820	1.438324	-0.567374	-0.306657	-0.003421	0.301269	-0.000074	0.362075	-1.052475	7.606315	3.650000	0.676020	-0.011584	0.291564	-0.836589	7.561189	4.090834	0.679626	-0.001331	0.368537	-0.836589	7.561189	4.090834	0.679626	-0.001331	0.368537
1470.849000	-0.857895	-2.409986	-1.013350	-1.291304	1.486807	1.441902	-0.552615	-0.296632	-0.003302	0.292599	-0.000065	0.352835	-1.022295	7.222929	3.622516	0.632047	-0.016558	0.340300	-0.816840	7.582993	4.099271	0.677085	-0.001138	0.365121	-0.816840	7.582993	4.099271	0.677085	-0.001138	0.365121
1470.859000	-0.863303	-2.412894	-1.013410	-1.288431	1.486807	1.445385	-0.538556	-0.291366	-0.003621	0.281551	-0.000077	0.345798	-0.939475	7.318623	3.614211	0.644767	-0.042184	0.291108	-0.797345	7.604530	4.107559	0.674523	-0.000942	0.361704	-0.797345	7.604530	4.107559	0.674523	-0.000942	0.361704
1470.871000	-0.869719	-2.416290	-1.013434	-1.285027	1.486747	1.449456	-0.520170	-0.281060	-0.004325	0.272987	-0.000069	0.335587	-1.171833	7.193226	3.653764	0.652854	-0.016778	0.272081	-0.774223	7.630426	4.117624	0.671447	-0.000710	0.357604	-0.774223	7.630426	4.117624	0.671447	-0.000710	0.357604
1470.881000	-0.874798	-2.419067	-1.013482	-1.282377	1.486784	1.452775	-0.507367	-0.277808	-0.004833	0.263772	-0.000081	0.328714	-1.036526	7.644191	3.664911	0.657609	-0.025681	0.268885	-0.755248	7.651632	4.125902	0.668867	-0.000524	0.354188	-0.755248	7.651632	4.125902	0.668867	-0.000524	0.354188
1470.891000	-0.879805	-2.421792	-1.013516	-1.279685	1.486795	1.455978	-0.496182	-0.266304	-0.004075	0.255848	-0.000090	0.316231	-0.905495	7.350635	3.645337	0.638781	-0.027735	0.261137	-0.728503	7.672630	4.134248	0.666287	-0.000331	0.350771	-0.728503	7.672630	4.134248	0.666287	-0.000331	0.350771
1470.901000	-0.884564	-2.424414	-1.013591	-1.277121	1.486784	1.459103	-0.481922	-0.263786	-0.005906	0.248782	-0.000097	0.308471	-0.889229	7.790557	3.762078	0.630290	-0.052308	0.266994	-0.694842	7.693598	4.142629	0.663698	-0.000144	0.347354	-0.694842	7.693598	4.142629	0.663698	-0.000144	0.347354
1470.913000	-0.890135	-2.427508	-1.013673	-1.274257	1.486771	1.462728	-0.465430	-0.249100	-0.005050	0.238063	-0.000088	0.296685	-0.850577	7.442779	3.742193	0.671597	-0.014125	0.288095	-0.654807	7.718262	4.152682	0.660581	0.000079	0.343254	-0.654807	7.718262	4.152682	0.660581	0.000079	0.343254
1470.923000	-0.894707	-2.429962	-1.013698	-1.271940	1.486820	1.465663	-0.448638	-0.246897	-0.005906	0.233151	-0.000083	0.286263	-1.180126	7.958562	3.839718	0.652546	-0.047951	0.282755	-0.621646	7.738811	4.161000	0.657959	0.000268	0.339838	-0.621646	7.738811	4.161000	0.657959	0.000268	0.339838
1470.933000	-0.899167	-2.432364	-1.013733	-1.269684	1.486807	1.468473	-0.436845	-0.238029	-0.004644	0.228868	-0.000144	0.278980	-1.082534	8.054703	3.757732	0.641721	-0.017501	0.263430	-0.588729	7.759088	4.169367	0.655340	0.000449	0.336421	-0.588729	7.759088	4.169367	0.655340	0.000449	0.336421
1470.945000	-0.904318	-2.435187	-1.013804	-1.267025	1.486783	1.471714	-0.421129	-0.227690	-0.004090	0.220051	-0.000146	0.264619	-0.813388	7.912232	3.698993	0.611994	-0.068643	0.300262	-0.549585	7.782884	4.179560	0.652206	0.000670	0.332321	-0.549585	7.782884	4.179560	0.652206	0.000670	0.332321
1470.955000	-0.908463	-2.437410	-1.013852	-1.264862	1.486771	1.474313	-0.407217	-0.219722	-0.003130	0.215701	-0.000129	0.260242	-0.770153	7.824036	3.626300	0.642492	-0.045484	0.254351	-0.517119	7.802849	4.187913	0.649569	0.000851	0.328905	-0.517119	7.802849	4.187913	0.649569	0.000851	0.328905
1470.965000	-0.912436	-2.439512	-1.013841	-1.262851	1.486783	1.476841	-0.392637	-0.209940	-0.003966	0.206466	-0.000134	0.248751	-0.546261	7.713859	3.743569	0.634881	-0.038053	0.294919	-0.484896	7.822511	4.196438	0.646939	0.001033	0.325488	-0.484896	7.822511	4.196438	0.646939	0.001033	0.325488
1470.975000	-0.916295	-2.441572	-1.013864	-1.260844	1.486771	1.479268	-0.379397	-0.205570	-0.003678	0.200142	-0.000121	0.245431	-0.363224	7.799068	3.743200	0.685456	-0.035748	0.247089	-0.452921	7.841768	4.204890	0.644297	0.001214	0.322072	-0.452921	7.841768	4.204890	0.644297	0.001214	0.322072
1470.985000	-0.920007	-2.443617	-1.013936	-1.258887	1.486783	1.481658	-0.363436	-0.197435	-0.003762	0.191558	-0.000126	0.234045	-0.528911	7.944061	3.715068	0.652797	-0.053109	0.265267	-0.421103	7.861043	4.213328	0.641650	0.001390	0.318655	-0.421103	7.861043	4.213328	0.641650	0.001390	0.318655
1470.995000	-0.923551	-2.445506	-1.013961	-1.257030	1.486795	1.483963	-0.349546	-0.187828	-0.003618	0.185523	-0.000139	0.226219	-0.496759	7.826181	3.641827	0.660738	-0.043307	0.207629	-0.389462	7.880245	4.221824	0.638998	0.001569	0.315238	-0.389462	7.880245	4.221824	0.638998	0.001569	0.315238
1471.007000	-0.927648	-2.447756	-1.013997	-1.254888	1.486807	1.486557	-0.333834	-0.181513	-0.004207	0.176043	-0.000119	0.212726	-0.290022	7.935540	3.720270	0.633009	-0.043443	0.272011	-0.351825	7.902691	4.232052	0.635809	0.001782	0.311138	-0.351825	7.902691	4.232052	0.635809	0.001782	0.311138
1471.017000	-0.930891	-2.449502	-1.014068	-1.253193	1.486807	1.488608	-0.318749	-0.174164	-0.003416	0.167355	-0.000147	0.204579	-0.440851	7.932559	3.743409	0.605128	-0.045424	0.279741	-0.320646	7.921298	4.240501	0.633141	0.001958	0.307722	-0.320646	7.921298	4.240501	0.633141	0.001958	0.307722
1471.027000	-0.933955	-2.451174	-1.014103	-1.251477	1.486783	1.490653	-0.305491	-0.164071	-0.002830	0.158279	-0.000151	0.194898	-0.277195	8.093645	3.698699	0.625251	-0.041470	0.234054	-0.289602	7.939975	4.248983	0.630469	0.002135	0.304305	-0.289602	7.939975	4.248983	0.630469	0.002135	0.304305
1471.037000	-0.936865	-2.452776	-1.014104	-1.249922	1.486795	1.492523	-0.289488	-0.154714	-0.003251	0.151241	-0.000136	0.181667	-0.482355	7.667286	3.733613	0.604665	-0.066177	0.312750	-0.258827	7.958073	4.257581	0.627796	0.002310	0.300889	-0.258827	7.958073	4.257581	0.627796	0.002310	0.300889
1471.047000	-0.939654	-2.454285	-1.014152	-1.248477	1.486759	1.494361	-0.279153	-0.151917	-0.003405	0.143444	-0.000170	0.179751	-0.160752	8.004829	3.778766	0.642443	-0.047424	0.166566	-0.228199	7.976149	4.266142	0.625110	0.002480	0.297472	-0.228199	7.976149	4.266142	0.625110	0.002480	0.297472
1471.057000	-0.942393	-2.455790	-1.014163	-1.247074	1.486771	1.496057	-0.263037	-0.142814	-0.002153	0.133811	-0.000143	0.170114	-0.293622	8.121295	3.684525	0.626994	-0.052941	0.225666	-0.197765	7.993963	4.274676	0.622419	0.002658	0.294055	-0.197765	7.993963	4.274676	0.622419	0.002658	0.294055
1471.067000	-0.944838	-2.457103	-1.014174	-1.245758	1.486807	1.497722	-0.250797	-0.133823	-0.002162	0.127342	-0.000148	0.153768	-0.187806	8.112411	3.642150	0.584068	-0.069958	0.333565	-0.167483	8.011711	4.283339	0.619727	0.002833	0.290639	-0.167483	8.011711	4.283339	0.619727	0.002833	0.290639
1471.079000	-0.947704	-2.458645	-1.014211	-1.244275	1.486783	1.499541	-0.232700	-0.122452	-0.002385	0.118495	-0.000127	0.150275	-0.248687	7.534871	3.683879	0.631904	-0.058543	0.196717	-0.131445	8.032419	4.293729	0.616485	0.003042	0.286539	-0.131445	8.032419	4.293729	0.616485	0.003042	0.286539
1471.089000	-0.949895	-2.459806	-1.014247	-1.243142	1.486747	1.500966	-0.218622	-0.120247	-0.002570	0.109740	-0.000133	0.140939	-0.352272	8.123895	3.693653	0.647196	-0.076855	0.214310	-0.101550	8.049713	4.302281	0.613766	0.003213	0.283122	-0.101550	8.049713	4.302281	0.613766	0.003213	0.283122
1471.099000	-0.952021	-2.460964	-1.014234	-1.242000	1.486759	1.502265	-0.207330	-0.111914	-0.001318	0.107817	-0.000120	0.128855	0.014170	8.048430	3.655168	0.581439	-0.084037	0.263912	-0.071800	8.066931	4.310905	0.611050	0.003380	0.279706	-0.071800	8.066931	4.310905	0.611050	0.003380	0.279706
1471.109000	-0.953957	-2.461968	-1.014282	-1.241033	1.486783	1.503516	-0.190147	-0.105405	-0.002029	0.099413	-0.000125	0.123535	-0.370830	8.102495	3.626174	0.606446	-0.057453	0.268123	-0.042241	8.083844	4.319614	0.608333	0.003555	0.276289	-0.042241	8.083844	4.319614	0.608333	0.003555	0.276289
1471.119000	-0.955777	-2.463030	-1.014234	-1.240090	1.486784	1.504725	-0.176485	-0.095996	-0.001147	0.094956	-0.000115	0.115710	-0.349940	8.019525	3.585574	0.573653	-0.083018	0.199984	-0.012810	8.100747	4.328208	0.605597	0.003727	0.272873	-0.012810	8.100747	4.328208	0.605597	0.003727	0.272873
1471.131000	-0.957865	-2.464090	-1.014270	-1.239052	1.486784	1.506025	-0.162013	-0.084769	-0.001970	0.083417	-0.000097	0.104440	-0.117692	7.752825	3.705329	0.607258	-0.077223	0.196275	0.022221	8.120428	4.338618	0.602318	0.003931	0.268773	0.022221	8.120428	4.338618	0.602318	0.003931	0.268773
1471.141000	-0.959402	-2.464892	-1.014295	-1.238273	1.486760	1.506965	-0.147804	-0.081157	-0.001862	0.075922	-0.000087	0.091987	-0.011452	8.128718	3.742106	0.602126	-0.064889	0.232903	0.051282	8.136843	4.347248	0.599574	0.004102	0.265356	0.051282	8.136843	4.347248	0.599574	0.004102	0.265356
1471.151000	-0.960829	-2.465667	-1.014342	-1.237555	1.486747	1.507855	-0.135723	-0.075085	-0.002158	0.071987	-0.000080	0.080793	0.200823	8.424433	3.738206	0.586242	-0.087813	0.273132	0.080198	8.153142	4.355883	0.596822	0.004276	0.261940	0.080198	8.153142	4.355883	0.596822	0.004276	0.261940
1471.163000	-0.962268	-2.466465	-1.014354	-1.236818	1.486795	1.508763	-0.116242	-0.064090	-0.001217	0.060191	-0.000086	0.075865	0.129199	8.321432	3.644723	0.593673	-0.078908	0.212141	0.114663	8.172315	4.366329	0.593519	0.004478	0.257840	0.114663	8.172315	4.366329	0.593519	0.004478	0.257840
1471.173000	-0.963391	-2.467072	-1.014331	-1.236247	1.486784	1.509443	-0.103610	-0.055312	-0.001839	0.053839	-0.000080	0.067948	0.383942	8.169849	3.672668	0.577279	-0.063718	0.147811	0.143257	8.188307	4.374973	0.590754	0.004646	0.254423	0.143257	8.188307	4.374973	0.590754	0.004646	0.254423
1471.183000	-0.964402	-2.467583	-1.014365	-1.235780	1.486747	1.510072	-0.089626	-0.046791	-0.001693	0.046880	-0.000087	0.055302	0.581856	8.125972	3.667815	0.560290	-0.107251	0.194829	0.171637	8.203820	4.383693	0.587984	0.004819	0.251006	0.171637	8.203820	4.383693	0.587984	0.004819	0.251006
1471.193000	-0.965144	-2.467976	-1.014365	-1.235389	1.486760	1.510581	-0.072800	-0.040463	-0.001217	0.037735	-0.000081	0.046094	0.499087	8.307493	3.721128	0.614269	-0.079718	0.213863	0.199901	8.219327	4.392406	0.585208	0.004988	0.247590	0.199901	8.219327	4.392406	0.585208	0.004988	0.247590
1471.203000	-0.965811	-2.468367	-1.014413	-1.235021	1.486795	1.510985	-0.059067	-0.033092	-0.001192	0.032446	-0.000087	0.038004	0.566231	8.390902	3.687165	0.589406	-0.074160	0.189061	0.228021	8.234691	4.401091	0.582427	0.005154	0.244173	0.228021	8.234691	4.401091	0.582427	0.005154	0.244173
1471.215000	-0.966377	-2.468627	-1.014401	-1.234701	1.486771	1.511314	-0.041673	-0.024497	-0.000758	0.023296	-0.000081	0.026256	0.513806	8.487158	3.672535	0.559290	-0.053698	0.192495	0.261534	8.252725	4.411596	0.579086	0.005359	0.240073	0.261534	8.252725	4.411596	0.579086	0.005359	0.240073
1471.225000	-0.966706	-2.468850	-1.014413	-1.234537	1.486771	1.511537	-0.027694	-0.015719	-0.000558	0.015003	-0.000090	0.016539	0.544561	8.414852	3.626409	0.556017	-0.063355	0.201649	0.289289	8.267519	4.420350	0.576296	0.005524	0.236657	0.289289	8.267519	4.420350	0.576296	0.005524	0.236657
1471.235000	-0.966890	-2.468943	-1.014413	-1.234385	1.486760	1.511689	-0.013967	-0.008467	-0.000447	0.006992	-0.000082	0.009802	0.599282	8.710984	3.609842	0.506826	-0.060242	0.180186	0.316927	8.748084	4.429141	0.471845	0.005693	0.172964	0.316927	8.748084	4.429141	0.471845	0.005693	0.172964
1471.245000	-0.966908	-2.468960	-1.014413	-1.234462	1.486795	1.511693	-0.001107	0.002743	-0.000376	-0.002964	-0.000075	-0.005990	1.982149	9.548806	3.824298	0.388476	-0.082093	0.070278	2.053004	9.806216	4.437872	0.263947	0.005862	-0.081612	2.053004	9.806216	4.437872	0.263947	0.005862	-0.081612
1471.255000	-0.966801	-2.468924	-1.014413	-1.234491	1.486747	1.511579	0.020572	0.006560	-0.000304	-0.012765	-0.000083	-0.018683	2.662329	10.697407	3.843530	0.250496	-0.097519	-0.099001	3.255252	10.841348	4.446128	0.055214	0.006032	-0.337331	3.255252	10.841348	4.446128	0.055214	0.006032	-0.337331
1471.265000	-0.966511	-2.468811	-1.014401	-1.234674	1.486760	1.511338	0.030838	0.016653	-0.000182	-0.018651	-0.000077	-0.023447	2.722553	10.801571	3.837185	0.218507	-0.045490	-0.087649	3.283908	11.065467	4.454543	0.000388	0.006201	-0.340772	3.283908	11.065467	4.454543	0.000388	0.006201	-0.340772
1471.275000	-0.966145	-2.468593	-1.014388	-1.234807	1.486771	1.511121	0.042194	0.020226	-0.000145	-0.021223	-0.000072	-0.024646	2.920663	11.203357	3.820729	0.161309	-0.086470	-0.161501	3.312448	11.081173	4.462670	-0.002545	0.006373	-0.344213	3.312448	11.081173	4.462670	-0.002545	0.006373	-0.344213
1471.287000	-0.965491	-2.468289	-1.014413	-1.235086	1.486760	1.510805	0.057479	0.029689	-0.000088	-0.027626	-0.000067	-0.033920	2.921349	11.255787	3.899032	0.086761	-0.080081	-0.232545	3.346475	11.099623	4.472733	-0.006050	0.006571	-0.348342	3.346475	11.099623	4.472733	-0.006050	0.006571	-0.348342
1471.297000	-0.964849	-2.467926	-1.014413	-1.235366	1.486807	1.510440	0.071092	0.037903	-0.000075	-0.035808	-0.000063	-0.044014	3.099940	11.183243	3.862515	0.056335	-0.091807	-0.234420	3.374639	11.114675	4.481144	-0.008978	0.006743	-0.351783	3.374639	11.114675	4.481144	-0.008978	0.006743	-0.351783
1471.307000	-0.964044	-2.467514	-1.014401	-1.235742	1.486784	1.509946	0.083727	0.046017	0.000031	-0.043055	-0.000069	-0.052647	3.161180	11.192698	3.921191	0.047763	-0.071243	-0.247300	3.402682	11.129710	4.489418	-0.011920	0.006914	-0.355224	3.402682	11.129710	4.489418	-0.011920	0.006914	-0.355224
1471.319000	-0.962888	-2.466900	-1.014413	-1.236311	1.486784	1.509259	0.100190	0.053365	0.000026	-0.052737	-0.000000	-0.062864	3.265985	11.340359	3.959145	0.028883	-0.079644	-0.316096	3.436134	11.147512	4.499418	-0.015458	0.007112	-0.359353	3.436134	11.147512	4.499418	-0.015458	0.007112	-0.359353
1471.329000	-0.961764	-2.466309	-1.014388	-1.236950	1.486771	1.508593	0.115308	0.060281	0.000023	-0.062639	-0.000000	-0.074719	3.241885	11.641883	3.955424	0.026550	-0.080818	-0.291529	3.463855	11.162218	4.507726	-0.018420	0.007279	-0.362794	3.463855	11.162218	4.507726	-0.018420	0.007279	-0.362794
1471.339000	-0.960525	-2.465682	-1.014413	-1.237519	1.486795	1.507760	0.128605	0.067673	0.000020	-0.069253	-0.000000	-0.087235	3.302512	11.807838	3.981178	0.008001	-0.067793	-0.293524	3.491418	11.176718	4.516060	-0.021383	0.007448	-0.366235	3.491418	11.176718	4.516060	-0.021383	0.007448	-0.366235
1471.349000	-0.959105	-2.464934	-1.014437	-1.238293	1.486747	1.506898	0.143565	0.077294	0.000030	-0.078973	-0.000000	-0.090761	3.513696	11.780540	4.025707	0.012826	-0.096904	-0.348247	3.518820	11.191016	4.524364	-0.024354	0.007612	-0.369676	3.518820	11.191016	4.524364	-0.024354	0.007612	-0.369676
1471.359000	-0.957578	-2.464067	-1.014437	-1.239096	1.486747	1.505944	0.156326	0.086741	0.000029	-0.085215	0.000000	-0.100896	3.472784	11.531754	4.098505	-0.017423	-0.065241	-0.384766	3.546040	11.205004	4.532745	-0.027332	0.007780	-0.373117	3.546040	11.205004	4.532745	-0.027332	0.007780	-0.373117
1471.371000	-0.955583	-2.462960	-1.014461	-1.240194	1.486760	1.504583	0.172452	0.096148	0.000041	-0.095875	0.000000	-0.114693	3.618786	11.343736	4.154330	0.072459	-0.064658	-0.349821	3.578486	11.221512	4.542940	-0.030906	0.007981	-0.377246	3.578486	11.221512	4.542940	-0.030906	0.007981	-0.377246
1471.381000	-0.953745	-2.461987	-1.014401	-1.241147	1.486735	1.503442	0.186068	0.100846	0.000064	-0.100795	0.000000	-0.123487	3.637781	11.728046	4.242554	0.047196	-0.067577	-0.328437	3.605375	11.235201	4.551386	-0.033890	0.008149	-0.380687	3.605375	11.235201	4.551386	-0.033890	0.008149	-0.380687
1471.391000	-0.951805	-2.460879	-1.014401	-1.242182	1.486735	1.502122	0.201378	0.111293	0.000322	-0.107173	0.000000	-0.134778	3.650648	11.535066	4.185115	0.039960	-0.099852	-0.268502	3.632130	11.248857	4.559701	-0.036891	0.008313	-0.384128	3.632130	11.248857	4.559701	-0.036891	0.008313	-0.384128
1471.401000	-0.949673	-2.459736	-1.014424	-1.243262	1.486760	1.500728	0.214484	0.120263	0.000553	-0.115032	0.000000	-0.138550	3.846399	11.248996	4.288588	0.016829	-0.064704	-0.339955	3.658650	11.261989	4.568164	-0.039892	0.008475	-0.387569	3.658650	11.261989	4.568164	-0.039892	0.008475	-0.387569
1471.411000	-0.947439	-2.458487	-1.014400	-1.244504	1.486747	1.499334	0.230152	0.126471	0.000479	-0.120750	0.000000	-0.147204	3.650921	11.350623	4.361503	0.043998	-0.062436	-0.355343	3.685046	11.275143	4.576659	-0.042893	0.008643	-0.391010	3.685046	11.275143	4.576659	-0.042893	0.008643	-0.391010
1471.421000	-0.945058	-2.457163	-1.014413	-1.245756	1.486820	1.497811	0.243248	0.137594	0.000389	-0.127450	0.000000	-0.159902	3.713160	10.944900	4.408891	-0.030759	-0.054888	-0.313397	3.711271	11.288115	4.585033	-0.045912	0.008805	-0.394451	3.711271	11.288115	4.585033	-0.045912	0.008805	-0.394451
1471.433000	-0.942099	-2.455499	-1.014377	-1.247392	1.486771	1.495795	0.260998	0.137024	0.000369	-0.135419	0.000000	-0.165613	3.819562	11.657213	4.446961	0.030075	-0.048348	-0.354230	3.742485	11.303300	4.595187	-0.049540	0.009003	-0.398580	3.742485	11.303300	4.595187	-0.049540	0.009003	-0.398580
1471.443000	-0.939385	-2.454115	-1.014388	-1.248819	1.486784	1.494071	0.273985	0.146783	0.001066	-0.142367	0.000000	-0.176501	4.016589	11.766297	4.529722	0.042316	-0.036811	-0.311218	3.768343	11.315936	4.603661	-0.052567	0.009166	-0.402021	3.768343	11.315936	4.603661	-0.052567	0.009166	-0.402021
1471.453000	-0.936557	-2.452577	-1.014364	-1.250301	1.486760	1.492268	0.289620	0.155703	0.000923	-0.147594	0.000000	-0.185698	4.137906	11.637944	4.595747	0.001203	-0.050156	-0.324917	3.794017	11.328363	4.612102	-0.055605	0.009330	-0.405462	3.794017	11.328363	4.612102	-0.055605	0.009330	-0.405462
1471.465000	-0.932997	-2.450606	-1.014377	-1.252200	1.486784	1.489926	0.307957	0.166526	0.000968	-0.154497	0.000000	-0.195525	3.882526	11.493041	4.722851	-0.006604	-0.086042	-0.374618	3.824582	11.343009	4.622304	-0.059255	0.009526	-0.409592	3.824582	11.343009	4.622304	-0.059255	0.009526	-0.409592
1471.475000	-0.929834	-2.448892	-1.014364	-1.253896	1.486747	1.487915	0.321586	0.168313	0.000896	-0.162026	0.000000	-0.203087	3.974417	12.096850	4.870465	0.021584	-0.040045	-0.322774	3.849842	11.354976	4.630815	-0.062302	0.009687	-0.413032	3.849842	11.354976	4.630815	-0.062302	0.009687	-0.413032
1471.485000	-0.926505	-2.447149	-1.014304	-1.255515	1.486747	1.485806	0.335568	0.179360	0.002290	-0.170034	0.000000	-0.214438	3.904966	11.821301	4.771580	-0.012634	-0.041098	-0.323008	3.874910	11.366732	4.639312	-0.065352	0.009850	-0.416473	3.874910	11.366732	4.639312	-0.065352	0.009850	-0.416473
1471.495000	-0.922995	-2.445250	-1.014339	-1.257287	1.486771	1.483655	0.349402	0.189929	0.002505	-0.178082	0.000000	-0.223508	3.979026	11.661778	4.902168	0.011636	-0.027787	-0.341725	3.899807	11.378409	4.647916	-0.068404	0.010010	-0.419914	3.899807	11.378409	4.647916	-0.068404	0.010010	-0.419914
1471.505000	-0.919425	-2.443331	-1.014316	-1.259104	1.486747	1.481342	0.362474	0.193998	0.002735	-0.188427	0.000000	-0.235345	3.933877	11.869095	4.901642	0.001459	-0.046809	-0.265145	3.924447	11.389596	4.656412	-0.071469	0.010169	-0.423355	3.924447	11.389596	4.656412	-0.071469	0.010169	-0.423355
1471.515000	-0.915687	-2.441324	-1.014255	-1.260999	1.486760	1.478984	0.377432	0.203912	0.004004	-0.195119	0.000000	-0.239468	3.922616	11.740508	4.890306	-0.013580	-0.035772	-0.317343	3.948958	11.400948	4.665118	-0.074529	0.010327	-0.426796	3.948958	11.400948	4.665118	-0.074529	0.010327	-0.426796
1471.525000	-0.911817	-2.439199	-1.014243	-1.262987	1.486784	1.476558	0.389671	0.212103	0.005126	-0.202843	0.000000	-0.249992	4.037003	11.593535	4.954041	0.000811	-0.014517	-0.357194	3.973235	11.411958	4.673767	-0.077603	0.010485	-0.430237	3.973235	11.411958	4.673767	-0.077603	0.010485	-0.430237
1471.537000	-0.907011	-2.436574	-1.014134	-1.265442	1.486747	1.473471	0.405546	0.218822	0.005258	-0.217292	0.000000	-0.263170	3.979870	11.722075	4.990117	-0.009981	-0.021690	-0.377125	4.002107	11.424959	4.684068	-0.081300	0.010673	-0.434367	4.002107	11.424959	4.684068	-0.081300	0.010673	-0.434367
1471.547000	-0.902855	-2.434341	-1.014075	-1.267592	1.486747	1.470834	0.420703	0.228142	0.005930	-0.222334	0.000000	-0.274849	4.092679	11.660268	4.971257	-0.044635	-0.035584	-0.273658	4.025929	11.435580	4.692781	-0.084385	0.010829	-0.437808	4.025929	11.435580	4.692781	-0.084385	0.010829	-0.437808
1471.557000	-0.898537	-2.431990	-1.014063	-1.269858	1.486747	1.468080	0.433634	0.236504	0.005788	-0.231496	0.000000	-0.279468	4.177445	11.308041	5.026034	-0.046771	-0.010881	-0.371272	4.049535	11.446006	4.701486	-0.087477	0.010978	-0.441249	4.049535	11.446006	4.701486	-0.087477	0.010978	-0.441249
1471.567000	-0.894045	-2.429604	-1.013955	-1.272205	1.486784	1.465232	0.446930	0.240676	0.006215	-0.240051	0.000000	-0.292463	4.145953	11.791183	5.170917	-0.002187	-0.033633	-0.319055	4.072934	11.456302	4.710192	-0.090583	0.011135	-0.444689	4.072934	11.456302	4.710192	-0.090583	0.011135	-0.444689
1471.579000	-0.888531	-2.426677	-1.013930	-1.275080	1.486771	1.461707	0.463189	0.251025	0.006496	-0.248329	0.000000	-0.297725	4.272587	11.771695	5.129491	0.029775	-0.003838	-0.377607	4.100733	11.468442	4.720575	-0.094319	0.011319	-0.448819	4.100733	11.468442	4.720575	-0.094319	0.011319	-0.448819
1471.589000	-0.883896	-2.424099	-1.013835	-1.277605	1.486771	1.458642	0.478537	0.258323	0.006327	-0.252058	0.000000	-0.305372	4.146343	11.676843	5.171443	0.023914	-0.002893	-0.363071	4.123650	11.478357	4.729255	-0.097438	0.011473	-0.452260	4.123650	11.478357	4.729255	-0.097438	0.011473	-0.452260
1471.599000	-0.879059	-2.421486	-1.013811	-1.280208	1.486760	1.455462	0.492325	0.264549	0.006838	-0.258349	0.000000	-0.318777	4.321273	11.876227	5.239016	0.012473	0.015987	-0.326895	4.146340	11.488138	4.738023	-0.100570	0.011617	-0.455701	4.146340	11.488138	4.738023	-0.100570	0.011617	-0.455701
1471.609000	-0.874106	-2.418726	-1.013740	-1.282897	1.486747	1.452260	0.505519	0.275711	0.007122	-0.264418	0.000000	-0.322463	4.518608	11.498807	5.321020	0.044585	0.011094	-0.340325	4.157015	11.497591	4.746723	-0.103709	0.011767	-0.459142	4.157015	11.497591	4.746723	-0.103709	0.011767	-0.459142
1471.621000	-0.867842	-2.415380	-1.013655	-1.286127	1.486747	1.448310	0.525211	0.282393	0.007815	-0.267564	0.000000	-0.335044	4.320031	11.913888	5.251647	-0.049748	0.026969	-0.351009	4.163739	11.508655	4.757226	-0.107477	0.011942	-0.463271	4.163739	11.508655	4.757226	-0.107477	0.011942	-0.463271
1471.631000	-0.862499	-2.412479	-1.013558	-1.288859	1.486760	1.444923	0.536679	0.291084	0.007971	-0.276047	0.000000	-0.345130	4.443415	11.673326	5.260698	-0.034815	0.035402	-0.345894	4.169115	11.517869	4.766037	-0.110616	0.012087	-0.466712	4.169115	11.517869	4.766037	-0.110616	0.012087	-0.466712
1471.641000	-0.856975	-2.409570	-1.013511	-1.291631	1.486784	1.441434	0.550498	0.297002	0.008322	-0.283729	-0.000000	-0.352473	4.311819	11.852755	5.317127	-0.052595	0.046368	-0.407295	4.174184	11.526658	4.774898	-0.113758	0.012229	-0.470153	4.174184	11.526658	4.774898	-0.113758	0.012229	-0.470153
1471.651000	-0.851323	-2.406506	-1.013427	-1.294514	1.486735	1.437892	0.564687	0.308195	0.009517	-0.293756	-0.000000	-0.362907	4.368256	11.545753	5.264368	-0.098385	0.071732	-0.420283	4.178990	11.535212	4.783742	-0.116908	0.012361	-0.473594	4.178990	11.535212	4.783742	-0.116908	0.012361	-0.473594
1471.661000	-0.845598	-2.403390	-1.013331	-1.297497	1.486795	1.434156	0.578787	0.312667	0.009466	-0.304687	-0.000000	-0.376237	4.459281	11.783376	5.282067	-0.058079	0.073483	-0.331929	4.183529	11.543561	4.792634	-0.120068	0.012506	-0.477035	4.183529	11.543561	4.792634	-0.120068	0.012506	-0.477035
1471.671000	-0.839712	-2.400187	-1.013249	-1.300505	1.486795	1.430408	0.591650	0.322810	0.004105	-0.310414	-0.000000	-0.380305	4.470006	11.574984	5.231901	-0.079117	0.062861	-0.418222	4.187828	11.551835	4.801563	-0.123232	0.012640	-0.480476	4.187828	11.551835	4.801563	-0.123232	0.012640	-0.480476
1471.681000	-0.833726	-2.396951	-1.013213	-1.303664	1.486771	1.426525	0.606812	0.328853	0.004465	-0.320936	0.000000	-0.389541	4.408410	11.713337	5.209286	-0.063464	0.073661	-0.391005	4.191872	11.559882	4.810335	-0.126418	0.012779	-0.483917	4.191872	11.559882	4.810335	-0.126418	0.012779	-0.483917
1471.693000	-0.826285	-2.392957	-1.013129	-1.307592	1.486722	1.421768	0.623696	0.339949	0.005962	-0.330564	0.000000	-0.397205	4.526567	11.402535	5.136548	-0.043380	0.107698	-0.388924	4.196296	11.569073	4.821019	-0.130246	0.012938	-0.488046	4.196296	11.569073	4.821019	-0.130246	0.012938	-0.488046
1471.703000	-0.819994	-2.389543	-1.013070	-1.310897	1.486784	1.417679	0.640029	0.343576	0.005927	-0.337296	0.000000	-0.407523	4.336184	11.739932	5.159431	-0.030360	0.125204	-0.344599	4.199710	11.576604	4.829854	-0.133452	0.013074	-0.491487	4.199710	11.576604	4.829854	-0.133452	0.013074	-0.491487
1471.713000	-0.813564	-2.386067	-1.013034	-1.314392	1.486771	1.413604	0.652192	0.350427	0.005005	-0.338617	0.000000	-0.416688	4.273854	11.861423	5.248219	-0.019512	0.122185	-0.378624	4.202851	11.584027	4.838754	-0.136666	0.013202	-0.494928	4.202851	11.584027	4.838754	-0.136666	0.013202	-0.494928
1471.723000	-0.806885	-2.382444	-1.013022	-1.317931	1.486772	1.409361	0.667194	0.359899	0.004378	-0.342295	0.000316	-0.425313	4.388348	11.802537	5.384824	-0.047638	0.110893	-0.420923	4.205622	11.590893	4.847674	-0.139886	0.013328	-0.498369	4.205622	11.590893	4.847674	-0.139886	0.013328	-0.498369
1471.735000	-0.798686	-2.378050	-1.012998	-1.322049	1.486795	1.404183	0.680745	0.366545	0.005223	-0.349715	0.000269	-0.438002	4.581034	12.053913	5.368503	-0.088629	0.143660	-0.408971	4.208600	11.599035	4.858407	-0.143740	0.013484	-0.502498	4.208600	11.599035	4.858407	-0.143740	0.013484	-0.502498
1471.745000	-0.791731	-2.374324	-1.012950	-1.325594	1.486760	1.399774	0.693333	0.374338	0.005629	-0.360203	0.000251	-0.445955	4.647985	11.985776	5.366617	-0.118362	0.126010	-0.403520	4.210674	11.605270	4.867389	-0.146961	0.013605	-0.505939	4.210674	11.605270	4.867389	-0.146961	0.013605	-0.505939
1471.755000	-0.784722	-2.370481	-1.012901	-1.329178	1.486735	1.395184	0.708133	0.383008	0.005995	-0.371932	0.000317	-0.454424	4.712671	12.033972	5.394316	-0.100518	0.141713	-0.440349	4.212535	11.611721	4.876427	-0.150181	0.013724	-0.509380	4.212535	11.611721	4.876427	-0.150181	0.013724	-0.509380
1471.765000	-0.777616	-2.366589	-1.012841	-1.332889	1.486748	1.390581	0.723301	0.391750	0.006427	-0.382053	0.000286	-0.462527	4.561849	11.944588	5.456969	-0.089885	0.184816	-0.427852	4.214122	11.617994	4.885335	-0.153425	0.013838	-0.512821	4.214122	11.617994	4.885335	-0.153425	0.013838	-0.512821
1471.775000	-0.770316	-2.362636	-1.012733	-1.336690	1.486748	1.385920	0.737865	0.403126	0.009325	-0.392371	0.000331	-0.473628	4.614737	11.445679	5.321227	-0.058323	0.196350	-0.416676	4.215335	11.623918	4.894392	-0.156675	0.013957	-0.516262	4.215335	11.623918	4.894392	-0.156675	0.013957	-0.516262
1471.787000	-0.761349	-2.357809	-1.012612	-1.341438	1.486784	1.380253	0.753647	0.409922	0.010346	-0.400764	0.000293	-0.483709	4.871971	11.704750	5.199643	-0.020536	0.216288	-0.473278	4.216307	11.630557	4.905367	-0.160578	0.014092	-0.520391	4.216307	11.630557	4.905367	-0.160578	0.014092	-0.520391
1471.797000	-0.753717	-2.353606	-1.012493	-1.345597	1.486820	1.375311	0.769443	0.416001	0.009544	-0.402528	0.000306	-0.495726	4.788247	11.671587	5.249520	-0.009314	0.212039	-0.450566	4.216779	11.635916	4.914502	-0.163852	0.014201	-0.523832	4.216779	11.635916	4.914502	-0.163852	0.014201	-0.523832
1471.807000	-0.745900	-2.349367	-1.012469	-1.349741	1.486820	1.370338	0.784939	0.423116	0.009104	-0.402965	0.000274	-0.503021	4.715090	11.749529	5.317575	-0.036679	0.230811	-0.428385	4.216877	11.640839	4.923628	-0.167138	0.014309	-0.526819	4.216877	11.640839	4.923628	-0.167138	0.014309	-0.526819
1471.817000	-0.737903	-2.345044	-1.012313	-1.353804	1.486760	1.365209	0.798024	0.431060	0.009745	-0.409226	0.000291	-0.511234	4.686846	11.751673	5.315248	-0.116252	0.257774	-0.427039	4.216581	11.645417	4.932922	-0.170394	0.014410	-0.528990	4.216581	11.645417	4.932922	-0.170394	0.014410	-0.528990
1471.829000	-0.728195	-2.339810	-1.012230	-1.358722	1.486795	1.358948	0.813469	0.438080	0.010648	-0.421615	0.000385	-0.519186	4.749719	11.885356	5.120035	-0.107560	0.238275	-0.406612	4.215868	11.650834	4.943948	-0.174324	0.014531	-0.531596	4.215868	11.650834	4.943948	-0.174324	0.014531	-0.531596
1471.839000	-0.720000	-2.335306	-1.012147	-1.362897	1.486807	1.353729	0.828196	0.445370	0.009228	-0.434566	0.000430	-0.528722	4.503319	11.819058	5.191841	-0.097580	0.266529	-0.439071	4.214870	11.655053	4.953219	-0.177606	0.014626	-0.533768	4.214870	11.655053	4.953219	-0.177606	0.014626	-0.533768
1471.849000	-0.711680	-2.330790	-1.012026	-1.367322	1.486807	1.348498	0.841439	0.457062	0.010122	-0.445607	0.000433	-0.540041	5.011413	11.424156	5.164125	-0.110741	0.261107	-0.464600	4.213529	11.659050	4.962486	-0.180904	0.014719	-0.535939	4.213529	11.659050	4.962486	-0.180904	0.014719	-0.535939
1471.859000	-0.703212	-2.326214	-1.011941	-1.371769	1.486795	1.343008	0.855971	0.462046	0.010808	-0.452184	0.000560	-0.550463	5.036319	11.739138	5.090294	-0.051932	0.275969	-0.433765	4.211932	11.663069	4.971652	-0.184224	0.014809	-0.538111	4.211932	11.663069	4.971652	-0.184224	0.014809	-0.538111
1471.871000	-0.692771	-2.320679	-1.011786	-1.377330	1.486796	1.336306	0.873877	0.470264	0.010197	-0.456898	0.000930	-0.560459	4.933728	11.890698	5.107547	-0.085106	0.304595	-0.467600	4.209455	11.667339	4.982790	-0.188216	0.014916	-0.540717	4.209455	11.667339	4.982790	-0.188216	0.014916	-0.540717
1471.881000	-0.683948	-2.315924	-1.011752	-1.381966	1.486880	1.330555	0.888993	0.477859	0.007617	-0.458652	0.001475	-0.571334	4.734232	11.798611	5.280780	-0.071280	0.259284	-0.371227	4.207004	11.670547	4.992012	-0.191557	0.014998	-0.542888	4.207004	11.670547	4.992012	-0.191557	0.014998	-0.542888
1471.891000	-0.674908	-2.311131	-1.011668	-1.386570	1.486845	1.324802	0.900268	0.485358	0.007204	-0.465194	0.002210	-0.576441	5.071393	11.970947	5.348148	-0.138522	0.251039	-0.380438	4.204194	11.673553	5.001295	-0.194889	0.015077	-0.545060	4.204194	11.673553	5.001295	-0.194889	0.015077	-0.545060
1471.901000	-0.665721	-2.306111	-1.011596	-1.391234	1.486858	1.319040	0.913983	0.494694	0.007531	-0.476512	0.004827	-0.581708	5.046629	11.940989	5.319616	-0.164951	0.174920	-0.433067	4.200851	11.675718	5.010693	-0.198218	0.015153	-0.547231	4.200851	11.675718	5.010693	-0.198218	0.015153	-0.547231
1471.913000	-0.654638	-2.300074	-1.011524	-1.396969	1.486928	1.311987	0.933277	0.505256	0.008257	-0.490435	0.001256	-0.595014	4.486469	11.779795	5.286174	-0.129295	0.226120	-0.470736	4.196412	11.670977	5.021996	-0.202229	0.015240	-0.549837	4.196412	11.670977	5.021996	-0.202229	0.015240	-0.549837
1471.923000	-0.645287	-2.295021	-1.011392	-1.401816	1.486928	1.305984	0.945363	0.512455	0.009763	-0.497569	0.000719	-0.605807	4.656955	11.847280	5.218743	-0.147864	0.225246	-0.464675	4.192244	11.662495	5.031492	-0.205573	0.015304	-0.552009	4.192244	11.662495	5.031492	-0.205573	0.015304	-0.552009
1471.933000	-0.635780	-2.289835	-1.011285	-1.406965	1.486903	1.299829	0.957040	0.519028	0.010060	-0.504368	0.000480	-0.616574	5.068601	11.722308	5.266707	-0.080356	0.216053	-0.443417	4.187841	11.654130	5.040845	-0.208620	0.015364	-0.554180	4.187841	11.654130	5.040845	-0.208620	0.015364	-0.554180
1471.943000	-0.626108	-2.284638	-1.011226	-1.412121	1.486916	1.293620	0.974946	0.525963	0.008590	-0.504211	0.000289	-0.625392	4.540422	11.805381	5.276819	-0.118455	0.192101	-0.430387	4.182996	11.645219	5.050226	-0.210307	0.015422	-0.556352	4.182996	11.645219	5.050226	-0.210307	0.015422	-0.556352
1471.955000	-0.614276	-2.278256	-1.011081	-1.418133	1.486891	1.286123	0.991444	0.534943	0.009558	-0.508778	0.000222	-0.633005	4.371735	11.732361	5.282403	-0.165986	0.231545	-0.457688	4.176622	11.634108	5.061649	-0.212307	0.015487	-0.558958	4.176622	11.634108	5.061649	-0.212307	0.015487	-0.558958
1471.965000	-0.604215	-2.272841	-1.011009	-1.423316	1.486951	1.279746	1.000824	0.541943	0.009000	-0.521352	0.000215	-0.644683	5.083957	11.827127	5.279594	-0.162933	0.205508	-0.477169	4.170929	11.624554	5.071108	-0.213986	0.015532	-0.561129	4.170929	11.624554	5.071108	-0.213986	0.015532	-0.561129
1471.975000	-0.594148	-2.267404	-1.010926	-1.428542	1.486939	1.273218	1.017416	0.552019	0.008265	-0.534060	0.000210	-0.655276	4.929314	11.540327	5.284489	-0.152285	0.228025	-0.453441	4.164806	11.614571	5.080621	-0.215672	0.015571	-0.563301	4.164806	11.614571	5.080621	-0.215672	0.015571	-0.563301
1471.985000	-0.583879	-2.261810	-1.010829	-1.433847	1.486867	1.266581	1.032388	0.558692	0.010710	-0.544369	0.000174	-0.658439	4.723071	11.548626	5.253278	-0.092536	0.212564	-0.441391	4.158295	11.604342	5.090176	-0.217369	0.015612	-0.565473	4.158295	11.604342	5.090176	-0.217369	0.015612	-0.565473
1471.995000	-0.573490	-2.256134	-1.010685	-1.439422	1.486879	1.259928	1.045385	0.566754	0.012081	-0.549731	0.000146	-0.667807	4.979225	11.520840	5.130178	-0.083010	0.232189	-0.445563	3.167965	11.041654	4.909435	-0.207549	0.008343	-0.536853	3.167965	11.041654	4.909435	-0.207549	0.008343	-0.536853
1472.007000	-0.560897	-2.249340	-1.010640	-1.446122	1.486867	1.252015	1.038622	0.560504	0.005970	-0.541832	0.000147	-0.671069	4.264384	11.280631	5.203170	-0.045703	0.210125	-0.373329	2.509224	10.644694	4.789517	-0.199995	0.003419	-0.516503	2.509224	10.644694	4.789517	-0.199995	0.003419	-0.516503
1472.017000	-0.550328	-2.243719	-1.010543	-1.451436	1.486928	1.245279	1.045571	0.564960	0.009055	-0.538723	0.000129	-0.671919	3.680984	11.082801	5.138866	-0.159804	0.262654	-0.440608	2.506489	10.619519	4.794808	-0.199980	0.003364	-0.516503	2.506489	10.619519	4.794808	-0.199980	0.003364	-0.516503
1472.027000	-0.539861	-2.238050	-1.010398	-1.456692	1.486928	1.238499	1.047379	0.568989	0.012746	-0.544380	0.000134	-0.668659	3.280221	10.657142	4.812000	-0.193082	0.234022	-0.401372	2.503736	10.593682	4.800117	-0.199942	0.003311	-0.516503	2.503736	10.593682	4.800117	-0.199942	0.003311	-0.516503
1472.037000	-0.529421	-2.232395	-1.010230	-1.462114	1.486916	1.231812	1.049997	0.569325	0.013205	-0.553887	0.000163	-0.669392	3.068034	10.543358	4.769952	-0.133931	0.233823	-0.385795	2.501037	10.567797	4.805271	-0.199913	0.003255	-0.516503	2.501037	10.567797	4.805271	-0.199913	0.003255	-0.516503
1472.049000	-0.516863	-2.225503	-1.010111	-1.468837	1.486903	1.223851	1.048339	0.568647	0.011992	-0.552877	0.000161	-0.667905	2.989377	10.152319	4.746902	-0.083918	0.242778	-0.439336	2.497853	10.535717	4.811256	-0.199902	0.003191	-0.516503	2.497853	10.535717	4.811256	-0.199902	0.003191	-0.516503
1472.059000	-0.506406	-2.219788	-1.009919	-1.474420	1.486939	1.217144	1.048797	0.566910	0.013004	-0.541999	0.000163	-0.671722	2.859274	10.416718	4.602064	-0.131476	0.227423	-0.434783	2.495227	10.508916	4.816146	-0.199895	0.003138	-0.516503	2.495227	10.508916	4.816146	-0.199895	0.003138	-0.516503
1472.069000	-0.495894	-2.214134	-1.009896	-1.479804	1.486951	1.210373	1.048943	0.563844	0.008612	-0.540372	0.000165	-0.672706	2.470203	10.557354	4.829120	-0.128708	0.240272	-0.385873	2.492731	10.481965	4.820743	-0.199882	0.003081	-0.516503	2.492731	10.481965	4.820743	-0.199882	0.003081	-0.516503
1472.079000	-0.485350	-2.208454	-1.009813	-1.485197	1.486951	1.203639	1.044822	0.563151	0.008611	-0.544735	0.000198	-0.669851	2.921155	10.628647	4.921945	-0.124844	0.244220	-0.428919	2.490299	10.454772	4.825177	-0.199867	0.003029	-0.516503	2.490299	10.454772	4.825177	-0.199867	0.003029	-0.516503
1472.091000	-0.472884	-2.201790	-1.009692	-1.491659	1.486963	1.195629	1.045556	0.563831	0.010643	-0.547994	0.000251	-0.667894	3.029421	10.582185	4.679430	-0.179681	0.235856	-0.425978	2.487439	10.422195	4.830340	-0.199842	0.002968	-0.516503	2.487439	10.422195	4.830340	-0.199842	0.002968	-0.516503
1472.101000	-0.462567	-2.196159	-1.009610	-1.497145	1.486928	1.188995	1.043708	0.563779	0.007410	-0.553641	0.000343	-0.671602	3.379833	10.633626	4.942329	-0.102729	0.248632	-0.416781	2.485150	10.394714	4.834393	-0.199845	0.002914	-0.516503	2.485150	10.394714	4.834393	-0.199845	0.002914	-0.516503
1472.111000	-0.452052	-2.190491	-1.009562	-1.502776	1.486939	1.182320	1.046224	0.563744	0.006080	-0.548329	0.000298	-0.672508	3.121600	10.600514	5.028737	-0.037553	0.269099	-0.413014	2.482895	10.366572	4.838321	-0.199867	0.002860	-0.516503	2.482895	10.366572	4.838321	-0.199867	0.002860	-0.516503
1472.121000	-0.441619	-2.184798	-1.009527	-1.508283	1.486963	1.175534	1.045850	0.564228	0.006161	-0.540659	0.000304	-0.672012	3.407962	10.613055	5.057715	-0.116528	0.247649	-0.418501	2.480666	10.338257	4.842178	-0.199864	0.002812	-0.516503	2.480666	10.338257	4.842178	-0.199864	0.002812	-0.516503
1472.133000	-0.429123	-2.178016	-1.009467	-1.514743	1.486939	1.167476	1.046979	0.564187	0.006733	-0.540253	0.000216	-0.667916	3.383318	10.634646	5.276834	-0.115176	0.272105	-0.454362	2.478071	10.303529	4.846623	-0.199838	0.002748	-0.516503	2.478071	10.303529	4.846623	-0.199838	0.002748	-0.516503
1472.143000	-0.418523	-2.172321	-1.009334	-1.520084	1.486951	1.160830	1.047136	0.567304	0.009706	-0.545784	0.000268	-0.667952	3.163154	10.342012	5.018634	-0.196133	0.256390	-0.444766	2.475953	10.274632	4.850202	-0.199808	0.002699	-0.516503	2.475953	10.274632	4.850202	-0.199808	0.002699	-0.516503
1472.153000	-0.408092	-2.166737	-1.009213	-1.525416	1.486988	1.154163	1.047587	0.567496	0.010862	-0.550677	0.001047	-0.672101	3.037718	10.167470	4.975594	-0.130066	0.247819	-0.432199	2.473893	10.245498	4.853612	-0.199793	0.002643	-0.516503	2.473893	10.245498	4.853612	-0.199793	0.002643	-0.516503
1472.163000	-0.397649	-2.161033	-1.009167	-1.530983	1.486951	1.147389	1.045801	0.567566	0.008771	-0.553421	0.000587	-0.670274	3.413356	10.171276	5.074588	-0.070340	0.286757	-0.400374	2.471872	10.215918	4.856905	-0.199775	0.002591	-0.516503	2.471872	10.215918	4.856905	-0.199775	0.002591	-0.516503
1472.175000	-0.385117	-2.154215	-1.009034	-1.537710	1.486951	1.139319	1.046471	0.567433	0.010729	-0.544530	0.000396	-0.668953	3.276001	9.993858	4.916135	-0.141313	0.252512	-0.430077	2.469509	10.179734	4.860659	-0.199771	0.002532	-0.516503	2.469509	10.179734	4.860659	-0.199771	0.002532	-0.516503
1472.185000	-0.374685	-2.148535	-1.008975	-1.543075	1.486975	1.132624	1.046611	0.565190	0.007789	-0.540981	0.000379	-0.669003	3.428296	10.249321	5.140877	-0.175590	0.296334	-0.387948	2.467631	10.149559	4.863587	-0.199762	0.002477	-0.516503	2.467631	10.149559	4.863587	-0.199762	0.002477	-0.516503
1472.195000	-0.364264	-2.142891	-1.008880	-1.548501	1.487000	1.126019	1.046826	0.566527	0.008246	-0.542484	0.000602	-0.670654	3.531981	10.074454	5.159420	-0.182828	0.302558	-0.423065	2.465823	10.119235	4.866358	-0.199742	0.002427	-0.516503	2.465823	10.119235	4.866358	-0.199742	0.002427	-0.516503
1472.205000	-0.353688	-2.137258	-1.008735	-1.553914	1.486976	1.119259	1.048570	0.565867	0.011085	-0.546372	0.001722	-0.671739	3.269842	10.044453	4.962321	-0.188621	0.270708	-0.447979	2.464028	10.088771	4.869047	-0.199714	0.002376	-0.516503	2.464028	10.088771	4.869047	-0.199714	0.002376	-0.516503
1472.215000	-0.343305	-2.131554	-1.008725	-1.559382	1.486964	1.112509	1.049150	0.566281	0.006698	-0.552808	0.001064	-0.673309	3.303046	10.170059	5.272661	-0.128156	0.244545	-0.379137	2.462310	10.057446	4.871557	-0.199694	0.002327	-0.516503	2.462310	10.057446	4.871557	-0.199694	0.002327	-0.516503
1472.227000	-0.330652	-2.124763	-1.008616	-1.566131	1.487036	1.104480	1.049784	0.565467	0.008042	-0.545392	0.000533	-0.667938	3.367472	10.151423	5.226315	-0.070905	0.283672	-0.436422	2.460334	10.019785	4.874321	-0.199705	0.002266	-0.516503	2.460334	10.019785	4.874321	-0.199705	0.002266	-0.516503
1472.237000	-0.320068	-2.119119	-1.008544	-1.571578	1.487012	1.097882	1.049381	0.565084	0.008587	-0.539611	0.001009	-0.667725	2.946567	10.169139	5.195215	-0.117274	0.284449	-0.456380	2.458737	9.988251	4.876497	-0.199694	0.002216	-0.516503	2.458737	9.988251	4.876497	-0.199694	0.002216	-0.516503
1472.247000	-0.309568	-2.113486	-1.008473	-1.576940	1.486987	1.091173	1.048782	0.566829	0.007522	-0.540602	0.000624	-0.673492	2.850639	10.193968	5.401895	-0.145075	0.278046	-0.412060	2.457216	9.956523	4.878518	-0.199668	0.002164	-0.516503	2.457216	9.956523	4.878518	-0.199668	0.002164	-0.516503
1472.259000	-0.296936	-2.106724	-1.008327	-1.583326	1.487000	1.083070	1.048321	0.569132	0.011317	-0.546348	0.000476	-0.672577	2.812039	9.758395	5.150991	-0.184556	0.258536	-0.396542	2.455408	9.917827	4.880830	-0.199619	0.002106	-0.516503	2.455408	9.917827	4.880830	-0.199619	0.002106	-0.516503
1472.269000	-0.286506	-2.100924	-1.008221	-1.588756	1.487024	1.076252	1.048569	0.567577	0.011289	-0.551290	0.000439	-0.670849	2.810512	9.810420	5.081084	-0.178681	0.278590	-0.372728	2.453967	9.885044	4.882584	-0.199583	0.002055	-0.516503	2.453967	9.885044	4.882584	-0.199583	0.002055	-0.516503
1472.279000	-0.276029	-2.095266	-1.008138	-1.594357	1.487036	1.069583	1.046222	0.567351	0.009071	-0.552303	0.000347	-0.666057	2.902458	9.859897	5.302070	-0.095182	0.252805	-0.427938	2.452585	9.851808	4.884161	-0.199572	0.002003	-0.516503	2.452585	9.851808	4.884161	-0.199572	0.002003	-0.516503
1472.289000	-0.265544	-2.089514	-1.007993	-1.599953	1.487024	1.063019	1.046807	0.565383	0.010648	-0.542032	0.000329	-0.667312	2.773836	9.907698	5.212703	-0.123682	0.295164	-0.445962	0.989145	8.924337	4.584448	-0.177558	-0.009316	-0.465175	0.989145	8.924337	4.584448	-0.177558	-0.009316	-0.465175
1472.299000	-0.255220	-2.083901	-1.007886	-1.605292	1.487048	1.056372	1.026669	0.552099	0.008137	-0.532232	0.000289	-0.662460	2.121011	9.501011	5.030827	-0.173993	0.278865	-0.413051	0.994570	8.875193	4.579741	-0.175776	-0.009398	-0.463003	0.994570	8.875193	4.579741	-0.175776	-0.009398	-0.463003
1472.309000	-0.245054	-2.078425	-1.007826	-1.610509	1.487012	1.049796	1.015354	0.550100	0.009282	-0.527952	0.000228	-0.656482	2.040241	8.927748	4.969010	-0.139710	0.266478	-0.342978	0.999716	8.827481	4.574625	-0.174035	-0.009478	-0.460832	0.999716	8.827481	4.574625	-0.174035	-0.009478	-0.460832
1472.321000	-0.232905	-2.071942	-1.007609	-1.616792	1.487012	1.042036	1.003379	0.542705	0.012611	-0.524245	0.000243	-0.637971	1.543483	8.619355	4.685902	-0.148202	0.266216	-0.388075	1.005822	8.769861	4.568182	-0.171915	-0.009573	-0.458226	1.005822	8.769861	4.568182	-0.171915	-0.009573	-0.458226
1472.331000	-0.223006	-2.066553	-1.007514	-1.621925	1.487048	1.035713	0.989953	0.534708	0.010050	-0.522336	0.000217	-0.629299	1.292873	8.519317	4.709088	-0.110376	0.290415	-0.404002	1.010811	8.722100	4.562467	-0.170179	-0.009649	-0.456054	1.010811	8.722100	4.562467	-0.170179	-0.009649	-0.456054
1472.341000	-0.213250	-2.061247	-1.007468	-1.627191	1.487048	1.029430	0.972891	0.526096	0.007904	-0.513395	0.000210	-0.625332	1.888655	8.592675	4.917475	-0.025614	0.279464	-0.390062	1.015703	8.674367	4.556479	-0.168458	-0.009725	-0.453883	1.015703	8.674367	4.556479	-0.168458	-0.009725	-0.453883
1472.351000	-0.203533	-2.055919	-1.007383	-1.632332	1.487048	1.023204	0.961669	0.518589	0.008633	-0.498981	0.000206	-0.615578	1.290377	8.413331	4.833842	-0.075110	0.291355	-0.357295	1.020460	8.626892	4.550234	-0.166523	-0.009798	-0.451711	1.020460	8.626892	4.550234	-0.166523	-0.009798	-0.451711
1472.361000	-0.194125	-2.050770	-1.007325	-1.637186	1.487060	1.017122	0.945974	0.510856	0.007257	-0.489166	0.000321	-0.605685	1.758874	8.327960	4.967877	-0.095748	0.307745	-0.378900	1.025038	8.579900	4.543750	-0.163090	-0.009870	-0.449540	1.025038	8.579900	4.543750	-0.163090	-0.009870	-0.449540
1472.371000	-0.184804	-2.045752	-1.007228	-1.642021	1.487048	1.011095	0.932348	0.504681	0.007340	-0.482861	0.000265	-0.594122	1.688884	8.341249	4.979324	-0.133715	0.278519	-0.368856	1.029400	8.533601	4.537016	-0.159670	-0.009942	-0.447368	1.029400	8.533601	4.537016	-0.159670	-0.009942	-0.447368
1472.381000	-0.175505	-2.040831	-1.007119	-1.646752	1.487060	1.005261	0.921422	0.495710	0.010563	-0.478728	0.000251	-0.585946	1.471447	8.302664	4.690681	-0.154114	0.284227	-0.368536	1.033554	8.481697	4.530056	-0.156254	-0.010012	-0.445196	1.033554	8.481697	4.530056	-0.156254	-0.010012	-0.445196
1472.393000	-0.164564	-2.034944	-1.007026	-1.652381	1.487060	0.998320	0.899425	0.485004	0.007540	-0.473878	0.000296	-0.581734	1.688662	8.373434	4.926368	-0.117506	0.315295	-0.342338	1.038367	8.414819	4.521416	-0.152169	-0.010096	-0.442591	1.038367	8.414819	4.521416	-0.152169	-0.010096	-0.442591
1472.403000	-0.155599	-2.030177	-1.006966	-1.657134	1.487048	0.992605	0.885690	0.478239	0.007082	-0.464711	0.000277	-0.570260	1.790531	8.286232	4.966500	-0.096442	0.268794	-0.354719	1.042139	8.359725	4.513971	-0.148790	-0.010165	-0.440419	1.042139	8.359725	4.513971	-0.148790	-0.010165	-0.440419
1472.413000	-0.146842	-2.025376	-1.006906	-1.661839	1.487060	0.986917	0.874743	0.471036	0.007734	-0.452555	0.000356	-0.560827	1.724890	8.230536	4.880521	-0.080203	0.302711	-0.347739	1.045813	8.304500	4.506337	-0.145405	-0.010233	-0.438247	1.045813	8.304500	4.506337	-0.145405	-0.010233	-0.438247
1472.423000	-0.138234	-2.020728	-1.006858	-1.666378	1.487036	0.981380	0.860886	0.464953	0.006262	-0.443326	0.000570	-0.547624	1.641273	8.299030	5.001107	-0.092205	0.301658	-0.373472	1.049225	8.250064	4.498516	-0.142030	-0.010300	-0.436076	1.049225	8.250064	4.498516	-0.142030	-0.010300	-0.436076
1472.433000	-0.129790	-2.016153	-1.006762	-1.670725	1.487036	0.975892	0.847744	0.456698	0.007597	-0.437556	0.000350	-0.539688	1.539315	8.184635	4.990633	-0.065329	0.324793	-0.358517	1.052444	8.196048	4.490534	-0.138657	-0.010371	-0.433904	1.052444	8.196048	4.490534	-0.138657	-0.010371	-0.433904
1472.445000	-0.119772	-2.010755	-1.006629	-1.675865	1.487072	0.969522	0.831954	0.446768	0.008536	-0.434179	0.000384	-0.528754	1.605480	8.222660	4.893998	-0.106774	0.308065	-0.390776	1.056011	8.131860	4.480724	-0.134605	-0.010453	-0.431298	1.056011	8.131860	4.480724	-0.134605	-0.010453	-0.431298
1472.455000	-0.111491	-2.006287	-1.006595	-1.680143	1.487072	0.964302	0.817927	0.440860	0.007019	-0.430086	0.000429	-0.519606	1.414745	8.087055	4.942399	-0.028793	0.317573	-0.379232	1.058788	8.078692	4.472376	-0.131246	-0.010517	-0.429127	1.058788	8.078692	4.472376	-0.131246	-0.010517	-0.429127
1472.465000	-0.103434	-2.002003	-1.006511	-1.684369	1.487048	0.959118	0.800926	0.433844	0.007302	-0.421953	0.000628	-0.511891	1.632006	8.032054	4.982306	-0.033980	0.310137	-0.350093	1.061336	8.026033	4.463870	-0.127893	-0.010585	-0.426955	1.061336	8.026033	4.463870	-0.127893	-0.010585	-0.426955
1472.477000	-0.093923	-1.996867	-1.006451	-1.689480	1.487072	0.953002	0.784885	0.423633	0.006931	-0.409366	0.001055	-0.500081	1.600616	8.101446	4.983541	-0.021487	0.286353	-0.343093	1.064052	7.963768	4.453471	-0.123899	-0.010666	-0.424349	1.064052	7.963768	4.453471	-0.123899	-0.010666	-0.424349
1472.487000	-0.086140	-1.992650	-1.006368	-1.693585	1.487072	0.948056	0.769788	0.416849	0.006645	-0.393731	0.000696	-0.489922	1.629180	8.023034	5.001880	-0.053896	0.300748	-0.373646	1.066119	7.912128	4.444661	-0.120578	-0.010731	-0.420949	1.066119	7.912128	4.444661	-0.120578	-0.010731	-0.420949
1472.497000	-0.078532	-1.988491	-1.006318	-1.697462	1.487072	0.943231	0.755468	0.411332	0.008131	-0.384070	0.001155	-0.480822	1.645761	7.639973	4.987740	-0.103720	0.291193	-0.373400	1.067969	7.860864	4.435730	-0.117238	-0.010797	-0.417508	1.067969	7.860864	4.435730	-0.117238	-0.010797	-0.417508
1472.507000	-0.071159	-1.984466	-1.006186	-1.701271	1.487120	0.938479	0.741184	0.403224	0.008941	-0.380746	0.001817	-0.474526	1.824599	7.713511	4.897416	-0.107721	0.261982	-0.391816	1.069591	7.810075	4.426685	-0.113903	-0.010868	-0.414067	1.069591	7.810075	4.426685	-0.113903	-0.010868	-0.414067
1472.517000	-0.063825	-1.980463	-1.006151	-1.705023	1.487109	0.933817	0.729338	0.394084	0.009001	-0.380798	0.002208	-0.466703	1.774654	7.583781	4.929500	-0.103532	0.265777	-0.334769	1.070948	7.759939	4.417510	-0.110580	-0.010937	-0.410626	1.070948	7.759939	4.417510	-0.110580	-0.010937	-0.410626
1472.527000	-0.056578	-1.976557	-1.006032	-1.708719	1.487120	0.929146	0.717520	0.388160	0.007806	-0.375182	0.001430	-0.457024	1.582925	7.304711	4.861852	-0.121495	0.240638	-0.339964	1.072090	7.710208	4.408241	-0.107269	-0.011002	-0.407185	1.072090	7.710208	4.408241	-0.107269	-0.011002	-0.407185
1472.537000	-0.049494	-1.972753	-1.005972	-1.712377	1.487144	0.924547	0.703624	0.378133	0.007782	-0.367280	0.000840	-0.446667	1.408701	7.536063	4.893277	-0.093403	0.270055	-0.341997	1.072924	7.661373	4.398884	-0.103968	-0.011075	-0.403081	1.072924	7.661373	4.398884	-0.103968	-0.011075	-0.403081
1472.547000	-0.042591	-1.969003	-1.005877	-1.716026	1.487144	0.920115	0.688184	0.371550	0.006996	-0.361633	0.000414	-0.437929	1.434793	7.406941	4.928177	-0.055007	0.238233	-0.251481	1.073575	7.612736	4.389431	-0.100678	-0.011144	-0.399645	1.073575	7.612736	4.389431	-0.100678	-0.011144	-0.399645
1472.559000	-0.034486	-1.964606	-1.005853	-1.720400	1.487167	0.915000	0.672179	0.362388	0.006677	-0.350447	0.000267	-0.426224	1.438417	7.380436	4.972145	-0.023032	0.255068	-0.324920	1.073946	7.555579	4.378006	-0.096755	-0.011228	-0.395522	1.073946	7.555579	4.378006	-0.096755	-0.011228	-0.395522
1472.569000	-0.027804	-1.960979	-1.005769	-1.723874	1.487167	0.910818	0.656914	0.352565	0.005925	-0.337691	0.000247	-0.422917	1.450735	7.526850	4.978527	-0.029371	0.221180	-0.318477	1.074064	7.508055	4.368368	-0.093482	-0.011299	-0.392086	1.074064	7.508055	4.368368	-0.093482	-0.011299	-0.392086
1472.579000	-0.021315	-1.957503	-1.005685	-1.727207	1.487144	0.906673	0.643268	0.348227	0.007075	-0.326927	0.000201	-0.413750	1.271761	7.088162	4.892447	-0.104351	0.201248	-0.336093	1.073816	7.461762	4.358710	-0.090219	-0.011374	-0.388650	1.073816	7.461762	4.358710	-0.090219	-0.011374	-0.388650
1472.589000	-0.014953	-1.954138	-1.005626	-1.730452	1.487155	0.902650	0.627529	0.338792	0.006055	-0.323856	0.000169	-0.403107	1.379616	7.334187	4.943329	-0.064027	0.217313	-0.325830	1.073363	7.415745	4.348995	-0.086954	-0.011448	-0.385214	1.073363	7.415745	4.348995	-0.086954	-0.011448	-0.385214
1472.601000	-0.007621	-1.950128	-1.005553	-1.734290	1.487144	0.897836	0.609527	0.328297	0.005723	-0.317161	0.000143	-0.391460	1.512482	7.417719	4.992739	-0.044145	0.225042	-0.326300	1.072488	7.361247	4.337241	-0.083050	-0.011541	-0.381091	1.072488	7.361247	4.337241	-0.083050	-0.011541	-0.381091
1472.611000	-0.001682	-1.946891	-1.005530	-1.737395	1.487180	0.893932	0.596901	0.323855	0.005357	-0.311474	0.000126	-0.379530	1.544737	7.180558	4.987043	-0.076742	0.226967	-0.284597	1.071463	7.316557	4.327419	-0.079809	-0.011618	-0.377655	1.071463	7.316557	4.327419	-0.079809	-0.011618	-0.377655
1472.621000	0.004231	-1.943707	-1.005471	-1.740432	1.487167	0.890134	0.583856	0.313894	0.004768	-0.306340	0.000113	-0.374189	1.459949	7.354175	5.064081	-0.068362	0.214329	-0.251838	1.070152	7.272608	4.317544	-0.076575	-0.011696	-0.374219	1.070152	7.272608	4.317544	-0.076575	-0.011696	-0.374219
1472.633000	0.011104	-1.939951	-1.005386	-1.744044	1.487155	0.885765	0.568036	0.307707	0.005797	-0.301286	0.000100	-0.358700	1.383228	7.131604	4.964173	0.010839	0.218948	-0.331906	1.068303	7.220264	4.305648	-0.072706	-0.011793	-0.370096	1.068303	7.220264	4.305648	-0.072706	-0.011793	-0.370096
1472.643000	0.016662	-1.936926	-1.005351	-1.746975	1.487143	0.882233	0.553996	0.297180	0.005262	-0.291508	0.000092	-0.349992	1.473054	7.300200	4.984720	-0.021013	0.214981	-0.309308	1.066445	7.177478	4.295697	-0.069490	-0.011871	-0.366660	1.066445	7.177478	4.295697	-0.069490	-0.011871	-0.366660
1472.653000	0.022110	-1.933976	-1.005266	-1.749849	1.487179	0.878806	0.539331	0.292895	0.007034	-0.281454	0.000085	-0.344700	1.521671	7.064035	4.886860	-0.010071	0.189922	-0.264211	1.064337	7.135234	4.285717	-0.066281	-0.011955	-0.363224	1.064337	7.135234	4.285717	-0.066281	-0.011955	-0.363224
1472.663000	0.027411	-1.931103	-1.005208	-1.752693	1.487167	0.875414	0.526292	0.283103	0.004295	-0.271597	0.000078	-0.336597	1.443984	7.157337	4.900721	0.017975	0.209548	-0.287393	1.062011	7.093336	4.275678	-0.063085	-0.012038	-0.359788	1.062011	7.093336	4.275678	-0.063085	-0.012038	-0.359788
1472.673000	0.032620	-1.928340	-1.005172	-1.755408	1.487155	0.872139	0.512652	0.277479	0.005051	-0.259821	0.000073	-0.327657	1.149054	6.932751	4.804616	-0.011457	0.190557	-0.346288	1.059381	7.052288	4.265663	-0.059888	-0.012123	-0.356352	1.059381	7.052288	4.265663	-0.059888	-0.012123	-0.356352
1472.683000	0.037721	-1.925603	-1.005148	-1.758010	1.487143	0.868918	0.498313	0.269447	0.004488	-0.254968	0.000068	-0.321363	1.065096	6.828930	4.825589	0.016515	0.221254	-0.276150	1.049540	7.012264	4.255671	-0.056705	-0.012211	-0.352916	1.049540	7.012264	4.255671	-0.056705	-0.012211	-0.352916
1472.693000	0.042674	-1.923014	-1.005088	-1.760470	1.487167	0.865780	0.483021	0.262761	0.005282	-0.246477	0.000064	-0.309950	1.000436	6.725014	4.779664	-0.040411	0.209033	-0.326540	1.029814	6.972552	4.245684	-0.053523	-0.012300	-0.349480	1.029814	6.972552	4.245684	-0.053523	-0.012300	-0.349480
1472.705000	0.048323	-1.919973	-1.005015	-1.763400	1.487155	0.862096	0.465062	0.253078	0.005562	-0.242045	0.000060	-0.296752	1.134438	6.611713	4.761106	-0.054017	0.243642	-0.275903	1.005826	6.925533	4.233635	-0.049709	-0.012408	-0.345357	1.005826	6.925533	4.233635	-0.049709	-0.012408	-0.345357
1472.715000	0.052803	-1.917452	-1.004956	-1.765736	1.487132	0.859178	0.451243	0.243218	0.004572	-0.236780	0.000000	-0.292222	1.141545	6.800225	4.758638	-0.007603	0.225037	-0.215494	0.985472	6.887493	4.223631	-0.046550	-0.012504	-0.341921	0.985472	6.887493	4.223631	-0.046550	-0.012504	-0.341921
1472.725000	0.057223	-1.915073	-1.004933	-1.768037	1.487143	0.856298	0.437554	0.239227	0.003402	-0.230495	0.000000	-0.277507	1.078415	6.371349	4.792095	-0.033910	0.208032	-0.255719	0.964883	6.849912	4.213676	-0.043398	-0.012597	-0.338485	0.964883	6.849912	4.213676	-0.043398	-0.012597	-0.338485
1472.735000	0.061488	-1.912738	-1.004872	-1.770216	1.487167	0.853578	0.425191	0.227758	0.004244	-0.223160	0.000000	-0.269777	1.000306	6.816222	4.752117	-0.021525	0.207332	-0.240947	0.944052	6.812829	4.203702	-0.040249	-0.012694	-0.335049	0.944052	6.812829	4.203702	-0.040249	-0.012694	-0.335049
1472.747000	0.066373	-1.910007	-1.004813	-1.772804	1.487167	0.850397	0.407733	0.220797	0.003909	-0.216688	0.000000	-0.256901	1.231470	6.644924	4.769177	0.024692	0.221009	-0.301453	0.918682	6.769339	4.191735	-0.036485	-0.012816	-0.330926	0.918682	6.769339	4.191735	-0.036485	-0.012816	-0.330926
1472.757000	0.070376	-1.907877	-1.004826	-1.774918	1.487155	0.847876	0.393170	0.211863	0.002847	-0.209672	0.000000	-0.250321	1.313315	6.570339	4.797836	0.010218	0.235086	-0.239573	0.897275	6.733642	4.181795	-0.033356	-0.012914	-0.327490	0.897275	6.733642	4.181795	-0.033356	-0.012914	-0.327490
1472.767000	0.074222	-1.905841	-1.004802	-1.776948	1.487143	0.845449	0.382016	0.203849	0.002674	-0.201688	0.000000	-0.240400	0.994133	6.684304	4.799773	-0.021122	0.238639	-0.309260	0.875590	6.698681	4.171890	-0.030234	-0.013018	-0.324054	0.875590	6.698681	4.171890	-0.030234	-0.013018	-0.324054
1472.777000	0.077944	-1.903864	-1.004742	-1.778911	1.487143	0.843037	0.367248	0.197554	0.003325	-0.192872	0.000000	-0.235408	1.052583	6.667712	4.761411	0.019746	0.236532	-0.195081	0.853592	6.664679	4.162043	-0.027122	-0.013121	-0.320618	0.853592	6.664679	4.162043	-0.027122	-0.013121	-0.320618
1472.789000	0.082232	-1.901530	-1.004766	-1.781209	1.487119	0.840347	0.349892	0.187134	0.002233	-0.182251	0.000000	-0.221925	1.038629	6.643217	4.822555	0.039874	0.250023	-0.277425	0.826844	6.624759	4.150274	-0.023411	-0.013250	-0.316495	0.826844	6.624759	4.150274	-0.023411	-0.013250	-0.316495
1472.799000	0.085634	-1.899758	-1.004718	-1.782950	1.487132	0.838163	0.336769	0.180481	0.002481	-0.171146	0.000000	-0.217246	0.921825	6.649766	4.823330	0.038404	0.213853	-0.226781	0.804304	6.591973	4.140465	-0.020314	-0.013362	-0.313059	0.804304	6.591973	4.140465	-0.020314	-0.013362	-0.313059
1472.809000	0.088914	-1.897902	-1.004658	-1.784702	1.487179	0.836096	0.321307	0.174197	0.002759	-0.163623	0.000000	-0.205934	1.110090	6.535890	4.783061	0.020177	0.239923	-0.256769	0.781517	6.559752	4.130689	-0.017229	-0.013474	-0.309623	0.781517	6.559752	4.130689	-0.017229	-0.013474	-0.309623
1472.819000	0.092062	-1.896213	-1.004657	-1.786306	1.487143	0.834068	0.308784	0.169627	0.003357	-0.156135	0.000000	-0.198418	0.673762	6.012896	4.705922	0.023098	0.229267	-0.261297	0.758465	6.528211	4.120920	-0.014143	-0.013589	-0.306187	0.758465	6.528211	4.120920	-0.014143	-0.013589	-0.306187
1472.829000	0.095054	-1.894611	-1.004610	-1.787907	1.487143	0.832151	0.292166	0.157876	0.003195	-0.151161	0.000000	-0.187115	0.889867	6.492060	4.728519	0.060013	0.252974	-0.262499	0.735152	6.497305	4.111242	-0.011065	-0.013701	-0.302751	0.735152	6.497305	4.111242	-0.011065	-0.013701	-0.302751
1472.839000	0.097976	-1.893102	-1.004573	-1.789333	1.487143	0.830359	0.279425	0.151399	0.003898	-0.139150	0.000000	-0.176405	0.711287	6.323259	4.635347	-0.013642	0.234912	-0.292868	0.711495	6.467607	4.101630	-0.008006	-0.013824	-0.299315	0.711495	6.467607	4.101630	-0.008006	-0.013824	-0.299315
1472.849000	0.100630	-1.891581	-1.004525	-1.790699	1.487143	0.828581	0.263547	0.145925	0.003795	-0.135785	0.000000	-0.172258	0.873908	6.044732	4.693424	0.023451	0.246123	-0.201524	0.687682	6.437897	4.092019	-0.004941	-0.013943	-0.295879	0.687682	6.437897	4.092019	-0.004941	-0.013943	-0.295879
1472.861000	0.103719	-1.889931	-1.004526	-1.792254	1.487155	0.826612	0.248321	0.135595	0.002959	-0.127362	0.000000	-0.154468	0.625089	5.970480	4.669475	-0.004057	0.243429	-0.259612	0.658701	6.403510	4.080605	-0.001281	-0.014092	-0.291756	0.658701	6.403510	4.080605	-0.001281	-0.014092	-0.291756
1472.871000	0.106100	-1.888653	-1.004491	-1.793496	1.487132	0.825114	0.233211	0.122989	0.001518	-0.121443	0.000000	-0.147074	0.658410	6.547553	4.685879	0.046870	0.232731	-0.283154	0.634279	6.375503	4.071126	0.001762	-0.014218	-0.288320	0.634279	6.375503	4.071126	0.001762	-0.014218	-0.288320
1472.881000	0.108361	-1.887408	-1.004455	-1.794706	1.487167	0.823689	0.219341	0.118342	0.002220	-0.113320	0.000000	-0.143500	0.721660	6.306193	4.677684	-0.007257	0.239937	-0.221528	0.609539	6.348535	4.061730	0.004791	-0.014347	-0.284884	0.609539	6.348535	4.061730	0.004791	-0.014347	-0.284884
1472.891000	0.110417	-1.886296	-1.004431	-1.795818	1.487119	0.822309	0.206759	0.111788	0.001770	-0.105932	0.000000	-0.130979	0.471312	6.224741	4.681666	0.040257	0.266976	-0.198467	0.584606	6.321821	4.052357	0.007820	-0.014476	-0.281448	0.584606	6.321821	4.052357	0.007820	-0.014476	-0.281448
1472.903000	0.112784	-1.884992	-1.004443	-1.797015	1.487167	0.820817	0.189183	0.104978	0.001950	-0.099078	0.000000	-0.121676	0.440536	5.940564	4.697765	0.051491	0.255287	-0.236451	0.554349	6.290618	4.041183	0.011445	-0.014638	-0.277325	0.554349	6.290618	4.041183	0.011445	-0.014638	-0.277325
1472.913000	0.114579	-1.884013	-1.004456	-1.797968	1.487143	0.819657	0.175328	0.094999	0.001216	-0.090217	0.000000	-0.109242	0.513393	5.977462	4.728640	0.021207	0.238088	-0.291974	0.528801	6.265655	4.032019	0.014449	-0.014773	-0.273889	0.528801	6.265655	4.032019	0.014449	-0.014773	-0.273889
1472.923000	0.116158	-1.883155	-1.004443	-1.798820	1.487180	0.818581	0.161848	0.082902	0.001054	-0.085470	0.000149	-0.104458	0.502411	6.500000	4.680249	0.062478	0.243760	-0.198655	0.502989	6.241443	4.022835	0.017446	-0.014912	-0.270453	0.502989	6.241443	4.022835	0.017446	-0.014912	-0.270453
1472.933000	0.117710	-1.882305	-1.004419	-1.799620	1.487167	0.817605	0.147374	0.079842	0.001523	-0.079868	0.000127	-0.095621	0.564154	6.181812	4.712807	0.077057	0.272699	-0.190979	0.476886	6.218095	4.013793	0.020435	-0.015051	-0.267017	0.476886	6.218095	4.013793	0.020435	-0.015051	-0.267017
1472.943000	0.119037	-1.881576	-1.004372	-1.800322	1.487143	0.816722	0.132547	0.073838	0.001464	-0.071294	0.000112	-0.084293	0.782450	5.974101	4.678055	0.057384	0.263406	-0.214256	0.450588	6.195033	4.004729	0.023427	-0.015197	-0.263581	0.450588	6.195033	4.004729	0.023427	-0.015197	-0.263581
1472.955000	0.120531	-1.880754	-1.004383	-1.801133	1.487179	0.815792	0.119501	0.062786	0.000948	-0.060915	0.000097	-0.075579	0.612949	6.118381	4.685739	0.043155	0.273199	-0.199316	0.418725	6.168037	3.993944	0.026999	-0.015371	-0.259458	0.418725	6.168037	3.993944	0.026999	-0.015371	-0.259458
1472.965000	0.121617	-1.880170	-1.004383	-1.801682	1.487155	0.815078	0.107051	0.056267	0.000796	-0.052773	0.000088	-0.064939	0.246172	6.079163	4.700866	0.030711	0.275359	-0.240989	0.391807	6.146809	3.985103	0.029965	-0.015522	-0.256022	0.391807	6.146809	3.985103	0.029965	-0.015522	-0.256022
1472.975000	0.122594	-1.879657	-1.004359	-1.802171	1.487132	0.814486	0.091875	0.049565	0.000976	-0.047768	0.000096	-0.055148	0.334904	5.878963	4.656578	0.089488	0.268686	-0.248575	0.364660	6.126082	3.976317	0.032924	-0.015674	-0.252586	0.364660	6.126082	3.976317	0.032924	-0.015674	-0.252586
1472.985000	0.123393	-1.879205	-1.004359	-1.802610	1.487155	0.813996	0.077676	0.042932	0.000730	-0.038709	0.000088	-0.048866	0.340776	5.726860	4.675490	0.065610	0.244868	-0.233090	0.337246	6.106103	3.967592	0.035871	-0.015830	-0.249150	0.337246	6.106103	3.967592	0.035871	-0.015830	-0.249150
1472.995000	0.124094	-1.878849	-1.004335	-1.802992	1.487167	0.813521	0.063697	0.035636	0.000598	-0.032816	0.000095	-0.040336	0.214807	5.697798	4.684862	0.115444	0.238779	-0.171336	0.309624	6.086508	3.958874	0.038824	-0.015985	-0.245714	0.309624	6.086508	3.958874	0.038824	-0.015985	-0.245714
1473.005000	0.124614	-1.878567	-1.004335	-1.803216	1.487179	0.813190	0.048974	0.026308	0.000513	-0.024791	0.000088	-0.032599	0.029364	5.612147	4.659954	0.127284	0.274838	-0.137642	0.281714	6.067790	3.950283	0.041756	-0.016144	-0.242278	0.281714	6.067790	3.950283	0.041756	-0.016144	-0.242278
1473.017000	0.125086	-1.878308	-1.004348	-1.803474	1.487167	0.812886	0.030936	0.016235	0.000967	-0.014981	0.000093	-0.018987	0.190386	5.703480	4.603428	0.082269	0.290321	-0.128695	0.247884	6.046224	3.940058	0.045272	-0.016339	-0.238155	0.247884	6.046224	3.940058	0.045272	-0.016339	-0.238155
1473.027000	0.125308	-1.878204	-1.004275	-1.803555	1.487143	0.812746	0.017212	0.009488	0.001165	-0.007558	0.000087	-0.009284	0.094367	5.480487	4.619755	0.114859	0.270280	-0.146762	0.219401	5.692412	3.931590	0.126002	-0.016507	-0.203335	0.219401	5.692412	3.931590	0.126002	-0.016507	-0.203335
1473.037000	0.125337	-1.878174	-1.004300	-1.803597	1.487179	0.812742	0.003208	-0.002051	0.000715	0.003987	0.000074	0.006489	-0.840872	4.707653	4.518761	0.234720	0.269915	-0.046764	-1.156163	4.651267	3.910302	0.336732	-0.016288	0.046753	-1.156163	4.651267	3.910302	0.336732	-0.016288	0.046753
1473.047000	0.125342	-1.878226	-1.004328	-1.803442	1.487179	0.812746	0.010004	-0.009877	-0.006668	0.024748	0.000082	-0.009916	1.515584	4.069440	3.771225	0.433199	0.279161	-0.136759	1.741692	3.616215	3.012104	0.651566	-0.008455	-0.274396	1.741692	3.616215	3.012104	0.651566	-0.008455	-0.274396
1473.059000	0.125525	-1.878409	-1.004426	-1.803140	1.487155	0.812573	0.019154	-0.016290	-0.013862	0.029216	0.000075	-0.019607	1.675594	3.511347	3.275033	0.473987	0.255232	-0.217678	2.167874	3.016446	2.903211	0.658017	-0.015766	-0.334239	2.167874	3.016446	2.903211	0.658017	-0.015766	-0.334239
1473.069000	0.125731	-1.878577	-1.004622	-1.802847	1.487179	0.812319	0.022493	-0.018212	-0.020107	0.040629	0.000070	-0.024301	1.958177	3.346032	3.071797	0.566405	0.250312	-0.270684	2.182735	3.007300	2.893613	0.663381	-0.021853	-0.337300	2.182735	3.007300	2.893613	0.663381	-0.021853	-0.337300
1473.079000	0.125988	-1.878807	-1.004925	-1.802348	1.487167	0.812052	0.030240	-0.022749	-0.029618	0.052522	0.000066	-0.031103	2.148969	3.301645	3.068950	0.611464	0.250260	-0.286871	2.197673	2.998649	2.884168	0.668736	-0.027940	-0.340360	2.197673	2.998649	2.884168	0.668736	-0.027940	-0.340360
1473.089000	0.126315	-1.879110	-1.005301	-1.801765	1.487143	0.811677	0.038219	-0.029183	-0.041377	0.066762	0.000062	-0.039078	1.795759	3.369060	3.162609	0.684358	0.230615	-0.280960	2.212697	2.990586	2.874813	0.674084	-0.034026	-0.343421	2.212697	2.990586	2.874813	0.674084	-0.034026	-0.343421
1473.101000	0.126821	-1.879509	-1.005894	-1.800831	1.487167	0.811110	0.042761	-0.035654	-0.053334	0.086681	0.000000	-0.047856	2.178398	3.531554	3.187998	0.658045	0.200430	-0.333446	2.230820	2.981472	2.863826	0.680493	-0.041327	-0.347093	2.230820	2.981472	2.863826	0.680493	-0.041327	-0.347093
1473.111000	0.127244	-1.879847	-1.006448	-1.799962	1.487119	0.810600	0.048197	-0.040933	-0.061039	0.101759	0.000000	-0.058733	2.623935	3.469348	3.219180	0.670604	0.149354	-0.296958	2.246025	2.974704	2.854844	0.685823	-0.047410	-0.350154	2.246025	2.974704	2.854844	0.685823	-0.047410	-0.350154
1473.121000	0.127789	-1.880270	-1.007061	-1.798823	1.487155	0.809959	0.056461	-0.046538	-0.067470	0.117773	0.000000	-0.067886	2.660508	3.435566	2.949071	0.663427	0.122426	-0.270716	2.261321	2.968603	2.845961	0.691147	-0.053486	-0.353214	2.261321	2.968603	2.845961	0.691147	-0.053486	-0.353214
1473.131000	0.128368	-1.880788	-1.007760	-1.797534	1.487155	0.809240	0.063972	-0.051751	-0.075895	0.130752	-0.000053	-0.072820	2.749711	3.351609	2.883682	0.713191	0.129925	-0.326371	2.276659	2.962463	2.837157	0.696470	-0.059566	-0.356275	2.276659	2.962463	2.837157	0.696470	-0.059566	-0.356275
1473.143000	0.129298	-1.881439	-1.008723	-1.795856	1.487143	0.808323	0.076063	-0.056369	-0.086353	0.148914	-0.000467	-0.084930	2.514807	3.078663	2.774025	0.634752	0.068283	-0.304656	2.295211	2.956451	2.826819	0.702845	-0.066857	-0.359948	2.295211	2.956451	2.826819	0.702845	-0.066857	-0.359948
1473.153000	0.130095	-1.882090	-1.009648	-1.794307	1.487131	0.807370	0.083295	-0.062192	-0.093635	0.162027	-0.000964	-0.091213	2.295318	2.988756	2.597343	0.672672	0.035956	-0.299664	2.310745	2.951901	2.818372	0.708148	-0.072932	-0.363008	2.310745	2.951901	2.818372	0.708148	-0.072932	-0.363008
1473.163000	0.130998	-1.882730	-1.010610	-1.792617	1.487095	0.806432	0.088692	-0.070398	-0.105681	0.174955	-0.000949	-0.098150	2.324470	3.207872	2.696202	0.680800	-0.021814	-0.335146	2.326374	2.948129	2.810047	0.713445	-0.079002	-0.366069	2.326374	2.948129	2.810047	0.713445	-0.079002	-0.366069
1473.173000	0.131950	-1.883489	-1.011752	-1.790749	1.487119	0.805377	0.096089	-0.078237	-0.113252	0.190766	-0.001070	-0.105315	2.219443	3.368824	2.549369	0.679097	-0.076858	-0.323693	2.342077	2.944870	2.801823	0.718731	-0.085073	-0.369129	2.342077	2.944870	2.801823	0.718731	-0.085073	-0.369129
1473.185000	0.133190	-1.884451	-1.013171	-1.788402	1.487081	0.804054	0.104737	-0.081694	-0.129283	0.205616	-0.005157	-0.113745	2.019252	3.100517	2.723901	0.687266	-0.059735	-0.340478	2.361053	2.942196	2.792204	0.725064	-0.092360	-0.372802	2.361053	2.942196	2.792204	0.725064	-0.092360	-0.372802
1473.195000	0.134310	-1.885280	-1.014430	-1.786230	1.487043	0.802786	0.110061	-0.084586	-0.132682	0.218751	-0.008132	-0.125898	1.950605	2.539433	2.502931	0.686909	0.025265	-0.279645	2.376933	2.940309	2.784273	0.730337	-0.098429	-0.375862	2.376933	2.940309	2.784273	0.730337	-0.098429	-0.375862
1473.205000	0.135442	-1.886210	-1.015834	-1.783926	1.486948	0.801502	0.117159	-0.095747	-0.142529	0.230277	-0.004763	-0.129105	1.979270	2.968580	2.417039	0.699551	-0.043199	-0.335306	2.392898	2.939205	2.776526	0.735596	-0.104498	-0.378923	2.392898	2.939205	2.776526	0.735596	-0.104498	-0.378923
1473.215000	0.136669	-1.887245	-1.017241	-1.781532	1.486937	0.800159	0.122595	-0.103388	-0.154237	0.242661	-0.005225	-0.137761	2.136215	3.254651	2.501703	0.716001	-0.049911	-0.363105	2.408955	2.938925	2.768887	0.740850	-0.110563	-0.381983	2.408955	2.938925	2.768887	0.740850	-0.110563	-0.381983
1473.227000	0.138161	-1.888533	-1.019101	-1.778416	1.486926	0.798427	0.129621	-0.109782	-0.164941	0.259751	-0.003145	-0.149546	2.580198	3.253018	2.460629	0.680493	-0.126529	-0.356794	2.428320	2.939315	2.759834	0.747145	-0.117843	-0.385656	2.428320	2.939315	2.759834	0.747145	-0.117843	-0.385656
1473.237000	0.139547	-1.889663	-1.020818	-1.775742	1.486901	0.796883	0.139534	-0.115892	-0.176964	0.272568	-0.004732	-0.160863	2.404989	3.520553	2.494116	0.701894	-0.124597	-0.253295	2.444544	2.940558	2.752536	0.752372	-0.123904	-0.388716	2.444544	2.940558	2.752536	0.752372	-0.123904	-0.388716
1473.247000	0.141063	-1.890839	-1.022639	-1.772978	1.486826	0.795239	0.146730	-0.116115	-0.184491	0.289339	-0.010405	-0.164698	2.181592	3.097324	2.486262	0.743344	-0.039081	-0.378126	2.460796	2.941628	2.745201	0.757601	-0.129970	-0.391777	2.460796	2.941628	2.745201	0.757601	-0.129970	-0.391777
1473.257000	0.142567	-1.892030	-1.024549	-1.769994	1.486817	0.793550	0.155237	-0.122211	-0.196186	0.307943	-0.004984	-0.170048	1.975632	2.955694	2.824241	0.712554	-0.131394	-0.364366	2.477138	2.943765	2.738103	0.762815	-0.136031	-0.394837	2.477138	2.943765	2.738103	0.762815	-0.136031	-0.394837
1473.269000	0.144442	-1.893632	-1.026984	-1.766294	1.486696	0.791422	0.160028	-0.134307	-0.205037	0.325751	-0.006386	-0.183974	2.312993	3.470104	2.925436	0.748201	-0.090977	-0.306330	2.496813	2.946660	2.729614	0.769070	-0.143303	-0.398510	2.496813	2.946660	2.729614	0.769070	-0.143303	-0.398510
1473.279000	0.146117	-1.894977	-1.029141	-1.762993	1.486660	0.789520	0.169763	-0.137836	-0.214210	0.340352	-0.005639	-0.192606	2.020051	3.365220	2.831517	0.764672	-0.141157	-0.371504	2.513311	2.950253	2.722708	0.774272	-0.149358	-0.401571	2.513311	2.950253	2.722708	0.774272	-0.149358	-0.401571
1473.289000	0.147811	-1.896372	-1.031260	-1.759578	1.486612	0.787609	0.174541	-0.143123	-0.217346	0.353474	-0.006366	-0.201122	2.327289	3.425523	3.166692	0.755771	-0.132516	-0.343191	2.529835	2.953787	2.715777	0.779472	-0.155417	-0.404631	2.529835	2.953787	2.715777	0.779472	-0.155417	-0.404631
1473.299000	0.149590	-1.897788	-1.033501	-1.755862	1.486528	0.785549	0.180666	-0.144593	-0.220273	0.366267	-0.005811	-0.208569	2.622760	2.928938	2.831900	0.758565	-0.167096	-0.357357	2.546437	2.958077	2.708880	0.784673	-0.161473	-0.407692	2.546437	2.958077	2.708880	0.784673	-0.161473	-0.407692
1473.311000	0.151781	-1.899619	-1.036246	-1.751308	1.486444	0.782990	0.191270	-0.158516	-0.229294	0.378899	-0.005981	-0.220545	2.795303	3.393751	2.726286	0.726790	-0.190902	-0.372033	2.566434	2.963998	2.700721	0.790905	-0.168737	-0.411364	2.566434	2.963998	2.700721	0.790905	-0.168737	-0.411364
1473.321000	0.153766	-1.901240	-1.038611	-1.747376	1.486419	0.780752	0.197936	-0.161634	-0.238568	0.392316	-0.006896	-0.227501	2.841594	3.284081	2.794667	0.711419	-0.183284	-0.357213	2.583170	2.969720	2.693977	0.796092	-0.174793	-0.414425	2.583170	2.969720	2.693977	0.796092	-0.174793	-0.414425
1473.331000	0.155810	-1.902898	-1.041070	-1.743410	1.486372	0.778506	0.204767	-0.167397	-0.244305	0.403924	-0.006584	-0.235304	2.971905	3.304403	2.563650	0.746125	-0.186971	-0.362949	2.599934	2.975440	2.687161	0.801277	-0.180849	-0.417485	2.599934	2.975440	2.687161	0.801277	-0.180849	-0.417485
1473.341000	0.157938	-1.904580	-1.043473	-1.739260	1.486300	0.776074	0.212521	-0.170134	-0.254753	0.421601	-0.005756	-0.245568	3.084474	2.881856	2.543486	0.740758	-0.213061	-0.287640	2.616759	2.981942	2.680406	0.806452	-0.186896	-0.420546	2.616759	2.981942	2.680406	0.806452	-0.186896	-0.420546
1473.351000	0.160153	-1.906349	-1.046054	-1.735016	1.486240	0.773632	0.221516	-0.180760	-0.262506	0.438337	-0.006461	-0.250688	2.763678	3.337483	2.585499	0.763738	-0.193569	-0.345148	2.633638	2.988982	2.673649	0.811626	-0.192949	-0.423606	2.633638	2.988982	2.673649	0.811626	-0.192949	-0.423606
1473.363000	0.162942	-1.908595	-1.049211	-1.729680	1.486143	0.770510	0.230406	-0.186889	-0.274703	0.457859	-0.006957	-0.259767	2.689654	3.508737	2.446185	0.772033	-0.226303	-0.303564	2.653964	2.998403	2.665609	0.817827	-0.200206	-0.427279	2.653964	2.998403	2.665609	0.817827	-0.200206	-0.427279
1473.373000	0.165323	-1.910468	-1.051984	-1.725079	1.486096	0.767883	0.238920	-0.188543	-0.286080	0.469806	-0.006751	-0.264081	2.299101	2.984071	2.515318	0.769400	-0.212832	-0.369021	2.670933	3.006608	2.658906	0.822993	-0.206254	-0.430339	2.670933	3.006608	2.658906	0.822993	-0.206254	-0.430339
1473.383000	0.167702	-1.912428	-1.054830	-1.720190	1.486023	0.765141	0.243735	-0.197428	-0.294409	0.481740	-0.007666	-0.273488	2.431373	3.287871	2.591314	0.726233	-0.230589	-0.286790	2.687930	3.015401	2.652304	0.828155	-0.212307	-0.433400	2.687930	3.015401	2.652304	0.828155	-0.212307	-0.433400
1473.393000	0.170178	-1.914434	-1.057830	-1.715219	1.485951	0.762363	0.248626	-0.202263	-0.302293	0.493085	-0.007522	-0.276489	2.730143	3.246508	2.451017	0.725937	-0.213263	-0.389021	2.704954	3.024575	2.645665	0.833315	-0.218356	-0.436461	2.704954	3.024575	2.645665	0.833315	-0.218356	-0.436461
1473.405000	0.173210	-1.916902	-1.061585	-1.709253	1.485879	0.758893	0.258788	-0.204674	-0.312284	0.505190	-0.007131	-0.287615	2.409376	2.870384	2.454944	0.816188	-0.232613	-0.358679	2.725410	3.036202	2.637690	0.836749	-0.225612	-0.440133	2.725410	3.036202	2.637690	0.836749	-0.225612	-0.440133
1473.415000	0.175817	-1.919031	-1.064813	-1.704153	1.485806	0.755975	0.263646	-0.215991	-0.321427	0.526203	-0.008083	-0.299804	2.848562	3.114963	2.524409	0.797766	-0.279146	-0.369425	2.742498	3.046829	2.631073	0.839127	-0.231658	-0.443194	2.742498	3.046829	2.631073	0.839127	-0.231658	-0.443194
1473.425000	0.178471	-1.921223	-1.068187	-1.698857	1.485746	0.752935	0.272859	-0.222920	-0.331364	0.545379	-0.008678	-0.306141	2.655284	3.352051	2.596554	0.778986	-0.255614	-0.377740	2.759587	3.057650	2.624405	0.841509	-0.237710	-0.446254	2.759587	3.057650	2.624405	0.841509	-0.237710	-0.446254
1473.435000	0.181260	-1.923503	-1.071532	-1.693354	1.485675	0.749828	0.279199	-0.224284	-0.337389	0.557118	-0.007217	-0.318825	2.832730	2.965593	2.589713	0.789756	-0.254611	-0.307121	2.776708	3.069079	2.617651	0.843891	-0.243760	-0.449315	2.776708	3.069079	2.617651	0.843891	-0.243760	-0.449315
1473.445000	0.184083	-1.925777	-1.075011	-1.687581	1.485579	0.746642	0.288125	-0.236439	-0.346608	0.566229	-0.007017	-0.322167	2.578138	3.625983	2.547194	0.838851	-0.287422	-0.405352	2.793824	3.080835	2.610870	0.846281	-0.249806	-0.452375	2.793824	3.080835	2.610870	0.846281	-0.249806	-0.452375
1473.457000	0.187638	-1.928682	-1.079125	-1.680612	1.485470	0.742706	0.295863	-0.241773	-0.355604	0.576469	-0.008119	-0.334132	2.561506	3.822210	2.484125	0.844531	-0.280233	-0.363225	2.814400	3.095587	2.602546	0.849152	-0.257062	-0.456048	2.814400	3.095587	2.602546	0.849152	-0.257062	-0.456048
1473.467000	0.190675	-1.931085	-1.082668	-1.674790	1.485398	0.739310	0.302321	-0.247477	-0.365022	0.594987	-0.008518	-0.345431	2.644975	3.737316	2.551722	0.806084	-0.314429	-0.328037	2.831529	3.108246	2.595533	0.851530	-0.263107	-0.459108	2.831529	3.108246	2.595533	0.851530	-0.263107	-0.459108
1473.477000	0.193714	-1.933558	-1.086350	-1.668839	1.485325	0.735837	0.306499	-0.250134	-0.373664	0.613314	-0.009649	-0.350248	2.894932	3.580823	2.513787	0.833011	-0.283815	-0.341313	2.848658	3.121441	2.588439	0.853906	-0.269155	-0.462169	2.848658	3.121441	2.588439	0.853906	-0.269155	-0.462169
1473.487000	0.196814	-1.936067	-1.090140	-1.662546	1.485230	0.732301	0.315182	-0.252652	-0.379963	0.630794	-0.009108	-0.356413	3.035727	3.059662	2.399602	0.758790	-0.321615	-0.372164	2.865770	3.134902	2.581233	0.856286	-0.275206	-0.465229	2.865770	3.134902	2.581233	0.856286	-0.275206	-0.465229
1473.499000	0.200695	-1.939179	-1.094868	-1.654785	1.485121	0.727947	0.323558	-0.262093	-0.392759	0.640295	-0.010413	-0.365074	3.143979	3.149756	2.603860	0.783468	-0.293856	-0.397826	2.886250	3.151469	2.572500	0.859145	-0.282465	-0.468902	2.886250	3.151469	2.572500	0.859145	-0.282465	-0.468902
1473.509000	0.203971	-1.941844	-1.098826	-1.648285	1.485061	0.724226	0.331897	-0.265978	-0.397522	0.651169	-0.009536	-0.377073	3.036859	2.984332	2.324489	0.834353	-0.319009	-0.353872	2.903315	3.165888	2.565038	0.861520	-0.288514	-0.471963	2.903315	3.165888	2.565038	0.861520	-0.288514	-0.471963
1473.519000	0.207347	-1.944619	-1.102901	-1.641762	1.484953	0.720477	0.336465	-0.275736	-0.407294	0.671241	-0.010496	-0.380003	3.333305	3.295640	2.411939	0.808779	-0.331364	-0.417797	2.920345	3.180552	2.557420	0.863893	-0.294566	-0.475023	2.920345	3.180552	2.557420	0.863893	-0.294566	-0.475023
1473.529000	0.210760	-1.947452	-1.106997	-1.635079	1.484833	0.716578	0.347753	-0.282228	-0.418993	0.689353	-0.010858	-0.390505	2.938041	3.481699	2.650507	0.820547	-0.343574	-0.419719	2.937372	3.196332	2.549682	0.866256	-0.300614	-0.478084	2.937372	3.196332	2.549682	0.866256	-0.300614	-0.478084
1473.541000	0.214987	-1.950886	-1.112029	-1.626629	1.484725	0.711804	0.356718	-0.290925	-0.428417	0.705468	-0.010299	-0.399203	2.971830	3.635919	2.537654	0.867230	-0.336602	-0.414748	2.957732	3.215168	2.540144	0.869117	-0.307879	-0.481756	2.957732	3.215168	2.540144	0.869117	-0.307879	-0.481756
1473.551000	0.218612	-1.953849	-1.116318	-1.619359	1.484604	0.707714	0.362982	-0.294122	-0.434538	0.712474	-0.010742	-0.407126	2.924261	3.697543	2.337779	0.864356	-0.339924	-0.339945	2.974679	3.231892	2.532017	0.871503	-0.313931	-0.484817	2.974679	3.231892	2.532017	0.871503	-0.313931	-0.484817
1473.561000	0.222264	-1.956753	-1.120812	-1.612260	1.484520	0.703551	0.369766	-0.299215	-0.445338	0.727726	-0.010441	-0.416255	2.980493	3.609337	2.537108	0.856983	-0.344134	-0.371021	2.991504	3.248070	2.523669	0.873874	-0.314246	-0.487877	2.991504	3.248070	2.523669	0.873874	-0.314246	-0.487877
1473.571000	0.226010	-1.959765	-1.125363	-1.604999	1.484401	0.699368	0.375679	-0.303886	-0.456622	0.744863	-0.010188	-0.419002	3.038804	3.553559	2.754930	0.881422	-0.353785	-0.407541	3.008244	3.264480	2.515128	0.876247	-0.314263	-0.490938	3.008244	3.264480	2.515128	0.876247	-0.314263	-0.490938
1473.581000	0.229767	-1.962875	-1.130013	-1.597425	1.484293	0.695146	0.383101	-0.310131	-0.461385	0.760145	-0.010771	-0.428614	3.074914	3.496326	2.552052	0.866198	-0.345861	-0.414194	3.024934	3.281347	2.506351	0.878633	-0.314282	-0.493998	3.024934	3.281347	2.506351	0.878633	-0.314282	-0.493998
1473.593000	0.234414	-1.966642	-1.135531	-1.588009	1.484161	0.689950	0.390081	-0.315004	-0.466113	0.773001	-0.010004	-0.440508	3.383047	3.319013	2.139231	0.812197	-0.325813	-0.406074	3.044900	3.302314	2.495495	0.881515	-0.314309	-0.497671	3.044900	3.302314	2.495495	0.881515	-0.314309	-0.497671
1473.603000	0.238343	-1.969897	-1.140229	-1.580325	1.484053	0.685543	0.398050	-0.324213	-0.477620	0.786791	-0.010202	-0.450037	3.327219	3.674937	2.333326	0.867311	-0.332901	-0.456413	3.061461	3.320101	2.486128	0.883901	-0.314327	-0.500731	3.061461	3.320101	2.486128	0.883901	-0.314327	-0.500731
1473.613000	0.242404	-1.973183	-1.144959	-1.572487	1.483944	0.681013	0.407488	-0.327040	-0.489098	0.803871	-0.011223	-0.460312	3.211552	3.476671	2.402959	0.909789	-0.352329	-0.407957	3.077919	3.338094	2.476492	0.886289	-0.314350	-0.503792	3.077919	3.338094	2.476492	0.886289	-0.314350	-0.503792
1473.623000	0.246520	-1.976461	-1.149850	-1.564250	1.483848	0.676259	0.413230	-0.334373	-0.500142	0.820184	-0.011892	-0.467449	3.317564	3.472996	2.462586	0.852970	-0.366410	-0.373446	3.094250	3.355956	2.466592	0.888697	-0.314377	-0.506852	3.094250	3.355956	2.466592	0.888697	-0.314377	-0.506852
1473.633000	0.250737	-1.979800	-1.154963	-1.555876	1.483752	0.671526	0.420713	-0.337760	-0.506753	0.824604	-0.011669	-0.475066	3.134010	3.242225	2.310390	0.850424	-0.359409	-0.361362	3.110458	3.374453	2.459085	0.891119	-0.314404	-0.509913	3.110458	3.374453	2.459085	0.891119	-0.314404	-0.509913
1473.643000	0.255025	-1.983314	-1.160171	-1.547604	1.483632	0.666785	0.428119	-0.347224	-0.514438	0.841192	-0.010951	-0.479929	2.930462	3.610945	2.410331	0.854465	-0.391105	-0.386890	3.126534	3.393298	2.451930	0.893512	-0.314432	-0.512973	3.126534	3.393298	2.451930	0.893512	-0.314432	-0.512973
1473.653000	0.259430	-1.986770	-1.165521	-1.539162	1.483475	0.661934	0.433739	-0.351211	-0.523725	0.860764	-0.013321	-0.489652	2.999337	3.453603	2.569142	0.907958	-0.323087	-0.390151	3.142466	3.412306	2.444426	0.895906	-0.314466	-0.516034	3.142466	3.412306	2.444426	0.895906	-0.314466	-0.516034
1473.665000	0.264688	-1.991115	-1.171815	-1.528607	1.483343	0.656029	0.439940	-0.360705	-0.534143	0.873660	-0.012299	-0.498196	3.072420	4.001544	2.642123	0.885173	-0.372849	-0.408269	3.161453	3.435094	2.434980	0.898825	-0.314510	-0.519707	3.161453	3.435094	2.434980	0.898825	-0.314510	-0.519707
1473.675000	0.269087	-1.994801	-1.177017	-1.519882	1.483235	0.651018	0.446575	-0.367340	-0.539569	0.885316	-0.013085	-0.510185	3.209639	4.159742	2.417359	0.942793	-0.357991	-0.375121	3.177175	3.454931	2.426676	0.901254	-0.314547	-0.521662	3.177175	3.454931	2.426676	0.901254	-0.314547	-0.521662
1473.685000	0.273530	-1.998434	-1.182409	-1.510980	1.483127	0.645925	0.455818	-0.368172	-0.548762	0.907334	-0.012715	-0.521839	3.099302	3.774220	2.253800	0.868619	-0.334321	-0.341827	3.192716	3.474207	2.418003	0.903689	-0.314588	-0.523593	3.192716	3.474207	2.418003	0.903689	-0.314588	-0.523593
1473.695000	0.278104	-2.002129	-1.188000	-1.501824	1.482923	0.640683	0.464546	-0.374028	-0.558650	0.919418	-0.012239	-0.526577	3.106124	3.573758	2.377445	0.914485	-0.359707	-0.334458	3.208024	3.493435	2.408935	0.906141	-0.314627	-0.525525	3.208024	3.493435	2.408935	0.906141	-0.314627	-0.525525
1473.705000	0.282838	-2.005916	-1.193755	-1.492419	1.482826	0.635399	0.470883	-0.378920	-0.569287	0.927555	-0.012902	-0.531853	3.297863	3.360147	2.540318	0.900981	-0.383754	-0.403127	3.223143	3.512959	2.399428	0.908602	-0.314676	-0.527456	3.223143	3.512959	2.399428	0.908602	-0.314676	-0.527456
1473.715000	0.287593	-2.009734	-1.199457	-1.483174	1.482718	0.630009	0.477749	-0.387837	-0.575564	0.944694	-0.013333	-0.540152	3.289968	3.787884	2.340402	0.872481	-0.363044	-0.355880	3.238121	3.532674	2.389470	0.911057	-0.314723	-0.529388	3.238121	3.532674	2.389470	0.911057	-0.314723	-0.529388
1473.727000	0.293356	-2.014462	-1.206365	-1.471811	1.482586	0.623527	0.485229	-0.397490	-0.588485	0.965561	-0.013215	-0.546035	3.388740	3.928103	2.516829	0.950493	-0.399768	-0.465187	3.255897	3.556799	2.376929	0.914020	-0.314785	-0.531706	3.255897	3.556799	2.376929	0.914020	-0.314785	-0.531706
1473.737000	0.298230	-2.018407	-1.212205	-1.461829	1.482417	0.618019	0.492719	-0.398932	-0.595687	0.974733	-0.015337	-0.555751	3.533053	3.661669	2.434803	0.842408	-0.340113	-0.454677	3.270462	3.576905	2.365977	0.916530	-0.314843	-0.533637	3.270462	3.576905	2.365977	0.916530	-0.314843	-0.533637
1473.747000	0.303191	-2.022450	-1.218256	-1.452174	1.482261	0.612383	0.499984	-0.404260	-0.600027	0.988911	-0.014305	-0.564696	3.636855	3.705907	2.159937	0.879127	-0.372349	-0.412437	3.282928	3.597000	2.354481	0.919014	-0.314905	-0.535569	3.282928	3.597000	2.354481	0.919014	-0.314905	-0.535569
1473.757000	0.308269	-2.026542	-1.224420	-1.442253	1.482129	0.606718	0.507250	-0.411321	-0.612519	1.007141	-0.015153	-0.570563	3.683033	3.641980	2.279978	0.955155	-0.325423	-0.420312	3.288624	3.617003	2.342441	0.921505	-0.314970	-0.537500	3.288624	3.617003	2.342441	0.921505	-0.314970	-0.537500
1473.769000	0.314427	-2.031472	-1.231812	-1.430069	1.481997	0.599834	0.496985	-0.398930	-0.600429	0.990423	-0.013522	-0.566044	2.503333	4.682876	3.004956	0.858909	-0.391102	-0.350881	1.719527	5.657147	3.481076	0.815909	-0.325666	-0.445289	1.719527	5.657147	3.481076	0.815909	-0.325666	-0.445289
1473.779000	0.319413	-2.035525	-1.237725	-1.420371	1.481854	0.594275	0.490245	-0.398706	-0.596623	0.980908	-0.013055	-0.559309	2.778745	4.974704	3.434480	0.905216	-0.399795	-0.389914	1.703167	5.679345	3.482331	0.813700	-0.325734	-0.443358	1.703167	5.679345	3.482331	0.813700	-0.325734	-0.443358
1473.789000	0.324211	-2.039638	-1.243071	-1.408800	1.481354	0.588530	0.487113	-0.396286	-0.563416	1.061903	-0.117013	-0.547446	2.586296	4.856184	1.159810	0.132029	1.043338	-0.465729	1.683780	5.702533	3.483957	0.811619	-0.325839	-0.441426	1.683780	5.702533	3.483957	0.811619	-0.325839	-0.441426
1473.799000	0.328955	-2.043539	-1.248748	-1.400322	1.481281	0.583165	0.472804	-0.383938	-0.577890	1.047277	0.016288	-0.552233	3.945854	4.651107	2.211456	-0.748167	-0.688304	-0.214006	1.664735	5.722453	3.484872	0.809506	-0.325865	-0.439495	1.664735	5.722453	3.484872	0.809506	-0.325865	-0.439495
1473.809000	0.333643	-2.047336	-1.255052	-1.391599	1.481146	0.577767	0.470284	-0.376963	-0.589035	0.926893	-0.034545	-0.532420	4.204401	4.557840	3.797699	1.036869	0.150515	-0.350303	1.645824	5.742216	3.484858	0.807077	-0.325936	-0.437563	1.645824	5.742216	3.484858	0.807077	-0.325936	-0.437563
1473.821000	0.339148	-2.051737	-1.262008	-1.380468	1.481081	0.571464	0.468693	-0.376288	-0.561558	0.911460	-0.024774	-0.519070	3.811902	4.623691	3.191052	1.523654	-0.218915	-0.442036	1.623430	5.765885	3.484743	0.804283	-0.325993	-0.435246	1.623430	5.765885	3.484743	0.804283	-0.325993	-0.435246
1473.831000	0.343618	-2.055514	-1.267226	-1.370784	1.480972	0.566253	0.456711	-0.376913	-0.541553	0.921218	0.001221	-0.520962	4.629491	5.294823	2.093142	0.909556	-0.296228	-0.289472	1.605082	5.785728	3.485072	0.802079	-0.326001	-0.433314	1.605082	5.785728	3.485072	0.802079	-0.326001	-0.433314
1473.841000	0.348199	-2.059326	-1.272546	-1.362006	1.480998	0.561178	0.454366	-0.375501	-0.538623	0.910286	-0.018182	-0.507406	4.498207	6.251115	2.041066	0.525646	-0.160049	-0.448466	1.586859	5.806002	3.485067	0.799847	-0.326073	-0.431383	1.586859	5.806002	3.485067	0.799847	-0.326073	-0.431383
1473.851000	0.352779	-2.062991	-1.278190	-1.353280	1.480823	0.556088	0.453044	-0.364288	-0.546211	0.901936	-0.011754	-0.502027	4.092117	5.851647	3.137545	0.490738	-0.299976	-0.381709	1.568862	5.824802	3.484288	0.797491	-0.326089	-0.429451	1.568862	5.824802	3.484288	0.797491	-0.326089	-0.429451
1473.861000	0.357325	-2.066597	-1.283643	-1.344414	1.480821	0.551041	0.447183	-0.352302	-0.538894	0.887498	-0.012983	-0.496053	3.750214	5.272578	3.531877	0.567000	-0.225369	-0.304224	1.551163	5.842454	3.483507	0.795150	-0.326114	-0.426560	1.551163	5.842454	3.483507	0.795150	-0.326114	-0.426560
1473.871000	0.361759	-2.070162	-1.288883	-1.335836	1.480701	0.546129	0.439359	-0.347183	-0.522083	0.862331	-0.012783	-0.485092	3.412074	4.942377	3.097887	0.543901	-0.289547	-0.317250	1.533662	5.860104	3.482753	0.792831	-0.326140	-0.423499	1.533662	5.860104	3.482753	0.792831	-0.326140	-0.423499
1473.883000	0.366998	-2.074231	-1.294952	-1.325919	1.480572	0.540393	0.431303	-0.342708	-0.506488	0.831544	-0.008564	-0.475006	3.043766	5.143448	2.644539	0.913388	-0.348810	-0.363146	1.512944	5.880898	3.481824	0.789968	-0.326153	-0.419826	1.512944	5.880898	3.481824	0.789968	-0.326153	-0.419826
1473.893000	0.371312	-2.077666	-1.299951	-1.317659	1.480523	0.535698	0.425034	-0.342622	-0.505619	0.823817	-0.010405	-0.465882	2.542541	5.921551	3.004514	0.882682	-0.363593	-0.354656	1.495833	5.898169	3.480835	0.787584	-0.326171	-0.416766	1.495833	5.898169	3.480835	0.787584	-0.326171	-0.416766
1473.903000	0.375664	-2.081025	-1.305030	-1.309295	1.480341	0.531117	0.418093	-0.335855	-0.500255	0.807127	-0.012997	-0.461157	1.838641	5.887572	3.227832	0.818109	-0.331443	-0.370308	1.478950	5.914533	3.483000	0.785217	-0.326186	-0.413705	1.478950	5.914533	3.483000	0.785217	-0.326186	-0.413705
1473.913000	0.379896	-2.084228	-1.310019	-1.301338	1.480210	0.526574	0.411111	-0.329566	-0.489539	0.792710	-0.011030	-0.457591	1.164894	6.094413	3.139348	0.775707	-0.382596	-0.329029	1.462254	5.930403	3.484994	0.782818	-0.326198	-0.410645	1.462254	5.930403	3.484994	0.782818	-0.326198	-0.410645
1473.925000	0.384748	-2.088190	-1.315885	-1.292076	1.480126	0.521161	0.396584	-0.324693	-0.473816	0.778978	-0.011499	-0.448995	0.940881	6.420716	3.115410	0.809331	-0.385978	-0.277320	1.442391	5.949636	3.487143	0.779890	-0.326204	-0.406972	1.442391	5.949636	3.487143	0.779890	-0.326204	-0.406972
1473.935000	0.388614	-2.091439	-1.320704	-1.284382	1.480043	0.516714	0.384849	-0.314864	-0.471080	0.762925	-0.009841	-0.441019	1.168513	6.338078	3.537230	0.841651	-0.415815	-0.254047	1.425998	5.965485	3.488736	0.777440	-0.326208	-0.403912	1.425998	5.965485	3.488736	0.777440	-0.326208	-0.403912
1473.945000	0.392331	-2.094607	-1.325324	-1.276639	1.479848	0.512343	0.376776	-0.309155	-0.459534	0.746754	-0.013854	-0.427166	1.116743	6.475742	3.440161	0.806736	-0.316058	-0.310448	1.409786	5.980889	3.490436	0.775010	-0.326207	-0.400851	1.409786	5.980889	3.490436	0.775010	-0.326207	-0.400851
1473.955000	0.396035	-2.097654	-1.329640	-1.269264	1.479729	0.508150	0.369242	-0.300730	-0.444790	0.732857	-0.012032	-0.416659	1.240559	6.240330	2.944195	0.826889	-0.350140	-0.349565	1.393721	5.996275	3.492374	0.772568	-0.326207	-0.397791	1.393721	5.996275	3.492374	0.772568	-0.326207	-0.397791
1473.965000	0.399663	-2.100690	-1.333989	-1.262109	1.479634	0.503966	0.360359	-0.295907	-0.435498	0.723551	-0.010854	-0.409543	1.311075	6.563247	2.755820	0.860743	-0.368272	-0.326009	1.377803	6.011315	3.494291	0.770107	-0.326199	-0.394730	1.377803	6.011315	3.494291	0.770107	-0.326199	-0.394730
1473.975000	0.403249	-2.103640	-1.338326	-1.254993	1.479550	0.500043	0.355461	-0.288223	-0.434426	0.713663	-0.009745	-0.402857	1.218321	6.430145	3.269617	0.802118	-0.363131	-0.302920	1.362048	6.025669	3.496063	0.767639	-0.320888	-0.391670	1.362048	6.025669	3.496063	0.767639	-0.320888	-0.391670
1473.987000	0.407432	-2.107023	-1.343585	-1.246367	1.479394	0.495275	0.346343	-0.280805	-0.427077	0.688733	-0.009554	-0.394601	1.302091	6.210423	3.572912	0.772536	-0.360461	-0.325579	1.343338	6.042116	3.497931	0.764668	-0.313622	-0.387997	1.343338	6.042116	3.497931	0.764668	-0.313622	-0.387997
1473.997000	0.410847	-2.109794	-1.347792	-1.239541	1.479310	0.491379	0.339398	-0.273572	-0.409720	0.674660	-0.010826	-0.391008	1.375256	6.040747	3.065174	0.761834	-0.333000	-0.291690	1.327867	6.055797	3.499593	0.762179	-0.307568	-0.384937	1.327867	6.055797	3.499593	0.762179	-0.307568	-0.384937
1474.007000	0.414200	-2.112435	-1.351987	-1.232998	1.479227	0.487487	0.332638	-0.269528	-0.405191	0.659619	-0.009607	-0.378242	1.356779	6.156321	3.416485	0.802108	-0.328911	-0.324298	1.312537	6.068952	3.501274	0.759668	-0.301512	-0.381876	1.312537	6.068952	3.501274	0.759668	-0.301512	-0.381876
1474.017000	0.417487	-2.115123	-1.356059	-1.226516	1.479143	0.483728	0.327435	-0.265165	-0.398156	0.651794	-0.008905	-0.369045	1.244311	6.191176	3.590779	0.795705	-0.344867	-0.319479	1.297308	6.081980	3.502847	0.757140	-0.295450	-0.378816	1.297308	6.081980	3.502847	0.757140	-0.295450	-0.378816
1474.027000	0.420689	-2.117703	-1.359899	-1.219977	1.479071	0.480038	0.321623	-0.260825	-0.382912	0.640232	-0.008270	-0.361861	1.314759	6.109465	3.195101	0.722619	-0.353806	-0.284730	1.282164	6.095124	3.504875	0.754646	-0.289388	-0.375755	1.282164	6.095124	3.504875	0.754646	-0.289388	-0.375755
1474.039000	0.424450	-2.120823	-1.364244	-1.212310	1.478926	0.475774	0.312547	-0.255717	-0.371328	0.615779	-0.008882	-0.350980	1.454633	6.390616	3.038703	0.695801	-0.351746	-0.275247	1.264086	6.111008	3.507275	0.751651	-0.282112	-0.372082	1.264086	6.111008	3.507275	0.751651	-0.282112	-0.372082
1474.049000	0.427461	-2.123268	-1.367936	-1.206380	1.478867	0.472299	0.305664	-0.246632	-0.367057	0.600684	-0.009046	-0.340968	1.453505	5.999386	3.223658	0.796377	-0.329013	-0.305643	1.249140	6.123800	3.509287	0.749114	-0.276047	-0.369022	1.249140	6.123800	3.509287	0.749114	-0.276047	-0.369022
1474.059000	0.430437	-2.125715	-1.371541	-1.200513	1.478807	0.468899	0.296718	-0.241497	-0.357611	0.593255	-0.008617	-0.334439	1.684619	5.983840	3.196163	0.741142	-0.338228	-0.295355	1.234302	6.136103	3.511337	0.746570	-0.269975	-0.365961	1.234302	6.136103	3.511337	0.746570	-0.269975	-0.365961
1474.071000	0.433987	-2.128533	-1.375888	-1.193517	1.478723	0.464933	0.289586	-0.231627	-0.348931	0.578969	-0.008526	-0.328663	1.772851	5.679459	3.324142	0.732900	-0.332025	-0.258097	1.216578	6.150928	3.513539	0.743499	-0.262693	-0.362289	1.216578	6.150928	3.513539	0.743499	-0.262693	-0.362289
1474.081000	0.436759	-2.130809	-1.379409	-1.187740	1.478603	0.461737	0.282156	-0.229626	-0.341784	0.564135	-0.008205	-0.317587	2.020806	5.692738	3.404890	0.715836	-0.323504	-0.344174	1.201913	6.162815	3.515593	0.740954	-0.256624	-0.359228	1.201913	6.162815	3.515593	0.740954	-0.256624	-0.359228
1474.091000	0.439568	-2.133121	-1.382728	-1.182151	1.478543	0.458582	0.278030	-0.227020	-0.330517	0.542436	-0.008077	-0.311035	1.857912	5.964493	3.360820	0.722655	-0.317213	-0.267720	1.187270	6.175129	3.517747	0.738405	-0.250548	-0.356168	1.187270	6.175129	3.517747	0.738405	-0.250548	-0.356168
1474.101000	0.442270	-2.135381	-1.386010	-1.176872	1.478483	0.455472	0.271376	-0.218178	-0.320704	0.528903	-0.007947	-0.303131	1.789868	5.840299	3.278432	0.737795	-0.314603	-0.305905	1.172695	6.187263	3.519901	0.735826	-0.244474	-0.353107	1.172695	6.187263	3.519901	0.735826	-0.244474	-0.353107
1474.111000	0.444983	-2.137571	-1.389171	-1.171730	1.478386	0.452478	0.265329	-0.215091	-0.311206	0.518292	-0.007975	-0.293287	1.693374	6.264537	3.215646	0.731428	-0.286713	-0.292746	1.158175	6.199315	3.522203	0.733240	-0.238396	-0.350047	1.158175	6.199315	3.522203	0.733240	-0.238396	-0.350047
1474.121000	0.447624	-2.139727	-1.392144	-1.166651	1.478339	0.449611	0.261031	-0.210851	-0.304392	0.509131	-0.007907	-0.288423	1.263828	6.577692	3.330802	0.749565	-0.306851	-0.249592	1.143673	6.211666	3.524766	0.730666	-0.232321	-0.346986	1.143673	6.211666	3.524766	0.730666	-0.232321	-0.346986
1474.131000	0.450242	-2.141747	-1.395057	-1.161647	1.478243	0.446826	0.253586	-0.201999	-0.296704	0.495769	-0.006908	-0.279134	1.034125	6.488464	3.107795	0.690240	-0.283618	-0.290594	1.129250	6.223474	3.527561	0.725799	-0.226242	-0.343926	1.129250	6.223474	3.527561	0.725799	-0.226242	-0.343926
1474.143000	0.453216	-2.144153	-1.398593	-1.155818	1.478159	0.443543	0.244050	-0.196370	-0.293109	0.472543	-0.006957	-0.271741	0.650328	6.753971	3.481171	0.730682	-0.294648	-0.245344	1.112015	6.237401	3.530713	0.719395	-0.218941	-0.340253	1.112015	6.237401	3.530713	0.719395	-0.218941	-0.340253
1474.153000	0.455592	-2.146044	-1.401431	-1.151040	1.478087	0.440924	0.233862	-0.191082	-0.282328	0.457378	-0.006247	-0.259342	0.642401	6.788160	3.374765	0.665673	-0.305408	-0.313627	1.097714	6.248634	3.533589	0.714064	-0.212860	-0.337193	1.097714	6.248634	3.533589	0.714064	-0.212860	-0.337193
1474.163000	0.457860	-2.147837	-1.404248	-1.146576	1.478040	0.438330	0.228531	-0.181338	-0.273882	0.439464	-0.005374	-0.256205	0.364242	6.312504	3.442822	0.700623	-0.295000	-0.235642	1.083457	6.259687	3.536550	0.708709	-0.206773	-0.334132	1.083457	6.259687	3.536550	0.708709	-0.206773	-0.334132
1474.173000	0.460132	-2.149644	-1.406981	-1.142289	1.477956	0.435845	0.219979	-0.177860	-0.266036	0.433121	-0.005246	-0.245662	0.268369	6.711272	3.392995	0.684412	-0.335074	-0.313125	1.069225	6.270723	3.539627	0.703345	-0.200692	-0.331071	1.069225	6.270723	3.539627	0.703345	-0.200692	-0.331071
1474.185000	0.462675	-2.151690	-1.410171	-1.137356	1.477932	0.432936	0.207388	-0.170337	-0.254003	0.418403	-0.005459	-0.235945	0.723997	6.538467	3.489771	0.759905	-0.326366	-0.298183	1.052188	6.283846	3.543402	0.696897	-0.193387	-0.327399	1.052188	6.283846	3.543402	0.696897	-0.193387	-0.327399
1474.195000	0.464657	-2.153326	-1.412682	-1.133274	1.477884	0.430637	0.200083	-0.159645	-0.244375	0.406292	-0.005012	-0.227465	0.737055	5.961737	3.452435	0.708040	-0.293550	-0.300426	1.037998	6.294897	3.546774	0.691531	-0.187303	-0.324338	1.037998	6.294897	3.546774	0.691531	-0.187303	-0.324338
1474.205000	0.466589	-2.154992	-1.415051	-1.129336	1.477800	0.428319	0.191446	-0.160055	-0.233084	0.393746	-0.005289	-0.221616	1.145345	6.357432	3.146258	0.679434	-0.297878	-0.213514	1.023833	6.305693	3.550602	0.686179	-0.181214	-0.321278	1.023833	6.305693	3.550602	0.686179	-0.181214	-0.321278
1474.215000	0.468490	-2.156511	-1.417338	-1.125435	1.477728	0.426159	0.184359	-0.154060	-0.226408	0.377742	-0.004907	-0.212194	1.341562	6.440767	3.445405	0.653265	-0.284697	-0.276988	1.009663	6.316771	3.554394	0.680821	-0.175124	-0.318217	1.009663	6.316771	3.554394	0.680821	-0.175124	-0.318217
1474.227000	0.470664	-2.158294	-1.419957	-1.120987	1.477693	0.423680	0.178132	-0.147842	-0.213533	0.351886	-0.004608	-0.206175	1.253029	6.597400	3.365635	0.707588	-0.293211	-0.205131	0.992662	6.330117	3.559242	0.674386	-0.167821	-0.314545	0.992662	6.330117	3.559242	0.674386	-0.167821	-0.314545
1474.237000	0.472395	-2.159691	-1.422002	-1.117496	1.477644	0.421708	0.170970	-0.138850	-0.206393	0.336147	-0.004123	-0.192380	1.466493	6.246067	3.306642	0.708767	-0.300384	-0.303240	0.978499	6.341175	3.563630	0.669024	-0.161732	-0.311484	0.978499	6.341175	3.563630	0.669024	-0.161732	-0.311484
1474.247000	0.474043	-2.161068	-1.423955	-1.114205	1.477572	0.419833	0.164595	-0.136572	-0.198755	0.325840	-0.004123	-0.186024	1.433929	6.516029	3.400323	0.689301	-0.297653	-0.292458	0.964369	6.351777	3.568292	0.663664	-0.155640	-0.308424	0.964369	6.351777	3.568292	0.663664	-0.155640	-0.308424
1474.257000	0.475729	-2.162395	-1.425845	-1.111030	1.477536	0.417996	0.160571	-0.129582	-0.190920	0.313666	-0.003963	-0.179904	1.215262	6.429667	3.254274	0.619928	-0.276235	-0.261014	0.950201	6.362921	3.573020	0.658287	-0.149550	-0.305363	0.950201	6.362921	3.573020	0.658287	-0.149550	-0.305363
1474.267000	0.477268	-2.163686	-1.427669	-1.108056	1.477548	0.416273	0.152762	-0.124436	-0.183739	0.300091	-0.004086	-0.171349	1.156160	6.447292	3.354146	0.680405	-0.302393	-0.257993	0.936060	6.373687	3.577895	0.652911	-0.143457	-0.302303	0.936060	6.373687	3.577895	0.652911	-0.143457	-0.302303
1474.277000	0.478771	-2.164867	-1.429471	-1.105064	1.477440	0.414578	0.146603	-0.115823	-0.176421	0.291010	-0.003708	-0.164151	1.078817	6.309888	3.457205	0.625030	-0.306146	-0.254834	0.921918	6.384423	3.582909	0.647532	-0.137366	-0.299242	0.921918	6.384423	3.582909	0.647532	-0.137366	-0.299242
1474.287000	0.480217	-2.165931	-1.431169	-1.102286	1.477452	0.413018	0.138525	-0.108359	-0.166979	0.274571	-0.003949	-0.156785	1.041841	5.818509	3.282296	0.628576	-0.291430	-0.199052	0.907779	6.394954	3.588259	0.642162	-0.131273	-0.296182	0.907779	6.394954	3.588259	0.642162	-0.131273	-0.296182
1474.299000	0.481829	-2.167188	-1.433105	-1.099130	1.477404	0.411212	0.132107	-0.107143	-0.155866	0.257325	-0.003933	-0.145866	0.805516	6.333069	3.377228	0.636292	-0.300337	-0.225050	0.890802	6.407700	3.594684	0.635703	-0.123966	-0.292509	0.890802	6.407700	3.594684	0.635703	-0.123966	-0.292509
1474.309000	0.483081	-2.168263	-1.434671	-1.096576	1.477356	0.409802	0.124423	-0.100789	-0.149048	0.241663	-0.003796	-0.136494	0.745072	6.383501	3.473250	0.572057	-0.319111	-0.278046	0.876636	6.418438	3.600184	0.630313	-0.117869	-0.289448	0.876636	6.418438	3.600184	0.630313	-0.117869	-0.289448
1474.319000	0.484250	-2.169232	-1.436119	-1.094260	1.477356	0.408428	0.117830	-0.096059	-0.141730	0.224260	-0.003325	-0.134283	0.419095	6.476876	3.612743	0.611702	-0.296549	-0.164824	0.862463	6.429037	3.605997	0.624928	-0.111776	-0.286388	0.862463	6.429037	3.605997	0.624928	-0.111776	-0.286388
1474.329000	0.485407	-2.170152	-1.437492	-1.092030	1.477333	0.407219	0.110175	-0.091574	-0.130700	0.212832	-0.003514	-0.120496	0.521827	6.676358	3.318727	0.610130	-0.297748	-0.255232	0.848271	6.439685	3.612014	0.619541	-0.105688	-0.283327	0.848271	6.439685	3.612014	0.619541	-0.105688	-0.283327
1474.341000	0.486609	-2.171215	-1.439059	-1.089606	1.477296	0.405867	0.098374	-0.082746	-0.121384	0.192008	-0.003047	-0.115089	0.694345	6.588675	3.549101	0.634665	-0.309010	-0.247649	0.831214	6.452534	3.619483	0.613070	-0.098377	-0.279655	0.831214	6.452534	3.619483	0.613070	-0.098377	-0.279655
1474.351000	0.487556	-2.172026	-1.440228	-1.087736	1.477224	0.404804	0.094107	-0.077097	-0.111388	0.178996	-0.003270	-0.105393	0.656393	6.685357	3.546074	0.622800	-0.313551	-0.271841	0.816967	6.463379	3.626018	0.607680	-0.092279	-0.276594	0.816967	6.463379	3.626018	0.607680	-0.092279	-0.276594
1474.361000	0.488451	-2.172743	-1.441353	-1.086029	1.477189	0.403741	0.087719	-0.072023	-0.104738	0.166656	-0.002468	-0.101348	0.397462	6.935496	3.595926	0.648717	-0.345907	-0.167132	0.802716	6.474022	3.632727	0.602283	-0.086187	-0.273534	0.802716	6.474022	3.632727	0.602283	-0.086187	-0.273534
1474.371000	0.489240	-2.173375	-1.442380	-1.084445	1.477177	0.402834	0.078995	-0.067298	-0.096737	0.154071	-0.002184	-0.087744	0.621395	7.088343	3.808249	0.640518	-0.300608	-0.229918	0.788446	6.484640	3.639652	0.596887	-0.080090	-0.270473	0.788446	6.484640	3.639652	0.596887	-0.080090	-0.270473
1474.383000	0.490076	-2.174113	-1.443440	-1.082716	1.477153	0.401844	0.070500	-0.056537	-0.084990	0.139769	-0.002622	-0.077846	0.633198	6.790782	3.795036	0.586046	-0.319230	-0.251702	0.771269	6.497564	3.648466	0.590420	-0.072779	-0.266801	0.771269	6.497564	3.648466	0.590420	-0.072779	-0.266801
1474.393000	0.490756	-2.174576	-1.444226	-1.081438	1.477129	0.401080	0.063164	-0.048454	-0.074695	0.126980	-0.002566	-0.071251	0.571074	6.467917	3.716949	0.550999	-0.307345	-0.232648	0.756942	6.508128	3.656089	0.585035	-0.066686	-0.263740	0.756942	6.508128	3.656089	0.585035	-0.066686	-0.263740
1474.403000	0.491292	-2.175004	-1.444892	-1.080238	1.477093	0.400414	0.055342	-0.042621	-0.063020	0.111918	-0.001833	-0.062971	0.792848	6.409067	3.464587	0.552984	-0.315389	-0.212819	0.742571	6.518869	3.664056	0.579654	-0.060593	-0.260680	0.742571	6.518869	3.664056	0.579654	-0.060593	-0.260680
1474.413000	0.491793	-2.175362	-1.445439	-1.079243	1.477069	0.399889	0.048105	-0.039001	-0.052711	0.098354	-0.001272	-0.053222	0.869026	6.408457	3.352669	0.559201	-0.285869	-0.248034	0.728175	6.529451	3.672458	0.574280	-0.054499	-0.257619	0.728175	6.529451	3.672458	0.574280	-0.054499	-0.257619
1474.425000	0.492269	-2.175839	-1.446048	-1.078174	1.477105	0.399256	0.039505	-0.033458	-0.044714	0.080313	-0.001338	-0.047363	0.928678	6.423995	3.437165	0.558275	-0.298625	-0.167582	0.710840	6.542664	3.682597	0.567824	-0.047193	-0.253946	0.710840	6.542664	3.682597	0.567824	-0.047193	-0.253946
1474.435000	0.492626	-2.176111	-1.446425	-1.077473	1.477093	0.398805	0.034036	-0.027349	-0.035889	0.066462	-0.001127	-0.040277	0.982898	6.322222	3.313993	0.554920	-0.284574	-0.153909	0.696373	6.553533	3.691317	0.562439	-0.041096	-0.250886	0.696373	6.553533	3.691317	0.562439	-0.041096	-0.250886
1474.445000	0.492923	-2.176348	-1.446783	-1.076868	1.477058	0.398462	0.027941	-0.022228	-0.029926	0.055099	-0.000682	-0.031749	0.873116	6.407711	3.457450	0.527085	-0.286438	-0.104433	0.681876	6.564464	3.700258	0.557055	-0.035001	-0.247825	0.681876	6.564464	3.700258	0.557055	-0.035001	-0.247825
1474.455000	0.493173	-2.176525	-1.447080	-1.076423	1.477058	0.398179	0.021740	-0.016848	-0.023434	0.037740	-0.000371	-0.021688	0.777250	6.495762	3.557833	0.544334	-0.302071	-0.134778	0.667380	6.575069	3.709321	0.551665	-0.028906	-0.244765	0.667380	6.575069	3.709321	0.551665	-0.028906	-0.244765
1474.467000	0.493360	-2.176665	-1.447278	-1.076095	1.477082	0.398015	0.012550	-0.009682	-0.014169	0.022850	-0.000346	-0.011231	0.724564	6.625017	3.703150	0.544498	-0.265567	-0.123125	0.610338	6.881783	3.720503	0.545196	-0.021594	-0.241092	0.610338	6.881783	3.720503	0.545196	-0.021594	-0.241092
1474.477000	0.493404	-2.176697	-1.447346	-1.075947	1.477058	0.397949	0.003481	-0.001648	-0.003910	0.008660	-0.000314	-0.000094	0.089338	7.100584	3.962237	0.461560	-0.296168	-0.024706	-0.399482	7.687078	4.184913	0.405876	-0.015502	-0.040446	-0.399482	7.687078	4.184913	0.405876	-0.015502	-0.040446
1474.487000	0.493424	-2.176707	-1.447366	-1.076005	1.477082	0.398026	-0.004572	0.003127	0.003691	-0.013194	-0.000233	0.009956	-0.750631	7.845138	4.520292	0.212119	-0.280715	0.087966	-1.436255	8.479995	4.742969	0.005997	-0.009374	0.186372	-1.436255	8.479995	4.742969	0.005997	-0.009374	0.186372
1474.497000	0.493348	-2.176668	-1.447240	-1.076239	1.477058	0.398225	-0.011684	0.008349	0.015872	-0.026542	-0.000185	0.022744	-1.694251	8.743503	4.729180	0.214482	-0.274840	0.128875	-2.274589	9.265616	5.049633	-0.035742	-0.003231	0.330942	-2.274589	9.265616	5.049633	-0.035742	-0.003231	0.330942
1474.509000	0.493141	-2.176510	-1.447021	-1.076554	1.477046	0.398452	-0.019318	0.014336	0.022600	-0.035542	-0.000149	0.021849	-1.696856	8.949901	4.950153	0.104781	-0.235526	0.176586	-2.291335	9.374686	5.063298	-0.042432	0.004132	0.334589	-2.291335	9.374686	5.063298	-0.042432	0.004132	0.334589
1474.519000	0.492970	-2.176376	-1.446718	-1.076980	1.477034	0.398646	-0.023604	0.017135	0.031091	-0.047296	-0.000128	0.027365	-1.878847	9.372900	4.949331	0.007316	-0.224821	0.236652	-2.305305	9.386902	5.074897	-0.048002	0.010277	0.337628	-2.305305	9.386902	5.074897	-0.048002	0.010277	0.337628
1474.529000	0.492692	-2.176146	-1.446353	-1.077480	1.477022	0.398986	-0.030328	0.022909	0.039083	-0.064717	-0.000112	0.036125	-2.004140	9.442584	5.012441	0.002471	-0.239016	0.198777	-2.319304	9.399209	5.086615	-0.053581	0.016416	0.340666	-2.319304	9.399209	5.086615	-0.053581	0.016416	0.340666
1474.539000	0.492303	-2.175842	-1.445930	-1.078227	1.477058	0.399399	-0.037674	0.029723	0.047030	-0.079776	-0.000099	0.043478	-2.037621	9.488036	4.981429	-0.058175	-0.189236	0.223532	-2.333328	9.411495	5.098553	-0.059167	0.022556	0.343705	-2.333328	9.411495	5.098553	-0.059167	0.022556	0.343705
1474.551000	0.491819	-2.175431	-1.445291	-1.079277	1.477070	0.399956	-0.047136	0.037110	0.056634	-0.098130	-0.000071	0.054275	-1.988792	9.674447	5.131765	-0.003916	-0.176853	0.248108	-2.350211	9.426495	5.113167	-0.065869	0.029926	0.347352	-2.350211	9.426495	5.113167	-0.065869	0.029926	0.347352
1474.561000	0.491288	-2.175045	-1.444700	-1.080316	1.477046	0.400499	-0.053530	0.043579	0.062853	-0.112322	-0.000064	0.061368	-2.068899	9.602960	5.321953	-0.024485	-0.152631	0.254371	-2.364294	9.438776	5.125626	-0.071453	0.036066	0.350391	-2.364294	9.438776	5.125626	-0.071453	0.036066	0.350391
1474.571000	0.490661	-2.174598	-1.443988	-1.081520	1.477058	0.401161	-0.059758	0.049549	0.070294	-0.126130	-0.000044	0.067876	-2.287063	9.684782	5.424544	-0.036654	-0.133299	0.319057	-2.378413	9.451155	5.138351	-0.077039	0.042207	0.353430	-2.378413	9.451155	5.138351	-0.077039	0.042207	0.353430
1474.581000	0.490057	-2.174032	-1.443265	-1.082864	1.477046	0.401912	-0.067549	0.055790	0.079031	-0.142328	0.000051	0.079909	-2.322321	9.682478	5.552942	-0.026961	-0.089716	0.275132	-2.392549	9.463393	5.151382	-0.082622	0.048346	0.356468	-2.392549	9.463393	5.151382	-0.082622	0.048346	0.356468
1474.593000	0.489163	-2.173357	-1.442229	-1.084631	1.477071	0.402912	-0.078129	0.062759	0.090217	-0.156280	0.001215	0.088162	-2.205361	9.814013	5.576818	-0.040477	-0.057595	0.305355	-2.409547	9.478196	5.167196	-0.089324	0.055716	0.360115	-2.409547	9.478196	5.167196	-0.089324	0.055716	0.360115
1474.603000	0.488357	-2.172647	-1.441265	-1.086249	1.477046	0.403815	-0.084432	0.069347	0.101407	-0.170781	0.001166	0.096085	-2.239208	9.668341	5.416790	-0.030021	-0.031120	0.322262	-2.423751	9.490596	5.180785	-0.094908	0.061859	0.363154	-2.423751	9.490596	5.180785	-0.094908	0.061859	0.363154
1474.613000	0.487477	-2.171935	-1.440158	-1.088090	1.477108	0.404849	-0.091304	0.077644	0.109929	-0.183888	0.003378	0.105571	-2.412503	9.443170	5.545693	0.015591	-0.020358	0.304663	-2.437955	9.502687	5.194655	-0.100490	0.067999	0.366193	-2.437955	9.502687	5.194655	-0.100490	0.067999	0.366193
1474.623000	0.486525	-2.171117	-1.438989	-1.089961	1.477131	0.405960	-0.100983	0.083824	0.119646	-0.197382	0.003331	0.113634	-2.297764	9.415516	5.534297	0.000732	0.025115	0.285219	-2.452215	9.515227	5.208786	-0.106069	0.074137	0.369231	-2.452215	9.515227	5.208786	-0.106069	0.074137	0.369231
1474.635000	0.485252	-2.170074	-1.437425	-1.092546	1.477119	0.407367	-0.109297	0.087003	0.131204	-0.212697	0.003541	0.123802	-2.189773	9.564125	5.466155	0.009974	0.033775	0.298665	-2.469338	9.530015	5.226132	-0.112765	0.081513	0.372878	-2.469338	9.530015	5.226132	-0.112765	0.081513	0.372878
1474.645000	0.484150	-2.169149	-1.436048	-1.094740	1.477181	0.408629	-0.113613	0.091275	0.138728	-0.224333	0.005073	0.127196	-2.496321	9.740596	5.441576	0.031098	0.048719	0.336841	-2.483632	9.542435	5.240810	-0.118342	0.087653	0.375917	-2.483632	9.542435	5.240810	-0.118342	0.087653	0.375917
1474.655000	0.482950	-2.168185	-1.434550	-1.097059	1.477216	0.409939	-0.121918	0.100070	0.150277	-0.235002	0.003892	0.139480	-2.449286	9.521758	5.311247	-0.040517	0.073652	0.308232	-2.497956	9.555103	5.255627	-0.123926	0.093798	0.378956	-2.497956	9.555103	5.255627	-0.123926	0.093798	0.378956
1474.665000	0.481749	-2.167200	-1.432977	-1.099614	1.477264	0.411361	-0.128635	0.105121	0.156843	-0.250589	0.004529	0.146430	-2.716934	9.527802	5.395152	-0.074473	0.050496	0.326664	-2.512279	9.567471	5.270810	-0.129504	0.099938	0.381995	-2.512279	9.567471	5.270810	-0.129504	0.099938	0.381995
1474.675000	0.480392	-2.166107	-1.431373	-1.102205	1.477277	0.412900	-0.137931	0.109365	0.163214	-0.264482	0.005276	0.153875	-2.653362	9.702529	5.370688	-0.098686	0.123360	0.289038	-2.526617	9.579967	5.286063	-0.135089	0.106082	0.385033	-2.526617	9.579967	5.286063	-0.135089	0.106082	0.385033
1474.687000	0.478691	-2.164749	-1.429343	-1.105489	1.477349	0.414765	-0.145683	0.117792	0.172217	-0.284621	0.005731	0.164080	-2.468132	9.565581	5.493032	-0.059284	0.131636	0.346310	-2.543825	9.594855	5.304582	-0.141787	0.113457	0.388680	-2.543825	9.594855	5.304582	-0.141787	0.113457	0.388680
1474.697000	0.477193	-2.163574	-1.427570	-1.108362	1.477434	0.416515	-0.150699	0.119166	0.180592	-0.299252	0.005777	0.172025	-2.832874	10.078848	5.491599	-0.100503	0.131015	0.278187	-2.558164	9.607193	5.320116	-0.147380	0.119602	0.391719	-2.558164	9.607193	5.320116	-0.147380	0.119602	0.391719
1474.707000	0.475622	-2.162322	-1.425743	-1.111466	1.477457	0.418226	-0.158724	0.127894	0.191230	-0.316707	0.005786	0.179167	-2.702799	10.130543	5.498129	-0.063755	0.125686	0.327548	-2.572513	9.619547	5.335931	-0.152970	0.125746	0.394758	-2.572513	9.619547	5.335931	-0.152970	0.125746	0.394758
1474.717000	0.473990	-2.160966	-1.423835	-1.114660	1.477530	0.420077	-0.166603	0.134653	0.198849	-0.330370	0.005941	0.185869	-2.759301	9.942393	5.625695	-0.085067	0.130261	0.362206	-2.586857	9.631757	5.351991	-0.158562	0.131896	0.397796	-2.586857	9.631757	5.351991	-0.158562	0.131896	0.397796
1474.729000	0.471857	-2.159307	-1.421400	-1.118769	1.477625	0.422397	-0.174662	0.143898	0.211375	-0.348325	0.005140	0.195445	-2.557612	9.658936	5.619287	-0.045560	0.190294	0.331944	-2.604057	9.646269	5.371459	-0.165283	0.139270	0.401443	-2.604057	9.646269	5.371459	-0.165283	0.139270	0.401443
1474.739000	0.470047	-2.157783	-1.419267	-1.122323	1.477602	0.424372	-0.182237	0.148656	0.219976	-0.359295	0.006238	0.199647	-2.570809	9.543325	5.392330	-0.049849	0.167807	0.395381	-2.618400	9.658473	5.387965	-0.170886	0.145414	0.404482	-2.618400	9.658473	5.387965	-0.170886	0.145414	0.404482
1474.749000	0.468200	-2.156306	-1.417069	-1.126057	1.477685	0.426508	-0.188027	0.152400	0.229207	-0.367819	0.005728	0.213875	-2.623875	9.919182	5.692130	-0.067986	0.186235	0.324334	-2.632715	9.670346	5.404721	-0.176488	0.151563	0.407521	-2.632715	9.670346	5.404721	-0.176488	0.151563	0.407521
1474.759000	0.466187	-2.154698	-1.414739	-1.129958	1.477746	0.428647	-0.196793	0.158596	0.238223	-0.381602	0.005812	0.221420	-2.293219	9.781950	5.540899	-0.096630	0.196933	0.365645	-2.647051	9.682601	5.421618	-0.182093	0.157710	0.410559	-2.647051	9.682601	5.421618	-0.182093	0.157710	0.410559
1474.771000	0.463754	-2.152753	-1.411841	-1.134559	1.477806	0.431363	-0.203070	0.165636	0.245062	-0.398282	0.006648	0.231710	-2.302503	9.758602	5.799728	-0.152850	0.208337	0.340985	-2.664232	9.697191	5.442155	-0.188808	0.165087	0.414206	-2.664232	9.697191	5.442155	-0.188808	0.165087	0.414206
1474.781000	0.461719	-2.151014	-1.409226	-1.138596	1.477914	0.433699	-0.209199	0.170482	0.255876	-0.416683	0.007274	0.238794	-2.408153	9.723203	5.682606	-0.121288	0.229333	0.317225	-2.678514	9.709077	5.459501	-0.194403	0.171237	0.417245	-2.678514	9.709077	5.459501	-0.194403	0.171237	0.417245
1474.791000	0.459500	-2.149309	-1.406641	-1.142779	1.477949	0.436168	-0.217644	0.175023	0.262368	-0.436255	0.005783	0.247111	-2.191253	10.027558	5.729469	-0.124611	0.229015	0.344092	-2.692808	9.721352	5.476970	-0.200001	0.177388	0.420284	-2.692808	9.721352	5.476970	-0.200001	0.177388	0.420284
1474.801000	0.457320	-2.147508	-1.403897	-1.147162	1.477962	0.438656	-0.222282	0.182043	0.269226	-0.452505	0.006934	0.254414	-2.653634	9.902846	5.841692	-0.120687	0.218863	0.293289	-2.707060	9.733323	5.494671	-0.205611	0.183539	0.423323	-2.707060	9.733323	5.494671	-0.205611	0.183539	0.423323
1474.813000	0.454622	-2.145250	-1.400523	-1.152675	1.478095	0.441719	-0.233955	0.193014	0.279993	-0.468863	0.007405	0.265774	-2.310340	9.155163	5.745289	-0.086717	0.224655	0.338127	-2.724095	9.747249	5.516124	-0.212348	0.190919	0.426969	-2.724095	9.747249	5.516124	-0.212348	0.190919	0.426969
1474.823000	0.452217	-2.143295	-1.397664	-1.157537	1.478106	0.444426	-0.237499	0.194844	0.289547	-0.477118	0.007291	0.272663	-2.593652	9.686315	5.745042	-0.071811	0.265130	0.356425	-2.738294	9.759345	5.533959	-0.217985	0.197074	0.430008	-2.738294	9.759345	5.533959	-0.217985	0.197074	0.430008
1474.833000	0.449820	-2.141338	-1.394670	-1.162395	1.478239	0.447172	-0.243477	0.202172	0.303254	-0.484022	0.007701	0.283318	-2.828862	9.432961	5.383605	-0.109242	0.226157	0.328952	-2.752403	9.770679	5.552015	-0.223618	0.203230	0.433047	-2.752403	9.770679	5.552015	-0.223618	0.203230	0.433047
1474.843000	0.447315	-2.139298	-1.391690	-1.167309	1.478311	0.450041	-0.252523	0.208413	0.305982	-0.497243	0.008226	0.288666	-2.826282	9.328269	5.736042	-0.158774	0.208007	0.360360	-2.766490	9.782217	5.570082	-0.227894	0.209385	0.436086	-2.766490	9.782217	5.570082	-0.227894	0.209385	0.436086
1474.855000	0.444248	-2.136792	-1.387990	-1.173364	1.478395	0.453523	-0.261081	0.210818	0.320565	-0.520721	0.008237	0.297514	-3.138517	9.864471	5.533568	-0.175915	0.220751	0.341021	-2.783329	9.795909	5.591754	-0.230729	0.216778	0.439732	-2.783329	9.795909	5.591754	-0.230729	0.216778	0.439732
1474.865000	0.441600	-2.134607	-1.384845	-1.178614	1.478491	0.456529	-0.270741	0.217855	0.326409	-0.539290	0.008732	0.304033	-2.905974	9.806535	5.733667	-0.151041	0.225749	0.373377	-2.797300	9.807118	5.610110	-0.233100	0.222933	0.442771	-2.797300	9.807118	5.610110	-0.233100	0.222933	0.442771
1474.875000	0.438880	-2.132388	-1.381520	-1.184132	1.478575	0.459636	-0.276601	0.222735	0.331877	-0.556104	0.008607	0.314295	-3.145917	9.858164	5.955190	-0.110773	0.220353	0.306912	-2.811213	9.818216	5.628596	-0.235476	0.229097	0.445810	-2.811213	9.818216	5.628596	-0.235476	0.229097	0.445810
1474.885000	0.436052	-2.130132	-1.378145	-1.189813	1.478635	0.462830	-0.285654	0.227583	0.340218	-0.562102	0.008795	0.321743	-3.050082	10.223323	6.064202	-0.130761	0.221977	0.345635	-2.825074	9.829319	5.647098	-0.237872	0.235260	0.448849	-2.825074	9.829319	5.647098	-0.237872	0.235260	0.448849
1474.895000	0.433095	-2.127790	-1.374639	-1.195562	1.478731	0.466085	-0.291952	0.235740	0.349339	-0.571215	0.007813	0.327045	-2.848809	10.233345	6.086618	-0.093713	0.223493	0.366631	-2.838867	9.840285	5.665797	-0.240268	0.241423	0.451888	-2.838867	9.840285	5.665797	-0.240268	0.241423	0.451888
1474.907000	0.429501	-2.124931	-1.370318	-1.202441	1.478816	0.470108	-0.302264	0.240369	0.360268	-0.587167	0.008906	0.337970	-2.761329	10.312331	6.027812	-0.171085	0.226159	0.355546	-2.855308	9.853078	5.688362	-0.243124	0.248825	0.455534	-2.855308	9.853078	5.688362	-0.243124	0.248825	0.455534
1474.917000	0.426446	-2.122487	-1.366670	-1.208334	1.478875	0.473527	-0.307455	0.248684	0.369432	-0.607520	0.008253	0.345580	-2.747115	10.216025	5.982046	-0.227938	0.265841	0.367238	-2.868934	9.863724	5.707172	-0.245516	0.254989	0.458573	-2.868934	9.863724	5.707172	-0.245516	0.254989	0.458573
1474.927000	0.423340	-2.119913	-1.362912	-1.214479	1.478960	0.477031	-0.315513	0.256977	0.382755	-0.625215	0.009178	0.350223	-2.745732	9.930467	5.807589	-0.199632	0.240083	0.414646	-2.882465	9.874087	5.726180	-0.247910	0.261156	0.461612	-2.882465	9.874087	5.726180	-0.247910	0.261156	0.461612
1474.937000	0.420184	-2.117316	-1.359094	-1.221001	1.479068	0.480684	-0.320769	0.261774	0.389296	-0.639868	0.009016	0.360668	-2.811375	9.954179	5.810877	-0.124090	0.231882	0.322951	-2.895871	9.883862	5.745113	-0.250342	0.267331	0.464651	-2.895871	9.883862	5.745113	-0.250342	0.267331	0.464651
1474.947000	0.416915	-2.114632	-1.355230	-1.227488	1.479152	0.484366	-0.329212	0.271321	0.394942	-0.643319	0.009409	0.368113	-2.795539	9.614872	6.048663	-0.151440	0.246837	0.347642	-2.909199	9.893679	5.764060	-0.252781	0.273505	0.467689	-2.909199	9.893679	5.764060	-0.252781	0.273505	0.467689
1474.957000	0.413638	-2.111918	-1.351224	-1.233943	1.479285	0.488088	-0.334407	0.273375	0.404261	-0.659766	0.010550	0.375005	-3.085551	9.726366	5.967522	-0.237647	0.269642	0.429418	-2.922427	9.903332	5.783081	-0.255205	0.279678	0.470728	-2.922427	9.903332	5.783081	-0.255205	0.279678	0.470728
1474.967000	0.410240	-2.109176	-1.347058	-1.240528	1.479345	0.491895	-0.343064	0.279725	0.411680	-0.677592	0.011245	0.382452	-2.919342	9.652389	6.080228	-0.200312	0.210140	0.406536	-2.935567	9.913030	5.802119	-0.257630	0.285858	0.473767	-2.935567	9.913030	5.802119	-0.257630	0.285858	0.473767
1474.979000	0.406099	-2.105800	-1.341973	-1.248916	1.479502	0.496566	-0.349591	0.282834	0.421720	-0.701176	0.011415	0.395787	-3.131021	9.877721	6.013905	-0.120526	0.242176	0.396721	-2.951162	9.924213	5.825133	-0.260571	0.293278	0.477414	-2.951162	9.924213	5.825133	-0.260571	0.293278	0.477414
1474.989000	0.402542	-2.102914	-1.337655	-1.256097	1.479573	0.500552	-0.358072	0.289320	0.430300	-0.706337	0.010938	0.405657	-3.124364	9.818355	6.070476	-0.123070	0.224849	0.377697	-2.964029	9.933308	5.844188	-0.263047	0.299463	0.480453	-2.964029	9.933308	5.844188	-0.263047	0.299463	0.480453
1474.999000	0.398892	-2.099921	-1.333302	-1.263139	1.479668	0.504556	-0.363757	0.292730	0.438364	-0.713787	0.010018	0.415323	-3.233787	10.039907	6.163121	-0.252057	0.224545	0.368925	-2.976750	9.941979	5.863288	-0.265507	0.302241	0.483491	-2.976750	9.941979	5.863288	-0.265507	0.302241	0.483491
1475.009000	0.395196	-2.096964	-1.328897	-1.270276	1.479788	0.508732	-0.371924	0.299867	0.448625	-0.733111	0.009521	0.420036	-3.123417	10.080496	5.909064	-0.282032	0.227188	0.420799	-2.989353	9.950498	5.882214	-0.267972	0.302335	0.486530	-2.989353	9.950498	5.882214	-0.267972	0.302335	0.486530
1475.021000	0.390704	-2.093213	-1.323583	-1.279179	1.479897	0.513915	-0.382737	0.306917	0.457668	-0.760229	0.010585	0.428413	-2.780398	9.948219	6.100057	-0.189917	0.231562	0.376087	-3.004240	9.959778	5.904903	-0.270967	0.302456	0.490177	-3.004240	9.959778	5.904903	-0.270967	0.302456	0.490177
1475.031000	0.386848	-2.090110	-1.318988	-1.287007	1.480029	0.518330	-0.387993	0.311872	0.466238	-0.767226	0.009812	0.430635	-2.969237	10.015722	6.129659	-0.130556	0.218930	0.411295	-3.016498	9.967406	5.923708	-0.273505	0.302561	0.493216	-3.016498	9.967406	5.923708	-0.273505	0.302561	0.493216
1475.041000	0.382910	-2.086927	-1.314255	-1.294745	1.480102	0.522715	-0.395324	0.315215	0.475019	-0.771717	0.011840	0.443559	-2.992758	10.246548	6.185408	-0.256893	0.216653	0.395733	-3.028649	9.975320	5.942472	-0.276026	0.302666	0.496254	-3.028649	9.975320	5.942472	-0.276026	0.302666	0.496254
1475.051000	0.378878	-2.083728	-1.309357	-1.302482	1.480196	0.527146	-0.403921	0.323519	0.482714	-0.793020	0.010110	0.454141	-2.871166	10.238541	6.284030	-0.262383	0.251613	0.392920	-3.040612	9.982815	5.961371	-0.278528	0.302776	0.499293	-3.040612	9.982815	5.961371	-0.278528	0.302776	0.499293
1475.063000	0.373944	-2.079882	-1.303407	-1.312146	1.480329	0.532568	-0.408527	0.329872	0.493741	-0.817880	0.010107	0.464216	-3.123489	10.356213	6.183439	-0.163696	0.254074	0.382177	-3.054754	9.991474	5.983838	-0.281581	0.302911	0.502940	-3.054754	9.991474	5.983838	-0.281581	0.302911	0.502940
1475.073000	0.369837	-2.076550	-1.298429	-1.320519	1.480414	0.537264	-0.414100	0.339520	0.505073	-0.821316	0.011400	0.474051	-3.439217	10.029593	6.017138	-0.204589	0.230487	0.412469	-3.066348	9.998326	6.000326	-0.284156	0.303032	0.505979	-3.066348	9.998326	6.000326	-0.284156	0.303032	0.505979
1475.083000	0.365598	-2.073148	-1.293480	-1.328730	1.480534	0.542029	-0.423561	0.343989	0.511545	-0.834504	0.011948	0.482571	-3.185540	10.210181	6.050676	-0.252865	0.252335	0.398779	-3.077738	10.004402	6.013598	-0.286727	0.303148	0.509018	-3.077738	10.004402	6.013598	-0.286727	0.303148	0.509018
1475.093000	0.361351	-2.069685	-1.288365	-1.337024	1.480618	0.546887	-0.429195	0.351724	0.518124	-0.857129	0.012329	0.488046	-3.345811	9.917504	6.314871	-0.219356	0.261316	0.405501	-3.088929	10.010015	6.026749	-0.289308	0.303275	0.512056	-3.088929	10.010015	6.026749	-0.289308	0.303275	0.512056
1475.103000	0.356954	-2.066093	-1.283112	-1.345846	1.480774	0.551808	-0.436578	0.355582	0.528253	-0.874922	0.013345	0.494282	-3.384444	10.158862	6.375978	-0.162522	0.249965	0.398761	-3.099914	10.015378	6.039894	-0.291911	0.303405	0.515095	-3.099914	10.015378	6.039894	-0.291911	0.303405	0.515095
1475.115000	0.351647	-2.061750	-1.276629	-1.356404	1.480942	0.557866	-0.446228	0.360948	0.539035	-0.874957	0.012610	0.503601	-3.226796	10.347276	6.279124	-0.282137	0.255058	0.384387	-3.112838	10.021549	6.055480	-0.295065	0.303566	0.517974	-3.112838	10.021549	6.055480	-0.295065	0.303566	0.517974
1475.125000	0.347134	-2.057991	-1.271176	-1.365094	1.481063	0.562943	-0.453550	0.369031	0.546239	-0.893641	0.013279	0.512272	-3.156015	10.137342	6.331199	-0.308395	0.259043	0.392313	-3.123281	10.025361	6.068472	-0.297653	0.303704	0.519725	-3.123281	10.025361	6.068472	-0.297653	0.303704	0.519725
1475.135000	0.342537	-2.054248	-1.265695	-1.374224	1.481171	0.567968	-0.461217	0.372962	0.558645	-0.918863	0.012413	0.519592	-3.217117	10.098059	6.056359	-0.205742	0.274866	0.434694	-3.133578	10.029288	6.081022	-0.300300	0.303853	0.521475	-3.133578	10.029288	6.081022	-0.300300	0.303853	0.521475
1475.145000	0.337937	-2.050465	-1.260127	-1.383567	1.481289	0.573279	-0.468655	0.381573	0.564301	-0.925406	0.011981	0.531200	-3.026736	9.677802	6.203785	-0.229057	0.287546	0.403404	-3.143616	10.032462	6.093396	-0.302985	0.304000	0.523226	-3.143616	10.032462	6.093396	-0.302985	0.304000	0.523226
1475.155000	0.333208	-2.046625	-1.254413	-1.392788	1.481471	0.578573	-0.475480	0.386473	0.568448	-0.939117	0.012849	0.537117	-3.103231	9.765571	6.564539	-0.292540	0.275231	0.408667	-3.153472	10.035852	6.105576	-0.305660	0.304151	0.524977	-3.153472	10.035852	6.105576	-0.305660	0.304151	0.524977
1475.165000	0.328443	-2.042775	-1.248511	-1.402173	1.481555	0.583973	-0.484181	0.389548	0.578221	-0.957408	0.013529	0.545853	-2.958014	9.983567	6.325761	-0.300896	0.301273	0.380719	-3.163076	10.038827	6.117610	-0.308333	0.304312	0.526728	-3.163076	10.038827	6.117610	-0.308333	0.304312	0.526728
1475.175000	0.323628	-2.038874	-1.242558	-1.411985	1.481687	0.589487	-0.489681	0.395847	0.588139	-0.969502	0.013379	0.553291	-3.311762	9.955737	6.203791	-0.236196	0.308575	0.410134	-3.172424	10.041240	6.129365	-0.311058	0.304471	0.528479	-3.172424	10.041240	6.129365	-0.311058	0.304471	0.528479
1475.187000	0.317675	-2.034053	-1.235501	-1.423621	1.481891	0.596172	-0.497115	0.402914	0.598194	-0.982159	0.014096	0.557626	-3.479050	10.115575	6.254430	-0.308209	0.287215	0.454217	-3.183352	10.043448	6.142942	-0.314355	0.304678	0.530580	-3.183352	10.043448	6.142942	-0.314355	0.304678	0.530580
1475.197000	0.312598	-2.029998	-1.229592	-1.433409	1.482000	0.601815	-0.502921	0.407938	0.607652	-1.003949	0.014830	0.566608	-3.454068	10.072256	6.201761	-0.279967	0.298395	0.439847	-3.185671	10.044021	6.154013	-0.317099	0.304852	0.532331	-3.185671	10.044021	6.154013	-0.317099	0.304852	0.532331
1475.207000	0.307463	-2.025883	-1.223577	-1.443802	1.482181	0.607563	-0.509045	0.412324	0.605809	-1.015081	0.015313	0.575026	-1.565040	7.772930	5.537029	0.023565	0.239574	0.306563	-1.624117	8.015076	5.021875	-0.213866	0.315558	0.441959	-1.624117	8.015076	5.021875	-0.213866	0.315558	0.441959
1475.219000	0.301437	-2.021095	-1.216250	-1.455474	1.482324	0.614334	-0.493818	0.397164	0.592833	-0.978684	0.013680	0.560399	-2.408384	9.358479	6.004664	-0.280465	0.274077	0.386289	-1.614334	7.963434	5.021567	-0.210935	0.315508	0.439858	-1.614334	7.963434	5.021567	-0.210935	0.315508	0.439858
1475.229000	0.296517	-2.017043	-1.210141	-1.465071	1.482516	0.619925	-0.489459	0.399270	0.590997	-0.977445	0.014088	0.554946	-2.202176	8.571906	5.394204	-0.254719	0.276500	0.339854	-1.600148	7.920502	5.020778	-0.208468	0.315465	0.438107	-1.600148	7.920502	5.020778	-0.208468	0.315465	0.438107
1475.239000	0.291660	-2.013040	-1.204222	-1.475030	1.482600	0.625440	-0.485230	0.397850	0.587081	-0.963833	0.013222	0.548299	-2.136896	7.772208	5.040835	-0.163007	0.287489	0.305556	-1.586180	7.877044	5.019497	-0.206013	0.315419	0.436356	-1.586180	7.877044	5.019497	-0.206013	0.315419	0.436356
1475.249000	0.286841	-2.009024	-1.198432	-1.484434	1.482708	0.630784	-0.478968	0.394370	0.577145	-0.942081	0.013242	0.539565	-1.916579	7.416003	5.005736	-0.277508	0.291220	0.372852	-1.572498	7.833671	5.017685	-0.203540	0.315366	0.434605	-1.572498	7.833671	5.017685	-0.203540	0.315366	0.434605
1475.259000	0.282078	-2.005180	-1.192855	-1.493700	1.482863	0.636219	-0.473375	0.385880	0.564585	-0.937045	0.012127	0.534504	-1.635016	7.291665	5.271889	-0.250921	0.284151	0.318711	-1.559022	7.790418	5.015406	-0.201054	0.315306	0.432854	-1.559022	7.790418	5.015406	-0.201054	0.315306	0.432854
1475.269000	0.277353	-2.001338	-1.187175	-1.503102	1.482972	0.641442	-0.467107	0.379003	0.558764	-0.924892	0.012775	0.523314	-1.403633	7.180451	5.203605	-0.142107	0.290678	0.386792	-1.545658	7.747573	5.012678	-0.198572	0.315248	0.431104	-1.545658	7.747573	5.012678	-0.198572	0.315248	0.431104
1475.281000	0.271873	-1.996870	-1.180472	-1.514007	1.483140	0.647613	-0.457870	0.369495	0.547204	-0.893143	0.012406	0.512092	-1.233399	7.304855	5.197587	-0.252707	0.327099	0.356285	-1.529864	7.696468	5.008823	-0.195583	0.315173	0.429003	-1.529864	7.696468	5.008823	-0.195583	0.315173	0.429003
1475.291000	0.267415	-1.993240	-1.175017	-1.522795	1.483212	0.652706	-0.450708	0.363617	0.539862	-0.884528	0.012905	0.504293	-1.330345	7.187275	4.955055	-0.313892	0.344004	0.333120	-1.516874	7.654006	5.005179	-0.193065	0.315109	0.427252	-1.516874	7.654006	5.005179	-0.193065	0.315109	0.427252
1475.301000	0.263002	-1.989608	-1.169725	-1.531607	1.483331	0.657683	-0.441779	0.360468	0.535569	-0.878459	0.012186	0.497681	-1.389752	6.927976	4.735174	-0.237275	0.301800	0.340893	-1.504108	7.611545	5.001129	-0.190556	0.315045	0.424898	-1.504108	7.611545	5.001129	-0.190556	0.315045	0.424898
1475.311000	0.258578	-1.986003	-1.164557	-1.540413	1.483512	0.662613	-0.434825	0.352484	0.525207	-0.859969	0.013473	0.492228	-1.353033	6.835282	4.891319	-0.144903	0.293531	0.313755	-1.491474	7.569125	4.996692	-0.188056	0.314973	0.421859	-1.491474	7.569125	4.996692	-0.188056	0.314973	0.421859
1475.321000	0.254226	-1.982528	-1.159375	-1.548847	1.483608	0.667502	-0.430328	0.348267	0.512958	-0.841913	0.012269	0.485520	-0.947185	6.460251	5.283221	-0.226075	0.297520	0.298725	-1.478943	7.527342	4.991910	-0.185535	0.314902	0.418820	-1.478943	7.527342	4.991910	-0.185535	0.314902	0.418820
1475.333000	0.249084	-1.978493	-1.153216	-1.558732	1.483788	0.673253	-0.419034	0.335261	0.502754	-0.831157	0.011709	0.471810	-1.053070	7.294123	5.202582	-0.189558	0.277661	0.316770	-1.464047	7.477712	4.985727	-0.182494	0.314813	0.415173	-1.464047	7.477712	4.985727	-0.182494	0.314813	0.415173
1475.343000	0.244946	-1.975224	-1.148170	-1.567218	1.483871	0.677929	-0.409491	0.328028	0.490201	-0.816303	0.011085	0.462995	-1.144376	7.489703	5.292122	-0.095104	0.293645	0.314025	-1.451763	7.436585	4.976870	-0.179974	0.314736	0.412134	-1.451763	7.436585	4.976870	-0.179974	0.314736	0.412134
1475.353000	0.240894	-1.971964	-1.143369	-1.575265	1.483991	0.682569	-0.401862	0.325297	0.481835	-0.795556	0.010836	0.454671	-1.143184	7.487678	5.354495	-0.147889	0.303497	0.296560	-1.439602	7.395833	4.966005	-0.177443	0.314656	0.409096	-1.439602	7.395833	4.966005	-0.177443	0.314656	0.409096
1475.363000	0.236963	-1.968764	-1.138673	-1.582972	1.484135	0.687028	-0.394870	0.320948	0.478898	-0.784921	0.010332	0.447216	-1.326190	7.331491	5.111036	-0.212555	0.300057	0.338021	-1.427589	7.354972	4.954893	-0.174895	0.314578	0.406057	-1.427589	7.354972	4.954893	-0.174895	0.314578	0.406057
1475.375000	0.232348	-1.964894	-1.133111	-1.592269	1.484231	0.692236	-0.386088	0.316049	0.471828	-0.773455	0.010182	0.439401	-1.601763	7.164211	5.048410	-0.196610	0.309045	0.310618	-1.413262	7.306415	4.941178	-0.171839	0.314476	0.402410	-1.413262	7.306415	4.941178	-0.171839	0.314476	0.402410
1475.385000	0.228474	-1.961793	-1.128463	-1.600128	1.484351	0.696596	-0.380797	0.306981	0.458634	-0.756093	0.011202	0.435129	-1.479546	7.497585	5.420531	-0.119416	0.282646	0.286986	-1.401414	7.266157	4.929442	-0.169306	0.314392	0.399371	-1.401414	7.266157	4.929442	-0.169306	0.314392	0.399371
1475.395000	0.224745	-1.958711	-1.123922	-1.607488	1.484448	0.700834	-0.373489	0.305135	0.448183	-0.734333	0.011473	0.425841	-1.698111	7.233143	5.532418	-0.201770	0.279231	0.309132	-1.389622	7.226172	4.917466	-0.166745	0.314306	0.396333	-1.389622	7.226172	4.917466	-0.166745	0.314306	0.396333
1475.405000	0.221066	-1.955731	-1.119363	-1.614680	1.484543	0.705081	-0.368402	0.296902	0.443000	-0.725521	0.010605	0.412072	-1.686401	7.410975	5.309822	-0.192669	0.312539	0.356328	-1.377904	7.186374	4.905257	-0.164177	0.314221	0.393294	-1.377904	7.186374	4.905257	-0.164177	0.314221	0.393294
1475.415000	0.217421	-1.952781	-1.114911	-1.621828	1.484663	0.709235	-0.361567	0.296015	0.438907	-0.718711	0.009865	0.407435	-1.666532	6.984382	4.952608	-0.154504	0.257253	0.291940	-1.366238	7.147032	4.892826	-0.161608	0.312274	0.390255	-1.366238	7.147032	4.892826	-0.161608	0.312274	0.390255
1475.425000	0.213909	-1.949884	-1.110538	-1.629071	1.484759	0.713279	-0.353449	0.287102	0.428236	-0.702721	0.008681	0.397839	-1.811625	7.082396	4.927183	-0.100737	0.270516	0.299425	-1.354640	7.107820	4.880167	-0.159050	0.306094	0.387216	-1.354640	7.107820	4.880167	-0.159050	0.306094	0.387216
1475.435000	0.210421	-1.947043	-1.106353	-1.636029	1.484830	0.717206	-0.348900	0.284339	0.417589	-0.683415	0.009396	0.388981	-1.823228	6.851295	4.977867	-0.154272	0.277701	0.286112	-1.343112	7.068763	4.867332	-0.156487	0.299910	0.384177	-1.343112	7.068763	4.867332	-0.156487	0.299910	0.384177
1475.447000	0.206335	-1.943715	-1.101558	-1.644033	1.484951	0.721789	-0.339356	0.273553	0.406290	-0.669105	0.008528	0.377284	-2.042178	7.109537	5.169412	-0.137224	0.279858	0.325011	-1.329336	7.023076	4.851820	-0.153416	0.292488	0.380531	-1.329336	7.023076	4.851820	-0.153416	0.292488	0.380531
1475.457000	0.202965	-1.940972	-1.097577	-1.650564	1.485034	0.725557	-0.332998	0.268440	0.395677	-0.659483	0.008239	0.369183	-1.912198	7.111577	5.435026	-0.110747	0.298638	0.342117	-1.317893	6.985276	4.838702	-0.150855	0.286304	0.377492	-1.317893	6.985276	4.838702	-0.150855	0.286304	0.377492
1475.467000	0.199657	-1.938312	-1.093602	-1.657059	1.485131	0.729221	-0.326285	0.261110	0.389898	-0.645023	0.008970	0.367462	-1.911264	7.209110	5.235452	-0.096204	0.284285	0.281695	-1.306467	6.947718	4.825390	-0.148290	0.280117	0.374453	-1.306467	6.947718	4.825390	-0.148290	0.280117	0.374453
1475.477000	0.196435	-1.935722	-1.089698	-1.663556	1.485142	0.732822	-0.319015	0.257028	0.382939	-0.624471	0.007840	0.358883	-1.624725	7.177792	5.044922	-0.113443	0.323534	0.303982	-1.295040	6.910839	4.811923	-0.145736	0.273930	0.371414	-1.295040	6.910839	4.811923	-0.145736	0.273930	0.371414
1475.489000	0.192574	-1.932739	-1.085162	-1.670908	1.485274	0.737061	-0.312907	0.250555	0.369416	-0.607104	0.007771	0.347533	-1.377043	6.900737	5.240864	-0.131524	0.309549	0.312374	-1.281392	6.866491	4.795609	-0.142654	0.266504	0.367768	-1.281392	6.866491	4.795609	-0.142654	0.266504	0.367768
1475.499000	0.189516	-1.930162	-1.081498	-1.676807	1.485346	0.740466	-0.306531	0.245392	0.362865	-0.597194	0.008351	0.339134	-1.165722	6.803506	5.125998	-0.095410	0.310911	0.287262	-1.270023	6.830127	4.781904	-0.140085	0.260319	0.364729	-1.270023	6.830127	4.781904	-0.140085	0.260319	0.364729
1475.509000	0.186411	-1.927739	-1.077869	-1.682631	1.485418	0.743840	-0.300383	0.244065	0.358611	-0.586939	0.008243	0.332737	-0.570831	6.402966	4.729460	-0.122353	0.329200	0.271611	-1.258652	6.794348	4.768111	-0.137519	0.254130	0.361690	-1.258652	6.794348	4.768111	-0.137519	0.254130	0.361690
1475.519000	0.183504	-1.925357	-1.074435	-1.688521	1.485479	0.747070	-0.289094	0.235022	0.347269	-0.573848	0.007656	0.324100	-0.524265	6.328610	4.877322	-0.062882	0.304929	0.315220	-1.247313	6.758699	4.754253	-0.134967	0.247940	0.358651	-1.247313	6.758699	4.754253	-0.134967	0.247940	0.358651
1475.531000	0.180089	-1.922624	-1.070354	-1.695387	1.485598	0.750872	-0.280216	0.228972	0.337175	-0.546557	0.007446	0.313697	-0.511337	6.250086	4.778989	-0.046011	0.368319	0.290131	-1.233666	6.716945	4.737517	-0.131915	0.240513	0.355004	-1.233666	6.716945	4.737517	-0.131915	0.240513	0.355004
1475.541000	0.177417	-1.920385	-1.067052	-1.700685	1.485694	0.753970	-0.268761	0.222467	0.324685	-0.528151	0.007822	0.306220	-0.859165	6.024848	5.174996	-0.107597	0.296435	0.290567	-1.222288	6.682654	4.723553	-0.129361	0.234327	0.351966	-1.222288	6.682654	4.723553	-0.129361	0.234327	0.351966
1475.551000	0.174781	-1.918253	-1.063771	-1.705814	1.485755	0.756998	-0.261888	0.212691	0.317062	-0.522958	0.008000	0.297010	-0.985459	6.519726	4.932021	-0.152449	0.348675	0.349354	-1.210868	6.648913	4.709454	-0.126800	0.228141	0.348927	-1.210868	6.648913	4.709454	-0.126800	0.228141	0.348927
1475.561000	0.172253	-1.916144	-1.060527	-1.710980	1.485839	0.759996	-0.253129	0.209682	0.310337	-0.513397	0.008079	0.293464	-1.382276	6.329450	4.902646	-0.108030	0.335666	0.239485	-1.199450	6.615424	4.695323	-0.124245	0.221956	0.345888	-1.199450	6.615424	4.695323	-0.124245	0.221956	0.345888
1475.571000	0.169828	-1.914084	-1.057488	-1.716021	1.485910	0.762864	-0.247891	0.201475	0.299835	-0.500814	0.006980	0.282630	-1.425030	6.366109	4.956249	-0.071541	0.344697	0.288347	-1.187993	6.582837	4.681242	-0.120228	0.215767	0.342849	-1.187993	6.582837	4.681242	-0.120228	0.215767	0.342849
1475.581000	0.167358	-1.912082	-1.054519	-1.721089	1.485959	0.765627	-0.244250	0.197587	0.290409	-0.484434	0.007256	0.271924	-1.314275	6.368642	4.975351	-0.017468	0.343022	0.258339	-1.176542	6.550114	4.667047	-0.114419	0.209582	0.339810	-1.176542	6.550114	4.667047	-0.114419	0.209582	0.339810
1475.591000	0.164949	-1.910129	-1.051635	-1.725840	1.486066	0.768361	-0.236435	0.193217	0.285587	-0.462839	0.007263	0.263896	-1.466516	6.155589	4.839403	-0.058990	0.373037	0.271152	-1.165046	6.518218	4.652917	-0.108612	0.203395	0.336771	-1.165046	6.518218	4.652917	-0.108612	0.203395	0.336771
1475.603000	0.162191	-1.907855	-1.048320	-1.731194	1.486138	0.771479	-0.230320	0.184394	0.274427	-0.445011	0.006826	0.254647	-1.333831	6.140625	4.848738	-0.091273	0.332704	0.240313	-1.151214	6.480491	4.635967	-0.101644	0.195975	0.333125	-1.151214	6.480491	4.635967	-0.101644	0.195975	0.333125
1475.613000	0.159876	-1.906057	-1.045652	-1.735567	1.486198	0.774006	-0.222969	0.178536	0.266955	-0.435847	0.006233	0.249463	-1.256287	6.193238	4.690790	-0.097005	0.347612	0.259677	-1.139623	6.449962	4.621893	-0.095846	0.189791	0.330086	-1.139623	6.449962	4.621893	-0.095846	0.189791	0.330086
1475.623000	0.157671	-1.904357	-1.043123	-1.739823	1.486258	0.776434	-0.215637	0.171775	0.259033	-0.426394	0.005900	0.240493	-1.152812	6.346890	4.881384	-0.071797	0.333621	0.243112	-1.128004	6.419855	4.607880	-0.090054	0.183606	0.327047	-1.128004	6.419855	4.607880	-0.090054	0.183606	0.327047
1475.633000	0.155537	-1.902620	-1.040650	-1.743970	1.486282	0.778761	-0.210569	0.168166	0.250075	-0.414043	0.006043	0.232685	-0.782476	6.206294	4.803482	-0.037223	0.336613	0.260461	-1.116329	6.390330	4.593860	-0.084268	0.177422	0.324008	-1.116329	6.390330	4.593860	-0.084268	0.177422	0.324008
1475.645000	0.153083	-1.900766	-1.037781	-1.748807	1.486378	0.781490	-0.197290	0.156550	0.236302	-0.394457	0.005568	0.223016	-1.144943	6.667048	5.165410	-0.017854	0.329394	0.280467	-1.102240	6.355886	4.577122	-0.077337	0.170005	0.320362	-1.102240	6.355886	4.577122	-0.077337	0.170005	0.320362
1475.655000	0.151140	-1.899196	-1.035447	-1.752808	1.486425	0.783674	-0.189968	0.152608	0.230849	-0.378523	0.005268	0.216180	-1.165680	6.786519	5.024331	0.015880	0.345819	0.272014	-1.090462	6.327350	4.563131	-0.071565	0.163823	0.317323	-1.090462	6.327350	4.563131	-0.071565	0.163823	0.317323
1475.665000	0.149317	-1.897697	-1.033175	-1.756556	1.486462	0.785721	-0.185477	0.150326	0.219590	-0.361397	0.005763	0.210531	-1.045621	6.614245	5.083266	0.016904	0.344852	0.248186	-1.078628	6.299433	4.549232	-0.065795	0.157642	0.314284	-1.078628	6.299433	4.549232	-0.065795	0.157642	0.314284
1475.675000	0.147522	-1.896225	-1.031054	-1.760054	1.486534	0.787724	-0.175970	0.146105	0.209846	-0.345509	0.004738	0.199305	-1.197497	6.192019	5.206254	-0.032891	0.356409	0.328060	-1.066734	6.272031	4.535351	-0.060025	0.151462	0.311245	-1.066734	6.272031	4.535351	-0.060025	0.151462	0.311245
1475.687000	0.145448	-1.894548	-1.028495	-1.764067	1.486593	0.790094	-0.169200	0.138620	0.204656	-0.331248	0.004440	0.192835	-1.059640	6.376072	4.941483	-0.041143	0.358831	0.270929	-1.052396	6.239675	4.518774	-0.053105	0.144047	0.307599	-1.052396	6.239675	4.518774	-0.053105	0.144047	0.307599
1475.697000	0.143794	-1.893147	-1.026477	-1.767223	1.486653	0.791988	-0.164016	0.133973	0.196548	-0.320134	0.003298	0.184412	-0.827162	6.195271	4.695799	-0.041884	0.394053	0.233656	-1.040375	6.213305	4.504968	-0.047340	0.137870	0.304560	-1.040375	6.213305	4.504968	-0.047340	0.137870	0.304560
[truncated: 3,314 more rows]
