# Supplementary material for: Practical Aspects of Model-Based Collision Detection
Source: Front Robot AI. 2020 Nov 23;7:571574. doi: 10.3389/frobt.2020.571574 (PMC7805958; doi:10.3389/frobt.2020.571574)
Supplement: Supplementary file 2 [file Data_Sheet_2.zip › tests_0209/min_safety_soft_collision.csv]

1305.545000	-0.943590	-2.456361	-1.014377	-1.246537	1.486795	1.496837	0.250315	0.137116	0.000268	-0.130502	0.000000	-0.166202	3.987225	11.169888	4.331882	0.041482	-0.047854	-0.259197	3.733139	11.301029	4.590593	-0.048661	0.008912	-0.397984	3.733139	11.301029	4.590593	-0.048661	0.008912	-0.397984
1305.547000	-0.943120	-2.456110	-1.014354	-1.246814	1.486735	1.496478	0.253376	0.136417	0.000255	-0.131884	0.000000	-0.166180	3.955741	11.370114	4.368765	0.016802	-0.033037	-0.270965	3.738360	11.303580	4.592342	-0.049264	0.008948	-0.398675	3.738360	11.303580	4.592342	-0.049264	0.008948	-0.398675
1305.557000	-0.940521	-2.454680	-1.014365	-1.248221	1.486747	1.494821	0.267930	0.143494	0.000347	-0.138400	0.000000	-0.170742	4.011988	11.646667	4.386461	0.033978	-0.009958	-0.351109	3.764426	11.316521	4.600822	-0.052297	0.009108	-0.402131	3.764426	11.316521	4.600822	-0.052297	0.009108	-0.402131
1305.567000	-0.937767	-2.453214	-1.014377	-1.249685	1.486760	1.492994	0.280728	0.151712	0.000928	-0.146786	0.000000	-0.180609	4.189926	11.656318	4.445315	0.009171	-0.031050	-0.354761	3.790245	11.328946	4.609293	-0.055340	0.009273	-0.405587	3.790245	11.328946	4.609293	-0.055340	0.009273	-0.405587
1305.579000	-0.934229	-2.451266	-1.014340	-1.251537	1.486735	1.490772	0.302159	0.164098	0.000577	-0.155163	0.000000	-0.191483	3.880198	11.459520	4.575292	0.040340	-0.028525	-0.329193	3.821009	11.343701	4.619498	-0.058997	0.009472	-0.409735	3.821009	11.343701	4.619498	-0.058997	0.009472	-0.409735
1305.589000	-0.931151	-2.449611	-1.014329	-1.253198	1.486735	1.488741	0.314539	0.167391	0.000679	-0.159125	0.000000	-0.201476	4.115063	11.743643	4.644820	0.018334	-0.050187	-0.328492	3.846450	11.355819	4.627975	-0.062059	0.009631	-0.413191	3.846450	11.355819	4.627975	-0.062059	0.009631	-0.413191
1305.599000	-0.927892	-2.447894	-1.014340	-1.254810	1.486735	1.486698	0.329101	0.174847	0.001377	-0.165275	0.000000	-0.213409	3.946640	12.011785	4.692776	0.013364	-0.020589	-0.292968	3.871705	11.367756	4.636524	-0.065112	0.009792	-0.416647	3.871705	11.367756	4.636524	-0.065112	0.009792	-0.416647
1305.609000	-0.924478	-2.446067	-1.014316	-1.256537	1.486735	1.484515	0.342716	0.185465	0.001911	-0.174578	0.000000	-0.216032	4.124860	11.775803	4.737415	-0.032376	-0.022566	-0.360160	3.896766	11.379495	4.645107	-0.068174	0.009952	-0.420103	3.896766	11.379495	4.645107	-0.068174	0.009952	-0.420103
1305.621000	-0.920210	-2.443739	-1.014280	-1.258715	1.486711	1.481858	0.360471	0.194087	0.002034	-0.187676	0.000000	-0.231928	3.982317	11.658846	4.845098	-0.036731	0.007687	-0.332775	3.926569	11.393266	4.655445	-0.071853	0.010146	-0.424250	3.926569	11.393266	4.655445	-0.071853	0.010146	-0.424250
1305.631000	-0.916483	-2.441733	-1.014291	-1.260584	1.486722	1.479482	0.374115	0.200732	0.003472	-0.194649	0.000000	-0.237285	3.903986	11.860983	4.858074	-0.015566	0.020735	-0.352656	3.951210	11.404645	4.664053	-0.074933	0.010304	-0.427706	3.951210	11.404645	4.664053	-0.074933	0.010304	-0.427706
1305.641000	-0.912674	-2.439680	-1.014207	-1.262554	1.486760	1.477068	0.385996	0.209540	0.003860	-0.199612	0.000000	-0.246442	3.940306	11.802633	4.919835	-0.009390	-0.001282	-0.363444	3.975656	11.415862	4.672696	-0.078011	0.010463	-0.431163	3.975656	11.415862	4.672696	-0.078011	0.010463	-0.431163
1305.651000	-0.908695	-2.437533	-1.014232	-1.264654	1.486735	1.474595	0.401738	0.217560	0.004117	-0.211708	-0.000008	-0.256026	3.864185	11.668849	4.934673	-0.027912	0.035456	-0.391930	3.999869	11.426755	4.681306	-0.081099	0.010617	-0.434619	3.999869	11.426755	4.681306	-0.081099	0.010617	-0.434619
1305.663000	-0.903780	-2.434822	-1.014159	-1.267155	1.486747	1.471423	0.417749	0.225522	0.005143	-0.221872	-0.000000	-0.272508	4.009918	11.900319	4.976349	-0.037802	0.041522	-0.336813	4.028654	11.439633	4.691764	-0.084814	0.010809	-0.438766	4.028654	11.439633	4.691764	-0.084814	0.010809	-0.438766
1305.673000	-0.899466	-2.432518	-1.014088	-1.269371	1.486760	1.468675	0.430739	0.233928	0.005225	-0.227635	-0.000000	-0.276773	4.180827	11.815853	5.034235	-0.072353	0.041852	-0.395897	4.052414	11.450186	4.700492	-0.087909	0.010963	-0.442222	4.052414	11.450186	4.700492	-0.087909	0.010963	-0.442222
1305.683000	-0.895033	-2.430168	-1.014051	-1.271689	1.486711	1.465840	0.444253	0.240194	0.005173	-0.237262	-0.000000	-0.290511	4.183161	11.882215	5.126657	-0.002533	0.023150	-0.343606	4.075937	11.460459	4.709178	-0.091024	0.011120	-0.445678	4.075937	11.460459	4.709178	-0.091024	0.011120	-0.445678
1305.693000	-0.890490	-2.427697	-1.013991	-1.274078	1.486722	1.462925	0.457864	0.247970	0.005053	-0.243495	0.000000	-0.295480	4.260684	11.866038	5.159616	-0.034366	0.044105	-0.330453	4.099287	11.470752	4.717853	-0.094143	0.011270	-0.449134	4.099287	11.470752	4.717853	-0.094143	0.011270	-0.449134
1305.705000	-0.884890	-2.424614	-1.013931	-1.277060	1.486771	1.459301	0.475157	0.259109	0.006208	-0.251501	0.000000	-0.303957	4.255582	11.531681	5.195648	-0.019262	0.066964	-0.371711	4.126956	11.482635	4.728330	-0.097897	0.011453	-0.453281	4.126956	11.482635	4.728330	-0.097897	0.011453	-0.453281
1305.715000	-0.880142	-2.422001	-1.013930	-1.279676	1.486771	1.456179	0.489402	0.264065	0.007079	-0.255849	0.000000	-0.314577	4.340663	11.781245	5.217538	-0.000280	0.062144	-0.338050	4.149775	11.492415	4.737126	-0.101030	0.011603	-0.456738	4.149775	11.492415	4.737126	-0.101030	0.011603	-0.456738
1305.725000	-0.875128	-2.419336	-1.013799	-1.282297	1.486771	1.452976	0.503027	0.276288	0.008005	-0.260517	0.000000	-0.321248	4.359878	11.355086	5.217937	0.012443	0.079829	-0.383113	4.164129	11.502019	4.745854	-0.104178	0.011749	-0.460194	4.164129	11.502019	4.745854	-0.104178	0.011749	-0.460194
1305.735000	-0.870054	-2.416508	-1.013775	-1.284983	1.486760	1.449685	0.519670	0.278658	0.008333	-0.265475	0.000000	-0.334004	4.122853	11.860768	5.274679	-0.032459	0.092430	-0.293248	4.169867	11.511446	4.754685	-0.107322	0.011899	-0.463650	4.169867	11.511446	4.754685	-0.107322	0.011899	-0.463650
1305.747000	-0.863611	-2.413113	-1.013655	-1.288264	1.486771	1.445642	0.533894	0.290878	0.008572	-0.273307	0.000000	-0.341304	4.220796	11.578157	5.237034	-0.049110	0.095147	-0.376079	4.176400	11.522379	4.765318	-0.111098	0.012078	-0.467797	4.176400	11.522379	4.765318	-0.111098	0.012078	-0.467797
1305.757000	-0.858188	-2.410177	-1.013583	-1.291076	1.486735	1.442173	0.547383	0.295557	0.009218	-0.284683	0.000000	-0.351050	4.459686	11.822366	5.263826	-0.024429	0.092656	-0.379430	4.181604	11.531393	4.774118	-0.114250	0.012223	-0.471253	4.181604	11.531393	4.774118	-0.114250	0.012223	-0.471253
1305.767000	-0.852561	-2.407178	-1.013487	-1.293878	1.486784	1.438632	0.561548	0.305912	0.009087	-0.291583	0.000000	-0.361497	4.561498	11.553862	5.296475	-0.109990	0.102114	-0.368333	4.186501	11.540050	4.783076	-0.117403	0.012363	-0.474709	4.186501	11.540050	4.783076	-0.117403	0.012363	-0.474709
1305.777000	-0.846828	-2.404073	-1.013379	-1.296854	1.486760	1.435031	0.576513	0.311247	0.009281	-0.302806	0.000199	-0.372278	4.590276	11.800680	5.324262	-0.036991	0.102784	-0.387720	4.191169	11.548622	4.791967	-0.120578	0.012501	-0.478165	4.191169	11.548622	4.791967	-0.120578	0.012501	-0.478165
1305.787000	-0.840996	-2.400871	-1.013295	-1.299832	1.486795	1.431244	0.589402	0.320031	0.010029	-0.311107	0.000228	-0.378037	4.520080	11.691746	5.285567	-0.071123	0.108975	-0.414255	4.195569	11.556939	4.800821	-0.123749	0.012647	-0.481621	4.195569	11.556939	4.800821	-0.123749	0.012647	-0.481621
1305.797000	-0.835033	-2.397635	-1.013225	-1.302994	1.486735	1.427385	0.604199	0.325595	0.005336	-0.319376	0.000221	-0.386330	4.446718	11.897243	5.036154	-0.045403	0.137057	-0.393864	4.199670	11.564986	4.809781	-0.126934	0.012782	-0.485077	4.199670	11.564986	4.809781	-0.126934	0.012782	-0.485077
1305.807000	-0.828903	-2.394347	-1.013202	-1.306195	1.486784	1.423405	0.617824	0.339430	0.006324	-0.328005	0.000314	-0.398665	4.502234	11.242319	5.053474	-0.050070	0.142956	-0.353567	4.203515	11.572866	4.818685	-0.130125	0.012919	-0.488534	4.203515	11.572866	4.818685	-0.130125	0.012919	-0.488534
1305.819000	-0.821365	-2.390310	-1.013106	-1.310192	1.486795	1.418550	0.635680	0.342817	0.004990	-0.335090	0.000298	-0.409952	4.465546	11.701710	5.230545	-0.038490	0.163534	-0.340708	4.207762	11.582069	4.829386	-0.133975	0.013078	-0.492681	4.207762	11.582069	4.829386	-0.133975	0.013078	-0.492681
1305.829000	-0.814939	-2.386785	-1.013070	-1.313646	1.486784	1.414466	0.650227	0.350539	0.005605	-0.336259	0.000291	-0.412670	4.442496	11.633079	5.184104	-0.063778	0.161683	-0.411884	4.210974	11.589420	4.838285	-0.137196	0.013208	-0.496137	4.210974	11.589420	4.838285	-0.137196	0.013208	-0.496137
1305.839000	-0.808347	-2.383224	-1.013034	-1.317176	1.486795	1.410259	0.663020	0.357707	0.004826	-0.339519	0.000264	-0.421812	4.451234	11.902017	5.285080	-0.033955	0.170376	-0.432160	4.213849	11.596425	4.847282	-0.140422	0.013342	-0.499593	4.213849	11.596425	4.847282	-0.140422	0.013342	-0.499593
1305.851000	-0.800172	-2.378849	-1.013010	-1.321295	1.486807	1.405094	0.678673	0.365567	0.005029	-0.348586	0.000261	-0.432904	4.403985	12.034893	5.414451	-0.041248	0.171486	-0.409080	4.217007	11.604810	4.857901	-0.144304	0.013493	-0.503740	4.217007	11.604810	4.857901	-0.144304	0.013493	-0.503740
1305.861000	-0.793233	-2.375044	-1.012986	-1.324868	1.486760	1.400706	0.689790	0.374034	0.004891	-0.359524	0.000229	-0.444130	4.873725	11.895833	5.417058	-0.073013	0.181385	-0.450509	4.219202	11.611252	4.866972	-0.147524	0.013613	-0.507196	4.219202	11.611252	4.866972	-0.147524	0.013613	-0.507196
1305.871000	-0.786243	-2.371275	-1.012914	-1.328445	1.486795	1.396187	0.704657	0.381084	0.006325	-0.368825	0.000283	-0.452863	4.744307	12.079516	5.416528	-0.100258	0.202778	-0.419656	4.221154	11.617703	4.876000	-0.150757	0.013739	-0.510652	4.221154	11.617703	4.876000	-0.150757	0.013739	-0.510652
1305.881000	-0.779110	-2.367417	-1.012842	-1.332038	1.486820	1.391551	0.721357	0.390755	0.006371	-0.378372	0.000255	-0.462760	4.508726	11.823052	5.423044	-0.094116	0.187441	-0.380783	4.222818	11.623983	4.884997	-0.153996	0.013856	-0.514109	4.222818	11.623983	4.884997	-0.153996	0.013856	-0.514109
1305.891000	-0.771871	-2.363501	-1.012746	-1.335841	1.486784	1.386899	0.736080	0.400196	0.008449	-0.390670	0.000316	-0.472872	4.621984	11.863445	5.379018	-0.057711	0.224302	-0.340182	4.224102	11.629863	4.894111	-0.157245	0.013974	-0.517565	4.224102	11.629863	4.894111	-0.157245	0.013974	-0.517565
1305.903000	-0.762939	-2.358686	-1.012625	-1.340587	1.486795	1.381233	0.750772	0.407036	0.009514	-0.396991	0.000355	-0.482258	4.677821	11.886451	5.296370	-0.080102	0.238666	-0.408124	4.225296	11.636937	4.905045	-0.161162	0.014114	-0.521712	4.225296	11.636937	4.905045	-0.161162	0.014114	-0.521712
1305.913000	-0.755343	-2.354579	-1.012506	-1.344734	1.486820	1.376389	0.765535	0.414510	0.010226	-0.403127	0.000431	-0.495898	4.737302	11.785525	5.259979	-0.003594	0.228333	-0.398146	4.225904	11.642442	4.914145	-0.164454	0.014219	-0.525168	4.225904	11.642442	4.914145	-0.164454	0.014219	-0.525168
1305.923000	-0.747598	-2.350303	-1.012458	-1.348854	1.486795	1.371415	0.779691	0.422762	0.008752	-0.402263	0.000411	-0.504728	4.877306	11.678069	5.405267	-0.030033	0.247121	-0.389815	4.226112	11.647470	4.923320	-0.167743	0.014328	-0.528441	4.226112	11.647470	4.923320	-0.167743	0.014328	-0.528441
1305.933000	-0.739626	-2.345993	-1.012386	-1.352905	1.486784	1.366295	0.796422	0.428079	0.008943	-0.406435	0.000383	-0.511439	4.508446	11.992394	5.363972	-0.070003	0.262785	-0.397987	4.225931	11.652099	4.932592	-0.171014	0.014434	-0.530622	4.225931	11.652099	4.932592	-0.171014	0.014434	-0.530622
1305.943000	-0.731512	-2.341622	-1.012301	-1.357007	1.486832	1.361152	0.807616	0.436181	0.009661	-0.417814	0.000787	-0.519964	4.714956	11.806435	5.342509	-0.109339	0.262007	-0.375101	4.225487	11.656830	4.941884	-0.174289	0.014533	-0.532803	4.225487	11.656830	4.941884	-0.174289	0.014533	-0.532803
1305.953000	-0.723385	-2.337191	-1.012181	-1.361217	1.486832	1.355886	0.820864	0.443784	0.010594	-0.430002	0.001195	-0.528784	4.906153	11.796098	5.271082	-0.129078	0.259069	-0.366519	4.224645	11.661041	4.951156	-0.177570	0.014635	-0.534984	4.224645	11.661041	4.951156	-0.177570	0.014635	-0.534984
1305.965000	-0.713507	-2.331772	-1.012038	-1.366364	1.486844	1.349650	0.838327	0.456529	0.011153	-0.443557	0.000898	-0.536229	4.858085	11.509171	5.201795	-0.059730	0.277019	-0.487839	4.223209	11.665951	4.962309	-0.181536	0.014749	-0.537601	4.223209	11.665951	4.962309	-0.181536	0.014749	-0.537601
1305.975000	-0.704996	-2.327236	-1.011954	-1.370811	1.486857	1.344193	0.853687	0.459731	0.010556	-0.451748	0.004731	-0.549331	4.877089	11.631482	5.106853	-0.086605	0.200308	-0.460287	4.221669	11.669998	4.971647	-0.184845	0.014841	-0.539782	4.221669	11.669998	4.971647	-0.184845	0.014841	-0.539782
1305.985000	-0.696343	-2.322624	-1.011834	-1.375400	1.486856	1.338652	0.867336	0.467064	0.010286	-0.454540	0.002045	-0.558465	4.913496	11.863643	5.112188	-0.070069	0.187552	-0.454085	4.219811	11.673771	4.980843	-0.188193	0.014930	-0.541964	4.219811	11.673771	4.980843	-0.188193	0.014930	-0.541964
1305.995000	-0.687639	-2.317869	-1.011739	-1.380085	1.486868	1.332958	0.882448	0.475994	0.009770	-0.457182	0.001131	-0.562792	4.745712	11.665495	5.159877	-0.081585	0.213266	-0.439016	4.217566	11.677282	4.990141	-0.191541	0.015014	-0.544145	4.217566	11.677282	4.990141	-0.191541	0.015014	-0.544145
1306.007000	-0.676879	-2.312148	-1.011656	-1.385517	1.486879	1.326063	0.899642	0.484019	0.008717	-0.466694	0.000585	-0.571847	4.561627	11.784141	5.278584	-0.087172	0.208223	-0.445138	4.214342	11.680905	5.001325	-0.195544	0.015111	-0.546762	4.214342	11.680905	5.001325	-0.195544	0.015111	-0.546762
1306.017000	-0.667660	-2.307190	-1.011609	-1.390228	1.486903	1.320272	0.911023	0.492424	0.008068	-0.475793	0.000457	-0.580903	4.918091	12.113441	5.306137	-0.098031	0.220156	-0.451294	4.211196	11.683437	5.010701	-0.198883	0.015186	-0.548943	4.211196	11.683437	5.010701	-0.198883	0.015186	-0.548943
1306.027000	-0.658473	-2.302160	-1.011549	-1.394965	1.486916	1.314441	0.926875	0.498821	0.006937	-0.484718	0.000251	-0.594025	4.504381	12.004178	5.369135	-0.137060	0.216431	-0.403893	4.207612	11.682377	5.020131	-0.202229	0.015260	-0.551124	4.207612	11.682377	5.020131	-0.202229	0.015260	-0.551124
1306.037000	-0.649134	-2.297130	-1.011439	-1.399790	1.486903	1.308481	0.939266	0.508084	0.010698	-0.495181	0.000235	-0.602942	4.738130	11.742746	5.186292	-0.076701	0.210311	-0.455627	4.203724	11.674320	5.029597	-0.205593	0.015325	-0.553305	4.203724	11.674320	5.029597	-0.205593	0.015325	-0.553305
1306.047000	-0.639695	-2.292015	-1.011296	-1.404805	1.486879	1.302411	0.952986	0.516690	0.010214	-0.502237	0.000193	-0.611389	4.780431	11.721992	5.157825	-0.095349	0.223689	-0.483718	4.199439	11.665943	5.039111	-0.208958	0.015390	-0.555486	4.199439	11.665943	5.039111	-0.208958	0.015390	-0.555486
1306.059000	-0.628214	-2.285740	-1.011226	-1.410992	1.486867	1.294973	0.971063	0.523601	0.007405	-0.502208	0.000186	-0.620548	4.754412	12.009751	5.336834	-0.113816	0.213338	-0.455910	4.193871	11.655496	5.050328	-0.211361	0.015460	-0.558104	4.193871	11.655496	5.050328	-0.211361	0.015460	-0.558104
1306.069000	-0.618353	-2.280457	-1.011153	-1.416141	1.486891	1.288723	0.985113	0.534075	0.007550	-0.506645	0.000185	-0.629364	4.610507	11.693805	5.382860	-0.145913	0.194117	-0.475364	4.188764	11.646335	5.059752	-0.213050	0.015515	-0.560285	4.188764	11.646335	5.059752	-0.213050	0.015515	-0.560285
1306.079000	-0.608420	-2.275105	-1.011033	-1.421158	1.486903	1.282434	0.996640	0.539502	0.009949	-0.515920	0.000164	-0.640675	4.838208	11.894383	5.254240	-0.164086	0.201887	-0.458317	4.183218	11.636881	5.069344	-0.214716	0.015564	-0.562466	4.183218	11.636881	5.069344	-0.214716	0.015564	-0.562466
1306.089000	-0.598318	-2.269691	-1.011022	-1.426353	1.486891	1.275945	1.010654	0.549094	0.008383	-0.527509	0.000130	-0.650909	5.065301	11.866053	5.323712	-0.199048	0.226546	-0.476028	4.177293	11.627037	5.078886	-0.216401	0.015608	-0.564647	4.177293	11.627037	5.078886	-0.216401	0.015608	-0.564647
1306.099000	-0.588132	-2.264146	-1.010902	-1.431603	1.486867	1.269372	1.025336	0.556060	0.007523	-0.540234	0.000136	-0.656969	4.938506	11.867982	5.428105	-0.115168	0.224161	-0.436745	4.170939	11.616743	5.088465	-0.218096	0.015648	-0.566828	4.170939	11.616743	5.088465	-0.218096	0.015648	-0.566828
1306.109000	-0.577790	-2.258518	-1.010734	-1.437084	1.486916	1.262702	1.040828	0.562988	0.010694	-0.543459	0.000141	-0.666336	4.804870	11.809075	5.231892	-0.128291	0.244270	-0.457813	4.164228	11.606319	5.098071	-0.219806	0.015683	-0.569009	4.164228	11.606319	5.098071	-0.219806	0.015683	-0.569009
1306.121000	-0.565264	-2.251671	-1.010676	-1.443822	1.486903	1.254731	1.041002	0.562223	0.005877	-0.541745	0.000124	-0.666413	3.751077	11.209236	5.244570	-0.105575	0.199006	-0.476934	2.520367	10.663318	4.789577	-0.201422	0.003497	-0.518770	2.520367	10.663318	4.789577	-0.201422	0.003497	-0.518770
1306.131000	-0.554743	-2.246086	-1.010615	-1.449216	1.486915	1.248049	1.042752	0.562596	0.006648	-0.538190	0.000129	-0.671462	3.872044	11.315898	5.305950	-0.145031	0.227888	-0.454106	2.517624	10.638241	4.794885	-0.201419	0.003442	-0.518770	2.517624	10.638241	4.794885	-0.201419	0.003442	-0.518770
1306.141000	-0.544188	-2.240405	-1.010493	-1.454484	1.486891	1.241297	1.046220	0.566732	0.011727	-0.543450	0.000119	-0.670423	3.238493	10.691294	4.905826	-0.160816	0.205888	-0.433896	2.514861	10.612613	4.800220	-0.201393	0.003390	-0.518770	2.514861	10.612613	4.800220	-0.201393	0.003390	-0.518770
1306.153000	-0.531686	-2.233573	-1.010241	-1.460980	1.486879	1.233241	1.049918	0.568390	0.014425	-0.549983	0.000204	-0.666758	2.983197	10.615375	4.693431	-0.163585	0.227853	-0.411396	2.511591	10.581513	4.806494	-0.201346	0.003323	-0.518770	2.511591	10.581513	4.806494	-0.201346	0.003323	-0.518770
1306.163000	-0.521181	-2.227844	-1.010182	-1.466495	1.486951	1.226559	1.048619	0.567973	0.011912	-0.553700	0.000437	-0.668709	2.824396	10.301665	4.761343	-0.133562	0.211118	-0.427428	2.508932	10.555134	4.811517	-0.201331	0.003267	-0.518770	2.508932	10.555134	4.811517	-0.201331	0.003267	-0.518770
1306.173000	-0.510734	-2.222142	-1.010076	-1.472112	1.486916	1.219914	1.048198	0.565613	0.012191	-0.546972	0.000357	-0.669867	2.744462	10.383563	4.741116	-0.052526	0.224090	-0.450956	2.506295	10.528304	4.816437	-0.201331	0.003214	-0.518770	2.506295	10.528304	4.816437	-0.201331	0.003214	-0.518770
1306.183000	-0.500186	-2.216415	-1.009932	-1.477614	1.486928	1.213196	1.048786	0.564748	0.011083	-0.540824	0.000314	-0.670733	2.600957	10.427390	4.764759	-0.139932	0.234025	-0.453389	2.503755	10.501366	4.821130	-0.201324	0.003160	-0.518770	2.503755	10.501366	4.821130	-0.201324	0.003160	-0.518770
1306.193000	-0.489737	-2.210797	-1.009861	-1.482962	1.486963	1.206479	1.045641	0.562546	0.008656	-0.543142	0.000276	-0.671491	2.830965	10.554104	4.974531	-0.177407	0.221887	-0.436788	2.501303	10.474359	4.825627	-0.201304	0.003108	-0.518770	2.501303	10.474359	4.825627	-0.201304	0.003108	-0.518770
1306.203000	-0.479262	-2.205188	-1.009765	-1.488356	1.486928	1.199703	1.043708	0.564876	0.010935	-0.544734	0.000247	-0.669105	3.073707	10.434325	4.799506	-0.229104	0.230380	-0.370472	2.498886	10.447224	4.830018	-0.201280	0.003056	-0.518770	2.498886	10.447224	4.830018	-0.201280	0.003056	-0.518770
1306.215000	-0.466842	-2.198476	-1.009669	-1.494880	1.486939	1.191766	1.045675	0.563604	0.007620	-0.550695	0.000236	-0.667821	2.975080	10.669814	4.934140	-0.111570	0.228073	-0.453282	2.496107	10.414499	4.834974	-0.201280	0.002992	-0.518770	2.496107	10.414499	4.834974	-0.201280	0.002992	-0.518770
1306.225000	-0.456418	-2.192844	-1.009610	-1.500502	1.486951	1.185130	1.044686	0.565641	0.006442	-0.548274	0.000199	-0.673259	3.429092	10.541358	5.081716	-0.132907	0.251770	-0.403762	2.493816	10.386502	4.839000	-0.201288	0.002940	-0.518770	2.493816	10.386502	4.839000	-0.201288	0.002940	-0.518770
1306.235000	-0.445938	-2.187183	-1.009538	-1.506039	1.486916	1.178327	1.046386	0.563892	0.007727	-0.543721	0.000197	-0.673178	3.026933	10.605224	5.003625	-0.087347	0.246078	-0.427308	2.491553	10.358219	4.842928	-0.201293	0.002884	-0.518770	2.491553	10.358219	4.842928	-0.201293	0.002884	-0.518770
1306.245000	-0.435593	-2.181455	-1.009515	-1.511394	1.486939	1.171562	1.046414	0.564765	0.005761	-0.540066	0.000282	-0.671009	3.321092	10.693350	5.142122	-0.119703	0.298892	-0.422203	2.489372	10.329535	4.846680	-0.201282	0.002832	-0.518770	2.489372	10.329535	4.846680	-0.201282	0.002832	-0.518770
1306.255000	-0.425014	-2.175797	-1.009442	-1.516794	1.486916	1.164881	1.047987	0.566946	0.007513	-0.543762	0.000264	-0.667594	3.318184	10.504262	5.184546	-0.122317	0.279693	-0.474264	2.487224	10.300325	4.850333	-0.201263	0.002782	-0.518770	2.487224	10.300325	4.850333	-0.201263	0.002782	-0.518770
1306.267000	-0.412414	-2.169050	-1.009212	-1.523210	1.486963	1.156928	1.045729	0.568830	0.012809	-0.546896	0.000771	-0.670073	3.428538	10.111434	4.840796	-0.201748	0.275987	-0.470213	2.484702	10.265848	4.854566	-0.201219	0.002719	-0.518770	2.484702	10.265848	4.854566	-0.201219	0.002719	-0.518770
1306.277000	-0.401957	-2.163406	-1.009191	-1.528698	1.486928	1.150185	1.046067	0.567397	0.008625	-0.552419	0.000581	-0.670896	3.495567	10.234676	5.086234	-0.161408	0.289908	-0.439877	2.482672	10.236353	4.857894	-0.201204	0.002665	-0.518770	2.482672	10.236353	4.857894	-0.201204	0.002665	-0.518770
1306.287000	-0.391514	-2.157713	-1.009095	-1.534287	1.486951	1.143428	1.046469	0.568308	0.009263	-0.547818	0.000464	-0.674344	3.542976	10.221975	5.032141	-0.099240	0.279740	-0.365939	2.480711	10.206620	4.861032	-0.201211	0.002616	-0.518770	2.480711	10.206620	4.861032	-0.201211	0.002616	-0.518770
1306.297000	-0.381071	-2.152036	-1.008975	-1.539807	1.486988	1.136724	1.046765	0.564542	0.009933	-0.541470	0.001183	-0.667857	3.468991	10.288398	5.009429	-0.148375	0.271752	-0.415787	2.478780	10.176646	4.864072	-0.201207	0.002566	-0.518770	2.478780	10.176646	4.864072	-0.201207	0.002566	-0.518770
1306.309000	-0.368599	-2.145228	-1.008904	-1.546311	1.486951	1.128794	1.046989	0.566287	0.007712	-0.545489	0.000598	-0.671051	3.545123	10.366316	5.224741	-0.090777	0.265936	-0.476634	2.476572	10.140157	4.867484	-0.201194	0.002506	-0.518770	2.476572	10.140157	4.867484	-0.201194	0.002506	-0.518770
1306.319000	-0.358046	-2.139619	-1.008819	-1.551629	1.486976	1.122108	1.049980	0.567001	0.010482	-0.545042	0.001271	-0.673040	3.373900	10.189940	5.061852	-0.175084	0.274409	-0.421861	2.474738	10.109755	4.870273	-0.201148	0.002456	-0.518770	2.474738	10.109755	4.870273	-0.201148	0.002456	-0.518770
1306.329000	-0.347531	-2.133952	-1.008735	-1.557102	1.486976	1.115337	1.050630	0.565429	0.010688	-0.548098	0.001346	-0.669955	2.975624	10.432126	5.054708	-0.131727	0.273398	-0.439763	2.473010	10.078940	4.872815	-0.201136	0.002401	-0.518770	2.473010	10.078940	4.872815	-0.201136	0.002401	-0.518770
1306.339000	-0.337112	-2.128260	-1.008665	-1.562660	1.486975	1.108578	1.049087	0.565565	0.007235	-0.547422	0.000791	-0.668512	3.246556	10.153539	5.321009	-0.113308	0.268243	-0.428682	2.471340	10.047341	4.875204	-0.201134	0.002350	-0.518770	2.471340	10.047341	4.875204	-0.201134	0.002350	-0.518770
1306.349000	-0.326487	-2.122579	-1.008568	-1.568261	1.487012	1.101901	1.050206	0.565596	0.010491	-0.542430	0.000810	-0.667677	2.833690	10.179291	5.146925	-0.072576	0.261580	-0.427796	2.469689	10.015938	4.877482	-0.201134	0.002303	-0.518770	2.469689	10.015938	4.877482	-0.201134	0.002303	-0.518770
1306.359000	-0.315949	-2.116946	-1.008484	-1.573599	1.486988	1.095273	1.049036	0.565786	0.009441	-0.536986	0.000945	-0.670611	2.639878	10.212087	5.232654	-0.125693	0.294974	-0.442054	2.468117	9.984232	4.879608	-0.201112	0.002251	-0.518770	2.468117	9.984232	4.879608	-0.201112	0.002251	-0.518770
1306.371000	-0.303377	-2.110171	-1.008389	-1.580044	1.487012	1.087252	1.047270	0.567945	0.008303	-0.542595	0.000437	-0.672160	2.666918	9.991403	5.336873	-0.181961	0.281663	-0.415287	2.466318	9.946047	4.881955	-0.201081	0.002191	-0.518770	2.466318	9.946047	4.881955	-0.201081	0.002191	-0.518770
1306.381000	-0.292914	-2.104466	-1.008244	-1.585414	1.487024	1.080443	1.046351	0.567940	0.012787	-0.549505	0.000353	-0.672270	2.905372	9.787238	5.077472	-0.176761	0.265498	-0.357783	2.464827	9.913644	4.883820	-0.201039	0.002142	-0.518770	2.464827	9.913644	4.883820	-0.201039	0.002142	-0.518770
1306.391000	-0.282435	-2.098763	-1.008161	-1.590887	1.487012	1.073709	1.046767	0.565850	0.009942	-0.553257	0.000388	-0.667225	2.796691	9.885033	5.209360	-0.103465	0.237767	-0.404583	2.463417	9.880818	4.885495	-0.201014	0.002091	-0.518770	2.463417	9.880818	4.885495	-0.201014	0.002091	-0.518770
1306.401000	-0.272031	-2.093010	-1.008053	-1.596557	1.487012	1.067058	1.044374	0.566767	0.010086	-0.548080	0.000325	-0.666925	3.087545	9.683614	5.195824	-0.085659	0.266438	-0.449840	2.462067	9.847378	4.886997	-0.201011	0.002039	-0.518770	2.462067	9.847378	4.886997	-0.201011	0.002039	-0.518770
1306.413000	-0.259525	-2.086205	-1.007959	-1.603066	1.487024	1.059163	1.034231	0.556583	0.006046	-0.538728	0.000279	-0.663810	1.739798	9.186670	5.160672	-0.055495	0.253800	-0.424092	1.002295	8.903780	4.583991	-0.177949	-0.009309	-0.466162	1.002295	8.903780	4.583991	-0.177949	-0.009309	-0.466162
1306.423000	-0.249374	-2.080682	-1.007827	-1.608379	1.487036	1.052524	1.018251	0.550628	0.007384	-0.531263	0.000228	-0.655963	2.508871	9.224293	5.132542	-0.142270	0.272717	-0.390986	1.007536	8.855383	4.579015	-0.176181	-0.009389	-0.463981	1.007536	8.855383	4.579015	-0.176181	-0.009389	-0.463981
1306.433000	-0.239168	-2.075268	-1.007753	-1.613524	1.487024	1.045969	1.009407	0.547015	0.011221	-0.525595	0.000221	-0.648583	2.298072	8.650352	4.894599	-0.165289	0.269570	-0.382380	1.012584	8.807705	4.573714	-0.174431	-0.009471	-0.461800	1.012584	8.807705	4.573714	-0.174431	-0.009471	-0.461800
1306.443000	-0.229143	-2.069891	-1.007597	-1.618753	1.487000	1.039567	0.998717	0.540668	0.013066	-0.521774	0.000257	-0.638896	1.760483	8.558903	4.685581	-0.140065	0.295706	-0.373869	1.017550	8.759952	4.568159	-0.172675	-0.009548	-0.459619	1.017550	8.759952	4.568159	-0.172675	-0.009548	-0.459619
1306.455000	-0.217276	-2.063444	-1.007491	-1.625047	1.487036	1.031947	0.982203	0.530947	0.007646	-0.515854	0.000531	-0.626243	1.612828	8.482734	4.929957	-0.092121	0.264901	-0.372151	1.023465	8.702404	4.561122	-0.170587	-0.009638	-0.457002	1.023465	8.702404	4.561122	-0.170587	-0.009638	-0.457002
1306.465000	-0.207507	-2.058118	-1.007396	-1.630213	1.487024	1.025798	0.967562	0.522236	0.008679	-0.501579	0.000356	-0.617258	1.641334	8.493325	4.910157	-0.094665	0.277171	-0.378544	1.028291	8.654487	4.554967	-0.168855	-0.009714	-0.454821	1.028291	8.654487	4.554967	-0.168855	-0.009714	-0.454821
1306.475000	-0.197954	-2.052874	-1.007348	-1.635188	1.487036	1.019599	0.953586	0.512221	0.008814	-0.489587	0.000357	-0.611202	1.337398	8.536697	4.897998	-0.149206	0.259134	-0.352474	1.032882	8.607364	4.548542	-0.165914	-0.009792	-0.452640	1.032882	8.607364	4.548542	-0.165914	-0.009792	-0.452640
1306.485000	-0.188659	-2.047795	-1.007264	-1.640045	1.487060	1.013608	0.937790	0.506255	0.007838	-0.486650	0.000247	-0.599904	1.843231	8.198380	4.971633	-0.133175	0.291027	-0.337742	1.037287	8.560790	4.541879	-0.162480	-0.009862	-0.450458	1.037287	8.560790	4.541879	-0.162480	-0.009862	-0.450458
1306.497000	-0.177431	-2.041847	-1.007131	-1.645721	1.487060	1.006491	0.922852	0.497555	0.010994	-0.481677	0.000211	-0.587839	1.536473	8.120688	4.741241	-0.123840	0.297212	-0.405128	1.042310	8.501591	4.533577	-0.158365	-0.009950	-0.447841	1.042310	8.501591	4.533577	-0.158365	-0.009950	-0.447841
1306.507000	-0.168268	-2.036962	-1.007012	-1.650419	1.487083	1.000700	0.907809	0.488608	0.009072	-0.478513	0.000402	-0.581004	1.398521	8.266464	4.711802	-0.108052	0.306025	-0.404231	1.046292	8.445882	4.526409	-0.154949	-0.010018	-0.445660	1.046292	8.445882	4.526409	-0.154949	-0.010018	-0.445660
1306.517000	-0.159274	-2.032111	-1.006966	-1.655149	1.487048	0.995002	0.891765	0.482400	0.006902	-0.472643	0.000389	-0.572331	1.761013	8.212133	5.005332	-0.035487	0.267507	-0.384838	1.050109	8.390539	4.519019	-0.151557	-0.010089	-0.443479	1.050109	8.390539	4.519019	-0.151557	-0.010089	-0.443479
1306.527000	-0.150420	-2.027357	-1.006917	-1.659924	1.487060	0.989278	0.878712	0.473340	0.007347	-0.458305	0.000336	-0.564376	1.486171	8.572992	4.912428	-0.082313	0.310414	-0.395117	1.053800	8.335226	4.511433	-0.148167	-0.010158	-0.441298	1.053800	8.335226	4.511433	-0.148167	-0.010158	-0.441298
1306.539000	-0.139997	-2.021755	-1.006871	-1.665393	1.487036	0.982535	0.862933	0.463603	0.005866	-0.444464	0.000352	-0.555036	1.394986	8.678167	5.047979	-0.101927	0.296656	-0.304041	1.057898	8.269875	4.502093	-0.144112	-0.010241	-0.438680	1.057898	8.269875	4.502093	-0.144112	-0.010241	-0.438680
1306.549000	-0.131605	-2.017155	-1.006774	-1.669779	1.487060	0.977077	0.847375	0.458103	0.005543	-0.439432	0.000538	-0.542068	1.625938	8.329073	5.073171	-0.093952	0.290471	-0.322907	1.061176	8.215369	4.494122	-0.140719	-0.010309	-0.436499	1.061176	8.215369	4.494122	-0.140719	-0.010309	-0.436499
1306.559000	-0.123277	-2.012616	-1.006701	-1.674043	1.487096	0.971725	0.835971	0.451439	0.008155	-0.433729	0.000540	-0.533765	1.579193	8.117695	4.956496	-0.141587	0.317059	-0.354054	1.064140	8.161848	4.485966	-0.137335	-0.010378	-0.434318	1.064140	8.161848	4.485966	-0.137335	-0.010378	-0.434318
1306.569000	-0.114985	-2.008160	-1.006630	-1.678332	1.487072	0.966433	0.821928	0.446081	0.007712	-0.430061	0.000549	-0.523915	1.905857	8.005779	4.931120	-0.146424	0.303865	-0.356049	1.066967	8.108409	4.477652	-0.133962	-0.010444	-0.432137	1.066967	8.108409	4.477652	-0.133962	-0.010444	-0.432137
1306.581000	-0.105210	-2.002901	-1.006558	-1.683447	1.487096	0.960207	0.803371	0.435978	0.006601	-0.423229	0.000581	-0.512412	1.871699	8.057018	5.062765	-0.088949	0.309956	-0.374730	1.070058	8.044953	4.467455	-0.129927	-0.010528	-0.429520	1.070058	8.044953	4.467455	-0.129927	-0.010528	-0.429520
1306.591000	-0.097289	-1.998638	-1.006498	-1.687684	1.487072	0.955094	0.789990	0.427274	0.007751	-0.413851	0.000881	-0.503032	1.964029	8.134523	4.995581	-0.047898	0.314331	-0.351565	1.072323	7.993015	4.458809	-0.126586	-0.010594	-0.427339	1.072323	7.993015	4.458809	-0.126586	-0.010594	-0.427339
1306.601000	-0.089403	-1.994372	-1.006402	-1.691860	1.487096	0.950114	0.776694	0.421610	0.007458	-0.399421	0.000598	-0.493998	1.998468	7.954409	4.954839	-0.026677	0.309402	-0.340521	1.074501	7.940774	4.450020	-0.123243	-0.010663	-0.424452	1.074501	7.940774	4.450020	-0.123243	-0.010663	-0.424452
1306.611000	-0.081711	-1.990202	-1.006343	-1.695848	1.487096	0.945205	0.764759	0.413697	0.007774	-0.389805	0.001015	-0.485500	1.700370	7.924086	4.917679	-0.029773	0.305719	-0.358730	1.076396	7.889308	4.441094	-0.119907	-0.010729	-0.420996	1.076396	7.889308	4.441094	-0.119907	-0.010729	-0.420996
1306.623000	-0.072717	-1.985303	-1.006223	-1.700421	1.487144	0.939541	0.746795	0.404111	0.008126	-0.380466	0.001412	-0.477817	1.664358	7.695457	4.906604	-0.119138	0.265650	-0.370936	1.078390	7.828036	4.430239	-0.115888	-0.010815	-0.416848	1.078390	7.828036	4.430239	-0.115888	-0.010815	-0.416848
1306.633000	-0.065385	-1.981301	-1.006091	-1.704230	1.487133	0.934810	0.734260	0.396884	0.008300	-0.378001	0.001931	-0.468884	1.712621	7.466440	4.864879	-0.114759	0.269437	-0.356602	1.079736	7.777863	4.421072	-0.112557	-0.010880	-0.413392	1.079736	7.777863	4.421072	-0.112557	-0.010880	-0.413392
1306.643000	-0.058057	-1.977348	-1.006032	-1.707883	1.487120	0.930091	0.721360	0.390354	0.008280	-0.377768	0.001090	-0.461100	1.492380	7.292592	4.843083	-0.089818	0.257271	-0.306013	1.080883	7.727969	4.411782	-0.109230	-0.010951	-0.409936	1.080883	7.727969	4.411782	-0.109230	-0.010951	-0.409936
1306.653000	-0.050930	-1.973552	-1.005983	-1.711627	1.487180	0.925525	0.706097	0.379645	0.008361	-0.371454	0.000757	-0.452525	1.251474	7.504139	4.834722	-0.037901	0.252978	-0.293470	1.081752	7.678854	4.402428	-0.105927	-0.011020	-0.406480	1.081752	7.678854	4.402428	-0.105927	-0.011020	-0.406480
1306.665000	-0.042649	-1.969060	-1.005877	-1.716015	1.487167	0.920172	0.687777	0.370777	0.006885	-0.361683	0.000433	-0.438117	1.281366	7.395966	4.925521	-0.043937	0.262778	-0.257325	1.082447	7.620734	4.391061	-0.101967	-0.011106	-0.402333	1.082447	7.620734	4.391061	-0.101967	-0.011106	-0.402333
1306.675000	-0.035869	-1.965406	-1.005830	-1.719645	1.487144	0.915920	0.674219	0.362757	0.006498	-0.350808	0.000351	-0.429621	1.257472	7.617000	4.932207	-0.036551	0.251388	-0.332021	1.082755	7.572921	4.381520	-0.098689	-0.011178	-0.398877	1.082755	7.572921	4.381520	-0.098689	-0.011178	-0.398877
1306.685000	-0.029187	-1.961801	-1.005806	-1.723158	1.487144	0.911669	0.659503	0.353651	0.005400	-0.341068	0.000265	-0.419186	1.513385	7.702251	5.056551	-0.028607	0.231028	-0.367610	1.082829	7.525566	4.371902	-0.095416	-0.011249	-0.395421	1.082829	7.525566	4.371902	-0.095416	-0.011249	-0.395421
1306.695000	-0.022686	-1.958265	-1.005721	-1.726507	1.487132	0.907547	0.644102	0.350046	0.005509	-0.330107	0.000148	-0.411713	1.369457	7.279563	5.012192	-0.036367	0.241361	-0.330950	1.082683	7.478568	4.362204	-0.092134	-0.011322	-0.391964	1.082683	7.478568	4.362204	-0.092134	-0.011322	-0.391964
1306.707000	-0.015071	-1.954205	-1.005674	-1.730405	1.487132	0.902683	0.626616	0.339297	0.005363	-0.324621	-0.000000	-0.403381	1.447631	7.418780	5.031445	-0.066486	0.242071	-0.333069	1.082095	7.423371	4.350516	-0.088210	-0.011415	-0.387817	1.082095	7.423371	4.350516	-0.088210	-0.011415	-0.387817
1306.717000	-0.008913	-1.950829	-1.005637	-1.733607	1.487155	0.898719	0.612255	0.331667	0.005755	-0.320678	-0.000000	-0.392711	1.484522	7.265491	4.966261	-0.028278	0.239302	-0.317771	1.081314	7.378069	4.340710	-0.084953	-0.011492	-0.384361	1.081314	7.378069	4.340710	-0.084953	-0.011492	-0.384361
1306.727000	-0.002950	-1.947570	-1.005554	-1.736715	1.487167	0.894765	0.599158	0.324339	0.005137	-0.313970	-0.000000	-0.386751	1.552940	7.408045	4.996759	-0.059382	0.217213	-0.276763	1.080302	7.333195	4.330861	-0.081700	-0.011569	-0.380905	1.080302	7.333195	4.330861	-0.081700	-0.011569	-0.380905
1306.737000	0.002990	-1.944385	-1.005567	-1.739790	1.487155	0.890947	0.586362	0.316400	0.005020	-0.307639	-0.000000	-0.372933	1.667524	7.327244	5.032053	-0.060560	0.231609	-0.317267	1.079088	7.288574	4.320960	-0.078452	-0.011647	-0.377449	1.079088	7.288574	4.320960	-0.078452	-0.011647	-0.377449
1306.749000	0.009851	-1.940610	-1.005446	-1.743425	1.487143	0.886553	0.571670	0.309886	0.005894	-0.299338	0.000000	-0.359083	1.437873	7.081738	5.008596	-0.029147	0.253181	-0.334439	1.077232	7.236147	4.309037	-0.074566	-0.011745	-0.373302	1.077232	7.236147	4.309037	-0.074566	-0.011745	-0.373302
1306.759000	0.015513	-1.937568	-1.005399	-1.746313	1.487143	0.882984	0.556390	0.299142	0.005959	-0.292800	0.000000	-0.351907	1.499168	7.130657	5.004529	0.003638	0.223633	-0.304538	1.075437	7.192875	4.299007	-0.071334	-0.011827	-0.369846	1.075437	7.192875	4.299007	-0.071334	-0.011827	-0.369846
1306.769000	0.020972	-1.934595	-1.005266	-1.749205	1.487143	0.879495	0.541574	0.293659	0.007057	-0.284728	0.000023	-0.349242	1.703682	7.041365	4.940085	0.008225	0.235030	-0.245235	1.073349	7.150408	4.289003	-0.068117	-0.011909	-0.366389	1.073349	7.150408	4.289003	-0.068117	-0.011909	-0.366389
1306.779000	0.026302	-1.931720	-1.005230	-1.752100	1.487143	0.876132	0.530336	0.284789	0.006785	-0.274162	0.000020	-0.336380	1.302347	7.035367	4.846096	0.006402	0.239015	-0.335567	1.070947	7.108867	4.279007	-0.064917	-0.011993	-0.362933	1.070947	7.108867	4.279007	-0.064917	-0.011993	-0.362933
1306.791000	0.032548	-1.928352	-1.005183	-1.755348	1.487143	0.872158	0.512458	0.276660	0.006321	-0.260356	0.000018	-0.326949	1.361891	7.066941	4.886468	-0.003093	0.250543	-0.316584	1.067753	7.059604	4.266952	-0.061068	-0.012097	-0.358786	1.067753	7.059604	4.266952	-0.061068	-0.012097	-0.358786
1306.801000	0.037673	-1.925634	-1.005124	-1.757914	1.487167	0.868985	0.499583	0.268686	0.004388	-0.254890	0.000034	-0.321321	1.059736	6.865416	4.897173	0.003607	0.225631	-0.290293	1.058136	7.019213	4.256920	-0.057875	-0.012182	-0.355330	1.058136	7.019213	4.256920	-0.057875	-0.012182	-0.355330
1306.811000	0.042580	-1.923033	-1.005064	-1.760422	1.487132	0.865791	0.483689	0.262050	0.004908	-0.247345	0.000031	-0.309275	0.973573	6.753475	4.783725	-0.092784	0.245050	-0.296929	1.038298	6.979539	4.246849	-0.054687	-0.012272	-0.351874	1.038298	6.979539	4.246849	-0.054687	-0.012272	-0.351874
1306.821000	0.047342	-1.920493	-1.005004	-1.762868	1.487155	0.862764	0.468278	0.255909	0.004811	-0.242101	0.000029	-0.299331	1.105833	6.469353	4.758487	0.000441	0.251747	-0.276603	1.018236	6.940247	4.236774	-0.051493	-0.012367	-0.348418	1.018236	6.940247	4.236774	-0.051493	-0.012367	-0.348418
1306.833000	0.052778	-1.917536	-1.004956	-1.765736	1.487155	0.859161	0.451966	0.243227	0.003945	-0.236233	0.000026	-0.292116	0.999261	6.808873	4.784745	0.001053	0.240040	-0.201200	0.993773	6.894185	4.224748	-0.047696	-0.012479	-0.344271	0.993773	6.894185	4.224748	-0.047696	-0.012479	-0.344271
1306.843000	0.057175	-1.915103	-1.004945	-1.768001	1.487143	0.856304	0.437854	0.238778	0.003798	-0.229982	0.000025	-0.278073	1.086077	6.512980	4.853100	-0.012249	0.259996	-0.294441	0.973032	6.856887	4.214796	-0.044536	-0.012575	-0.340814	0.973032	6.856887	4.214796	-0.044536	-0.012575	-0.340814
1306.853000	0.061450	-1.912780	-1.004909	-1.770192	1.487143	0.853576	0.424725	0.227664	0.003351	-0.223308	0.000034	-0.270010	1.019693	6.833822	4.825915	0.001882	0.232416	-0.231694	0.952115	6.819692	4.204775	-0.041382	-0.012671	-0.337358	0.952115	6.819692	4.204775	-0.041382	-0.012671	-0.337358
1306.863000	0.065583	-1.910540	-1.004872	-1.772414	1.487143	0.850969	0.410029	0.221172	0.004113	-0.216730	0.000032	-0.261050	1.094863	6.797943	4.773692	-0.008493	0.246933	-0.272858	0.930915	6.783255	4.194767	-0.038230	-0.012771	-0.333902	0.930915	6.783255	4.194767	-0.038230	-0.012771	-0.333902
1306.875000	0.070348	-1.907941	-1.004849	-1.774894	1.487179	0.847894	0.392637	0.212365	0.002937	-0.208958	0.000030	-0.250417	1.175397	6.596308	4.821410	0.025725	0.259446	-0.281663	0.905153	6.740220	4.182796	-0.034467	-0.012890	-0.329755	0.905153	6.740220	4.182796	-0.034467	-0.012890	-0.329755
1306.885000	0.074122	-1.905893	-1.004813	-1.776899	1.487155	0.845490	0.381223	0.203994	0.002854	-0.200307	0.000000	-0.240262	1.144057	6.781665	4.849348	-0.006857	0.254950	-0.323649	0.883341	6.705390	4.172904	-0.031334	-0.012993	-0.326299	0.883341	6.705390	4.172904	-0.031334	-0.012993	-0.326299
1306.895000	0.077870	-1.903856	-1.004789	-1.778875	1.487119	0.843060	0.366534	0.197833	0.003201	-0.193644	0.000000	-0.235984	1.204528	6.672574	4.769845	0.033716	0.261799	-0.231637	0.861269	6.671205	4.162971	-0.028216	-0.013103	-0.322843	0.861269	6.671205	4.162971	-0.028216	-0.013103	-0.322843
1306.905000	0.081463	-1.901953	-1.004718	-1.780784	1.487155	0.840847	0.353980	0.190086	0.002540	-0.182942	0.000000	-0.225755	0.957511	6.530863	4.820393	-0.012817	0.254044	-0.252994	0.838928	6.637696	4.153112	-0.025106	-0.013210	-0.319387	0.838928	6.637696	4.153112	-0.025106	-0.013210	-0.319387
1306.917000	0.085570	-1.899762	-1.004742	-1.782974	1.487143	0.838192	0.337286	0.180776	0.002510	-0.171706	0.000000	-0.218567	1.022235	6.696210	4.838597	0.004527	0.275467	-0.215655	0.811782	6.598297	4.141330	-0.021387	-0.013342	-0.315239	0.811782	6.598297	4.141330	-0.021387	-0.013342	-0.315239
1306.927000	0.088861	-1.897977	-1.004670	-1.784678	1.487143	0.836101	0.321495	0.174392	0.003146	-0.162981	0.000071	-0.206147	1.107780	6.565697	4.820358	0.003496	0.257841	-0.253510	0.788872	6.566181	4.131533	-0.018292	-0.013454	-0.311783	0.788872	6.566181	4.131533	-0.018292	-0.013454	-0.311783
1306.937000	0.092022	-1.896240	-1.004622	-1.786319	1.487155	0.834103	0.309064	0.170458	0.003232	-0.157473	0.000079	-0.198789	0.749183	5.973705	4.769864	0.029537	0.267349	-0.250635	0.765731	6.534533	4.121760	-0.015198	-0.013567	-0.308327	0.765731	6.534533	4.121760	-0.015198	-0.013567	-0.308327
1306.949000	0.095648	-1.894278	-1.004609	-1.788149	1.487155	0.831798	0.289975	0.157623	0.003568	-0.148059	0.000072	-0.182815	0.990678	6.339933	4.725094	0.023885	0.280729	-0.262304	0.737634	6.497319	4.110055	-0.011498	-0.013711	-0.304180	0.737634	6.497319	4.110055	-0.011498	-0.013711	-0.304180
1306.959000	0.098436	-1.892782	-1.004539	-1.789609	1.487143	0.829993	0.276484	0.149955	0.003439	-0.139195	0.000079	-0.174583	0.749938	6.203228	4.654857	0.028680	0.275921	-0.240360	0.713870	6.467428	4.100407	-0.008425	-0.013832	-0.300724	0.713870	6.467428	4.100407	-0.008425	-0.013832	-0.300724
1306.969000	0.101104	-1.891332	-1.004526	-1.790913	1.487143	0.828268	0.260942	0.146181	0.003411	-0.132375	0.000084	-0.172845	0.832169	5.952418	4.663301	-0.006698	0.265564	-0.128489	0.689888	6.437932	4.090778	-0.005355	-0.013953	-0.297268	0.689888	6.437932	4.090778	-0.005355	-0.013953	-0.297268
1306.979000	0.103678	-1.889958	-1.004491	-1.792267	1.487155	0.826624	0.248724	0.135571	0.002820	-0.128118	0.000080	-0.154024	0.604720	5.848781	4.710958	-0.001446	0.291899	-0.241355	0.665599	6.409386	4.081259	-0.002300	-0.014078	-0.293812	0.665599	6.409386	4.081259	-0.002300	-0.014078	-0.293812
1306.989000	0.106082	-1.888681	-1.004443	-1.793484	1.487120	0.825130	0.234098	0.122920	0.001580	-0.121676	0.000153	-0.147022	0.619719	6.463043	4.680509	0.027365	0.287123	-0.263104	0.641072	6.381385	4.071738	0.000752	-0.014205	-0.290356	0.641072	6.381385	4.071738	0.000752	-0.014205	-0.290356
1306.999000	0.108366	-1.887471	-1.004479	-1.794671	1.487155	0.823729	0.219741	0.117806	0.001838	-0.113437	0.000134	-0.144092	0.567476	6.401159	4.661695	0.021662	0.251834	-0.211843	0.616272	6.354130	4.062305	0.003791	-0.014332	-0.286900	0.616272	6.354130	4.062305	0.003791	-0.014332	-0.286900
1307.009000	0.110447	-1.886335	-1.004456	-1.795770	1.487180	0.822320	0.206601	0.110744	0.001010	-0.106511	0.000139	-0.131326	0.415672	6.356671	4.761724	0.042449	0.264125	-0.200625	0.591206	6.327574	4.052966	0.006822	-0.014463	-0.283443	0.591206	6.327574	4.052966	0.006822	-0.014463	-0.283443
1307.021000	0.112729	-1.885030	-1.004455	-1.797027	1.487144	0.820876	0.188664	0.104471	0.001545	-0.099479	0.000123	-0.121503	0.425194	6.032886	4.703593	0.046358	0.265720	-0.229732	0.560770	6.296714	4.041791	0.010452	-0.014625	-0.279296	0.560770	6.296714	4.041791	0.010452	-0.014625	-0.279296
1307.031000	0.114559	-1.884063	-1.004443	-1.797944	1.487167	0.819684	0.175055	0.095399	0.000846	-0.090744	0.000128	-0.109051	0.639296	5.979209	4.712937	0.036517	0.271445	-0.267724	0.535123	6.271730	4.032560	0.013468	-0.014763	-0.275840	0.535123	6.271730	4.032560	0.013468	-0.014763	-0.275840
1307.041000	0.116148	-1.883217	-1.004443	-1.798832	1.487180	0.818607	0.161481	0.083367	0.000632	-0.085851	0.000117	-0.104296	0.548098	6.491126	4.761085	0.070293	0.270424	-0.194217	0.509239	6.247281	4.023391	0.016474	-0.014903	-0.272384	0.509239	6.247281	4.023391	0.016474	-0.014903	-0.272384
1307.051000	0.117690	-1.882379	-1.004432	-1.799584	1.487144	0.817617	0.147129	0.079969	0.001243	-0.079242	0.000125	-0.095757	0.603210	6.264625	4.698640	0.067222	0.307915	-0.176827	0.483072	6.223678	4.014276	0.019477	-0.015043	-0.268928	0.483072	6.223678	4.014276	0.019477	-0.015043	-0.268928
1307.061000	0.119004	-1.881614	-1.004419	-1.800369	1.487155	0.816724	0.132696	0.074115	0.001273	-0.070456	0.000110	-0.084524	0.896189	6.046010	4.666880	0.038409	0.267459	-0.217652	0.456649	6.200747	4.005211	0.022472	-0.015188	-0.265472	0.456649	6.200747	4.005211	0.022472	-0.015188	-0.265472
1307.071000	0.120271	-1.880934	-1.004419	-1.800991	1.487155	0.815950	0.121719	0.065320	0.001076	-0.062713	0.000117	-0.074370	0.804736	6.063949	4.690896	0.067981	0.291891	-0.263455	0.430001	6.178274	3.996235	0.025455	-0.015334	-0.262016	0.430001	6.178274	3.996235	0.025455	-0.015334	-0.262016
1307.083000	0.121608	-1.880182	-1.004395	-1.801682	1.487155	0.815128	0.107287	0.056673	0.000950	-0.053239	0.000104	-0.064198	0.392304	6.070714	4.697543	0.021863	0.305254	-0.248595	0.397708	6.152062	3.985490	0.029032	-0.015513	-0.257868	0.397708	6.152062	3.985490	0.029032	-0.015513	-0.257868
1307.093000	0.122570	-1.879706	-1.004395	-1.802195	1.487143	0.814533	0.092317	0.050493	0.001081	-0.047653	0.000095	-0.056088	0.339156	5.789803	4.695282	0.094142	0.295728	-0.236980	0.370428	6.131519	3.976689	0.031995	-0.015670	-0.254412	0.370428	6.131519	3.976689	0.031995	-0.015670	-0.254412
1307.103000	0.123383	-1.879218	-1.004359	-1.802526	1.487179	0.814010	0.078918	0.043316	0.000694	-0.038570	0.000101	-0.048380	0.275300	5.657019	4.684648	0.081212	0.299906	-0.221856	0.342997	6.110998	3.967827	0.034965	-0.015822	-0.250956	0.342997	6.110998	3.967827	0.034965	-0.015822	-0.250956
1307.113000	0.124071	-1.878862	-1.004383	-1.802944	1.487179	0.813570	0.064050	0.035449	0.000980	-0.032830	0.000094	-0.040772	0.154240	5.609252	4.685023	0.105127	0.292310	-0.216122	0.315235	6.091600	3.959181	0.037916	-0.015979	-0.247500	0.315235	6.091600	3.959181	0.037916	-0.015979	-0.247500
1307.125000	0.124722	-1.878484	-1.004348	-1.803287	1.487167	0.813107	0.045536	0.024789	0.000567	-0.023875	0.000099	-0.030276	0.117782	5.656796	4.709504	0.108715	0.302259	-0.147078	0.281582	6.069256	3.948837	0.041448	-0.016172	-0.243353	0.281582	6.069256	3.948837	0.041448	-0.016172	-0.243353
1307.135000	0.125062	-1.878297	-1.004372	-1.803414	1.487179	0.812861	0.031082	0.016616	0.001098	-0.015408	0.000101	-0.019819	0.176524	5.581746	4.654404	0.084675	0.302224	-0.170028	0.253292	6.051153	3.940262	0.044386	-0.016335	-0.239897	0.253292	6.051153	3.940262	0.044386	-0.016335	-0.239897
1307.145000	0.125320	-1.878193	-1.004335	-1.803603	1.487179	0.812746	0.017680	0.008699	0.001243	-0.008041	0.000091	-0.010294	0.073898	5.524912	4.634297	0.142990	0.310003	-0.159739	0.224717	5.710586	3.931739	0.122435	-0.016501	-0.208462	0.224717	5.710586	3.931739	0.122435	-0.016501	-0.208462
1307.155000	0.125385	-1.878175	-1.004324	-1.803572	1.487179	0.812727	0.003741	-0.003066	0.000803	0.004745	0.000099	0.001278	-0.916021	4.838171	4.592455	0.237472	0.321604	0.009152	-1.202047	4.671712	3.923392	0.331773	-0.016672	0.048741	-1.202047	4.671712	3.923392	0.331773	-0.016672	0.048741
1307.167000	0.125380	-1.878262	-1.004362	-1.803393	1.487167	0.812735	0.014702	-0.010341	-0.005606	0.027270	0.000104	-0.007569	1.267370	3.912855	3.520207	0.396555	0.331442	-0.266689	1.933498	3.463267	2.910558	0.653414	-0.009621	-0.318317	1.933498	3.463267	2.910558	0.653414	-0.009621	-0.318317
1307.177000	0.125573	-1.878385	-1.004474	-1.803139	1.487143	0.812562	0.019546	-0.016321	-0.013683	0.031080	0.000096	-0.019251	1.565851	3.601627	3.332193	0.474240	0.285797	-0.246009	2.172607	3.012187	2.900880	0.658798	-0.015738	-0.335888	2.172607	3.012187	2.900880	0.658798	-0.015738	-0.335888
1307.187000	0.125755	-1.878589	-1.004609	-1.802823	1.487143	0.812344	0.021839	-0.018320	-0.019551	0.040522	0.000089	-0.024502	2.002933	3.437935	3.068228	0.532738	0.288680	-0.317798	2.187495	3.002635	2.891183	0.664181	-0.021855	-0.338966	2.187495	3.002635	2.891183	0.664181	-0.021855	-0.338966
1307.197000	0.126000	-1.878831	-1.004900	-1.802372	1.487155	0.812065	0.029288	-0.022392	-0.029327	0.053021	0.000083	-0.031229	2.020330	3.346742	3.035247	0.612683	0.244084	-0.296599	2.202498	2.994198	2.881723	0.669549	-0.027969	-0.342045	2.202498	2.994198	2.881723	0.669549	-0.027969	-0.342045
1307.207000	0.126327	-1.879073	-1.005301	-1.801802	1.487155	0.811713	0.036905	-0.028243	-0.040634	0.065531	0.000078	-0.038933	2.045014	3.330018	3.142667	0.697004	0.240834	-0.312410	2.217544	2.985651	2.872276	0.674918	-0.034079	-0.345123	2.217544	2.985651	2.872276	0.674918	-0.034079	-0.345123
1307.219000	0.126773	-1.879483	-1.005870	-1.800879	1.487143	0.811121	0.043469	-0.035180	-0.051914	0.087159	0.000041	-0.047776	2.196218	3.435493	3.138379	0.661911	0.207271	-0.347493	2.235748	2.976868	2.861313	0.681339	-0.041413	-0.348818	2.235748	2.976868	2.861313	0.681339	-0.041413	-0.348818
1307.229000	0.127270	-1.879846	-1.006389	-1.799938	1.487179	0.810613	0.049143	-0.040807	-0.060603	0.101163	0.000024	-0.059136	2.591771	3.467477	3.151288	0.675197	0.190952	-0.310529	2.250980	2.969692	2.852233	0.686689	-0.047521	-0.351896	2.250980	2.969692	2.852233	0.686689	-0.047521	-0.351896
1307.239000	0.127778	-1.880281	-1.007011	-1.798824	1.487167	0.809961	0.056622	-0.046281	-0.067476	0.117135	0.000000	-0.067845	2.755290	3.327436	2.959500	0.695804	0.153484	-0.318914	2.266298	2.963114	2.843260	0.692035	-0.053625	-0.354974	2.266298	2.963114	2.843260	0.692035	-0.053625	-0.354974
1307.249000	0.128392	-1.880764	-1.007735	-1.797582	1.487167	0.809276	0.064344	-0.052092	-0.075918	0.130182	-0.000312	-0.072646	2.792375	3.387581	2.798432	0.684768	0.124272	-0.385353	2.281723	2.957502	2.834449	0.697372	-0.059732	-0.358053	2.281723	2.957502	2.834449	0.697372	-0.059732	-0.358053
1307.259000	0.129107	-1.881329	-1.008540	-1.796162	1.487179	0.808504	0.073614	-0.055905	-0.082551	0.145727	-0.000701	-0.082523	2.696581	3.141111	2.663026	0.654202	0.100531	-0.333478	2.297206	2.952116	2.825766	0.702702	-0.065832	-0.361131	2.297206	2.952116	2.825766	0.702702	-0.065832	-0.361131
1307.269000	0.129940	-1.881883	-1.009416	-1.794665	1.487166	0.807575	0.083048	-0.060442	-0.090645	0.158199	-0.001077	-0.094013	2.141367	2.931669	2.522703	0.666996	0.063918	-0.243740	2.312794	2.947707	2.817258	0.708022	-0.071935	-0.364210	2.312794	2.947707	2.817258	0.708022	-0.071935	-0.364210
1307.281000	0.131048	-1.882716	-1.010571	-1.792604	1.487131	0.806458	0.088439	-0.070877	-0.105832	0.174537	-0.001110	-0.097820	2.254543	3.148659	2.702477	0.669378	0.014889	-0.333766	2.331578	2.942751	2.807163	0.714399	-0.079257	-0.367904	2.331578	2.942751	2.807163	0.714399	-0.079257	-0.367904
1307.291000	0.132000	-1.883475	-1.011643	-1.790821	1.487095	0.805411	0.095700	-0.078371	-0.112940	0.189146	-0.001493	-0.106151	2.203759	3.380419	2.491180	0.660520	-0.032516	-0.345351	2.347358	2.939908	2.798973	0.719698	-0.085351	-0.370982	2.347358	2.939908	2.798973	0.719698	-0.085351	-0.370982
1307.301000	0.133012	-1.884292	-1.012858	-1.788828	1.487081	0.804270	0.103619	-0.080746	-0.126332	0.202107	-0.004104	-0.112011	1.969620	3.164365	2.801710	0.661069	-0.013963	-0.360962	2.363197	2.937312	2.790858	0.724992	-0.091449	-0.374061	2.363197	2.937312	2.790858	0.724992	-0.091449	-0.374061
1307.313000	0.134336	-1.885291	-1.014382	-1.786266	1.487055	0.802789	0.110335	-0.085029	-0.133894	0.217396	-0.007322	-0.126024	1.897346	2.668050	2.578844	0.667531	0.018816	-0.296022	2.382306	2.934997	2.781306	0.731339	-0.098766	-0.377755	2.382306	2.934997	2.781306	0.731339	-0.098766	-0.377755
1307.323000	0.135457	-1.886208	-1.015782	-1.783974	1.486985	0.801517	0.117484	-0.096210	-0.143417	0.230124	-0.004004	-0.129668	1.831001	3.128187	2.456457	0.700330	-0.042997	-0.312820	2.398331	2.934071	2.773588	0.736611	-0.104862	-0.380833	2.398331	2.934071	2.773588	0.736611	-0.104862	-0.380833
1307.333000	0.136696	-1.887255	-1.017253	-1.781532	1.486960	0.800158	0.123108	-0.103617	-0.154747	0.243196	-0.005470	-0.137933	1.887740	3.422944	2.445137	0.684831	-0.050211	-0.306054	2.414426	2.933565	2.765880	0.741882	-0.110954	-0.383912	2.414426	2.933565	2.765880	0.741882	-0.110954	-0.383912
1307.343000	0.137983	-1.888348	-1.018777	-1.778989	1.486937	0.798740	0.127621	-0.107292	-0.163704	0.255886	-0.003915	-0.145398	2.151839	3.464957	2.423383	0.703454	-0.084818	-0.334662	2.430623	2.934156	2.758387	0.747138	-0.117046	-0.386990	2.430623	2.934156	2.758387	0.747138	-0.117046	-0.386990
1307.353000	0.139308	-1.889432	-1.020488	-1.776323	1.486865	0.797186	0.136081	-0.114057	-0.173537	0.268488	-0.004175	-0.161348	2.267445	3.605911	2.514169	0.710880	-0.127625	-0.249891	2.446876	2.935075	2.750961	0.752388	-0.123134	-0.390069	2.446876	2.935075	2.750961	0.752388	-0.123134	-0.390069
1307.363000	0.140705	-1.890608	-1.022260	-1.773592	1.486850	0.795568	0.143608	-0.115557	-0.179919	0.285991	-0.009759	-0.161870	2.112808	3.301328	2.429468	0.755612	-0.063638	-0.315145	2.463173	2.936206	2.743630	0.757628	-0.129225	-0.393147	2.463173	2.936206	2.743630	0.757628	-0.129225	-0.393147
1307.375000	0.142461	-1.892015	-1.024549	-1.770066	1.486769	0.793574	0.152373	-0.120627	-0.195496	0.307370	-0.004569	-0.169619	2.142963	2.875981	2.799578	0.717294	-0.142077	-0.343489	2.482783	2.937747	2.734913	0.763915	-0.136534	-0.396841	2.482783	2.937747	2.734913	0.763915	-0.136534	-0.396841
1307.385000	0.144036	-1.893304	-1.026539	-1.766960	1.486672	0.791780	0.155948	-0.131406	-0.202750	0.325695	-0.006609	-0.185084	2.652811	3.283275	2.819119	0.699748	-0.074608	-0.283874	2.499228	2.940147	2.727790	0.769144	-0.142620	-0.399920	2.499228	2.940147	2.727790	0.769144	-0.142620	-0.399920
1307.395000	0.145615	-1.894613	-1.028618	-1.763703	1.486612	0.789933	0.166422	-0.136563	-0.209105	0.335796	-0.005178	-0.188929	2.700764	3.279769	2.681149	0.723616	-0.105788	-0.354650	2.515742	2.943213	2.720769	0.774366	-0.148705	-0.402998	2.515742	2.943213	2.720769	0.774366	-0.148705	-0.402998
1307.405000	0.147371	-1.896020	-1.030768	-1.760285	1.486588	0.787986	0.173471	-0.141085	-0.211685	0.352788	-0.005436	-0.198718	2.820163	3.210805	2.760789	0.720326	-0.130172	-0.337190	2.532326	2.946913	2.713804	0.779586	-0.154791	-0.406077	2.532326	2.946913	2.713804	0.779586	-0.154791	-0.406077
1307.415000	0.149116	-1.897436	-1.032997	-1.756674	1.486552	0.786016	0.180669	-0.143606	-0.218532	0.364341	-0.006267	-0.207343	2.982223	2.705933	2.696392	0.763234	-0.141567	-0.307721	2.548939	2.950657	2.706840	0.784802	-0.160874	-0.409155	2.548939	2.950657	2.706840	0.784802	-0.160874	-0.409155
1307.427000	0.151378	-1.899219	-1.035687	-1.752132	1.486444	0.783483	0.190338	-0.156641	-0.228522	0.379318	-0.005976	-0.215546	3.153040	3.036011	2.553888	0.711741	-0.170391	-0.372278	2.568983	2.956375	2.698598	0.791058	-0.168168	-0.412849	2.568983	2.956375	2.698598	0.791058	-0.168168	-0.412849
1307.437000	0.153339	-1.900804	-1.038057	-1.748192	1.486456	0.781283	0.199511	-0.161599	-0.237411	0.387051	-0.006252	-0.227700	2.818761	3.243926	2.679783	0.745317	-0.180698	-0.289084	2.585771	2.962113	2.691813	0.796263	-0.174248	-0.415928	2.585771	2.962113	2.691813	0.796263	-0.174248	-0.415928
1307.447000	0.155432	-1.902499	-1.040471	-1.744249	1.486372	0.778992	0.206801	-0.167926	-0.243671	0.399326	-0.005901	-0.231832	2.778227	3.261177	2.511999	0.741623	-0.185543	-0.339933	2.602576	2.967819	2.685013	0.801461	-0.180328	-0.419006	2.602576	2.967819	2.685013	0.801461	-0.180328	-0.419006
1307.459000	0.157945	-1.904516	-1.043467	-1.739366	1.486300	0.776145	0.214998	-0.171290	-0.254766	0.421069	-0.007168	-0.245335	2.581817	2.850665	2.422049	0.756678	-0.178276	-0.317864	2.622824	2.975537	2.676856	0.807689	-0.187627	-0.422700	2.622824	2.975537	2.676856	0.807689	-0.187627	-0.422700
1307.469000	0.160230	-1.906345	-1.045953	-1.735063	1.486240	0.773649	0.222387	-0.182046	-0.263977	0.438535	-0.005744	-0.250973	2.351573	3.377813	2.492036	0.744233	-0.243308	-0.341523	2.639780	2.983067	2.670129	0.812872	-0.193704	-0.425779	2.639780	2.983067	2.670129	0.812872	-0.193704	-0.425779
1307.479000	0.162550	-1.908147	-1.048608	-1.730687	1.486167	0.771091	0.228378	-0.186676	-0.272013	0.454579	-0.007417	-0.262030	2.261482	3.453341	2.328865	0.752874	-0.216449	-0.269140	2.656763	2.990752	2.663369	0.818059	-0.199778	-0.428857	2.656763	2.990752	2.663369	0.818059	-0.199778	-0.428857
1307.489000	0.164883	-1.910128	-1.051367	-1.726083	1.486143	0.768430	0.235337	-0.189911	-0.283898	0.468741	-0.007434	-0.264693	2.208574	3.400708	2.490414	0.772734	-0.208473	-0.365889	2.673790	2.999211	2.656710	0.823233	-0.205856	-0.431935	2.673790	2.999211	2.656710	0.823233	-0.205856	-0.431935
1307.499000	0.167251	-1.912064	-1.054237	-1.721267	1.486035	0.765738	0.240612	-0.196979	-0.293341	0.480354	-0.007870	-0.276279	2.265289	3.407466	2.360078	0.740197	-0.202339	-0.287615	2.690835	3.007889	2.650043	0.828411	-0.211929	-0.435014	2.690835	3.007889	2.650043	0.828411	-0.211929	-0.435014
1307.509000	0.169690	-1.914105	-1.057191	-1.716238	1.485987	0.762956	0.244852	-0.201679	-0.301441	0.487210	-0.006767	-0.277776	2.413309	3.530694	2.516629	0.749205	-0.264575	-0.341323	2.707908	3.017013	2.643384	0.833588	-0.218009	-0.438092	2.707908	3.017013	2.643384	0.833588	-0.218009	-0.438092
1307.519000	0.172132	-1.916111	-1.060332	-1.711289	1.485902	0.760122	0.253568	-0.206458	-0.308184	0.499556	-0.008694	-0.288084	2.549417	3.471335	2.480673	0.798158	-0.240893	-0.325951	2.725021	3.026934	2.636742	0.837142	-0.224082	-0.441171	2.725021	3.026934	2.636742	0.837142	-0.224082	-0.441171
1307.531000	0.175257	-1.918646	-1.064174	-1.705281	1.485819	0.756583	0.261912	-0.213350	-0.319998	0.521657	-0.008119	-0.294950	2.492687	3.347698	2.665158	0.774564	-0.241189	-0.340035	2.745551	3.039031	2.628746	0.840011	-0.231372	-0.444865	2.745551	3.039031	2.628746	0.840011	-0.231372	-0.444865
1307.541000	0.177853	-1.920797	-1.067484	-1.700037	1.485735	0.753608	0.269855	-0.220499	-0.326838	0.541759	-0.007610	-0.301856	2.720086	3.501532	2.566244	0.751939	-0.262584	-0.400768	2.762684	3.049671	2.622039	0.842401	-0.237448	-0.447943	2.762684	3.049671	2.622039	0.842401	-0.237448	-0.447943
1307.551000	0.180617	-1.923040	-1.070869	-1.694574	1.485651	0.750532	0.276894	-0.220801	-0.336071	0.556797	-0.008602	-0.315690	2.881188	2.852155	2.621703	0.794660	-0.258686	-0.330491	2.779820	3.060509	2.615252	0.844796	-0.243523	-0.451022	2.779820	3.060509	2.615252	0.844796	-0.243523	-0.451022
1307.561000	0.183428	-1.925266	-1.074277	-1.688851	1.485602	0.747346	0.284076	-0.231953	-0.344317	0.565000	-0.007751	-0.320456	3.128917	3.312582	2.622610	0.824268	-0.261959	-0.369189	2.796970	3.071751	2.608390	0.847198	-0.249594	-0.454100	2.796970	3.071751	2.608390	0.847198	-0.249594	-0.454100
1307.571000	0.186325	-1.927621	-1.077587	-1.682942	1.485542	0.744122	0.293333	-0.239615	-0.349575	0.573148	-0.007766	-0.329683	2.892085	3.628088	2.366141	0.777701	-0.292308	-0.397469	2.814170	3.083853	2.601426	0.849606	-0.255673	-0.457179	2.814170	3.083853	2.601426	0.849606	-0.255673	-0.457179
1307.583000	0.189916	-1.930478	-1.081848	-1.676041	1.485398	0.740089	0.301602	-0.243593	-0.362639	0.591629	-0.008679	-0.343950	3.041776	3.225269	2.454177	0.833471	-0.292637	-0.343861	2.834788	3.098675	2.592955	0.852473	-0.262962	-0.460873	2.834788	3.098675	2.592955	0.852473	-0.262962	-0.460873
1307.593000	0.192930	-1.932964	-1.085469	-1.670059	1.485361	0.736602	0.307472	-0.248761	-0.368302	0.611277	-0.009675	-0.348961	3.140568	3.119914	2.170717	0.793263	-0.284410	-0.374667	2.851972	3.111633	2.585816	0.854860	-0.269033	-0.463951	2.851972	3.111633	2.585816	0.854860	-0.269033	-0.463951
1307.603000	0.196089	-1.935436	-1.089274	-1.663865	1.485254	0.733055	0.314816	-0.251537	-0.378333	0.628646	-0.009032	-0.354783	3.230012	2.711630	2.336612	0.738709	-0.306599	-0.357585	2.869110	3.124709	2.578625	0.857248	-0.275109	-0.467030	2.869110	3.124709	2.578625	0.857248	-0.275109	-0.467030
1307.615000	0.199945	-1.938538	-1.093967	-1.656117	1.485157	0.728725	0.324366	-0.262538	-0.392050	0.637863	-0.009494	-0.364392	3.168436	2.949085	2.380308	0.779789	-0.310079	-0.334454	2.889694	3.141574	2.569873	0.860114	-0.282399	-0.470724	2.889694	3.141574	2.569873	0.860114	-0.282399	-0.470724
1307.625000	0.203260	-1.941276	-1.097899	-1.649658	1.485049	0.725019	0.332089	-0.268727	-0.397064	0.648185	-0.010270	-0.372775	3.018366	3.128651	2.295495	0.794772	-0.324335	-0.366353	2.906816	3.155992	2.562432	0.862500	-0.288475	-0.473802	2.906816	3.155992	2.562432	0.862500	-0.288475	-0.473802
1307.635000	0.206696	-1.944026	-1.101963	-1.643232	1.484965	0.721303	0.339173	-0.276446	-0.408225	0.665268	-0.010762	-0.380151	2.929246	3.277028	2.407509	0.838469	-0.338938	-0.385177	2.923934	3.171172	2.554836	0.864868	-0.294552	-0.476881	2.923934	3.171172	2.554836	0.864868	-0.294552	-0.476881
1307.645000	0.210119	-1.946811	-1.106099	-1.636564	1.484881	0.717417	0.346642	-0.283920	-0.417944	0.686338	-0.009425	-0.388472	2.816010	3.604122	2.544384	0.852868	-0.364909	-0.367352	2.940989	3.186579	2.547122	0.867237	-0.300629	-0.479959	2.940989	3.186579	2.547122	0.867237	-0.300629	-0.479959
1307.655000	0.213589	-1.949740	-1.110291	-1.629549	1.484737	0.713471	0.351935	-0.288494	-0.426013	0.701778	-0.010230	-0.399088	2.836613	3.586442	2.508550	0.875265	-0.359247	-0.330333	2.958039	3.202410	2.539186	0.869622	-0.306709	-0.483038	2.958039	3.202410	2.539186	0.869622	-0.306709	-0.483038
1307.665000	0.217193	-1.952681	-1.114554	-1.622328	1.484665	0.709407	0.359715	-0.295870	-0.433270	0.713554	-0.010485	-0.404250	2.650887	4.137896	2.571832	0.803585	-0.359024	-0.374196	2.975038	3.218852	2.531118	0.872012	-0.312787	-0.486116	2.975038	3.218852	2.531118	0.872012	-0.312787	-0.486116
1307.677000	0.221528	-1.956218	-1.119836	-1.613811	1.484532	0.704441	0.367452	-0.297356	-0.442876	0.721495	-0.010482	-0.411192	2.896387	3.523410	2.399594	0.874911	-0.338017	-0.357787	2.995323	3.238221	2.521136	0.874876	-0.315621	-0.489810	2.995323	3.238221	2.521136	0.874876	-0.315621	-0.489810
1307.687000	0.225251	-1.959171	-1.124427	-1.606604	1.484449	0.700280	0.374230	-0.304612	-0.451848	0.741193	-0.009866	-0.417845	2.804803	3.821779	2.420756	0.876073	-0.364725	-0.369099	3.012136	3.254585	2.512594	0.877255	-0.315638	-0.492889	3.012136	3.254585	2.512594	0.877255	-0.315638	-0.492889
1307.697000	0.229044	-1.962256	-1.129064	-1.599052	1.484304	0.696035	0.380424	-0.308589	-0.460026	0.757242	-0.011731	-0.426430	2.818566	3.631815	2.419437	0.846014	-0.341457	-0.424517	3.028891	3.271349	2.503828	0.879647	-0.315656	-0.495967	3.028891	3.271349	2.503828	0.879647	-0.315656	-0.495967
1307.707000	0.232874	-1.965411	-1.133683	-1.591257	1.484221	0.691740	0.385590	-0.314531	-0.467335	0.766289	-0.010310	-0.437657	3.041997	3.789196	2.540434	0.850668	-0.322220	-0.398779	3.045588	3.288824	2.494835	0.882043	-0.315678	-0.499045	3.045588	3.288824	2.494835	0.882043	-0.315678	-0.499045
1307.719000	0.237547	-1.969205	-1.139266	-1.582006	1.484064	0.686475	0.395467	-0.322139	-0.478704	0.780379	-0.011310	-0.449329	3.096502	3.747643	2.514367	0.909432	-0.327919	-0.373021	3.065531	3.309711	2.483656	0.884926	-0.315701	-0.502740	3.065531	3.309711	2.483656	0.884926	-0.315701	-0.502740
1307.729000	0.241534	-1.972491	-1.143991	-1.574234	1.483992	0.681958	0.403423	-0.325475	-0.488310	0.802567	-0.010837	-0.458762	3.195593	3.655628	2.439930	0.909224	-0.376988	-0.372774	3.082063	3.327679	2.474036	0.887319	-0.315726	-0.505818	3.082063	3.327679	2.474036	0.887319	-0.315726	-0.505818
1307.739000	0.245606	-1.975781	-1.148866	-1.566094	1.483860	0.677309	0.410345	-0.331728	-0.494619	0.818334	-0.011039	-0.468619	3.293631	3.555810	2.193515	0.845124	-0.365976	-0.347891	3.098485	3.345332	2.464154	0.889744	-0.315752	-0.508897	3.098485	3.345332	2.464154	0.889744	-0.315752	-0.508897
1307.749000	0.249786	-1.979079	-1.153913	-1.557638	1.483752	0.672568	0.419154	-0.335150	-0.502037	0.825528	-0.012151	-0.473023	3.036600	3.302998	2.151293	0.812407	-0.388907	-0.375525	3.114770	3.363481	2.455953	0.892174	-0.315776	-0.511975	3.114770	3.363481	2.455953	0.892174	-0.315776	-0.511975
1307.761000	0.254927	-1.983186	-1.160094	-1.547674	1.483632	0.666831	0.426929	-0.345933	-0.511395	0.844523	-0.011743	-0.478790	3.188468	3.382158	2.120750	0.818220	-0.367351	-0.403976	3.134123	3.385675	2.447395	0.895061	-0.315814	-0.515669	3.134123	3.385675	2.447395	0.895061	-0.315814	-0.515669
1307.771000	0.259261	-1.986641	-1.165424	-1.539258	1.483499	0.661991	0.431373	-0.348979	-0.522840	0.861138	-0.013036	-0.488448	3.399519	3.036349	2.447598	0.834836	-0.337341	-0.392738	3.150116	3.404568	2.439879	0.897468	-0.315847	-0.518748	3.150116	3.404568	2.439879	0.897468	-0.315847	-0.518748
1307.781000	0.263667	-1.990267	-1.170667	-1.530498	1.483355	0.657105	0.437115	-0.360748	-0.534175	0.872716	-0.012562	-0.495354	3.521588	3.721701	2.536571	0.855757	-0.380985	-0.460701	3.166008	3.423611	2.432026	0.899907	-0.315880	-0.521826	3.166008	3.423611	2.432026	0.899907	-0.315880	-0.521826
1307.791000	0.268016	-1.993903	-1.175862	-1.521752	1.483247	0.652144	0.445862	-0.365438	-0.540867	0.879936	-0.012103	-0.506222	3.469190	3.729902	2.449977	0.936812	-0.370041	-0.455937	3.181795	3.442940	2.423798	0.902348	-0.315918	-0.524036	3.181795	3.442940	2.423798	0.902348	-0.315918	-0.524036
1307.803000	0.273434	-1.998293	-1.182311	-1.511102	1.483115	0.646009	0.456852	-0.368349	-0.547830	0.905057	-0.012705	-0.520781	3.514929	3.443453	2.070150	0.867884	-0.345507	-0.357485	3.200538	3.466229	2.413421	0.905282	-0.315965	-0.526367	3.200538	3.466229	2.413421	0.905282	-0.315965	-0.526367
1307.813000	0.278009	-2.002014	-1.187917	-1.501920	1.482971	0.640788	0.464816	-0.375039	-0.558627	0.919099	-0.011760	-0.527152	3.559879	3.352666	2.178023	0.915924	-0.367658	-0.325929	3.215914	3.485781	2.404315	0.907730	-0.316009	-0.528310	3.215914	3.485781	2.404315	0.907730	-0.316009	-0.528310
1307.823000	0.282705	-2.005789	-1.193648	-1.492551	1.482827	0.635436	0.471995	-0.380632	-0.568592	0.924807	-0.012235	-0.532511	3.605162	3.205634	2.358896	0.902096	-0.357535	-0.378534	3.231095	3.505207	2.394809	0.910207	-0.316055	-0.530253	3.231095	3.505207	2.394809	0.910207	-0.316055	-0.530253
1307.833000	0.287486	-2.009666	-1.199311	-1.483281	1.482718	0.630093	0.479338	-0.389567	-0.577079	0.944294	-0.013827	-0.540168	3.424332	3.759250	2.229627	0.932153	-0.355040	-0.382606	3.246130	3.524892	2.384840	0.912669	-0.316106	-0.532196	3.246130	3.524892	2.384840	0.912669	-0.316106	-0.532196
1307.845000	0.293273	-2.014441	-1.206265	-1.471919	1.482574	0.623599	0.487412	-0.399375	-0.590267	0.966276	-0.013278	-0.546952	3.450393	3.983703	2.562440	0.951411	-0.372376	-0.458235	3.263946	3.549475	2.372220	0.915628	-0.316170	-0.534527	3.263946	3.549475	2.372220	0.915628	-0.316170	-0.534527
1307.855000	0.298149	-2.018398	-1.212157	-1.461997	1.482417	0.618088	0.494204	-0.400483	-0.596577	0.975215	-0.015176	-0.554593	3.530756	3.838366	2.383268	0.833909	-0.359461	-0.457216	3.278550	3.569619	2.361227	0.918139	-0.316224	-0.536470	3.278550	3.569619	2.361227	0.918139	-0.316224	-0.536470
1307.865000	0.303203	-2.022393	-1.218198	-1.452328	1.482310	0.612445	0.501553	-0.405031	-0.600741	0.990022	-0.014104	-0.563468	3.503666	3.897835	2.173913	0.900586	-0.369779	-0.403345	3.291168	3.589470	2.349718	0.920629	-0.316284	-0.538413	3.291168	3.589470	2.349718	0.920629	-0.316284	-0.538413
1307.875000	0.308292	-2.026545	-1.224380	-1.442436	1.482153	0.606755	0.508898	-0.411677	-0.612068	1.006723	-0.014591	-0.571400	3.352585	3.713901	2.329319	0.924022	-0.337453	-0.417087	3.296873	3.609710	2.337613	0.923122	-0.316350	-0.540355	3.296873	3.609710	2.337613	0.923122	-0.316350	-0.540355
1307.887000	0.314427	-2.031488	-1.231725	-1.430186	1.482009	0.599920	0.497902	-0.399481	-0.599834	0.991126	-0.014693	-0.564616	2.070373	4.910542	2.951634	0.814255	-0.376325	-0.412558	1.727998	5.649829	3.476101	0.817595	-0.327046	-0.448190	1.727998	5.649829	3.476101	0.817595	-0.327046	-0.448190
1307.897000	0.319462	-2.035588	-1.237657	-1.420526	1.481842	0.594342	0.490103	-0.398587	-0.599127	0.979949	-0.013637	-0.561196	2.446030	5.175040	3.446665	0.887463	-0.361564	-0.353542	1.711726	5.672004	3.477401	0.815380	-0.327115	-0.446248	1.711726	5.672004	3.477401	0.815380	-0.327115	-0.446248
1307.907000	0.324368	-2.039534	-1.243480	-1.410745	1.481721	0.588803	0.487965	-0.400106	-0.588837	0.974582	-0.013984	-0.554486	2.029642	5.889097	3.292900	0.851326	-0.378596	-0.315388	1.692257	5.693936	3.478428	0.813169	-0.327180	-0.444305	1.692257	5.693936	3.478428	0.813169	-0.327180	-0.444305
1307.917000	0.329260	-2.043536	-1.249417	-1.400910	1.481530	0.583287	0.484306	-0.393613	-0.581253	0.955220	-0.012785	-0.547451	1.594855	5.984057	3.251293	0.753631	-0.379356	-0.300528	1.673011	5.715327	3.479085	0.810956	-0.327242	-0.442362	1.673011	5.715327	3.479085	0.810956	-0.327242	-0.442362
1307.929000	0.334991	-2.048194	-1.256513	-1.389809	1.481411	0.576780	0.477835	-0.386205	-0.573160	0.932557	-0.011797	-0.532990	1.174418	6.332908	3.587689	0.873067	-0.391079	-0.335135	1.650274	5.739768	3.479405	0.808220	-0.327306	-0.440031	1.650274	5.739768	3.479405	0.808220	-0.327306	-0.440031
1307.939000	0.339653	-2.051982	-1.262298	-1.380676	1.481303	0.571519	0.469378	-0.382358	-0.566129	0.925330	-0.011696	-0.523230	1.023180	6.540270	3.536715	0.968932	-0.399887	-0.380845	1.631601	5.759533	3.479401	0.805918	-0.327351	-0.438088	1.631601	5.759533	3.479401	0.805918	-0.327351	-0.438088
1307.949000	0.344217	-2.055756	-1.267821	-1.371315	1.481109	0.566351	0.458238	-0.374824	-0.554697	0.911835	-0.013585	-0.515564	1.330295	6.595616	3.713695	0.876394	-0.385489	-0.369077	1.613152	5.779355	3.479366	0.803641	-0.327395	-0.436145	1.613152	5.779355	3.479366	0.803641	-0.327395	-0.436145
1307.959000	0.348700	-2.059505	-1.273132	-1.362325	1.481061	0.561248	0.451181	-0.367494	-0.540857	0.898448	-0.013085	-0.509095	1.613626	6.757892	3.223838	0.871217	-0.378578	-0.366791	1.594946	5.798916	3.479319	0.801362	-0.327430	-0.434202	1.594946	5.798916	3.479319	0.801362	-0.327430	-0.434202
1307.971000	0.354070	-2.063840	-1.279508	-1.351649	1.480870	0.555175	0.445260	-0.355594	-0.530093	0.885862	-0.012584	-0.502152	1.326108	6.081991	3.032079	0.838019	-0.384371	-0.326896	1.573426	5.821118	3.478923	0.798585	-0.327469	-0.431830	1.573426	5.821118	3.478923	0.798585	-0.327469	-0.431830
1307.981000	0.358493	-2.067318	-1.284859	-1.342841	1.480762	0.550157	0.436843	-0.345990	-0.523241	0.866165	-0.012778	-0.494471	1.448185	5.567651	3.252713	0.803340	-0.388261	-0.331834	1.555731	5.838962	3.478356	0.796267	-0.327498	-0.428751	1.555731	5.838962	3.478356	0.796267	-0.327498	-0.428751
1307.991000	0.362820	-2.070813	-1.290055	-1.334191	1.480642	0.545221	0.429368	-0.344215	-0.514037	0.844101	-0.011892	-0.483222	1.487455	5.639164	3.181770	0.813241	-0.375319	-0.341161	1.538238	5.856400	3.477613	0.793932	-0.327525	-0.425673	1.538238	5.856400	3.477613	0.793932	-0.327525	-0.425673
1308.001000	0.367003	-2.074209	-1.295190	-1.326036	1.480486	0.540441	0.422281	-0.339853	-0.508053	0.838274	-0.011683	-0.473800	1.551594	5.545413	3.268070	0.822760	-0.379795	-0.355018	1.520954	5.873519	3.476817	0.791553	-0.327546	-0.422594	1.520954	5.873519	3.476817	0.791553	-0.327546	-0.422594
1308.013000	0.372012	-2.078231	-1.301057	-1.316130	1.480390	0.534811	0.413590	-0.336587	-0.499167	0.824522	-0.011214	-0.465873	1.876341	5.906280	3.344104	0.904473	-0.404015	-0.343342	1.500438	5.893817	3.476439	0.788694	-0.327562	-0.418900	1.500438	5.893817	3.476439	0.788694	-0.327562	-0.418900
1308.023000	0.376136	-2.081509	-1.305971	-1.307743	1.480270	0.530257	0.406568	-0.331851	-0.490386	0.805067	-0.010858	-0.458376	1.945183	5.775854	3.185054	0.812911	-0.411154	-0.364530	1.483561	5.910222	3.478915	0.786343	-0.327575	-0.415822	1.483561	5.910222	3.478915	0.786343	-0.327575	-0.415822
1308.033000	0.380272	-2.084723	-1.310893	-1.299867	1.480162	0.525701	0.401340	-0.325051	-0.482361	0.787226	-0.011612	-0.454367	1.643193	5.688619	3.141387	0.871382	-0.358925	-0.349502	1.466855	5.926055	3.480997	0.783927	-0.327581	-0.412743	1.466855	5.926055	3.480997	0.783927	-0.327581	-0.412743
1308.043000	0.384190	-2.087965	-1.315774	-1.292184	1.480078	0.521204	0.393054	-0.320880	-0.473832	0.780132	-0.011270	-0.449017	1.628119	5.659667	3.274695	0.820713	-0.384865	-0.272188	1.450299	5.941693	3.482846	0.781482	-0.327586	-0.409665	1.450299	5.941693	3.482846	0.781482	-0.327586	-0.409665
1308.055000	0.388805	-2.091767	-1.321400	-1.282826	1.479958	0.515913	0.383618	-0.311004	-0.459653	0.764911	-0.010846	-0.436987	1.917942	5.443353	3.119048	0.793609	-0.398461	-0.259460	1.430625	5.960468	3.485131	0.778558	-0.327586	-0.405971	1.430625	5.960468	3.485131	0.778558	-0.327586	-0.405971
1308.065000	0.392566	-2.094913	-1.325942	-1.275160	1.479802	0.511539	0.374987	-0.309150	-0.453659	0.744062	-0.010883	-0.425824	2.095460	5.869086	3.233364	0.745311	-0.384766	-0.284968	1.414388	5.976030	3.487095	0.776138	-0.327590	-0.402892	1.414388	5.976030	3.487095	0.776138	-0.327590	-0.402892
1308.075000	0.396246	-2.098032	-1.330314	-1.267908	1.479694	0.507358	0.369465	-0.302083	-0.447267	0.728685	-0.011306	-0.415214	2.350898	5.885368	3.253121	0.847692	-0.371686	-0.318087	1.398282	5.991493	3.488936	0.773666	-0.327583	-0.399814	1.398282	5.991493	3.488936	0.773666	-0.327583	-0.399814
1308.085000	0.399939	-2.101069	-1.334718	-1.260799	1.479574	0.503235	0.365306	-0.298400	-0.438436	0.721483	-0.010118	-0.406535	2.046935	6.227982	3.223029	0.823038	-0.370712	-0.311414	1.382317	6.006614	3.490606	0.771177	-0.327185	-0.396735	1.382317	6.006614	3.490606	0.771177	-0.327185	-0.396735
1308.097000	0.404327	-2.104571	-1.339901	-1.252199	1.479503	0.498447	0.360458	-0.288099	-0.428324	0.707713	-0.009805	-0.399752	1.467283	6.100495	3.206813	0.795410	-0.354017	-0.331610	1.363369	6.024068	3.492706	0.768198	-0.319893	-0.393041	1.363369	6.024068	3.492706	0.768198	-0.319893	-0.393041
1308.107000	0.407912	-2.107475	-1.344226	-1.245066	1.479394	0.494506	0.353121	-0.283831	-0.420056	0.684958	-0.009377	-0.393385	1.297176	6.409340	3.288192	0.772714	-0.383220	-0.328513	1.347732	6.038162	3.494439	0.765734	-0.313817	-0.389963	1.347732	6.038162	3.494439	0.765734	-0.313817	-0.389963
1308.117000	0.411373	-2.110294	-1.348449	-1.238337	1.479298	0.490633	0.344789	-0.275847	-0.412225	0.668482	-0.009520	-0.389814	1.082095	6.243256	3.350728	0.808388	-0.356991	-0.252975	1.332233	6.051791	3.496025	0.763218	-0.307733	-0.386884	1.332233	6.051791	3.496025	0.763218	-0.307733	-0.386884
1308.127000	0.414752	-2.113017	-1.352603	-1.231879	1.479214	0.486802	0.337123	-0.271570	-0.403663	0.661932	-0.009797	-0.376469	1.140900	6.372746	3.504019	0.827260	-0.359597	-0.293873	1.316845	6.065244	3.497535	0.760676	-0.301644	-0.383806	1.316845	6.065244	3.497535	0.760676	-0.301644	-0.383806
1308.139000	0.418694	-2.116160	-1.357415	-1.224064	1.479083	0.482299	0.326797	-0.262752	-0.392952	0.647596	-0.008714	-0.365145	1.093491	6.330445	3.578955	0.775634	-0.356561	-0.299929	1.298533	6.081010	3.499558	0.757647	-0.294344	-0.380112	1.298533	6.081010	3.499558	0.757647	-0.294344	-0.380112
1308.149000	0.421918	-2.118790	-1.361212	-1.217438	1.479023	0.478658	0.321824	-0.260718	-0.383909	0.631392	-0.008624	-0.355339	0.885995	6.617990	3.429543	0.763683	-0.361534	-0.334796	1.283350	6.094423	3.501509	0.755143	-0.288258	-0.377033	1.283350	6.094423	3.501509	0.755143	-0.288258	-0.377033
1308.159000	0.425080	-2.121332	-1.364814	-1.211202	1.478951	0.475134	0.313015	-0.253321	-0.369224	0.610151	-0.008420	-0.352233	0.876269	6.577440	2.945341	0.780696	-0.356039	-0.225806	1.268271	6.107538	3.503643	0.752639	-0.282165	-0.373955	1.268271	6.107538	3.503643	0.752639	-0.282165	-0.373955
1308.169000	0.428127	-2.123754	-1.368505	-1.205253	1.478879	0.471638	0.305670	-0.245401	-0.364453	0.600383	-0.007698	-0.340190	0.795463	6.243369	3.117192	0.793903	-0.348272	-0.301411	1.253308	6.120120	3.505788	0.750095	-0.276071	-0.370876	1.253308	6.120120	3.505788	0.750095	-0.276071	-0.370876
1308.181000	0.431674	-2.126633	-1.372851	-1.198255	1.478746	0.467649	0.292730	-0.238071	-0.356530	0.590533	-0.008409	-0.331753	1.494725	6.038802	3.214944	0.701045	-0.355420	-0.338522	1.235444	6.135202	3.508219	0.747030	-0.268753	-0.367182	1.235444	6.135202	3.508219	0.747030	-0.268753	-0.367182
1308.191000	0.434530	-2.128958	-1.376409	-1.192447	1.478711	0.464318	0.287904	-0.229967	-0.347636	0.574873	-0.007775	-0.325604	1.312256	5.611786	3.263828	0.714105	-0.341020	-0.267141	1.220674	6.147176	3.510223	0.744470	-0.262659	-0.364104	1.220674	6.147176	3.510223	0.744470	-0.262659	-0.364104
1308.201000	0.437338	-2.131247	-1.379884	-1.186690	1.478579	0.461119	0.278768	-0.228824	-0.342171	0.560255	-0.008094	-0.318583	1.848464	5.922498	3.434770	0.673964	-0.337282	-0.299306	1.205952	6.159318	3.512285	0.741910	-0.256557	-0.361025	1.205952	6.159318	3.512285	0.741910	-0.256557	-0.361025
1308.211000	0.440124	-2.133534	-1.383248	-1.181145	1.478519	0.457960	0.273637	-0.225347	-0.327511	0.541100	-0.007519	-0.306653	1.654937	6.107236	3.147232	0.738138	-0.346860	-0.313990	1.191288	6.171431	3.514499	0.739346	-0.250459	-0.357947	1.191288	6.171431	3.514499	0.739346	-0.250459	-0.357947
1308.223000	0.443326	-2.136239	-1.387154	-1.174857	1.478398	0.454327	0.265319	-0.217491	-0.321394	0.524411	-0.008270	-0.302874	1.895887	6.053349	3.372791	0.775664	-0.312160	-0.214207	1.173757	6.186004	3.517185	0.736242	-0.243140	-0.354253	1.173757	6.186004	3.517185	0.736242	-0.243140	-0.354253
1308.233000	0.445944	-2.138418	-1.390267	-1.169754	1.478351	0.451384	0.261355	-0.213753	-0.313083	0.514581	-0.007195	-0.289478	1.525409	6.372219	3.203105	0.751209	-0.332470	-0.284216	1.159201	6.198142	3.519457	0.733641	-0.237030	-0.351174	1.159201	6.198142	3.519457	0.733641	-0.237030	-0.351174
1308.243000	0.448562	-2.140497	-1.393299	-1.164725	1.478291	0.448509	0.255810	-0.205678	-0.305592	0.503896	-0.006551	-0.282931	1.479973	6.590326	3.461636	0.720110	-0.304814	-0.300754	1.144695	6.210128	3.522123	0.730454	-0.230926	-0.348096	1.144695	6.210128	3.522123	0.730454	-0.230926	-0.348096
1308.255000	0.451560	-2.142916	-1.396820	-1.158785	1.478220	0.445226	0.247574	-0.199109	-0.295351	0.485027	-0.006213	-0.276733	1.305915	6.481151	3.282024	0.703424	-0.368884	-0.250908	1.127369	6.224122	3.525442	0.724042	-0.223593	-0.344402	1.127369	6.224122	3.525442	0.724042	-0.223593	-0.344402
1308.265000	0.454011	-2.144843	-1.399699	-1.153900	1.478123	0.442498	0.241862	-0.192674	-0.287275	0.470933	-0.005944	-0.266015	1.122308	6.486807	3.440360	0.661024	-0.297362	-0.283669	1.113002	6.235365	3.528261	0.718696	-0.217492	-0.341323	1.113002	6.235365	3.528261	0.718696	-0.217492	-0.341323
1308.275000	0.456375	-2.146671	-1.402500	-1.149295	1.478052	0.439922	0.231992	-0.183615	-0.276988	0.447891	-0.006152	-0.260635	1.184056	6.160340	3.337618	0.727703	-0.344563	-0.271496	1.098646	6.246829	3.531264	0.713344	-0.211379	-0.338245	1.098646	6.246829	3.531264	0.713344	-0.211379	-0.338245
1308.285000	0.458621	-2.148420	-1.405271	-1.144937	1.478039	0.437360	0.226748	-0.180171	-0.270917	0.434736	-0.006229	-0.250167	0.800529	6.148693	3.515588	0.750351	-0.314313	-0.318034	1.084361	6.257691	3.534466	0.707974	-0.205268	-0.335167	1.084361	6.257691	3.534466	0.707974	-0.205268	-0.335167
1308.295000	0.460865	-2.150167	-1.407943	-1.140707	1.477931	0.434868	0.217309	-0.175143	-0.258458	0.427408	-0.006129	-0.244952	0.736797	6.037210	3.281595	0.683324	-0.315568	-0.288217	1.070075	6.268966	3.537524	0.702592	-0.199158	-0.332088	1.070075	6.268966	3.537524	0.702592	-0.199158	-0.332088
1308.305000	0.462944	-2.151914	-1.410545	-1.136552	1.477895	0.432487	0.210436	-0.170861	-0.249982	0.418207	-0.005887	-0.233579	0.759755	6.344899	3.313938	0.676535	-0.322342	-0.319543	1.055820	6.280031	3.540906	0.697210	-0.193043	-0.329010	1.055820	6.280031	3.540906	0.697210	-0.193043	-0.329010
1308.315000	0.465034	-2.153575	-1.413022	-1.132506	1.477848	0.430210	0.202988	-0.161366	-0.240699	0.406422	-0.004917	-0.229263	0.599634	5.811758	3.269253	0.678660	-0.324963	-0.317890	1.041578	6.291162	3.544402	0.691827	-0.186929	-0.325931	1.041578	6.291162	3.544402	0.691827	-0.186929	-0.325931
1308.327000	0.467396	-2.155529	-1.415872	-1.127840	1.477764	0.427494	0.191092	-0.161546	-0.232082	0.386317	-0.004960	-0.216059	0.959327	6.639846	3.369765	0.677600	-0.333463	-0.245323	1.024522	6.304331	3.548727	0.685366	-0.179591	-0.322237	1.024522	6.304331	3.548727	0.685366	-0.179591	-0.322237
1308.337000	0.469284	-2.157154	-1.418174	-1.124001	1.477716	0.425411	0.185664	-0.154163	-0.224902	0.368485	-0.004939	-0.208064	0.880638	6.835488	3.501904	0.687073	-0.352874	-0.284478	1.010296	6.315580	3.552582	0.679994	-0.173476	-0.319159	1.010296	6.315580	3.552582	0.679994	-0.173476	-0.319159
1308.347000	0.471099	-2.158650	-1.420274	-1.120331	1.477681	0.423302	0.178045	-0.147982	-0.213280	0.350552	-0.004610	-0.203353	0.798371	6.824249	3.284089	0.683786	-0.307192	-0.183475	0.996069	6.326932	3.556625	0.674609	-0.167364	-0.316080	0.996069	6.326932	3.556625	0.674609	-0.167364	-0.316080
1308.357000	0.472830	-2.160083	-1.422381	-1.116907	1.477608	0.421329	0.170556	-0.139206	-0.207996	0.334402	-0.004946	-0.192642	0.929484	6.620392	3.506012	0.728962	-0.323558	-0.240334	0.981871	6.337853	3.561071	0.669231	-0.161247	-0.313002	0.981871	6.337853	3.561071	0.669231	-0.161247	-0.313002
1308.367000	0.474501	-2.161436	-1.424359	-1.113631	1.477596	0.419461	0.161997	-0.135902	-0.198827	0.323818	-0.004321	-0.185338	1.083819	6.878873	3.504873	0.679264	-0.295480	-0.264704	0.967665	6.348924	3.565599	0.663839	-0.155129	-0.309923	0.967665	6.348924	3.565599	0.663839	-0.155129	-0.309923
1308.377000	0.476090	-2.162725	-1.426244	-1.110485	1.477572	0.417644	0.157432	-0.126180	-0.189603	0.310088	-0.004105	-0.174378	0.980882	6.607771	3.335297	0.685028	-0.329398	-0.290632	0.953491	6.359558	3.570369	0.658452	-0.149011	-0.306845	0.953491	6.359558	3.570369	0.658452	-0.149011	-0.306845
1308.387000	0.477605	-2.163945	-1.428027	-1.107469	1.477512	0.415941	0.149443	-0.121714	-0.183073	0.300940	-0.004419	-0.171613	1.148972	6.581201	3.509299	0.616057	-0.317849	-0.230221	0.939297	6.370348	3.575396	0.653060	-0.142895	-0.303766	0.939297	6.370348	3.575396	0.653060	-0.142895	-0.303766
1308.399000	0.479360	-2.165257	-1.430095	-1.104019	1.477452	0.413966	0.141508	-0.109186	-0.170941	0.284697	-0.004108	-0.162585	1.039832	5.988000	3.302833	0.587576	-0.317678	-0.222195	0.922278	6.382961	3.581770	0.646604	-0.135553	-0.300072	0.922278	6.382961	3.581770	0.646604	-0.135553	-0.300072
1308.409000	0.480707	-2.166347	-1.431741	-1.101215	1.477429	0.412425	0.133369	-0.106086	-0.163260	0.268199	-0.003383	-0.150967	1.219978	5.775860	3.389350	0.606831	-0.339473	-0.234431	0.908075	6.393691	3.587188	0.641216	-0.129433	-0.296994	0.908075	6.393691	3.587188	0.641216	-0.129433	-0.296994
1308.419000	0.481986	-2.167364	-1.433349	-1.098609	1.477356	0.410940	0.129870	-0.104682	-0.155575	0.253981	-0.004042	-0.144672	0.884837	6.178667	3.383798	0.607433	-0.323496	-0.248483	0.893884	6.404146	3.592767	0.635817	-0.123314	-0.293915	0.893884	6.404146	3.592767	0.635817	-0.123314	-0.293915
1308.431000	0.483489	-2.168594	-1.435225	-1.095669	1.477333	0.409326	0.120877	-0.096682	-0.144794	0.234708	-0.003242	-0.136499	0.876667	6.030512	3.316545	0.595792	-0.342183	-0.247798	0.876811	6.417126	3.599614	0.629341	-0.115970	-0.290221	0.876811	6.417126	3.599614	0.629341	-0.115970	-0.290221
1308.441000	0.484623	-2.169505	-1.436612	-1.093406	1.477320	0.407974	0.115747	-0.094344	-0.137648	0.218843	-0.003719	-0.128420	0.704847	6.267530	3.448760	0.630223	-0.321941	-0.196056	0.862586	6.427725	3.605512	0.623935	-0.109853	-0.287143	0.862586	6.427725	3.605512	0.623935	-0.109853	-0.287143
1308.451000	0.485743	-2.170461	-1.438018	-1.091225	1.477273	0.406839	0.106489	-0.089428	-0.128511	0.205596	-0.003215	-0.118503	0.752356	6.509129	3.563046	0.592619	-0.313446	-0.283430	0.848334	6.438519	3.611557	0.618526	-0.103731	-0.284064	0.848334	6.438519	3.611557	0.618526	-0.103731	-0.284064
1308.461000	0.486707	-2.171331	-1.439277	-1.089266	1.477285	0.405703	0.097544	-0.081182	-0.120002	0.189873	-0.002733	-0.112001	1.031305	6.437953	3.592369	0.647076	-0.326160	-0.299589	0.834064	6.449301	3.617842	0.613120	-0.097615	-0.280986	0.834064	6.449301	3.617842	0.613120	-0.097615	-0.280986
1308.473000	0.487845	-2.172216	-1.440650	-1.087093	1.477224	0.404387	0.093488	-0.076372	-0.109277	0.173201	-0.003354	-0.104135	0.592002	6.739517	3.682489	0.683141	-0.309072	-0.235347	0.816924	6.462107	3.625701	0.606619	-0.090269	-0.277292	0.816924	6.462107	3.625701	0.606619	-0.090269	-0.277292
1308.483000	0.488729	-2.172969	-1.441749	-1.085436	1.477165	0.403347	0.084983	-0.071906	-0.101037	0.162859	-0.002536	-0.098589	0.539423	7.081335	3.626233	0.635469	-0.285627	-0.204083	0.802607	6.472878	3.632564	0.601214	-0.084147	-0.274213	0.802607	6.472878	3.632564	0.601214	-0.084147	-0.274213
1308.493000	0.489529	-2.173648	-1.442737	-1.083881	1.477166	0.402491	0.077075	-0.063815	-0.093587	0.148076	-0.001271	-0.083559	0.608844	6.903011	3.824727	0.629506	-0.333747	-0.244769	0.788252	6.483881	3.639624	0.595800	-0.078029	-0.271135	0.788252	6.483881	3.639624	0.595800	-0.078029	-0.271135
1308.503000	0.490183	-2.174207	-1.443574	-1.082439	1.477166	0.401702	0.069757	-0.055689	-0.082058	0.136955	-0.002000	-0.076534	0.609354	6.782061	3.686087	0.646431	-0.313592	-0.249888	0.773903	6.494419	3.647028	0.590393	-0.071905	-0.268057	0.773903	6.494419	3.647028	0.590393	-0.071905	-0.268057
1308.515000	0.490947	-2.174803	-1.444466	-1.080951	1.477093	0.400806	0.061336	-0.048282	-0.068283	0.121020	-0.001839	-0.068878	0.720102	6.676920	3.444009	0.598590	-0.312777	-0.205103	0.756619	6.507358	3.656443	0.583919	-0.064560	-0.264362	0.756619	6.507358	3.656443	0.583919	-0.064560	-0.264362
1308.525000	0.491521	-2.175232	-1.445121	-1.079814	1.477093	0.400211	0.053453	-0.043676	-0.060387	0.102842	-0.001850	-0.058545	0.749816	6.611730	3.489854	0.628284	-0.340380	-0.253043	0.742186	6.518151	3.664556	0.578525	-0.058440	-0.261284	0.742186	6.518151	3.664556	0.578525	-0.058440	-0.261284
1308.535000	0.491984	-2.175588	-1.445691	-1.078824	1.477069	0.399638	0.045049	-0.037981	-0.051941	0.091598	-0.001694	-0.053718	1.014073	6.652881	3.540870	0.597237	-0.329857	-0.218086	0.727735	6.528907	3.672795	0.573121	-0.052322	-0.258205	0.727735	6.528907	3.672795	0.573121	-0.052322	-0.258205
1308.545000	0.492402	-2.175934	-1.446118	-1.078017	1.477081	0.399187	0.038839	-0.032716	-0.042558	0.078705	-0.001240	-0.044769	0.948815	6.673796	3.459286	0.569974	-0.310767	-0.200300	0.713236	6.539827	3.681442	0.567724	-0.046198	-0.255127	0.713236	6.539827	3.681442	0.567724	-0.046198	-0.255127
1308.555000	0.492746	-2.176206	-1.446510	-1.077332	1.477082	0.398734	0.032338	-0.025929	-0.035019	0.064671	-0.000965	-0.038972	0.894053	6.560749	3.511780	0.559085	-0.319942	-0.152990	0.698727	6.550519	3.690320	0.562333	-0.040076	-0.252049	0.698727	6.550519	3.690320	0.562333	-0.040076	-0.252049
1308.565000	0.493032	-2.176430	-1.446855	-1.076763	1.477069	0.398414	0.027059	-0.020170	-0.028401	0.051517	-0.001075	-0.030027	0.613590	6.443701	3.589912	0.536975	-0.313694	-0.123476	0.684174	6.561543	3.699262	0.556925	-0.033960	-0.248970	0.684174	6.561543	3.699262	0.556925	-0.033960	-0.248970
1308.577000	0.493279	-2.176595	-1.447137	-1.076317	1.477010	0.398120	0.019340	-0.012982	-0.018696	0.032961	-0.000559	-0.018252	0.607660	6.450865	3.650972	0.541669	-0.316167	-0.132478	0.666688	6.574480	3.710431	0.550448	-0.026614	-0.245276	0.666688	6.574480	3.710431	0.550448	-0.026614	-0.245276
1308.587000	0.493419	-2.176676	-1.447217	-1.076025	1.477033	0.398005	0.011076	-0.007518	-0.010206	0.019158	-0.001051	-0.008874	0.462303	6.749844	3.509716	0.517744	-0.293037	-0.172650	0.426759	7.028149	3.719950	0.545050	-0.020493	-0.227467	0.426759	7.028149	3.719950	0.545050	-0.020493	-0.227467
1308.597000	0.493463	-2.176708	-1.447272	-1.075949	1.477046	0.397964	0.001932	0.000763	-0.001035	0.005055	-0.000661	0.005077	-0.134487	7.260188	3.977161	0.356981	-0.297724	-0.059550	-0.586534	7.836421	4.292128	0.331999	-0.014374	0.001631	-0.586534	7.836421	4.292128	0.331999	-0.014374	0.001631
1308.607000	0.493412	-2.176659	-1.447269	-1.076020	1.477034	0.398063	-0.005435	0.002590	0.005070	-0.018190	-0.000453	0.013045	-1.120306	8.212328	4.611317	0.176602	-0.258199	0.109567	-1.634910	8.628381	4.846309	-0.032026	-0.008211	0.229494	-1.634910	8.628381	4.846309	-0.032026	-0.008211	0.229494
1308.619000	0.493297	-2.176607	-1.447132	-1.076360	1.477046	0.398260	-0.017896	0.011453	0.016837	-0.028097	-0.000329	0.021699	-1.533592	8.952934	4.759991	0.152954	-0.248532	0.154887	-2.285100	9.369264	5.056544	-0.038745	-0.000810	0.333795	-2.285100	9.369264	5.056544	-0.038745	-0.000810	0.333795
1308.629000	0.493092	-2.176486	-1.446913	-1.076617	1.477070	0.398464	-0.021068	0.014651	0.022813	-0.038393	-0.000268	0.022432	-1.586876	9.136676	4.937234	0.066553	-0.254713	0.204850	-2.299102	9.381608	5.068014	-0.044335	0.005358	0.336851	-2.299102	9.381608	5.068014	-0.044335	0.005358	0.336851
1308.639000	0.492884	-2.176293	-1.446632	-1.077041	1.477034	0.398695	-0.026768	0.018066	0.030648	-0.050643	-0.000197	0.029258	-1.700974	9.426585	5.011353	-0.010778	-0.250041	0.235027	-2.313123	9.393943	5.079563	-0.049929	0.011526	0.339908	-2.313123	9.393943	5.079563	-0.049929	0.011526	0.339908
1308.649000	0.492580	-2.176074	-1.446294	-1.077589	1.477046	0.399047	-0.034237	0.024431	0.039005	-0.068666	-0.000171	0.037566	-1.593541	9.398089	5.098185	0.006269	-0.223606	0.228410	-2.327179	9.406378	5.091315	-0.055532	0.017694	0.342964	-2.327179	9.406378	5.091315	-0.055532	0.017694	0.342964
1308.659000	0.492170	-2.175770	-1.445821	-1.078387	1.477058	0.399458	-0.040082	0.031199	0.047144	-0.083188	-0.000150	0.044695	-1.764832	9.381557	5.135183	-0.027803	-0.184161	0.271133	-2.341254	9.418728	5.103294	-0.061129	0.023864	0.346021	-2.341254	9.418728	5.103294	-0.061129	0.023864	0.346021
1308.671000	0.491663	-2.175371	-1.445205	-1.079448	1.477034	0.400016	-0.047707	0.038368	0.058374	-0.100189	-0.000041	0.057149	-1.893051	9.604588	5.089761	-0.029849	-0.167933	0.241049	-2.358192	9.433568	5.118143	-0.067846	0.031262	0.349689	-2.358192	9.433568	5.118143	-0.067846	0.031262	0.349689
1308.681000	0.491167	-2.174938	-1.444564	-1.080518	1.477046	0.400619	-0.052658	0.043704	0.067607	-0.114177	-0.000018	0.062649	-2.166670	9.654165	5.143600	-0.032271	-0.123345	0.263169	-2.372332	9.445896	5.130764	-0.073445	0.037427	0.352746	-2.372332	9.445896	5.130764	-0.073445	0.037427	0.352746
1308.691000	0.490562	-2.174491	-1.443856	-1.081760	1.477034	0.401319	-0.060655	0.050633	0.072279	-0.128568	0.000017	0.072077	-2.313111	9.637181	5.452788	-0.051197	-0.104910	0.323991	-2.386506	9.458429	5.143474	-0.079050	0.043598	0.355802	-2.386506	9.458429	5.143474	-0.079050	0.043598	0.355802
1308.701000	0.489946	-2.173925	-1.443108	-1.083084	1.476999	0.402078	-0.068389	0.056696	0.079897	-0.144112	0.001361	0.080822	-2.343672	9.663877	5.624452	0.020702	-0.089075	0.289148	-2.400691	9.470652	5.156613	-0.084647	0.049765	0.358859	-2.400691	9.470652	5.156613	-0.084647	0.049765	0.358859
1308.711000	0.489222	-2.173311	-1.442203	-1.084595	1.477070	0.402910	-0.077064	0.062299	0.090097	-0.155610	0.001059	0.088671	-2.389318	9.848800	5.556020	0.006218	-0.062148	0.303726	-2.414896	9.482918	5.169816	-0.090256	0.055930	0.361916	-2.414896	9.482918	5.169816	-0.090256	0.055930	0.361916
1308.721000	0.488391	-2.172673	-1.441241	-1.086249	1.477095	0.403813	-0.084035	0.068866	0.101061	-0.170646	0.002052	0.095869	-2.424904	9.597904	5.464653	0.010652	-0.036129	0.363020	-2.429148	9.495465	5.183333	-0.095857	0.062101	0.364972	-2.429148	9.495465	5.183333	-0.095857	0.062101	0.364972
1308.733000	0.487318	-2.171769	-1.439928	-1.088392	1.477084	0.405077	-0.093066	0.078708	0.115108	-0.187604	0.003208	0.107246	-2.586739	9.388230	5.288029	0.049672	-0.029019	0.348071	-2.446279	9.510356	5.200079	-0.102572	0.069504	0.368640	-2.446279	9.510356	5.200079	-0.102572	0.069504	0.368640
1308.743000	0.486365	-2.170928	-1.438746	-1.090364	1.477180	0.406172	-0.104594	0.084098	0.121367	-0.200203	0.003544	0.113519	-2.326926	9.276308	5.466541	0.006118	0.019675	0.300816	-2.460569	9.522564	5.214425	-0.108167	0.075670	0.371697	-2.460569	9.522564	5.214425	-0.108167	0.075670	0.371697
1308.753000	0.485298	-2.170064	-1.437422	-1.092474	1.477131	0.407364	-0.109777	0.086475	0.131610	-0.211088	0.003512	0.123024	-2.352677	9.650327	5.354319	-0.029303	0.011077	0.359362	-2.474900	9.535178	5.228835	-0.113765	0.081839	0.374753	-2.474900	9.535178	5.228835	-0.113765	0.081839	0.374753
1308.765000	0.483954	-2.169052	-1.435739	-1.095191	1.477204	0.408866	-0.116468	0.094534	0.141963	-0.226284	0.004613	0.128524	-2.502101	9.770381	5.457866	0.013332	0.042804	0.389685	-2.492111	9.550199	5.246393	-0.120483	0.089244	0.378421	-2.492111	9.550199	5.246393	-0.120483	0.089244	0.378421
1308.775000	0.482730	-2.168007	-1.434253	-1.097588	1.477229	0.410216	-0.123834	0.101458	0.150551	-0.237674	0.005132	0.141672	-2.552640	9.516381	5.384460	-0.039324	0.057832	0.333673	-2.506475	9.562655	5.261481	-0.126074	0.095415	0.381478	-2.506475	9.562655	5.261481	-0.126074	0.095415	0.381478
1308.785000	0.481423	-2.167010	-1.432708	-1.100114	1.477265	0.411695	-0.130809	0.106208	0.159280	-0.252446	0.005039	0.147450	-2.547652	9.631550	5.328133	-0.060019	0.093180	0.323256	-2.520847	9.575165	5.276559	-0.131678	0.101581	0.384535	-2.520847	9.575165	5.276559	-0.131678	0.101581	0.384535
1308.795000	0.480090	-2.165881	-1.431087	-1.102668	1.477325	0.413210	-0.139142	0.111370	0.165108	-0.268187	0.004810	0.155757	-2.442273	9.705535	5.502032	-0.071963	0.120859	0.306836	-2.535235	9.587671	5.291946	-0.137272	0.107751	0.387591	-2.535235	9.587671	5.291946	-0.137272	0.107751	0.387591
1308.805000	0.478639	-2.164764	-1.429375	-1.105477	1.477325	0.414796	-0.145649	0.118310	0.172478	-0.284751	0.005883	0.163410	-2.395351	9.375314	5.538914	-0.081911	0.120357	0.345646	-2.549627	9.600142	5.307482	-0.142869	0.113926	0.390648	-2.549627	9.600142	5.307482	-0.142869	0.113926	0.390648
1308.817000	0.476877	-2.163312	-1.427258	-1.108973	1.477445	0.416828	-0.152209	0.120459	0.184737	-0.301098	0.005400	0.172797	-2.740289	10.127049	5.473150	-0.097414	0.131974	0.303234	-2.566898	9.614988	5.326397	-0.149590	0.121333	0.394316	-2.566898	9.614988	5.326397	-0.149590	0.121333	0.394316
1308.827000	0.475318	-2.162013	-1.425378	-1.112004	1.477493	0.418583	-0.159194	0.130131	0.192754	-0.318318	0.005357	0.181228	-2.800352	9.858759	5.491558	-0.078204	0.161323	0.316183	-2.581278	9.627201	5.342198	-0.155202	0.127500	0.397372	-2.581278	9.627201	5.342198	-0.155202	0.127500	0.397372
1308.837000	0.473614	-2.160705	-1.423430	-1.115323	1.477517	0.420434	-0.168380	0.135563	0.201493	-0.332877	0.005483	0.188287	-2.607145	9.693013	5.394202	-0.094915	0.143432	0.308639	-2.595681	9.639607	5.358348	-0.160813	0.133680	0.400429	-2.595681	9.639607	5.358348	-0.160813	0.133680	0.400429
1308.847000	0.471865	-2.159287	-1.421395	-1.118708	1.477589	0.422380	-0.174264	0.143252	0.212249	-0.348852	0.005532	0.195551	-2.490191	9.662088	5.468311	-0.063281	0.173964	0.359499	-2.610066	9.651777	5.374648	-0.166426	0.139849	0.403486	-2.610066	9.651777	5.374648	-0.166426	0.139849	0.403486
1308.857000	0.470053	-2.157823	-1.419297	-1.122300	1.477625	0.424337	-0.182152	0.148100	0.219198	-0.359575	0.005274	0.198820	-2.569228	9.503527	5.405643	-0.068970	0.166806	0.394860	-2.624447	9.663895	5.391210	-0.172049	0.146024	0.406542	-2.624447	9.663895	5.391210	-0.172049	0.146024	0.406542
1308.867000	0.468196	-2.156310	-1.417112	-1.126071	1.477722	0.426444	-0.187367	0.151352	0.227949	-0.368409	0.006400	0.213669	-2.706967	9.982090	5.730776	-0.055849	0.174211	0.313017	-2.638823	9.676061	5.407828	-0.177674	0.152196	0.409599	-2.638823	9.676061	5.407828	-0.177674	0.152196	0.409599
1308.879000	0.465846	-2.154415	-1.414325	-1.130668	1.477782	0.429049	-0.197813	0.157604	0.238809	-0.381794	0.005759	0.220570	-2.335064	9.985964	5.653598	-0.077214	0.208171	0.373810	-2.656070	9.690692	5.428112	-0.184423	0.159607	0.413267	-2.656070	9.690692	5.428112	-0.184423	0.159607	0.413267
1308.889000	0.463786	-2.152793	-1.411884	-1.134523	1.477806	0.431334	-0.202989	0.164789	0.243704	-0.398215	0.006605	0.231615	-2.406772	9.894258	5.913808	-0.138017	0.212124	0.359229	-2.670413	9.702644	5.445207	-0.190036	0.165785	0.416324	-2.670413	9.702644	5.445207	-0.190036	0.165785	0.416324
1308.899000	0.461712	-2.151113	-1.409353	-1.138572	1.477914	0.433712	-0.209119	0.170195	0.254321	-0.415759	0.006957	0.238967	-2.505862	9.885537	5.866267	-0.127590	0.216111	0.334700	-2.684766	9.714867	5.462604	-0.195647	0.171959	0.419380	-2.684766	9.714867	5.462604	-0.195647	0.171959	0.419380
1308.911000	0.459124	-2.149012	-1.406169	-1.143547	1.477938	0.436632	-0.217784	0.176823	0.263231	-0.437324	0.006530	0.249775	-2.303649	10.067360	5.832467	-0.142388	0.198705	0.334561	-2.701964	9.729501	5.483661	-0.202382	0.179372	0.423048	-2.701964	9.729501	5.483661	-0.202382	0.179372	0.423048
1308.921000	0.456944	-2.147175	-1.403426	-1.147968	1.478021	0.439130	-0.223023	0.184106	0.272745	-0.456634	0.005837	0.255149	-2.763292	9.911839	5.838015	-0.108635	0.208437	0.349610	-2.716249	9.741399	5.501414	-0.208008	0.185549	0.426105	-2.716249	9.741399	5.501414	-0.208008	0.185549	0.426105
1308.931000	0.454628	-2.145313	-1.400576	-1.152592	1.478082	0.441677	-0.233871	0.193289	0.281504	-0.469292	0.007053	0.265405	-2.483146	9.368521	5.683940	-0.078955	0.213305	0.370274	-2.730502	9.753218	5.519266	-0.213644	0.191729	0.429161	-2.730502	9.753218	5.519266	-0.213644	0.191729	0.429161
1308.941000	0.452270	-2.143396	-1.397693	-1.157465	1.478179	0.444379	-0.237886	0.194839	0.290382	-0.477026	0.007311	0.273230	-2.694488	9.824251	5.680245	-0.055353	0.226002	0.338783	-2.744731	9.765095	5.537236	-0.219299	0.197911	0.432218	-2.744731	9.765095	5.537236	-0.219299	0.197911	0.432218
1308.951000	0.449874	-2.141416	-1.394734	-1.162348	1.478239	0.447118	-0.243794	0.202094	0.302903	-0.483548	0.007533	0.283174	-2.856460	9.568753	5.422951	-0.114076	0.221855	0.315958	-2.758905	9.776692	5.555342	-0.224946	0.204094	0.435275	-2.758905	9.776692	5.555342	-0.224946	0.204094	0.435275
1308.961000	0.447381	-2.139326	-1.391719	-1.167249	1.478287	0.449975	-0.253142	0.208877	0.305723	-0.497853	0.008337	0.288809	-2.852793	9.467495	5.633724	-0.162158	0.255962	0.330854	-2.773040	9.788243	5.573495	-0.229275	0.210276	0.438331	-2.773040	9.788243	5.573495	-0.229275	0.210276	0.438331
1308.973000	0.444289	-2.136808	-1.388079	-1.173315	1.478395	0.453516	-0.261885	0.211556	0.320130	-0.521086	0.008721	0.296103	-3.056416	9.784953	5.524285	-0.161224	0.242536	0.350605	-2.789926	9.801834	5.595358	-0.232116	0.217696	0.441999	-2.789926	9.801834	5.595358	-0.232116	0.217696	0.441999
1308.983000	0.441605	-2.134648	-1.384898	-1.178516	1.478491	0.456494	-0.271138	0.218212	0.326464	-0.538255	0.008988	0.303600	-2.900019	9.738940	5.766757	-0.151209	0.204065	0.395189	-2.803950	9.813155	5.613677	-0.234493	0.223885	0.445056	-2.803950	9.813155	5.613677	-0.234493	0.223885	0.445056
1308.993000	0.438910	-2.132393	-1.381572	-1.184039	1.478539	0.459605	-0.277101	0.223245	0.332641	-0.555921	0.008212	0.314134	-2.990323	9.834123	5.814800	-0.098280	0.219752	0.322175	-2.817889	9.824004	5.632280	-0.236874	0.230074	0.448112	-2.817889	9.824004	5.632280	-0.236874	0.230074	0.448112
1309.003000	0.436058	-2.130185	-1.378173	-1.189693	1.478659	0.462834	-0.285004	0.227311	0.341423	-0.561078	0.009034	0.321505	-3.029345	10.253045	6.058712	-0.157379	0.198648	0.362056	-2.831819	9.835425	5.650806	-0.239278	0.236261	0.451169	-2.831819	9.835425	5.650806	-0.239278	0.236261	0.451169
1309.013000	0.433112	-2.127844	-1.374702	-1.195502	1.478708	0.466027	-0.291728	0.235712	0.349496	-0.571072	0.008324	0.327096	-2.944648	10.205266	6.073880	-0.116157	0.237777	0.355906	-2.845647	9.846264	5.669524	-0.241683	0.242452	0.454226	-2.845647	9.846264	5.669524	-0.241683	0.242452	0.454226
1309.025000	0.429492	-2.124911	-1.370381	-1.202382	1.478816	0.470073	-0.301996	0.240183	0.360524	-0.589148	0.008716	0.338309	-2.844443	10.345725	6.073415	-0.175237	0.227786	0.361854	-2.862167	9.859362	5.692025	-0.244551	0.249885	0.457894	-2.862167	9.859362	5.692025	-0.244551	0.249885	0.457894
1309.035000	0.426512	-2.122469	-1.366708	-1.208275	1.478887	0.473484	-0.307476	0.248353	0.368568	-0.608576	0.009164	0.346100	-2.709050	10.250588	6.024258	-0.199848	0.259618	0.347794	-2.875825	9.869853	5.711052	-0.246940	0.256079	0.460950	-2.875825	9.869853	5.711052	-0.246940	0.256079	0.460950
1309.045000	0.423357	-2.119943	-1.362962	-1.214395	1.478972	0.477011	-0.315046	0.256438	0.382262	-0.625964	0.009696	0.350084	-2.707842	9.917383	5.782279	-0.178342	0.221298	0.414981	-2.889391	9.880112	5.730095	-0.249341	0.262274	0.464007	-2.889391	9.880112	5.730095	-0.249341	0.262274	0.464007
1309.055000	0.420198	-2.117335	-1.359157	-1.220893	1.479044	0.480638	-0.320573	0.261367	0.389318	-0.639073	0.009885	0.360874	-2.837727	9.961012	5.853995	-0.129812	0.226561	0.337022	-2.902874	9.890240	5.748864	-0.251791	0.268470	0.467064	-2.902874	9.890240	5.748864	-0.251791	0.268470	0.467064
1309.067000	0.416344	-2.114110	-1.354480	-1.228681	1.479165	0.485007	-0.329439	0.272356	0.395654	-0.645176	0.010637	0.369274	-2.837869	9.481458	6.113544	-0.204827	0.268004	0.369176	-2.918906	9.901960	5.771752	-0.254716	0.275911	0.470732	-2.918906	9.901960	5.771752	-0.254716	0.275911	0.470732
1309.077000	0.413031	-2.111419	-1.350447	-1.235128	1.479296	0.488801	-0.334686	0.273945	0.404425	-0.662155	0.010778	0.377529	-3.148474	9.747985	6.068928	-0.224999	0.246096	0.366160	-2.932168	9.911714	5.790849	-0.257148	0.282121	0.473788	-2.932168	9.911714	5.790849	-0.257148	0.282121	0.473788
1309.087000	0.409643	-2.108652	-1.346258	-1.241791	1.479357	0.492616	-0.343455	0.281308	0.415880	-0.683086	0.010580	0.382499	-2.995064	9.554220	6.021812	-0.204655	0.202587	0.437660	-2.945320	9.921271	5.810016	-0.259577	0.288325	0.476845	-2.945320	9.921271	5.810016	-0.259577	0.288325	0.476845
1309.097000	0.406173	-2.105842	-1.342036	-1.248771	1.479465	0.496485	-0.349276	0.282215	0.420904	-0.701085	0.011163	0.395221	-3.321846	10.068292	6.134607	-0.141694	0.229496	0.352869	-2.958361	9.930705	5.829216	-0.262034	0.294533	0.479901	-2.958361	9.930705	5.829216	-0.262034	0.294533	0.479901
1309.109000	0.401873	-2.102356	-1.336841	-1.257364	1.479609	0.501322	-0.359580	0.290991	0.430034	-0.706617	0.010536	0.406615	-3.187899	9.909518	6.152561	-0.138256	0.230522	0.390733	-2.973839	9.941595	5.852155	-0.265015	0.301990	0.483569	-2.973839	9.941595	5.852155	-0.265015	0.301990	0.483569
1309.119000	0.398222	-2.099447	-1.332520	-1.264456	1.479681	0.505334	-0.367045	0.294213	0.442652	-0.721180	0.010312	0.414440	-3.246828	10.234340	6.005178	-0.191738	0.210427	0.400716	-2.986611	9.950482	5.871082	-0.267492	0.303639	0.486626	-2.986611	9.950482	5.871082	-0.267492	0.303639	0.486626
1309.129000	0.394536	-2.096404	-1.328122	-1.271621	1.479789	0.509537	-0.373480	0.301823	0.451168	-0.737969	0.010243	0.424306	-3.170880	9.961238	6.025264	-0.281637	0.242033	0.404202	-2.999214	9.958773	5.890122	-0.269963	0.303739	0.489683	-2.999214	9.958773	5.890122	-0.269963	0.303739	0.489683
1309.139000	0.390741	-2.093304	-1.323608	-1.279072	1.479897	0.513834	-0.382856	0.306904	0.457753	-0.760614	0.010330	0.428269	-2.805220	9.980257	6.127968	-0.188791	0.236488	0.396226	-3.011647	9.966469	5.909117	-0.272458	0.303838	0.492739	-3.011647	9.966469	5.909117	-0.272458	0.303838	0.492739
1309.151000	0.386106	-2.089505	-1.318115	-1.288474	1.480005	0.519076	-0.390515	0.314285	0.465635	-0.766155	0.009648	0.434425	-3.014310	9.912910	6.329087	-0.184284	0.218247	0.427197	-3.026407	9.975788	5.931758	-0.275513	0.303965	0.496407	-3.026407	9.975788	5.931758	-0.275513	0.303965	0.496407
1309.161000	0.382156	-2.086285	-1.313354	-1.296116	1.480137	0.523518	-0.397040	0.316280	0.474923	-0.779108	0.010748	0.440742	-3.017138	10.306091	6.296636	-0.230401	0.242842	0.437199	-3.038547	9.983421	5.950645	-0.278034	0.304069	0.499464	-3.038547	9.983421	5.950645	-0.278034	0.304069	0.499464
1309.171000	0.378122	-2.083121	-1.308402	-1.303943	1.480185	0.527938	-0.404636	0.326517	0.486434	-0.797548	0.010485	0.453809	-2.849670	10.021220	6.239458	-0.288076	0.265436	0.366419	-3.050530	9.990937	5.969556	-0.280545	0.304179	0.502520	-3.050530	9.990937	5.969556	-0.280545	0.304179	0.502520
1309.181000	0.374029	-2.079865	-1.303479	-1.312025	1.480318	0.532571	-0.408005	0.329957	0.494275	-0.816226	0.010711	0.464405	-3.186517	10.314406	6.179593	-0.165788	0.242406	0.393525	-3.062362	9.998303	5.988260	-0.283097	0.304291	0.505577	-3.062362	9.998303	5.988260	-0.283097	0.304291	0.505577
1309.193000	0.369011	-2.075885	-1.297470	-1.322016	1.480449	0.538128	-0.415442	0.340045	0.504250	-0.822633	0.010236	0.474757	-3.285237	9.966850	6.091510	-0.216089	0.249418	0.395141	-3.076307	10.006456	6.007515	-0.286202	0.304432	0.509245	-3.076307	10.006456	6.007515	-0.286202	0.304432	0.509245
1309.203000	0.364808	-2.072507	-1.292518	-1.330217	1.480534	0.542892	-0.424435	0.346193	0.509847	-0.838724	0.011127	0.483374	-3.129574	10.095952	6.278953	-0.245176	0.287071	0.357526	-3.087717	10.012523	6.020725	-0.288785	0.304557	0.512302	-3.087717	10.012523	6.020725	-0.288785	0.304557	0.512302
1309.213000	0.360509	-2.068997	-1.287391	-1.338584	1.480702	0.547800	-0.431128	0.351254	0.517003	-0.862598	0.012484	0.490114	-3.395725	10.069459	6.574651	-0.198852	0.293411	0.393886	-3.098937	10.018333	6.033889	-0.291370	0.304684	0.515358	-3.098937	10.018333	6.033889	-0.291370	0.304684	0.515358
1309.223000	0.356153	-2.065427	-1.282102	-1.347500	1.480799	0.552720	-0.437493	0.357585	0.530061	-0.873600	0.012754	0.496420	-3.397152	10.209099	6.425262	-0.166856	0.237433	0.423829	-3.109927	10.023674	6.047044	-0.293996	0.304811	0.518415	-3.109927	10.023674	6.047044	-0.293996	0.304811	0.518415
1309.235000	0.350821	-2.061075	-1.275636	-1.357984	1.480978	0.558729	-0.447113	0.361998	0.540487	-0.877745	0.012855	0.505360	-3.293635	10.257777	6.295611	-0.304239	0.251350	0.396178	-3.122831	10.029522	6.062690	-0.297138	0.304975	0.521070	-3.122831	10.029522	6.062690	-0.297138	0.304975	0.521070
1309.245000	0.346283	-2.057318	-1.270123	-1.366760	1.481074	0.563853	-0.454488	0.369206	0.550597	-0.898448	0.012408	0.513693	-3.312402	10.035293	6.163856	-0.342614	0.284294	0.367968	-3.133314	10.033556	6.075577	-0.299743	0.305116	0.522831	-3.133314	10.033556	6.075577	-0.299743	0.305116	0.522831
1309.255000	0.341744	-2.053550	-1.264632	-1.375945	1.481183	0.568957	-0.462196	0.373343	0.560437	-0.913857	0.011979	0.522344	-3.249421	10.204807	6.059674	-0.317477	0.283246	0.404449	-3.143614	10.037472	6.088132	-0.302409	0.305264	0.524592	-3.143614	10.037472	6.088132	-0.302409	0.305264	0.524592
1309.265000	0.337076	-2.049721	-1.259081	-1.385249	1.481339	0.574228	-0.468385	0.381503	0.564312	-0.929049	0.013300	0.532552	-3.272824	9.803525	6.283126	-0.258245	0.286050	0.364704	-3.153666	10.040621	6.100447	-0.305102	0.305414	0.526353	-3.153666	10.040621	6.100447	-0.305102	0.305414	0.526353
1309.277000	0.331445	-2.045127	-1.252146	-1.396325	1.481495	0.580660	-0.477818	0.389757	0.573721	-0.943777	0.012848	0.536178	-3.207892	9.601414	6.541997	-0.324856	0.279519	0.480105	-3.165463	10.044485	6.115021	-0.308312	0.305598	0.528466	-3.165463	10.044485	6.115021	-0.308312	0.305598	0.528466
1309.287000	0.326643	-2.041347	-1.246216	-1.405926	1.481638	0.586100	-0.485445	0.391382	0.583029	-0.962123	0.012469	0.543666	-3.154204	10.067555	6.355958	-0.328428	0.304058	0.450412	-3.175019	10.047395	6.126999	-0.311013	0.305757	0.530227	-3.175019	10.047395	6.126999	-0.311013	0.305757	0.530227
1309.297000	0.321709	-2.037340	-1.240260	-1.415764	1.481760	0.591645	-0.492203	0.397144	0.593130	-0.968486	0.014095	0.551263	-3.306733	10.160754	6.166629	-0.265255	0.296829	0.418604	-3.184307	10.049562	6.138666	-0.313763	0.305924	0.531988	-3.184307	10.049562	6.138666	-0.313763	0.305924	0.531988
1309.307000	0.316714	-2.033319	-1.234370	-1.425391	1.481892	0.597216	-0.499756	0.406462	0.600977	-0.985476	0.014146	0.560134	-3.430314	10.042945	6.215102	-0.327932	0.286534	0.490570	-3.193158	10.051062	6.149964	-0.316504	0.306095	0.533750	-3.193158	10.051062	6.149964	-0.316504	0.306095	0.533750
1309.319000	0.310653	-2.028439	-1.227315	-1.437379	1.482096	0.604024	-0.507227	0.410555	0.609760	-1.007608	0.014627	0.573181	-3.438124	10.111621	6.450643	-0.288637	0.283758	0.411893	-3.194464	10.051921	6.163075	-0.319829	0.306304	0.535863	-3.194464	10.051921	6.163075	-0.319829	0.306304	0.535863
1309.329000	0.305500	-2.024322	-1.221244	-1.447651	1.482216	0.609733	-0.500790	0.400028	0.590934	-0.997494	0.014837	0.568420	-2.028509	8.805166	6.482128	-0.088842	0.267382	0.371130	-1.629887	8.005968	5.026745	-0.214586	0.316925	0.444133	-1.629887	8.005968	5.026745	-0.214586	0.316925	0.444133
1309.339000	0.300524	-2.020281	-1.215140	-1.457274	1.482336	0.615368	-0.492985	0.398169	0.595723	-0.979820	0.014198	0.562169	-2.262701	8.988167	5.674603	-0.261720	0.286618	0.358718	-1.620030	7.963042	5.026337	-0.212122	0.316884	0.442372	-1.620030	7.963042	5.026337	-0.212122	0.316884	0.442372
1309.349000	0.295595	-2.016276	-1.209037	-1.466903	1.482504	0.620932	-0.487711	0.398735	0.590139	-0.974863	0.014786	0.552887	-2.327362	8.455216	5.317695	-0.262427	0.260343	0.335007	-1.605834	7.920235	5.025421	-0.209647	0.316842	0.440611	-1.605834	7.920235	5.025421	-0.209647	0.316842	0.440611
1309.361000	0.289814	-2.011447	-1.201936	-1.478683	1.482660	0.627496	-0.482630	0.395876	0.585259	-0.950003	0.013056	0.540652	-2.071422	7.770072	4.885916	-0.269871	0.302860	0.415915	-1.589129	7.867581	5.023700	-0.206688	0.316781	0.438498	-1.589129	7.867581	5.023700	-0.206688	0.316781	0.438498
1309.371000	0.284992	-2.007517	-1.196265	-1.487960	1.482743	0.632866	-0.477409	0.392139	0.573628	-0.938473	0.013736	0.534087	-1.957784	7.127527	5.078180	-0.280007	0.283298	0.404804	-1.575485	7.824348	5.021673	-0.204204	0.316730	0.436737	-1.575485	7.824348	5.021673	-0.204204	0.316730	0.436737
1309.381000	0.280256	-2.003647	-1.190656	-1.497280	1.482876	0.638202	-0.470771	0.382558	0.562612	-0.934946	0.013263	0.527164	-1.519042	7.364129	5.270274	-0.189485	0.302744	0.356319	-1.561999	7.781163	5.019206	-0.201711	0.316668	0.434976	-1.561999	7.781163	5.019206	-0.201711	0.316668	0.434976
1309.391000	0.275568	-1.999921	-1.184977	-1.506728	1.483043	0.643476	-0.463296	0.375176	0.554790	-0.912019	0.011650	0.517294	-1.317425	7.303532	5.204823	-0.169274	0.310482	0.379403	-1.548669	7.738235	5.016274	-0.199231	0.316612	0.433214	-1.548669	7.738235	5.016274	-0.199231	0.316612	0.433214
1309.403000	0.270173	-1.995452	-1.178321	-1.517426	1.483140	0.649624	-0.453974	0.368942	0.545312	-0.892210	0.012777	0.508596	-1.375092	7.045764	5.205549	-0.257575	0.317121	0.371159	-1.532880	7.687040	5.012226	-0.196211	0.316536	0.431101	-1.532880	7.687040	5.012226	-0.196211	0.316536	0.431101
1309.413000	0.265664	-1.991787	-1.172958	-1.526151	1.483271	0.654634	-0.448677	0.361415	0.537175	-0.887027	0.013045	0.503215	-1.036025	7.051443	4.981851	-0.219316	0.308596	0.346328	-1.519943	7.644578	5.008399	-0.193687	0.316469	0.429340	-1.519943	7.644578	5.008399	-0.193687	0.316469	0.429340
1309.423000	0.261252	-1.988166	-1.167708	-1.535033	1.483417	0.659610	-0.440581	0.358474	0.529067	-0.875186	0.013599	0.494489	-1.136509	6.571836	4.845701	-0.169118	0.298073	0.377227	-1.507174	7.601900	5.004179	-0.191174	0.316400	0.426472	-1.507174	7.601900	5.004179	-0.191174	0.316400	0.426472
1309.433000	0.256876	-1.984681	-1.162522	-1.543691	1.483524	0.664490	-0.432072	0.351240	0.518352	-0.851936	0.013169	0.488436	-1.081354	6.591447	5.049816	-0.204584	0.285600	0.393327	-1.494529	7.559736	4.999582	-0.188658	0.316333	0.423415	-1.494529	7.559736	4.999582	-0.188658	0.316333	0.423415
1309.445000	0.251660	-1.980515	-1.156326	-1.553692	1.483704	0.670327	-0.423088	0.337785	0.506728	-0.834764	0.011948	0.478172	-0.985598	7.063925	5.138854	-0.268657	0.298598	0.308904	-1.479493	7.509934	4.993616	-0.185616	0.316243	0.419748	-1.479493	7.509934	4.993616	-0.185616	0.316243	0.419748
1309.455000	0.247466	-1.977207	-1.151219	-1.562037	1.483775	0.675096	-0.414195	0.333350	0.497593	-0.824942	0.010842	0.466686	-1.095986	7.256907	5.185772	-0.177629	0.293087	0.372779	-1.467095	7.468778	4.988049	-0.183083	0.316166	0.416691	-1.467095	7.468778	4.988049	-0.183083	0.316166	0.416691
1309.465000	0.243450	-1.973974	-1.146311	-1.570397	1.483932	0.679735	-0.405750	0.324908	0.487004	-0.807367	0.010541	0.456382	-1.231590	7.831423	5.312083	-0.114385	0.281703	0.368015	-1.454809	7.427807	4.977303	-0.180561	0.316089	0.413634	-1.454809	7.427807	4.977303	-0.180561	0.316089	0.413634
1309.475000	0.239409	-1.970724	-1.141561	-1.578255	1.484039	0.684291	-0.398680	0.325255	0.476770	-0.787486	0.010567	0.448484	-1.346366	7.331214	5.604293	-0.194031	0.307373	0.360023	-1.442673	7.386888	4.966311	-0.178013	0.316012	0.410578	-1.442673	7.386888	4.966311	-0.178013	0.316012	0.410578
1309.487000	0.234759	-1.966890	-1.135949	-1.587496	1.484171	0.689607	-0.390666	0.317566	0.473435	-0.781302	0.009980	0.437962	-1.505784	7.496924	5.259808	-0.183435	0.330470	0.406331	-1.428226	7.338358	4.952764	-0.174952	0.315911	0.406910	-1.428226	7.338358	4.952764	-0.174952	0.315911	0.406910
1309.497000	0.230935	-1.963727	-1.131286	-1.595335	1.484267	0.693931	-0.383897	0.313270	0.464193	-0.768969	0.011808	0.436811	-1.797941	7.359586	5.278841	-0.118139	0.292165	0.324486	-1.416274	7.297772	4.941149	-0.172396	0.315829	0.403853	-1.416274	7.297772	4.941149	-0.172396	0.315829	0.403853
1309.507000	0.227134	-1.960625	-1.126658	-1.603017	1.484375	0.698279	-0.378019	0.305427	0.456344	-0.748170	0.010443	0.431858	-1.778642	7.655525	5.242963	-0.129578	0.271406	0.303452	-1.404409	7.257692	4.929291	-0.169852	0.315744	0.400796	-1.404409	7.257692	4.929291	-0.169852	0.315744	0.400796
1309.517000	0.223382	-1.957594	-1.122127	-1.610304	1.484484	0.702479	-0.371647	0.302655	0.447040	-0.733793	0.010648	0.421468	-1.890278	7.291107	5.461057	-0.174170	0.288719	0.342380	-1.392589	7.217773	4.917176	-0.167281	0.315655	0.397740	-1.392589	7.217773	4.917176	-0.167281	0.315655	0.397740
1309.529000	0.219018	-1.954047	-1.116710	-1.618893	1.484603	0.707472	-0.364228	0.295458	0.437137	-0.722214	0.010419	0.409386	-1.978907	7.317551	5.325824	-0.141144	0.297020	0.314847	-1.378515	7.170002	4.902342	-0.164191	0.315553	0.394072	-1.378515	7.170002	4.902342	-0.164191	0.315553	0.394072
1309.539000	0.215363	-1.951112	-1.112321	-1.626098	1.484723	0.711578	-0.357903	0.291090	0.431879	-0.710644	0.010118	0.400534	-1.922735	7.070925	5.048442	-0.169334	0.289833	0.315563	-1.366823	7.130955	4.889744	-0.161616	0.310011	0.391015	-1.366823	7.130955	4.889744	-0.161616	0.310011	0.391015
1309.549000	0.211899	-1.948237	-1.108111	-1.633207	1.484819	0.715574	-0.350229	0.284605	0.423422	-0.688988	0.009423	0.389587	-2.173784	7.251348	4.947017	-0.122033	0.275368	0.352488	-1.355241	7.091752	4.876968	-0.159057	0.303801	0.387959	-1.355241	7.091752	4.876968	-0.159057	0.303801	0.387959
1309.561000	0.207704	-1.944836	-1.103246	-1.641279	1.484914	0.720218	-0.342369	0.277526	0.410223	-0.671714	0.008918	0.378455	-2.105276	6.946061	5.095886	-0.161485	0.267402	0.348984	-1.341379	7.045723	4.861453	-0.155978	0.296349	0.384291	-1.341379	7.045723	4.861453	-0.155978	0.296349	0.384291
1309.571000	0.204310	-1.942117	-1.099231	-1.647828	1.484998	0.724027	-0.338982	0.270661	0.400341	-0.661544	0.008167	0.376532	-1.798719	7.045753	5.391733	-0.189028	0.284651	0.299989	-1.329892	7.007412	4.848351	-0.153403	0.290137	0.381234	-1.329892	7.007412	4.848351	-0.153403	0.290137	0.381234
1309.581000	0.200931	-1.939371	-1.095221	-1.654360	1.485058	0.727712	-0.330906	0.267886	0.394701	-0.650850	0.008362	0.369950	-1.562092	6.730382	5.162488	-0.145745	0.265334	0.292311	-1.318409	6.969558	4.835051	-0.150828	0.283921	0.378177	-1.318409	6.969558	4.835051	-0.150828	0.283921	0.378177
1309.591000	0.197634	-1.936747	-1.091254	-1.660900	1.485166	0.731347	-0.324694	0.259518	0.388597	-0.634781	0.007481	0.359178	-1.057288	7.022962	4.992316	-0.092225	0.330737	0.293535	-1.306957	6.931929	4.821572	-0.148261	0.277709	0.375121	-1.306957	6.931929	4.821572	-0.148261	0.277709	0.375121
1309.601000	0.194413	-1.934157	-1.087392	-1.667123	1.485215	0.734924	-0.315228	0.256301	0.376871	-0.611794	0.008421	0.351510	-1.159347	6.666115	5.132619	-0.171789	0.320282	0.299946	-1.295512	6.894960	4.807994	-0.145691	0.271494	0.372064	-1.295512	6.894960	4.807994	-0.145691	0.271494	0.372064
1309.611000	0.191296	-1.931666	-1.083692	-1.673179	1.485287	0.738370	-0.309152	0.247717	0.370581	-0.601924	0.008829	0.344640	-0.789120	6.776595	4.897352	-0.137460	0.319070	0.271122	-1.284097	6.858114	4.794287	-0.143113	0.265279	0.369008	-1.284097	6.858114	4.794287	-0.143113	0.265279	0.369008
1309.623000	0.187629	-1.928694	-1.079324	-1.680231	1.485430	0.742427	-0.299056	0.241474	0.358847	-0.589526	0.007810	0.335840	-0.857162	6.678026	4.927623	-0.133432	0.355425	0.316614	-1.270399	6.814748	4.777738	-0.140022	0.257822	0.365340	-1.270399	6.814748	4.777738	-0.140022	0.257822	0.365340
1309.633000	0.184695	-1.926333	-1.075814	-1.686115	1.485467	0.745764	-0.290788	0.236895	0.349882	-0.579225	0.007870	0.327524	-0.552638	6.294991	4.840219	-0.055365	0.352936	0.280884	-1.258995	6.779170	4.763886	-0.137461	0.251608	0.362283	-1.258995	6.779170	4.763886	-0.137461	0.251608	0.362283
1309.643000	0.181868	-1.924044	-1.072428	-1.691929	1.485575	0.748991	-0.280731	0.230665	0.342918	-0.559620	0.007755	0.318533	-0.806887	6.416492	4.892607	-0.042020	0.366799	0.294083	-1.247580	6.744244	4.749971	-0.134917	0.245393	0.359226	-1.247580	6.744244	4.749971	-0.134917	0.245393	0.359226
1309.653000	0.179112	-1.921724	-1.069067	-1.697477	1.485634	0.752131	-0.274287	0.228224	0.329865	-0.538508	0.008268	0.310884	-0.712642	5.907154	5.142873	-0.100360	0.366131	0.315414	-1.236138	6.710008	4.736009	-0.132365	0.239176	0.356170	-1.236138	6.710008	4.736009	-0.132365	0.239176	0.356170
1309.663000	0.176490	-1.919601	-1.065734	-1.702724	1.485707	0.755185	-0.263329	0.215425	0.326342	-0.527683	0.007750	0.305261	-1.388973	6.491723	4.857022	-0.109533	0.326825	0.297388	-1.224711	6.675568	4.721910	-0.129795	0.232965	0.353113	-1.224711	6.675568	4.721910	-0.129795	0.232965	0.353113
1309.673000	0.173911	-1.917468	-1.062472	-1.707811	1.485790	0.758178	-0.259766	0.209901	0.314212	-0.519214	0.007307	0.297961	-1.449364	6.629533	4.865719	-0.097464	0.348588	0.269813	-1.213232	6.642159	4.707795	-0.127233	0.226749	0.350056	-1.213232	6.642159	4.707795	-0.127233	0.226749	0.350056
1309.685000	0.170901	-1.914962	-1.058726	-1.713919	1.485863	0.761707	-0.251689	0.206729	0.303367	-0.504973	0.008062	0.284075	-1.723221	6.222792	4.874887	-0.083813	0.352198	0.275662	-1.199454	6.602355	4.690797	-0.124044	0.219295	0.346388	-1.199454	6.602355	4.690797	-0.124044	0.219295	0.346388
1309.695000	0.168406	-1.912939	-1.055699	-1.718973	1.485970	0.764522	-0.248686	0.197079	0.294156	-0.492746	0.007383	0.278533	-1.460427	6.734468	5.082979	-0.016114	0.354341	0.260470	-1.187953	6.569727	4.676642	-0.118217	0.213081	0.343332	-1.187953	6.569727	4.676642	-0.118217	0.213081	0.343332
1309.705000	0.165974	-1.911021	-1.052833	-1.723858	1.486030	0.767236	-0.240527	0.193333	0.289463	-0.469843	0.006755	0.265128	-1.592718	6.517592	4.770232	-0.023131	0.334223	0.310590	-1.176414	6.537717	4.662467	-0.112399	0.206866	0.340275	-1.176414	6.537717	4.662467	-0.112399	0.206866	0.340275
1309.715000	0.163599	-1.909091	-1.050014	-1.728457	1.486090	0.769894	-0.234455	0.190597	0.279227	-0.453106	0.005729	0.259186	-1.484306	6.234869	4.884122	-0.071610	0.335911	0.280181	-1.164861	6.505916	4.648285	-0.106577	0.200657	0.337219	-1.164861	6.505916	4.648285	-0.106577	0.200657	0.337219
1309.725000	0.161297	-1.907223	-1.047357	-1.732938	1.486162	0.772429	-0.228952	0.181744	0.270239	-0.442242	0.006806	0.247670	-1.239726	6.552150	4.659674	-0.080806	0.352575	0.322177	-1.153261	6.474910	4.634201	-0.100757	0.194443	0.334162	-1.153261	6.474910	4.634201	-0.100757	0.194443	0.334162
1309.737000	0.158588	-1.905079	-1.044259	-1.738079	1.486222	0.775424	-0.219388	0.175939	0.259559	-0.429571	0.006229	0.244568	-1.281919	6.515480	5.029394	-0.067895	0.363593	0.241081	-1.139283	6.438419	4.617301	-0.093785	0.186989	0.330494	-1.139283	6.438419	4.617301	-0.093785	0.186989	0.330494
1309.747000	0.156432	-1.903374	-1.041728	-1.742284	1.486318	0.777793	-0.211453	0.171490	0.252756	-0.417929	0.006432	0.234453	-1.162122	6.239714	4.789857	-0.033640	0.330668	0.293342	-1.127603	6.408162	4.603149	-0.087972	0.180778	0.327437	-1.127603	6.408162	4.603149	-0.087972	0.180778	0.327437
1309.757000	0.154309	-1.901726	-1.039330	-1.746311	1.486354	0.780104	-0.205060	0.163436	0.241529	-0.406379	0.006548	0.228957	-0.966964	6.466832	5.044982	-0.037316	0.332528	0.247624	-1.115839	6.379223	4.589172	-0.082178	0.174568	0.324381	-1.115839	6.379223	4.589172	-0.082178	0.174568	0.324381
1309.769000	0.151949	-1.899809	-1.036424	-1.751196	1.486402	0.782759	-0.194966	0.157496	0.231792	-0.386393	0.005811	0.217229	-0.993219	6.544018	5.105750	0.039029	0.379173	0.289228	-1.101683	6.344589	4.572331	-0.075226	0.167119	0.320713	-1.101683	6.344589	4.572331	-0.075226	0.167119	0.320713
1309.779000	0.150032	-1.898240	-1.034116	-1.755005	1.486474	0.784867	-0.188463	0.152571	0.226467	-0.365864	0.005612	0.213338	-0.896343	6.451220	4.884809	0.031600	0.338657	0.279233	-1.089829	6.316255	4.558304	-0.069436	0.160912	0.317656	-1.089829	6.316255	4.558304	-0.069436	0.160912	0.317656
1309.789000	0.148149	-1.896728	-1.031888	-1.758633	1.486510	0.786936	-0.182182	0.152695	0.217992	-0.350416	0.005100	0.204354	-0.679220	5.725533	4.864660	-0.036933	0.359212	0.253883	-1.077927	6.288277	4.544296	-0.063644	0.154702	0.314600	-1.077927	6.288277	4.544296	-0.063644	0.154702	0.314600
1309.799000	0.146403	-1.895282	-1.029744	-1.761976	1.486533	0.788912	-0.172848	0.140948	0.209830	-0.336324	0.004557	0.201750	-0.666617	6.087471	4.849441	-0.049418	0.371905	0.258074	-1.065965	6.260980	4.530418	-0.057862	0.148497	0.311543	-1.065965	6.260980	4.530418	-0.057862	0.148497	0.311543
1309.809000	0.144737	-1.893917	-1.027606	-1.765265	1.486593	0.790838	-0.165583	0.137080	0.202423	-0.326785	0.004255	0.193600	-0.643634	5.890950	4.705611	-0.020554	0.387326	0.239138	-1.053930	6.234299	4.516532	-0.052077	0.142295	0.308486	-1.053930	6.234299	4.516532	-0.052077	0.142295	0.308486
1309.821000	0.142772	-1.892277	-1.025219	-1.768982	1.486629	0.793025	-0.158074	0.129444	0.190576	-0.311925	0.004838	0.179881	-0.470519	5.758862	4.743720	-0.059347	0.394190	0.298297	-1.039428	6.202707	4.499969	-0.045146	0.134848	0.304818	-1.039428	6.202707	4.499969	-0.045146	0.134848	0.304818
1309.831000	0.141277	-1.891019	-1.023374	-1.772020	1.486690	0.794771	-0.147209	0.125740	0.181781	-0.300815	0.005575	0.171245	-0.902360	5.439540	4.663184	-0.056433	0.367177	0.263493	-1.027277	6.176962	4.486281	-0.039377	0.128644	0.301762	-1.027277	6.176962	4.486281	-0.039377	0.128644	0.301762
1309.841000	0.139875	-1.889835	-1.021611	-1.774977	1.486713	0.796445	-0.140625	0.117502	0.175945	-0.289918	0.003983	0.162707	-1.175326	5.587660	4.450737	-0.008804	0.382306	0.238908	-1.015015	6.152529	4.472765	-0.033628	0.122445	0.298705	-1.015015	6.152529	4.472765	-0.033628	0.122445	0.298705
1309.851000	0.138508	-1.888689	-1.019931	-1.777698	1.486761	0.797986	-0.135800	0.106859	0.163563	-0.275568	0.003678	0.152161	-1.087518	6.097072	4.676285	0.006597	0.408460	0.301371	-1.002724	6.128037	4.459296	-0.027879	0.116245	0.295648	-1.002724	6.128037	4.459296	-0.027879	0.116245	0.295648
1309.861000	0.137251	-1.887706	-1.018323	-1.780385	1.486822	0.799531	-0.129587	0.103302	0.154279	-0.260488	0.005486	0.149518	-1.051530	5.940869	4.736824	0.029118	0.354420	0.163610	-0.990321	6.104768	4.445970	-0.022143	0.110048	0.292592	-0.990321	6.104768	4.445970	-0.022143	0.110048	0.292592
1309.871000	0.135995	-1.886676	-1.016875	-1.782919	1.486905	0.800904	-0.120973	0.098771	0.147562	-0.241452	0.003563	0.139356	-1.315984	5.880226	4.481303	0.007889	0.334865	0.227585	-0.977859	6.081909	4.432759	-0.016417	0.103852	0.289535	-0.977859	6.081909	4.432759	-0.016417	0.103852	0.289535
1309.883000	0.134607	-1.885552	-1.015218	-1.785800	1.486893	0.802515	-0.113334	0.091717	0.135856	-0.222735	0.002865	0.124760	-1.292085	5.953812	4.705223	0.026440	0.338648	0.246144	-0.962809	6.055238	4.417083	-0.009554	0.096418	0.285867	-0.962809	6.055238	4.417083	-0.009554	0.096418	0.285867
1309.893000	0.133469	-1.884654	-1.013918	-1.787983	1.486940	0.803760	-0.108301	0.088565	0.126747	-0.206852	0.002791	0.120059	-1.079551	5.664045	4.703475	0.072066	0.387513	0.256819	-0.950194	6.033403	4.404050	-0.003835	0.090223	0.282811	-0.950194	6.033403	4.404050	-0.003835	0.090223	0.282811
1309.903000	0.132416	-1.883866	-1.012729	-1.789960	1.486952	0.804931	-0.100593	0.080172	0.116309	-0.191629	0.002613	0.113185	-1.047189	5.939939	4.825900	0.014859	0.345698	0.199013	-0.937510	6.012145	4.391226	0.001874	0.084030	0.279754	-0.937510	6.012145	4.391226	0.001874	0.084030	0.279754
1309.913000	0.131433	-1.883079	-1.011592	-1.791800	1.486964	0.806017	-0.097140	0.070886	0.112399	-0.178191	0.002202	0.103417	-0.739619	6.420217	4.632026	0.007796	0.378115	0.241764	-0.924697	5.992243	4.378582	0.007572	0.077839	0.276697	-0.924697	5.992243	4.378582	0.007572	0.077839	0.276697
1309.925000	0.130299	-1.882240	-1.010350	-1.793833	1.487025	0.807176	-0.086310	0.068663	0.103104	-0.165586	0.002228	0.095282	-0.482039	6.121285	4.569324	0.030484	0.376690	0.195946	-0.909259	5.968430	4.363443	0.014407	0.070408	0.273029	-0.909259	5.968430	4.363443	0.014407	0.070408	0.273029
1309.935000	0.129523	-1.881619	-1.009361	-1.795394	1.487024	0.808093	-0.077405	0.063812	0.095750	-0.151156	0.001622	0.083334	-0.706228	5.859909	4.471206	0.045281	0.401296	0.273782	-0.896307	5.949206	4.350941	0.020094	0.064223	0.269973	-0.896307	5.949206	4.350941	0.020094	0.064223	0.269973
1309.945000	0.128794	-1.880962	-1.008471	-1.796855	1.487025	0.808883	-0.070688	0.057923	0.085069	-0.137525	0.002982	0.079873	-0.550278	5.817726	4.494795	0.024935	0.393601	0.217142	-0.883292	5.930305	4.338565	0.025777	0.058037	0.266916	-0.883292	5.930305	4.338565	0.025777	0.058037	0.266916
1309.955000	0.128113	-1.880461	-1.007672	-1.798156	1.487049	0.809658	-0.063723	0.051186	0.075422	-0.126325	0.003505	0.073054	-0.466554	5.985213	4.673398	0.057554	0.346108	0.174962	-0.870178	5.912239	4.326306	0.031450	0.051853	0.263860	-0.870178	5.912239	4.326306	0.031450	0.051853	0.263860
1309.965000	0.127517	-1.879935	-1.006934	-1.799286	1.487085	0.810300	-0.054791	0.047284	0.067130	-0.111590	0.003563	0.062803	-0.565415	5.690107	4.630917	0.070188	0.318509	0.179212	-0.857001	5.894488	4.314180	0.037117	0.045673	0.260803	-0.857001	5.894488	4.314180	0.037117	0.045673	0.260803
1309.977000	0.126968	-1.879445	-1.006221	-1.800502	1.487144	0.810979	-0.046823	0.042190	0.059796	-0.095725	0.001585	0.053708	-0.557189	5.377647	4.423837	0.091696	0.345605	0.205086	-0.841064	5.874187	4.299808	0.043905	0.038255	0.257135	-0.841064	5.874187	4.299808	0.043905	0.038255	0.257135
1309.987000	0.126528	-1.879054	-1.005678	-1.801396	1.487108	0.811479	-0.039838	0.035506	0.047524	-0.079153	0.001155	0.045717	-0.652804	5.268778	4.627101	0.047942	0.366683	0.168863	-0.827686	5.858029	4.288025	0.049555	0.032075	0.254078	-0.827686	5.858029	4.288025	0.049555	0.032075	0.254078
1309.997000	0.126184	-1.878698	-1.005200	-1.802097	1.487180	0.811893	-0.033097	0.029559	0.040996	-0.067031	0.000691	0.034844	-0.606305	5.169846	4.519504	0.091821	0.334946	0.221577	-0.814228	5.842433	4.276397	0.055190	0.025896	0.251022	-0.814228	5.842433	4.276397	0.055190	0.025896	0.251022
1310.007000	0.125911	-1.878485	-1.004834	-1.802688	1.487132	0.812178	-0.025960	0.022407	0.033210	-0.051916	0.000501	0.029348	-0.644118	5.189476	4.371974	0.087376	0.315017	0.179140	-0.800668	5.827660	4.264874	0.060824	0.019725	0.247965	-0.800668	5.827660	4.264874	0.060824	0.019725	0.247965
1310.017000	0.125721	-1.878297	-1.004552	-1.803151	1.487144	0.812437	-0.020865	0.015196	0.025013	-0.040021	0.000496	0.019891	-0.375862	5.351007	4.309735	0.123910	0.348714	0.219905	-0.787041	5.813208	4.253487	0.066448	0.013548	0.244908	-0.787041	5.813208	4.253487	0.066448	0.013548	0.244908
1310.029000	0.125523	-1.878193	-1.004305	-1.803477	1.487167	0.812624	-0.011206	0.007873	0.015158	-0.020900	0.000299	0.010701	-0.463204	5.293849	4.301600	0.108753	0.321453	0.232953	-0.724728	5.508438	4.240095	0.073180	0.006144	0.241241	-0.724728	5.508438	4.240095	0.073180	0.006144	0.241241
1310.039000	0.125467	-1.878150	-1.004226	-1.803627	1.487144	0.812679	-0.003022	-0.000525	0.004610	-0.008238	0.000269	-0.000131	0.154383	4.738916	4.016110	0.211329	0.327143	0.168992	0.331844	4.719875	3.797795	0.214303	-0.000026	0.039566	0.331844	4.719875	3.797795	0.214303	-0.000026	0.039566
1310.049000	0.125467	-1.878247	-1.004241	-1.803557	1.487180	0.812667	0.001065	-0.004779	-0.000465	0.012008	0.000215	0.001707	-2.887954	4.127059	4.174953	0.270842	0.311803	0.301424	-2.528448	3.995632	3.917755	0.464189	-0.016779	0.211087	-2.528448	3.995632	3.917755	0.464189	-0.016779	0.211087
1310.059000	0.125260	-1.878361	-1.004277	-1.803421	1.487155	0.812760	-0.029098	-0.015892	-0.002630	0.019620	0.000180	0.019162	-1.603546	3.392104	4.192354	0.395838	0.299705	0.314155	-2.741230	3.248927	3.909022	0.620945	-0.016950	0.338813	-2.741230	3.248927	3.909022	0.620945	-0.016950	0.338813
1310.071000	0.124846	-1.878638	-1.004290	-1.803180	1.487144	0.813051	-0.040172	-0.021521	-0.002555	0.020394	0.000150	0.025780	-1.911320	3.651574	4.215106	0.474316	0.313300	0.330535	-2.775014	3.234004	3.898705	0.624296	-0.017161	0.342930	-2.775014	3.234004	3.898705	0.624296	-0.017161	0.342930
1310.081000	0.124435	-1.878906	-1.004300	-1.803011	1.487180	0.813331	-0.050033	-0.027929	-0.000169	0.023868	0.000153	0.035189	-2.419131	3.463104	4.058373	0.540881	0.291649	0.356972	-2.803407	3.222055	3.890146	0.627076	-0.017335	0.346362	-2.803407	3.222055	3.890146	0.627076	-0.017335	0.346362
1310.091000	0.123790	-1.879245	-1.004336	-1.802756	1.487180	0.813768	-0.062079	-0.035947	-0.000792	0.030749	0.000156	0.045658	-2.751873	3.606958	4.068668	0.555055	0.312172	0.289047	-2.831978	3.210281	3.881603	0.629859	-0.017518	0.349794	-2.831978	3.210281	3.881603	0.629859	-0.017518	0.349794
1310.101000	0.123124	-1.879693	-1.004385	-1.802404	1.487179	0.814286	-0.076203	-0.043563	-0.002443	0.038180	0.000108	0.051066	-2.819047	3.889281	4.153275	0.588610	0.321387	0.300695	-2.860886	3.199701	3.873208	0.632624	-0.017700	0.353225	-2.860886	3.199701	3.873208	0.632624	-0.017700	0.353225
1310.111000	0.122291	-1.880140	-1.004373	-1.801990	1.487180	0.814866	-0.090020	-0.050095	-0.000755	0.048889	0.000130	0.062058	-3.211794	3.797257	4.080700	0.588230	0.336305	0.239315	-2.890060	3.189885	3.864817	0.635389	-0.017883	0.356657	-2.890060	3.189885	3.864817	0.635389	-0.017883	0.356657
1310.123000	0.121045	-1.880805	-1.004359	-1.801325	1.487155	0.815659	-0.108823	-0.059291	-0.000342	0.059169	0.000133	0.066352	-3.302275	3.947729	3.961228	0.612829	0.326817	0.300142	-2.925293	3.178269	3.854773	0.638700	-0.018107	0.360775	-2.925293	3.178269	3.854773	0.638700	-0.018107	0.360775
1310.133000	0.119917	-1.881431	-1.004348	-1.800748	1.487179	0.816384	-0.124083	-0.064838	-0.000248	0.065975	0.000121	0.079470	-3.301909	3.827457	3.962301	0.605296	0.296417	0.292741	-2.954940	3.169345	3.846501	0.641453	-0.018296	0.364206	-2.954940	3.169345	3.846501	0.641453	-0.018296	0.364206
1310.143000	0.118564	-1.882142	-1.004348	-1.800069	1.487192	0.817191	-0.140544	-0.070101	-0.000233	0.075697	0.000112	0.087132	-2.998349	3.591701	3.921124	0.602062	0.302605	0.310109	-2.984879	3.161333	3.838318	0.644193	-0.018489	0.367638	-2.984879	3.161333	3.838318	0.644193	-0.018489	0.367638
1310.153000	0.117070	-1.882878	-1.004359	-1.799298	1.487192	0.818140	-0.152157	-0.078781	-0.000256	0.080714	0.000170	0.092223	-3.222264	3.591422	3.916424	0.631943	0.279476	0.338109	-3.015008	3.153566	3.830141	0.646934	-0.018686	0.371070	-3.015008	3.153566	3.830141	0.646934	-0.018686	0.371070
1310.163000	0.115501	-1.883722	-1.004373	-1.798457	1.487155	0.819094	-0.166675	-0.088560	-0.000353	0.088678	0.000143	0.107484	-3.217788	3.649084	3.889885	0.604604	0.317716	0.351511	-3.045473	3.146980	3.822096	0.649658	-0.018885	0.374501	-3.045473	3.146980	3.822096	0.649658	-0.018885	0.374501
1310.173000	0.113718	-1.884648	-1.004359	-1.797503	1.487155	0.820286	-0.180353	-0.091279	-0.000090	0.096194	0.000124	0.118529	-3.374434	3.211502	3.851094	0.621720	0.282610	0.274813	-3.076142	3.140731	3.814036	0.652389	-0.019080	0.377933	-3.076142	3.140731	3.814036	0.652389	-0.019080	0.377933
1310.185000	0.111381	-1.885792	-1.004359	-1.796324	1.487192	0.821788	-0.199203	-0.100797	-0.000370	0.102566	0.000106	0.126834	-2.887678	2.843812	3.821576	0.617425	0.295736	0.305988	-3.113279	3.134065	3.804503	0.655646	-0.019326	0.382051	-3.113279	3.134065	3.804503	0.655646	-0.019326	0.382051
1310.195000	0.109334	-1.886916	-1.004396	-1.795253	1.487155	0.823049	-0.211725	-0.114339	-0.000924	0.108480	0.000095	0.133362	-3.176447	3.410262	3.855963	0.662810	0.297423	0.305238	-3.144592	3.129775	3.796674	0.658343	-0.019533	0.385482	-3.144592	3.129775	3.796674	0.658343	-0.019533	0.385482
1310.205000	0.107118	-1.888095	-1.004359	-1.794088	1.487167	0.824444	-0.226897	-0.121452	-0.000456	0.118214	0.000086	0.143523	-2.991442	3.379022	3.737131	0.644521	0.290356	0.326497	-3.176125	3.125915	3.788837	0.661043	-0.019740	0.388914	-3.176125	3.125915	3.788837	0.661043	-0.019740	0.388914
1310.217000	0.104256	-1.889647	-1.004385	-1.792657	1.487179	0.826222	-0.241875	-0.131123	-0.002430	0.125964	0.000077	0.154342	-2.852623	3.495881	3.787567	0.653858	0.278357	0.315341	-3.214375	3.122598	3.779580	0.664266	-0.019993	0.393032	-3.214375	3.122598	3.779580	0.664266	-0.019993	0.393032
1310.227000	0.101754	-1.890955	-1.004420	-1.791342	1.487192	0.827832	-0.253064	-0.133163	-0.001274	0.132948	0.000071	0.162533	-3.107892	3.067797	3.667467	0.623385	0.277221	0.312252	-3.246441	3.119959	3.771892	0.666945	-0.020206	0.396463	-3.246441	3.119959	3.771892	0.666945	-0.020206	0.396463
1310.237000	0.099119	-1.892341	-1.004421	-1.789946	1.487192	0.829503	-0.268268	-0.142515	-0.002372	0.139933	0.000066	0.171608	-2.993690	2.871336	3.705571	0.640924	0.277789	0.385575	-3.278788	3.118125	3.764245	0.669619	-0.020422	0.399895	-3.278788	3.118125	3.764245	0.669619	-0.020422	0.399895
1310.247000	0.096328	-1.893870	-1.004481	-1.788480	1.487192	0.831316	-0.281687	-0.154733	-0.002782	0.146778	0.000061	0.181015	-3.081614	3.387220	3.722569	0.656020	0.276982	0.316565	-3.311420	3.117119	3.756642	0.672284	-0.020641	0.403326	-3.311420	3.117119	3.756642	0.672284	-0.020641	0.403326
1310.257000	0.093369	-1.895456	-1.004481	-1.786952	1.487143	0.833167	-0.296339	-0.160604	-0.001721	0.154512	0.000057	0.190300	-3.046084	3.478975	3.633960	0.681687	0.274294	0.316226	-3.344345	3.116968	3.749157	0.674937	-0.020858	0.406758	-3.344345	3.116968	3.749157	0.674937	-0.020858	0.406758
1310.267000	0.090316	-1.897128	-1.004493	-1.785341	1.487203	0.835075	-0.307935	-0.167612	-0.002045	0.161668	0.000054	0.199158	-3.303845	3.411248	3.549965	0.631249	0.293088	0.367924	-3.377551	3.117602	3.741703	0.677586	-0.021083	0.410190	-3.377551	3.117602	3.741703	0.677586	-0.021083	0.410190
1310.277000	0.087117	-1.898811	-1.004481	-1.783662	1.487179	0.837141	-0.322266	-0.174115	-0.002136	0.168476	0.000051	0.208551	-3.383232	3.002419	3.501444	0.632780	0.280772	0.336630	-3.410960	3.118534	3.734249	0.680228	-0.021309	0.413621	-3.410960	3.118534	3.734249	0.680228	-0.021309	0.413621
1310.289000	0.083103	-1.900999	-1.004516	-1.781535	1.487179	0.839734	-0.337573	-0.185338	-0.002373	0.175363	0.000000	0.216425	-3.463188	3.470149	3.472703	0.667552	0.246671	0.393065	-3.451470	3.120978	3.725410	0.683383	-0.021581	0.417739	-3.451470	3.120978	3.725410	0.683383	-0.021581	0.417739
1310.299000	0.079639	-1.902888	-1.004565	-1.779716	1.487192	0.841932	-0.353328	-0.194085	-0.003032	0.180586	0.000000	0.228337	-3.315084	3.617036	3.504408	0.644179	0.255032	0.282653	-3.485521	3.123755	3.718085	0.686008	-0.021811	0.421171	-3.485521	3.123755	3.718085	0.686008	-0.021811	0.421171
1310.309000	0.076082	-1.904870	-1.004590	-1.777913	1.487192	0.844272	-0.363575	-0.197306	-0.004072	0.187743	0.000000	0.235032	-3.837840	2.996559	3.540610	0.682647	0.250817	0.345428	-3.519797	3.126952	3.710814	0.688614	-0.022041	0.424602	-3.519797	3.126952	3.710814	0.688614	-0.022041	0.424602
1310.319000	0.072319	-1.906927	-1.004649	-1.775910	1.487179	0.846663	-0.379319	-0.209275	-0.004354	0.196742	0.000010	0.247586	-3.971898	3.548057	3.466233	0.662084	0.244691	0.319802	-3.554414	3.131284	3.703580	0.691216	-0.022277	0.428034	-3.554414	3.131284	3.703580	0.691216	-0.022277	0.428034
1310.329000	0.068482	-1.909066	-1.004697	-1.773957	1.487216	0.849158	-0.396075	-0.215792	-0.004727	0.204992	0.000000	0.253384	-4.008420	3.551996	3.463282	0.707691	0.239669	0.341637	-3.589252	3.136005	3.696375	0.693804	-0.022514	0.431466	-3.589252	3.136005	3.696375	0.693804	-0.022514	0.431466
1310.341000	0.063591	-1.911734	-1.004782	-1.771420	1.487192	0.852351	-0.413081	-0.223013	-0.006128	0.216884	0.000000	0.266651	-4.075926	3.380109	3.522176	0.711267	0.238391	0.327230	-3.631416	3.142577	3.687761	0.696907	-0.022799	0.435583	-3.631416	3.142577	3.687761	0.696907	-0.022799	0.435583
1310.351000	0.059336	-1.914041	-1.004865	-1.769256	1.487192	0.855062	-0.428382	-0.231778	-0.005802	0.225901	0.000000	0.272178	-4.085091	3.521682	3.507324	0.671294	0.238547	0.385877	-3.666844	3.148769	3.680603	0.699485	-0.023039	0.439015	-3.666844	3.148769	3.680603	0.699485	-0.023039	0.439015
1310.361000	0.054936	-1.916406	-1.004878	-1.766956	1.487179	0.857859	-0.445837	-0.237522	-0.005962	0.235071	0.000000	0.281231	-3.735766	3.550229	3.478924	0.640430	0.207150	0.354674	-3.702538	3.155614	3.673436	0.702060	-0.023281	0.442447	-3.702538	3.155614	3.673436	0.702060	-0.023281	0.442447
1310.371000	0.050430	-1.918842	-1.004913	-1.764626	1.487179	0.860738	-0.458396	-0.245577	-0.005753	0.240793	0.000000	0.288255	-3.748839	3.353741	3.481364	0.687384	0.195400	0.376485	-3.738458	3.162867	3.666273	0.704623	-0.023523	0.445878	-3.738458	3.162867	3.666273	0.704623	-0.023523	0.445878
1310.383000	0.044812	-1.921864	-1.005033	-1.761677	1.487203	0.864316	-0.474806	-0.256489	-0.006721	0.250067	-0.000027	0.302298	-3.797945	3.634066	3.461558	0.700797	0.207657	0.330405	-3.781928	3.172516	3.657727	0.707690	-0.023821	0.449996	-3.781928	3.172516	3.657727	0.707690	-0.023821	0.449996
1310.393000	0.039974	-1.924434	-1.005094	-1.759161	1.487155	0.867413	-0.488925	-0.261546	-0.007162	0.257235	-0.000023	0.313790	-3.599248	3.239853	3.666227	0.675451	0.201215	0.336288	-3.818437	3.181210	3.650606	0.710237	-0.024069	0.453428	-3.818437	3.181210	3.650606	0.710237	-0.024069	0.453428
1310.403000	0.034945	-1.927043	-1.005189	-1.756603	1.487179	0.870530	-0.501248	-0.272295	-0.006383	0.263352	-0.000021	0.317782	-3.716347	3.529458	3.643103	0.692502	0.194624	0.383193	-3.851877	3.190333	3.643428	0.712785	-0.024318	0.456859	-3.851877	3.190333	3.643428	0.712785	-0.024318	0.456859
1310.415000	0.028728	-1.930382	-1.005200	-1.753274	1.487179	0.874467	-0.516667	-0.278924	-0.004748	0.269014	-0.000018	0.332270	-3.708419	3.356407	3.571193	0.693091	0.174567	0.373940	-3.878115	3.202289	3.634856	0.715831	-0.024620	0.460977	-3.878115	3.202289	3.634856	0.715831	-0.024620	0.460977
1310.425000	0.023481	-1.933169	-1.005223	-1.750475	1.487179	0.877808	-0.529522	-0.286662	-0.004321	0.275329	-0.000035	0.344308	-3.885138	3.437018	3.487317	0.676703	0.169610	0.352337	-3.900335	3.213324	3.627732	0.718356	-0.024874	0.464409	-3.900335	3.213324	3.627732	0.718356	-0.024874	0.464409
1310.435000	0.018165	-1.936099	-1.005271	-1.747625	1.487179	0.881226	-0.542702	-0.292078	-0.003799	0.278743	-0.000032	0.347154	-4.063294	3.111536	3.402293	0.649813	0.175671	0.459031	-3.922767	3.224660	3.620527	0.720880	-0.025128	0.467840	-3.922767	3.224660	3.620527	0.720880	-0.025128	0.467840
1310.445000	0.012620	-1.939067	-1.005307	-1.744793	1.487179	0.884807	-0.555951	-0.301279	-0.003790	0.286863	-0.000030	0.362484	-4.279401	3.152080	3.336754	0.675700	0.163402	0.367590	-3.945451	3.236558	3.613337	0.723387	-0.025385	0.471272	-3.945451	3.236558	3.613337	0.723387	-0.025385	0.471272
1310.455000	0.006967	-1.942153	-1.005343	-1.741884	1.487167	0.888455	-0.569696	-0.307496	-0.003655	0.297629	-0.000041	0.369489	-4.165370	3.040038	3.294498	0.691766	0.148903	0.338861	-3.968427	3.249228	3.606081	0.725887	-0.025643	0.474704	-3.968427	3.249228	3.606081	0.725887	-0.025643	0.474704
1310.467000	0.000029	-1.945985	-1.005392	-1.738289	1.487179	0.892945	-0.587806	-0.320035	-0.005545	0.307678	-0.000049	0.380118	-4.442809	3.354639	3.357916	0.674994	0.146817	0.354445	-3.996359	3.265338	3.597381	0.728873	-0.025954	0.478822	-3.996359	3.265338	3.597381	0.728873	-0.025954	0.478822
1310.477000	-0.005901	-1.949261	-1.005477	-1.735185	1.487167	0.896783	-0.603198	-0.326223	-0.007250	0.316449	-0.000058	0.382521	-4.494364	3.245315	3.423379	0.676910	0.104496	0.419736	-4.019949	3.279590	3.590149	0.731348	-0.026215	0.482253	-4.019949	3.279590	3.590149	0.731348	-0.026215	0.482253
1310.487000	-0.012021	-1.952589	-1.005549	-1.732079	1.487143	0.900758	-0.618445	-0.338166	-0.008452	0.323224	-0.000183	0.395193	-4.415899	3.761456	3.596434	0.713804	0.099596	0.331011	-4.043822	3.294572	3.582857	0.733813	-0.026478	0.485685	-4.043822	3.294572	3.582857	0.733813	-0.026478	0.485685
1310.499000	-0.019533	-1.956693	-1.005668	-1.728103	1.487167	0.905571	-0.634618	-0.344317	-0.008008	0.335733	-0.000179	0.405671	-4.569843	3.500124	3.562069	0.692766	0.099872	0.363620	-4.072735	3.312880	3.574015	0.736770	-0.026790	0.489803	-4.072735	3.312880	3.574015	0.736770	-0.026790	0.489803
1310.509000	-0.025966	-1.960186	-1.005776	-1.724738	1.487179	0.909652	-0.648663	-0.352186	-0.008752	0.340658	-0.000340	0.414204	-4.719207	3.774322	3.674095	0.715625	0.067414	0.409499	-4.097177	3.329163	3.566614	0.739223	-0.027057	0.493234	-4.097177	3.329163	3.566614	0.739223	-0.027057	0.493234
1310.519000	-0.032627	-1.963764	-1.005836	-1.721238	1.487179	0.913771	-0.663781	-0.360594	-0.007396	0.349166	-0.000302	0.426566	-4.663764	4.021787	3.554329	0.620702	0.093559	0.387476	-4.121824	3.345705	3.559105	0.741683	-0.027322	0.496666	-4.121824	3.345705	3.559105	0.741683	-0.027322	0.496666
1310.529000	-0.039383	-1.967424	-1.005872	-1.717598	1.487143	0.918067	-0.677010	-0.364232	-0.006948	0.350247	-0.000298	0.434849	-4.454364	3.638613	3.534799	0.700347	0.053508	0.417288	-4.146707	3.362735	3.551553	0.744134	-0.027591	0.500097	-4.146707	3.362735	3.551553	0.744134	-0.027591	0.500097
1310.541000	-0.047637	-1.971889	-1.005942	-1.713371	1.487155	0.923385	-0.694434	-0.374312	-0.005848	0.355898	-0.000299	0.445052	-4.557114	3.883426	3.431170	0.689332	0.031389	0.437839	-4.176904	3.383941	3.542356	0.747052	-0.027911	0.504215	-4.176904	3.383941	3.542356	0.747052	-0.027911	0.504215
1310.551000	-0.054608	-1.975669	-1.006051	-1.709828	1.487143	0.927931	-0.707398	-0.380279	-0.006026	0.363655	-0.000363	0.451316	-4.412394	3.621792	3.461820	0.765310	0.039918	0.420661	-4.202295	3.401940	3.534583	0.749481	-0.028177	0.507647	-4.202295	3.401940	3.534583	0.749481	-0.028177	0.507647
1310.561000	-0.061796	-1.979497	-1.006075	-1.706136	1.487179	0.932553	-0.721918	-0.387171	-0.006480	0.375127	-0.000363	0.459411	-4.493080	3.619152	3.495449	0.747064	0.037797	0.391732	-4.227982	3.420776	3.526725	0.751894	-0.028446	0.511078	-4.227982	3.420776	3.526725	0.751894	-0.028446	0.511078
1310.571000	-0.069152	-1.983423	-1.006159	-1.702389	1.487131	0.937186	-0.734695	-0.396768	-0.006514	0.386616	-0.000408	0.469338	-4.511252	3.637312	3.477581	0.741570	0.009697	0.381195	-4.253844	3.439779	3.518784	0.754302	-0.028715	0.514510	-4.253844	3.439779	3.518784	0.754302	-0.028715	0.514510
1310.583000	-0.077974	-1.988237	-1.006254	-1.697721	1.487155	0.942883	-0.750550	-0.404962	-0.006491	0.399830	-0.000479	0.479837	-4.610365	3.453885	3.420748	0.663501	0.020782	0.434635	-4.285249	3.463559	3.509113	0.757189	-0.029039	0.518628	-4.285249	3.463559	3.509113	0.757189	-0.029039	0.518628
1310.593000	-0.085538	-1.992329	-1.006326	-1.693718	1.487143	0.947683	-0.765220	-0.411619	-0.006553	0.401825	-0.000742	0.493132	-4.898917	3.382202	3.404578	0.715558	-0.009979	0.417896	-4.311708	3.484073	3.500923	0.759592	-0.029312	0.522060	-4.311708	3.484073	3.500923	0.759592	-0.029312	0.522060
1310.603000	-0.093377	-1.996531	-1.006301	-1.689531	1.487119	0.952661	-0.780749	-0.421225	-0.006117	0.406803	-0.000866	0.503081	-4.701566	3.656567	3.321396	0.693744	-0.007980	0.429215	-4.338410	3.505198	3.492647	0.761988	-0.029582	0.525397	-4.338410	3.505198	3.492647	0.761988	-0.029582	0.525397
1310.613000	-0.101286	-2.000754	-1.006350	-1.685286	1.487143	0.957722	-0.794405	-0.427979	-0.005797	0.408318	-0.000715	0.511468	-4.673172	3.517931	3.280135	0.713050	-0.047500	0.414083	-4.365338	3.526769	3.484227	0.764379	-0.029853	0.527374	-4.365338	3.526769	3.484227	0.764379	-0.029853	0.527374
1310.625000	-0.110946	-2.005982	-1.006398	-1.680333	1.487119	0.963932	-0.808308	-0.436390	-0.006516	0.415783	-0.001608	0.518369	-4.949753	3.319202	3.259816	0.731325	-0.025206	0.422137	-4.397874	3.552862	3.473917	0.767233	-0.030182	0.529747	-4.397874	3.552862	3.473917	0.767233	-0.030182	0.529747
1310.635000	-0.119173	-2.010397	-1.006507	-1.676218	1.487095	0.969185	-0.823095	-0.446002	-0.007924	0.426898	-0.001747	0.526196	-5.015770	3.683099	3.369596	0.775074	-0.015522	0.468730	-4.425278	3.575445	3.465177	0.769591	-0.030450	0.531724	-4.425278	3.575445	3.465177	0.769591	-0.030450	0.531724
1310.645000	-0.127488	-2.014946	-1.006615	-1.671932	1.487106	0.974497	-0.836151	-0.456933	-0.009068	0.438191	-0.002527	0.533446	-5.026124	3.899391	3.433636	0.733303	0.028001	0.448561	-4.452965	3.598911	3.456284	0.771928	-0.030722	0.533701	-4.452965	3.598911	3.456284	0.771928	-0.030722	0.533701
1310.655000	-0.135819	-2.019527	-1.006687	-1.667506	1.487071	0.979920	-0.851390	-0.461744	-0.010022	0.446188	-0.001307	0.544784	-5.165381	3.751608	3.480448	0.744360	-0.003426	0.422608	-4.480758	3.622190	3.447225	0.774282	-0.030994	0.535678	-4.480758	3.622190	3.447225	0.774282	-0.030994	0.535678
1310.667000	-0.146091	-2.025175	-1.006866	-1.662072	1.487071	0.986575	-0.869063	-0.471975	-0.010681	0.455338	-0.001010	0.555348	-5.354215	4.018686	3.484452	0.724429	0.032977	0.468643	-4.514424	3.650928	3.436122	0.777097	-0.031319	0.538051	-4.514424	3.650928	3.436122	0.777097	-0.031319	0.538051
1310.677000	-0.154895	-2.029935	-1.006950	-1.657395	1.487107	0.992177	-0.883949	-0.477766	-0.009969	0.459835	-0.000693	0.565244	-5.404293	4.081594	3.452023	0.685619	0.011159	0.410752	-4.542758	3.675812	3.426683	0.779424	-0.031588	0.540028	-4.542758	3.675812	3.426683	0.779424	-0.031588	0.540028
1310.687000	-0.163859	-2.034780	-1.007010	-1.652767	1.487071	0.997837	-0.899169	-0.484903	-0.009618	0.463636	-0.000626	0.573864	-5.219663	4.096178	3.479548	0.720927	0.003721	0.441910	-4.571274	3.700980	3.417028	0.781744	-0.031858	0.542005	-4.571274	3.700980	3.417028	0.781744	-0.031858	0.542005
1310.697000	-0.172975	-2.039638	-1.007129	-1.648126	1.487035	1.003661	-0.911907	-0.492526	-0.009003	0.469084	-0.000459	0.583745	-5.122257	3.995421	3.410495	0.740430	0.024252	0.432820	-4.599892	3.725983	3.407166	0.784068	-0.032128	0.543982	-4.599892	3.725983	3.407166	0.784068	-0.032128	0.543982
1310.709000	-0.184101	-2.045596	-1.007225	-1.642450	1.487071	1.010647	-0.927880	-0.500843	-0.009438	0.487206	-0.000354	0.595397	-5.328072	3.936516	3.458768	0.696559	0.033991	0.421166	-4.634440	3.760058	3.395051	0.786834	-0.032450	0.546355	-4.634440	3.760058	3.395051	0.786834	-0.032450	0.546355
1310.719000	-0.193495	-2.050622	-1.007321	-1.637643	1.487083	1.016684	-0.941781	-0.508792	-0.010862	0.495780	-0.000316	0.603378	-5.187842	3.938937	3.581964	0.728632	0.025995	0.492729	-4.663427	3.794404	3.384716	0.789140	-0.032716	0.548332	-4.663427	3.794404	3.384716	0.789140	-0.032716	0.548332
1310.729000	-0.202874	-2.055741	-1.007429	-1.632636	1.487071	1.022818	-0.956233	-0.516728	-0.010165	0.501680	-0.000263	0.611151	-5.383442	3.870489	3.509601	0.728551	0.022117	0.462634	-4.692594	3.829169	3.374148	0.791442	-0.032982	0.550309	-4.692594	3.829169	3.374148	0.791442	-0.032982	0.550309
1310.739000	-0.212562	-2.060994	-1.007475	-1.627461	1.487071	1.029011	-0.970404	-0.523971	-0.006718	0.509648	-0.000282	0.621819	-5.381131	3.953566	3.312838	0.697662	-0.018285	0.436106	-4.722065	3.865095	3.363318	0.792432	-0.033245	0.552286	-4.722065	3.865095	3.363318	0.792432	-0.033245	0.552286
1310.751000	-0.224410	-2.067434	-1.007560	-1.621210	1.487035	1.036521	-0.987212	-0.530988	-0.008016	0.511161	-0.000403	0.630727	-5.246677	3.875221	3.309699	0.645786	-0.009865	0.470030	-4.757596	3.908518	3.349986	0.793456	-0.033560	0.554659	-4.757596	3.908518	3.349986	0.793456	-0.033560	0.554659
1310.761000	-0.234325	-2.072795	-1.007668	-1.616120	1.487035	1.042860	-0.999823	-0.539329	-0.008830	0.514738	-0.000349	0.641522	-5.297257	4.022671	3.341214	0.778346	-0.015446	0.491918	-4.787218	3.944227	3.338585	0.794290	-0.033822	0.556636	-4.787218	3.944227	3.338585	0.794290	-0.033822	0.556636
1310.771000	-0.244386	-2.078205	-1.007752	-1.610976	1.487035	1.049352	-1.013451	-0.549500	-0.009735	0.528582	-0.000302	0.649261	-5.396973	4.188836	3.276771	0.772881	0.014549	0.456366	-4.817000	3.980434	3.326893	0.795113	-0.034085	0.558613	-4.817000	3.980434	3.326893	0.795113	-0.034085	0.558613
1310.781000	-0.254601	-2.083673	-1.007884	-1.605706	1.487035	1.055940	-1.027820	-0.558046	-0.011717	0.537654	-0.000271	0.657131	-5.414669	4.151222	3.433044	0.769665	-0.000571	0.461661	-4.846838	4.020658	3.314914	0.795932	-0.034342	0.560590	-4.846838	4.020658	3.314914	0.795932	-0.034342	0.560590
1310.793000	-0.267001	-2.090476	-1.008016	-1.599152	1.487047	1.063805	-1.043087	-0.568144	-0.010436	0.547806	-0.000243	0.666967	-5.810228	4.439975	3.444628	0.769001	-0.019432	0.510750	-4.684587	4.185446	3.340944	0.793947	-0.033118	0.556025	-4.684587	4.185446	3.340944	0.793947	-0.033118	0.556025
1310.803000	-0.277452	-2.096216	-1.008084	-1.593548	1.487035	1.070471	-1.039559	-0.563926	-0.004871	0.546280	-0.000223	0.671470	-5.110287	4.941060	3.303670	0.677157	-0.017181	0.429933	-3.420245	4.989170	3.598675	0.775173	-0.023345	0.512028	-3.420245	4.989170	3.598675	0.775173	-0.023345	0.512028
1310.813000	-0.287995	-2.101908	-1.008170	-1.588081	1.487023	1.077209	-1.047552	-0.563885	-0.007266	0.539124	-0.000249	0.674598	-4.674294	4.863975	3.522933	0.742906	-0.016577	0.429762	-3.418879	5.022241	3.597134	0.775155	-0.023294	0.512028	-3.418879	5.022241	3.597134	0.775155	-0.023294	0.512028
1310.823000	-0.298351	-2.107637	-1.008241	-1.582790	1.487000	1.083944	-1.046074	-0.565392	-0.007684	0.540661	-0.000649	0.669617	-4.571019	5.083296	3.516579	0.795886	0.030953	0.409202	-3.417465	5.055194	3.595425	0.775117	-0.023245	0.512028	-3.417465	5.055194	3.595425	0.775117	-0.023245	0.512028
1310.835000	-0.310764	-2.114400	-1.008301	-1.576368	1.486962	1.092072	-1.037321	-0.565989	-0.006959	0.548311	-0.001385	0.667860	-6.059168	5.176827	3.343374	0.836588	0.053490	0.372265	-3.415720	5.093714	3.593227	0.775085	-0.023190	0.512028	-3.415720	5.093714	3.593227	0.775085	-0.023190	0.512028
1310.845000	-0.321157	-2.119934	-1.008311	-1.570863	1.486975	1.098711	-1.040017	-0.562845	-0.004389	0.556633	-0.000002	0.668381	-6.102741	4.887290	3.136191	0.750525	0.026273	0.395816	-3.414251	5.125075	3.591317	0.775083	-0.023142	0.512028	-3.414251	5.125075	3.591317	0.775083	-0.023142	0.512028
1310.855000	-0.331512	-2.125518	-1.008286	-1.565261	1.487011	1.105328	-1.036849	-0.559856	-0.002340	0.550835	-0.000000	0.671502	-7.187839	4.381144	2.825417	0.711462	0.007428	0.427628	-3.412735	5.156276	3.589307	0.775113	-0.023088	0.512028	-3.412735	5.156276	3.589307	0.775113	-0.023088	0.512028
1310.867000	-0.344011	-2.132270	-1.008348	-1.558536	1.487047	1.113433	-1.041009	-0.560278	-0.004674	0.540648	-0.000202	0.673766	-7.726915	4.105468	2.791119	0.719914	0.021763	0.392837	-3.410810	5.193823	3.586650	0.775134	-0.023029	0.512028	-3.410810	5.193823	3.586650	0.775134	-0.023029	0.512028
1310.877000	-0.354346	-2.137906	-1.008348	-1.553201	1.487024	1.120180	-1.044363	-0.562034	-0.006448	0.535155	-0.000095	0.668866	-7.836813	4.056834	2.904513	0.769892	-0.023898	0.428850	-3.409101	5.224885	3.584177	0.775106	-0.022975	0.512028	-3.409101	5.224885	3.584177	0.775106	-0.022975	0.512028
1310.887000	-0.364853	-2.143598	-1.008421	-1.547804	1.487024	1.126873	-1.047260	-0.563279	-0.006924	0.543380	-0.000062	0.669003	-7.874058	4.127760	2.768235	0.729384	-0.020783	0.433791	-3.407378	5.255519	3.581624	0.775090	-0.022926	0.512028	-3.407378	5.255519	3.581624	0.775090	-0.022926	0.512028
1310.897000	-0.375309	-2.149220	-1.008578	-1.542379	1.487000	1.133507	-1.050177	-0.566708	-0.011786	0.545234	-0.000092	0.671162	-7.867693	4.320609	3.012635	0.693353	-0.008925	0.422691	-3.405555	5.285966	3.578863	0.775072	-0.022875	0.512028	-3.405555	5.285966	3.578863	0.775072	-0.022875	0.512028
1310.907000	-0.385815	-2.154913	-1.008723	-1.536931	1.487000	1.140192	-1.053705	-0.568759	-0.013721	0.547054	-0.000074	0.672135	-7.753118	4.627226	3.153751	0.710330	-0.040199	0.417790	-3.403642	5.316430	3.575889	0.775040	-0.022820	0.512028	-3.403642	5.316430	3.575889	0.775040	-0.022820	0.512028
1310.917000	-0.396356	-2.160641	-1.008939	-1.531372	1.486987	1.146909	-1.056205	-0.569138	-0.014107	0.546315	-0.000122	0.669373	-7.110999	4.968582	3.179519	0.686719	-0.047717	0.442138	-3.401649	5.346861	3.572736	0.775017	-0.022769	0.512028	-3.401649	5.346861	3.572736	0.775017	-0.022769	0.512028
1310.929000	-0.409069	-2.167532	-1.009107	-1.524813	1.486987	1.155005	-1.057160	-0.570890	-0.015072	0.538783	-0.000218	0.669351	-6.781540	5.285359	3.286675	0.754104	-0.043197	0.413763	-3.399200	5.382799	3.568770	0.774986	-0.022707	0.512028	-3.399200	5.382799	3.568770	0.774986	-0.022707	0.512028
1310.939000	-0.419632	-2.173201	-1.009288	-1.519482	1.486987	1.161734	-1.057149	-0.569767	-0.016444	0.542808	-0.000597	0.666736	-6.743177	5.601957	3.383337	0.808878	-0.011669	0.455495	-3.397114	5.412320	3.565301	0.774938	-0.022654	0.512028	-3.397114	5.412320	3.565301	0.774938	-0.022654	0.512028
1310.949000	-0.430289	-2.178892	-1.009477	-1.514146	1.487000	1.168348	-1.053896	-0.569394	-0.013152	0.548866	-0.000587	0.672075	-6.753715	5.758913	3.542336	0.799493	-0.027115	0.425730	-3.394959	5.441482	3.561667	0.774898	-0.022603	0.512028	-3.394959	5.441482	3.561667	0.774898	-0.022603	0.512028
1310.959000	-0.440743	-2.184620	-1.009572	-1.508675	1.486975	1.175128	-1.048016	-0.568362	-0.012058	0.552466	-0.000512	0.671335	-7.269496	5.915761	3.446644	0.744355	-0.057749	0.418338	-3.392775	5.470403	3.557948	0.774879	-0.022549	0.512028	-3.392775	5.470403	3.557948	0.774879	-0.022549	0.512028
1310.969000	-0.451106	-2.190322	-1.009665	-1.503136	1.486975	1.181868	-1.049068	-0.566686	-0.008585	0.549232	-0.000636	0.668283	-7.424125	5.829932	3.239495	0.758627	-0.050642	0.424119	-3.390563	5.499211	3.554135	0.774870	-0.022495	0.512028	-3.390563	5.499211	3.554135	0.774870	-0.022495	0.512028
1310.979000	-0.461654	-2.195951	-1.009677	-1.497519	1.486939	1.188488	-1.048609	-0.562912	-0.007238	0.546371	-0.000732	0.664673	-7.589978	5.407075	3.076617	0.697517	-0.028582	0.470795	-3.388308	5.527343	3.550219	0.774883	-0.022445	0.512028	-3.388308	5.527343	3.550219	0.774883	-0.022445	0.512028
1310.989000	-0.472094	-2.201523	-1.009737	-1.492053	1.486975	1.195148	-1.048901	-0.562362	-0.006064	0.539720	-0.000537	0.671739	-7.512263	5.120471	2.925849	0.775178	-0.051685	0.448812	-3.386057	5.554957	3.546257	0.774891	-0.022392	0.512028	-3.386057	5.554957	3.546257	0.774891	-0.022392	0.512028
1311.001000	-0.484656	-2.208163	-1.009821	-1.485566	1.486927	1.203158	-1.051314	-0.561990	-0.007068	0.544349	-0.000531	0.671475	-7.316549	4.708413	2.929654	0.730704	-0.051025	0.467305	-3.383279	5.587457	3.541294	0.774890	-0.022330	0.512028	-3.383279	5.587457	3.541294	0.774890	-0.022330	0.512028
1311.011000	-0.495203	-2.213759	-1.009820	-1.480218	1.486975	1.209913	-1.050923	-0.563410	-0.005797	0.548087	-0.000696	0.672898	-7.269979	4.592158	2.711403	0.747434	-0.072371	0.407602	-3.380921	5.614414	3.537028	0.774885	-0.022279	0.512028	-3.380921	5.614414	3.537028	0.774885	-0.022279	0.512028
1311.021000	-0.505812	-2.219403	-1.009832	-1.474729	1.486939	1.216710	-1.052715	-0.563660	-0.006461	0.549124	-0.000614	0.670169	-6.985790	4.535355	2.665788	0.705700	-0.060544	0.411927	-3.378472	5.641422	3.532554	0.774885	-0.022224	0.512028	-3.378472	5.641422	3.532554	0.774885	-0.022224	0.512028
1311.031000	-0.516314	-2.225021	-1.009941	-1.469117	1.486927	1.223366	-1.050734	-0.562865	-0.007940	0.547617	-0.000511	0.665807	-6.673890	4.346818	2.696611	0.679119	-0.045461	0.439107	-3.375958	5.668059	3.527916	0.774887	-0.022172	0.512028	-3.375958	5.668059	3.527916	0.774887	-0.022172	0.512028
1311.043000	-0.528895	-2.231892	-1.010013	-1.462530	1.486951	1.231353	-1.048325	-0.565837	-0.008663	0.538977	-0.000432	0.670582	-6.734452	4.510205	2.600655	0.685690	-0.069640	0.430482	-3.372841	5.700136	3.522106	0.774892	-0.022108	0.512028	-3.372841	5.700136	3.522106	0.774892	-0.022108	0.512028
1311.053000	-0.539378	-2.237583	-1.010182	-1.457219	1.486927	1.238071	-1.050488	-0.567075	-0.012471	0.538814	-0.000716	0.670543	-6.365547	4.573966	2.790708	0.801074	-0.029700	0.402876	-3.370175	5.726361	3.517043	0.774857	-0.022056	0.512028	-3.370175	5.726361	3.517043	0.774857	-0.022056	0.512028
1311.063000	-0.549827	-2.243252	-1.010339	-1.451857	1.486927	1.244811	-1.050941	-0.568815	-0.014916	0.546695	-0.000580	0.667976	-6.256982	4.791707	3.000254	0.758281	-0.038216	0.427199	-3.367440	5.752015	3.511788	0.774821	-0.022002	0.512028	-3.367440	5.752015	3.511788	0.774821	-0.022002	0.512028
1311.073000	-0.560427	-2.248968	-1.010459	-1.446432	1.486927	1.251531	-1.046322	-0.569686	-0.015032	0.550857	-0.000385	0.667226	-6.705241	5.092381	2.993292	0.727782	-0.048313	0.413032	-3.364663	5.777726	3.506433	0.774803	-0.021947	0.512028	-3.364663	5.777726	3.506433	0.774803	-0.021947	0.512028
1311.085000	-0.572972	-2.255815	-1.010724	-1.439801	1.486879	1.259494	-1.045885	-0.569074	-0.016449	0.550771	-0.000407	0.669228	-6.576840	5.163062	3.222534	0.722797	-0.055242	0.424240	-3.361222	5.808068	3.499716	0.774778	-0.021879	0.512028	-3.361222	5.808068	3.499716	0.774778	-0.021879	0.512028
1311.095000	-0.583295	-2.261531	-1.010816	-1.434193	1.486963	1.266179	-1.024912	-0.558776	-0.009485	0.540216	-0.000395	0.662403	-5.702906	5.807051	3.143123	0.638499	-0.025297	0.443065	-1.695509	6.747820	3.822108	0.755049	-0.009459	0.459343	-1.695509	6.747820	3.822108	0.755049	-0.009459	0.459343
1311.105000	-0.593396	-2.267117	-1.010996	-1.428890	1.486927	1.272818	-1.012239	-0.553739	-0.011435	0.527314	-0.000337	0.655664	-6.530552	6.058092	3.272949	0.725898	-0.056767	0.384460	-1.664187	6.770335	3.829641	0.754157	-0.009153	0.457366	-1.664187	6.770335	3.829641	0.754157	-0.009153	0.457366
1311.115000	-0.603486	-2.272606	-1.011117	-1.423756	1.486891	1.279321	-1.005462	-0.546424	-0.013013	0.525782	-0.000304	0.645153	-6.258869	6.231121	3.579638	0.743242	-0.044105	0.385166	-1.633278	6.792348	3.837137	0.753241	-0.008859	0.455388	-1.633278	6.792348	3.837137	0.753241	-0.008859	0.455388
1311.127000	-0.615495	-2.279137	-1.011271	-1.417546	1.486915	1.286952	-0.992241	-0.539232	-0.010267	0.522103	-0.000260	0.631011	-5.855437	6.774317	3.528610	0.683688	-0.055815	0.428275	-1.596718	6.818336	3.846205	0.752156	-0.008512	0.453016	-1.596718	6.818336	3.846205	0.752156	-0.008512	0.453016
1311.137000	-0.625367	-2.284483	-1.011366	-1.412395	1.486879	1.293206	-0.979949	-0.531200	-0.009385	0.512617	-0.000467	0.626382	-5.522717	6.915356	3.491016	0.735096	-0.043409	0.391039	-1.566671	6.839777	3.853833	0.751253	-0.008222	0.451039	-1.566671	6.839777	3.853833	0.751253	-0.008222	0.451039
1311.147000	-0.635169	-2.289696	-1.011486	-1.407245	1.486879	1.299402	-0.970237	-0.522543	-0.009850	0.503479	-0.000431	0.618112	-4.964597	6.961099	3.590110	0.708565	-0.045973	0.398552	-1.537081	6.860578	3.861473	0.750348	-0.007939	0.449061	-1.537081	6.860578	3.861473	0.750348	-0.007939	0.449061
1311.157000	-0.644698	-2.294838	-1.011544	-1.402141	1.486891	1.305545	-0.954552	-0.514033	-0.006401	0.491355	-0.000367	0.607282	-4.695141	6.812171	3.394927	0.691323	-0.036929	0.355620	-1.508028	6.880799	3.869373	0.748266	-0.007668	0.447084	-1.508028	6.880799	3.869373	0.748266	-0.007668	0.447084
1311.167000	-0.654130	-2.299908	-1.011580	-1.397313	1.486915	1.311570	-0.939959	-0.505977	-0.007334	0.481839	-0.000370	0.596319	-4.763723	6.737970	3.466240	0.717920	-0.053477	0.391409	-1.479190	6.901179	3.877107	0.745896	-0.007390	0.445107	-1.479190	6.901179	3.877107	0.745896	-0.007390	0.445107
1311.177000	-0.663546	-2.304895	-1.011701	-1.392546	1.486855	1.317426	-0.928752	-0.497614	-0.009429	0.477279	-0.000748	0.587753	-3.946261	6.546674	3.587711	0.753607	-0.030961	0.421468	-1.450789	6.923680	3.884842	0.743511	-0.007124	0.443130	-1.450789	6.923680	3.884842	0.743511	-0.007124	0.443130
1311.189000	-0.674588	-2.310897	-1.011735	-1.386918	1.486903	1.324458	-0.910534	-0.487907	-0.005606	0.475162	-0.000497	0.582357	-3.723673	6.743703	3.375725	0.706410	-0.038879	0.328115	-1.417144	6.957599	3.894177	0.740652	-0.006802	0.440757	-1.417144	6.957599	3.894177	0.740652	-0.006802	0.440757
1311.199000	-0.683697	-2.315694	-1.011819	-1.382298	1.486891	1.330253	-0.892761	-0.480004	-0.006466	0.467243	-0.000445	0.574049	-3.615702	6.766604	3.394089	0.728667	-0.023110	0.344565	-1.389603	6.985320	3.902079	0.738271	-0.006545	0.438780	-1.389603	6.985320	3.902079	0.738271	-0.006545	0.438780
1311.209000	-0.692544	-2.320417	-1.011879	-1.377628	1.486855	1.335950	-0.879521	-0.473184	-0.007044	0.461741	-0.000616	0.561583	-3.375741	6.666376	3.452763	0.704026	-0.039068	0.345241	-1.362377	7.012850	3.909898	0.735876	-0.006287	0.436803	-1.362377	7.012850	3.909898	0.735876	-0.006287	0.436803
1311.219000	-0.701202	-2.325093	-1.011939	-1.372951	1.486855	1.341588	-0.864693	-0.466051	-0.006196	0.449940	-0.000791	0.550008	-3.026637	6.595094	3.393970	0.650199	-0.062647	0.347343	-1.335589	7.039923	3.917851	0.733498	-0.006036	0.434826	-1.335589	7.039923	3.917851	0.733498	-0.006036	0.434826
1311.231000	-0.711457	-2.330585	-1.012048	-1.367638	1.486831	1.348064	-0.844789	-0.458099	-0.007739	0.436821	-0.000668	0.536068	-3.323332	6.646391	3.438156	0.680692	-0.032676	0.413829	-1.303969	7.071926	3.927472	0.730622	-0.005738	0.432453	-1.303969	7.071926	3.927472	0.730622	-0.005738	0.432453
1311.241000	-0.719773	-2.335069	-1.012132	-1.363330	1.486795	1.353336	-0.831490	-0.449821	-0.009040	0.432058	-0.000556	0.532384	-3.099391	6.562859	3.564800	0.733576	-0.033743	0.375256	-1.277932	7.098377	3.935277	0.728183	-0.005492	0.430476	-1.277932	7.098377	3.935277	0.728183	-0.005492	0.430476
1311.251000	-0.727980	-2.339553	-1.012227	-1.359128	1.486831	1.358580	-0.817716	-0.445314	-0.007184	0.427060	-0.000498	0.524942	-2.945848	6.990086	3.453573	0.738198	-0.021137	0.385151	-1.252195	7.124921	3.943204	0.725748	-0.005250	0.428499	-1.252195	7.124921	3.943204	0.725748	-0.005250	0.428499
1311.261000	-0.736059	-2.344037	-1.012263	-1.354959	1.486806	1.363800	-0.804360	-0.437168	-0.007165	0.424836	-0.000844	0.515619	-2.778192	7.090518	3.415467	0.684440	0.002574	0.364951	-1.226779	7.151239	3.951064	0.723301	-0.005013	0.426522	-1.226779	7.151239	3.951064	0.723301	-0.005013	0.426522
1311.271000	-0.744013	-2.348400	-1.012370	-1.350772	1.486807	1.368971	-0.787219	-0.428068	-0.008649	0.416429	-0.000790	0.505213	-3.121279	6.967261	3.547390	0.681290	0.010153	0.360539	-1.201734	7.177221	3.958977	0.720859	-0.004773	0.424545	-1.201734	7.177221	3.958977	0.720859	-0.004773	0.424545
1311.283000	-0.753360	-2.353530	-1.012479	-1.345760	1.486807	1.374942	-0.771323	-0.418086	-0.008381	0.403259	-0.000496	0.491729	-3.030380	7.149343	3.627217	0.706290	-0.011737	0.355560	-1.172143	7.208024	3.968500	0.717919	-0.004494	0.421190	-1.172143	7.208024	3.968500	0.717919	-0.004494	0.421190
1311.293000	-0.760913	-2.357691	-1.012527	-1.341646	1.486807	1.379836	-0.758169	-0.413389	-0.007791	0.392469	-0.000453	0.484541	-2.856182	7.571638	3.618899	0.674858	0.005280	0.400304	-1.147824	7.233566	3.976470	0.715467	-0.004267	0.417759	-1.147824	7.233566	3.976470	0.715467	-0.004267	0.417759
1311.303000	-0.768408	-2.361766	-1.012634	-1.337780	1.486795	1.384573	-0.743969	-0.403898	-0.009395	0.381853	-0.000343	0.476170	-2.995912	7.428059	3.688616	0.685168	0.006893	0.345048	-1.123975	7.258305	3.984490	0.713002	-0.004041	0.414327	-1.123975	7.258305	3.984490	0.713002	-0.004041	0.414327
1311.313000	-0.775688	-2.365708	-1.012694	-1.334035	1.486771	1.389273	-0.729465	-0.393487	-0.008998	0.376034	-0.000248	0.467514	-3.142337	7.210392	3.748794	0.741495	-0.005256	0.372774	-1.100412	7.283041	3.992583	0.710522	-0.003815	0.410896	-1.100412	7.283041	3.992583	0.710522	-0.003815	0.410896
1311.323000	-0.782950	-2.369570	-1.012837	-1.330315	1.486819	1.393952	-0.718549	-0.389282	-0.008730	0.373582	-0.000195	0.461454	-2.831484	7.618888	3.840962	0.733378	0.001433	0.325822	-1.077152	7.307548	4.000610	0.708027	-0.003594	0.407464	-1.077152	7.307548	4.000610	0.708027	-0.003594	0.407464
1311.333000	-0.790022	-2.373392	-1.012884	-1.326667	1.486783	1.398521	-0.707490	-0.379592	-0.007006	0.370983	-0.000192	0.452748	-2.569856	7.442622	3.765985	0.726048	-0.014542	0.299267	-1.054277	7.331620	4.008761	0.705532	-0.003375	0.404032	-1.054277	7.331620	4.008761	0.705532	-0.003375	0.404032
1311.343000	-0.797008	-2.377133	-1.012944	-1.323046	1.486807	1.402982	-0.692443	-0.372975	-0.006457	0.363707	-0.000163	0.442358	-2.497825	7.472576	3.726927	0.702882	0.000768	0.301269	-1.031666	7.355595	4.016866	0.703040	-0.003162	0.400601	-1.031666	7.355595	4.016866	0.703040	-0.003162	0.400601
1311.355000	-0.805299	-2.381572	-1.013003	-1.318747	1.486819	1.408208	-0.674051	-0.362977	-0.005590	0.356393	-0.000161	0.432048	-2.414307	7.377525	3.658252	0.686878	-0.008979	0.321035	-1.004898	7.384307	4.026700	0.700047	-0.002903	0.396483	-1.004898	7.384307	4.026700	0.700047	-0.002903	0.396483
1311.365000	-0.812057	-2.385197	-1.013028	-1.315224	1.486807	1.412431	-0.661541	-0.353787	-0.005129	0.347247	-0.000145	0.422794	-2.120990	7.163635	3.725256	0.655986	-0.000704	0.320064	-0.982929	7.407919	4.034865	0.697541	-0.002690	0.393051	-0.982929	7.407919	4.034865	0.697541	-0.002690	0.393051
1311.375000	-0.818574	-2.388703	-1.013099	-1.311698	1.486807	1.416628	-0.647272	-0.349767	-0.004981	0.335566	-0.000124	0.414616	-1.694450	7.582387	3.703784	0.632514	0.021475	0.320754	-0.961235	7.431410	4.043062	0.695035	-0.002484	0.389620	-0.961235	7.431410	4.043062	0.695035	-0.002484	0.389620
1311.385000	-0.824904	-2.392122	-1.013160	-1.308382	1.486820	1.420730	-0.631669	-0.339548	-0.005359	0.326067	-0.000109	0.402233	-1.820898	7.126497	3.673175	0.705758	0.023608	0.354192	-0.939887	7.454457	4.051293	0.692512	-0.002278	0.386188	-0.939887	7.454457	4.051293	0.692512	-0.002278	0.386188
1311.397000	-0.832353	-2.396142	-1.013194	-1.304536	1.486784	1.425525	-0.613716	-0.330127	-0.004799	0.315295	-0.000097	0.389499	-1.754981	7.262450	3.664328	0.728247	0.030574	0.325998	-0.914669	7.481764	4.061251	0.689475	-0.002033	0.382070	-0.914669	7.481764	4.061251	0.689475	-0.002033	0.382070
1311.407000	-0.838385	-2.399362	-1.013219	-1.301500	1.486820	1.429412	-0.600179	-0.327190	-0.005036	0.311203	-0.000103	0.383526	-1.629150	7.495555	3.697200	0.741109	0.002379	0.288165	-0.893990	7.504156	4.069567	0.686932	-0.001829	0.378639	-0.893990	7.504156	4.069567	0.686932	-0.001829	0.378639
1311.417000	-0.844286	-2.402589	-1.013303	-1.298402	1.486784	1.433190	-0.588074	-0.316893	-0.005207	0.305579	-0.000094	0.373926	-1.421850	7.415361	3.734751	0.692322	-0.016102	0.278317	-0.873467	7.526777	4.077749	0.684372	-0.001630	0.375207	-0.873467	7.526777	4.077749	0.684372	-0.001630	0.375207
1311.427000	-0.850174	-2.405713	-1.013314	-1.295418	1.486784	1.436865	-0.573492	-0.310700	-0.003927	0.301889	-0.000087	0.365290	-1.380530	7.603274	3.636137	0.683629	0.000712	0.326426	-0.853287	7.548935	4.086093	0.681824	-0.001431	0.371775	-0.853287	7.548935	4.086093	0.681824	-0.001431	0.371775
1311.437000	-0.855848	-2.408737	-1.013373	-1.292467	1.486844	1.440456	-0.559614	-0.301522	-0.004107	0.295063	-0.000089	0.356411	-1.292496	7.390827	3.639782	0.651707	-0.012627	0.360339	-0.833375	7.570908	4.094527	0.679271	-0.001237	0.368344	-0.833375	7.570908	4.094527	0.679271	-0.001237	0.368344
1311.447000	-0.861361	-2.411716	-1.013398	-1.289584	1.486807	1.444002	-0.545428	-0.295410	-0.004552	0.287443	-0.000100	0.350731	-1.131847	7.699472	3.659451	0.654831	0.003815	0.266329	-0.813670	7.592827	4.102809	0.676700	-0.001038	0.364912	-0.813670	7.592827	4.102809	0.676700	-0.001038	0.364912
1311.457000	-0.866782	-2.414646	-1.013458	-1.286770	1.486807	1.447425	-0.529979	-0.287130	-0.005194	0.280116	-0.000373	0.341411	-1.088227	7.551327	3.681994	0.659979	0.008541	0.295871	-0.794276	7.614319	4.111167	0.674130	-0.000847	0.361481	-0.794276	7.614319	4.111167	0.674130	-0.000847	0.361481
1311.467000	-0.871986	-2.417471	-1.013494	-1.284012	1.486795	1.450739	-0.516252	-0.281508	-0.004805	0.270092	-0.000245	0.329572	-0.970953	7.731703	3.716730	0.627546	-0.031763	0.281536	-0.775110	7.635675	4.119468	0.671545	-0.000658	0.358049	-0.775110	7.635675	4.119468	0.671545	-0.000658	0.358049
1311.479000	-0.878066	-2.420757	-1.013566	-1.280802	1.486807	1.454655	-0.500326	-0.269339	-0.004458	0.257259	-0.000270	0.323168	-0.733658	7.495832	3.679127	0.644650	-0.014776	0.277839	-0.750532	7.661252	4.129520	0.668444	-0.000424	0.353931	-0.750532	7.661252	4.129520	0.668444	-0.000424	0.353931
1311.489000	-0.882872	-2.423426	-1.013590	-1.278206	1.486795	1.457827	-0.484554	-0.264719	-0.004723	0.248249	-0.000270	0.311555	-0.761594	7.774342	3.744402	0.655762	-0.011704	0.280478	-0.716767	7.681969	4.138016	0.665858	-0.000236	0.350500	-0.716767	7.681969	4.138016	0.665858	-0.000236	0.350500
1311.499000	-0.887579	-2.425960	-1.013650	-1.275702	1.486795	1.460890	-0.469806	-0.256014	-0.004683	0.242245	-0.000249	0.302018	-0.896651	7.775097	3.719277	0.639412	-0.014843	0.278425	-0.683174	7.702732	4.146409	0.663254	-0.000047	0.347068	-0.683174	7.702732	4.146409	0.663254	-0.000047	0.347068
1311.509000	-0.892132	-2.428472	-1.013661	-1.273328	1.486807	1.463918	-0.455817	-0.247524	-0.003988	0.233072	-0.000203	0.292194	-0.982382	7.387225	3.652190	0.647036	-0.018344	0.247806	-0.649810	7.723316	4.154825	0.660641	0.000138	0.343636	-0.649810	7.723316	4.154825	0.660641	0.000138	0.343636
1311.519000	-0.896648	-2.430899	-1.013698	-1.271087	1.486783	1.466788	-0.442254	-0.242521	-0.004509	0.228082	-0.000199	0.277468	-1.192131	7.789728	3.745942	0.686632	-0.022078	0.333138	-0.616702	7.743578	4.163266	0.658014	0.000322	0.340205	-0.616702	7.743578	4.163266	0.658014	0.000322	0.340205
1311.531000	-0.901859	-2.433731	-1.013793	-1.268343	1.486819	1.470093	-0.426272	-0.229945	-0.003689	0.224763	-0.000167	0.272541	-1.119786	7.383577	3.671043	0.643327	-0.018175	0.269243	-0.577247	7.767704	4.173408	0.654869	0.000546	0.336087	-0.577247	7.767704	4.173408	0.654869	0.000546	0.336087
1311.541000	-0.906063	-2.436016	-1.013768	-1.266169	1.486795	1.472714	-0.413173	-0.224094	-0.003605	0.216644	-0.000169	0.263334	-0.907301	7.605037	3.642403	0.617037	-0.039543	0.334223	-0.544582	7.787727	4.181913	0.652239	0.000727	0.332655	-0.544582	7.787727	4.181913	0.652239	0.000727	0.332655
1311.551000	-0.910112	-2.438241	-1.013804	-1.264060	1.486807	1.475326	-0.400871	-0.218945	-0.003985	0.210631	-0.000155	0.259434	-0.634662	7.927976	3.681882	0.655844	-0.022944	0.231847	-0.512101	7.807666	4.190291	0.649591	0.000910	0.329224	-0.512101	7.807666	4.190291	0.649591	0.000910	0.329224
1311.561000	-0.914028	-2.440380	-1.013877	-1.262066	1.486795	1.477789	-0.386705	-0.207777	-0.004609	0.204355	-0.000158	0.248494	-0.729881	7.680921	3.725524	0.630490	-0.050182	0.302922	-0.479888	7.827154	4.198759	0.646946	0.001091	0.325792	-0.479888	7.827154	4.198759	0.646946	0.001091	0.325792
1311.571000	-0.917824	-2.442378	-1.013961	-1.260096	1.486795	1.480243	-0.371854	-0.203842	-0.004933	0.196449	-0.000267	0.241021	-0.603442	8.042079	3.772057	0.643474	-0.037228	0.250475	-0.447876	7.846478	4.207279	0.644299	0.001271	0.322361	-0.447876	7.846478	4.207279	0.644299	0.001271	0.322361
1311.581000	-0.921489	-2.444401	-1.013972	-1.258179	1.486783	1.482550	-0.359487	-0.197399	-0.004621	0.190532	-0.000282	0.228404	-0.460673	8.203776	3.813060	0.607330	-0.021328	0.309925	-0.416040	7.865722	4.215745	0.641640	0.001448	0.318929	-0.416040	7.865722	4.215745	0.641640	0.001448	0.318929
1311.593000	-0.925666	-2.446610	-1.014009	-1.255978	1.486783	1.485255	-0.339824	-0.182672	-0.004303	0.178961	-0.000250	0.219922	-0.647021	7.764373	3.837358	0.684239	-0.044728	0.255191	-0.378134	7.888398	4.225947	0.638439	0.001661	0.314811	-0.378134	7.888398	4.225947	0.638439	0.001661	0.314811
1311.603000	-0.928994	-2.448443	-1.014079	-1.254198	1.486771	1.487393	-0.327071	-0.179055	-0.004146	0.172250	-0.000239	0.207429	-0.468513	8.025776	3.819057	0.660949	-0.059485	0.328035	-0.346768	7.907057	4.234551	0.635773	0.001840	0.311379	-0.346768	7.907057	4.234551	0.635773	0.001840	0.311379
1311.613000	-0.932191	-2.450200	-1.014079	-1.252507	1.486795	1.489430	-0.312590	-0.171341	-0.002096	0.161837	-0.000212	0.203145	-0.473019	8.048194	3.787279	0.624955	-0.051781	0.204841	-0.315547	7.925728	4.243070	0.633098	0.002016	0.307948	-0.315547	7.925728	4.243070	0.633098	0.002016	0.307948
1311.623000	-0.935218	-2.451835	-1.014079	-1.250881	1.486783	1.491401	-0.298351	-0.158919	-0.001735	0.151811	-0.000206	0.190251	-0.517250	7.654511	3.733068	0.663091	-0.044727	0.246566	-0.284527	7.944154	4.251712	0.630420	0.002192	0.304516	-0.284527	7.944154	4.251712	0.630420	0.002192	0.304516
1311.635000	-0.938654	-2.453653	-1.014115	-1.249049	1.486807	1.493639	-0.282390	-0.153431	-0.002683	0.144076	-0.000168	0.181561	-0.361038	7.955233	3.818059	0.620573	-0.076459	0.219925	-0.247565	7.965917	4.261990	0.627195	0.002404	0.300398	-0.247565	7.965917	4.261990	0.627195	0.002404	0.300398
1311.645000	-0.941382	-2.455184	-1.014138	-1.247604	1.486795	1.495371	-0.269964	-0.147103	-0.001569	0.137637	-0.000194	0.170252	-0.195266	8.206443	3.731897	0.620809	-0.051612	0.254564	-0.216931	7.983998	4.270652	0.624502	0.002577	0.296967	-0.216931	7.983998	4.270652	0.624502	0.002577	0.296967
1311.655000	-0.943895	-2.456546	-1.014163	-1.246283	1.486783	1.497031	-0.255007	-0.138090	-0.001589	0.132204	-0.000218	0.159779	-0.182115	7.974516	3.692556	0.597093	-0.064247	0.259234	-0.186526	8.001645	4.279280	0.621801	0.002754	0.293535	-0.186526	8.001645	4.279280	0.621801	0.002754	0.293535
1311.665000	-0.946369	-2.457858	-1.014197	-1.245004	1.486747	1.498621	-0.242959	-0.125742	-0.001332	0.123797	-0.000221	0.152491	0.039758	7.511183	3.691049	0.591588	-0.046710	0.239550	-0.156273	8.019207	4.287951	0.619095	0.002927	0.290104	-0.156273	8.019207	4.287951	0.619095	0.002927	0.290104
1311.677000	-0.949089	-2.459378	-1.014199	-1.243558	1.486759	1.500400	-0.223828	-0.122500	-0.002963	0.111765	-0.000209	0.142244	-0.229360	8.017609	3.845289	0.655726	-0.076037	0.242124	-0.120185	8.040096	4.298340	0.615833	0.003133	0.285986	-0.120185	8.040096	4.298340	0.615833	0.003133	0.285986
1311.687000	-0.951238	-2.460536	-1.014222	-1.242482	1.486759	1.501773	-0.211951	-0.115161	-0.001586	0.109338	-0.000182	0.133761	-0.023948	8.029505	3.726147	0.621030	-0.060642	0.210716	-0.090286	8.057357	4.306962	0.613106	0.003305	0.282554	-0.090286	8.057357	4.306962	0.613106	0.003305	0.282554
1311.697000	-0.953228	-2.461599	-1.014197	-1.241464	1.486783	1.502990	-0.195809	-0.107347	-0.001167	0.100478	-0.000190	0.123530	-0.121019	8.082626	3.685072	0.635509	-0.072112	0.299611	-0.060566	8.074369	4.315673	0.610379	0.003478	0.279122	-0.060566	8.074369	4.315673	0.610379	0.003478	0.279122
1311.707000	-0.955102	-2.462639	-1.014234	-1.240485	1.486783	1.504246	-0.182437	-0.100476	-0.001567	0.092985	-0.000157	0.120590	-0.283356	8.062642	3.705441	0.634872	-0.059057	0.219431	-0.031000	8.091246	4.324372	0.607646	0.003651	0.275691	-0.031000	8.091246	4.324372	0.607646	0.003651	0.275691
1311.719000	-0.957165	-2.463722	-1.014246	-1.239443	1.486771	1.505568	-0.166559	-0.086923	-0.000939	0.087394	-0.000130	0.105718	-0.199303	7.770193	3.672960	0.623659	-0.037826	0.228849	0.004280	8.111328	4.334777	0.604357	0.003856	0.271573	0.004280	8.111328	4.334777	0.604357	0.003856	0.271573
1311.729000	-0.958773	-2.464583	-1.014258	-1.238585	1.486771	1.506581	-0.152579	-0.082381	-0.001811	0.079623	-0.000113	0.095893	-0.167741	7.847155	3.742759	0.581713	-0.086058	0.214748	0.033465	8.127674	4.343476	0.601607	0.004030	0.268141	0.033465	8.127674	4.343476	0.601607	0.004030	0.268141
1311.739000	-0.960251	-2.465383	-1.014306	-1.237831	1.486795	1.507499	-0.139753	-0.077212	-0.002704	0.071241	-0.000121	0.085841	0.026816	8.173375	3.764915	0.621288	-0.047360	0.238101	0.062516	8.143966	4.352109	0.598849	0.004199	0.264710	0.062516	8.143966	4.352109	0.598849	0.004199	0.264710
1311.749000	-0.961595	-2.466086	-1.014281	-1.237174	1.486784	1.508297	-0.123896	-0.069285	-0.001276	0.065791	-0.000109	0.078150	0.025476	8.306819	3.667493	0.559706	-0.057498	0.260238	0.091435	8.160181	4.360861	0.596092	0.004371	0.261278	0.091435	8.160181	4.360861	0.596092	0.004371	0.261278
1311.759000	-0.962714	-2.466716	-1.014318	-1.236580	1.486784	1.509037	-0.111429	-0.060224	-0.000877	0.057434	-0.000115	0.071480	0.097175	8.192614	3.687422	0.584660	-0.084873	0.197773	0.120190	8.176171	4.369614	0.593327	0.004541	0.257847	0.120190	8.176171	4.369614	0.593327	0.004541	0.257847
1311.771000	-0.963939	-2.467370	-1.014342	-1.235961	1.486807	1.509786	-0.095604	-0.050432	-0.001512	0.048047	-0.000119	0.060480	0.535307	8.231517	3.696726	0.599299	-0.063588	0.183514	0.154485	8.195106	4.379954	0.589992	0.004747	0.253729	0.154485	8.195106	4.379954	0.589992	0.004747	0.253729
1311.781000	-0.964854	-2.467810	-1.014294	-1.235533	1.486784	1.510343	-0.079877	-0.042692	-0.000894	0.039500	-0.000099	0.049807	0.425273	8.077620	3.713364	0.634449	-0.058477	0.190700	0.182895	8.210658	4.388741	0.587213	0.004915	0.250297	0.182895	8.210658	4.388741	0.587213	0.004915	0.250297
1311.791000	-0.965562	-2.468226	-1.014341	-1.235187	1.486760	1.510794	-0.065207	-0.035860	-0.001290	0.035048	-0.000107	0.041485	0.473956	8.274912	3.661638	0.598265	-0.068686	0.163643	0.211168	8.226105	4.397531	0.584428	0.005085	0.246866	0.211168	8.226105	4.397531	0.584428	0.005085	0.246866
1311.803000	-0.966212	-2.468569	-1.014378	-1.234843	1.486760	1.511256	-0.047811	-0.027617	-0.000873	0.026924	-0.000110	0.029681	0.471570	8.429074	3.701686	0.572609	-0.097166	0.197300	0.244870	8.244275	4.408040	0.581079	0.005286	0.242748	0.244870	8.244275	4.408040	0.581079	0.005286	0.242748
1311.813000	-0.966554	-2.468781	-1.014365	-1.234619	1.486760	1.511490	-0.033926	-0.019390	-0.000806	0.018443	-0.000102	0.019906	0.434624	8.443795	3.678977	0.585045	-0.057017	0.230505	0.272798	8.259260	4.416783	0.578281	0.005456	0.239316	0.272798	8.259260	4.416783	0.578281	0.005456	0.239316
1311.823000	-0.966810	-2.468944	-1.014378	-1.234443	1.486784	1.511642	-0.020006	-0.011341	-0.000709	0.011639	-0.000095	0.012422	0.508502	8.382549	3.682733	0.564997	-0.061795	0.233865	0.300562	8.313632	4.425557	0.557222	0.005627	0.235884	0.300562	8.313632	4.425557	0.557222	0.005627	0.235884
1311.833000	-0.966911	-2.468963	-1.014389	-1.234424	1.486747	1.511721	-0.007237	-0.001836	-0.001221	0.000806	-0.000088	0.001383	0.998035	9.081357	3.753732	0.463253	-0.050539	0.069980	1.213815	9.376964	4.434380	0.348837	0.005794	0.022476	1.213815	9.376964	4.434380	0.348837	0.005794	0.022476
1311.843000	-0.966864	-2.468949	-1.014365	-1.234476	1.486771	1.511619	0.014590	0.004271	-0.001356	-0.008065	-0.000094	-0.011327	2.445764	10.187595	3.839662	0.274287	-0.048079	-0.072864	3.241262	10.421140	4.442851	0.139764	0.005962	-0.234234	3.241262	10.421140	4.442851	0.139764	0.005962	-0.234234
1311.855000	-0.966570	-2.468835	-1.014401	-1.234602	1.486735	1.511410	0.028966	0.015555	-0.000742	-0.019279	-0.000087	-0.023457	2.621275	10.686098	3.711901	0.229781	-0.080901	-0.066716	3.283012	11.064701	4.452824	0.000152	0.006166	-0.341329	3.283012	11.064701	4.452824	0.000152	0.006166	-0.341329
1311.865000	-0.966217	-2.468605	-1.014401	-1.234794	1.486747	1.511193	0.039806	0.019665	-0.000510	-0.019189	-0.000099	-0.024362	2.906215	10.985131	3.764069	0.155550	-0.089875	-0.149153	3.311637	11.080227	4.461206	-0.002775	0.006339	-0.344785	3.311637	11.080227	4.461206	-0.002775	0.006339	-0.344785
1311.875000	-0.965710	-2.468398	-1.014388	-1.234977	1.486760	1.510939	0.052230	0.026331	-0.000389	-0.024654	-0.000090	-0.029882	2.977512	11.128974	3.734644	0.099099	-0.068037	-0.234248	3.340161	11.095819	4.469496	-0.005715	0.006506	-0.348241	3.340161	11.095819	4.469496	-0.005715	0.006506	-0.348241
1311.885000	-0.965091	-2.468094	-1.014354	-1.235267	1.486760	1.510601	0.064807	0.034115	-0.000306	-0.031796	-0.000081	-0.037728	3.015315	11.156563	3.744893	0.067220	-0.073238	-0.257494	3.368508	11.111091	4.477858	-0.008653	0.006674	-0.351697	3.368508	11.111091	4.477858	-0.008653	0.006674	-0.351697
1311.897000	-0.964197	-2.467598	-1.014377	-1.235706	1.486771	1.510067	0.081227	0.044482	-0.000244	-0.044155	-0.000073	-0.051361	3.182093	11.173841	3.801187	0.085433	-0.089645	-0.223608	3.402344	11.129268	4.487912	-0.012188	0.006880	-0.355844	3.402344	11.129268	4.487912	-0.012188	0.006880	-0.355844
1311.907000	-0.963269	-2.467127	-1.014424	-1.236130	1.486760	1.509523	0.094516	0.051293	-0.000114	-0.050596	-0.000082	-0.059669	3.252839	11.209545	3.907756	0.020837	-0.061653	-0.301721	3.430344	11.144082	4.496288	-0.015145	0.007044	-0.359300	3.430344	11.144082	4.496288	-0.015145	0.007044	-0.359300
1311.917000	-0.962295	-2.466585	-1.014388	-1.236698	1.486711	1.508859	0.108761	0.056892	-0.000075	-0.058688	-0.000076	-0.071247	3.276042	11.594358	3.896558	0.021529	-0.066742	-0.335594	3.458248	11.158990	4.504592	-0.018108	0.007214	-0.362756	3.458248	11.158990	4.504592	-0.018108	0.007214	-0.362756
1311.927000	-0.961061	-2.465957	-1.014424	-1.237312	1.486735	1.508123	0.124648	0.064990	-0.000086	-0.065486	-0.000083	-0.081136	3.294140	11.683064	3.964162	0.013874	-0.083167	-0.328991	3.485956	11.173517	4.512905	-0.021081	0.007383	-0.366212	3.485956	11.173517	4.512905	-0.021081	0.007383	-0.366212
1311.939000	-0.959415	-2.465064	-1.014388	-1.238145	1.486747	1.507076	0.138246	0.076188	-0.000075	-0.076470	-0.000077	-0.093160	3.516109	11.707599	3.955464	0.017058	-0.051215	-0.281561	3.518996	11.190678	4.523000	-0.024649	0.007584	-0.370360	3.518996	11.190678	4.523000	-0.024649	0.007584	-0.370360
1311.949000	-0.957959	-2.464245	-1.014401	-1.238931	1.486760	1.506114	0.153673	0.085108	-0.000051	-0.083154	-0.000072	-0.100086	3.466327	11.575812	4.078220	0.018099	-0.064649	-0.349433	3.546359	11.204785	4.531442	-0.027632	0.007749	-0.373816	3.546359	11.204785	4.531442	-0.027632	0.007749	-0.373816
1311.959000	-0.956325	-2.463342	-1.014388	-1.239822	1.486760	1.505068	0.165318	0.094277	-0.000047	-0.090887	-0.000000	-0.110726	3.756287	11.210317	4.089687	0.065732	-0.049135	-0.315950	3.573551	11.218656	4.539861	-0.030622	0.007919	-0.377272	3.573551	11.218656	4.539861	-0.030622	0.007919	-0.377272
1311.969000	-0.954521	-2.462382	-1.014413	-1.240772	1.486747	1.503951	0.181737	0.098338	0.000070	-0.099586	-0.000000	-0.117127	3.671626	11.573595	4.143466	0.071344	-0.052042	-0.362724	3.600603	11.232443	4.548306	-0.033618	0.008085	-0.380728	3.600603	11.232443	4.548306	-0.033618	0.008085	-0.380728
1311.981000	-0.952225	-2.461142	-1.014340	-1.241926	1.486747	1.502374	0.199509	0.108438	0.000495	-0.105090	-0.000000	-0.133006	3.648817	11.495648	4.153906	0.003195	-0.083316	-0.245278	3.632847	11.248726	4.558491	-0.037211	0.008284	-0.384875	3.632847	11.248726	4.558491	-0.037211	0.008284	-0.384875
1311.991000	-0.950064	-2.459975	-1.014377	-1.243073	1.486735	1.501054	0.211864	0.117704	0.000413	-0.113388	-0.000000	-0.136714	3.669902	11.360093	4.189894	0.024968	-0.051981	-0.295211	3.659513	11.261985	4.566955	-0.040221	0.008454	-0.388331	3.659513	11.261985	4.566955	-0.040221	0.008454	-0.388331
1312.001000	-0.947937	-2.458748	-1.014365	-1.244253	1.486735	1.499660	0.227778	0.124727	0.000355	-0.122329	0.000000	-0.148526	3.705866	11.425019	4.265056	0.073599	-0.057038	-0.317716	3.686036	11.275179	4.575406	-0.043239	0.008618	-0.391787	3.686036	11.275179	4.575406	-0.043239	0.008618	-0.391787
1312.011000	-0.945547	-2.457461	-1.014413	-1.245451	1.486771	1.498111	0.241835	0.135494	0.000329	-0.124909	0.000000	-0.156925	3.670309	10.981933	4.351147	0.037967	-0.052378	-0.331281	3.712372	11.288105	4.583884	-0.046259	0.008784	-0.395243	3.712372	11.288105	4.583884	-0.046259	0.008784	-0.395243
1312.023000	-0.942564	-2.455843	-1.014365	-1.247099	1.486760	1.496143	0.258655	0.136239	0.000307	-0.133561	0.000000	-0.164021	3.862722	11.702524	4.406028	-0.024416	-0.044669	-0.324175	3.743761	11.303437	4.594068	-0.049895	0.008979	-0.399391	3.743761	11.303437	4.594068	-0.049895	0.008979	-0.399391
1312.033000	-0.939932	-2.454400	-1.014329	-1.248535	1.486771	1.494424	0.271528	0.145572	0.000476	-0.142581	0.000000	-0.173007	3.887667	11.673970	4.494126	0.012280	-0.038408	-0.332605	3.769781	11.316266	4.602490	-0.052935	0.009142	-0.402847	3.769781	11.316266	4.602490	-0.052935	0.009142	-0.402847
1312.043000	-0.937177	-2.452873	-1.014353	-1.250002	1.486760	1.492646	0.285036	0.154384	0.000774	-0.150012	0.000000	-0.182902	4.233144	11.719509	4.504235	0.030417	-0.042280	-0.338235	3.795581	11.328710	4.611034	-0.055971	0.009307	-0.406303	3.795581	11.328710	4.611034	-0.055971	0.009307	-0.406303
1312.053000	-0.934181	-2.451263	-1.014364	-1.251537	1.486771	1.490760	0.302698	0.164118	0.000772	-0.155441	0.000000	-0.191568	3.795336	11.456966	4.605896	0.047900	-0.071681	-0.352972	3.821201	11.340966	4.619462	-0.059026	0.009471	-0.409759	3.821201	11.340966	4.619462	-0.059026	0.009471	-0.409759
1312.065000	-0.930489	-2.449296	-1.014353	-1.253506	1.486771	1.488322	0.318259	0.167684	0.000804	-0.159468	0.000000	-0.201610	4.049083	11.940624	4.712838	0.020744	-0.043193	-0.349683	3.851681	11.355340	4.629738	-0.062689	0.009664	-0.413906	3.851681	11.355340	4.629738	-0.062689	0.009664	-0.413906
1312.075000	-0.927171	-2.447529	-1.014339	-1.255147	1.486722	1.486229	0.332852	0.177272	0.002723	-0.168197	0.000000	-0.214552	3.966845	11.940577	4.664402	0.013079	-0.041110	-0.290804	3.876931	11.367380	4.638335	-0.065748	0.009826	-0.417362	3.876931	11.367380	4.638335	-0.065748	0.009826	-0.417362
1312.085000	-0.923756	-2.445630	-1.014316	-1.256891	1.486771	1.484070	0.345985	0.187501	0.002257	-0.176368	0.000000	-0.219206	4.034614	11.720116	4.779116	-0.001989	-0.052454	-0.374769	3.901925	11.378917	4.646883	-0.068810	0.009988	-0.420818	3.901925	11.378917	4.646883	-0.068810	0.009988	-0.420818
1312.095000	-0.920163	-2.443758	-1.014316	-1.258726	1.486747	1.481822	0.360123	0.194077	0.001804	-0.187739	0.000000	-0.232018	3.997257	11.680391	4.908609	-0.037671	-0.014522	-0.330069	3.926755	11.390410	4.655459	-0.071879	0.010147	-0.424275	3.926755	11.390410	4.655459	-0.071879	0.010147	-0.424275
1312.107000	-0.915774	-2.441320	-1.014268	-1.261010	1.486722	1.478965	0.376723	0.203372	0.003320	-0.194690	0.000000	-0.240324	3.906102	11.880468	4.868960	-0.038697	-0.020238	-0.334426	3.956283	11.403927	4.665792	-0.075569	0.010338	-0.428422	3.956283	11.403927	4.665792	-0.075569	0.010338	-0.428422
1312.117000	-0.911856	-2.439243	-1.014220	-1.262964	1.486784	1.476588	0.389065	0.211936	0.004244	-0.203277	0.000000	-0.249338	4.058511	11.666601	4.960762	-0.026565	0.008183	-0.402813	3.980706	11.415179	4.674466	-0.078651	0.010499	-0.431878	3.980706	11.415179	4.674466	-0.078651	0.010499	-0.431878
1312.127000	-0.907867	-2.437061	-1.014183	-1.265045	1.486748	1.474066	0.403605	0.217493	0.004717	-0.216152	0.000315	-0.259287	4.034156	11.821709	5.041869	-0.029841	-0.008374	-0.371480	4.004841	11.425867	4.683204	-0.081732	0.010654	-0.435334	4.004841	11.425867	4.683204	-0.081732	0.010654	-0.435334
1312.137000	-0.903708	-2.434864	-1.014123	-1.267143	1.486760	1.471398	0.417989	0.225663	0.005281	-0.222377	0.000162	-0.273128	3.975364	11.884805	5.007802	-0.023257	0.002028	-0.341136	4.028816	11.436593	4.691882	-0.084828	0.010812	-0.438790	4.028816	11.436593	4.691882	-0.084828	0.010812	-0.438790
1312.149000	-0.898552	-2.432044	-1.014099	-1.269846	1.486760	1.468122	0.433113	0.236705	0.005164	-0.231482	0.000078	-0.279475	4.211433	11.618742	5.073316	-0.015114	-0.011323	-0.365649	4.057323	11.449289	4.702265	-0.088556	0.010994	-0.442937	4.057323	11.449289	4.702265	-0.088556	0.010994	-0.442937
1312.159000	-0.894131	-2.429647	-1.014051	-1.272205	1.486760	1.465227	0.446352	0.241349	0.004837	-0.239751	0.000054	-0.292283	4.242687	11.885610	5.156055	-0.032791	-0.002303	-0.309651	4.080785	11.459428	4.710979	-0.091671	0.011150	-0.446394	4.080785	11.459428	4.710979	-0.091671	0.011150	-0.446394
1312.169000	-0.889529	-2.427176	-1.013980	-1.274576	1.486760	1.462278	0.460638	0.248900	0.006114	-0.246595	0.000042	-0.293885	4.318248	11.837260	5.246513	0.008326	0.035772	-0.367499	4.104057	11.469548	4.719767	-0.094784	0.011302	-0.449850	4.104057	11.469548	4.719767	-0.094784	0.011302	-0.449850
1312.179000	-0.884854	-2.424620	-1.013943	-1.277084	1.486760	1.459264	0.475342	0.259165	0.006264	-0.251537	0.000034	-0.303993	4.257749	11.477930	5.153558	-0.005061	0.028861	-0.368684	4.127107	11.479481	4.728507	-0.097912	0.011458	-0.453306	4.127107	11.479481	4.728507	-0.097912	0.011458	-0.453306
1312.189000	-0.880046	-2.421994	-1.013871	-1.279688	1.486795	1.456131	0.489964	0.263796	0.006822	-0.256895	0.000054	-0.314934	4.324059	11.910777	5.196911	-0.005696	0.018575	-0.349477	4.149955	11.489320	4.737153	-0.101057	0.011603	-0.456762	4.149955	11.489320	4.737153	-0.101057	0.011603	-0.456762
1312.199000	-0.875128	-2.419305	-1.013774	-1.282309	1.486760	1.452940	0.503042	0.276438	0.008065	-0.260991	0.000049	-0.321172	4.374582	11.348708	5.223008	-0.008527	0.025146	-0.384583	4.164190	11.498927	4.745970	-0.104193	0.011756	-0.460218	4.164190	11.498927	4.745970	-0.104193	0.011756	-0.460218
1312.211000	-0.868959	-2.415950	-1.013691	-1.285554	1.486735	1.448991	0.522057	0.280125	0.007634	-0.266721	0.000042	-0.332699	4.205912	11.874306	5.258157	-0.012634	0.055489	-0.351712	4.170990	11.509939	4.756570	-0.107971	0.011933	-0.464365	4.170990	11.509939	4.756570	-0.107971	0.011933	-0.464365
1312.221000	-0.863612	-2.413095	-1.013679	-1.288288	1.486771	1.445618	0.534386	0.290904	0.008297	-0.273844	0.000038	-0.341349	4.196843	11.650936	5.283559	-0.047612	0.058179	-0.366709	4.176454	11.519191	4.765395	-0.111118	0.012077	-0.467821	4.176454	11.519191	4.765395	-0.111118	0.012077	-0.467821
1312.231000	-0.858128	-2.410170	-1.013535	-1.291040	1.486735	1.442198	0.547744	0.295768	0.008730	-0.283850	0.000051	-0.350598	4.448853	11.869235	5.267493	-0.049724	0.069405	-0.376985	4.181608	11.527977	4.774221	-0.114270	0.012220	-0.471277	4.181608	11.527977	4.774221	-0.114270	0.012220	-0.471277
1312.241000	-0.852502	-2.407135	-1.013452	-1.293926	1.486747	1.438609	0.562679	0.306459	0.009482	-0.290971	0.000063	-0.361901	4.470295	11.564611	5.225088	-0.085510	0.070691	-0.356939	4.186539	11.536761	4.783164	-0.117426	0.012366	-0.474733	4.186539	11.536761	4.783164	-0.117426	0.012366	-0.474733
1312.251000	-0.846791	-2.404030	-1.013368	-1.296866	1.486760	1.434959	0.575833	0.311379	0.009259	-0.303403	0.000075	-0.372344	4.503221	11.750551	5.328526	-0.050440	0.103113	-0.390016	4.191169	11.545149	4.792071	-0.120596	0.012507	-0.478189	4.191169	11.545149	4.792071	-0.120596	0.012507	-0.478189
1312.263000	-0.839771	-2.400180	-1.013223	-1.300493	1.486747	1.430429	0.591813	0.322185	0.009746	-0.310974	0.000095	-0.380671	4.551443	11.578327	4.813917	-0.076432	0.093568	-0.401781	4.196397	11.555044	4.802778	-0.124398	0.012672	-0.482337	4.196397	11.555044	4.802778	-0.124398	0.012672	-0.482337
1312.273000	-0.833711	-2.396968	-1.013202	-1.303640	1.486747	1.426582	0.606831	0.328349	0.005907	-0.320586	0.000101	-0.389388	4.432394	11.791552	5.175688	-0.068171	0.102580	-0.377695	4.200454	11.563057	4.811705	-0.127586	0.012810	-0.485793	4.200454	11.563057	4.811705	-0.127586	0.012810	-0.485793
1312.283000	-0.827604	-2.393645	-1.013141	-1.306909	1.486784	1.422567	0.621081	0.339536	0.005457	-0.328898	0.000278	-0.396806	4.464456	11.172811	5.215364	-0.042906	0.103556	-0.363653	4.204286	11.571008	4.820509	-0.130792	0.012944	-0.489249	4.204286	11.571008	4.820509	-0.130792	0.012944	-0.489249
1312.293000	-0.821317	-2.390243	-1.013118	-1.310228	1.486760	1.418502	0.635141	0.342373	0.004969	-0.334868	0.000259	-0.408610	4.515309	11.728673	5.200626	-0.035030	0.106899	-0.352556	4.207776	11.578534	4.829422	-0.134001	0.013079	-0.492705	4.207776	11.578534	4.829422	-0.134001	0.013079	-0.492705
1312.303000	-0.814927	-2.386778	-1.013070	-1.313682	1.486784	1.414430	0.649822	0.349689	0.005004	-0.336698	0.000314	-0.412462	4.491810	11.634737	5.263013	-0.059205	0.136421	-0.420608	4.210975	11.585834	4.838354	-0.137218	0.013211	-0.496161	4.210975	11.585834	4.838354	-0.137218	0.013211	-0.496161
1312.313000	-0.808264	-2.383144	-1.013046	-1.317176	1.486784	1.410224	0.662859	0.357613	0.004839	-0.339559	0.000276	-0.421549	4.474659	11.940778	5.389774	-0.002707	0.133447	-0.454674	4.213860	11.592812	4.847290	-0.140445	0.013338	-0.499617	4.213860	11.592812	4.847290	-0.140445	0.013338	-0.499617
1312.323000	-0.801503	-2.379512	-1.012999	-1.320640	1.486784	1.405954	0.677553	0.364187	0.004735	-0.348517	0.000260	-0.433727	4.298339	12.016809	5.442357	-0.043032	0.140585	-0.444780	4.216476	11.599683	4.856237	-0.143675	0.013467	-0.503073	4.216476	11.599683	4.856237	-0.143675	0.013467	-0.503073
1312.335000	-0.793197	-2.375048	-1.012950	-1.324879	1.486772	1.400695	0.689787	0.374056	0.005612	-0.358066	0.000238	-0.443431	4.823542	11.968997	5.449782	-0.097795	0.162345	-0.453365	4.219198	11.607579	4.867041	-0.147545	0.013618	-0.507221	4.219198	11.607579	4.867041	-0.147545	0.013618	-0.507221
1312.345000	-0.786218	-2.371241	-1.012877	-1.328409	1.486772	1.396153	0.705792	0.381485	0.006298	-0.367776	0.000206	-0.452720	4.685225	11.969284	5.375861	-0.111462	0.170403	-0.406644	4.221161	11.614079	4.876097	-0.150771	0.013740	-0.510677	4.221161	11.614079	4.876097	-0.150771	0.013740	-0.510677
1312.355000	-0.779087	-2.367385	-1.012830	-1.332110	1.486760	1.391527	0.721112	0.390750	0.006390	-0.378820	0.000234	-0.462700	4.559867	11.760389	5.450224	-0.091927	0.194237	-0.382329	4.222783	11.620208	4.885144	-0.154011	0.013857	-0.514133	4.222783	11.620208	4.885144	-0.154011	0.013857	-0.514133
1312.365000	-0.771799	-2.363455	-1.012745	-1.335912	1.486795	1.386852	0.735837	0.400329	0.008759	-0.389743	0.000313	-0.472344	4.575898	11.809690	5.352398	-0.087468	0.215438	-0.349989	4.224185	11.626482	4.894147	-0.157270	0.013972	-0.517589	4.224185	11.626482	4.894147	-0.157270	0.013972	-0.517589
1312.375000	-0.764379	-2.359422	-1.012649	-1.339832	1.486784	1.382179	0.748752	0.405097	0.009649	-0.396755	0.000278	-0.481653	4.625806	11.809448	5.286472	-0.076275	0.190156	-0.423245	4.225116	11.632037	4.903335	-0.160527	0.014089	-0.521045	4.225116	11.632037	4.903335	-0.160527	0.014089	-0.521045
1312.387000	-0.755295	-2.354486	-1.012517	-1.344746	1.486784	1.376329	0.765785	0.414573	0.009435	-0.402752	0.000283	-0.495018	4.733917	11.737006	5.240632	-0.009562	0.207060	-0.378454	4.225830	11.638526	4.914366	-0.164464	0.014219	-0.525192	4.225830	11.638526	4.914366	-0.164464	0.014219	-0.525192
1312.397000	-0.747514	-2.350222	-1.012434	-1.348866	1.486795	1.371356	0.780209	0.422316	0.008368	-0.402635	0.000260	-0.504423	4.883686	11.705829	5.339031	-0.007879	0.212077	-0.379504	4.226078	11.643620	4.923451	-0.167761	0.014328	-0.528456	4.226078	11.643620	4.923451	-0.167761	0.014328	-0.528456
1312.407000	-0.739577	-2.345958	-1.012374	-1.352941	1.486807	1.366272	0.796931	0.428447	0.009183	-0.406188	0.000242	-0.510918	4.515138	11.908343	5.308987	-0.082073	0.240675	-0.439117	4.225935	11.648387	4.932710	-0.171034	0.014433	-0.530637	4.225935	11.648387	4.932710	-0.171034	0.014433	-0.530637
1312.417000	-0.731475	-2.341600	-1.012265	-1.357055	1.486784	1.361079	0.808100	0.436060	0.009901	-0.417204	0.000264	-0.520768	4.735971	11.775125	5.272310	-0.109446	0.223001	-0.362162	4.225434	11.652827	4.941976	-0.174312	0.014532	-0.532818	4.225434	11.652827	4.941976	-0.174312	0.014532	-0.532818
1312.427000	-0.723349	-2.337120	-1.012195	-1.361242	1.486795	1.355851	0.821546	0.443674	0.009763	-0.431103	0.000381	-0.528703	4.806049	11.780920	5.323544	-0.112576	0.235726	-0.395301	4.224630	11.657211	4.951266	-0.177594	0.014634	-0.534999	4.224630	11.657211	4.951266	-0.177594	0.014634	-0.534999
1312.437000	-0.715054	-2.332604	-1.012098	-1.365511	1.486795	1.350635	0.835494	0.451867	0.009569	-0.440749	0.000545	-0.535881	4.825362	11.707053	5.226352	-0.118616	0.287105	-0.450376	4.223474	11.661340	4.960570	-0.180890	0.014727	-0.537180	4.223474	11.661340	4.960570	-0.180890	0.014727	-0.537180
1312.449000	-0.704960	-2.327166	-1.011954	-1.370859	1.486832	1.344157	0.853579	0.460292	0.010375	-0.452023	0.000624	-0.548524	4.979878	11.646419	5.162837	-0.056766	0.267474	-0.439915	4.221654	11.666048	4.971694	-0.184874	0.014834	-0.539798	4.221654	11.666048	4.971694	-0.184874	0.014834	-0.539798
1312.459000	-0.696294	-2.322542	-1.011823	-1.375460	1.486820	1.338605	0.867372	0.466346	0.011081	-0.453882	0.001315	-0.558055	4.814761	11.839714	5.169708	-0.063377	0.293453	-0.475553	4.219749	11.669654	4.980936	-0.188214	0.014928	-0.541979	4.219749	11.669654	4.980936	-0.188214	0.014928	-0.541979
1312.469000	-0.687590	-2.317822	-1.011764	-1.380121	1.486832	1.332934	0.882807	0.475669	0.009732	-0.457879	0.002136	-0.562811	4.803184	11.624804	5.213129	-0.047743	0.277896	-0.439417	4.217559	11.673353	4.990206	-0.191567	0.015011	-0.544160	4.217559	11.673353	4.990206	-0.191567	0.015011	-0.544160
1312.479000	-0.678633	-2.313071	-1.011680	-1.384675	1.486857	1.327201	0.896559	0.483599	0.008010	-0.462689	0.003660	-0.571438	4.657883	11.794071	5.296742	-0.134378	0.175366	-0.425704	4.214886	11.676289	4.999535	-0.194898	0.015095	-0.546341	4.214886	11.676289	4.999535	-0.194898	0.015095	-0.546341
1312.489000	-0.669474	-2.308125	-1.011608	-1.389293	1.486892	1.321351	0.907586	0.490019	0.008290	-0.473435	0.002482	-0.575681	4.932657	11.935426	5.292174	-0.143030	0.186588	-0.433818	4.211791	11.678788	5.008924	-0.198235	0.015172	-0.548522	4.211791	11.678788	5.008924	-0.198235	0.015172	-0.548522
1312.501000	-0.658426	-2.302148	-1.011500	-1.394954	1.486891	1.314405	0.927253	0.499305	0.008080	-0.485706	0.000741	-0.593441	4.327588	11.968808	5.361388	-0.136784	0.191176	-0.408699	4.207561	11.678225	5.020257	-0.202247	0.015257	-0.551139	4.207561	11.678225	5.020257	-0.202247	0.015257	-0.551139
1312.511000	-0.649074	-2.297046	-1.011416	-1.399851	1.486903	1.308469	0.939559	0.508057	0.009858	-0.495960	0.000487	-0.603801	4.817423	11.777558	5.251395	-0.080899	0.177825	-0.469703	4.203630	11.669970	5.029717	-0.205611	0.015325	-0.553321	4.203630	11.669970	5.029717	-0.205611	0.015325	-0.553321
1312.521000	-0.639599	-2.291968	-1.011320	-1.404853	1.486903	1.302363	0.952750	0.516530	0.010193	-0.502263	0.000392	-0.611519	4.787039	11.604187	5.141638	-0.097371	0.200936	-0.473526	4.199369	11.661572	5.039152	-0.208987	0.015389	-0.555502	4.199369	11.661572	5.039152	-0.208987	0.015389	-0.555502
1312.531000	-0.630064	-2.286782	-1.011212	-1.410012	1.486867	1.296196	0.967640	0.522638	0.009115	-0.504119	0.000342	-0.620730	4.788102	11.786025	5.200240	-0.075314	0.202512	-0.450478	4.194786	11.653078	5.048554	-0.211032	0.015450	-0.557683	4.194786	11.653078	5.048554	-0.211032	0.015450	-0.557683
1312.541000	-0.620297	-2.281499	-1.011130	-1.415143	1.486916	1.289936	0.982836	0.532771	0.007414	-0.505908	0.000212	-0.626250	4.551424	11.577265	5.410619	-0.150742	0.202182	-0.450605	4.189716	11.643854	5.058005	-0.212714	0.015506	-0.559864	4.189716	11.643854	5.058005	-0.212714	0.015506	-0.559864
1312.553000	-0.608313	-2.275045	-1.011045	-1.421194	1.486867	1.282351	0.996648	0.539633	0.009661	-0.516888	0.000165	-0.642081	4.793073	11.757289	5.234304	-0.182901	0.234432	-0.473486	4.183174	11.632713	5.069435	-0.214728	0.015565	-0.562481	4.183174	11.632713	5.069435	-0.214728	0.015565	-0.562481
1312.563000	-0.598209	-2.269630	-1.010950	-1.426353	1.486928	1.275898	1.010682	0.549292	0.008663	-0.527905	0.000167	-0.650716	5.068014	11.778023	5.313744	-0.187442	0.205888	-0.505677	4.177256	11.622819	5.078943	-0.216408	0.015610	-0.564662	4.177256	11.622819	5.078943	-0.216408	0.015610	-0.564662
1312.573000	-0.588060	-2.264062	-1.010890	-1.431662	1.486903	1.269311	1.025145	0.555790	0.008030	-0.540268	0.000145	-0.658044	4.935930	11.778399	5.402226	-0.135790	0.236568	-0.440796	4.170932	11.612634	5.088506	-0.218109	0.015650	-0.566843	4.170932	11.612634	5.088506	-0.218109	0.015650	-0.566843
1312.583000	-0.577741	-2.258457	-1.010756	-1.437132	1.486903	1.262643	1.040931	0.562955	0.011739	-0.543796	0.000113	-0.665966	4.794104	11.802272	5.201079	-0.122985	0.216010	-0.420619	4.164103	11.601796	5.098165	-0.219818	0.015684	-0.569025	4.164103	11.601796	5.098165	-0.219818	0.015684	-0.569025
1312.593000	-0.567277	-2.252774	-1.010652	-1.442742	1.486891	1.256000	1.043666	0.563208	0.006382	-0.543122	0.000125	-0.666149	3.357419	10.903679	5.103322	-0.065325	0.176197	-0.421043	2.520924	10.664197	4.788491	-0.201428	0.003507	-0.518770	2.520924	10.664197	4.788491	-0.201428	0.003507	-0.518770
1312.603000	-0.556819	-2.247155	-1.010629	-1.448211	1.486891	1.249334	1.040994	0.562178	0.005687	-0.539157	0.000106	-0.668656	4.016032	11.185681	5.306612	-0.128853	0.199473	-0.482760	2.518161	10.638968	4.793838	-0.201428	0.003455	-0.518770	2.518161	10.638968	4.793838	-0.201428	0.003455	-0.518770
1312.613000	-0.546202	-2.241484	-1.010493	-1.453499	1.486928	1.242578	1.047290	0.567476	0.010908	-0.541899	0.000093	-0.671690	3.288059	10.712544	5.057629	-0.195372	0.216931	-0.443741	2.515366	10.613317	4.799263	-0.201385	0.003397	-0.518770	2.515366	10.613317	4.799263	-0.201385	0.003397	-0.518770
1312.625000	-0.533692	-2.234663	-1.010264	-1.459902	1.486939	1.234498	1.049570	0.568437	0.013798	-0.548149	0.000111	-0.667738	2.753011	10.502019	4.716712	-0.209532	0.190863	-0.422567	2.512124	10.582525	4.805473	-0.201359	0.003332	-0.518770	2.512124	10.582525	4.805473	-0.201359	0.003332	-0.518770
1312.635000	-0.523232	-2.228949	-1.010170	-1.465416	1.486928	1.227865	1.047729	0.567990	0.011956	-0.553532	0.000123	-0.666937	2.874291	10.273954	4.802100	-0.166117	0.203144	-0.457479	2.509437	10.556040	4.810571	-0.201329	0.003278	-0.518770	2.509437	10.556040	4.810571	-0.201329	0.003278	-0.518770
1312.645000	-0.512725	-2.223221	-1.010038	-1.471076	1.486928	1.221241	1.048234	0.566134	0.011791	-0.550205	0.000131	-0.672621	2.784778	10.364994	4.783964	-0.056164	0.221205	-0.427531	2.506795	10.529320	4.815503	-0.201335	0.003223	-0.518770	2.506795	10.529320	4.815503	-0.201335	0.003223	-0.518770
1312.655000	-0.502259	-2.217578	-1.009931	-1.476598	1.486916	1.214490	1.048956	0.565891	0.011662	-0.540002	0.000251	-0.670717	2.510338	10.313414	4.698163	-0.143616	0.235980	-0.457702	2.504261	10.502540	4.820189	-0.201334	0.003171	-0.518770	2.504261	10.502540	4.820189	-0.201334	0.003171	-0.518770
1312.667000	-0.489677	-2.210736	-1.009910	-1.483022	1.486928	1.206358	1.046164	0.562770	0.007724	-0.543761	0.000225	-0.672266	2.628004	10.547009	4.976508	-0.193441	0.220583	-0.410173	2.501292	10.470073	4.825642	-0.201307	0.003107	-0.518770	2.501292	10.470073	4.825642	-0.201307	0.003107	-0.518770
1312.677000	-0.479203	-2.205175	-1.009740	-1.488368	1.486916	1.199654	1.043492	0.564689	0.010085	-0.544738	0.000248	-0.669568	3.058952	10.298085	4.826255	-0.178507	0.221181	-0.361030	2.498870	10.442806	4.830040	-0.201285	0.003054	-0.518770	2.498870	10.442806	4.830040	-0.201285	0.003054	-0.518770
1312.687000	-0.468858	-2.199592	-1.009692	-1.493830	1.486928	1.193059	1.045057	0.563769	0.008747	-0.552842	0.000269	-0.668137	3.151588	10.486688	4.837625	-0.136759	0.249660	-0.447450	2.496546	10.415782	4.834198	-0.201278	0.003004	-0.518770	2.496546	10.415782	4.834198	-0.201278	0.003004	-0.518770
1312.697000	-0.458426	-2.193923	-1.009635	-1.499403	1.486916	1.186378	1.045187	0.565569	0.006699	-0.550846	0.000248	-0.671019	3.218928	10.384560	5.101998	-0.067181	0.256067	-0.452400	2.494244	10.387842	4.838251	-0.201287	0.002949	-0.518770	2.494244	10.387842	4.838251	-0.201287	0.002949	-0.518770
1312.707000	-0.447906	-2.188260	-1.009574	-1.504995	1.486939	1.179657	1.046503	0.565439	0.007326	-0.543101	0.000210	-0.674290	3.128207	10.605877	5.030353	-0.110697	0.247327	-0.377415	2.492005	10.359682	4.842139	-0.201300	0.002901	-0.518770	2.492005	10.359682	4.842139	-0.201300	0.002901	-0.518770
1312.719000	-0.435532	-2.181418	-1.009479	-1.511490	1.486951	1.171539	1.046538	0.564728	0.005805	-0.539725	0.000229	-0.668946	3.307881	10.627300	5.266499	-0.133603	0.239833	-0.429619	2.489353	10.325188	4.846717	-0.201278	0.002832	-0.518770	2.489353	10.325188	4.846717	-0.201278	0.002832	-0.518770
1312.729000	-0.424943	-2.175760	-1.009454	-1.516781	1.486939	1.164869	1.047848	0.567082	0.007152	-0.542895	0.000219	-0.667692	3.201219	10.443789	5.203741	-0.156015	0.262187	-0.446798	2.487201	10.295918	4.850380	-0.201254	0.002781	-0.518770	2.487201	10.295918	4.850380	-0.201254	0.002781	-0.518770
1312.739000	-0.414418	-2.170151	-1.009273	-1.522204	1.486928	1.158210	1.046598	0.568501	0.012142	-0.545234	0.000243	-0.669595	3.128550	10.380626	4.869685	-0.236788	0.240238	-0.448828	2.485120	10.267294	4.853872	-0.201225	0.002730	-0.518770	2.485120	10.267294	4.853872	-0.201225	0.002730	-0.518770
1312.749000	-0.404049	-2.164483	-1.009191	-1.527557	1.486951	1.151572	1.045584	0.567628	0.009289	-0.549505	0.000295	-0.672439	3.275461	10.449498	5.000739	-0.165031	0.275159	-0.429284	2.483066	10.237882	4.857257	-0.201204	0.002677	-0.518770	2.483066	10.237882	4.857257	-0.201204	0.002677	-0.518770
1312.759000	-0.393519	-2.158816	-1.009107	-1.533247	1.486928	1.144770	1.046508	0.566846	0.009444	-0.548127	0.000309	-0.671083	3.522347	10.374084	5.102683	-0.116316	0.288533	-0.392024	2.481084	10.208277	4.860441	-0.201207	0.002629	-0.518770	2.481084	10.208277	4.860441	-0.201207	0.002629	-0.518770
1312.769000	-0.383076	-2.153137	-1.008986	-1.538754	1.486963	1.137981	1.046976	0.565425	0.010511	-0.541814	0.000498	-0.670635	3.426419	10.250124	5.001145	-0.161450	0.275899	-0.367214	2.479156	10.178327	4.863484	-0.201208	0.002573	-0.518770	2.479156	10.178327	4.863484	-0.201208	0.002573	-0.518770
1312.781000	-0.370604	-2.146330	-1.008952	-1.545269	1.486975	1.130042	1.046216	0.564459	0.006702	-0.545139	0.001039	-0.668946	3.530123	10.453186	5.220028	-0.162903	0.277543	-0.430714	2.476912	10.141875	4.866973	-0.201185	0.002511	-0.518770	2.476912	10.141875	4.866973	-0.201185	0.002511	-0.518770
1312.791000	-0.360086	-2.140721	-1.008819	-1.550608	1.486975	1.123404	1.049262	0.566906	0.009272	-0.543114	0.000714	-0.673301	3.384268	10.023803	5.160572	-0.162526	0.273096	-0.418538	2.475112	10.111463	4.869709	-0.201163	0.002465	-0.518770	2.475112	10.111463	4.869709	-0.201163	0.002465	-0.518770
1312.801000	-0.349559	-2.135078	-1.008723	-1.556050	1.486964	1.116656	1.049305	0.564972	0.010024	-0.549349	0.001417	-0.673688	3.237292	10.219906	5.078663	-0.157072	0.250316	-0.408643	2.473341	10.080596	4.872333	-0.201141	0.002414	-0.518770	2.473341	10.080596	4.872333	-0.201141	0.002414	-0.518770
1312.811000	-0.339152	-2.129361	-1.008677	-1.561608	1.486940	1.109887	1.048674	0.565414	0.006977	-0.551879	0.001131	-0.670213	3.333757	10.136120	5.318341	-0.028810	0.279539	-0.414836	2.471643	10.049355	4.874774	-0.201132	0.002361	-0.518770	2.471643	10.049355	4.874774	-0.201132	0.002361	-0.518770
1312.823000	-0.326390	-2.122566	-1.008555	-1.568310	1.487012	1.101866	1.051071	0.565886	0.009515	-0.542695	0.001445	-0.668414	2.867444	10.157728	5.189237	-0.093412	0.251161	-0.406886	2.469665	10.011506	4.877516	-0.201130	0.002303	-0.518770	2.469665	10.011506	4.877516	-0.201130	0.002303	-0.518770
1312.833000	-0.315889	-2.116933	-1.008484	-1.573659	1.487012	1.095261	1.049780	0.565734	0.009709	-0.537613	0.000804	-0.671185	2.614526	10.097589	5.176260	-0.143107	0.256996	-0.450761	2.468106	9.979928	4.879624	-0.201110	0.002253	-0.518770	2.468106	9.979928	4.879624	-0.201110	0.002253	-0.518770
1312.843000	-0.305426	-2.111252	-1.008389	-1.579029	1.487000	1.088560	1.046115	0.566907	0.007473	-0.544415	0.000509	-0.672040	2.905298	9.995305	5.395536	-0.130084	0.269982	-0.429272	2.466590	9.947815	4.881611	-0.201081	0.002199	-0.518770	2.466590	9.947815	4.881611	-0.201081	0.002199	-0.518770
1312.853000	-0.294903	-2.105606	-1.008267	-1.584382	1.486987	1.081786	1.046126	0.568834	0.011834	-0.546688	0.000465	-0.674038	2.876204	9.717352	5.075325	-0.236207	0.304334	-0.406812	2.465116	9.915660	4.883473	-0.201043	0.002152	-0.518770	2.465116	9.915660	4.883473	-0.201043	0.002152	-0.518770
1312.863000	-0.284483	-2.099879	-1.008161	-1.589794	1.487000	1.075007	1.046218	0.565898	0.010540	-0.550937	0.000734	-0.668473	2.658247	9.851143	5.148965	-0.152146	0.257685	-0.405777	2.463679	9.882962	4.885197	-0.201012	0.002103	-0.518770	2.463679	9.882962	4.885197	-0.201012	0.002103	-0.518770
1312.873000	-0.274042	-2.094136	-1.008077	-1.595471	1.487036	1.068355	1.044676	0.567487	0.009672	-0.549775	0.000447	-0.665095	3.062408	9.545600	5.230546	-0.085466	0.284684	-0.432783	2.462307	9.849520	4.886743	-0.201003	0.002050	-0.518770	2.462307	9.849520	4.886743	-0.201003	0.002050	-0.518770
1312.883000	-0.263588	-2.088421	-1.007957	-1.600978	1.487036	1.061691	1.046457	0.565052	0.010519	-0.544794	0.000418	-0.668633	1.079141	8.775319	4.893578	-0.024971	0.271838	-0.370337	1.000167	8.918987	4.585843	-0.178647	-0.009275	-0.467020	1.000167	8.918987	4.585843	-0.178647	-0.009275	-0.467020
1312.895000	-0.251266	-2.081714	-1.007863	-1.607361	1.487000	1.053817	1.019589	0.551794	0.007823	-0.530747	0.000342	-0.658172	2.420979	9.124187	5.069529	-0.197772	0.253968	-0.381956	1.006482	8.860847	4.579991	-0.176519	-0.009374	-0.464402	1.006482	8.860847	4.579991	-0.176519	-0.009374	-0.464402
1312.905000	-0.241196	-2.076299	-1.007766	-1.612553	1.487036	1.047259	1.010956	0.548771	0.010014	-0.525433	0.000211	-0.649150	2.044612	8.887146	5.035483	-0.171145	0.246060	-0.399227	1.011614	8.812725	4.574769	-0.174764	-0.009454	-0.462221	1.011614	8.812725	4.574769	-0.174764	-0.009454	-0.462221
1312.915000	-0.231027	-2.070874	-1.007597	-1.617787	1.487036	1.040776	1.000514	0.542166	0.012312	-0.525419	0.000194	-0.637568	1.861114	8.722877	4.776811	-0.134058	0.261231	-0.395455	1.016621	8.764864	4.569267	-0.173006	-0.009535	-0.460040	1.016621	8.764864	4.569267	-0.173006	-0.009535	-0.460040
1312.925000	-0.221173	-2.065535	-1.007527	-1.622980	1.487048	1.034483	0.987512	0.533249	0.009254	-0.518407	0.000230	-0.632477	1.648571	8.619965	4.833223	-0.102313	0.269556	-0.365036	1.021552	8.716998	4.563485	-0.171260	-0.009614	-0.457859	1.021552	8.716998	4.563485	-0.171260	-0.009614	-0.457859
1312.935000	-0.211333	-2.060183	-1.007443	-1.628192	1.487024	1.028238	0.972308	0.525582	0.007955	-0.507378	0.000255	-0.620459	1.705606	8.479233	4.895518	-0.043056	0.265652	-0.374667	1.026382	8.669327	4.557409	-0.169540	-0.009688	-0.455678	1.026382	8.669327	4.557409	-0.169540	-0.009688	-0.455678
1312.947000	-0.199798	-2.053877	-1.007337	-1.634256	1.487012	1.020783	0.956456	0.515233	0.007865	-0.492199	0.000254	-0.610508	1.434839	8.402060	4.961501	-0.066062	0.296041	-0.384978	1.032018	8.612277	4.549799	-0.166580	-0.009776	-0.453060	1.032018	8.612277	4.549799	-0.166580	-0.009776	-0.453060
1312.957000	-0.190469	-2.048801	-1.007276	-1.639053	1.487036	1.014769	0.941498	0.507099	0.007168	-0.485079	0.000251	-0.600731	1.589932	8.374881	5.018624	-0.134563	0.278888	-0.374623	1.036446	8.565665	4.543188	-0.163137	-0.009850	-0.450879	1.036446	8.565665	4.543188	-0.163137	-0.009850	-0.450879
1312.967000	-0.181090	-2.043795	-1.007203	-1.643853	1.487060	1.008813	0.927355	0.501823	0.009889	-0.481576	0.000239	-0.592615	1.578012	8.033476	4.821499	-0.141348	0.272179	-0.362654	1.040662	8.519734	4.536324	-0.159720	-0.009921	-0.448698	1.040662	8.519734	4.536324	-0.159720	-0.009921	-0.448698
1312.977000	-0.171831	-2.038861	-1.007048	-1.648584	1.487048	1.003019	0.913909	0.492929	0.010144	-0.478521	0.000264	-0.586002	1.510906	8.232437	4.764057	-0.115619	0.301770	-0.335950	1.044763	8.463576	4.529251	-0.156290	-0.009993	-0.446517	1.044763	8.463576	4.529251	-0.156290	-0.009993	-0.446517
1312.989000	-0.160987	-2.033079	-1.006977	-1.654250	1.487048	0.996128	0.895218	0.483775	0.007313	-0.472855	0.000439	-0.574492	1.605829	8.287030	4.932364	-0.108669	0.304012	-0.427312	1.049364	8.397299	4.520469	-0.152205	-0.010077	-0.443900	1.049364	8.397299	4.520469	-0.152205	-0.010077	-0.443900
1312.999000	-0.152124	-2.028290	-1.006928	-1.659042	1.487048	0.990380	0.880426	0.473845	0.007183	-0.464451	0.000364	-0.564772	1.785320	8.456977	4.915330	0.026037	0.281754	-0.399081	1.053057	8.342161	4.512908	-0.148830	-0.010149	-0.441719	1.053057	8.342161	4.512908	-0.148830	-0.010149	-0.441719
1313.009000	-0.143449	-2.023584	-1.006869	-1.663672	1.487048	0.984754	0.869926	0.466163	0.007001	-0.449946	0.000345	-0.555888	1.418105	8.563224	4.938524	-0.071777	0.319465	-0.367614	1.056583	8.287280	4.505178	-0.145443	-0.010213	-0.439538	1.056583	8.287280	4.505178	-0.145443	-0.010213	-0.439538
1313.019000	-0.134830	-2.018924	-1.006799	-1.668053	1.487108	0.979258	0.853873	0.461268	0.005602	-0.439622	0.000349	-0.544722	1.541612	8.232063	5.070791	-0.120809	0.288222	-0.377035	1.059884	8.232951	4.497272	-0.142054	-0.010282	-0.437356	1.059884	8.232951	4.497272	-0.142054	-0.010282	-0.437356
1313.031000	-0.124860	-2.013525	-1.006714	-1.673265	1.487012	0.972742	0.837705	0.454022	0.007123	-0.433293	0.000376	-0.536299	1.668711	8.060747	4.979982	-0.103351	0.292069	-0.315111	1.063573	8.168295	4.487551	-0.137987	-0.010366	-0.434739	1.063573	8.168295	4.487551	-0.137987	-0.010366	-0.434739
1313.041000	-0.116602	-2.008998	-1.006654	-1.677480	1.487036	0.967449	0.825647	0.445758	0.007992	-0.429233	0.000408	-0.527690	1.635229	8.259560	4.959450	-0.138643	0.308760	-0.322036	1.066434	8.114814	4.479265	-0.134609	-0.010435	-0.432558	1.066434	8.114814	4.479265	-0.134609	-0.010435	-0.432558
1313.051000	-0.108361	-2.004627	-1.006595	-1.681770	1.487083	0.962206	0.810151	0.437730	0.006878	-0.426618	0.000596	-0.519895	1.764590	8.128453	5.070215	-0.053112	0.306030	-0.329771	1.069077	8.061861	4.470831	-0.131251	-0.010501	-0.430377	1.069077	8.061861	4.470831	-0.131251	-0.010501	-0.430377
1313.061000	-0.100318	-2.000316	-1.006497	-1.686009	1.487060	0.957116	0.796611	0.430988	0.008019	-0.417967	0.000861	-0.511225	1.827158	7.992666	4.925576	-0.058338	0.320759	-0.299379	1.071456	8.009570	4.462223	-0.127902	-0.010571	-0.428196	1.071456	8.009570	4.462223	-0.127902	-0.010571	-0.428196
1313.073000	-0.090818	-1.995200	-1.006414	-1.691048	1.487072	0.951046	0.781187	0.423307	0.008087	-0.403051	0.001148	-0.497618	1.627985	7.838747	4.948980	-0.019298	0.288272	-0.305363	1.074067	7.947189	4.451716	-0.123893	-0.010650	-0.425119	1.074067	7.947189	4.451716	-0.123893	-0.010650	-0.425119
1313.083000	-0.083115	-1.991020	-1.006343	-1.695141	1.487072	0.946150	0.765750	0.413813	0.007766	-0.393748	0.001068	-0.488501	1.531958	7.888789	4.975614	-0.004498	0.285215	-0.314383	1.075991	7.895768	4.442832	-0.120559	-0.010717	-0.421663	1.075991	7.895768	4.442832	-0.120559	-0.010717	-0.421663
1313.093000	-0.075579	-1.986851	-1.006247	-1.698983	1.487109	0.941360	0.750100	0.407290	0.007976	-0.384172	0.002069	-0.484012	1.743191	7.630789	4.974138	-0.056182	0.253589	-0.272368	1.077736	7.844488	4.433802	-0.117209	-0.010788	-0.418206	1.077736	7.844488	4.433802	-0.117209	-0.010788	-0.418206
1313.103000	-0.068280	-1.982860	-1.006174	-1.702713	1.487120	0.936665	0.737389	0.401985	0.009957	-0.383019	0.001267	-0.476608	1.902877	7.299417	4.854396	-0.060967	0.254706	-0.298934	1.079222	7.793898	4.424692	-0.113874	-0.010854	-0.414750	1.079222	7.793898	4.424692	-0.113874	-0.010854	-0.414750
1313.115000	-0.059552	-1.978130	-1.006079	-1.707214	1.487144	0.930999	0.721754	0.390794	0.008182	-0.376987	0.000618	-0.464938	1.726655	7.514758	4.881670	-0.094173	0.226755	-0.277179	1.080679	7.733889	4.413582	-0.109875	-0.010937	-0.410603	1.080679	7.733889	4.413582	-0.109875	-0.010937	-0.410603
1313.125000	-0.052343	-1.974274	-1.005971	-1.710848	1.487132	0.926400	0.709663	0.380780	0.008429	-0.372489	0.000586	-0.452589	1.417451	7.560419	4.853294	-0.081903	0.249993	-0.290150	1.081592	7.684690	4.404230	-0.106562	-0.011006	-0.407147	1.081592	7.684690	4.404230	-0.106562	-0.011006	-0.407147
1313.135000	-0.045385	-1.970511	-1.005900	-1.714553	1.487096	0.921936	0.694295	0.376143	0.007252	-0.365110	0.000389	-0.439526	1.521781	7.208695	4.871232	-0.085432	0.261268	-0.324390	1.082212	7.636318	4.394800	-0.103263	-0.011080	-0.403691	1.082212	7.636318	4.394800	-0.103263	-0.011080	-0.403691
1313.145000	-0.038559	-1.966835	-1.005877	-1.718190	1.487120	0.917550	0.681103	0.365478	0.006602	-0.357250	0.000326	-0.429437	1.463731	7.587938	4.926469	0.005660	0.230489	-0.349115	1.082666	7.588021	4.385267	-0.099973	-0.011150	-0.400235	1.082666	7.588021	4.385267	-0.099973	-0.011150	-0.400235
1313.155000	-0.031854	-1.963194	-1.005830	-1.721784	1.487144	0.913369	0.666937	0.357964	0.005176	-0.344162	0.000250	-0.423406	1.341055	7.517817	5.031157	-0.018326	0.231267	-0.328990	1.082862	7.540350	4.375676	-0.096702	-0.011224	-0.396779	1.082862	7.540350	4.375676	-0.096702	-0.011224	-0.396779
1313.167000	-0.023940	-1.958928	-1.005781	-1.725894	1.487132	0.908376	0.647826	0.351092	0.005712	-0.332430	0.000196	-0.414632	1.319823	7.366641	5.014478	-0.040684	0.269569	-0.366880	1.082727	7.484067	4.364055	-0.092767	-0.011311	-0.392631	1.082727	7.484067	4.364055	-0.092767	-0.011311	-0.392631
1313.177000	-0.017521	-1.955504	-1.005662	-1.729180	1.487144	0.904289	0.634407	0.340957	0.005913	-0.323235	0.000166	-0.406842	1.204998	7.504500	5.020094	-0.072132	0.258357	-0.344302	1.082341	7.437765	4.354341	-0.089493	-0.011386	-0.389175	1.082341	7.437765	4.354341	-0.089493	-0.011386	-0.389175
1313.187000	-0.011283	-1.952160	-1.005613	-1.732354	1.487155	0.900226	0.618063	0.337112	0.006311	-0.322350	0.000144	-0.401370	1.354370	7.205248	4.957501	-0.057711	0.253352	-0.285820	1.081641	7.392374	4.344569	-0.086227	-0.011465	-0.385719	1.081641	7.392374	4.344569	-0.086227	-0.011465	-0.385719
1313.197000	-0.005285	-1.948842	-1.005567	-1.735486	1.487143	0.896266	0.604545	0.325857	0.005464	-0.314401	0.000074	-0.388894	1.369390	7.467989	4.987676	-0.049129	0.242589	-0.298991	1.080752	7.347170	4.334719	-0.082972	-0.011541	-0.382263	1.080752	7.347170	4.334719	-0.082972	-0.011541	-0.382263
1313.209000	0.001817	-1.945007	-1.005482	-1.739189	1.487132	0.891681	0.590585	0.319095	0.006254	-0.308125	-0.000000	-0.374263	1.464412	7.097597	4.967591	-0.020954	0.238269	-0.306781	1.079341	7.293724	4.322856	-0.079078	-0.011631	-0.378116	1.079341	7.293724	4.322856	-0.079078	-0.011631	-0.378116
1313.219000	0.007600	-1.941826	-1.005435	-1.742226	1.487155	0.887955	0.577053	0.310797	0.005588	-0.303372	-0.000000	-0.364298	1.366157	7.335709	5.019935	0.013279	0.253035	-0.305403	1.077862	7.249929	4.312927	-0.075837	-0.011713	-0.374660	1.077862	7.249929	4.312927	-0.075837	-0.011713	-0.374660
1313.229000	0.013335	-1.938747	-1.005399	-1.745182	1.487167	0.884335	0.563627	0.303597	0.005075	-0.295462	-0.000000	-0.358019	1.328581	7.039389	4.990757	-0.013413	0.277218	-0.276806	1.076133	7.206684	4.302984	-0.072606	-0.011794	-0.371204	1.076133	7.206684	4.302984	-0.072606	-0.011794	-0.371204
1313.241000	0.019917	-1.935152	-1.005314	-1.748683	1.487132	0.880171	0.545074	0.294744	0.006325	-0.284528	0.000036	-0.349530	1.399157	7.047018	4.956065	-0.004905	0.242611	-0.287865	1.073739	7.155420	4.290944	-0.068740	-0.011890	-0.367056	1.073739	7.155420	4.290944	-0.068740	-0.011890	-0.367056
1313.251000	0.025271	-1.932261	-1.005254	-1.751569	1.487155	0.876771	0.532545	0.286045	0.006546	-0.274611	0.000010	-0.338397	1.411296	6.966853	4.939641	-0.005435	0.252409	-0.303122	1.071423	7.113573	4.280921	-0.065532	-0.011976	-0.363600	1.071423	7.113573	4.280921	-0.065532	-0.011976	-0.363600
1313.261000	0.030491	-1.929462	-1.005206	-1.754343	1.487143	0.873439	0.519117	0.277814	0.005858	-0.269010	0.000026	-0.331065	1.251308	7.104843	4.960636	0.023018	0.229448	-0.316984	1.068850	7.072300	4.270891	-0.062328	-0.012061	-0.360144	1.068850	7.072300	4.270891	-0.062328	-0.012061	-0.360144
1313.271000	0.035662	-1.926716	-1.005147	-1.756963	1.487143	0.870235	0.504629	0.273492	0.004448	-0.257829	0.000023	-0.322420	1.248312	6.688751	4.866837	0.020248	0.253289	-0.316227	1.065869	7.031658	4.260834	-0.059129	-0.012149	-0.356688	1.065869	7.031658	4.260834	-0.059129	-0.012149	-0.356688
1313.281000	0.040640	-1.924028	-1.005088	-1.759514	1.487143	0.867023	0.488999	0.264683	0.004761	-0.249383	0.000020	-0.314578	1.157601	6.958884	4.897005	-0.028240	0.245857	-0.282593	1.046100	6.991977	4.250818	-0.055941	-0.012240	-0.353232	1.046100	6.991977	4.250818	-0.055941	-0.012240	-0.353232
1313.293000	0.046432	-1.920996	-1.005015	-1.762384	1.487179	0.863319	0.469927	0.259119	0.005356	-0.244013	0.000037	-0.302672	1.165133	6.348538	4.742480	-0.023544	0.251164	-0.236709	1.022099	6.944765	4.238746	-0.052114	-0.012351	-0.349085	1.022099	6.944765	4.238746	-0.052114	-0.012351	-0.349085
1313.303000	0.051005	-1.918464	-1.004968	-1.764799	1.487143	0.860337	0.457994	0.246078	0.004251	-0.239992	0.000035	-0.292106	0.976942	6.788065	4.799661	0.014097	0.241733	-0.283965	1.001800	6.906160	4.228712	-0.048939	-0.012442	-0.345629	1.001800	6.906160	4.228712	-0.048939	-0.012442	-0.345629
1313.313000	0.055451	-1.916043	-1.004956	-1.767121	1.487179	0.857393	0.444697	0.240888	0.004541	-0.231306	0.000032	-0.281333	0.974662	6.593338	4.783127	-0.039149	0.262145	-0.271920	0.981228	6.868240	4.218708	-0.045775	-0.012537	-0.342173	0.981228	6.868240	4.218708	-0.045775	-0.012537	-0.342173
1313.323000	0.059762	-1.913667	-1.004909	-1.769367	1.487155	0.854660	0.429821	0.230684	0.003701	-0.226752	0.000030	-0.272227	1.152673	6.805690	4.792024	-0.010434	0.250458	-0.290077	0.960398	6.830927	4.208684	-0.042616	-0.012633	-0.338717	0.960398	6.830927	4.208684	-0.042616	-0.012633	-0.338717
1313.335000	0.064743	-1.910936	-1.004825	-1.771964	1.487132	0.851459	0.411208	0.222547	0.003924	-0.215203	0.000027	-0.263032	1.269224	6.665570	4.729084	-0.050677	0.261549	-0.299028	0.935049	6.787017	4.196669	-0.038832	-0.012751	-0.334569	0.935049	6.787017	4.196669	-0.038832	-0.012751	-0.334569
1313.345000	0.068817	-1.908773	-1.004826	-1.774110	1.487108	0.848886	0.400779	0.218201	0.003198	-0.212168	0.000038	-0.257572	0.936309	6.251569	4.823881	0.037715	0.249448	-0.237380	0.913602	6.751334	4.186736	-0.035699	-0.012852	-0.331113	0.913602	6.751334	4.186736	-0.035699	-0.012852	-0.331113
1313.355000	0.072721	-1.906691	-1.004777	-1.776103	1.487143	0.846429	0.387102	0.206873	0.002790	-0.202640	0.000047	-0.244919	1.026378	6.728207	4.865583	-0.027944	0.250748	-0.279856	0.891931	6.716055	4.176759	-0.032564	-0.012957	-0.327657	0.891931	6.716055	4.176759	-0.032564	-0.012957	-0.327657
1313.365000	0.076397	-1.904647	-1.004766	-1.778098	1.487143	0.844017	0.372363	0.199875	0.002638	-0.198673	0.000044	-0.240098	1.108008	6.679365	4.766305	0.045979	0.251260	-0.246579	0.869957	6.681670	4.166852	-0.029440	-0.013059	-0.324201	0.869957	6.681670	4.166852	-0.029440	-0.013059	-0.324201
1313.377000	0.080805	-1.902324	-1.004705	-1.780396	1.487143	0.841273	0.356878	0.192883	0.002898	-0.188271	0.000051	-0.226852	0.961829	6.303942	4.761184	0.047372	0.239121	-0.290855	0.843292	6.640949	4.154972	-0.025700	-0.013189	-0.320054	0.843292	6.640949	4.154972	-0.025700	-0.013189	-0.320054
1313.387000	0.084289	-1.900464	-1.004729	-1.782298	1.487119	0.839042	0.341583	0.183294	0.002126	-0.176692	0.000095	-0.219769	1.140401	6.730918	4.854072	0.071688	0.256127	-0.262003	0.820755	6.607896	4.145169	-0.022606	-0.013297	-0.316598	0.820755	6.607896	4.145169	-0.022606	-0.013297	-0.316598
1313.397000	0.087593	-1.898620	-1.004705	-1.783968	1.487155	0.836946	0.328171	0.175939	0.002540	-0.165239	0.000101	-0.206929	0.971791	6.644299	4.826880	0.040598	0.276006	-0.291457	0.797931	6.575661	4.135339	-0.019507	-0.013411	-0.313142	0.797931	6.575661	4.135339	-0.019507	-0.013411	-0.313142
1313.407000	0.090790	-1.896935	-1.004670	-1.785659	1.487143	0.834865	0.315052	0.173509	0.003099	-0.158175	0.000094	-0.199244	0.807278	6.084906	4.773847	0.039681	0.285821	-0.270780	0.774874	6.543892	4.125585	-0.016409	-0.013524	-0.309685	0.774874	6.543892	4.125585	-0.016409	-0.013524	-0.309685
1313.419000	0.094451	-1.894925	-1.004622	-1.787550	1.487167	0.832521	0.295172	0.160218	0.003260	-0.148354	0.000099	-0.190871	0.935222	6.516402	4.737732	0.001450	0.253144	-0.221505	0.746825	6.506862	4.113940	-0.012713	-0.013663	-0.305538	0.746825	6.506862	4.113940	-0.012713	-0.013663	-0.305538
1313.429000	0.097372	-1.893401	-1.004561	-1.789060	1.487132	0.830674	0.282657	0.153005	0.003736	-0.144522	0.000092	-0.180478	0.726516	6.357358	4.652580	0.050864	0.251280	-0.220313	0.723236	6.476298	4.104185	-0.009631	-0.013781	-0.302082	0.723236	6.476298	4.104185	-0.009631	-0.013781	-0.302082
1313.439000	0.100124	-1.891893	-1.004539	-1.790424	1.487143	0.828936	0.267445	0.146028	0.002739	-0.137087	0.000086	-0.172096	0.707761	6.202883	4.630643	0.044658	0.295654	-0.237310	0.699327	6.446743	4.094577	-0.006562	-0.013903	-0.298626	0.699327	6.446743	4.094577	-0.006562	-0.013903	-0.298626
1313.449000	0.102685	-1.890484	-1.004526	-1.791740	1.487179	0.827264	0.254030	0.140974	0.002850	-0.129403	0.000092	-0.159665	0.837579	5.813360	4.660919	0.007984	0.247649	-0.228137	0.675172	6.417771	4.084999	-0.003498	-0.014028	-0.295170	0.675172	6.417771	4.084999	-0.003498	-0.014028	-0.295170
1313.461000	0.105663	-1.888919	-1.004479	-1.793238	1.487143	0.825424	0.236931	0.125492	0.002083	-0.126311	0.000115	-0.149653	0.607476	6.490618	4.705272	0.063442	0.285329	-0.224576	0.645795	6.384183	4.073609	0.000165	-0.014178	-0.291023	0.645795	6.384183	4.073609	0.000165	-0.014178	-0.291023
1313.471000	0.107875	-1.887695	-1.004466	-1.794420	1.487144	0.823946	0.221260	0.119548	0.002905	-0.116164	0.000122	-0.142118	0.771302	6.302204	4.620385	0.039513	0.263897	-0.237871	0.621029	6.356922	4.064178	0.003204	-0.014309	-0.287567	0.621029	6.356922	4.064178	0.003204	-0.014309	-0.287567
1313.481000	0.110017	-1.886560	-1.004479	-1.795555	1.487155	0.822560	0.209313	0.112580	0.001327	-0.112911	0.000110	-0.132994	0.496775	6.335086	4.730086	0.087739	0.292337	-0.200832	0.596045	6.330085	4.054762	0.006239	-0.014438	-0.284110	0.596045	6.330085	4.054762	0.006239	-0.014438	-0.284110
1313.491000	0.112001	-1.885438	-1.004455	-1.796583	1.487155	0.821316	0.195575	0.106761	0.001921	-0.100745	0.000116	-0.122549	0.331260	6.120336	4.665992	0.013870	0.268647	-0.238501	0.570755	6.304208	4.045440	0.009265	-0.014572	-0.280654	0.570755	6.304208	4.045440	0.009265	-0.014572	-0.280654
1313.501000	0.113829	-1.884442	-1.004407	-1.797599	1.487167	0.820101	0.179188	0.100264	0.001172	-0.092817	0.000121	-0.114288	0.610754	5.817387	4.732500	0.010165	0.272895	-0.245358	0.545291	6.278479	4.036104	0.012290	-0.014709	-0.277198	0.545291	6.278479	4.036104	0.012290	-0.014709	-0.277198
1313.511000	0.115540	-1.883501	-1.004456	-1.798483	1.487179	0.819023	0.168543	0.087685	0.000708	-0.088840	0.000112	-0.107859	0.387655	6.277869	4.733160	0.049301	0.246998	-0.199276	0.519495	6.253864	4.026944	0.015300	-0.014848	-0.273742	0.519495	6.253864	4.026944	0.015300	-0.014848	-0.273742
1313.521000	0.117117	-1.882631	-1.004419	-1.799261	1.487155	0.817984	0.153349	0.080657	0.000596	-0.080083	0.000143	-0.101609	0.622049	6.513701	4.788740	0.061732	0.270869	-0.146661	0.493397	6.230234	4.017824	0.018299	-0.014987	-0.270286	0.493397	6.230234	4.017824	0.018299	-0.014987	-0.270286
1313.533000	0.118776	-1.881722	-1.004407	-1.800179	1.487155	0.816901	0.134879	0.075413	0.001423	-0.070261	0.000120	-0.085701	0.719373	5.986696	4.665138	0.019988	0.267160	-0.213554	0.461808	6.202321	4.006921	0.021898	-0.015159	-0.266139	0.461808	6.202321	4.006921	0.021898	-0.015159	-0.266139
1313.543000	0.120064	-1.881028	-1.004419	-1.800861	1.487155	0.816093	0.123650	0.066843	0.001129	-0.065929	0.000106	-0.076310	0.721325	6.098226	4.704578	0.107916	0.269656	-0.269336	0.435187	6.179902	3.997919	0.024884	-0.015305	-0.262683	0.435187	6.179902	3.997919	0.024884	-0.015305	-0.262683
1313.553000	0.121190	-1.880421	-1.004395	-1.801479	1.487167	0.815387	0.112272	0.057388	0.000740	-0.057899	0.000114	-0.070340	0.301809	6.330231	4.687747	0.073250	0.296322	-0.186777	0.408289	6.158275	3.989018	0.027859	-0.015456	-0.259227	0.408289	6.158275	3.989018	0.027859	-0.015456	-0.259227
1313.563000	0.122191	-1.879872	-1.004407	-1.801981	1.487155	0.814723	0.096681	0.052567	0.000633	-0.051081	0.000103	-0.058128	0.355588	6.072880	4.712107	0.117411	0.302039	-0.252482	0.381187	6.136998	3.980124	0.030833	-0.015607	-0.255771	0.381187	6.136998	3.980124	0.030833	-0.015607	-0.255771
1313.573000	0.123106	-1.879395	-1.004383	-1.802420	1.487167	0.814174	0.083718	0.046333	0.000745	-0.042052	0.000094	-0.054967	0.192706	5.743365	4.707331	0.077611	0.288290	-0.187113	0.353760	6.116837	3.971361	0.033797	-0.015761	-0.252314	0.353760	6.116837	3.971361	0.033797	-0.015761	-0.252314
1313.583000	0.123833	-1.878968	-1.004359	-1.802776	1.487167	0.813711	0.068365	0.038466	0.000589	-0.035315	0.000101	-0.044169	0.284123	5.590761	4.715797	0.061077	0.275091	-0.179230	0.326186	6.096663	3.962569	0.036757	-0.015918	-0.248858	0.326186	6.096663	3.962569	0.036757	-0.015918	-0.248858
1313.593000	0.124403	-1.878638	-1.004395	-1.803109	1.487167	0.813295	0.055003	0.029516	0.000611	-0.028960	0.000107	-0.036064	0.096332	5.627665	4.690822	0.122432	0.291094	-0.111396	0.298288	6.077596	3.953919	0.039706	-0.016074	-0.245402	0.298288	6.077596	3.953919	0.039706	-0.016074	-0.245402
1313.603000	0.124886	-1.878401	-1.004348	-1.803333	1.487179	0.813026	0.038852	0.022138	0.000557	-0.020503	0.000099	-0.025818	0.331139	5.544631	4.679457	0.117651	0.274250	-0.141336	0.270141	6.059172	3.945307	0.042645	-0.016237	-0.241946	0.270141	6.059172	3.945307	0.042645	-0.016237	-0.241946
1313.615000	0.125190	-1.878227	-1.004312	-1.803520	1.487143	0.812840	0.022866	0.012018	0.001469	-0.011259	0.000089	-0.013366	0.177281	5.653116	4.576812	0.109865	0.297074	-0.149995	0.235964	6.038363	3.935122	0.046165	-0.016437	-0.237799	0.235964	6.038363	3.935122	0.046165	-0.016437	-0.237799
1313.625000	0.125364	-1.878195	-1.004335	-1.803635	1.487203	0.812726	0.009531	0.002936	0.000975	-0.001135	0.000081	-0.002184	-0.292888	5.012692	4.608103	0.177255	0.260498	-0.043228	-0.414889	5.078878	3.926613	0.249511	-0.016602	-0.052337	-0.414889	5.078878	3.926613	0.249511	-0.016602	-0.052337
1313.635000	0.125322	-1.878248	-1.004325	-1.803520	1.487167	0.812776	-0.005147	-0.007547	-0.000014	0.013343	0.000089	0.002190	2.042871	4.322053	3.835062	0.434036	0.305761	-0.156074	1.332562	3.942825	3.246097	0.603547	-0.005992	-0.182464	1.332562	3.942825	3.246097	0.603547	-0.005992	-0.182464
1313.645000	0.125440	-1.878311	-1.004354	-1.803297	1.487179	0.812696	0.017772	-0.012305	-0.011046	0.026669	0.000096	-0.014895	1.528044	3.613305	3.513488	0.431914	0.301924	-0.258695	2.163788	3.137120	2.906642	0.655602	-0.012109	-0.334063	2.163788	3.137120	2.906642	0.655602	-0.012109	-0.334063
1313.657000	0.125659	-1.878505	-1.004524	-1.802958	1.487143	0.812416	0.022528	-0.017130	-0.017643	0.034265	0.000088	-0.022314	1.673432	3.451141	3.187620	0.569518	0.281643	-0.255310	2.181623	3.008539	2.894952	0.662068	-0.019449	-0.337757	2.181623	3.008539	2.894952	0.662068	-0.019449	-0.337757
1313.667000	0.125901	-1.878687	-1.004768	-1.802580	1.487179	0.812173	0.025929	-0.020319	-0.026513	0.047829	0.000082	-0.028503	1.926011	3.369121	3.107061	0.590582	0.268160	-0.297766	2.196585	2.999732	2.885387	0.667441	-0.025564	-0.340835	2.196585	2.999732	2.885387	0.667441	-0.025564	-0.340835
1313.677000	0.126181	-1.878964	-1.005118	-1.802055	1.487143	0.811832	0.033250	-0.025308	-0.034497	0.061709	0.000077	-0.038683	1.938991	3.286261	3.033330	0.644437	0.240264	-0.248008	2.211609	2.991161	2.875933	0.672812	-0.031677	-0.343914	2.211609	2.991161	2.875933	0.672812	-0.031677	-0.343914
1313.689000	0.126630	-1.879326	-1.005603	-1.801193	1.487203	0.811325	0.041497	-0.032976	-0.048131	0.082034	0.000047	-0.046266	1.998893	3.343832	3.120540	0.652722	0.234579	-0.275378	2.229768	2.981998	2.864849	0.679242	-0.039011	-0.347608	2.229768	2.981998	2.864849	0.679242	-0.039011	-0.347608
1313.699000	0.127065	-1.879690	-1.006196	-1.800323	1.487179	0.810843	0.046969	-0.038284	-0.055535	0.095617	0.000021	-0.055292	2.320159	3.433228	3.037893	0.681432	0.194022	-0.311826	2.244993	2.975037	2.855778	0.684588	-0.045119	-0.350686	2.244993	2.975037	2.855778	0.684588	-0.045119	-0.350686
1313.709000	0.127596	-1.880088	-1.006776	-1.799285	1.487179	0.810238	0.052195	-0.043735	-0.066018	0.112894	0.000000	-0.062199	2.662342	3.230469	3.082462	0.686219	0.139810	-0.279359	2.260287	2.968416	2.846792	0.689934	-0.051225	-0.353765	2.260287	2.968416	2.846792	0.689934	-0.051225	-0.353765
1313.719000	0.128129	-1.880582	-1.007435	-1.798063	1.487167	0.809540	0.060680	-0.050009	-0.073615	0.127581	-0.000261	-0.068577	2.842500	3.345536	2.932593	0.654051	0.118303	-0.350543	2.275659	2.962307	2.837956	0.695272	-0.057333	-0.356843	2.275659	2.962307	2.837956	0.695272	-0.057333	-0.356843
1313.729000	0.128850	-1.881090	-1.008267	-1.796761	1.487131	0.808805	0.069578	-0.055305	-0.080558	0.140472	-0.000863	-0.078751	2.834956	3.384523	2.801490	0.641408	0.110560	-0.304850	2.291113	2.956759	2.829204	0.700605	-0.063435	-0.359921	2.291113	2.956759	2.829204	0.700605	-0.063435	-0.359921
1313.739000	0.129591	-1.881704	-1.009122	-1.795284	1.487167	0.807959	0.080109	-0.058978	-0.090372	0.151243	-0.000698	-0.089169	2.433783	3.106825	2.669873	0.688623	0.088412	-0.266642	2.306651	2.951855	2.820623	0.705930	-0.069541	-0.363000	2.306651	2.951855	2.820623	0.705930	-0.069541	-0.363000
1313.751000	0.130651	-1.882452	-1.010227	-1.793296	1.487143	0.806829	0.088002	-0.066337	-0.099771	0.168169	-0.000925	-0.094194	2.188561	3.103173	2.673177	0.699386	0.038638	-0.309507	2.325424	2.947066	2.810504	0.712306	-0.076859	-0.366694	2.325424	2.947066	2.810504	0.712306	-0.076859	-0.366694
1313.761000	0.131628	-1.883150	-1.011285	-1.791545	1.487131	0.805809	0.093827	-0.074797	-0.108949	0.182573	-0.000974	-0.099904	2.270420	3.328147	2.526859	0.677941	-0.034313	-0.365002	2.341146	2.943569	2.802205	0.717611	-0.082952	-0.369772	2.341146	2.943569	2.802205	0.717611	-0.082952	-0.369772
1313.771000	0.132531	-1.883959	-1.012403	-1.789581	1.487118	0.804726	0.100493	-0.081112	-0.120018	0.197138	-0.002422	-0.111194	2.114641	3.396896	2.562805	0.657006	-0.065961	-0.296676	2.356954	2.940758	2.794044	0.722911	-0.089050	-0.372851	2.356954	2.940758	2.794044	0.722911	-0.089050	-0.372851
1313.781000	0.133603	-1.884738	-1.013665	-1.787578	1.487115	0.803580	0.107235	-0.080884	-0.128989	0.207329	-0.008154	-0.120455	2.024557	2.731093	2.570425	0.666772	-0.016397	-0.312882	2.372845	2.938635	2.786029	0.728202	-0.095151	-0.375929	2.372845	2.938635	2.786029	0.728202	-0.095151	-0.375929
1313.791000	0.134757	-1.885687	-1.014949	-1.785334	1.486997	0.802280	0.112122	-0.088511	-0.136288	0.222603	-0.005500	-0.130310	2.042200	2.726382	2.383326	0.696094	-0.014920	-0.247357	2.388808	2.937047	2.778156	0.733485	-0.101246	-0.379008	2.388808	2.937047	2.778156	0.733485	-0.101246	-0.379008
1313.803000	0.136215	-1.886822	-1.016654	-1.782482	1.486984	0.800684	0.121429	-0.101041	-0.147270	0.237795	-0.005096	-0.133645	1.933177	3.293307	2.374454	0.679452	-0.022786	-0.334799	2.408088	2.936251	2.768855	0.739816	-0.108559	-0.382702	2.408088	2.936251	2.768855	0.739816	-0.108559	-0.382702
1313.813000	0.137454	-1.887870	-1.018132	-1.780017	1.486949	0.799327	0.125907	-0.105685	-0.159025	0.251350	-0.004188	-0.145264	2.193690	3.349711	2.466396	0.685571	-0.078441	-0.275644	2.424238	2.936325	2.761265	0.745078	-0.114652	-0.385780	2.424238	2.936325	2.761265	0.745078	-0.114652	-0.385780
1313.823000	0.138755	-1.889013	-1.019753	-1.777354	1.486914	0.797810	0.133596	-0.111525	-0.168840	0.263175	-0.002888	-0.152068	2.226062	3.420492	2.556867	0.738407	-0.133174	-0.316472	2.440456	2.936913	2.753780	0.750333	-0.120738	-0.388859	2.440456	2.936913	2.753780	0.750333	-0.120738	-0.388859
1313.833000	0.140187	-1.890164	-1.021517	-1.774674	1.486865	0.796248	0.141711	-0.116290	-0.178483	0.280614	-0.005698	-0.159929	2.063708	3.500611	2.517674	0.715795	-0.116706	-0.281237	2.456739	2.937985	2.746389	0.755578	-0.126828	-0.391937	2.456739	2.937985	2.746389	0.755578	-0.126828	-0.391937
1313.845000	0.141920	-1.891545	-1.023738	-1.771233	1.486792	0.794241	0.150270	-0.119074	-0.192086	0.301239	-0.005975	-0.169807	2.058213	3.003849	2.743458	0.760194	-0.097839	-0.330946	2.476353	2.939919	2.737729	0.761859	-0.134136	-0.395631	2.476353	2.939919	2.737729	0.761859	-0.134136	-0.395631
1313.855000	0.143460	-1.892790	-1.025704	-1.768248	1.486768	0.792504	0.156152	-0.129283	-0.199825	0.317897	-0.007822	-0.178988	2.194474	3.211303	2.744040	0.719669	-0.069832	-0.324816	2.492767	2.942019	2.730566	0.767091	-0.140228	-0.398710	2.492767	2.942019	2.730566	0.767091	-0.140228	-0.398710
1313.865000	0.145048	-1.894137	-1.027766	-1.764995	1.486696	0.790696	0.161322	-0.135710	-0.206431	0.333249	-0.006287	-0.187312	2.646966	3.413249	2.687165	0.720348	-0.122476	-0.315099	2.509261	2.944939	2.723516	0.772317	-0.146312	-0.401788	2.509261	2.944939	2.723516	0.772317	-0.146312	-0.401788
1313.875000	0.146733	-1.895490	-1.029901	-1.761604	1.486612	0.788774	0.170948	-0.139074	-0.215221	0.346880	-0.006540	-0.196618	2.343352	3.301326	2.730061	0.723968	-0.144123	-0.334124	2.525830	2.948675	2.716585	0.777529	-0.152397	-0.404867	2.525830	2.948675	2.716585	0.777529	-0.152397	-0.404867
1313.885000	0.148431	-1.896876	-1.032117	-1.758139	1.486612	0.786785	0.178659	-0.144139	-0.218740	0.360209	-0.005771	-0.207167	2.697096	3.239145	2.933995	0.714072	-0.141741	-0.323283	2.542433	2.952497	2.709649	0.782744	-0.158481	-0.407945	2.542433	2.952497	2.709649	0.782744	-0.158481	-0.407945
1313.895000	0.150233	-1.898306	-1.034358	-1.754396	1.486505	0.784751	0.182590	-0.147748	-0.224288	0.372842	-0.005530	-0.211480	3.042840	2.762258	2.791365	0.725232	-0.175967	-0.360603	2.559086	2.956668	2.702740	0.787964	-0.164561	-0.411024	2.559086	2.956668	2.702740	0.787964	-0.164561	-0.411024
1313.905000	0.152149	-1.899879	-1.036660	-1.750552	1.486456	0.782648	0.194573	-0.159669	-0.231777	0.382345	-0.005971	-0.222331	2.953269	3.365289	2.595200	0.722962	-0.178853	-0.348285	2.575825	2.961752	2.695845	0.793173	-0.170645	-0.414102	2.575825	2.961752	2.695845	0.793173	-0.170645	-0.414102
1313.915000	0.154156	-1.901517	-1.039062	-1.746550	1.486408	0.780349	0.200873	-0.162901	-0.240510	0.394168	-0.006340	-0.228071	2.975508	3.203602	2.688724	0.689641	-0.177613	-0.361338	2.592619	2.967494	2.689070	0.798377	-0.176723	-0.417181	2.592619	2.967494	2.689070	0.798377	-0.176723	-0.417181
1313.927000	0.156681	-1.903505	-1.042026	-1.741839	1.486372	0.777588	0.208798	-0.167284	-0.248444	0.409907	-0.006471	-0.238094	2.728234	3.113989	2.598077	0.788430	-0.217890	-0.339267	2.612821	2.974768	2.680917	0.804607	-0.184021	-0.420875	2.612821	2.974768	2.680917	0.804607	-0.184021	-0.420875
1313.937000	0.158873	-1.905266	-1.044524	-1.737641	1.486300	0.775168	0.219812	-0.175203	-0.260435	0.427651	-0.007430	-0.244957	2.518222	3.069611	2.662865	0.777693	-0.202961	-0.372388	2.629717	2.981458	2.674136	0.809798	-0.190100	-0.423953	2.629717	2.981458	2.674136	0.809798	-0.190100	-0.423953
1313.947000	0.161120	-1.907089	-1.047068	-1.733277	1.486251	0.772635	0.225541	-0.183296	-0.265818	0.445600	-0.006800	-0.253645	2.575217	3.351639	2.399716	0.768690	-0.221317	-0.356843	2.646665	2.988709	2.667347	0.814986	-0.196177	-0.427032	2.646665	2.988709	2.667347	0.814986	-0.196177	-0.427032
1313.959000	0.163897	-1.909347	-1.050286	-1.727881	1.486156	0.769468	0.232649	-0.189700	-0.280111	0.465245	-0.005600	-0.259064	2.347943	3.562320	2.558093	0.697841	-0.221350	-0.341474	2.667080	2.998508	2.659289	0.821204	-0.203468	-0.430726	2.667080	2.998508	2.659289	0.821204	-0.203468	-0.430726
1313.969000	0.166265	-1.911237	-1.053072	-1.723173	1.486060	0.766857	0.239198	-0.192269	-0.288870	0.475075	-0.006442	-0.269003	2.243603	3.140707	2.571317	0.760506	-0.225278	-0.337936	2.684113	3.007083	2.652640	0.826378	-0.209544	-0.433804	2.684113	3.007083	2.652640	0.826378	-0.209544	-0.433804
1313.979000	0.168693	-1.913257	-1.056026	-1.718251	1.486000	0.764006	0.244337	-0.200151	-0.299958	0.486073	-0.007014	-0.273779	2.368296	3.459197	2.671425	0.723890	-0.211858	-0.320411	2.701184	3.016137	2.645969	0.831558	-0.215619	-0.436883	2.701184	3.016137	2.645969	0.831558	-0.215619	-0.436883
1313.989000	0.171158	-1.915306	-1.059085	-1.713255	1.485951	0.761221	0.251451	-0.206443	-0.304867	0.493184	-0.007970	-0.282459	2.492604	3.618709	2.516946	0.755119	-0.265700	-0.349583	2.718290	3.025898	2.639335	0.836205	-0.221695	-0.439961	2.718290	3.025898	2.639335	0.836205	-0.221695	-0.439961
1313.999000	0.173684	-1.917387	-1.062218	-1.708292	1.485843	0.758373	0.258670	-0.206279	-0.315753	0.510841	-0.007432	-0.289521	2.497165	2.901796	2.527612	0.806024	-0.234643	-0.375303	2.735374	3.035484	2.632655	0.838601	-0.227769	-0.443039	2.735374	3.035484	2.632655	0.838601	-0.227769	-0.443039
1314.011000	0.176832	-1.919924	-1.066190	-1.702112	1.485747	0.754794	0.266284	-0.217747	-0.325055	0.533047	-0.007571	-0.302668	2.810760	3.522316	2.553594	0.829351	-0.268764	-0.312595	2.755936	3.048268	2.624658	0.841462	-0.235059	-0.446734	2.755936	3.048268	2.624658	0.841462	-0.235059	-0.446734
1314.021000	0.179524	-1.922134	-1.069526	-1.696736	1.485675	0.751763	0.275034	-0.222910	-0.332817	0.549527	-0.007091	-0.307119	2.770669	3.339613	2.653339	0.789980	-0.260509	-0.412687	2.773081	3.059148	2.617897	0.843856	-0.241132	-0.449812	2.773081	3.059148	2.617897	0.843856	-0.241132	-0.449812
1314.031000	0.182347	-1.924376	-1.072931	-1.691129	1.485626	0.748590	0.281947	-0.228857	-0.338977	0.563589	-0.008788	-0.317054	2.838826	3.176190	2.491658	0.764312	-0.256553	-0.396967	2.790241	3.070604	2.611110	0.846250	-0.247207	-0.452890	2.790241	3.070604	2.611110	0.846250	-0.247207	-0.452890
1314.041000	0.185219	-1.926737	-1.076329	-1.685239	1.485530	0.745361	0.291617	-0.237759	-0.349965	0.573779	-0.009301	-0.329555	2.625502	3.726982	2.752757	0.761735	-0.275772	-0.378584	2.807426	3.082519	2.604211	0.848656	-0.253283	-0.455969	2.807426	3.082519	2.604211	0.848656	-0.253283	-0.455969
1314.051000	0.188172	-1.929113	-1.079820	-1.679546	1.485459	0.742068	0.294983	-0.238726	-0.355135	0.582812	-0.008509	-0.335625	2.840939	3.305315	2.550196	0.816737	-0.310059	-0.403560	2.824614	3.094803	2.597211	0.851054	-0.259356	-0.459047	2.824614	3.094803	2.597211	0.851054	-0.259356	-0.459047
1314.061000	0.191187	-1.931499	-1.083347	-1.673636	1.485422	0.738652	0.301937	-0.247464	-0.365804	0.599877	-0.009122	-0.344375	2.962096	3.471477	2.516006	0.814703	-0.311481	-0.338057	2.841782	3.107120	2.590079	0.853442	-0.265429	-0.462126	2.841782	3.107120	2.590079	0.853442	-0.265429	-0.462126
1314.071000	0.194274	-1.933991	-1.087056	-1.667563	1.485326	0.735197	0.306721	-0.251110	-0.376035	0.616892	-0.009242	-0.352482	3.271299	3.265581	2.469856	0.804231	-0.317322	-0.369324	2.858957	3.120404	2.582946	0.855823	-0.271508	-0.465204	2.858957	3.120404	2.582946	0.855823	-0.271508	-0.465204
1314.083000	0.197998	-1.936993	-1.091661	-1.660006	1.485206	0.730868	0.318223	-0.256699	-0.383987	0.631514	-0.009626	-0.358587	3.312660	2.991720	2.364775	0.799942	-0.316252	-0.377832	2.879523	3.136562	2.574264	0.858690	-0.278796	-0.468898	2.879523	3.136562	2.574264	0.858690	-0.278796	-0.468898
1314.093000	0.201241	-1.939672	-1.095586	-1.653498	1.485085	0.727249	0.324905	-0.264410	-0.392970	0.639443	-0.010642	-0.366481	3.378157	3.051049	2.409439	0.814342	-0.330439	-0.394849	2.896660	3.150690	2.566892	0.861083	-0.284871	-0.471977	2.896660	3.150690	2.566892	0.861083	-0.284871	-0.471977
1314.103000	0.204557	-1.942390	-1.099555	-1.647049	1.485025	0.723506	0.334310	-0.268045	-0.401533	0.653805	-0.010110	-0.377626	3.254646	2.841744	2.299655	0.837420	-0.320730	-0.352219	2.913773	3.165213	2.559368	0.863464	-0.290948	-0.475055	2.913773	3.165213	2.559368	0.863464	-0.290948	-0.475055
1314.113000	0.207969	-1.945124	-1.103677	-1.640497	1.484942	0.719728	0.340517	-0.278201	-0.408498	0.674010	-0.009762	-0.384568	3.327029	3.414620	2.371565	0.824881	-0.332312	-0.373065	2.930875	3.180597	2.551720	0.865831	-0.297026	-0.478134	2.930875	3.180597	2.551720	0.865831	-0.297026	-0.478134
1314.125000	0.212137	-1.948580	-1.108640	-1.632394	1.484809	0.715038	0.351230	-0.283820	-0.424487	0.694427	-0.009719	-0.392812	2.909224	3.371594	2.730854	0.856894	-0.358429	-0.410870	2.951346	3.199436	2.542322	0.868683	-0.304321	-0.481828	2.951346	3.199436	2.542322	0.868683	-0.304321	-0.481828
1314.135000	0.215729	-1.951499	-1.112857	-1.625212	1.484689	0.711023	0.359796	-0.293067	-0.433688	0.707718	-0.010421	-0.400262	2.622808	3.896739	2.717700	0.827086	-0.345827	-0.390196	2.968350	3.215464	2.534313	0.871072	-0.310396	-0.484906	2.968350	3.215464	2.534313	0.871072	-0.310396	-0.484906
1314.145000	0.219378	-1.954428	-1.117154	-1.618028	1.484604	0.706874	0.364398	-0.292893	-0.436143	0.715998	-0.010732	-0.405397	2.719102	3.599421	2.352765	0.794686	-0.360607	-0.400887	2.985316	3.231900	2.526106	0.873470	-0.315609	-0.487985	2.985316	3.231900	2.526106	0.873470	-0.315609	-0.487985
1314.155000	0.223042	-1.957390	-1.121707	-1.610835	1.484473	0.702758	0.371554	-0.301205	-0.445302	0.733696	-0.010349	-0.416190	2.692476	3.664397	2.425992	0.826705	-0.343956	-0.345915	3.002154	3.247754	2.517680	0.875852	-0.315627	-0.491063	3.002154	3.247754	2.517680	0.875852	-0.315627	-0.491063
1314.165000	0.226799	-1.960400	-1.126346	-1.603538	1.484413	0.698575	0.376354	-0.302684	-0.457399	0.750871	-0.011810	-0.422271	2.838984	3.507731	2.663673	0.823475	-0.339844	-0.422929	3.018957	3.264596	2.509054	0.878230	-0.315640	-0.494142	3.018957	3.264596	2.509054	0.878230	-0.315640	-0.494142
1314.175000	0.230570	-1.963503	-1.130944	-1.595903	1.484268	0.694329	0.382630	-0.311143	-0.464003	0.763771	-0.011387	-0.430526	2.959082	3.546778	2.597698	0.852343	-0.328623	-0.409654	3.035683	3.281569	2.500196	0.880621	-0.315665	-0.497220	3.035683	3.281569	2.500196	0.880621	-0.315665	-0.497220
1314.187000	0.235229	-1.967318	-1.136490	-1.586524	1.484160	0.689119	0.390803	-0.315394	-0.470163	0.773131	-0.011371	-0.441909	3.214587	3.286644	2.250384	0.791276	-0.353926	-0.428917	3.055693	3.302647	2.489232	0.883511	-0.315688	-0.500914	3.055693	3.302647	2.489232	0.883511	-0.315688	-0.500914
1314.197000	0.239132	-1.970508	-1.141137	-1.578853	1.484041	0.684644	0.397974	-0.324528	-0.479151	0.787558	-0.010284	-0.452396	3.303557	3.602622	2.197886	0.905179	-0.360800	-0.398820	3.072271	3.320253	2.479774	0.885906	-0.315712	-0.503993	3.072271	3.320253	2.479774	0.885906	-0.315712	-0.503993
1314.207000	0.243181	-1.973807	-1.145919	-1.570947	1.483921	0.680091	0.407155	-0.327511	-0.491692	0.810926	-0.010843	-0.460669	2.970526	3.355736	2.409182	0.842501	-0.359486	-0.418294	3.088771	3.338198	2.470041	0.888308	-0.315734	-0.507071	3.088771	3.338198	2.470041	0.888308	-0.315734	-0.507071
1314.217000	0.247324	-1.977124	-1.150904	-1.562597	1.483812	0.675348	0.414079	-0.335761	-0.501904	0.821603	-0.010728	-0.467162	3.106848	3.560436	2.538033	0.834118	-0.349626	-0.398213	3.105120	3.356099	2.460060	0.890730	-0.315762	-0.510149	3.105120	3.356099	2.460060	0.890730	-0.315762	-0.510149
1314.227000	0.251576	-1.980504	-1.156005	-1.554272	1.483704	0.670618	0.421097	-0.338541	-0.507579	0.826928	-0.011048	-0.472434	3.222619	3.243552	2.378822	0.819098	-0.350852	-0.379460	3.121359	3.374661	2.453105	0.893151	-0.315788	-0.513228	3.121359	3.374661	2.453105	0.893151	-0.315788	-0.513228
1314.239000	0.256751	-1.984633	-1.162284	-1.544379	1.483572	0.664870	0.427149	-0.347750	-0.521219	0.846096	-0.012692	-0.481036	3.231594	3.622611	2.478152	0.916900	-0.364134	-0.443128	3.140649	3.397043	2.444372	0.896034	-0.315826	-0.516922	3.140649	3.397043	2.444372	0.896034	-0.315826	-0.516922
1314.249000	0.261062	-1.988162	-1.167583	-1.535783	1.483451	0.659993	0.433847	-0.353603	-0.525365	0.864406	-0.013079	-0.489631	3.376409	3.393993	2.417033	0.883145	-0.355273	-0.403099	3.156600	3.415974	2.436718	0.898454	-0.315862	-0.520000	3.156600	3.415974	2.436718	0.898454	-0.315862	-0.520000
1314.259000	0.265470	-1.991789	-1.172786	-1.526882	1.483331	0.655081	0.441414	-0.359806	-0.534441	0.874947	-0.012738	-0.499832	3.440700	3.630815	2.503272	0.865051	-0.368807	-0.434016	3.172448	3.435083	2.428723	0.900902	-0.315896	-0.522884	3.172448	3.435083	2.428723	0.900902	-0.315896	-0.522884
1314.269000	0.269865	-1.995411	-1.178000	-1.518157	1.483212	0.650097	0.447303	-0.367433	-0.540061	0.888743	-0.011672	-0.509203	3.659359	3.851387	2.186157	0.971870	-0.360372	-0.434873	3.188184	3.454723	2.420323	0.903334	-0.315933	-0.524827	3.188184	3.454723	2.420323	0.903334	-0.315933	-0.524827
1314.281000	0.275259	-1.999837	-1.184581	-1.507390	1.483031	0.643858	0.458662	-0.370177	-0.549611	0.914667	-0.013759	-0.519097	3.488966	3.467947	2.083843	0.852740	-0.304868	-0.434056	3.206814	3.477817	2.409761	0.906277	-0.315984	-0.527158	3.206814	3.477817	2.409761	0.906277	-0.315984	-0.527158
1314.291000	0.279907	-2.003594	-1.190278	-1.498079	1.482912	0.638585	0.467782	-0.376682	-0.561968	0.925717	-0.011997	-0.526979	3.420968	3.476983	2.309430	0.836363	-0.361915	-0.387081	3.222098	3.497116	2.400506	0.908742	-0.316026	-0.529101	3.222098	3.497116	2.400506	0.908742	-0.316026	-0.529101
1314.301000	0.284614	-2.007380	-1.195951	-1.488814	1.482851	0.633317	0.475262	-0.383837	-0.571333	0.931957	-0.013039	-0.532843	3.298150	3.477835	2.477412	0.921979	-0.372968	-0.420219	3.237234	3.516692	2.390810	0.911207	-0.316077	-0.531044	3.237234	3.516692	2.390810	0.911207	-0.316077	-0.531044
1314.311000	0.289430	-2.011205	-1.201656	-1.479545	1.482683	0.627892	0.481198	-0.389928	-0.580728	0.950533	-0.013703	-0.540453	3.483343	3.560870	2.293950	0.945955	-0.344411	-0.418143	3.252199	3.536719	2.380635	0.913665	-0.316123	-0.532986	3.252199	3.536719	2.380635	0.913665	-0.316123	-0.532986
1314.323000	0.295240	-2.016027	-1.208621	-1.467835	1.482514	0.621367	0.488226	-0.399380	-0.590940	0.970341	-0.014037	-0.549726	3.599198	4.027420	2.404251	0.895226	-0.379046	-0.449132	3.269938	3.561437	2.367811	0.916651	-0.316189	-0.535318	3.269938	3.561437	2.367811	0.916651	-0.316189	-0.535318
1314.333000	0.300213	-2.019999	-1.214555	-1.458050	1.482358	0.615817	0.497310	-0.403886	-0.596367	0.977142	-0.014031	-0.560176	3.557803	3.890756	2.265396	0.884856	-0.357964	-0.435739	3.284450	3.581341	2.356628	0.919159	-0.316247	-0.537261	3.284450	3.581341	2.356628	0.919159	-0.316247	-0.537261
1314.343000	0.305232	-2.024042	-1.220645	-1.448364	1.482250	0.610138	0.504948	-0.406637	-0.605924	0.996484	-0.013794	-0.569538	3.360746	3.615440	2.120994	0.936868	-0.368571	-0.431821	3.293535	3.601279	2.344879	0.921643	-0.316309	-0.539203	3.293535	3.601279	2.344879	0.921643	-0.316309	-0.539203
1314.353000	0.310345	-2.028169	-1.226871	-1.438225	1.482081	0.604404	0.512305	-0.413994	-0.615763	1.009159	-0.014791	-0.573850	3.181463	4.023947	2.417012	0.934186	-0.345503	-0.441986	1.737183	5.635507	3.474931	0.819301	-0.326991	-0.449731	1.737183	5.635507	3.474931	0.819301	-0.326991	-0.449731
1314.363000	0.315470	-2.032309	-1.232934	-1.428187	1.481950	0.598730	0.495510	-0.398165	-0.601074	0.986336	-0.013111	-0.564995	2.421140	4.789366	3.065769	0.859827	-0.406975	-0.333835	1.725637	5.658166	3.476404	0.817141	-0.327064	-0.447788	1.725637	5.658166	3.476404	0.817141	-0.327064	-0.447788
1314.375000	0.321454	-2.037164	-1.240029	-1.416574	1.481794	0.592065	0.490576	-0.400732	-0.593852	0.977967	-0.013258	-0.556116	2.327346	5.439275	3.320657	0.896806	-0.365441	-0.409952	1.703754	5.684837	3.477835	0.814474	-0.327142	-0.445457	1.703754	5.684837	3.477835	0.814474	-0.327142	-0.445457
1314.385000	0.326370	-2.041166	-1.245830	-1.406781	1.481637	0.586526	0.485462	-0.398977	-0.585462	0.966372	-0.014012	-0.548333	2.003141	6.203564	3.235787	0.835697	-0.343335	-0.404689	1.684394	5.706454	3.478764	0.812269	-0.327205	-0.443514	1.684394	5.706454	3.478764	0.812269	-0.327205	-0.443514
1314.395000	0.331178	-2.045122	-1.251798	-1.397140	1.481494	0.581037	0.482040	-0.393683	-0.578021	0.942804	-0.012509	-0.540410	1.470556	6.369083	3.326793	0.832113	-0.379168	-0.318812	1.665259	5.727418	3.479281	0.810041	-0.327264	-0.441571	1.665259	5.727418	3.479281	0.810041	-0.327264	-0.441571
1314.405000	0.335950	-2.049039	-1.257660	-1.387931	1.481387	0.575665	0.478306	-0.385335	-0.573673	0.932729	-0.012651	-0.530543	0.871104	6.397679	3.673531	0.919823	-0.381790	-0.344853	1.646391	5.747554	3.479452	0.807742	-0.327313	-0.439628	1.646391	5.747554	3.479452	0.807742	-0.327313	-0.439628
1314.417000	0.341510	-2.053543	-1.264575	-1.376868	1.481255	0.569407	0.465674	-0.379753	-0.562155	0.918173	-0.011602	-0.522326	1.136794	6.839211	3.871642	0.956289	-0.417050	-0.366512	1.624025	5.771565	3.479333	0.804979	-0.327367	-0.437297	1.624025	5.771565	3.479333	0.804979	-0.327367	-0.437297
1314.427000	0.346074	-2.057367	-1.270001	-1.367581	1.481110	0.564252	0.455447	-0.373913	-0.551553	0.905479	-0.013478	-0.515142	1.511581	7.008183	3.725176	0.851887	-0.377354	-0.386369	1.605704	5.790990	3.479341	0.802721	-0.327406	-0.435354	1.605704	5.790990	3.479341	0.802721	-0.327406	-0.435354
1314.437000	0.350546	-2.061031	-1.275247	-1.358662	1.480978	0.559170	0.448277	-0.362879	-0.536600	0.893774	-0.013543	-0.507886	1.585354	6.536811	3.202652	0.823843	-0.334617	-0.370845	1.587602	5.810152	3.479199	0.800422	-0.327443	-0.433412	1.587602	5.810152	3.479199	0.800422	-0.327443	-0.433412
1314.449000	0.355905	-2.065304	-1.281684	-1.348151	1.480822	0.553096	0.441838	-0.352342	-0.528761	0.879415	-0.012865	-0.502433	1.250535	6.087928	3.277246	0.790398	-0.383154	-0.279414	1.566176	5.832220	3.478692	0.797633	-0.327483	-0.430577	1.566176	5.832220	3.478692	0.797633	-0.327483	-0.430577
1314.459000	0.360291	-2.068792	-1.286967	-1.339240	1.480702	0.548112	0.435129	-0.345581	-0.521825	0.859540	-0.012655	-0.491322	1.265160	5.668857	3.320473	0.756564	-0.380408	-0.326362	1.548564	5.849874	3.478075	0.795326	-0.327509	-0.427498	1.548564	5.849874	3.478075	0.795326	-0.327509	-0.427498
1314.469000	0.364582	-2.072216	-1.292113	-1.330892	1.480594	0.543250	0.425800	-0.341720	-0.508503	0.838220	-0.012101	-0.479086	1.492162	5.731373	3.088526	0.870407	-0.359368	-0.377363	1.531177	5.866941	3.477319	0.792967	-0.327531	-0.424420	1.531177	5.866941	3.477319	0.792967	-0.327531	-0.424420
1314.479000	0.368787	-2.075599	-1.297156	-1.322716	1.480450	0.538494	0.416473	-0.339553	-0.504058	0.832401	-0.010964	-0.471190	1.741915	5.734632	3.095683	0.897984	-0.408139	-0.358503	1.513978	5.883840	3.476501	0.790578	-0.327550	-0.421341	1.513978	5.883840	3.476501	0.790578	-0.327550	-0.421341
1314.491000	0.373740	-2.079570	-1.303048	-1.312690	1.480378	0.532923	0.412085	-0.333127	-0.493403	0.814364	-0.011351	-0.463124	1.558437	5.624332	3.054494	0.889871	-0.409574	-0.366770	1.493556	5.903930	3.477515	0.787740	-0.327565	-0.417647	1.493556	5.903930	3.477515	0.787740	-0.327565	-0.417647
1314.501000	0.377839	-2.082824	-1.307946	-1.304503	1.480271	0.528380	0.404229	-0.330646	-0.486687	0.796846	-0.010608	-0.457285	1.574395	5.917248	3.274448	0.781591	-0.399215	-0.377452	1.476741	5.920187	3.479849	0.785374	-0.327575	-0.414569	1.476741	5.920187	3.479849	0.785374	-0.327575	-0.414569
1314.511000	0.381876	-2.086043	-1.312869	-1.296703	1.480103	0.523934	0.395398	-0.321871	-0.481473	0.783843	-0.010608	-0.450756	1.760875	5.548461	3.348095	0.854600	-0.384986	-0.328020	1.460097	5.935871	3.481788	0.782932	-0.327586	-0.411490	1.460097	5.935871	3.481788	0.782932	-0.327586	-0.411490
1314.521000	0.385808	-2.089256	-1.317670	-1.288947	1.480031	0.519380	0.390206	-0.318666	-0.472140	0.773932	-0.010472	-0.443940	1.589409	5.772599	3.427190	0.826146	-0.396399	-0.296801	1.443597	5.951547	3.483641	0.780491	-0.327585	-0.408412	1.443597	5.951547	3.483641	0.780491	-0.327585	-0.408412
1314.531000	0.389595	-2.092387	-1.322362	-1.281225	1.479862	0.514983	0.381201	-0.310558	-0.458849	0.759486	-0.012309	-0.431833	1.972609	5.538047	3.126675	0.788427	-0.402739	-0.274713	1.427250	5.967120	3.485575	0.778061	-0.327585	-0.405333	1.427250	5.967120	3.485575	0.778061	-0.327585	-0.405333
1314.543000	0.394028	-2.096181	-1.327725	-1.272229	1.479754	0.509811	0.370786	-0.307487	-0.447283	0.735559	-0.011071	-0.419117	2.389078	6.008168	2.961701	0.816707	-0.361986	-0.335710	1.407809	5.985748	3.487822	0.775133	-0.327583	-0.401639	1.407809	5.985748	3.487822	0.775133	-0.327583	-0.401639
1314.553000	0.397711	-2.099255	-1.332097	-1.265021	1.479645	0.505651	0.369822	-0.301085	-0.443506	0.727224	-0.011863	-0.413476	1.974803	6.036139	3.246337	0.802166	-0.365152	-0.267295	1.391784	6.000838	3.489705	0.772660	-0.327580	-0.398561	1.391784	6.000838	3.489705	0.772660	-0.327580	-0.398561
1314.563000	0.401368	-2.102276	-1.336493	-1.257901	1.479550	0.501598	0.364189	-0.295865	-0.437840	0.715746	-0.010370	-0.407396	1.897670	6.287872	3.339355	0.815207	-0.363475	-0.317683	1.375869	6.015921	3.491411	0.770169	-0.324713	-0.395482	1.375869	6.015921	3.491411	0.770169	-0.324713	-0.395482
1314.575000	0.405741	-2.105742	-1.341640	-1.249256	1.479431	0.496844	0.356856	-0.286192	-0.425755	0.703113	-0.009901	-0.397190	1.517874	6.005478	3.222906	0.758964	-0.358272	-0.320590	1.357009	6.032923	3.493543	0.767206	-0.317418	-0.391788	1.357009	6.032923	3.493543	0.767206	-0.317418	-0.391788
1314.585000	0.409276	-2.108586	-1.345914	-1.242316	1.479371	0.492963	0.349973	-0.282462	-0.416835	0.677707	-0.009147	-0.390274	1.348933	6.376525	3.308194	0.762363	-0.374505	-0.337589	1.341414	6.046972	3.495165	0.764716	-0.311342	-0.388710	1.341414	6.046972	3.495165	0.764716	-0.311342	-0.388710
1314.595000	0.412715	-2.111397	-1.350135	-1.235692	1.479275	0.489057	0.341602	-0.274675	-0.411519	0.665984	-0.008913	-0.382232	1.306941	6.180000	3.553543	0.798658	-0.354240	-0.288023	1.325940	6.060753	3.496693	0.762190	-0.305256	-0.385631	1.325940	6.060753	3.496693	0.762190	-0.305256	-0.385631
1314.605000	0.416096	-2.114057	-1.354217	-1.229168	1.479178	0.485233	0.335129	-0.270591	-0.401894	0.659330	-0.009504	-0.377454	1.167080	6.523566	3.573272	0.770891	-0.366626	-0.234631	1.310616	6.073869	3.498275	0.759653	-0.299170	-0.382553	1.310616	6.073869	3.498275	0.759653	-0.299170	-0.382553
1314.615000	0.419366	-2.116718	-1.358191	-1.222703	1.479095	0.481548	0.326296	-0.261444	-0.389902	0.644716	-0.007867	-0.363884	1.185014	6.110523	3.517379	0.793715	-0.389232	-0.273532	1.295388	6.086949	3.500057	0.757131	-0.293084	-0.379475	1.295388	6.086949	3.500057	0.757131	-0.293084	-0.379475
1314.627000	0.423225	-2.119815	-1.362679	-1.214868	1.478999	0.477165	0.320058	-0.257914	-0.378619	0.621045	-0.009269	-0.351833	0.688183	6.649549	3.347721	0.736331	-0.353977	-0.332802	1.277199	6.103002	3.502403	0.754130	-0.285777	-0.375780	1.277199	6.103002	3.502403	0.754130	-0.285777	-0.375780
1314.637000	0.426372	-2.122313	-1.366320	-1.208764	1.478891	0.473667	0.311199	-0.247297	-0.368732	0.606060	-0.008110	-0.343051	0.689377	6.025282	3.053715	0.753879	-0.365702	-0.298642	1.262162	6.115954	3.504537	0.751606	-0.279684	-0.372702	1.262162	6.115954	3.504537	0.751606	-0.279684	-0.372702
1314.647000	0.429394	-2.124743	-1.369950	-1.202856	1.478867	0.470236	0.302378	-0.242222	-0.362895	0.596565	-0.009248	-0.340753	0.720206	6.171000	3.205355	0.760298	-0.358902	-0.287654	1.247233	6.128440	3.506617	0.749060	-0.273588	-0.369624	1.247233	6.128440	3.506617	0.749060	-0.273588	-0.369624
1314.657000	0.432344	-2.127143	-1.373521	-1.197074	1.478747	0.466934	0.292817	-0.237453	-0.354855	0.585218	-0.008154	-0.329632	1.134683	6.082665	3.269956	0.749790	-0.343620	-0.306704	1.232396	6.140616	3.508670	0.746499	-0.267493	-0.366545	1.232396	6.140616	3.508670	0.746499	-0.267493	-0.366545
1314.669000	0.435738	-2.129923	-1.377841	-1.190117	1.478639	0.463043	0.283766	-0.229440	-0.343023	0.569034	-0.008544	-0.319383	1.313329	5.712904	3.247166	0.741583	-0.341400	-0.317757	1.214669	6.155290	3.511120	0.743431	-0.260176	-0.362851	1.214669	6.155290	3.511120	0.743431	-0.260176	-0.362851
1314.679000	0.438533	-2.132192	-1.381244	-1.184402	1.478579	0.459830	0.276088	-0.227254	-0.337848	0.549299	-0.007682	-0.317796	1.535911	6.038007	3.367649	0.710381	-0.316636	-0.236227	1.199966	6.167468	3.513159	0.740873	-0.254079	-0.359773	1.199966	6.167468	3.513159	0.740873	-0.254079	-0.359773
1314.689000	0.441247	-2.134459	-1.384513	-1.178967	1.478496	0.456738	0.270356	-0.219901	-0.325311	0.530782	-0.007747	-0.305009	1.726624	6.005531	3.174008	0.787297	-0.305670	-0.297767	1.185325	6.179539	3.515457	0.738302	-0.247972	-0.356694	1.185325	6.179539	3.515457	0.738302	-0.247972	-0.356694
1314.699000	0.443888	-2.136698	-1.387761	-1.173806	1.478399	0.453712	0.263766	-0.217181	-0.320213	0.522741	-0.007838	-0.297017	1.925560	6.289795	3.333007	0.795278	-0.322150	-0.247861	1.170737	6.191589	3.517718	0.735706	-0.241875	-0.353616	1.170737	6.191589	3.517718	0.735706	-0.241875	-0.353616
1314.711000	0.447020	-2.139261	-1.391498	-1.167706	1.478316	0.450214	0.258836	-0.212259	-0.310243	0.512134	-0.006604	-0.289879	1.581312	6.623665	3.457696	0.727460	-0.311524	-0.281776	1.153276	6.206238	3.520581	0.732597	-0.234545	-0.349921	1.153276	6.206238	3.520581	0.732597	-0.234545	-0.349921
1314.721000	0.449516	-2.141346	-1.394493	-1.162713	1.478220	0.447401	0.250927	-0.200887	-0.300653	0.497218	-0.006594	-0.279371	1.513426	6.335057	3.400712	0.711569	-0.306497	-0.314375	1.138799	6.218070	3.523190	0.728278	-0.228440	-0.346843	1.138799	6.218070	3.523190	0.728278	-0.228440	-0.346843
1314.731000	0.452026	-2.143292	-1.397418	-1.157791	1.478159	0.444640	0.245366	-0.197791	-0.295741	0.480562	-0.006665	-0.276994	1.380850	6.522252	3.517924	0.730854	-0.308434	-0.216831	1.124382	6.229584	3.525949	0.722930	-0.222332	-0.343765	1.124382	6.229584	3.525949	0.722930	-0.222332	-0.343765
1314.741000	0.454403	-2.145170	-1.400282	-1.152922	1.478099	0.441939	0.238836	-0.191079	-0.286326	0.463424	-0.006629	-0.266570	1.242234	6.419916	3.473546	0.688615	-0.307007	-0.280409	1.110017	6.240843	3.528884	0.717592	-0.216224	-0.340686	1.110017	6.240843	3.528884	0.717592	-0.216224	-0.340686
1314.753000	0.457260	-2.147381	-1.403634	-1.147450	1.478064	0.438825	0.231538	-0.180007	-0.273699	0.443141	-0.005425	-0.260484	1.015012	5.862311	3.377627	0.725744	-0.326151	-0.207810	1.092827	6.254193	3.532620	0.711166	-0.208894	-0.336992	1.092827	6.254193	3.532620	0.711166	-0.208894	-0.336992
1314.763000	0.459506	-2.149161	-1.406354	-1.143174	1.477992	0.436336	0.225070	-0.178460	-0.264034	0.433571	-0.006095	-0.248465	0.823388	6.202633	3.358827	0.699199	-0.287646	-0.274985	1.078549	6.265147	3.535697	0.705786	-0.202781	-0.333914	1.078549	6.265147	3.535697	0.705786	-0.202781	-0.333914
1314.773000	0.461701	-2.150889	-1.408990	-1.138996	1.477931	0.433874	0.213968	-0.172921	-0.255369	0.422671	-0.006103	-0.245003	1.002445	6.048137	3.199817	0.698440	-0.302739	-0.222340	1.064281	6.276196	3.539019	0.700407	-0.196665	-0.330835	1.064281	6.276196	3.539019	0.700407	-0.196665	-0.330835
1314.783000	0.463818	-2.152573	-1.411527	-1.134962	1.477872	0.431534	0.209486	-0.165374	-0.246119	0.409518	-0.005108	-0.232691	0.675595	6.141665	3.312866	0.715522	-0.329601	-0.279519	1.050019	6.287495	3.542280	0.695018	-0.190554	-0.327757	1.050019	6.287495	3.542280	0.695018	-0.190554	-0.327757
1314.793000	0.465870	-2.154197	-1.413956	-1.130965	1.477848	0.429246	0.200184	-0.161695	-0.236161	0.397972	-0.005689	-0.227876	0.698911	6.040476	3.203581	0.678833	-0.315640	-0.211672	1.035786	6.298518	3.545960	0.689645	-0.184443	-0.324678	1.035786	6.298518	3.545960	0.689645	-0.184443	-0.324678
1314.803000	0.467802	-2.155855	-1.416327	-1.127053	1.477776	0.427064	0.189756	-0.160718	-0.230523	0.381454	-0.005381	-0.213815	0.873836	6.657315	3.369992	0.701041	-0.329299	-0.257482	1.021569	6.309580	3.549562	0.684258	-0.178327	-0.321600	1.021569	6.309580	3.549562	0.684258	-0.178327	-0.321600
1314.813000	0.469678	-2.157446	-1.418612	-1.123199	1.477716	0.424926	0.184840	-0.153889	-0.224048	0.364310	-0.005053	-0.207588	0.626894	6.804258	3.537416	0.690911	-0.340124	-0.263319	1.007336	6.320907	3.553516	0.678887	-0.172211	-0.318521	1.007336	6.320907	3.553516	0.678887	-0.172211	-0.318521
1314.825000	0.471840	-2.159261	-1.421146	-1.118905	1.477681	0.422472	0.175484	-0.143155	-0.209725	0.342629	-0.004728	-0.196972	0.759146	6.616670	3.332577	0.697346	-0.296736	-0.259899	0.990294	6.334137	3.558406	0.672422	-0.164874	-0.314827	0.990294	6.334137	3.558406	0.672422	-0.164874	-0.314827
1314.835000	0.473581	-2.160658	-1.423148	-1.115582	1.477620	0.420547	0.166611	-0.139427	-0.205500	0.329251	-0.004307	-0.187791	0.825269	6.844111	3.582017	0.715798	-0.304349	-0.256009	0.976090	6.345151	3.562877	0.667035	-0.158754	-0.311749	0.976090	6.345151	3.562877	0.667035	-0.158754	-0.311749
1314.845000	0.475158	-2.162000	-1.425119	-1.112326	1.477536	0.418694	0.159656	-0.132804	-0.194040	0.319265	-0.004340	-0.184420	0.933972	6.947707	3.329598	0.704452	-0.289460	-0.198569	0.961894	6.356040	3.567557	0.661647	-0.152640	-0.308670	0.961894	6.356040	3.567557	0.661647	-0.152640	-0.308670
1314.855000	0.476769	-2.163267	-1.426962	-1.109247	1.477548	0.416933	0.152694	-0.124537	-0.186159	0.308478	-0.004607	-0.171213	0.952270	6.666491	3.319732	0.692570	-0.330062	-0.294511	0.947711	6.366796	3.572304	0.656256	-0.146522	-0.305592	0.947711	6.366796	3.572304	0.656256	-0.146522	-0.305592
1314.865000	0.478215	-2.164423	-1.428769	-1.106319	1.477476	0.415293	0.147089	-0.118582	-0.179633	0.296955	-0.004154	-0.165037	0.902587	6.696290	3.376767	0.631415	-0.314549	-0.279003	0.933516	6.377487	3.577539	0.650872	-0.140405	-0.302513	0.933516	6.377487	3.577539	0.650872	-0.140405	-0.302513
1314.875000	0.479621	-2.165511	-1.430454	-1.103413	1.477452	0.413608	0.138460	-0.107366	-0.169610	0.280953	-0.003838	-0.161638	1.132717	5.850981	3.272286	0.619439	-0.302105	-0.189363	0.919335	6.387940	3.582883	0.645489	-0.134287	-0.299435	0.919335	6.387940	3.582883	0.645489	-0.134287	-0.299435
1314.887000	0.481221	-2.166768	-1.432452	-1.100163	1.477404	0.411790	0.131475	-0.105849	-0.160707	0.261413	-0.003866	-0.149352	1.292381	6.095724	3.388925	0.639720	-0.342663	-0.205843	0.902306	6.400574	3.589426	0.639015	-0.126940	-0.295741	0.902306	6.400574	3.589426	0.639015	-0.126940	-0.295741
1314.897000	0.482498	-2.167797	-1.434005	-1.097588	1.477392	0.410400	0.126352	-0.102357	-0.150601	0.246842	-0.003822	-0.139415	0.922683	6.135657	3.241821	0.604642	-0.335102	-0.272119	0.888095	6.411201	3.595093	0.633624	-0.120827	-0.292662	0.888095	6.411201	3.595093	0.633624	-0.120827	-0.292662
1314.907000	0.483716	-2.168786	-1.435476	-1.095156	1.477308	0.409024	0.119371	-0.096584	-0.143522	0.228994	-0.003589	-0.134544	1.021371	6.077617	3.359516	0.599978	-0.321765	-0.239683	0.873883	6.421757	3.600854	0.628224	-0.114704	-0.289584	0.873883	6.421757	3.600854	0.628224	-0.114704	-0.289584
1314.917000	0.484813	-2.169697	-1.436910	-1.092898	1.477321	0.407735	0.113530	-0.093165	-0.134246	0.214761	-0.003447	-0.126421	0.863307	6.391826	3.411936	0.608045	-0.310132	-0.189345	0.859632	6.432687	3.606716	0.622816	-0.108587	-0.286506	0.859632	6.432687	3.606716	0.622816	-0.108587	-0.286506
1314.927000	0.485921	-2.170618	-1.438249	-1.090801	1.477284	0.406550	0.104893	-0.087200	-0.126557	0.200761	-0.003507	-0.116110	0.883035	6.458809	3.541055	0.617758	-0.319776	-0.279366	0.845383	6.443345	3.612852	0.617408	-0.102466	-0.283427	0.845383	6.443345	3.612852	0.617408	-0.102466	-0.283427
1314.939000	0.487054	-2.171620	-1.439731	-1.088519	1.477225	0.405211	0.096564	-0.078904	-0.115741	0.183321	-0.002945	-0.107331	0.956449	6.292237	3.504208	0.674550	-0.320250	-0.278683	0.828257	6.456115	3.620606	0.610919	-0.095119	-0.279733	0.828257	6.456115	3.620606	0.610919	-0.095119	-0.279733
1314.949000	0.488025	-2.172406	-1.440841	-1.086711	1.477225	0.404146	0.092435	-0.075044	-0.108202	0.169936	-0.002485	-0.101690	0.588191	6.670476	3.662625	0.673560	-0.330572	-0.242768	0.813957	6.466907	3.627231	0.605505	-0.088997	-0.276655	0.813957	6.466907	3.627231	0.605505	-0.088997	-0.276655
1314.959000	0.488848	-2.173089	-1.441905	-1.085074	1.477213	0.403182	0.083411	-0.069903	-0.100833	0.159063	-0.002316	-0.093227	0.635114	6.935601	3.778666	0.671210	-0.347146	-0.186516	0.799640	6.477617	3.634096	0.600095	-0.082879	-0.273576	0.799640	6.477617	3.634096	0.600095	-0.082879	-0.273576
1314.969000	0.489625	-2.173744	-1.442846	-1.083586	1.477177	0.402321	0.076191	-0.062607	-0.091190	0.146623	-0.002069	-0.082348	0.596533	6.911588	3.752285	0.606213	-0.340116	-0.245135	0.785287	6.488399	3.641371	0.594687	-0.076761	-0.270498	0.785287	6.488399	3.641371	0.594687	-0.076761	-0.270498
1314.981000	0.490496	-2.174399	-1.443870	-1.081954	1.477177	0.401365	0.067609	-0.052809	-0.076850	0.133094	-0.002202	-0.076024	0.682821	6.640649	3.520428	0.625565	-0.335770	-0.215520	0.768031	6.501343	3.650429	0.588208	-0.069413	-0.266804	0.768031	6.501343	3.650429	0.588208	-0.069413	-0.266804
1314.991000	0.491080	-2.174885	-1.444608	-1.080713	1.477105	0.400673	0.059662	-0.046729	-0.069650	0.118481	-0.001742	-0.067629	0.609953	6.585737	3.601479	0.611250	-0.328702	-0.209491	0.753626	6.512093	3.658243	0.582805	-0.063292	-0.263725	0.753626	6.512093	3.658243	0.582805	-0.063292	-0.263725
1315.001000	0.491626	-2.175292	-1.445228	-1.079655	1.477105	0.400093	0.051726	-0.042137	-0.058207	0.103991	-0.001261	-0.057305	0.758101	6.647237	3.486901	0.594066	-0.330690	-0.248580	0.739197	6.522827	3.666286	0.577404	-0.057169	-0.260647	0.739197	6.522827	3.666286	0.577404	-0.057169	-0.260647
1315.011000	0.492117	-2.175673	-1.445774	-1.078670	1.477105	0.399518	0.044530	-0.036946	-0.048295	0.092582	-0.002044	-0.051892	0.923531	6.578191	3.365819	0.553038	-0.322610	-0.223868	0.724742	6.533517	3.674608	0.572005	-0.051053	-0.257568	0.724742	6.533517	3.674608	0.572005	-0.051053	-0.257568
1315.021000	0.492473	-2.176028	-1.446200	-1.077862	1.477093	0.399042	0.037684	-0.031414	-0.040508	0.076722	-0.001187	-0.043760	0.851666	6.749457	3.330743	0.567546	-0.321564	-0.189854	0.710237	6.544484	3.683218	0.566605	-0.044933	-0.254490	0.710237	6.544484	3.683218	0.566605	-0.044933	-0.254490
1315.031000	0.492841	-2.176254	-1.446593	-1.077223	1.477093	0.398674	0.031646	-0.025088	-0.034118	0.062483	-0.001244	-0.037091	0.825594	6.593228	3.402488	0.533890	-0.316791	-0.114870	0.695710	6.555404	3.692030	0.561205	-0.038812	-0.251411	0.695710	6.555404	3.692030	0.561205	-0.038812	-0.251411
1315.041000	0.493151	-2.176466	-1.446915	-1.076681	1.477058	0.398294	0.025683	-0.018571	-0.028109	0.048304	-0.001096	-0.028518	0.566835	6.584130	3.565381	0.556954	-0.291466	-0.108375	0.681154	6.566266	3.701171	0.555811	-0.032687	-0.248333	0.681154	6.566266	3.701171	0.555811	-0.032687	-0.248333
1315.053000	0.493326	-2.176643	-1.447162	-1.076247	1.477058	0.398085	0.016891	-0.011598	-0.018264	0.030019	-0.000656	-0.016186	0.533372	6.539866	3.571280	0.553908	-0.290725	-0.123649	0.663655	6.579386	3.712226	0.549322	-0.025348	-0.244639	0.663655	6.579386	3.712226	0.549322	-0.025348	-0.244639
1315.063000	0.493454	-2.176675	-1.447301	-1.076002	1.477022	0.397969	0.009053	-0.005556	-0.009768	0.017002	-0.000432	-0.007526	0.342195	6.918398	3.616034	0.521145	-0.302653	-0.119419	0.217002	7.196769	3.832145	0.543930	-0.019225	-0.180041	0.217002	7.196769	3.832145	0.543930	-0.019225	-0.180041
1315.073000	0.493462	-2.176743	-1.447379	-1.075939	1.477034	0.397987	-0.000334	0.002699	0.001287	0.000141	-0.000321	0.004778	-0.431658	7.292544	4.019527	0.334437	-0.262267	-0.027230	-0.796988	8.003266	4.411456	0.249170	-0.013105	0.049033	-0.796988	8.003266	4.411456	0.249170	-0.013105	0.049033
1315.083000	0.493411	-2.176695	-1.447314	-1.076081	1.477022	0.398065	-0.007087	0.003999	0.009331	-0.021695	-0.000256	0.015436	-1.324990	8.455558	4.587179	0.180945	-0.280154	0.120276	-1.853639	8.790092	4.959712	-0.033186	-0.006935	0.276604	-1.853639	8.790092	4.959712	-0.033186	-0.006935	0.276604
1315.093000	0.493285	-2.176619	-1.447180	-1.076288	1.477022	0.398248	-0.017935	0.012190	0.016709	-0.028092	-0.000213	0.021037	-1.380123	8.818756	4.858691	0.136646	-0.278558	0.142303	-2.285194	9.367019	5.056547	-0.038785	-0.000769	0.333816	-2.285194	9.367019	5.056547	-0.038785	-0.000769	0.333816
1315.105000	0.493043	-2.176438	-1.446900	-1.076642	1.477058	0.398489	-0.021970	0.015515	0.024460	-0.040694	-0.000177	0.024116	-1.642895	9.117738	5.033031	0.052057	-0.250181	0.195179	-2.301985	9.381680	5.070232	-0.045499	0.006633	0.337484	-2.301985	9.381680	5.070232	-0.045499	0.006633	0.337484
1315.115000	0.492789	-2.176255	-1.446620	-1.077151	1.477010	0.398768	-0.027685	0.019411	0.032708	-0.053657	-0.000155	0.030672	-1.744094	9.353977	5.069723	-0.025006	-0.243808	0.238224	-2.316006	9.393893	5.081870	-0.051092	0.012802	0.340541	-2.316006	9.393893	5.081870	-0.051092	0.012802	0.340541
1315.125000	0.492473	-2.175988	-1.446233	-1.077745	1.477046	0.399108	-0.034424	0.025725	0.041284	-0.072198	-0.000138	0.039150	-1.645375	9.365844	5.099854	-0.008233	-0.223795	0.214267	-2.330083	9.406402	5.093837	-0.056683	0.018966	0.343597	-2.330083	9.406402	5.093837	-0.056683	0.018966	0.343597
1315.135000	0.492097	-2.175722	-1.445773	-1.078495	1.477046	0.399544	-0.041370	0.032174	0.050106	-0.084388	-0.000040	0.046970	-1.624898	9.447468	5.116898	-0.052033	-0.211119	0.238530	-2.344159	9.418714	5.105777	-0.062290	0.025135	0.346654	-2.344159	9.418714	5.105777	-0.062290	0.025135	0.346654
1315.147000	0.491589	-2.175239	-1.445073	-1.079678	1.477034	0.400150	-0.048451	0.039143	0.060226	-0.104443	-0.000018	0.058784	-1.915674	9.538239	5.163497	-0.079491	-0.148349	0.238518	-2.361101	9.433522	5.120666	-0.069007	0.032537	0.350322	-2.361101	9.433522	5.120666	-0.069007	0.032537	0.350322
1315.157000	0.491023	-2.174853	-1.444432	-1.080737	1.477046	0.400764	-0.053953	0.044424	0.066363	-0.116669	-0.000000	0.062332	-2.329393	9.700556	5.262256	-0.030581	-0.115334	0.266156	-2.375252	9.445899	5.133329	-0.074610	0.038708	0.353378	-2.375252	9.445899	5.133329	-0.074610	0.038708	0.353378
1315.167000	0.490514	-2.174381	-1.443733	-1.081986	1.477046	0.401464	-0.062342	0.051850	0.074927	-0.132472	0.000015	0.072872	-2.395063	9.607244	5.450557	-0.032152	-0.097151	0.287492	-2.389431	9.458358	5.146173	-0.080209	0.044872	0.356435	-2.389431	9.458358	5.146173	-0.080209	0.044872	0.356435
1315.177000	0.489813	-2.173805	-1.442950	-1.083397	1.477083	0.402213	-0.070078	0.057081	0.081861	-0.146974	0.001093	0.081614	-2.531140	9.753784	5.634092	0.009181	-0.074945	0.284723	-2.403623	9.470713	5.159157	-0.085815	0.051039	0.359492	-2.403623	9.470713	5.159157	-0.085815	0.051039	0.359492
1315.187000	0.489065	-2.173224	-1.442069	-1.084949	1.477070	0.403042	-0.078789	0.064663	0.092275	-0.159971	0.000942	0.088976	-2.516649	9.771338	5.616085	-0.016721	-0.028900	0.347068	-2.417842	9.483006	5.172531	-0.091418	0.057206	0.362548	-2.417842	9.483006	5.172531	-0.091418	0.057206	0.362548
1315.197000	0.488258	-2.172550	-1.441070	-1.086618	1.477046	0.404020	-0.085458	0.070494	0.102019	-0.176194	0.001879	0.096211	-2.655083	9.817727	5.692461	-0.000999	-0.001288	0.367535	-2.432107	9.495626	5.186104	-0.097019	0.063376	0.365605	-2.432107	9.495626	5.186104	-0.097019	0.063376	0.365605
1315.207000	0.487341	-2.171781	-1.439971	-1.088440	1.477144	0.405068	-0.093572	0.078451	0.115854	-0.187439	0.003279	0.107490	-2.648936	9.506078	5.390579	0.028595	-0.043147	0.331529	-2.446376	9.507830	5.200176	-0.102612	0.069544	0.368662	-2.446376	9.507830	5.200176	-0.102612	0.069544	0.368662
1315.217000	0.486364	-2.170962	-1.438746	-1.090412	1.477096	0.406196	-0.105661	0.084237	0.121918	-0.201186	0.003585	0.113153	-2.267420	9.451572	5.454587	0.007319	0.005166	0.316740	-2.460681	9.520310	5.214390	-0.108208	0.075713	0.371718	-2.460681	9.520310	5.214390	-0.108208	0.075713	0.371718
1315.229000	0.485106	-2.169917	-1.437170	-1.092876	1.477131	0.407592	-0.111329	0.087573	0.131529	-0.213092	0.003527	0.122575	-2.276418	9.674186	5.520177	-0.049087	0.056089	0.325305	-2.477864	9.535120	5.231821	-0.114923	0.083115	0.375386	-2.477864	9.535120	5.231821	-0.114923	0.083115	0.375386
1315.239000	0.483871	-2.168978	-1.435738	-1.095179	1.477228	0.408881	-0.116874	0.094874	0.143000	-0.225528	0.003872	0.128118	-2.383046	9.738078	5.416952	-0.004543	0.042893	0.369697	-2.492218	9.547674	5.246617	-0.120518	0.089287	0.378443	-2.492218	9.547674	5.246617	-0.120518	0.089287	0.378443
1315.249000	0.482706	-2.167993	-1.434258	-1.097588	1.477205	0.410219	-0.124422	0.101689	0.150985	-0.237389	0.005765	0.141272	-2.435357	9.552426	5.353271	-0.051760	0.055647	0.346359	-2.506585	9.560262	5.261512	-0.126117	0.095456	0.381499	-2.506585	9.560262	5.261512	-0.126117	0.095456	0.381499
1315.259000	0.481399	-2.166971	-1.432660	-1.100090	1.477289	0.411682	-0.131076	0.106692	0.159217	-0.252437	0.004911	0.147488	-2.547844	9.686004	5.191532	-0.070005	0.083586	0.308665	-2.520958	9.572650	5.276779	-0.131712	0.101629	0.384556	-2.520958	9.572650	5.276779	-0.131712	0.101629	0.384556
1315.271000	0.479790	-2.165650	-1.430726	-1.103204	1.477325	0.413486	-0.141176	0.113316	0.166825	-0.271165	0.005133	0.159122	-2.169573	9.614920	5.456925	-0.104149	0.091193	0.302534	-2.538213	9.587525	5.295194	-0.138425	0.109030	0.388224	-2.538213	9.587525	5.295194	-0.138425	0.109030	0.388224
1315.281000	0.478352	-2.164447	-1.429008	-1.106111	1.477385	0.415126	-0.146473	0.120362	0.174131	-0.286003	0.006002	0.166585	-2.350336	9.447731	5.496643	-0.106516	0.118470	0.335540	-2.552590	9.599746	5.310799	-0.144025	0.115201	0.391281	-2.552590	9.599746	5.310799	-0.144025	0.115201	0.391281
1315.291000	0.476865	-2.163265	-1.427228	-1.108986	1.477433	0.416796	-0.151586	0.120529	0.183859	-0.302312	0.004979	0.173310	-2.685484	9.954226	5.515955	-0.136741	0.115231	0.333035	-2.567001	9.612411	5.326402	-0.149636	0.121376	0.394337	-2.567001	9.612411	5.326402	-0.149636	0.121376	0.394337
1315.301000	0.475271	-2.161998	-1.425389	-1.112076	1.477505	0.418607	-0.158974	0.129945	0.192356	-0.318266	0.005223	0.181703	-2.706717	9.747774	5.552286	-0.097612	0.160034	0.315156	-2.581386	9.624600	5.342345	-0.155240	0.127547	0.397394	-2.581386	9.624600	5.342345	-0.155240	0.127547	0.397394
1315.311000	0.473614	-2.160666	-1.423444	-1.115288	1.477530	0.420439	-0.168248	0.135486	0.200773	-0.333379	0.005669	0.188506	-2.530621	9.704708	5.498420	-0.096934	0.159219	0.294084	-2.595763	9.636678	5.358444	-0.160851	0.133719	0.400451	-2.595763	9.636678	5.358444	-0.160851	0.133719	0.400451
1315.323000	0.471505	-2.158971	-1.420966	-1.119420	1.477613	0.422795	-0.175576	0.144650	0.215714	-0.351560	0.006476	0.199295	-2.537598	9.538919	5.437309	-0.065945	0.175491	0.291760	-2.613041	9.651436	5.378090	-0.167588	0.141128	0.404118	-2.613041	9.651436	5.378090	-0.167588	0.141128	0.404118
1315.333000	0.469634	-2.157524	-1.418865	-1.123068	1.477649	0.424788	-0.183454	0.147817	0.220799	-0.360783	0.006207	0.202455	-2.524765	9.580366	5.583620	-0.074447	0.178089	0.405527	-2.627412	9.663493	5.394525	-0.173214	0.147303	0.407175	-2.627412	9.663493	5.394525	-0.173214	0.147303	0.407175
1315.343000	0.467764	-2.156019	-1.416656	-1.126836	1.477698	0.426922	-0.190532	0.152724	0.231057	-0.369211	0.006002	0.213879	-2.585898	9.855150	5.775493	-0.090494	0.195127	0.327294	-2.641790	9.675636	5.411277	-0.178841	0.153479	0.410232	-2.641790	9.675636	5.411277	-0.178841	0.153479	0.410232
1315.353000	0.465811	-2.154423	-1.414313	-1.130692	1.477782	0.429115	-0.197060	0.157472	0.238457	-0.382541	0.005896	0.220086	-2.306269	9.908826	5.685819	-0.081301	0.198231	0.366681	-2.656171	9.687955	5.428126	-0.184467	0.159649	0.413288	-2.656171	9.687955	5.428126	-0.184467	0.159649	0.413288
1315.363000	0.463787	-2.152806	-1.411864	-1.134571	1.477842	0.431375	-0.202084	0.164829	0.244068	-0.398673	0.006401	0.231361	-2.520478	9.916418	5.947043	-0.124461	0.201128	0.340884	-2.670521	9.699973	5.445267	-0.190074	0.165826	0.416345	-2.670521	9.699973	5.445267	-0.190074	0.165826	0.416345
1315.373000	0.461724	-2.151097	-1.409281	-1.138620	1.477890	0.433735	-0.209091	0.170126	0.255504	-0.416649	0.006877	0.238670	-2.512053	9.782339	5.784698	-0.125707	0.229889	0.316918	-2.684859	9.711945	5.462720	-0.195687	0.172002	0.419402	-2.684859	9.711945	5.462720	-0.195687	0.172002	0.419402
1315.385000	0.459124	-2.148996	-1.406133	-1.143594	1.477974	0.436655	-0.218297	0.176895	0.264672	-0.437219	0.006494	0.250105	-2.399142	9.994287	5.783228	-0.135062	0.209017	0.324461	-2.702068	9.726726	5.483733	-0.202428	0.179420	0.423070	-2.702068	9.726726	5.483733	-0.202428	0.179420	0.423070
1315.395000	0.456908	-2.147159	-1.403402	-1.148004	1.478022	0.439147	-0.223172	0.184210	0.274080	-0.456833	0.006341	0.254322	-2.701460	9.936224	5.778589	-0.096906	0.236798	0.322729	-2.716340	9.738417	5.501556	-0.208049	0.185597	0.426126	-2.716340	9.738417	5.501556	-0.208049	0.185597	0.426126
1315.405000	0.454580	-2.145278	-1.400567	-1.152653	1.478106	0.441670	-0.234083	0.193271	0.280742	-0.469865	0.006898	0.264913	-2.441053	9.350011	5.710448	-0.069118	0.245402	0.358884	-2.730609	9.750383	5.519536	-0.213678	0.191771	0.429183	-2.730609	9.750383	5.519536	-0.213678	0.191771	0.429183
1315.415000	0.452235	-2.143367	-1.397645	-1.157501	1.478155	0.444402	-0.237673	0.195058	0.290657	-0.477634	0.007881	0.272544	-2.695688	9.803248	5.630255	-0.062562	0.237123	0.334363	-2.744836	9.762252	5.537376	-0.219337	0.197953	0.432239	-2.744836	9.762252	5.537376	-0.219337	0.197953	0.432239
1315.427000	0.449348	-2.140978	-1.394113	-1.163391	1.478263	0.447741	-0.245017	0.203603	0.301672	-0.484984	0.007878	0.283991	-2.840485	9.609410	5.514634	-0.152808	0.221567	0.319357	-2.761839	9.776123	5.559118	-0.226113	0.205371	0.435907	-2.761839	9.776123	5.559118	-0.226113	0.205371	0.435907
1315.437000	0.446877	-2.138926	-1.391099	-1.168256	1.478310	0.450582	-0.254010	0.209328	0.308147	-0.501957	0.007449	0.288979	-2.960640	9.504038	5.741778	-0.182655	0.221964	0.346239	-2.775951	9.787469	5.577253	-0.229766	0.211556	0.438964	-2.775951	9.787469	5.577253	-0.229766	0.211556	0.438964
1315.447000	0.444265	-2.136798	-1.388021	-1.173352	1.478419	0.453535	-0.262180	0.211827	0.319724	-0.520349	0.008347	0.296779	-2.979793	9.731283	5.606107	-0.177418	0.217270	0.340237	-2.790007	9.798621	5.595549	-0.232130	0.217742	0.442021	-2.790007	9.798621	5.595549	-0.232130	0.217742	0.442021
1315.457000	0.441640	-2.134619	-1.384837	-1.178589	1.478491	0.456517	-0.270991	0.218048	0.326718	-0.538177	0.008698	0.304685	-2.947309	9.837325	5.712863	-0.121786	0.219058	0.400933	-2.804031	9.809918	5.614016	-0.234497	0.223929	0.445077	-2.804031	9.809918	5.614016	-0.234497	0.223929	0.445077
1315.467000	0.438874	-2.132412	-1.381536	-1.184039	1.478551	0.459613	-0.276515	0.223388	0.332438	-0.557294	0.008605	0.314494	-3.142676	9.744178	5.883437	-0.121149	0.234234	0.325989	-2.817994	9.821076	5.632472	-0.236883	0.230117	0.448134	-2.817994	9.821076	5.632472	-0.236883	0.230117	0.448134
1315.477000	0.436010	-2.130115	-1.378137	-1.189752	1.478635	0.462830	-0.285187	0.227448	0.341009	-0.561736	0.008521	0.321940	-3.014188	10.181445	6.080282	-0.143645	0.201219	0.350259	-2.831903	9.832210	5.651062	-0.239286	0.236304	0.451191	-2.831903	9.832210	5.651062	-0.239286	0.236304	0.451191
1315.487000	0.433112	-2.127814	-1.374631	-1.195513	1.478720	0.466050	-0.291915	0.235852	0.349206	-0.571086	0.008972	0.327436	-2.890843	10.158050	6.100345	-0.105610	0.229376	0.353842	-2.845747	9.843243	5.669703	-0.241693	0.242497	0.454247	-2.845747	9.843243	5.669703	-0.241693	0.242497	0.454247
1315.497000	0.430115	-2.125459	-1.371137	-1.201297	1.478804	0.469409	-0.299927	0.238971	0.358833	-0.585752	0.008604	0.335738	-2.749608	10.339025	6.111428	-0.149662	0.220891	0.334175	-2.859520	9.854140	5.688437	-0.244090	0.248687	0.457304	-2.859520	9.854140	5.688437	-0.244090	0.248687	0.457304
1315.509000	0.426452	-2.122475	-1.366708	-1.208346	1.478923	0.473515	-0.306536	0.248236	0.368765	-0.608209	0.008915	0.345442	-2.793336	10.275984	6.040725	-0.224511	0.235782	0.344677	-2.875925	9.866789	5.711114	-0.246959	0.256120	0.460972	-2.875925	9.866789	5.711114	-0.246959	0.256120	0.460972
1315.519000	0.423369	-2.119944	-1.362937	-1.214455	1.478947	0.477055	-0.314681	0.256347	0.382244	-0.626245	0.008975	0.349972	-2.758982	9.934683	5.791682	-0.168176	0.258709	0.430692	-2.889497	9.877100	5.730129	-0.249364	0.262316	0.464028	-2.889497	9.877100	5.730129	-0.249364	0.262316	0.464028
1315.529000	0.420187	-2.117316	-1.359145	-1.220930	1.479044	0.480625	-0.321025	0.261110	0.388720	-0.639262	0.009996	0.360945	-2.822783	10.046560	5.918067	-0.127957	0.209067	0.326566	-2.902971	9.887139	5.749050	-0.251807	0.268516	0.467085	-2.902971	9.887139	5.749050	-0.251807	0.268516	0.467085
1315.539000	0.416992	-2.114621	-1.355245	-1.227440	1.479127	0.484319	-0.328143	0.271061	0.394931	-0.643694	0.008827	0.367700	-2.898986	9.651209	6.064756	-0.152043	0.263018	0.335635	-2.916334	9.896804	5.768044	-0.254253	0.274718	0.470142	-2.916334	9.896804	5.768044	-0.254253	0.274718	0.470142
1315.551000	0.413018	-2.111413	-1.350423	-1.235164	1.479272	0.488822	-0.334666	0.273953	0.403999	-0.662491	0.009880	0.377547	-3.147237	9.785522	6.123463	-0.194571	0.227707	0.400180	-2.932246	9.908322	5.790961	-0.257166	0.282162	0.473810	-2.932246	9.908322	5.790961	-0.257166	0.282162	0.473810
1315.561000	0.409607	-2.108666	-1.346221	-1.241826	1.479357	0.492660	-0.343165	0.281058	0.415943	-0.682501	0.010716	0.382679	-3.043507	9.552021	6.015656	-0.192842	0.222923	0.457807	-2.945422	9.918157	5.810107	-0.259595	0.288368	0.476866	-2.945422	9.918157	5.810107	-0.259595	0.288368	0.476866
1315.571000	0.406148	-2.105788	-1.342000	-1.248831	1.479501	0.496495	-0.349842	0.282533	0.421282	-0.700546	0.010737	0.395375	-3.222279	10.003899	6.130291	-0.103566	0.203257	0.401653	-2.958471	9.927650	5.829243	-0.262054	0.294578	0.479923	-2.958471	9.927650	5.829243	-0.262054	0.294578	0.479923
1315.581000	0.402546	-2.102974	-1.337705	-1.256025	1.479561	0.500505	-0.358434	0.289470	0.430665	-0.706100	0.010503	0.405820	-3.073025	9.998850	6.080547	-0.103673	0.215608	0.379608	-2.971367	9.936585	5.848448	-0.264541	0.300786	0.482979	-2.971367	9.936585	5.848448	-0.264541	0.300786	0.482979
1315.593000	0.398234	-2.099404	-1.332460	-1.264492	1.479681	0.505344	-0.367037	0.294503	0.442579	-0.720039	0.010310	0.415240	-3.233464	10.081784	6.024821	-0.203571	0.239858	0.388092	-2.986682	9.946997	5.871261	-0.267507	0.303640	0.486647	-2.986682	9.946997	5.871261	-0.267507	0.303640	0.486647
1315.603000	0.394488	-2.096346	-1.328046	-1.271645	1.479813	0.509619	-0.374355	0.302278	0.451025	-0.739111	0.009729	0.424707	-3.153903	9.973124	6.074938	-0.240093	0.239610	0.360675	-2.999297	9.955392	5.890256	-0.269982	0.303738	0.489704	-2.999297	9.955392	5.890256	-0.269982	0.303738	0.489704
1315.613000	0.390681	-2.093272	-1.323646	-1.279157	1.479861	0.513868	-0.382915	0.307028	0.457160	-0.760318	0.010072	0.428377	-2.852583	9.923001	6.184993	-0.174768	0.242982	0.387297	-3.011734	9.963105	5.909213	-0.272483	0.303840	0.492761	-3.011734	9.963105	5.909213	-0.272483	0.303840	0.492761
1315.623000	0.386850	-2.090110	-1.319015	-1.286959	1.480016	0.518271	-0.388403	0.313022	0.465971	-0.766893	0.009495	0.431298	-3.028656	9.953401	6.261803	-0.148905	0.232878	0.425947	-3.024068	9.971037	5.927993	-0.275030	0.303942	0.495817	-3.024068	9.971037	5.927993	-0.275030	0.303942	0.495817
1315.633000	0.382925	-2.086923	-1.314275	-1.294697	1.480090	0.522655	-0.395752	0.315753	0.476078	-0.772244	0.011336	0.443373	-2.954213	10.162284	6.217153	-0.289066	0.230746	0.362600	-3.036217	9.978503	5.946974	-0.277546	0.304051	0.498874	-3.036217	9.978503	5.946974	-0.277546	0.304051	0.498874
1315.645000	0.378062	-2.083099	-1.308410	-1.303991	1.480245	0.528008	-0.404096	0.326785	0.486253	-0.797196	0.010549	0.453556	-2.825661	9.993244	6.224009	-0.298542	0.198802	0.372850	-3.050603	9.987392	5.969682	-0.280562	0.304179	0.502542	-3.050603	9.987392	5.969682	-0.280562	0.304179	0.502542
1315.655000	0.373993	-2.079845	-1.303443	-1.312097	1.480305	0.532569	-0.407997	0.329643	0.494769	-0.817120	0.010475	0.464703	-3.135098	10.307443	6.099708	-0.153579	0.244653	0.416681	-3.062446	9.994874	5.988373	-0.283116	0.304292	0.505598	-3.062446	9.994874	5.988373	-0.283116	0.304292	0.505598
1315.665000	0.369815	-2.076525	-1.298429	-1.320450	1.480438	0.537192	-0.414764	0.339243	0.504481	-0.820821	0.011412	0.474045	-3.296267	9.956977	6.046608	-0.186108	0.257423	0.375816	-3.074098	10.001798	6.004854	-0.285714	0.304413	0.508655	-3.074098	10.001798	6.004854	-0.285714	0.304413	0.508655
1315.675000	0.365624	-2.073134	-1.293451	-1.328670	1.480510	0.542018	-0.422910	0.343320	0.510980	-0.834813	0.011872	0.482734	-3.104369	10.186006	6.081212	-0.259587	0.278060	0.389312	-3.085558	10.008114	6.018121	-0.288288	0.304530	0.511712	-3.085558	10.008114	6.018121	-0.288288	0.304530	0.511712
1315.687000	0.360510	-2.068975	-1.287360	-1.338680	1.480679	0.547834	-0.430405	0.351425	0.516385	-0.862817	0.012445	0.489522	-3.391205	10.104367	6.586056	-0.217896	0.268296	0.372633	-3.099017	10.014862	6.033992	-0.291386	0.304683	0.515380	-3.099017	10.014862	6.033992	-0.291386	0.304683	0.515380
1315.697000	0.356164	-2.065372	-1.282065	-1.347586	1.480787	0.552801	-0.438006	0.357715	0.531039	-0.874937	0.012674	0.496240	-3.252440	10.156935	6.413004	-0.173707	0.247155	0.402574	-3.109987	10.019966	6.047154	-0.294012	0.304818	0.518436	-3.109987	10.019966	6.047154	-0.294012	0.304818	0.518436
1315.707000	0.351697	-2.061749	-1.276666	-1.356352	1.480907	0.557746	-0.445507	0.361104	0.539078	-0.875107	0.013143	0.503359	-3.296602	10.242473	6.262208	-0.236108	0.281754	0.389454	-3.120754	10.024756	6.060191	-0.296637	0.304952	0.520730	-3.120754	10.024756	6.060191	-0.296637	0.304952	0.520730
1315.717000	0.347172	-2.058048	-1.271194	-1.365045	1.481051	0.562811	-0.453667	0.369240	0.546030	-0.892589	0.013597	0.511889	-3.251452	10.054638	6.302815	-0.333209	0.251281	0.388435	-3.131308	10.029139	6.073071	-0.299248	0.305088	0.522491	-3.131308	10.029139	6.073071	-0.299248	0.305088	0.522491
1315.729000	0.341672	-2.053528	-1.264602	-1.375993	1.481219	0.569005	-0.462705	0.373313	0.560805	-0.913318	0.012492	0.522124	-3.230910	10.022343	6.032808	-0.309887	0.260721	0.420071	-3.143699	10.033927	6.088179	-0.302427	0.305264	0.524604	-3.143699	10.033927	6.088179	-0.302427	0.305264	0.524604
1315.739000	0.337052	-2.049737	-1.259046	-1.385333	1.481327	0.574274	-0.467862	0.381091	0.565427	-0.929181	0.012416	0.532716	-3.355838	9.764550	6.238908	-0.228656	0.280635	0.375602	-3.153731	10.036970	6.100548	-0.305120	0.305413	0.526365	-3.153731	10.036970	6.100548	-0.305120	0.305413	0.526365
1315.749000	0.332333	-2.045919	-1.253314	-1.394537	1.481423	0.579604	-0.477521	0.388540	0.569284	-0.944028	0.012582	0.537415	-3.142570	9.766116	6.765907	-0.261704	0.315866	0.421815	-3.163618	10.040523	6.112666	-0.307802	0.305566	0.528126	-3.163618	10.040523	6.112666	-0.307802	0.305566	0.528126
1315.759000	0.327566	-2.042046	-1.247382	-1.404019	1.481580	0.585044	-0.484635	0.389636	0.580167	-0.959195	0.013267	0.546178	-3.136731	10.165038	6.468259	-0.260129	0.299085	0.390766	-3.173197	10.043268	6.124731	-0.310484	0.305727	0.529887	-3.173197	10.043268	6.124731	-0.310484	0.305727	0.529887
1315.769000	0.322658	-2.038133	-1.241428	-1.413870	1.481723	0.590562	-0.490700	0.396599	0.590216	-0.971804	0.013637	0.550960	-3.185725	9.990070	6.284092	-0.215463	0.295647	0.420947	-3.182529	10.045430	6.136446	-0.313231	0.305891	0.531649	-3.182529	10.045430	6.136446	-0.313231	0.305891	0.531649
1315.781000	0.316725	-2.033321	-1.234370	-1.425461	1.481880	0.597249	-0.500495	0.406955	0.602102	-0.985124	0.013882	0.559715	-3.374106	9.888329	6.212213	-0.284165	0.300858	0.454882	-3.193179	10.047426	6.150024	-0.316525	0.306096	0.533762	-3.193179	10.047426	6.150024	-0.316525	0.306096	0.533762
1315.791000	0.311626	-2.029208	-1.228467	-1.435385	1.482000	0.602885	-0.504187	0.409539	0.606472	-1.007746	0.015408	0.570602	-3.630387	10.032607	6.499015	-0.270667	0.258327	0.447541	-3.194278	10.047968	6.160973	-0.319294	0.306271	0.535523	-3.194278	10.047968	6.160973	-0.319294	0.306271	0.535523
1315.801000	0.306516	-2.025098	-1.222443	-1.445796	1.482193	0.608669	-0.505832	0.406577	0.591985	-1.004902	0.015125	0.570209	-1.577469	8.173795	6.347680	-0.045276	0.252331	0.326480	-1.631192	8.010657	5.026766	-0.215055	0.316935	0.444473	-1.631192	8.010657	5.026766	-0.215055	0.316935	0.444473
1315.811000	0.301471	-2.021108	-1.216284	-1.455426	1.482360	0.614334	-0.493146	0.396672	0.593463	-0.978771	0.013909	0.560520	-2.473262	9.423526	5.939116	-0.251629	0.268978	0.371890	-1.622789	7.967432	5.026471	-0.212599	0.316895	0.442712	-1.622789	7.967432	5.026471	-0.212599	0.316895	0.442712
1315.823000	0.295570	-2.016266	-1.209001	-1.466997	1.482493	0.620965	-0.488101	0.398039	0.591173	-0.974180	0.015084	0.554068	-2.275163	8.524370	5.385437	-0.251060	0.287831	0.344745	-1.605730	7.915840	5.025453	-0.209623	0.316840	0.440599	-1.605730	7.915840	5.025453	-0.209623	0.316840	0.440599
1315.833000	0.290761	-2.012240	-1.203108	-1.476857	1.482636	0.626457	-0.483814	0.396315	0.588474	-0.958089	0.013182	0.546236	-1.979974	7.815679	5.024878	-0.141064	0.284787	0.315808	-1.591795	7.872394	5.024019	-0.207168	0.316789	0.438838	-1.591795	7.872394	5.024019	-0.207168	0.316789	0.438838
1315.843000	0.285929	-2.008234	-1.197389	-1.486228	1.482756	0.631840	-0.477301	0.394591	0.576430	-0.938746	0.013159	0.537525	-2.007715	7.200539	5.015189	-0.271875	0.281307	0.369595	-1.578091	7.828870	5.022119	-0.204680	0.316741	0.437077	-1.578091	7.828870	5.022119	-0.204680	0.316741	0.437077
1315.853000	0.281155	-2.004426	-1.191777	-1.495484	1.482888	0.637243	-0.472620	0.384499	0.563878	-0.935813	0.012668	0.531001	-1.627702	7.228168	5.294142	-0.170370	0.312142	0.317223	-1.564594	7.785764	5.019719	-0.202193	0.316681	0.435315	-1.564594	7.785764	5.019719	-0.202193	0.316681	0.435315
1315.865000	0.275557	-1.999901	-1.184916	-1.506776	1.483031	0.643520	-0.462876	0.375659	0.555819	-0.911940	0.011460	0.517239	-1.361450	7.175173	5.128490	-0.150303	0.293783	0.373175	-1.548578	7.734271	5.016255	-0.199211	0.316613	0.433202	-1.548578	7.734271	5.016255	-0.199211	0.316613	0.433202
1315.875000	0.270976	-1.996138	-1.179363	-1.515741	1.483128	0.648603	-0.456827	0.370315	0.545239	-0.892115	0.012547	0.508384	-1.055460	7.078187	5.160492	-0.248757	0.321535	0.406463	-1.535409	7.691642	5.012914	-0.196700	0.316546	0.431441	-1.535409	7.691642	5.012914	-0.196700	0.316546	0.431441
1315.885000	0.266528	-1.992508	-1.173967	-1.524484	1.483247	0.653689	-0.449707	0.362007	0.539131	-0.885504	0.011817	0.502978	-1.017637	7.028150	4.886900	-0.255373	0.331687	0.346664	-1.522420	7.649077	5.009172	-0.194173	0.316483	0.429680	-1.522420	7.649077	5.009172	-0.194173	0.316483	0.429680
1315.895000	0.262092	-1.988853	-1.168696	-1.533343	1.483368	0.658649	-0.440701	0.359747	0.531687	-0.876037	0.014619	0.493539	-1.227978	6.637094	4.870668	-0.191141	0.312730	0.379402	-1.509619	7.606615	5.005024	-0.191657	0.316412	0.427062	-1.509619	7.606615	5.005024	-0.191657	0.316412	0.427062
1315.907000	0.256841	-1.984602	-1.162498	-1.543750	1.483524	0.664535	-0.432185	0.350466	0.517305	-0.852913	0.013630	0.488318	-1.087047	6.683789	5.132309	-0.188529	0.281232	0.387529	-1.494436	7.556088	4.999544	-0.188643	0.316330	0.423394	-1.494436	7.556088	4.999544	-0.188643	0.316330	0.423394
1315.917000	0.252500	-1.981190	-1.157331	-1.552101	1.483680	0.669344	-0.425005	0.339855	0.508250	-0.834868	0.011893	0.479912	-0.949131	6.926170	5.172617	-0.245425	0.318967	0.357571	-1.481905	7.514295	4.994609	-0.186105	0.316260	0.420337	-1.481905	7.514295	4.994609	-0.186105	0.316260	0.420337
1315.927000	0.248245	-1.977891	-1.152200	-1.560432	1.483752	0.674161	-0.416303	0.333526	0.499745	-0.829921	0.012376	0.467324	-1.009197	7.297968	5.240810	-0.158045	0.283241	0.367490	-1.469482	7.473231	4.989334	-0.183571	0.316182	0.417281	-1.469482	7.473231	4.989334	-0.183571	0.316182	0.417281
1315.937000	0.244194	-1.974613	-1.147239	-1.568817	1.483944	0.678847	-0.406653	0.325554	0.488861	-0.811023	0.011628	0.458707	-1.260066	7.710700	5.352287	-0.108004	0.307052	0.350977	-1.457159	7.432353	4.979401	-0.181045	0.316106	0.414224	-1.457159	7.432353	4.979401	-0.181045	0.316106	0.414224
1315.949000	0.239374	-1.970729	-1.141583	-1.578290	1.484064	0.684277	-0.398405	0.325422	0.477695	-0.788323	0.011004	0.448993	-1.365983	7.325414	5.553228	-0.204577	0.273273	0.335428	-1.442584	7.383541	4.966242	-0.178002	0.316009	0.410556	-1.442584	7.383541	4.966242	-0.178002	0.316009	0.410556
1315.959000	0.235526	-1.967518	-1.136857	-1.586013	1.484135	0.688754	-0.392595	0.318723	0.473427	-0.781814	0.010786	0.443427	-1.598200	7.481225	5.331019	-0.194071	0.321477	0.321922	-1.430529	7.342712	4.954963	-0.175440	0.315927	0.407500	-1.430529	7.342712	4.954963	-0.175440	0.315927	0.407500
1315.969000	0.231666	-1.964375	-1.132205	-1.593812	1.484268	0.693101	-0.384544	0.315257	0.468279	-0.771860	0.011193	0.438824	-1.703153	7.240248	5.115233	-0.162344	0.302658	0.326692	-1.418588	7.302002	4.943418	-0.172886	0.315845	0.404443	-1.418588	7.302002	4.943418	-0.172886	0.315845	0.404443
1315.979000	0.227830	-1.961206	-1.127603	-1.601534	1.484375	0.697412	-0.379262	0.306720	0.458292	-0.750127	0.010691	0.432347	-1.773019	7.649893	5.316833	-0.106071	0.272028	0.323527	-1.406677	7.262142	4.931587	-0.170345	0.315761	0.401386	-1.406677	7.262142	4.931587	-0.170345	0.315761	0.401386
1315.991000	0.223358	-1.957575	-1.122115	-1.610362	1.484507	0.702549	-0.371584	0.302689	0.446950	-0.732167	0.010365	0.421631	-1.879027	7.276127	5.450876	-0.139839	0.311583	0.307622	-1.392522	7.214008	4.917099	-0.167265	0.315656	0.397718	-1.392522	7.214008	4.917099	-0.167265	0.315656	0.397718
1316.001000	0.219654	-1.954627	-1.117605	-1.617534	1.484591	0.706715	-0.365632	0.296557	0.438559	-0.724659	0.010020	0.413132	-1.898559	7.449033	5.384323	-0.163125	0.279559	0.291297	-1.380771	7.174450	4.904765	-0.164687	0.315567	0.394662	-1.380771	7.174450	4.904765	-0.164687	0.315567	0.394662
1316.011000	0.216082	-1.951687	-1.113168	-1.624668	1.484663	0.710782	-0.359477	0.294608	0.434477	-0.708598	0.009761	0.401585	-1.791031	6.933665	4.972548	-0.219887	0.294193	0.348812	-1.369069	7.135136	4.892185	-0.162108	0.311210	0.391605	-1.369069	7.135136	4.892185	-0.162108	0.311210	0.391605
1316.021000	0.212535	-1.948757	-1.108876	-1.631880	1.484795	0.714828	-0.350553	0.285881	0.425582	-0.692036	0.008865	0.392542	-2.144880	7.235560	4.778499	-0.127789	0.298968	0.282057	-1.357464	7.096024	4.879438	-0.159550	0.305000	0.388549	-1.357464	7.096024	4.879438	-0.159550	0.305000	0.388549
1316.033000	0.208398	-1.945367	-1.104001	-1.639976	1.484879	0.719510	-0.344236	0.280548	0.411812	-0.673956	0.008958	0.383284	-2.087979	6.767169	5.182703	-0.152642	0.255577	0.314250	-1.343623	7.049471	4.863952	-0.156470	0.297547	0.384881	-1.343623	7.049471	4.863952	-0.156470	0.297547	0.384881
1316.043000	0.204921	-1.942600	-1.100032	-1.646624	1.484974	0.723278	-0.341742	0.273311	0.400071	-0.664105	0.008726	0.376830	-1.570043	6.823761	5.414797	-0.171112	0.280128	0.304137	-1.332123	7.011243	4.850886	-0.153897	0.291335	0.381824	-1.332123	7.011243	4.850886	-0.153897	0.291335	0.381824
1316.053000	0.201542	-1.939887	-1.095985	-1.653061	1.485035	0.726988	-0.332684	0.269486	0.397086	-0.652284	0.009071	0.370334	-1.474586	6.564575	5.101049	-0.143960	0.292377	0.321342	-1.320645	6.973018	4.837586	-0.151314	0.285121	0.378767	-1.320645	6.973018	4.837586	-0.151314	0.285121	0.378767
1316.063000	0.198270	-1.937233	-1.092011	-1.659635	1.485107	0.730649	-0.326372	0.259976	0.388519	-0.641423	0.008479	0.360187	-1.187117	6.906530	5.033656	-0.022949	0.303920	0.315846	-1.309156	6.935981	4.824168	-0.148755	0.278909	0.375711	-1.309156	6.935981	4.824168	-0.148755	0.278909	0.375711
1316.073000	0.195083	-1.934656	-1.088145	-1.665948	1.485239	0.734249	-0.317139	0.255186	0.379165	-0.619542	0.008083	0.355121	-1.115638	6.727949	5.007058	-0.083499	0.291503	0.299005	-1.297725	6.898580	4.810576	-0.146184	0.272693	0.372654	-1.297725	6.898580	4.810576	-0.146184	0.272693	0.372654
1316.083000	0.191919	-1.932159	-1.084386	-1.672057	1.485263	0.737754	-0.311668	0.248484	0.371391	-0.606164	0.009152	0.346208	-0.752377	6.701251	5.107062	-0.119391	0.291566	0.282604	-1.286296	6.862065	4.796944	-0.143610	0.266477	0.369597	-1.286296	6.862065	4.796944	-0.143610	0.266477	0.369597
1316.095000	0.188230	-1.929187	-1.080029	-1.679049	1.485358	0.741785	-0.299274	0.240692	0.360213	-0.590047	0.007572	0.333895	-0.843319	6.791753	4.906070	-0.126404	0.317790	0.326287	-1.272581	6.818869	4.780422	-0.140523	0.259021	0.365929	-1.272581	6.818869	4.780422	-0.140523	0.259021	0.365929
1316.105000	0.185245	-1.926795	-1.076497	-1.684966	1.485442	0.745126	-0.292630	0.238969	0.353781	-0.582503	0.008438	0.330707	-0.555956	6.295128	4.795795	-0.103038	0.320014	0.296440	-1.261181	6.783141	4.766586	-0.137957	0.252806	0.362873	-1.261181	6.783141	4.766586	-0.137957	0.252806	0.362873
1316.115000	0.182395	-1.924507	-1.073106	-1.690801	1.485527	0.748305	-0.282225	0.230482	0.344535	-0.563634	0.007431	0.324571	-0.840496	6.561082	4.841823	-0.047439	0.342076	0.231512	-1.249750	6.748431	4.752703	-0.135413	0.246594	0.359816	-1.249750	6.748431	4.752703	-0.135413	0.246594	0.359816
1316.125000	0.179673	-1.922211	-1.069737	-1.696440	1.485599	0.751467	-0.276798	0.227586	0.333293	-0.542536	0.008059	0.309896	-0.732773	6.244041	5.038436	-0.030865	0.371329	0.339047	-1.238338	6.713682	4.738725	-0.132862	0.240376	0.356760	-1.238338	6.713682	4.738725	-0.132862	0.240376	0.356760
1316.135000	0.176994	-1.920003	-1.066421	-1.701728	1.485683	0.754585	-0.265243	0.218211	0.325631	-0.525600	0.008803	0.306771	-1.416465	6.387705	5.075683	-0.151840	0.353115	0.266099	-1.226899	6.679518	4.724689	-0.130297	0.234164	0.353703	-1.226899	6.679518	4.724689	-0.130297	0.234164	0.353703
1316.145000	0.174378	-1.917882	-1.063117	-1.706841	1.485778	0.757562	-0.261404	0.211519	0.316627	-0.518705	0.007006	0.298023	-1.428035	6.710574	5.022375	-0.120135	0.345638	0.247692	-1.215430	6.645868	4.710557	-0.127731	0.227950	0.350646	-1.215430	6.645868	4.710557	-0.127731	0.227950	0.350646
1316.157000	0.171368	-1.915375	-1.059365	-1.712927	1.485850	0.761128	-0.253452	0.209363	0.308881	-0.508679	0.007126	0.287279	-1.566503	6.319848	4.818012	-0.057498	0.348111	0.265269	-1.201658	6.605919	4.693552	-0.124659	0.220493	0.346978	-1.201658	6.605919	4.693552	-0.124659	0.220493	0.346978
1316.167000	0.168886	-1.913336	-1.056330	-1.717949	1.485922	0.763977	-0.249197	0.197821	0.295595	-0.497392	0.007471	0.279880	-1.447446	6.694585	5.019454	-0.006412	0.337236	0.237254	-1.190168	6.573061	4.679368	-0.119341	0.214278	0.343922	-1.190168	6.573061	4.679368	-0.119341	0.214278	0.343922
1316.177000	0.166404	-1.911376	-1.053388	-1.722903	1.485983	0.766719	-0.242170	0.195029	0.289961	-0.474649	0.007736	0.265734	-1.399954	6.522667	4.851525	-0.012165	0.350994	0.311053	-1.178635	6.540961	4.665190	-0.113524	0.208068	0.340865	-1.178635	6.540961	4.665190	-0.113524	0.208068	0.340865
1316.187000	0.164031	-1.909457	-1.050565	-1.727608	1.486078	0.769397	-0.235591	0.192435	0.279173	-0.458555	0.006538	0.260977	-1.489023	6.213727	4.937848	-0.063001	0.349573	0.259073	-1.167073	6.509405	4.651060	-0.107706	0.201855	0.337808	-1.167073	6.509405	4.651060	-0.107706	0.201855	0.337808
1316.197000	0.161716	-1.907547	-1.047843	-1.732041	1.486126	0.771957	-0.230272	0.183740	0.273051	-0.444056	0.006834	0.250016	-1.195687	6.375860	4.832672	-0.092728	0.384810	0.318357	-1.155501	6.477912	4.636907	-0.101880	0.195643	0.334752	-1.155501	6.477912	4.636907	-0.101880	0.195643	0.334752
1316.207000	0.159428	-1.905758	-1.045245	-1.736393	1.486174	0.774431	-0.221497	0.177937	0.264966	-0.433582	0.005809	0.247471	-1.339142	6.386017	4.862891	-0.073428	0.370396	0.207146	-1.143866	6.447312	4.622798	-0.096064	0.189431	0.331695	-1.143866	6.447312	4.622798	-0.096064	0.189431	0.331695
1316.217000	0.157270	-1.904045	-1.042697	-1.740624	1.486234	0.776889	-0.213477	0.172535	0.255906	-0.422239	0.006240	0.236619	-1.250603	6.359346	4.951373	-0.064227	0.351309	0.235758	-1.132182	6.417420	4.608770	-0.090257	0.183219	0.328639	-1.132182	6.417420	4.608770	-0.090257	0.183219	0.328639
1316.229000	0.154717	-1.901997	-1.039773	-1.745535	1.486354	0.779690	-0.205929	0.165921	0.244207	-0.407638	0.006003	0.229919	-1.024719	6.240840	4.923106	-0.022310	0.345100	0.233865	-1.118132	6.381592	4.591850	-0.083293	0.175769	0.324971	-1.118132	6.381592	4.591850	-0.083293	0.175769	0.324971
1316.239000	0.152680	-1.900409	-1.037398	-1.749608	1.486402	0.781939	-0.197340	0.158983	0.236418	-0.393777	0.005325	0.220821	-1.063754	6.455775	5.149172	-0.017153	0.340409	0.270814	-1.106325	6.353043	4.577853	-0.077503	0.169560	0.321914	-1.106325	6.353043	4.577853	-0.077503	0.169560	0.321914
1316.249000	0.150786	-1.898836	-1.035004	-1.753511	1.486449	0.784052	-0.190371	0.153469	0.231849	-0.373509	0.005283	0.217175	-1.061946	6.460621	4.881176	0.039494	0.339618	0.229200	-1.094507	6.324208	4.563747	-0.071710	0.163351	0.318857	-1.094507	6.324208	4.563747	-0.071710	0.163351	0.318857
1316.259000	0.148857	-1.897348	-1.032760	-1.757190	1.486497	0.786128	-0.185311	0.152482	0.220589	-0.357191	0.004334	0.208797	-0.684321	6.003611	4.937514	0.015963	0.333804	0.223789	-1.082603	6.296565	4.549837	-0.065923	0.157142	0.315801	-1.082603	6.296565	4.549837	-0.065923	0.157142	0.315801
1316.269000	0.147109	-1.895846	-1.030587	-1.760710	1.486521	0.788162	-0.175871	0.144000	0.210507	-0.342366	0.004512	0.200522	-0.797353	6.035984	5.005107	0.006563	0.385654	0.269376	-1.070666	6.268953	4.535872	-0.060134	0.150937	0.312744	-1.070666	6.268953	4.535872	-0.060134	0.150937	0.312744
1316.281000	0.145061	-1.894181	-1.028017	-1.764654	1.486594	0.790470	-0.167094	0.137352	0.204760	-0.330927	0.004759	0.191698	-0.693443	5.997310	4.663236	-0.018744	0.383870	0.233155	-1.056253	6.236719	4.519223	-0.053195	0.143491	0.309076	-1.056253	6.236719	4.519223	-0.053195	0.143491	0.309076
1316.291000	0.143478	-1.892824	-1.026011	-1.767794	1.486641	0.792329	-0.162049	0.131636	0.194447	-0.317167	0.004895	0.180478	-0.415181	5.966117	4.693098	-0.046477	0.411382	0.246972	-1.044182	6.210328	4.505413	-0.047416	0.137284	0.306020	-1.044182	6.210328	4.505413	-0.047416	0.137284	0.306020
1316.301000	0.141863	-1.891567	-1.024100	-1.770838	1.486677	0.794094	-0.151016	0.127253	0.184977	-0.306190	0.004615	0.176732	-0.725033	5.709497	4.717196	-0.027472	0.398656	0.230418	-1.032051	6.184501	4.491720	-0.041648	0.131083	0.302963	-1.032051	6.184501	4.491720	-0.041648	0.131083	0.302963
1316.311000	0.140462	-1.890313	-1.022298	-1.773816	1.486701	0.795816	-0.143138	0.121934	0.177786	-0.294016	0.004874	0.167378	-1.017830	5.518277	4.559532	-0.016679	0.370200	0.239161	-1.019839	6.159432	4.478098	-0.035890	0.124879	0.299906	-1.019839	6.159432	4.478098	-0.035890	0.124879	0.299906
1316.323000	0.138785	-1.888964	-1.020282	-1.777202	1.486785	0.797715	-0.135451	0.108849	0.165239	-0.276712	0.003501	0.153611	-1.153545	6.058553	4.692800	-0.002312	0.410479	0.310422	-1.005091	6.130218	4.461916	-0.028988	0.117442	0.296238	-1.005091	6.130218	4.461916	-0.028988	0.117442	0.296238
1316.333000	0.137479	-1.887882	-1.018643	-1.779883	1.486798	0.799230	-0.130656	0.105717	0.158957	-0.263658	0.005559	0.148382	-1.011043	5.943099	4.615449	0.040453	0.363738	0.239490	-0.992722	6.106513	4.448524	-0.023250	0.111243	0.293182	-0.992722	6.106513	4.448524	-0.023250	0.111243	0.293182
1316.343000	0.136199	-1.886866	-1.017129	-1.782482	1.486834	0.800632	-0.122692	0.098997	0.148474	-0.245488	0.005240	0.138924	-1.213656	5.949026	4.525712	0.034903	0.327875	0.241277	-0.980279	6.083478	4.435288	-0.017520	0.105049	0.290125	-0.980279	6.083478	4.435288	-0.017520	0.105049	0.290125
1316.353000	0.134954	-1.885924	-1.015746	-1.784880	1.486905	0.802042	-0.115498	0.093648	0.139897	-0.229687	0.003186	0.130672	-1.340799	5.978192	4.606556	0.077711	0.330612	0.209121	-0.967769	6.060968	4.422182	-0.011799	0.098854	0.287068	-0.967769	6.060968	4.422182	-0.011799	0.098854	0.287068
1316.363000	0.133900	-1.884999	-1.014421	-1.787163	1.486916	0.803244	-0.111740	0.090837	0.130991	-0.213530	0.001955	0.120611	-0.951065	5.691989	4.531401	0.056110	0.396353	0.288780	-0.955169	6.039194	4.409157	-0.006081	0.092657	0.284012	-0.955169	6.039194	4.409157	-0.006081	0.092657	0.284012
1316.373000	0.132799	-1.884152	-1.013158	-1.789171	1.486941	0.804492	-0.103587	0.082915	0.120314	-0.197558	0.002900	0.118023	-1.069576	5.802414	4.795918	0.063780	0.378750	0.200290	-0.942511	6.017731	4.396232	-0.000368	0.086463	0.280955	-0.942511	6.017731	4.396232	-0.000368	0.086463	0.280955
1316.383000	0.131805	-1.883366	-1.012012	-1.791084	1.486964	0.805601	-0.097916	0.073510	0.114069	-0.184484	0.002166	0.105179	-0.771670	6.223050	4.727414	0.017782	0.360219	0.235391	-0.929762	5.997125	4.383515	0.005333	0.080271	0.277899	-0.929762	5.997125	4.383515	0.005333	0.080271	0.277899
1316.395000	0.130668	-1.882515	-1.010749	-1.793141	1.486964	0.806855	-0.090222	0.070668	0.104650	-0.173079	0.002280	0.096122	-0.512896	6.103062	4.694048	0.038679	0.371017	0.228291	-0.914338	5.973437	4.368371	0.012172	0.072842	0.274231	-0.914338	5.973437	4.368371	0.012172	0.072842	0.274231
1316.405000	0.129797	-1.881868	-1.009734	-1.794849	1.487001	0.807722	-0.080671	0.066034	0.097552	-0.157025	0.002043	0.086147	-0.721345	5.882695	4.638228	0.054596	0.353070	0.230011	-0.901424	5.953911	4.355823	0.017860	0.066654	0.271174	-0.901424	5.953911	4.355823	0.017860	0.066654	0.271174
1316.415000	0.129069	-1.881175	-1.008818	-1.796265	1.487024	0.808573	-0.072405	0.059944	0.087401	-0.142344	0.001627	0.081894	-0.640755	5.839151	4.593071	0.047253	0.388110	0.249759	-0.888420	5.935128	4.343424	0.023540	0.060469	0.268117	-0.888420	5.935128	4.343424	0.023540	0.060469	0.268117
1316.425000	0.128364	-1.880665	-1.008008	-1.797641	1.487061	0.809361	-0.066363	0.052856	0.079255	-0.128440	0.002611	0.074964	-0.479472	6.055327	4.607687	0.031281	0.367737	0.206465	-0.875344	5.916765	4.331127	0.029220	0.054283	0.265061	-0.875344	5.916765	4.331127	0.029220	0.054283	0.265061
1316.437000	0.127648	-1.880019	-1.007091	-1.799110	1.487098	0.810205	-0.057050	0.047903	0.068997	-0.114017	0.004779	0.062381	-0.509001	5.751562	4.693270	0.063589	0.345699	0.226829	-0.859525	5.895842	4.316587	0.036019	0.046863	0.261393	-0.859525	5.895842	4.316587	0.036019	0.046863	0.261393
1316.447000	0.127185	-1.879576	-1.006473	-1.800147	1.487097	0.810800	-0.047834	0.043714	0.062105	-0.101276	0.002587	0.055403	-0.761516	5.514475	4.553465	0.088734	0.330309	0.223605	-0.846279	5.878635	4.304590	0.041681	0.040684	0.258336	-0.846279	5.878635	4.304590	0.041681	0.040684	0.258336
1316.457000	0.126707	-1.879207	-1.005866	-1.801037	1.487132	0.811255	-0.042167	0.038339	0.052836	-0.086793	0.001166	0.051960	-0.715278	5.297973	4.590732	0.070431	0.337478	0.154430	-0.832948	5.861989	4.292654	0.047334	0.034503	0.255280	-0.832948	5.861989	4.292654	0.047334	0.034503	0.255280
1316.467000	0.126326	-1.878852	-1.005404	-1.801837	1.487132	0.811741	-0.035828	0.031692	0.043516	-0.073221	0.000763	0.040659	-0.654888	5.304908	4.604295	0.069102	0.352692	0.168420	-0.819529	5.846072	4.280958	0.052978	0.028329	0.252223	-0.819529	5.846072	4.280958	0.052978	0.028329	0.252223
1316.477000	0.125970	-1.878555	-1.005036	-1.802453	1.487144	0.812083	-0.030198	0.025080	0.035570	-0.058566	0.000502	0.032549	-0.573786	5.251334	4.567539	0.111428	0.360554	0.174243	-0.806003	5.831101	4.269408	0.058609	0.022151	0.249166	-0.806003	5.831101	4.269408	0.058609	0.022151	0.249166
1316.487000	0.125793	-1.878355	-1.004669	-1.802936	1.487167	0.812343	-0.022743	0.018529	0.028377	-0.044411	0.000387	0.023722	-0.541761	5.364878	4.383460	0.076340	0.329748	0.230927	-0.792400	5.816599	4.257996	0.064234	0.015974	0.246110	-0.792400	5.816599	4.257996	0.064234	0.015974	0.246110
1316.499000	0.125569	-1.878240	-1.004387	-1.803384	1.487180	0.812542	-0.014417	0.010135	0.018828	-0.026765	0.000361	0.013412	-0.420876	5.328894	4.324548	0.121391	0.324141	0.236234	-0.775951	5.800158	4.244446	0.070978	0.008567	0.242442	-0.775951	5.800158	4.244446	0.070978	0.008567	0.242442
1316.509000	0.125477	-1.878219	-1.004283	-1.803581	1.487155	0.812658	-0.006827	0.003427	0.009729	-0.012678	0.000226	0.005736	0.026137	4.941711	4.206050	0.113696	0.343345	0.149713	-0.083392	5.028603	4.013235	0.076581	0.002395	0.128999	-0.083392	5.028603	4.013235	0.076581	0.002395	0.128999
1316.519000	0.125470	-1.878235	-1.004254	-1.803580	1.487180	0.812640	0.004414	-0.004669	-0.003513	0.011469	0.000216	-0.005447	-0.016135	4.529887	4.003487	0.275836	0.353037	0.109008	-1.707586	4.414227	3.921155	0.382298	-0.016713	0.110683	-1.707586	4.414227	3.921155	0.382298	-0.016713	0.110683
1316.529000	0.125417	-1.878275	-1.004252	-1.803519	1.487144	0.812697	-0.025804	-0.009635	-0.000486	0.015373	0.000180	0.012251	-1.607863	3.395720	4.054063	0.428516	0.307390	0.329253	-2.730231	3.351594	3.912383	0.590688	-0.016880	0.337464	-2.730231	3.351594	3.912383	0.590688	-0.016880	0.337464
1316.539000	0.125066	-1.878471	-1.004289	-1.803313	1.487167	0.812894	-0.033399	-0.021985	0.000087	0.019753	0.000154	0.022523	-1.870122	3.880109	4.030139	0.410598	0.289678	0.317405	-2.758264	3.243608	3.903761	0.622644	-0.017057	0.340896	-2.758264	3.243608	3.903761	0.622644	-0.017057	0.340896
1316.549000	0.124702	-1.878724	-1.004277	-1.803144	1.487180	0.813136	-0.044701	-0.023801	-0.000567	0.021728	0.000135	0.028834	-1.993496	3.513823	4.142363	0.497537	0.293317	0.357021	-2.786519	3.231359	3.895200	0.625430	-0.017229	0.344327	-2.786519	3.231359	3.895200	0.625430	-0.017229	0.344327
1316.561000	0.124048	-1.879148	-1.004289	-1.802852	1.487180	0.813586	-0.056195	-0.032155	-0.000281	0.029438	0.000137	0.042283	-2.625746	3.447818	4.096003	0.541302	0.306612	0.289903	-2.820767	3.217595	3.884975	0.628763	-0.017444	0.348445	-2.820767	3.217595	3.884975	0.628763	-0.017444	0.348445
1316.571000	0.123413	-1.879499	-1.004361	-1.802501	1.487179	0.814083	-0.072121	-0.040588	-0.001621	0.037182	0.000124	0.051637	-2.733313	3.770871	4.174326	0.566097	0.289067	0.264063	-2.849486	3.206204	3.876487	0.631538	-0.017628	0.351877	-2.849486	3.206204	3.876487	0.631538	-0.017628	0.351877
1316.581000	0.122626	-1.879982	-1.004360	-1.802150	1.487155	0.814602	-0.085547	-0.048319	-0.001115	0.041520	0.000124	0.058210	-2.888535	3.813650	4.146679	0.662486	0.296910	0.245201	-2.878564	3.196158	3.868124	0.634301	-0.017810	0.355308	-2.878564	3.196158	3.868124	0.634301	-0.017810	0.355308
1316.591000	0.121687	-1.880442	-1.004348	-1.801688	1.487144	0.815250	-0.098437	-0.054784	-0.000221	0.052467	0.000118	0.064061	-3.207896	3.938124	4.039678	0.637940	0.296350	0.270982	-2.907832	3.186385	3.859735	0.637064	-0.017997	0.358740	-2.907832	3.186385	3.859735	0.637064	-0.017997	0.358740
1316.603000	0.120333	-1.881179	-1.004336	-1.801011	1.487179	0.816045	-0.118046	-0.063293	-0.000188	0.062670	0.000087	0.073519	-3.203186	3.853696	4.025205	0.624602	0.313532	0.312420	-2.943271	3.175416	3.849747	0.640371	-0.018222	0.362858	-2.943271	3.175416	3.849747	0.640371	-0.018222	0.362858
1316.613000	0.119120	-1.881853	-1.004359	-1.800338	1.487192	0.816856	-0.134028	-0.068242	0.000066	0.068585	0.000080	0.084072	-3.092100	3.590110	3.959106	0.652501	0.309468	0.269928	-2.973046	3.166755	3.841492	0.643120	-0.018415	0.366289	-2.973046	3.166755	3.841492	0.643120	-0.018415	0.366289
1316.623000	0.117660	-1.882586	-1.004348	-1.799563	1.487179	0.817747	-0.148532	-0.075387	-0.000042	0.080152	0.000088	0.091553	-2.976121	3.413708	3.894950	0.580911	0.296779	0.304689	-3.003149	3.159226	3.833357	0.645858	-0.018607	0.369721	-3.003149	3.159226	3.833357	0.645858	-0.018607	0.369721
1316.633000	0.116128	-1.883385	-1.004373	-1.798781	1.487179	0.818695	-0.161149	-0.084964	-0.001108	0.084771	0.000081	0.101439	-3.227652	3.624768	3.983189	0.634350	0.301346	0.374175	-3.033452	3.152007	3.825242	0.648589	-0.018802	0.373153	-3.033452	3.152007	3.825242	0.648589	-0.018802	0.373153
1316.643000	0.114441	-1.884311	-1.004312	-1.797915	1.487167	0.819818	-0.174242	-0.090285	-0.000399	0.094235	0.000076	0.113520	-3.321031	3.448914	3.859939	0.635572	0.320113	0.294126	-3.064050	3.145720	3.817169	0.651319	-0.019003	0.376584	-3.064050	3.145720	3.817169	0.651319	-0.019003	0.376584
1316.653000	0.112571	-1.885211	-1.004373	-1.796913	1.487179	0.820984	-0.191742	-0.094268	-0.000091	0.100288	0.000071	0.119679	-3.063525	2.854641	3.830580	0.592966	0.283058	0.296116	-3.094911	3.140112	3.809239	0.654033	-0.019207	0.380016	-3.094911	3.140112	3.809239	0.654033	-0.019207	0.380016
1316.663000	0.110586	-1.886228	-1.004373	-1.795913	1.487167	0.822268	-0.204040	-0.106660	-0.001741	0.107541	0.000066	0.128293	-2.993427	3.118838	3.869955	0.610986	0.281231	0.292332	-3.125929	3.134546	3.801266	0.656750	-0.019408	0.383447	-3.125929	3.134546	3.801266	0.656750	-0.019408	0.383447
1316.675000	0.107997	-1.887649	-1.004360	-1.794541	1.487192	0.823889	-0.219940	-0.118186	-0.000532	0.116678	0.000062	0.137194	-3.129532	3.400405	3.760298	0.624333	0.294292	0.343042	-3.163664	3.129859	3.791866	0.659987	-0.019658	0.387565	-3.163664	3.129859	3.791866	0.659987	-0.019658	0.387565
1316.685000	0.105698	-1.888840	-1.004384	-1.793355	1.487155	0.825314	-0.236410	-0.125177	-0.000467	0.119985	0.000000	0.151861	-2.729172	3.363015	3.703467	0.657230	0.327316	0.277397	-3.195358	3.126450	3.784085	0.662681	-0.019866	0.390997	-3.195358	3.126450	3.784085	0.662681	-0.019866	0.390997
1316.695000	0.103198	-1.890208	-1.004384	-1.792087	1.487155	0.826887	-0.246470	-0.133533	-0.002340	0.130259	0.000000	0.157508	-2.967712	3.548242	3.761418	0.594072	0.300979	0.317455	-3.227396	3.124228	3.776469	0.665356	-0.020080	0.394428	-3.227396	3.124228	3.776469	0.665356	-0.020080	0.394428
1316.705000	0.100703	-1.891522	-1.004396	-1.790775	1.487179	0.828492	-0.257901	-0.136431	-0.000956	0.137993	0.000000	0.164166	-3.130727	2.840783	3.648006	0.604883	0.303572	0.330239	-3.259560	3.121852	3.768737	0.668036	-0.020294	0.397860	-3.259560	3.121852	3.768737	0.668036	-0.020294	0.397860
1316.715000	0.098013	-1.892931	-1.004433	-1.789356	1.487179	0.830228	-0.272348	-0.148387	-0.002127	0.146286	0.000000	0.177357	-3.118201	3.262848	3.646290	0.586342	0.279109	0.321403	-3.292044	3.120516	3.761132	0.670705	-0.020513	0.401292	-3.292044	3.120516	3.761132	0.670705	-0.020513	0.401292
1316.727000	0.094525	-1.894808	-1.004468	-1.787571	1.487192	0.832403	-0.289435	-0.159273	-0.002061	0.148896	0.000000	0.187163	-3.261257	3.553012	3.654022	0.653404	0.282870	0.299379	-3.331440	3.120216	3.752154	0.673891	-0.020775	0.405410	-3.331440	3.120216	3.752154	0.673891	-0.020775	0.405410
1316.737000	0.091506	-1.896451	-1.004457	-1.786015	1.487179	0.834310	-0.303798	-0.165573	-0.002162	0.156788	0.000000	0.192485	-3.130013	3.468155	3.580128	0.632401	0.273964	0.383403	-3.364521	3.120485	3.744646	0.676544	-0.020995	0.408841	-3.364521	3.120485	3.744646	0.676544	-0.020995	0.408841
1316.747000	0.088380	-1.898100	-1.004516	-1.784307	1.487179	0.836289	-0.314820	-0.168371	-0.002216	0.164509	0.000000	0.207117	-3.408165	2.834260	3.544418	0.639816	0.263496	0.297334	-3.397850	3.121319	3.737210	0.679186	-0.021221	0.412273	-3.397850	3.121319	3.737210	0.679186	-0.021221	0.412273
1316.757000	0.085098	-1.899871	-1.004554	-1.782605	1.487167	0.838443	-0.331504	-0.182760	-0.003443	0.171218	0.000000	0.214335	-3.155579	3.593735	3.568420	0.636289	0.275726	0.324178	-3.431439	3.122802	3.729816	0.681824	-0.021445	0.415704	-3.431439	3.122802	3.729816	0.681824	-0.021445	0.415704
1316.769000	0.081022	-1.902167	-1.004540	-1.780454	1.487179	0.841074	-0.347731	-0.190437	-0.002137	0.179084	0.000000	0.228067	-3.373924	3.380622	3.422097	0.660770	0.246752	0.296177	-3.472113	3.125587	3.720966	0.684976	-0.021720	0.419822	-3.472113	3.125587	3.720966	0.684976	-0.021720	0.419822
1316.779000	0.077463	-1.904082	-1.004590	-1.778598	1.487179	0.843331	-0.360516	-0.194377	-0.003779	0.185875	0.000000	0.235366	-3.596936	3.143260	3.499024	0.664530	0.253097	0.329272	-3.506321	3.128770	3.713681	0.687589	-0.021951	0.423254	-3.506321	3.128770	3.713681	0.687589	-0.021951	0.423254
1316.789000	0.073797	-1.906098	-1.004649	-1.776711	1.487167	0.845748	-0.375309	-0.205716	-0.004290	0.192991	0.000000	0.242359	-3.757865	3.465222	3.477564	0.681353	0.258357	0.342309	-3.540770	3.132471	3.706393	0.690195	-0.022184	0.426685	-3.540770	3.132471	3.706393	0.690195	-0.022184	0.426685
1316.799000	0.069999	-1.908212	-1.004685	-1.774755	1.487167	0.848216	-0.388260	-0.212370	-0.004565	0.204627	0.000000	0.252541	-4.060678	3.448875	3.467273	0.627881	0.245600	0.336379	-3.575532	3.137127	3.699190	0.692789	-0.022420	0.430117	-3.575532	3.137127	3.699190	0.692789	-0.022420	0.430117
1316.809000	0.065983	-1.910369	-1.004745	-1.772657	1.487167	0.850737	-0.405807	-0.217962	-0.004975	0.214174	0.000000	0.261300	-3.901452	3.284865	3.445430	0.639374	0.235571	0.398702	-3.610516	3.142169	3.691999	0.695382	-0.022658	0.433549	-3.610516	3.142169	3.691999	0.695382	-0.022658	0.433549
1316.819000	0.061823	-1.912624	-1.004782	-1.770519	1.487179	0.853406	-0.420487	-0.227625	-0.005877	0.219572	0.000000	0.271614	-3.918997	3.519563	3.508997	0.716742	0.246435	0.340684	-3.645769	3.147897	3.684826	0.697961	-0.022895	0.436980	-3.645769	3.147897	3.684826	0.697961	-0.022895	0.436980
1316.829000	0.057558	-1.915002	-1.004842	-1.768346	1.487167	0.856210	-0.434305	-0.235437	-0.005714	0.231570	0.000000	0.278254	-4.007784	3.519025	3.484003	0.659077	0.244485	0.353316	-3.681344	3.154617	3.677703	0.700529	-0.023137	0.440412	-3.681344	3.154617	3.677703	0.700529	-0.023137	0.440412
1316.841000	0.052221	-1.917848	-1.004902	-1.765554	1.487167	0.859642	-0.452769	-0.239772	-0.006127	0.241095	0.000000	0.287417	-3.733562	3.224873	3.431438	0.622748	0.224547	0.348463	-3.724256	3.162758	3.669051	0.703619	-0.023433	0.444530	-3.724256	3.162758	3.669051	0.703619	-0.023433	0.444530
1316.851000	0.047646	-1.920296	-1.004949	-1.763151	1.487167	0.862558	-0.466870	-0.252453	-0.006471	0.245245	0.000000	0.296416	-3.709257	3.564225	3.413732	0.651964	0.224538	0.349933	-3.760401	3.170814	3.661940	0.706176	-0.023675	0.447961	-3.760401	3.170814	3.661940	0.706176	-0.023675	0.447961
1316.861000	0.042891	-1.922870	-1.005033	-1.760634	1.487179	0.865585	-0.481806	-0.255412	-0.006423	0.254167	0.000000	0.302894	-3.603675	3.198446	3.442922	0.616964	0.225402	0.400021	-3.796745	3.179104	3.654791	0.708732	-0.023921	0.451393	-3.796745	3.179104	3.654791	0.708732	-0.023921	0.451393
1316.871000	0.037934	-1.925505	-1.005106	-1.758126	1.487179	0.868667	-0.493313	-0.266870	-0.008500	0.258721	0.000000	0.315111	-3.776987	3.440444	3.569338	0.648556	0.222956	0.340769	-3.833378	3.188180	3.647689	0.711274	-0.024168	0.454824	-3.833378	3.188180	3.647689	0.711274	-0.024168	0.454824
1316.883000	0.031885	-1.928712	-1.005189	-1.754879	1.487167	0.872508	-0.509083	-0.274752	-0.005529	0.267289	0.000000	0.327488	-3.742532	3.554855	3.613628	0.649362	0.200347	0.282013	-3.865130	3.199687	3.639114	0.714323	-0.024472	0.458942	-3.865130	3.199687	3.639114	0.714323	-0.024472	0.458942
1316.893000	0.026604	-1.931516	-1.005224	-1.752153	1.487179	0.875805	-0.520601	-0.284100	-0.005304	0.271283	0.000000	0.332082	-3.740627	3.608852	3.538673	0.698956	0.195994	0.408964	-3.887156	3.210148	3.631973	0.716859	-0.024723	0.462374	-3.887156	3.210148	3.631973	0.716859	-0.024723	0.462374
1316.903000	0.021323	-1.934357	-1.005235	-1.749303	1.487179	0.879209	-0.533051	-0.289957	-0.004230	0.275128	0.000000	0.346307	-3.958673	3.439372	3.421473	0.698412	0.182165	0.343316	-3.909403	3.220979	3.624793	0.719384	-0.024980	0.465806	-3.909403	3.220979	3.624793	0.719384	-0.024980	0.465806
1316.913000	0.015897	-1.937325	-1.005271	-1.746471	1.487155	0.882653	-0.548826	-0.296146	-0.004409	0.281668	0.000000	0.357063	-3.954320	3.220895	3.363702	0.695736	0.156458	0.402792	-3.931970	3.232763	3.617616	0.721899	-0.025233	0.469237	-3.931970	3.232763	3.617616	0.721899	-0.025233	0.469237
1316.925000	0.009176	-1.940941	-1.005307	-1.743055	1.487192	0.887009	-0.565405	-0.305791	-0.003958	0.291330	0.000000	0.364285	-4.202489	3.314099	3.337643	0.685085	0.156781	0.382418	-3.959399	3.247717	3.608948	0.724903	-0.025542	0.473355	-3.959399	3.247717	3.608948	0.724903	-0.025542	0.473355
1316.935000	0.003487	-1.944103	-1.005357	-1.740111	1.487167	0.890731	-0.578965	-0.314073	-0.005751	0.302075	0.000000	0.373744	-4.307620	3.168822	3.436178	0.719399	0.169215	0.375450	-3.982533	3.260782	3.601690	0.727398	-0.025799	0.476787	-3.982533	3.260782	3.601690	0.727398	-0.025799	0.476787
1316.945000	-0.002346	-1.947293	-1.005416	-1.737043	1.487167	0.894516	-0.592835	-0.323309	-0.005535	0.310121	0.000000	0.382684	-4.393116	3.398812	3.424345	0.684894	0.120733	0.363439	-4.005966	3.274692	3.594475	0.729872	-0.026060	0.480218	-4.005966	3.274692	3.594475	0.729872	-0.026060	0.480218
1316.955000	-0.008349	-1.950596	-1.005501	-1.733935	1.487179	0.898449	-0.609559	-0.331219	-0.007468	0.318877	-0.000000	0.389220	-4.386057	3.475356	3.474940	0.647135	0.142975	0.396953	-4.029654	3.289152	3.587190	0.732353	-0.026321	0.483650	-4.029654	3.289152	3.587190	0.732353	-0.026321	0.483650
1316.967000	-0.015734	-1.954651	-1.005596	-1.730030	1.487143	0.903179	-0.626659	-0.336977	-0.006999	0.329234	-0.000000	0.398668	-4.535789	3.385406	3.493918	0.704825	0.135024	0.392068	-4.058405	3.307198	3.578391	0.735310	-0.026636	0.487768	-4.058405	3.307198	3.578391	0.735310	-0.026636	0.487768
1316.977000	-0.022096	-1.958089	-1.005681	-1.726750	1.487179	0.907224	-0.640786	-0.349251	-0.008186	0.337453	-0.000000	0.406738	-4.709169	3.795480	3.632806	0.718629	0.103830	0.423829	-4.082617	3.322700	3.570983	0.737774	-0.026900	0.491199	-4.082617	3.322700	3.570983	0.737774	-0.026900	0.491199
1316.987000	-0.028661	-1.961626	-1.005799	-1.723324	1.487167	0.911295	-0.653971	-0.353444	-0.007647	0.342415	-0.000291	0.419149	-4.742739	3.529702	3.590703	0.714037	0.096361	0.385522	-4.107083	3.338765	3.563526	0.740234	-0.027165	0.494631	-4.107083	3.338765	3.563526	0.740234	-0.027165	0.494631
1316.997000	-0.035346	-1.965228	-1.005859	-1.719741	1.487179	0.915547	-0.669382	-0.362676	-0.006655	0.348047	-0.000306	0.431517	-4.562810	3.927013	3.500916	0.657253	0.072352	0.395522	-4.131872	3.355800	3.556015	0.742685	-0.027433	0.498063	-4.131872	3.355800	3.556015	0.742685	-0.027433	0.498063
1317.009000	-0.043456	-1.969620	-1.005943	-1.715478	1.487167	0.920743	-0.684084	-0.369616	-0.006319	0.353428	-0.000339	0.442427	-4.967680	3.739844	3.498545	0.663218	0.079761	0.382696	-4.161898	3.376672	3.546889	0.745620	-0.027753	0.502180	-4.161898	3.376672	3.546889	0.745620	-0.027753	0.502180
1317.019000	-0.050356	-1.973401	-1.005979	-1.711911	1.487131	0.925244	-0.698666	-0.374518	-0.006367	0.359447	-0.000298	0.449716	-4.904865	3.534553	3.526150	0.694008	0.045331	0.369924	-4.187191	3.394673	3.539194	0.748044	-0.028018	0.505612	-4.187191	3.394673	3.539194	0.748044	-0.028018	0.505612
1317.029000	-0.057472	-1.977182	-1.006039	-1.708280	1.487167	0.929804	-0.713217	-0.384700	-0.006684	0.369273	-0.000310	0.458325	-4.902948	3.596188	3.535746	0.694161	0.040406	0.387606	-4.212730	3.413191	3.531386	0.750464	-0.028288	0.509044	-4.212730	3.413191	3.531386	0.750464	-0.028288	0.509044
1317.039000	-0.064695	-1.981058	-1.006159	-1.704609	1.487155	0.934424	-0.727554	-0.390654	-0.006856	0.380562	-0.000286	0.464851	-4.992464	3.458690	3.486844	0.716294	0.046061	0.422566	-4.238457	3.431956	3.523511	0.752875	-0.028559	0.512475	-4.238457	3.431956	3.523511	0.752875	-0.028559	0.512475
1317.051000	-0.073500	-1.985859	-1.006194	-1.700073	1.487179	0.940088	-0.744207	-0.399649	-0.006390	0.392200	-0.000331	0.475476	-5.061890	3.519109	3.476149	0.729884	-0.004176	0.403852	-4.269765	3.455819	3.513919	0.755753	-0.028884	0.516593	-4.269765	3.455819	3.513919	0.755753	-0.028884	0.516593
1317.061000	-0.080929	-1.989907	-1.006242	-1.696116	1.487167	0.944814	-0.756752	-0.410373	-0.005992	0.399993	-0.000507	0.485148	-5.453664	3.745750	3.423768	0.729433	0.016334	0.464611	-4.296038	3.475812	3.505798	0.758160	-0.029150	0.520025	-4.296038	3.475812	3.505798	0.758160	-0.029150	0.520025
1317.071000	-0.088599	-1.994082	-1.006338	-1.692036	1.487155	0.949695	-0.772319	-0.417023	-0.006708	0.407363	-0.000553	0.497149	-5.335669	3.737371	3.465019	0.679924	0.026647	0.453101	-4.322571	3.496465	3.497583	0.760564	-0.029421	0.523456	-4.322571	3.496465	3.497583	0.760564	-0.029421	0.523456
1317.081000	-0.096547	-1.998282	-1.006362	-1.687851	1.487143	0.954710	-0.787802	-0.423220	-0.006698	0.409977	-0.000799	0.504234	-5.184150	3.673723	3.422552	0.652140	0.002351	0.435211	-4.349348	3.517678	3.489242	0.762965	-0.029696	0.526202	-4.349348	3.517678	3.489242	0.762965	-0.029696	0.526202
1317.091000	-0.104453	-2.002579	-1.006386	-1.683693	1.487143	0.959806	-0.798360	-0.431938	-0.006712	0.410666	-0.000705	0.511113	-5.308853	3.705182	3.372959	0.689694	-0.002684	0.450598	-4.376357	3.539436	3.480765	0.765345	-0.029964	0.528179	-4.376357	3.539436	3.480765	0.765345	-0.029964	0.528179
1317.103000	-0.114188	-2.007765	-1.006494	-1.678714	1.487143	0.966080	-0.814315	-0.441240	-0.006857	0.417388	-0.000885	0.523253	-5.621147	3.653509	3.318401	0.752203	-0.016710	0.390227	-4.409007	3.565840	3.470387	0.768189	-0.030289	0.530551	-4.409007	3.565840	3.470387	0.768189	-0.030289	0.530551
1317.113000	-0.122458	-2.012263	-1.006566	-1.674465	1.487107	0.971366	-0.827886	-0.447907	-0.007431	0.430894	-0.001734	0.531385	-5.538168	3.685077	3.337039	0.735580	-0.005773	0.436296	-4.436500	3.588648	3.461580	0.770541	-0.030560	0.532528	-4.436500	3.588648	3.461580	0.770541	-0.030560	0.532528
1317.123000	-0.130788	-2.016798	-1.006661	-1.670157	1.487071	0.976719	-0.841406	-0.455758	-0.007228	0.442088	-0.002095	0.541315	-5.948069	3.862291	3.342824	0.726711	0.003898	0.409797	-4.464210	3.611885	3.452604	0.772890	-0.030834	0.534506	-4.464210	3.611885	3.452604	0.772890	-0.030834	0.534506
1317.133000	-0.139192	-2.021357	-1.006721	-1.665705	1.487095	0.982162	-0.855453	-0.465833	-0.007987	0.452756	-0.001141	0.548871	-6.042262	3.950924	3.315182	0.692439	0.052849	0.403893	-4.492151	3.635707	3.443477	0.775241	-0.031106	0.536483	-4.492151	3.635707	3.443477	0.775241	-0.031106	0.536483
1317.145000	-0.149476	-2.027015	-1.006768	-1.660202	1.487071	0.988855	-0.872652	-0.473177	-0.006938	0.457011	-0.001721	0.560063	-6.612061	3.698251	3.228733	0.706118	0.042162	0.410186	-4.525912	3.664695	3.432301	0.778057	-0.031431	0.538855	-4.525912	3.664695	3.432301	0.778057	-0.031431	0.538855
1317.155000	-0.158369	-2.031801	-1.006804	-1.655453	1.487083	0.994487	-0.890204	-0.479004	-0.006572	0.459336	-0.001035	0.568141	-6.539413	3.709543	3.099656	0.680638	0.004256	0.393853	-4.554235	3.689092	3.422775	0.780404	-0.031700	0.540832	-4.554235	3.689092	3.422775	0.780404	-0.031700	0.540832
1317.165000	-0.167352	-2.036599	-1.006841	-1.650813	1.487047	1.000187	-0.902056	-0.485291	-0.005965	0.465777	-0.000535	0.577027	-6.985307	3.323582	3.017858	0.721476	-0.003061	0.422139	-4.582781	3.714104	3.413053	0.782736	-0.031969	0.542810	-4.582781	3.714104	3.413053	0.782736	-0.031969	0.542810
1317.175000	-0.176460	-2.041501	-1.006900	-1.646134	1.487059	1.005985	-0.914496	-0.493274	-0.006098	0.474931	-0.000462	0.583082	-7.119028	3.414883	2.870741	0.730229	0.024783	0.495539	-4.611476	3.739279	3.403109	0.785050	-0.032237	0.544787	-4.611476	3.739279	3.403109	0.785050	-0.032237	0.544787
1317.187000	-0.187646	-2.047436	-1.006972	-1.640448	1.487035	1.013117	-0.932629	-0.503477	-0.007786	0.490001	-0.000367	0.602900	-7.383746	3.322848	2.871181	0.694875	0.010512	0.433895	-4.646116	3.776975	3.390906	0.787822	-0.032560	0.547159	-4.646116	3.776975	3.390906	0.787822	-0.032560	0.547159
1317.197000	-0.196977	-2.052477	-1.007081	-1.635558	1.487059	1.019175	-0.946092	-0.513231	-0.008806	0.497976	-0.000272	0.610895	-7.271960	3.342369	2.951567	0.676829	0.026501	0.457790	-4.675157	3.811385	3.380500	0.790131	-0.032826	0.549137	-4.675157	3.811385	3.380500	0.790131	-0.032826	0.549137
1317.207000	-0.206462	-2.057668	-1.007104	-1.630517	1.487083	1.025325	-0.961372	-0.520506	-0.008334	0.504111	-0.000250	0.618684	-7.870120	3.273240	2.838970	0.723456	0.012998	0.404348	-4.704467	3.846686	3.369842	0.791979	-0.033090	0.551114	-4.704467	3.846686	3.369842	0.791979	-0.033090	0.551114
1317.217000	-0.216237	-2.063000	-1.007153	-1.625353	1.487071	1.031563	-0.979027	-0.527095	-0.008876	0.510249	-0.000237	0.622134	-7.619220	3.301968	2.760248	0.641834	0.015706	0.459442	-4.733992	3.882680	3.358934	0.792839	-0.033358	0.553091	-4.733992	3.882680	3.358934	0.792839	-0.033358	0.553091
1317.229000	-0.228133	-2.069513	-1.007381	-1.619149	1.487071	1.039064	-0.995636	-0.537471	-0.011262	0.510430	-0.000222	0.635109	-7.461316	3.429470	2.927428	0.719149	0.011849	0.457428	-4.769525	3.926043	3.345462	0.793835	-0.033669	0.555463	-4.769525	3.926043	3.345462	0.793835	-0.033669	0.555463
1317.239000	-0.238194	-2.074947	-1.007514	-1.614058	1.487035	1.045516	-1.011037	-0.545610	-0.013575	0.520682	-0.000249	0.645282	-7.376142	3.603523	3.031817	0.764788	-0.007759	0.434497	-4.799300	3.962490	3.333922	0.794650	-0.033931	0.557441	-4.799300	3.962490	3.333922	0.794650	-0.033931	0.557441
1317.249000	-0.248398	-2.080404	-1.007682	-1.608868	1.487023	1.052001	-1.023365	-0.555112	-0.014637	0.535429	-0.000394	0.652733	-7.461186	3.906414	3.136178	0.745901	-0.001989	0.450478	-4.829105	3.998775	3.322108	0.795466	-0.034190	0.559418	-4.829105	3.998775	3.322108	0.795466	-0.034190	0.559418
1317.259000	-0.258721	-2.086027	-1.007863	-1.603497	1.487011	1.058613	-1.037636	-0.563584	-0.016714	0.544884	-0.000386	0.658392	-7.266060	4.304707	3.304758	0.715954	0.001603	0.510267	-4.859115	4.035948	3.309946	0.796264	-0.034445	0.561395	-4.859115	4.035948	3.309946	0.796264	-0.034445	0.561395
1317.271000	-0.271221	-2.092899	-1.008039	-1.596862	1.487035	1.066561	-1.050657	-0.569435	-0.011019	0.550888	-0.000323	0.672370	-5.882746	5.411157	3.521718	0.686958	-0.001876	0.378661	-3.421006	4.969749	3.599484	0.775170	-0.023377	0.512028	-3.421006	4.969749	3.599484	0.775170	-0.023377	0.512028
1317.281000	-0.281681	-2.098604	-1.008061	-1.591274	1.487035	1.073217	-1.042023	-0.561291	-0.008099	0.543155	-0.000371	0.670452	-6.951128	4.730372	3.211355	0.672589	0.019102	0.442425	-3.419686	5.003205	3.598052	0.775166	-0.023326	0.512028	-3.419686	5.003205	3.598052	0.775166	-0.023326	0.512028
1317.291000	-0.292207	-2.104285	-1.008170	-1.585903	1.487047	1.079972	-1.047349	-0.562895	-0.008098	0.539875	-0.000255	0.672999	-6.538710	4.939392	3.177110	0.702389	0.002532	0.432317	-3.418311	5.036019	3.596458	0.775144	-0.023276	0.512028	-3.418311	5.036019	3.596458	0.775144	-0.023276	0.512028
1317.301000	-0.302627	-2.109951	-1.008265	-1.580582	1.487035	1.086732	-1.049276	-0.563087	-0.009084	0.543869	-0.000151	0.670680	-6.307437	4.990961	3.270234	0.719400	0.004180	0.390890	-3.416881	5.068381	3.594705	0.775110	-0.023223	0.512028	-3.416881	5.068381	3.594705	0.775110	-0.023223	0.512028
1317.313000	-0.315296	-2.116664	-1.008363	-1.574089	1.487023	1.094725	-1.049715	-0.562594	-0.009195	0.549637	-0.000151	0.664489	-6.020886	4.809427	3.259954	0.728522	0.003270	0.476159	-3.415115	5.106427	3.592455	0.775085	-0.023167	0.512028	-3.415115	5.106427	3.592455	0.775085	-0.023167	0.512028
1317.323000	-0.325840	-2.122253	-1.008445	-1.568640	1.487000	1.101361	-1.048632	-0.563365	-0.007918	0.549138	-0.000157	0.670300	-5.985214	4.838771	3.185925	0.721614	0.024997	0.426175	-3.413571	5.138343	3.590405	0.775069	-0.023112	0.512028	-3.413571	5.138343	3.590405	0.775069	-0.023112	0.512028
1317.333000	-0.336330	-2.127875	-1.008444	-1.562931	1.487035	1.108105	-1.046128	-0.563610	-0.005597	0.547954	-0.000205	0.672691	-6.126227	4.670334	2.932481	0.615183	0.013103	0.422575	-3.412012	5.169459	3.588308	0.775096	-0.023065	0.512028	-3.412012	5.169459	3.588308	0.775096	-0.023065	0.512028
1317.343000	-0.346800	-2.133551	-1.008492	-1.557400	1.487023	1.114827	-1.046663	-0.563471	-0.005429	0.539079	-0.000221	0.669365	-5.963193	4.413605	2.828390	0.648816	-0.013720	0.437029	-3.410381	5.200627	3.586028	0.775107	-0.023013	0.512028	-3.410381	5.200627	3.586028	0.775107	-0.023013	0.512028
1317.355000	-0.359283	-2.140312	-1.008540	-1.550932	1.487047	1.122928	-1.045513	-0.563748	-0.006008	0.540757	-0.000291	0.671527	-6.182097	4.493589	2.724679	0.714738	-0.004908	0.403618	-3.408329	5.237865	3.583031	0.775081	-0.022952	0.512028	-3.408329	5.237865	3.583031	0.775081	-0.022952	0.512028
1317.365000	-0.369747	-2.145865	-1.008574	-1.545600	1.487000	1.129601	-1.041089	-0.564862	-0.005201	0.546265	-0.000264	0.668548	-6.928321	4.308434	2.587604	0.629779	-0.016251	0.434407	-3.406590	5.268170	3.580433	0.775070	-0.022902	0.512028	-3.406590	5.268170	3.580433	0.775070	-0.022902	0.512028
1317.375000	-0.380036	-2.151544	-1.008648	-1.540115	1.487035	1.136228	-1.040597	-0.565193	-0.007030	0.548843	-0.000283	0.669895	-7.434784	4.178252	2.613425	0.575210	-0.049277	0.477258	-3.404785	5.298333	3.577676	0.775061	-0.022853	0.512028	-3.404785	5.298333	3.577676	0.775061	-0.022853	0.512028
1317.385000	-0.390357	-2.157137	-1.008658	-1.534604	1.487011	1.142925	-1.040956	-0.563885	-0.006065	0.548871	-0.000339	0.671516	-7.771146	3.908593	2.435478	0.605484	-0.043062	0.421237	-3.402917	5.328315	3.574775	0.775061	-0.022803	0.512028	-3.402917	5.328315	3.574775	0.775061	-0.022803	0.512028
1317.395000	-0.400707	-2.162772	-1.008695	-1.529028	1.487035	1.149650	-1.041446	-0.564022	-0.005662	0.541358	-0.000622	0.672694	-8.252975	3.802466	2.212461	0.592349	-0.052111	0.361082	-3.401005	5.358433	3.571754	0.775073	-0.022751	0.512028	-3.401005	5.358433	3.571754	0.775073	-0.022751	0.512028
1317.405000	-0.411225	-2.168406	-1.008733	-1.523618	1.487023	1.156419	-1.046901	-0.564753	-0.007612	0.539317	-0.000521	0.666716	-8.268041	3.764559	2.281163	0.604034	-0.054304	0.463477	-3.399033	5.387639	3.568567	0.775066	-0.022698	0.512028	-3.399033	5.387639	3.568567	0.775066	-0.022698	0.512028
1317.417000	-0.423744	-2.175128	-1.008864	-1.517235	1.487000	1.164399	-1.048024	-0.567133	-0.009807	0.544727	-0.000728	0.669847	-8.285755	3.766937	2.344592	0.648867	-0.061544	0.420487	-3.396571	5.422597	3.564486	0.775031	-0.022636	0.512028	-3.396571	5.422597	3.564486	0.775031	-0.022636	0.512028
1317.427000	-0.434317	-2.180819	-1.008949	-1.511823	1.487035	1.171081	-1.047105	-0.569107	-0.011315	0.548834	-0.000916	0.672043	-8.430908	4.061674	2.313887	0.606159	-0.079828	0.409962	-3.394468	5.451471	3.560954	0.775016	-0.022587	0.512028	-3.394468	5.451471	3.560954	0.775016	-0.022587	0.512028
1317.437000	-0.444753	-2.186550	-1.009093	-1.506332	1.486974	1.177840	-1.050196	-0.569308	-0.012036	0.547128	-0.000825	0.669041	-8.179487	4.191244	2.302740	0.612410	-0.062395	0.442350	-3.392243	5.480679	3.557147	0.774988	-0.022535	0.512028	-3.392243	5.480679	3.557147	0.774988	-0.022535	0.512028
1317.447000	-0.455207	-2.192267	-1.009225	-1.500775	1.486987	1.184577	-1.051205	-0.566556	-0.012618	0.544385	-0.000957	0.670209	-8.283365	3.897947	2.270347	0.585746	-0.076901	0.414722	-3.389961	5.509501	3.553204	0.774977	-0.022483	0.512028	-3.389961	5.509501	3.553204	0.774977	-0.022483	0.512028
1317.457000	-0.465776	-2.198040	-1.009321	-1.495223	1.486999	1.191211	-1.049752	-0.567646	-0.012550	0.540847	-0.001133	0.668818	-8.348818	4.260762	2.194674	0.585874	-0.061821	0.428001	-3.387649	5.537779	3.549153	0.774965	-0.022428	0.512028	-3.387649	5.537779	3.549153	0.774965	-0.022428	0.512028
1317.467000	-0.476240	-2.203675	-1.009513	-1.489889	1.486987	1.197814	-1.051044	-0.567897	-0.015000	0.538751	-0.000998	0.670692	-8.444612	4.349729	2.331447	0.634543	-0.051954	0.456876	-3.385284	5.565675	3.544939	0.774937	-0.022374	0.512028	-3.385284	5.565675	3.544939	0.774937	-0.022374	0.512028
1317.477000	-0.486729	-2.209283	-1.009646	-1.484528	1.486962	1.204550	-1.051982	-0.569421	-0.016973	0.544376	-0.001284	0.673807	-8.145449	4.527347	2.467314	0.623076	-0.042683	0.414937	-3.382874	5.592995	3.540586	0.774905	-0.022322	0.512028	-3.382874	5.592995	3.540586	0.774905	-0.022322	0.512028
1317.489000	-0.499325	-2.216139	-1.009885	-1.477979	1.486951	1.212655	-1.049343	-0.568998	-0.016677	0.551878	-0.000622	0.670153	-8.382430	4.688908	2.477891	0.524211	-0.026132	0.395630	-3.379880	5.625784	3.535115	0.774871	-0.022257	0.512028	-3.379880	5.625784	3.535115	0.774871	-0.022257	0.512028
1317.499000	-0.509898	-2.221887	-1.010028	-1.472489	1.486903	1.219394	-1.050121	-0.568327	-0.015811	0.550522	-0.000491	0.665877	-8.340034	4.665854	2.458664	0.603718	-0.043057	0.467269	-3.377325	5.653063	3.530395	0.774845	-0.022205	0.512028	-3.377325	5.653063	3.530395	0.774845	-0.022205	0.512028
1317.509000	-0.520332	-2.227581	-1.010232	-1.466870	1.486927	1.226082	-1.050662	-0.567023	-0.016369	0.543199	-0.000874	0.668558	-8.019702	4.655946	2.474901	0.552212	-0.030259	0.438235	-3.374729	5.679656	3.525569	0.774846	-0.022152	0.512028	-3.374729	5.679656	3.525569	0.774846	-0.022152	0.512028
1317.519000	-0.530815	-2.233310	-1.010364	-1.461372	1.486903	1.232759	-1.050269	-0.567311	-0.015609	0.539478	-0.000623	0.673146	-8.301456	4.690928	2.470035	0.566726	-0.000931	0.420329	-3.372066	5.706427	3.520554	0.774824	-0.022095	0.512028	-3.372066	5.706427	3.520554	0.774824	-0.022095	0.512028
1317.529000	-0.541314	-2.238949	-1.010552	-1.456089	1.486915	1.239462	-1.051069	-0.566472	-0.011330	0.542709	-0.000503	0.669753	-8.226065	4.625110	2.659140	0.619978	-0.047964	0.455208	-3.369379	5.732384	3.515420	0.774783	-0.022043	0.512028	-3.369379	5.732384	3.515420	0.774783	-0.022043	0.512028
1317.539000	-0.551781	-2.244597	-1.010650	-1.450749	1.486915	1.246232	-1.051719	-0.567318	-0.012599	0.549011	-0.000452	0.671184	-7.965014	4.759119	2.809110	0.624941	-0.006008	0.375710	-3.366642	5.757974	3.510152	0.774752	-0.021988	0.512028	-3.366642	5.757974	3.510152	0.774752	-0.021988	0.512028
1317.551000	-0.564505	-2.251393	-1.010743	-1.444177	1.486855	1.254286	-1.048128	-0.567082	-0.009580	0.551615	-0.000361	0.667550	-8.205526	4.761107	2.600379	0.556288	-0.013081	0.413129	-3.363358	5.788394	3.503832	0.774761	-0.021925	0.512028	-3.363358	5.788394	3.503832	0.774761	-0.021925	0.512028
1317.561000	-0.574979	-2.257022	-1.010911	-1.438584	1.486867	1.260899	-1.047408	-0.564624	-0.010739	0.544376	-0.000319	0.669625	-8.011955	4.510751	2.688306	0.559641	-0.000091	0.453581	-2.376344	6.362541	3.689337	0.763296	-0.014565	0.481291	-2.376344	6.362541	3.689337	0.763296	-0.014565	0.481291
1317.571000	-0.585266	-2.262697	-1.010944	-1.433046	1.486891	1.267523	-1.024383	-0.552629	-0.005223	0.533748	-0.000246	0.659819	-7.495545	4.948238	2.677052	0.516694	-0.005390	0.420329	-1.688967	6.752418	3.823569	0.754856	-0.009398	0.458933	-1.688967	6.752418	3.823569	0.754856	-0.009398	0.458933
1317.581000	-0.595486	-2.268203	-1.011029	-1.427821	1.486879	1.274143	-1.014451	-0.548043	-0.006652	0.526203	-0.000234	0.653096	-7.323931	5.088624	2.718876	0.540359	-0.009502	0.354135	-1.657846	6.774525	3.831203	0.753976	-0.009098	0.456956	-1.657846	6.774525	3.831203	0.753976	-0.009098	0.456956
1317.593000	-0.607615	-2.274698	-1.011186	-1.421660	1.486879	1.281929	-1.004761	-0.542853	-0.009515	0.521123	-0.000216	0.637874	-6.786933	5.401842	2.970101	0.584991	0.031870	0.430309	-1.621097	6.800392	3.840444	0.752902	-0.008744	0.454584	-1.621097	6.800392	3.840444	0.752902	-0.008744	0.454584
1317.603000	-0.617619	-2.280081	-1.011222	-1.416458	1.486843	1.288237	-0.991034	-0.535304	-0.009035	0.520880	-0.000190	0.631723	-6.875367	5.363837	2.896861	0.518821	-0.001799	0.398592	-1.590705	6.822078	3.847970	0.751991	-0.008455	0.452606	-1.590705	6.822078	3.847970	0.751991	-0.008455	0.452606
1317.613000	-0.627467	-2.285388	-1.011365	-1.411270	1.486867	1.294479	-0.977542	-0.528747	-0.007918	0.510493	-0.000168	0.625905	-6.558721	5.538293	2.911668	0.524710	0.015467	0.364467	-1.560816	6.843281	3.855706	0.751100	-0.008170	0.450629	-1.560816	6.843281	3.855706	0.751100	-0.008170	0.450629
1317.623000	-0.637218	-2.290629	-1.011462	-1.406166	1.486879	1.300655	-0.964884	-0.521019	-0.009296	0.500453	-0.000126	0.615274	-6.190472	5.795744	3.016098	0.524411	0.004914	0.341631	-1.531349	6.863904	3.863403	0.750142	-0.007889	0.448652	-1.531349	6.863904	3.863403	0.750142	-0.007889	0.448652
1317.633000	-0.646652	-2.295797	-1.011533	-1.401160	1.486844	1.306817	-0.949621	-0.515999	-0.007976	0.488921	-0.000111	0.603961	-6.089459	6.071881	2.911117	0.528629	0.005761	0.404753	-1.502143	6.884665	3.871057	0.747787	-0.007609	0.446675	-1.502143	6.884665	3.871057	0.747787	-0.007609	0.446675
1317.645000	-0.657948	-2.301921	-1.011714	-1.395444	1.486855	1.313992	-0.935122	-0.508167	-0.011298	0.479422	-0.000097	0.595514	-5.729009	6.449291	3.204964	0.604169	0.018549	0.388203	-1.467630	6.909087	3.880254	0.744924	-0.007283	0.444302	-1.467630	6.909087	3.880254	0.744924	-0.007283	0.444302
1317.655000	-0.667215	-2.307012	-1.011846	-1.390735	1.486844	1.319836	-0.922690	-0.500262	-0.012188	0.479044	-0.000105	0.588209	-5.297722	6.645883	3.411175	0.602720	0.018933	0.369847	-1.439296	6.935102	3.887854	0.742521	-0.007019	0.442325	-1.439296	6.935102	3.887854	0.742521	-0.007019	0.442325
1317.665000	-0.676421	-2.311988	-1.011952	-1.386031	1.486879	1.325675	-0.906846	-0.490473	-0.009357	0.472871	-0.000095	0.580287	-5.053067	6.670184	3.377757	0.593734	0.030322	0.401320	-1.411274	6.963496	3.895489	0.740125	-0.006747	0.440348	-1.411274	6.963496	3.895489	0.740125	-0.006747	0.440348
1317.675000	-0.685460	-2.316882	-1.012048	-1.381388	1.486844	1.331450	-0.890491	-0.481106	-0.009870	0.466591	-0.000102	0.570276	-5.152800	6.794159	3.416364	0.616240	0.034951	0.328674	-1.383705	6.991395	3.903232	0.737729	-0.006490	0.438371	-1.383705	6.991395	3.903232	0.737729	-0.006490	0.438371
1317.685000	-0.694282	-2.321641	-1.012204	-1.376695	1.486831	1.337134	-0.878201	-0.473901	-0.009932	0.459278	-0.000079	0.556389	-4.558196	7.009171	3.527409	0.602587	0.012056	0.331401	-1.356562	7.018783	3.911004	0.735333	-0.006230	0.436394	-1.356562	7.018783	3.911004	0.735333	-0.006230	0.436394
1317.695000	-0.702998	-2.326258	-1.012275	-1.372090	1.486820	1.342697	-0.863279	-0.467377	-0.008390	0.447433	-0.000092	0.544795	-4.334769	7.130468	3.496178	0.591883	0.001795	0.380678	-1.329790	7.045960	3.918866	0.732940	-0.005978	0.434417	-1.329790	7.045960	3.918866	0.732940	-0.005978	0.434417
1317.707000	-0.713131	-2.331749	-1.012420	-1.366850	1.486855	1.349153	-0.843120	-0.457407	-0.009383	0.434965	-0.000119	0.535973	-4.363040	7.177033	3.621223	0.644303	0.030344	0.364014	-1.298167	7.078158	3.928347	0.730047	-0.005682	0.432044	-1.298167	7.078158	3.928347	0.730047	-0.005682	0.432044
1317.717000	-0.721484	-2.336256	-1.012515	-1.362539	1.486855	1.354414	-0.829278	-0.447857	-0.010319	0.432502	-0.000089	0.532522	-4.431848	7.087266	3.837481	0.679318	0.023970	0.350940	-1.272268	7.104308	3.936156	0.727606	-0.005440	0.430067	-1.272268	7.104308	3.936156	0.727606	-0.005440	0.430067
1317.727000	-0.729682	-2.340666	-1.012574	-1.358324	1.486867	1.359646	-0.817692	-0.439207	-0.007974	0.427844	-0.000072	0.525941	-3.928001	7.100132	3.812726	0.633919	0.011936	0.364771	-1.246678	7.130494	3.944070	0.725169	-0.005195	0.428090	-1.246678	7.130494	3.944070	0.725169	-0.005195	0.428090
1317.737000	-0.737819	-2.345080	-1.012656	-1.354146	1.486844	1.364864	-0.802588	-0.432943	-0.006225	0.424181	-0.000119	0.516102	-3.797965	7.199042	3.741171	0.591461	0.011292	0.327429	-1.221354	7.156766	3.951993	0.722730	-0.004956	0.426113	-1.221354	7.156766	3.951993	0.722730	-0.004956	0.426113
1317.749000	-0.747330	-2.350220	-1.012679	-1.349059	1.486819	1.371040	-0.784489	-0.421352	-0.004335	0.416509	-0.000125	0.502703	-3.793508	6.964438	3.699596	0.581081	0.019091	0.302413	-1.191518	7.187682	3.961674	0.719814	-0.004677	0.423740	-1.191518	7.187682	3.961674	0.719814	-0.004677	0.423740
1317.759000	-0.755143	-2.354390	-1.012691	-1.344861	1.486855	1.375948	-0.770314	-0.411665	-0.002431	0.402768	-0.000168	0.492323	-3.583282	6.722739	3.585705	0.567594	0.002335	0.330819	-1.166980	7.213329	3.969721	0.717378	-0.004440	0.420480	-1.166980	7.213329	3.969721	0.717378	-0.004440	0.420480
1317.769000	-0.762675	-2.358504	-1.012714	-1.340832	1.486867	1.380840	-0.754727	-0.405410	-0.001947	0.389590	-0.000145	0.484397	-3.471995	6.863225	3.517929	0.584142	0.038380	0.344378	-1.142870	7.238445	3.977920	0.714949	-0.004216	0.417048	-1.142870	7.238445	3.977920	0.714949	-0.004216	0.417048
1317.779000	-0.770091	-2.362460	-1.012678	-1.336992	1.486843	1.385564	-0.739493	-0.399277	-0.001367	0.380726	-0.000150	0.477976	-3.565419	6.803637	3.555781	0.632359	0.014472	0.369081	-1.119104	7.263241	3.986109	0.712489	-0.003989	0.413617	-1.119104	7.263241	3.986109	0.712489	-0.003989	0.413617
1317.789000	-0.777352	-2.366404	-1.012727	-1.333291	1.486831	1.390278	-0.725094	-0.391576	-0.001709	0.374423	-0.000134	0.467720	-3.795636	6.485211	3.522376	0.634838	0.006598	0.351984	-1.095685	7.287748	3.994365	0.710017	-0.003767	0.410185	-1.095685	7.287748	3.994365	0.710017	-0.003767	0.410185
1317.799000	-0.784509	-2.370267	-1.012763	-1.329609	1.486879	1.394893	-0.714752	-0.389407	-0.002453	0.374419	-0.000133	0.458788	-3.557235	7.136046	3.539419	0.632741	0.000760	0.376364	-1.072539	7.312095	4.002511	0.707527	-0.003549	0.406754	-1.072539	7.312095	4.002511	0.707527	-0.003549	0.406754
1317.811000	-0.792946	-2.374858	-1.012752	-1.325174	1.486843	1.400373	-0.700179	-0.379358	-0.005912	0.370803	-0.000173	0.447280	-3.055231	7.046474	3.502699	0.569811	-0.009511	0.357818	-1.045078	7.341409	4.012282	0.704541	-0.003285	0.402636	-1.045078	7.341409	4.012282	0.704541	-0.003285	0.402636
1317.821000	-0.799858	-2.378617	-1.012813	-1.321579	1.486819	1.404736	-0.683580	-0.369766	-0.005458	0.361197	-0.000201	0.434211	-3.442292	6.999691	3.451132	0.640022	0.008275	0.358772	-1.022520	7.365591	4.020378	0.702040	-0.003070	0.399204	-1.022520	7.365591	4.020378	0.702040	-0.003070	0.399204
1317.831000	-0.806651	-2.382352	-1.012860	-1.318065	1.486855	1.409115	-0.668234	-0.364924	-0.006827	0.352567	-0.000389	0.427621	-3.313512	7.357632	3.503121	0.623631	-0.014779	0.314915	-1.000318	7.389400	4.028586	0.699543	-0.002859	0.395773	-1.000318	7.389400	4.028586	0.699543	-0.002859	0.395773
1317.841000	-0.813338	-2.385953	-1.012932	-1.314508	1.486867	1.413325	-0.655346	-0.355439	-0.006098	0.343463	-0.000380	0.421497	-3.234325	7.329593	3.467325	0.590104	-0.000251	0.336503	-0.978346	7.413138	4.036617	0.697029	-0.002649	0.392341	-0.978346	7.413138	4.036617	0.697029	-0.002649	0.392341
1317.851000	-0.819832	-2.389539	-1.013003	-1.311021	1.486831	1.417439	-0.641484	-0.347665	-0.005821	0.333552	-0.000349	0.413087	-2.964236	7.618571	3.475709	0.574351	-0.026839	0.276761	-0.956712	7.436582	4.044807	0.694513	-0.002438	0.388909	-0.956712	7.436582	4.044807	0.694513	-0.002438	0.388909
1317.863000	-0.827339	-2.393611	-1.013124	-1.307081	1.486855	1.422403	-0.624076	-0.339591	-0.006781	0.320512	-0.000849	0.401109	-3.099690	7.667026	3.492080	0.621915	0.019504	0.292534	-0.931176	7.464246	4.054668	0.691486	-0.002191	0.384791	-0.931176	7.464246	4.054668	0.691486	-0.002191	0.384791
1317.873000	-0.833491	-2.396883	-1.013124	-1.303900	1.486843	1.426335	-0.609219	-0.328133	-0.006014	0.312887	-0.000636	0.389713	-3.218273	7.322381	3.480371	0.621939	-0.031119	0.335310	-0.910243	7.486934	4.062927	0.688945	-0.001988	0.381360	-0.910243	7.486934	4.062927	0.688945	-0.001988	0.381360
1317.883000	-0.839500	-2.400130	-1.013195	-1.300818	1.486819	1.430198	-0.597085	-0.324743	-0.006561	0.311775	-0.000624	0.379846	-3.170369	7.620778	3.501770	0.603914	-0.016854	0.292692	-0.889631	7.509260	4.071278	0.686404	-0.001786	0.377928	-0.889631	7.509260	4.071278	0.686404	-0.001786	0.377928
1317.893000	-0.845401	-2.403247	-1.013219	-1.297771	1.486794	1.433966	-0.584277	-0.311969	-0.004554	0.307609	-0.001478	0.372611	-3.034494	7.213918	3.429249	0.603894	-0.002068	0.289589	-0.869228	7.531630	4.079611	0.683858	-0.001587	0.374497	-0.869228	7.531630	4.079611	0.683858	-0.001587	0.374497
1317.905000	-0.852297	-2.406919	-1.013229	-1.294210	1.486783	1.438348	-0.567442	-0.304354	-0.003183	0.301137	-0.000749	0.361719	-2.995114	7.188793	3.273132	0.595689	-0.007756	0.298932	-0.845129	7.558085	4.089679	0.680798	-0.001352	0.370379	-0.845129	7.558085	4.089679	0.680798	-0.001352	0.370379
1317.915000	-0.857920	-2.409907	-1.013242	-1.291262	1.486807	1.441889	-0.553320	-0.294755	-0.002787	0.292687	-0.000657	0.352844	-2.956854	6.671750	3.229404	0.527647	-0.000657	0.323917	-0.825383	7.579711	4.098152	0.678250	-0.001155	0.366947	-0.825383	7.579711	4.098152	0.678250	-0.001155	0.366947
1317.925000	-0.863424	-2.412808	-1.013253	-1.288372	1.486843	1.445397	-0.538754	-0.289761	-0.002897	0.281366	-0.001065	0.345800	-2.794689	6.710924	3.152439	0.514527	0.023088	0.297576	-0.805814	7.601454	4.106568	0.675686	-0.000961	0.363516	-0.805814	7.601454	4.106568	0.675686	-0.000961	0.363516
1317.935000	-0.868700	-2.415673	-1.013302	-1.285589	1.486783	1.448824	-0.524708	-0.280649	-0.003669	0.274818	-0.000718	0.338197	-2.716253	6.556518	3.171226	0.542932	0.006808	0.272454	-0.786541	7.622806	4.115021	0.673117	-0.000768	0.360084	-0.786541	7.622806	4.115021	0.673117	-0.000768	0.360084
1317.945000	-0.873891	-2.418450	-1.013337	-1.282852	1.486783	1.452088	-0.510440	-0.277945	-0.004453	0.263109	-0.000638	0.327339	-2.755452	6.972919	3.155815	0.546484	0.016458	0.307354	-0.767466	7.644124	4.123361	0.670533	-0.000578	0.356652	-0.767466	7.644124	4.123361	0.670533	-0.000578	0.356652
1317.955000	-0.878905	-2.421156	-1.013373	-1.280181	1.486759	1.455369	-0.498886	-0.266965	-0.004255	0.254658	-0.000412	0.319872	-2.466691	6.613601	3.131629	0.525452	0.001719	0.259613	-0.743632	7.665247	4.131783	0.667949	-0.000384	0.353221	-0.743632	7.665247	4.131783	0.667949	-0.000384	0.353221
1317.965000	-0.883712	-2.423810	-1.013423	-1.277601	1.486795	1.458461	-0.484070	-0.264963	-0.006239	0.248655	-0.000339	0.312512	-2.696075	7.030774	3.275637	0.543152	-0.000752	0.251507	-0.709867	7.686071	4.140108	0.665346	-0.000199	0.349789	-0.709867	7.686071	4.140108	0.665346	-0.000199	0.349789
1317.977000	-0.889366	-2.426844	-1.013507	-1.274736	1.486771	1.462121	-0.467625	-0.251841	-0.006065	0.239816	-0.000246	0.297306	-2.537594	6.805590	3.259155	0.554566	0.004759	0.287573	-0.669663	7.710823	4.150231	0.662217	0.000026	0.345671	-0.669663	7.710823	4.150231	0.662217	0.000026	0.345671
1317.987000	-0.893917	-2.429394	-1.013591	-1.272376	1.486783	1.465099	-0.452639	-0.249268	-0.006375	0.233871	-0.000234	0.290135	-2.468322	7.058586	3.307516	0.511809	-0.001976	0.224531	-0.636369	7.731407	4.158599	0.659595	0.000211	0.342240	-0.636369	7.731407	4.158599	0.659595	0.000211	0.342240
1317.997000	-0.898410	-2.431826	-1.013650	-1.270120	1.486783	1.467909	-0.439597	-0.240847	-0.006364	0.230639	-0.000197	0.277529	-2.572314	7.344305	3.334300	0.513705	-0.002936	0.298100	-0.603329	7.751650	4.166932	0.656962	0.000398	0.338808	-0.603329	7.751650	4.166932	0.656962	0.000398	0.338808
1318.007000	-0.902759	-2.434176	-1.013661	-1.267856	1.486783	1.470654	-0.426126	-0.231240	-0.005620	0.224654	-0.000171	0.270825	-2.316470	7.136795	3.244716	0.494398	0.012191	0.251947	-0.570483	7.771851	4.175406	0.654341	0.000579	0.335377	-0.570483	7.771851	4.175406	0.654341	0.000579	0.335377
1318.019000	-0.907752	-2.436889	-1.013745	-1.265306	1.486795	1.473803	-0.407755	-0.222034	-0.005073	0.214966	-0.000147	0.263635	-2.381214	7.179330	3.169644	0.530442	0.016751	0.239381	-0.531383	7.795687	4.185497	0.651173	0.000801	0.331259	-0.531383	7.795687	4.185497	0.651173	0.000801	0.331259
1318.029000	-0.911752	-2.439052	-1.013782	-1.263215	1.486747	1.476335	-0.393802	-0.214434	-0.005239	0.209395	-0.000131	0.253162	-2.254909	7.203854	3.186002	0.498897	-0.015270	0.240627	-0.498988	7.815535	4.193867	0.648526	0.000983	0.327827	-0.498988	7.815535	4.193867	0.648526	0.000983	0.327827
1318.039000	-0.915644	-2.441140	-1.013829	-1.261235	1.486795	1.478800	-0.381499	-0.206722	-0.005535	0.198417	-0.000136	0.246393	-2.001845	7.072240	3.303158	0.531962	0.028496	0.253659	-0.466867	7.834921	4.202413	0.645878	0.001161	0.324395	-0.466867	7.834921	4.202413	0.645878	0.001161	0.324395
1318.049000	-0.919296	-2.443190	-1.013925	-1.259270	1.486795	1.481197	-0.364876	-0.199267	-0.005812	0.192310	-0.000124	0.235413	-2.242660	7.357401	3.286692	0.521026	0.010687	0.246037	-0.434899	7.854320	4.210783	0.643216	0.001341	0.320964	-0.434899	7.854320	4.210783	0.643216	0.001341	0.320964
1318.059000	-0.922900	-2.445164	-1.013936	-1.257420	1.486807	1.483454	-0.350545	-0.191386	-0.005446	0.184359	-0.000114	0.226957	-2.181856	7.442712	3.231028	0.534023	0.005414	0.241720	-0.403156	7.873435	4.219301	0.640560	0.001523	0.317532	-0.403156	7.873435	4.219301	0.640560	0.001523	0.317532
1318.071000	-0.927019	-2.447376	-1.014045	-1.255239	1.486771	1.486132	-0.335279	-0.181886	-0.004837	0.177471	-0.000105	0.215562	-2.134135	7.300045	3.269794	0.493557	0.027868	0.259239	-0.365361	7.895941	4.229476	0.637358	0.001733	0.313414	-0.365361	7.895941	4.229476	0.637358	0.001733	0.313414
1318.081000	-0.930288	-2.449118	-1.014080	-1.253524	1.486795	1.488250	-0.321161	-0.175257	-0.004834	0.167504	-0.000067	0.206467	-2.211297	7.467072	3.256751	0.523865	0.006243	0.297555	-0.334024	7.914745	4.238024	0.634688	0.001909	0.309983	-0.334024	7.914745	4.238024	0.634688	0.001909	0.309983
1318.091000	-0.933376	-2.450856	-1.014102	-1.251884	1.486784	1.490275	-0.307716	-0.167356	-0.001494	0.159664	-0.000063	0.195502	-2.075209	7.526114	3.259490	0.535874	0.006657	0.232859	-0.302900	7.933249	4.246598	0.632008	0.002088	0.306551	-0.302900	7.933249	4.246598	0.632008	0.002088	0.306551
1318.101000	-0.936283	-2.452443	-1.014068	-1.250223	1.486735	1.492181	-0.291205	-0.154337	-0.002472	0.153342	-0.000070	0.183637	-2.380072	6.943367	3.343848	0.451040	0.004131	0.267976	-0.271964	7.951552	4.255247	0.629333	0.002265	0.303120	-0.271964	7.951552	4.255247	0.629333	0.002265	0.303120
1318.111000	-0.939121	-2.453972	-1.014138	-1.248702	1.486795	1.494001	-0.280106	-0.152909	-0.002048	0.142213	-0.000074	0.179817	-2.308933	7.381310	3.316225	0.511254	-0.005478	0.229508	-0.241209	7.969678	4.263820	0.626640	0.002440	0.299688	-0.241209	7.969678	4.263820	0.626640	0.002440	0.299688
1318.121000	-0.941788	-2.455472	-1.014114	-1.247325	1.486807	1.495730	-0.265335	-0.145166	-0.000951	0.136299	-0.000080	0.170262	-2.276073	7.568931	3.250113	0.487917	-0.000109	0.181722	-0.210637	7.987596	4.272513	0.623948	0.002615	0.296256	-0.210637	7.987596	4.272513	0.623948	0.002615	0.296256
1318.133000	-0.944792	-2.457058	-1.014114	-1.245722	1.486760	1.497710	-0.250056	-0.132494	-0.000700	0.127377	-0.000000	0.153859	-2.312991	7.115449	3.226388	0.481806	0.025039	0.322044	-0.174190	8.008823	4.282867	0.620705	0.002823	0.292138	-0.174190	8.008823	4.282867	0.620705	0.002823	0.292138
1318.143000	-0.947192	-2.458311	-1.014091	-1.244493	1.486771	1.499223	-0.235354	-0.122361	-0.000524	0.119330	-0.000150	0.152177	-2.320904	6.564760	3.158348	0.463387	0.004439	0.187397	-0.144026	8.026222	4.291673	0.618003	0.003000	0.288707	-0.144026	8.026222	4.291673	0.618003	0.003000	0.288707
1318.153000	-0.949412	-2.459554	-1.014163	-1.243367	1.486807	1.500679	-0.222115	-0.121676	-0.002288	0.111142	-0.000154	0.142024	-2.362072	7.244168	3.254857	0.515422	-0.003649	0.205722	-0.114001	8.043587	4.300273	0.615278	0.003171	0.285275	-0.114001	8.043587	4.300273	0.615278	0.003171	0.285275
1318.163000	-0.951561	-2.460655	-1.014126	-1.242240	1.486783	1.502023	-0.210983	-0.113261	-0.000658	0.107764	-0.000157	0.131475	-2.074398	7.131208	3.127813	0.448018	-0.006989	0.232394	-0.084151	8.060735	4.309029	0.612559	0.003341	0.281844	-0.084151	8.060735	4.309029	0.612559	0.003341	0.281844
1318.175000	-0.953933	-2.461922	-1.014077	-1.241044	1.486759	1.503492	-0.191274	-0.105237	-0.000418	0.100539	-0.000243	0.122961	-2.360083	7.153296	3.105995	0.428861	-0.003604	0.239683	-0.048568	8.080980	4.319429	0.609282	0.003547	0.277726	-0.048568	8.080980	4.319429	0.609282	0.003547	0.277726
1318.185000	-0.955769	-2.462948	-1.014138	-1.240127	1.486795	1.504725	-0.177622	-0.096758	-0.000983	0.092309	-0.000207	0.115533	-2.212396	7.201674	3.057492	0.504515	-0.023221	0.201504	-0.019045	8.097889	4.328166	0.606549	0.003719	0.274294	-0.019045	8.097889	4.328166	0.606549	0.003719	0.274294
1318.195000	-0.957499	-2.463803	-1.014150	-1.239192	1.486771	1.505785	-0.165571	-0.085988	-0.000780	0.085461	-0.000203	0.104605	-2.032479	6.783655	3.064236	0.471890	-0.002802	0.202393	0.010286	8.114477	4.336842	0.603802	0.003892	0.270863	0.010286	8.114477	4.336842	0.603802	0.003892	0.270863
1318.205000	-0.959083	-2.464690	-1.014163	-1.238440	1.486771	1.506760	-0.150246	-0.082041	-0.001670	0.077766	-0.000175	0.095582	-2.098675	7.141765	3.059109	0.421383	0.004511	0.186531	0.039461	8.130895	4.345456	0.601052	0.004062	0.267431	0.039461	8.130895	4.345456	0.601052	0.004062	0.267431
1318.217000	-0.960751	-2.465634	-1.014211	-1.237533	1.486783	1.507807	-0.134374	-0.075628	-0.002033	0.069643	-0.000171	0.081097	-1.786244	7.562632	3.120080	0.448680	0.018123	0.280285	0.074320	8.150640	4.355880	0.597741	0.004267	0.263313	0.074320	8.150640	4.355880	0.597741	0.004267	0.263313
1318.227000	-0.962000	-2.466324	-1.014186	-1.236890	1.486771	1.508610	-0.118871	-0.065821	-0.000660	0.061889	-0.000159	0.077050	-2.016040	7.358990	2.980099	0.410986	0.035436	0.214300	0.103152	8.166669	4.364607	0.594979	0.004439	0.259881	0.103152	8.166669	4.364607	0.594979	0.004439	0.259881
1318.237000	-0.963139	-2.466892	-1.014197	-1.236269	1.486759	1.509301	-0.105815	-0.056551	-0.001058	0.054611	-0.000135	0.069406	-1.821292	7.307394	2.993697	0.390570	0.002870	0.173634	0.131850	8.182614	4.373352	0.592212	0.004611	0.256450	0.131850	8.182614	4.373352	0.592212	0.004611	0.256450
1318.247000	-0.964090	-2.467405	-1.014197	-1.235829	1.486735	1.509904	-0.091522	-0.047516	-0.001173	0.046698	-0.000117	0.058104	-1.780983	7.108800	2.972871	0.401198	-0.006563	0.194166	0.160397	8.198398	4.382051	0.589437	0.004776	0.253018	0.160397	8.198398	4.382051	0.589437	0.004776	0.253018
1318.259000	-0.964967	-2.467929	-1.014186	-1.235353	1.486711	1.510521	-0.071858	-0.040920	-0.000732	0.037550	-0.000122	0.046193	-2.149293	7.088082	2.910569	0.450749	0.012809	0.202156	0.194422	8.216931	4.392671	0.586106	0.004980	0.248900	0.194422	8.216931	4.392671	0.586106	0.004980	0.248900
1318.269000	-0.965620	-2.468284	-1.014161	-1.234960	1.486747	1.510961	-0.057146	-0.033097	-0.000450	0.032987	-0.000109	0.038438	-2.242874	7.152433	2.884002	0.379789	0.014822	0.181769	0.222615	8.232212	4.401453	0.583317	0.005153	0.245469	0.222615	8.232212	4.401453	0.583317	0.005153	0.245469
1318.279000	-0.966103	-2.468531	-1.014125	-1.234664	1.486747	1.511291	-0.043070	-0.025371	-0.000424	0.025176	-0.000099	0.027249	-2.435793	7.178472	2.843120	0.362249	0.021350	0.210822	0.250636	8.247209	4.410220	0.580528	0.005323	0.242037	0.250636	8.247209	4.410220	0.580528	0.005323	0.242037
1318.289000	-0.966407	-2.468720	-1.014186	-1.234536	1.486747	1.511538	-0.029445	-0.017038	-0.000373	0.016202	-0.000091	0.018412	-2.412261	7.096476	2.788101	0.352585	0.041202	0.217229	0.278542	8.262192	4.419046	0.577730	0.005490	0.238606	0.278542	8.262192	4.419046	0.577730	0.005490	0.238606
1318.301000	-0.966651	-2.468871	-1.014174	-1.234374	1.486735	1.511676	-0.013940	-0.008104	-0.000784	0.005773	-0.000083	0.008908	-2.489457	7.401663	2.814544	0.301944	0.059325	0.179566	0.311825	8.746366	4.429573	0.472435	0.005692	0.173977	0.311825	8.746366	4.429573	0.472435	0.005692	0.173977
1318.311000	-0.966704	-2.468877	-1.014174	-1.234414	1.486735	1.511680	-0.000271	0.003540	-0.001368	-0.002649	-0.000077	-0.006843	-1.105048	8.119341	2.842143	0.165402	0.019339	0.067977	2.053632	9.806494	4.438325	0.263930	0.005863	-0.081716	2.053632	9.806494	4.438325	0.263930	0.005863	-0.081716
1318.321000	-0.966550	-2.468839	-1.014198	-1.234504	1.486747	1.511579	0.019812	0.006756	-0.002372	-0.013810	-0.000072	-0.017883	-0.424641	9.345503	2.835209	0.044060	-0.000730	-0.090014	3.260151	10.843029	4.446650	0.054587	0.006029	-0.338588	3.260151	10.843029	4.446650	0.054587	0.006029	-0.338588
1318.331000	-0.966259	-2.468691	-1.014246	-1.234651	1.486722	1.511350	0.030512	0.016102	-0.001174	-0.020733	-0.000067	-0.022690	-0.515407	9.458297	2.755281	0.068551	0.033009	-0.074466	3.288924	11.067762	4.454922	-0.000436	0.006199	-0.342044	3.288924	11.067762	4.454922	-0.000436	0.006199	-0.342044
1318.343000	-0.965810	-2.468473	-1.014258	-1.234867	1.486722	1.511073	0.042821	0.020619	-0.001761	-0.021875	-0.000063	-0.025709	-0.197073	9.899819	2.789459	-0.068207	0.028104	-0.173408	3.323241	11.086433	4.464945	-0.003950	0.006404	-0.346191	3.323241	11.086433	4.464945	-0.003950	0.006404	-0.346191
1318.353000	-0.965287	-2.468217	-1.014234	-1.235062	1.486747	1.510817	0.055482	0.028463	-0.001021	-0.027350	-0.000006	-0.033817	-0.065202	9.967710	2.738206	-0.120484	0.065397	-0.236972	3.351707	11.101966	4.473278	-0.006892	0.006572	-0.349647	3.351707	11.101966	4.473278	-0.006892	0.006572	-0.349647
1318.363000	-0.964670	-2.467854	-1.014234	-1.235391	1.486722	1.510441	0.067080	0.038284	-0.000469	-0.035994	-0.000000	-0.043107	0.117354	9.694150	2.675597	-0.104286	0.060988	-0.237301	3.379996	11.117180	4.481639	-0.009831	0.006741	-0.353103	3.379996	11.117180	4.481639	-0.009831	0.006741	-0.353103
1318.373000	-0.963876	-2.467417	-1.014246	-1.235766	1.486711	1.509946	0.081732	0.046022	-0.000486	-0.042707	-0.000000	-0.052644	0.046349	9.761454	2.606010	-0.158802	0.063387	-0.249501	3.408129	11.132201	4.489960	-0.012783	0.006913	-0.356560	3.408129	11.132201	4.489960	-0.012783	0.006913	-0.356560
1318.385000	-0.962742	-2.466838	-1.014234	-1.236372	1.486722	1.509283	0.097842	0.053822	-0.001322	-0.054099	-0.000000	-0.063112	0.362370	9.839376	2.637930	-0.169955	0.069064	-0.314288	3.441684	11.149965	4.499980	-0.016329	0.007111	-0.360707	3.441684	11.149965	4.499980	-0.016329	0.007111	-0.360707
1318.395000	-0.961666	-2.466223	-1.014234	-1.236926	1.486699	1.508580	0.113379	0.060220	-0.001003	-0.062325	0.000000	-0.075112	0.108187	10.065542	2.688174	-0.171073	0.074638	-0.302743	3.469521	11.164782	4.508285	-0.019300	0.007280	-0.364163	3.469521	11.164782	4.508285	-0.019300	0.007280	-0.364163
1318.405000	-0.960450	-2.465587	-1.014258	-1.237603	1.486735	1.507760	0.127668	0.066547	-0.002061	-0.067376	0.000000	-0.086731	0.183202	10.351061	2.686221	-0.204676	0.066750	-0.283456	3.497157	11.179192	4.516645	-0.022272	0.007448	-0.367619	3.497157	11.179192	4.516645	-0.022272	0.007448	-0.367619
1318.415000	-0.959008	-2.464897	-1.014295	-1.238328	1.486711	1.506898	0.139774	0.075811	-0.001537	-0.078199	0.000000	-0.091379	0.357653	10.284605	2.683388	-0.160504	0.140012	-0.313761	3.524672	11.193588	4.524995	-0.025254	0.007619	-0.371075	3.524672	11.193588	4.524995	-0.025254	0.007619	-0.371075
1318.427000	-0.957191	-2.463873	-1.014318	-1.239292	1.486735	1.505682	0.157054	0.087200	-0.001409	-0.086759	0.000000	-0.102882	0.305575	10.197687	2.723463	-0.168500	0.053022	-0.383407	3.557456	11.210490	4.535061	-0.028836	0.007814	-0.375222	3.557456	11.210490	4.535061	-0.028836	0.007814	-0.375222
1318.437000	-0.955532	-2.462958	-1.014340	-1.240204	1.486735	1.504608	0.170588	0.094488	-0.000066	-0.091385	0.000000	-0.114549	0.559084	10.068116	3.013519	-0.156248	0.097431	-0.315414	3.584583	11.224294	4.543383	-0.031836	0.007981	-0.378679	3.584583	11.224294	4.543383	-0.031836	0.007981	-0.378679
1318.447000	-0.953717	-2.461976	-1.014330	-1.241181	1.486760	1.503418	0.185525	0.098816	-0.000559	-0.098675	0.000000	-0.122754	0.567044	10.636766	3.081776	-0.140318	0.120361	-0.346214	3.611594	11.238132	4.551825	-0.034837	0.008154	-0.382135	3.611594	11.238132	4.551825	-0.034837	0.008154	-0.382135
1318.457000	-0.951746	-2.460914	-1.014318	-1.242206	1.486722	1.502122	0.200172	0.108655	-0.000110	-0.107011	0.000000	-0.134592	0.546406	10.435109	3.013431	-0.152643	0.103332	-0.263335	3.638415	11.251652	4.560176	-0.037840	0.008318	-0.385591	3.638415	11.251652	4.560176	-0.037840	0.008318	-0.385591
1318.469000	-0.949248	-2.459554	-1.014281	-1.243567	1.486711	1.500528	0.215634	0.119542	0.000004	-0.117235	0.000000	-0.138918	0.749464	10.238737	3.116427	-0.109734	0.117192	-0.330743	3.670382	11.267638	4.570405	-0.041451	0.008515	-0.389738	3.670382	11.267638	4.570405	-0.041451	0.008515	-0.389738
1318.479000	-0.947037	-2.458279	-1.014270	-1.244789	1.486699	1.499069	0.231593	0.127888	0.000400	-0.121842	0.000000	-0.148580	0.657515	10.259267	3.162294	-0.108438	0.110073	-0.372377	3.696819	11.280671	4.578897	-0.044469	0.008683	-0.393194	3.696819	11.280671	4.578897	-0.044469	0.008683	-0.393194
1318.489000	-0.944636	-2.456947	-1.014318	-1.246008	1.486722	1.497458	0.245005	0.139279	0.000290	-0.127821	0.000000	-0.163153	0.768249	9.789846	3.184464	-0.178911	0.119852	-0.283085	3.723116	11.293667	4.587344	-0.047493	0.008845	-0.396650	3.723116	11.293667	4.587344	-0.047493	0.008845	-0.396650
1318.499000	-0.942121	-2.455565	-1.014293	-1.247368	1.486735	1.495783	0.259548	0.139908	0.000252	-0.135530	0.000000	-0.165948	0.962464	10.473988	3.270996	-0.125460	0.123989	-0.330531	3.749237	11.306462	4.595839	-0.050518	0.009015	-0.400106	3.749237	11.306462	4.595839	-0.050518	0.009015	-0.400106
1318.511000	-0.938920	-2.453798	-1.014256	-1.249063	1.486760	1.493681	0.277812	0.149946	0.000994	-0.143942	0.000000	-0.175655	1.084967	10.402300	3.302880	-0.138667	0.162342	-0.376870	3.780317	11.321418	4.606070	-0.054163	0.009207	-0.404254	3.780317	11.321418	4.606070	-0.054163	0.009207	-0.404254
1318.521000	-0.936057	-2.452236	-1.014293	-1.250609	1.486722	1.491870	0.292063	0.159179	0.000998	-0.148420	0.000000	-0.191512	1.184840	10.255815	3.367187	-0.178266	0.155623	-0.330798	3.806047	11.333812	4.614650	-0.057203	0.009373	-0.407710	3.806047	11.333812	4.614650	-0.057203	0.009373	-0.407710
1318.531000	-0.933014	-2.450606	-1.014269	-1.252166	1.486735	1.489974	0.307901	0.168873	0.001041	-0.157767	0.000000	-0.195985	0.924360	9.920962	3.393239	-0.170468	0.159968	-0.374369	3.831575	11.345917	4.623163	-0.060254	0.009534	-0.411166	3.831575	11.345917	4.623163	-0.060254	0.009534	-0.411166
1318.541000	-0.929852	-2.448863	-1.014269	-1.253800	1.486722	1.487926	0.321364	0.170218	0.000851	-0.162750	0.000000	-0.202993	1.118917	10.520640	3.475535	-0.161423	0.141433	-0.348260	3.856931	11.357890	4.631619	-0.063314	0.009696	-0.414622	3.856931	11.357890	4.631619	-0.063314	0.009696	-0.414622
1318.553000	-0.925872	-2.446700	-1.014232	-1.255844	1.486735	1.485333	0.337570	0.181744	0.002801	-0.171537	0.000000	-0.213146	1.018616	10.262870	3.434453	-0.200711	0.158068	-0.368702	3.887107	11.372027	4.642038	-0.066974	0.009892	-0.418769	3.887107	11.372027	4.642038	-0.066974	0.009892	-0.418769
1318.563000	-0.922362	-2.444801	-1.014220	-1.257608	1.486747	1.483188	0.352099	0.191950	0.002518	-0.180832	0.000000	-0.223774	0.956093	10.058966	3.465548	-0.162570	0.162105	-0.362028	3.912074	11.383731	4.650561	-0.070046	0.010053	-0.422225	3.912074	11.383731	4.650561	-0.070046	0.010053	-0.422225
1318.573000	-0.918732	-2.442901	-1.014149	-1.259453	1.486747	1.480856	0.365265	0.194264	0.001834	-0.190068	0.000000	-0.234511	1.015203	10.352378	3.614581	-0.159930	0.188229	-0.297469	3.936801	11.395056	4.659194	-0.073117	0.010211	-0.425681	3.936801	11.395056	4.659194	-0.073117	0.010211	-0.425681
1318.583000	-0.914944	-2.440864	-1.014160	-1.261412	1.486760	1.478475	0.381118	0.204810	0.003109	-0.196579	0.000000	-0.240949	0.993345	10.295296	3.553686	-0.206861	0.191069	-0.359065	3.961332	11.406206	4.667834	-0.076195	0.010365	-0.429137	3.961332	11.406206	4.667834	-0.076195	0.010365	-0.429137
1318.595000	-0.910282	-2.438367	-1.014148	-1.263828	1.486723	1.475567	0.395860	0.215768	0.003251	-0.205172	0.000254	-0.255399	1.176704	10.116727	3.643065	-0.196067	0.178605	-0.352685	3.990538	11.419500	4.678146	-0.079900	0.010558	-0.433285	3.990538	11.419500	4.678146	-0.079900	0.010558	-0.433285
1318.605000	-0.906269	-2.436172	-1.014112	-1.265915	1.486723	1.472966	0.408126	0.219931	0.003406	-0.215507	0.000234	-0.263968	1.212086	10.402428	3.720071	-0.170416	0.185966	-0.378330	4.014624	11.430268	4.686800	-0.082991	0.010718	-0.436741	4.014624	11.430268	4.686800	-0.082991	0.010718	-0.436741
1318.615000	-0.902073	-2.433900	-1.014064	-1.268049	1.486723	1.470300	0.424500	0.228654	0.004488	-0.223667	0.000227	-0.275427	1.007637	10.282125	3.705257	-0.198325	0.191369	-0.303498	4.038496	11.440853	4.695537	-0.086084	0.010873	-0.440197	4.038496	11.440853	4.695537	-0.086084	0.010873	-0.440197
1318.625000	-0.897675	-2.431516	-1.014028	-1.270370	1.486748	1.467500	0.436670	0.238535	0.003850	-0.233639	0.000256	-0.279818	1.226591	10.100470	3.819114	-0.174350	0.211282	-0.397647	4.062179	11.451344	4.704172	-0.089195	0.011027	-0.443653	4.062179	11.451344	4.704172	-0.089195	0.011027	-0.443653
1318.637000	-0.892279	-2.428603	-1.013968	-1.273174	1.486784	1.464055	0.452723	0.244785	0.004614	-0.242197	0.000266	-0.290416	1.299267	10.391684	3.876329	-0.155266	0.240494	-0.387696	4.090298	11.463632	4.714552	-0.092939	0.011214	-0.447800	4.090298	11.463632	4.714552	-0.092939	0.011214	-0.447800
1318.647000	-0.887630	-2.426094	-1.013931	-1.275586	1.486784	1.461069	0.465999	0.254866	0.005262	-0.248069	0.000220	-0.300494	1.260293	10.254392	3.841194	-0.128194	0.227306	-0.364683	4.113496	11.473741	4.723294	-0.096059	0.011362	-0.451256	4.113496	11.473741	4.723294	-0.096059	0.011362	-0.451256
1318.657000	-0.883004	-2.423549	-1.013872	-1.278154	1.486772	1.458010	0.481042	0.259461	0.005156	-0.251702	0.000214	-0.307229	1.405885	10.352270	3.939017	-0.151358	0.225451	-0.391852	4.136410	11.483420	4.732083	-0.099188	0.011516	-0.454712	4.136410	11.483420	4.732083	-0.099188	0.011516	-0.454712
1318.667000	-0.878110	-2.420915	-1.013812	-1.280742	1.486772	1.454848	0.494789	0.266776	0.005758	-0.258450	0.000200	-0.320164	1.583922	10.501524	4.012804	-0.121213	0.261302	-0.309096	4.159147	11.493129	4.740779	-0.102330	0.011668	-0.458168	4.159147	11.493129	4.740779	-0.102330	0.011668	-0.458168
1318.677000	-0.873109	-2.418169	-1.013740	-1.283416	1.486760	1.451589	0.508001	0.275544	0.005851	-0.263510	0.000196	-0.323568	1.770515	10.261279	4.015603	-0.135307	0.238158	-0.391785	4.166553	11.502743	4.749493	-0.105481	0.011814	-0.461625	4.166553	11.502743	4.749493	-0.105481	0.011814	-0.461625
1318.689000	-0.866819	-2.414835	-1.013692	-1.286683	1.486784	1.447615	0.527778	0.283395	0.005961	-0.269107	0.000188	-0.335647	1.561741	10.568825	4.110736	-0.158695	0.241494	-0.407837	4.173277	11.513819	4.760034	-0.109256	0.011990	-0.465772	4.173277	11.513819	4.760034	-0.109256	0.011990	-0.465772
1318.699000	-0.861409	-2.411941	-1.013667	-1.289422	1.486760	1.444252	0.540708	0.291769	0.006098	-0.278543	0.000214	-0.348120	1.615577	10.441479	4.136373	-0.162234	0.213524	-0.354118	4.178564	11.522661	4.768885	-0.112409	0.012138	-0.469228	4.178564	11.522661	4.768885	-0.112409	0.012138	-0.469228
1318.709000	-0.855892	-2.408959	-1.013608	-1.292236	1.486795	1.440711	0.553985	0.298852	0.006747	-0.285287	0.000218	-0.355959	1.545974	10.524485	4.117346	-0.188982	0.254912	-0.410413	4.183689	11.531667	4.777653	-0.115570	0.012283	-0.472684	4.183689	11.531667	4.777653	-0.115570	0.012283	-0.472684
1318.719000	-0.850241	-2.405924	-1.013535	-1.295152	1.486784	1.437112	0.568062	0.308467	0.006610	-0.294482	0.000212	-0.365192	1.457502	10.225525	4.138496	-0.210332	0.257739	-0.377273	4.188492	11.540251	4.786577	-0.118730	0.012422	-0.476140	4.188492	11.540251	4.786577	-0.118730	0.012422	-0.476140
1318.729000	-0.844436	-2.402769	-1.013476	-1.298167	1.486784	1.433453	0.580941	0.313613	0.007447	-0.303120	0.000268	-0.373775	1.572878	10.570491	4.208698	-0.128053	0.303967	-0.363260	4.193013	11.548536	4.795474	-0.121905	0.012562	-0.479596	4.193013	11.548536	4.795474	-0.121905	0.012562	-0.479596
1318.739000	-0.838532	-2.399594	-1.013392	-1.301184	1.486784	1.429627	0.595314	0.322432	0.008071	-0.311850	0.000267	-0.384496	1.545841	10.441833	4.203674	-0.173678	0.268967	-0.411597	4.197273	11.556630	4.804367	-0.125082	0.012703	-0.483052	4.197273	11.556630	4.804367	-0.125082	0.012703	-0.483052
1318.751000	-0.831271	-2.395684	-1.013309	-1.304982	1.486784	1.424953	0.612282	0.331262	0.007834	-0.325029	0.000265	-0.394287	1.663537	10.617993	4.249982	-0.111236	0.307946	-0.381613	4.202093	11.566346	4.815001	-0.128915	0.012867	-0.487200	4.202093	11.566346	4.815001	-0.128915	0.012867	-0.487200
1318.761000	-0.825044	-2.392375	-1.013236	-1.308241	1.486784	1.420928	0.627186	0.339827	0.009101	-0.329111	0.000333	-0.399216	1.492078	10.522385	4.221203	-0.099475	0.295633	-0.399733	4.205791	11.574188	4.823937	-0.132113	0.013000	-0.490656	4.205791	11.574188	4.823937	-0.132113	0.013000	-0.490656
1318.771000	-0.818663	-2.388896	-1.013188	-1.311625	1.486772	1.416842	0.641467	0.347232	0.008056	-0.335710	0.000590	-0.407937	1.508179	10.725345	4.383200	-0.108792	0.267715	-0.395218	4.209173	11.581677	4.832882	-0.135325	0.013135	-0.494112	4.209173	11.581677	4.832882	-0.135325	0.013135	-0.494112
1318.781000	-0.812179	-2.385388	-1.013104	-1.315084	1.486784	1.412742	0.653651	0.352019	0.007623	-0.341910	0.000428	-0.417499	1.807269	10.806724	4.423495	-0.106991	0.318925	-0.409859	4.212289	11.589008	4.841781	-0.138548	0.013265	-0.497568	4.212289	11.589008	4.841781	-0.138548	0.013265	-0.497568
1318.791000	-0.805514	-2.381764	-1.013068	-1.318627	1.486784	1.408521	0.667705	0.363592	0.008047	-0.341551	0.000356	-0.431047	1.764553	10.587873	4.434417	-0.151886	0.291711	-0.374311	4.215022	11.595851	4.850856	-0.141765	0.013390	-0.501024	4.215022	11.595851	4.850856	-0.141765	0.013390	-0.501024
1318.801000	-0.798682	-2.378048	-1.012937	-1.322026	1.486807	1.404231	0.681284	0.367846	0.007690	-0.351400	0.000318	-0.437733	1.755506	10.849994	4.484381	-0.152844	0.291841	-0.406426	4.217478	11.602512	4.859883	-0.144985	0.013517	-0.504480	4.217478	11.602512	4.859883	-0.144985	0.013517	-0.504480
1318.811000	-0.791706	-2.374291	-1.012913	-1.325594	1.486807	1.399749	0.694223	0.376131	0.009191	-0.360173	0.000243	-0.446414	1.917045	10.681507	4.429774	-0.183454	0.283658	-0.406376	4.219676	11.609166	4.868940	-0.148211	0.013643	-0.507936	4.219676	11.609166	4.868940	-0.148211	0.013643	-0.507936
1318.821000	-0.784754	-2.370472	-1.012816	-1.329202	1.486807	1.395195	0.708653	0.382826	0.008913	-0.370998	0.000565	-0.454829	2.033367	10.930489	4.482717	-0.189725	0.309595	-0.429485	4.221536	11.615473	4.878017	-0.151442	0.013762	-0.511392	4.221536	11.615473	4.878017	-0.151442	0.013762	-0.511392
1318.833000	-0.776182	-2.365799	-1.012709	-1.333658	1.486808	1.389671	0.724682	0.393108	0.009638	-0.384196	0.001703	-0.465286	2.021924	10.876740	4.516181	-0.153719	0.277385	-0.409906	4.223362	11.622793	4.888945	-0.155333	0.013908	-0.515539	4.223362	11.622793	4.888945	-0.155333	0.013908	-0.515539
1318.843000	-0.768846	-2.361858	-1.012553	-1.337482	1.486869	1.384948	0.739456	0.403698	0.010442	-0.393390	0.004468	-0.474577	2.106612	10.501507	4.023750	-0.120517	0.180787	-0.387972	4.224611	11.628918	4.897999	-0.158588	0.014029	-0.518996	4.224611	11.628918	4.897999	-0.158588	0.014029	-0.518996
1318.853000	-0.761365	-2.357800	-1.012494	-1.341486	1.486892	1.380217	0.753577	0.409231	0.007673	-0.400073	0.002036	-0.483593	2.425159	10.845647	4.255147	-0.150822	0.230014	-0.446772	4.225497	11.634701	4.907124	-0.161859	0.014142	-0.522452	4.225497	11.634701	4.907124	-0.161859	0.014142	-0.522452
1318.863000	-0.753795	-2.353670	-1.012484	-1.345620	1.486856	1.375323	0.769220	0.415274	0.005152	-0.402058	0.000894	-0.495612	2.363196	10.915030	4.397002	-0.108331	0.230997	-0.410711	4.226027	11.640043	4.916180	-0.165148	0.014253	-0.525908	4.226027	11.640043	4.916180	-0.165148	0.014253	-0.525908
1318.875000	-0.744420	-2.348590	-1.012436	-1.350557	1.486879	1.369294	0.785805	0.423677	0.004559	-0.403790	0.000484	-0.505828	2.442930	10.916748	4.580202	-0.158536	0.230487	-0.422217	4.226119	11.645736	4.927119	-0.169103	0.014378	-0.529344	4.226119	11.645736	4.927119	-0.169103	0.014378	-0.529344
1318.885000	-0.736377	-2.344241	-1.012400	-1.354633	1.486903	1.364186	0.801692	0.433803	0.005596	-0.412227	0.000400	-0.511964	2.334054	10.801615	4.631089	-0.136078	0.197797	-0.422232	4.225832	11.650319	4.936339	-0.172376	0.014481	-0.531525	4.225832	11.650319	4.936339	-0.172376	0.014481	-0.531525
1318.895000	-0.728310	-2.339800	-1.012375	-1.358746	1.486856	1.358972	0.814809	0.437648	0.006593	-0.422119	0.000313	-0.519698	2.438012	11.094950	4.553562	-0.142165	0.183610	-0.403560	4.225187	11.654623	4.945598	-0.175664	0.014580	-0.533706	4.225187	11.654623	4.945598	-0.175664	0.014580	-0.533706
1318.905000	-0.720101	-2.335344	-1.012267	-1.362944	1.486891	1.353693	0.828204	0.445267	0.006194	-0.432794	0.000257	-0.529326	2.459700	11.066336	4.677464	-0.226046	0.186834	-0.414215	4.224258	11.658828	4.954773	-0.178962	0.014680	-0.535887	4.224258	11.658828	4.954773	-0.178962	0.014680	-0.535887
1318.917000	-0.710103	-2.329902	-1.012207	-1.368185	1.486879	1.347384	0.844790	0.457888	0.007909	-0.445879	0.000265	-0.541813	2.641035	10.716132	4.617166	-0.164609	0.218447	-0.470374	4.222693	11.663684	4.965870	-0.182935	0.014793	-0.538504	4.222693	11.663684	4.965870	-0.182935	0.014793	-0.538504
1318.927000	-0.701580	-2.325363	-1.012122	-1.372705	1.486903	1.341926	0.858558	0.464696	0.009846	-0.452468	0.000168	-0.552106	2.773231	10.928864	4.476481	-0.132611	0.143702	-0.433348	4.221024	11.667534	4.975109	-0.186263	0.014883	-0.540685	4.221024	11.667534	4.975109	-0.186263	0.014883	-0.540685
1318.937000	-0.692911	-2.320728	-1.012063	-1.377342	1.486891	1.336282	0.873526	0.469912	0.008441	-0.456399	0.000087	-0.560171	2.854814	11.232097	4.588877	-0.133236	0.167775	-0.443475	4.219055	11.671342	4.984334	-0.189610	0.014968	-0.542867	4.219055	11.671342	4.984334	-0.189610	0.014968	-0.542867
1318.947000	-0.684109	-2.315997	-1.011980	-1.381931	1.486879	1.330556	0.886496	0.478680	0.007321	-0.459408	0.000059	-0.571034	2.961777	11.238774	4.755959	-0.133442	0.168557	-0.397661	4.216649	11.674595	4.993599	-0.192963	0.015050	-0.545048	4.216649	11.674595	4.993599	-0.192963	0.015050	-0.545048
1318.957000	-0.675080	-2.311156	-1.011931	-1.386545	1.486879	1.324790	0.900518	0.485952	0.008133	-0.464727	0.000044	-0.576177	3.066486	11.305973	4.806410	-0.182209	0.175712	-0.382509	4.213859	11.677472	5.002886	-0.196303	0.015133	-0.547229	4.213859	11.677472	5.002886	-0.196303	0.015133	-0.547229
1318.967000	-0.665942	-2.306160	-1.011836	-1.391233	1.486879	1.319076	0.913274	0.494058	0.008810	-0.475719	0.000036	-0.582044	3.268111	11.305177	4.819536	-0.207600	0.198649	-0.459326	4.210573	11.679763	5.012352	-0.199635	0.015203	-0.549410	4.210573	11.679763	5.012352	-0.199635	0.015203	-0.549410
1318.977000	-0.656673	-2.301141	-1.011727	-1.395995	1.486867	1.313158	0.928026	0.502160	0.009418	-0.486265	0.000030	-0.592743	3.317819	11.515305	4.745049	-0.172276	0.167142	-0.437002	4.206975	11.676728	5.021791	-0.202983	0.015277	-0.551591	4.206975	11.676728	5.021791	-0.202983	0.015277	-0.551591
1318.989000	-0.645493	-2.295067	-1.011619	-1.401876	1.486939	1.305985	0.942913	0.512500	0.011259	-0.496417	0.000025	-0.605385	3.547585	11.396447	4.712582	-0.148627	0.152399	-0.462021	4.202131	11.666793	5.033180	-0.207019	0.015354	-0.554208	4.202131	11.666793	5.033180	-0.207019	0.015354	-0.554208
1318.999000	-0.636046	-2.289909	-1.011452	-1.407013	1.486891	1.299829	0.957369	0.519127	0.011564	-0.504241	0.000022	-0.617044	3.792477	11.199278	4.692559	-0.098969	0.171684	-0.453419	4.197750	11.658395	5.042604	-0.210066	0.015415	-0.556389	4.197750	11.658395	5.042604	-0.210066	0.015415	-0.556389
1319.009000	-0.626401	-2.284699	-1.011416	-1.412192	1.486879	1.293632	0.973530	0.525165	0.009560	-0.503341	0.000019	-0.625172	3.726874	11.296421	4.844232	-0.150629	0.149226	-0.424336	4.192935	11.649462	5.052035	-0.211761	0.015472	-0.558571	4.192935	11.649462	5.052035	-0.211761	0.015472	-0.558571
1319.019000	-0.616587	-2.279368	-1.011321	-1.417195	1.486903	1.287403	0.986197	0.534444	0.010187	-0.509237	0.000018	-0.630289	4.196825	11.234004	4.878479	-0.175151	0.160830	-0.504754	4.187745	11.640314	5.061528	-0.213439	0.015531	-0.560752	4.187745	11.640314	5.061528	-0.213439	0.015531	-0.560752
1319.031000	-0.604600	-2.272926	-1.011201	-1.423377	1.486928	1.279758	1.001450	0.541268	0.009916	-0.520905	0.000016	-0.644299	4.555009	11.535082	4.957979	-0.188932	0.162929	-0.463283	4.180919	11.628702	5.073043	-0.215439	0.015586	-0.563369	4.180919	11.628702	5.073043	-0.215439	0.015586	-0.563369
1319.041000	-0.594486	-2.267503	-1.011153	-1.428531	1.486915	1.273195	1.016781	0.551029	0.008771	-0.534802	0.000014	-0.654975	4.751859	11.322847	5.123409	-0.145607	0.190456	-0.441153	4.174913	11.618881	5.082504	-0.217134	0.015624	-0.565550	4.174913	11.618881	5.082504	-0.217134	0.015624	-0.565550
1319.051000	-0.584300	-2.261918	-1.011058	-1.433907	1.486891	1.266569	1.031902	0.558810	0.008731	-0.543593	0.000013	-0.659209	4.643559	11.333684	5.093351	-0.114782	0.164151	-0.437503	4.168448	11.608559	5.092037	-0.218846	0.015668	-0.567731	4.168448	11.608559	5.092037	-0.218846	0.015668	-0.567731
1319.061000	-0.573873	-2.256278	-1.010973	-1.439504	1.486879	1.259928	1.047433	0.565421	0.010756	-0.547115	0.000025	-0.667858	4.860834	11.500080	5.096162	-0.108106	0.188680	-0.448117	3.179139	11.046585	4.911503	-0.209039	0.008406	-0.539151	3.179139	11.046585	4.911503	-0.209039	0.008406	-0.539151
1319.071000	-0.563392	-2.250629	-1.010940	-1.445068	1.486903	1.253311	1.042210	0.560840	0.004745	-0.538915	0.000023	-0.668364	3.984928	11.206250	5.190930	-0.116317	0.205472	-0.459739	2.519931	10.654060	4.790336	-0.201474	0.003485	-0.518770	2.519931	10.654060	4.790336	-0.201474	0.003485	-0.518770
1319.081000	-0.552820	-2.245017	-1.010867	-1.450381	1.486928	1.246665	1.048913	0.563613	0.007289	-0.539200	0.000022	-0.673473	3.666307	11.200261	5.243836	-0.123889	0.191052	-0.414139	2.517212	10.629028	4.795593	-0.201470	0.003434	-0.518770	2.517212	10.629028	4.795593	-0.201470	0.003434	-0.518770
1319.093000	-0.540154	-2.238181	-1.010709	-1.456776	1.486891	1.238474	1.051084	0.568955	0.011731	-0.544846	0.000020	-0.668648	3.050005	10.751489	4.985529	-0.184295	0.181625	-0.406218	2.513939	10.598375	4.801915	-0.201428	0.003366	-0.518770	2.513939	10.598375	4.801915	-0.201428	0.003366	-0.518770
1319.103000	-0.529695	-2.232489	-1.010564	-1.462151	1.486915	1.231811	1.052268	0.569979	0.013279	-0.553420	0.000000	-0.669789	2.960931	10.719280	4.917030	-0.089739	0.191967	-0.389127	2.511227	10.572164	4.807094	-0.201400	0.003314	-0.518770	2.511227	10.572164	4.807094	-0.201400	0.003314	-0.518770
1319.113000	-0.519202	-2.226765	-1.010446	-1.467714	1.486915	1.225168	1.050502	0.569087	0.012178	-0.551177	0.000000	-0.667254	3.018962	10.563568	4.996342	-0.111091	0.224074	-0.454390	2.508570	10.545648	4.812105	-0.201392	0.003260	-0.518770	2.508570	10.545648	4.812105	-0.201392	0.003260	-0.518770
1319.123000	-0.508671	-2.221024	-1.010301	-1.473321	1.486915	1.218481	1.052741	0.566364	0.013884	-0.543625	0.000000	-0.668644	2.652834	10.553779	4.868015	-0.061821	0.211053	-0.447484	2.505952	10.518827	4.816991	-0.201387	0.003203	-0.518770	2.505952	10.518827	4.816991	-0.201387	0.003203	-0.518770
1319.133000	-0.498147	-2.215370	-1.010218	-1.478750	1.486915	1.211745	1.050922	0.564251	0.012505	-0.541915	0.000000	-0.670658	2.702181	10.599362	4.951298	-0.126928	0.189115	-0.472465	2.503408	10.491888	4.821697	-0.201375	0.003149	-0.518770	2.503408	10.491888	4.821697	-0.201375	0.003149	-0.518770
1319.143000	-0.487613	-2.209695	-1.010098	-1.484124	1.486928	1.204957	1.048165	0.563764	0.011902	-0.544747	0.000239	-0.670027	2.840468	10.609081	5.014521	-0.106063	0.191556	-0.372321	2.500918	10.464572	4.826273	-0.201343	0.003096	-0.518770	2.500918	10.464572	4.826273	-0.201343	0.003096	-0.518770
1319.155000	-0.475076	-2.202981	-1.009894	-1.490549	1.486939	1.196959	1.045834	0.566139	0.014921	-0.547446	0.000255	-0.665408	2.935463	10.441997	4.826276	-0.192564	0.244662	-0.432787	2.498038	10.432137	4.831493	-0.201318	0.003035	-0.518770	2.498038	10.432137	4.831493	-0.201318	0.003035	-0.518770
1319.165000	-0.464747	-2.197383	-1.009837	-1.496066	1.486879	1.190378	1.045854	0.565006	0.008050	-0.551509	0.000243	-0.672633	3.025692	10.653858	4.951636	-0.103828	0.232995	-0.437167	2.495700	10.404789	4.835664	-0.201308	0.002983	-0.518770	2.495700	10.404789	4.835664	-0.201308	0.002983	-0.518770
1319.175000	-0.454222	-2.191702	-1.009729	-1.501659	1.486928	1.183654	1.047285	0.567034	0.007981	-0.547934	0.000263	-0.671170	3.107148	10.274788	4.999921	-0.110957	0.231403	-0.418696	2.493409	10.376573	4.839680	-0.201316	0.002930	-0.518770	2.493409	10.376573	4.839680	-0.201316	0.002930	-0.518770
1319.185000	-0.443792	-2.185964	-1.009682	-1.507208	1.486928	1.176937	1.046078	0.564998	0.008550	-0.538962	0.000285	-0.670555	3.152844	10.447200	4.988827	-0.157501	0.228554	-0.449473	2.491148	10.347846	4.843607	-0.201311	0.002875	-0.518770	2.491148	10.347846	4.843607	-0.201311	0.002875	-0.518770
1319.197000	-0.431282	-2.179120	-1.009610	-1.513682	1.486903	1.168828	1.046450	0.565778	0.006242	-0.539906	0.000256	-0.670972	3.540534	10.382274	5.204845	-0.149085	0.246247	-0.388730	2.488537	10.313274	4.848095	-0.201287	0.002814	-0.518770	2.488537	10.313274	4.848095	-0.201287	0.002814	-0.518770
1319.207000	-0.420709	-2.173484	-1.009513	-1.518995	1.486951	1.162189	1.047778	0.567228	0.009559	-0.545091	0.000257	-0.666937	3.237776	10.184332	5.051139	-0.132141	0.247518	-0.438791	2.486393	10.284442	4.851728	-0.201258	0.002763	-0.518770	2.486393	10.284442	4.851728	-0.201258	0.002763	-0.518770
1319.217000	-0.410214	-2.167851	-1.009344	-1.524396	1.486939	1.155464	1.047990	0.567883	0.012445	-0.551771	0.000320	-0.668988	3.183765	10.050850	4.852349	-0.115523	0.217119	-0.447271	2.484310	10.255420	4.855198	-0.201234	0.002710	-0.518770	2.484310	10.255420	4.855198	-0.201234	0.002710	-0.518770
1319.227000	-0.399773	-2.162223	-1.009263	-1.529908	1.486951	1.148767	1.045564	0.567148	0.008666	-0.553743	0.000362	-0.672241	3.554524	10.148151	5.110003	-0.086825	0.258843	-0.412385	2.482327	10.226005	4.858431	-0.201230	0.002658	-0.518770	2.482327	10.226005	4.858431	-0.201230	0.002658	-0.518770
1319.237000	-0.389318	-2.156490	-1.009166	-1.535475	1.486916	1.142022	1.047277	0.568221	0.010209	-0.548002	0.000361	-0.667837	3.382624	9.918413	5.051431	-0.050807	0.277851	-0.424500	2.480343	10.196248	4.861599	-0.201232	0.002607	-0.518770	2.480343	10.196248	4.861599	-0.201232	0.002607	-0.518770
1319.247000	-0.378909	-2.150872	-1.009107	-1.540943	1.486916	1.135332	1.048531	0.565108	0.009464	-0.543490	0.000529	-0.667688	3.360597	10.240387	5.094683	-0.109125	0.279011	-0.419575	2.478419	10.165920	4.864630	-0.201215	0.002554	-0.518770	2.478419	10.165920	4.864630	-0.201215	0.002554	-0.518770
1319.259000	-0.366376	-2.144075	-1.008988	-1.547469	1.486928	1.127365	1.049196	0.567195	0.007657	-0.543162	0.000589	-0.672071	3.561509	10.149338	5.266890	-0.129446	0.289596	-0.430688	2.476222	10.129498	4.868014	-0.201199	0.002490	-0.518770	2.476222	10.129498	4.868014	-0.201199	0.002490	-0.518770
1319.269000	-0.355861	-2.138471	-1.008879	-1.552814	1.486976	1.120690	1.050284	0.567601	0.010802	-0.544766	0.001394	-0.669843	3.365114	10.143174	5.098032	-0.221785	0.262921	-0.475171	2.474432	10.099256	4.870718	-0.201164	0.002441	-0.518770	2.474432	10.099256	4.870718	-0.201164	0.002441	-0.518770
1319.279000	-0.345358	-2.132789	-1.008783	-1.558254	1.486988	1.113901	1.050400	0.565826	0.009299	-0.548541	0.000999	-0.670450	3.229880	10.289029	5.193313	-0.136360	0.283754	-0.433533	2.472704	10.068121	4.873258	-0.201145	0.002390	-0.518770	2.472704	10.068121	4.873258	-0.201145	0.002390	-0.518770
1319.289000	-0.334890	-2.127082	-1.008760	-1.563865	1.486975	1.107181	1.049497	0.566874	0.007441	-0.545927	0.001064	-0.670752	3.244743	10.214685	5.375452	-0.111422	0.298814	-0.384634	2.471027	10.036717	4.875631	-0.201150	0.002339	-0.518770	2.471027	10.036717	4.875631	-0.201150	0.002339	-0.518770
1319.299000	-0.324216	-2.121430	-1.008639	-1.569386	1.487000	1.100531	1.051577	0.564874	0.010259	-0.538686	0.001265	-0.666953	2.864056	10.355468	5.296942	-0.123237	0.274159	-0.474777	2.469402	10.005206	4.877872	-0.201143	0.002290	-0.518770	2.469402	10.005206	4.877872	-0.201143	0.002290	-0.518770
1319.311000	-0.311603	-2.114656	-1.008545	-1.575864	1.486975	1.092508	1.047633	0.565136	0.008244	-0.536847	0.000583	-0.671261	2.897750	10.421679	5.394621	-0.158616	0.271734	-0.464447	2.467525	9.966887	4.880388	-0.201114	0.002231	-0.518770	2.467525	9.966887	4.880388	-0.201114	0.002231	-0.518770
1319.321000	-0.301139	-2.109029	-1.008411	-1.581161	1.486975	1.085742	1.048028	0.567758	0.011015	-0.543781	0.000565	-0.672963	2.883315	10.020245	5.299407	-0.183336	0.277256	-0.390502	2.466026	9.935164	4.882324	-0.201081	0.002182	-0.518770	2.466026	9.935164	4.882324	-0.201081	0.002182	-0.518770
1319.331000	-0.290652	-2.103301	-1.008266	-1.586586	1.486987	1.078989	1.047069	0.567953	0.013934	-0.550873	0.000603	-0.669675	2.636899	9.759950	5.050919	-0.130007	0.254810	-0.386321	2.464534	9.902525	4.884176	-0.201035	0.002129	-0.518770	2.464534	9.902525	4.884176	-0.201035	0.002129	-0.518770
1319.341000	-0.280185	-2.097565	-1.008148	-1.592119	1.487024	1.072255	1.045809	0.565726	0.011530	-0.551900	0.000676	-0.665308	2.803613	9.773418	5.251156	-0.124333	0.263096	-0.434921	2.463137	9.869538	4.885816	-0.201014	0.002079	-0.518770	2.463137	9.869538	4.885816	-0.201014	0.002079	-0.518770
1319.351000	-0.269732	-2.091819	-1.008004	-1.597684	1.487012	1.065654	1.046686	0.566604	0.012467	-0.546444	0.000503	-0.670432	2.777210	9.613911	5.144430	-0.058883	0.240217	-0.372701	2.461780	9.836138	4.887307	-0.201005	0.002031	-0.518770	2.461780	9.836138	4.887307	-0.201005	0.002031	-0.518770
1319.361000	-0.259383	-2.086107	-1.007923	-1.603149	1.487000	1.059077	1.033546	0.557922	0.006906	-0.537453	0.000334	-0.663416	1.422506	8.957006	5.185308	-0.102306	0.275790	-0.432112	1.002377	8.898916	4.583921	-0.177926	-0.009309	-0.466132	1.002377	8.898916	4.583921	-0.177926	-0.009309	-0.466132
1319.373000	-0.247104	-2.079505	-1.007802	-1.609489	1.487036	1.051108	1.016067	0.550098	0.009596	-0.528977	0.000277	-0.655888	2.189978	9.069435	5.100928	-0.119604	0.265809	-0.403070	1.008601	8.841161	4.577899	-0.175806	-0.009407	-0.463515	1.008601	8.841161	4.577899	-0.175806	-0.009407	-0.463515
1319.383000	-0.237022	-2.074072	-1.007657	-1.614662	1.487000	1.044588	1.006123	0.544945	0.012123	-0.525334	0.000257	-0.647576	1.948227	8.604225	4.924839	-0.156283	0.271159	-0.340321	1.013664	8.793236	4.572567	-0.174044	-0.009486	-0.461333	1.013664	8.793236	4.572567	-0.174044	-0.009486	-0.461333
1319.393000	-0.227034	-2.068714	-1.007538	-1.619833	1.487036	1.038161	0.994681	0.538996	0.010495	-0.522591	0.000248	-0.632001	1.907576	8.413321	4.765179	-0.102636	0.261114	-0.394412	1.018657	8.745246	4.566958	-0.172288	-0.009565	-0.459152	1.018657	8.745246	4.566958	-0.172288	-0.009565	-0.459152
1319.403000	-0.217192	-2.063337	-1.007456	-1.625118	1.487012	1.031921	0.981532	0.530708	0.007233	-0.514758	0.000311	-0.624388	1.724879	8.314272	4.929662	-0.100797	0.277051	-0.396612	1.023545	8.697509	4.561047	-0.170557	-0.009644	-0.456971	1.023545	8.697509	4.561047	-0.170557	-0.009644	-0.456971
1319.413000	-0.207388	-2.058036	-1.007408	-1.630273	1.487024	1.025724	0.967352	0.522116	0.007859	-0.500758	0.000398	-0.617942	1.739501	8.505595	4.960772	-0.093786	0.280816	-0.406584	1.028337	8.649790	4.554873	-0.168834	-0.009718	-0.454790	1.028337	8.649790	4.554873	-0.168834	-0.009718	-0.454790
1319.423000	-0.197846	-2.052803	-1.007323	-1.635284	1.487024	1.019577	0.953713	0.511754	0.008131	-0.489482	0.000441	-0.611371	1.311242	8.516674	4.911886	-0.104258	0.286637	-0.353533	1.032953	8.602533	4.548452	-0.165865	-0.009794	-0.452609	1.032953	8.602533	4.548452	-0.165865	-0.009794	-0.452609
1319.435000	-0.186642	-2.046769	-1.007252	-1.641052	1.487012	1.012331	0.935874	0.504414	0.008319	-0.484134	0.000405	-0.597340	1.697354	8.369144	4.966127	-0.117421	0.268719	-0.337305	1.038215	8.546751	4.540425	-0.161744	-0.009878	-0.449992	1.038215	8.546751	4.540425	-0.161744	-0.009878	-0.449992
1319.445000	-0.177274	-2.041813	-1.007119	-1.645816	1.487024	1.006429	0.923706	0.496868	0.009572	-0.481048	0.000343	-0.587929	1.630305	8.194063	4.813250	-0.143988	0.306654	-0.386693	1.042366	8.496743	4.533483	-0.158314	-0.009951	-0.447811	1.042366	8.496743	4.533483	-0.158314	-0.009951	-0.447811
1319.455000	-0.168111	-2.036916	-1.007061	-1.650491	1.487036	1.000618	0.907231	0.488711	0.008551	-0.479294	0.000302	-0.580478	1.553523	8.296235	4.910696	-0.090402	0.287514	-0.397369	1.046332	8.441194	4.526304	-0.154908	-0.010023	-0.445629	1.046332	8.441194	4.526304	-0.154908	-0.010023	-0.445629
1319.465000	-0.159128	-2.032088	-1.006989	-1.655258	1.487048	0.994909	0.892268	0.482148	0.007413	-0.473751	0.000362	-0.571923	1.622725	8.198424	4.987099	-0.038239	0.281147	-0.382295	1.050170	8.385739	4.518918	-0.151512	-0.010089	-0.443448	1.050170	8.385739	4.518918	-0.151512	-0.010089	-0.443448
1319.477000	-0.148549	-2.026378	-1.006942	-1.660917	1.487060	0.988118	0.875767	0.472685	0.006854	-0.455542	0.000350	-0.566979	1.445447	8.333193	4.995887	-0.030405	0.302956	-0.319855	1.054514	8.319797	4.509788	-0.147451	-0.010175	-0.440831	1.054514	8.319797	4.509788	-0.147451	-0.010175	-0.440831
1319.487000	-0.139878	-2.021672	-1.006846	-1.665488	1.487048	0.982415	0.862466	0.463940	0.006132	-0.442780	0.000353	-0.554082	1.436221	8.643003	5.086613	-0.107459	0.314098	-0.277491	1.057934	8.265210	4.501983	-0.144062	-0.010242	-0.438650	1.057934	8.265210	4.501983	-0.144062	-0.010242	-0.438650
1319.497000	-0.131461	-2.017110	-1.006786	-1.669861	1.487083	0.977017	0.848024	0.458378	0.006598	-0.437166	0.000381	-0.541694	1.671226	8.348166	5.127485	-0.142983	0.302039	-0.395694	1.061185	8.210868	4.494006	-0.140673	-0.010312	-0.436469	1.061185	8.210868	4.494006	-0.140673	-0.010312	-0.436469
1319.507000	-0.123133	-2.012581	-1.006690	-1.674163	1.487060	0.971668	0.835424	0.451245	0.007965	-0.432781	0.000342	-0.532989	1.625046	8.137799	4.982290	-0.116230	0.283993	-0.346857	1.064178	8.157227	4.485850	-0.137292	-0.010380	-0.434288	1.064178	8.157227	4.485850	-0.137292	-0.010380	-0.434288
1319.519000	-0.113198	-2.007194	-1.006618	-1.679256	1.487060	0.965334	0.820110	0.443579	0.008026	-0.432652	0.000460	-0.522414	1.533045	7.922658	4.999049	-0.063199	0.295392	-0.387031	1.067573	8.092989	4.475843	-0.133241	-0.010461	-0.431670	1.067573	8.092989	4.475843	-0.133241	-0.010461	-0.431670
[truncated: 4,323 more rows]
